# Supplementary material for: When do perturbative approaches accurately capture the dynamics of complex quantum systems?
Source: Sci Rep. 2016 Jun 23;6:28204. doi: 10.1038/srep28204 (PMC4917862; doi:10.1038/srep28204)
Supplement: 2LS_TCL2_Strong.csv [file srep28204-s1.csv]

0.	{{0.9999999999999998 + 0.*I, 0. + 0.*I}, {0. + 0.*I, 0. + 0.*I}}
0.01	{{0.9999383199966693 + 0.*I, -9.368349429550449*^-10 + 0.007852677584333109*I}, {-9.368349177812257*^-10 - 0.007852677584333109*I, 0.00006168000333049744 + 0.*I}}
0.02	{{0.9997533343101848 + 0.*I, -1.4122021718687705*^-8 + 0.015698089081029282*I}, {-1.4122021750563249*^-8 - 0.015698089081029282*I, 0.0002466656898152827 + 0.*I}}
0.03	{{0.9994452171640499 + 0.*I, -7.03904512455722*^-8 + 0.023528749883426035*I}, {-7.039045128709714*^-8 - 0.023528749883426035*I, 0.0005547828359500881 + 0.*I}}
0.04	{{0.9990142600428994 + 0.*I, -2.2039747049618086*^-7 + 0.03133736987077624*I}, {-2.2039747040445735*^-7 - 0.03133736987077624*I, 0.0009857399571004334 + 0.*I}}
0.05	{{0.9984608681077309 + 0.*I, -5.345157307878878*^-7 + 0.03911669492714265*I}, {-5.345157307226189*^-7 - 0.03911669492714265*I, 0.0015391318922690184 + 0.*I}}
0.06	{{0.9977855620527023 + 0.*I, -1.1020552461160626*^-6 + 0.04685954710534499*I}, {-1.1020552461566118*^-6 - 0.04685954710534499*I, 0.002214437947297589 + 0.*I}}
0.07	{{0.9969889701619858 + 0.*I, -2.031267434032813*^-6 + 0.054558837875991806*I}, {-2.0312674340213204*^-6 - 0.054558837875991806*I, 0.003011029838014067 + 0.*I}}
0.08	{{0.99607182076292 + 0.*I, -3.4490052924773806*^-6 + 0.06220760100048272*I}, {-3.4490052924218695*^-6 - 0.06220760100048272*I, 0.0039281792370798214 + 0.*I}}
0.09	{{0.9950349630028469 + 0.*I, -5.4983329301760975*^-6 + 0.06979899764446809*I}, {-5.498332930130561*^-6 - 0.06979899764446809*I, 0.0049650369971527795 + 0.*I}}
0.1	{{0.9938793579664844 + 0.*I, -8.338306702715403*^-6 + 0.07732633008364874*I}, {-8.338306702721475*^-6 - 0.07732633008364874*I, 0.006120642033515195 + 0.*I}}
0.11	{{0.9926060583445557 + 0.*I, -0.000012144379404332994 + 0.08478307175402429*I}, {-0.000012144379404339933 - 0.08478307175402429*I, 0.007393941655444064 + 0.*I}}
0.12	{{0.9912162230530169 + 0.*I, -0.000017106216590234702 + 0.09216287447986404*I}, {-0.00001710621659021562 - 0.09216287447986404*I, 0.008783776946982859 + 0.*I}}
0.13	{{0.9897111241265442 + 0.*I, -0.000023426210382704316 + 0.09945956501664281*I}, {-0.00002342621038279799 - 0.09945956501664281*I, 0.010288875873455684 + 0.*I}}
0.14	{{0.9880920794273655 + 0.*I, -0.000031322459851546025 + 0.10666722894115874*I}, {-0.00003132245985152868 - 0.10666722894115874*I, 0.011907920572634371 + 0.*I}}
0.15	{{0.9863605708126133 + 0.*I, -0.00004102039903924881 + 0.1137800666107063*I}, {-0.0000410203990391933 - 0.1137800666107063*I, 0.013639429187386408 + 0.*I}}
0.16	{{0.9845180962073541 + 0.*I, -0.00005275982416963476 + 0.12079263554265096*I}, {-0.000052759824169590526 - 0.12079263554265096*I, 0.01548190379264559 + 0.*I}}
0.17	{{0.9825663078295465 + 0.*I, -0.00006678599364995375 + 0.1276996187358689*I}, {-0.00006678599364994854 - 0.1276996187358689*I, 0.017433692170453208 + 0.*I}}
0.18	{{0.9805068754641352 + 0.*I, -0.00008335589583019498 + 0.13449603597225643*I}, {-0.00008335589583016549 - 0.13449603597225643*I, 0.019493124535864506 + 0.*I}}
0.19	{{0.9783415927678862 + 0.*I, -0.00010273111252895317 + 0.14117707836820648*I}, {-0.00010273111252895838 - 0.14117707836820648*I, 0.021658407232113375 + 0.*I}}
0.2	{{0.976072296190192 + 0.*I, -0.00012518027662378195 + 0.14773826448762228*I}, {-0.00012518027662387042 - 0.14773826448762228*I, 0.023927703809807695 + 0.*I}}
0.21	{{0.9737009065987781 + 0.*I, -0.000150976034530792 + 0.15417533542018164*I}, {-0.00015097603453080762 - 0.15417533542018164*I, 0.02629909340122165 + 0.*I}}
0.22	{{0.971229406702779 + 0.*I, -0.00018039440830452946 + 0.1604843153291121*I}, {-0.00018039440830448956 - 0.1604843153291121*I, 0.028770593297220655 + 0.*I}}
0.23	{{0.968659831751228 + 0.*I, -0.0002137138014145501 + 0.1666615161345644*I}, {-0.00021371380141459867 - 0.1666615161345644*I, 0.031340168248771616 + 0.*I}}
0.24	{{0.9659942886279238 + 0.*I, -0.00025121333127925416 + 0.17270347658165683*I}, {-0.0002512133312793062 - 0.17270347658165683*I, 0.03400571137207575 + 0.*I}}
0.25	{{0.9632349156158296 + 0.*I, -0.00029317194130684676 + 0.1786070819942252*I}, {-0.00029317194130684676 - 0.1786070819942252*I, 0.0367650843841699 + 0.*I}}
0.26	{{0.9603839236988404 + 0.*I, -0.00033986790281914647 + 0.18436936934750445*I}, {-0.0003398679028192089 - 0.18436936934750445*I, 0.03961607630115926 + 0.*I}}
0.27	{{0.9574435351524218 + 0.*I, -0.00039157504835946044 + 0.18998784533162982*I}, {-0.00039157504835947085 - 0.18998784533162982*I, 0.04255646484757797 + 0.*I}}
0.28	{{0.9544160383473254 + 0.*I, -0.00044856601737919277 + 0.19546008610799895*I}, {-0.0004485660173792448 - 0.19546008610799895*I, 0.04558396165267431 + 0.*I}}
0.29	{{0.9513037479974223 + 0.*I, -0.0005111082658970645 + 0.20078399264901556*I}, {-0.0005111082658970333 - 0.20078399264901556*I, 0.048696252002577184 + 0.*I}}
0.3	{{0.9481090035009385 + 0.*I, -0.0005794610143434742 + 0.20595784760518468*I}, {-0.0005794610143434291 - 0.20595784760518468*I, 0.05189099649906116 + 0.*I}}
0.31	{{0.9448341793985864 + 0.*I, -0.0006538819943084917 + 0.21097996582155612*I}, {-0.0006538819943085715 - 0.21097996582155612*I, 0.055165820601413285 + 0.*I}}
0.32	{{0.9414816681832898 + 0.*I, -0.0007346172896551817 + 0.21584909052561277*I}, {-0.0007346172896552303 - 0.21584909052561277*I, 0.058518331816709845 + 0.*I}}
0.33	{{0.9380538847809572 + 0.*I, -0.0008219045386068102 + 0.220564197903364*I}, {-0.000821904538606779 - 0.220564197903364*I, 0.06194611521904275 + 0.*I}}
0.34	{{0.9345532463108208 + 0.*I, -0.0009159780397334782 + 0.2251243351971863*I}, {-0.0009159780397334574 - 0.2251243351971863*I, 0.0654467536891789 + 0.*I}}
0.35000000000000003	{{0.930982203080764 + 0.*I, -0.0010170544548481764 + 0.22952899523341064*I}, {-0.0010170544548481625 - 0.22952899523341064*I, 0.06901779691923574 + 0.*I}}
0.36	{{0.9273431990491956 + 0.*I, -0.0011253443877056735 + 0.23377777486928697*I}, {-0.0011253443877056596 - 0.23377777486928697*I, 0.07265680095080405 + 0.*I}}
0.37	{{0.9236386689861247 + 0.*I, -0.0012410504755084317 + 0.23787042198135092*I}, {-0.001241050475508411 - 0.23787042198135092*I, 0.07636133101387507 + 0.*I}}
0.38	{{0.9198710906988099 + 0.*I, -0.0013643551542874 + 0.24180706176153993*I}, {-0.0013643551542873514 - 0.24180706176153993*I, 0.08012890930118999 + 0.*I}}
0.39	{{0.9160428963372624 + 0.*I, -0.0014954373140140809 + 0.2455878500405044*I}, {-0.0014954373140141433 - 0.2455878500405044*I, 0.08395710366273723 + 0.*I}}
0.4	{{0.9121565253573267 + 0.*I, -0.0016344612525452384 + 0.2492131698059138*I}, {-0.0016344612525453009 - 0.2492131698059138*I, 0.08784347464267292 + 0.*I}}
0.41000000000000003	{{0.9082144440214244 + 0.*I, -0.0017815729683625103 + 0.2526836638509394*I}, {-0.001781572968362559 - 0.2526836638509394*I, 0.09178555597857549 + 0.*I}}
0.42	{{0.9042190443117538 + 0.*I, -0.00193691548479491 + 0.25599998868059926*I}, {-0.0019369154847948614 - 0.25599998868059926*I, 0.0957809556882461 + 0.*I}}
0.43	{{0.9001727573754854 + 0.*I, -0.0021006109176597287 + 0.2591630652150935*I}, {-0.0021006109176596732 - 0.2591630652150935*I, 0.09982724262451427 + 0.*I}}
0.44	{{0.8960780001935341 + 0.*I, -0.0022727680054093202 + 0.26217395477020605*I}, {-0.002272768005409355 - 0.26217395477020605*I, 0.10392199980646571 + 0.*I}}
0.45	{{0.8919371009009286 + 0.*I, -0.002453491504647576 + 0.2650337434133801*I}, {-0.0024534915046475897 - 0.2650337434133801*I, 0.10806289909907123 + 0.*I}}
0.46	{{0.8877524699954841 + 0.*I, -0.0026428597960435063 + 0.2677437840704973*I}, {-0.0026428597960435063 - 0.2677437840704973*I, 0.11224753000451576 + 0.*I}}
0.47000000000000003	{{0.8835264739571547 + 0.*I, -0.002840940709882722 + 0.27030550955027227*I}, {-0.0028409407098826667 - 0.27030550955027227*I, 0.1164735260428451 + 0.*I}}
0.48	{{0.8792613591497558 + 0.*I, -0.0030478002629749645 + 0.2727203473447904*I}, {-0.0030478002629748535 - 0.2727203473447904*I, 0.12073864085024381 + 0.*I}}
0.49	{{0.8749594403450038 + 0.*I, -0.003263480225689508 + 0.2749899259135423*I}, {-0.0032634802256894593 - 0.2749899259135423*I, 0.12504055965499597 + 0.*I}}
0.5	{{0.8706230457077069 + 0.*I, -0.003488004994923577 + 0.27711599191917247*I}, {-0.003488004994923577 - 0.27711599191917247*I, 0.12937695429229285 + 0.*I}}
0.51	{{0.8662543605596662 + 0.*I, -0.0037213983455043897 + 0.27910027568921253*I}, {-0.003721398345504376 - 0.27910027568921253*I, 0.13374563944033352 + 0.*I}}
0.52	{{0.861855565207064 + 0.*I, -0.003963668763903638 + 0.28094459899322205*I}, {-0.003963668763903666 - 0.28094459899322205*I, 0.13814443479293578 + 0.*I}}
0.53	{{0.8574289261459573 + 0.*I, -0.004214800719785861 + 0.28265091963238903*I}, {-0.0042148007197858744 - 0.28265091963238903*I, 0.1425710738540425 + 0.*I}}
0.54	{{0.8529765744097889 + 0.*I, -0.004474776583192397 + 0.2842211905164527*I}, {-0.0044747765831923275 - 0.2842211905164527*I, 0.1470234255902108 + 0.*I}}
0.55	{{0.8485005554956373 + 0.*I, -0.0047435717351652085 + 0.28565738781735267*I}, {-0.004743571735165181 - 0.28565738781735267*I, 0.15149944450436245 + 0.*I}}
0.56	{{0.8440030377920527 + 0.*I, -0.0050211359090356344 + 0.286961597728536*I}, {-0.005021135909035648 - 0.286961597728536*I, 0.15599696220794707 + 0.*I}}
0.5700000000000001	{{0.8394860962674522 + 0.*I, -0.005307412979463966 + 0.2881359172858204*I}, {-0.00530741297946398 - 0.2881359172858204*I, 0.1605139037325476 + 0.*I}}
0.58	{{0.8349516687014134 + 0.*I, -0.005602344594271835 + 0.289182440275962*I}, {-0.005602344594271835 - 0.289182440275962*I, 0.16504833129858645 + 0.*I}}
0.59	{{0.8304017837367621 + 0.*I, -0.005905851515322524 + 0.2901033207665003*I}, {-0.005905851515322552 - 0.2901033207665003*I, 0.16959821626323776 + 0.*I}}
0.6	{{0.8258384539854555 + 0.*I, -0.006217843126796907 + 0.2909007331103192*I}, {-0.006217843126796865 - 0.2909007331103192*I, 0.1741615460145442 + 0.*I}}
0.61	{{0.8212635354049025 + 0.*I, -0.006538228308549721 + 0.29157684471639933*I}, {-0.006538228308549679 - 0.29157684471639933*I, 0.17873646459509718 + 0.*I}}
0.62	{{0.8166788975177743 + 0.*I, -0.00686690279415253 + 0.2921338414047826*I}, {-0.006866902794152557 - 0.2921338414047826*I, 0.18332110248222555 + 0.*I}}
0.63	{{0.8120864744629134 + 0.*I, -0.007203746492172813 + 0.29257392184409586*I}, {-0.007203746492172855 - 0.29257392184409586*I, 0.1879135255370865 + 0.*I}}
0.64	{{0.8074880543469622 + 0.*I, -0.007548638373506278 + 0.2928992809211144*I}, {-0.007548638373506306 - 0.2928992809211144*I, 0.1925119456530375 + 0.*I}}
0.65	{{0.8028853564858386 + 0.*I, -0.007901451240022173 + 0.2931121128676609*I}, {-0.007901451240022159 - 0.2931121128676609*I, 0.1971146435141612 + 0.*I}}
0.66	{{0.7982802112469174 + 0.*I, -0.008262040996541764 + 0.2932146051117724*I}, {-0.008262040996541792 - 0.2932146051117724*I, 0.2017197887530824 + 0.*I}}
0.67	{{0.7936743417680286 + 0.*I, -0.008630260712684357 + 0.2932089414936086*I}, {-0.008630260712684398 - 0.2932089414936086*I, 0.2063256582319712 + 0.*I}}
0.68	{{0.7890693489443666 + 0.*I, -0.009005961424100373 + 0.29309730295545117*I}, {-0.009005961424100359 - 0.29309730295545117*I, 0.21093065105563324 + 0.*I}}
0.6900000000000001	{{0.7844669281653227 + 0.*I, -0.009388980333654207 + 0.2928818468846767*I}, {-0.00938898033365422 - 0.2928818468846767*I, 0.21553307183467707 + 0.*I}}
0.7000000000000001	{{0.779868735316398 + 0.*I, -0.009779148950757377 + 0.29256471769916875*I}, {-0.009779148950757391 - 0.29256471769916875*I, 0.22013126468360183 + 0.*I}}
0.71	{{0.7752762780044749 + 0.*I, -0.010176298613243318 + 0.2921480631365452*I}, {-0.010176298613243318 - 0.2921480631365452*I, 0.22472372199552498 + 0.*I}}
0.72	{{0.7706910774220881 + 0.*I, -0.010580252641604448 + 0.29163400762761604*I}, {-0.010580252641604393 - 0.29163400762761604*I, 0.22930892257791186 + 0.*I}}
0.73	{{0.7661147537041716 + 0.*I, -0.010990823667532568 + 0.29102462961660325*I}, {-0.01099082366753254 - 0.29102462961660325*I, 0.23388524629582816 + 0.*I}}
0.74	{{0.7615488018247493 + 0.*I, -0.011407823630102287 + 0.2903220127611899*I}, {-0.011407823630102246 - 0.2903220127611899*I, 0.23845119817525057 + 0.*I}}
0.75	{{0.7569945762857648 + 0.*I, -0.011831064370763533 + 0.28952824537934196*I}, {-0.011831064370763478 - 0.28952824537934196*I, 0.24300542371423506 + 0.*I}}
0.76	{{0.7524534410972447 + 0.*I, -0.012260351525725244 + 0.28864538808502355*I}, {-0.012260351525725327 - 0.28864538808502355*I, 0.2475465589027552 + 0.*I}}
0.77	{{0.7479268906614488 + 0.*I, -0.012695481482735138 + 0.28767543713506244*I}, {-0.01269548148273518 - 0.28767543713506244*I, 0.2520731093385512 + 0.*I}}
0.78	{{0.7434163131345963 + 0.*I, -0.013136249941914813 + 0.28662039236939363*I}, {-0.01313624994191484 - 0.28662039236939363*I, 0.25658368686540356 + 0.*I}}
0.79	{{0.7389229635380503 + 0.*I, -0.013582452602440565 + 0.28548226323264375*I}, {-0.01358245260244055 - 0.28548226323264375*I, 0.2610770364619497 + 0.*I}}
0.8	{{0.7344480466467571 + 0.*I, -0.014033882445075585 + 0.2842630451526795*I}, {-0.014033882445075613 - 0.2842630451526795*I, 0.2655519533532428 + 0.*I}}
0.81	{{0.7299929130474793 + 0.*I, -0.014490325304085339 + 0.28296465813988614*I}, {-0.014490325304085283 - 0.28296465813988614*I, 0.27000708695252057 + 0.*I}}
0.8200000000000001	{{0.7255588455288629 + 0.*I, -0.01495156600019587 + 0.2815890167148793*I}, {-0.01495156600019587 - 0.2815890167148793*I, 0.274441154471137 + 0.*I}}
0.8300000000000001	{{0.7211470025609149 + 0.*I, -0.015417389354133615 + 0.2801380494027918*I}, {-0.015417389354133698 - 0.2801380494027918*I, 0.278852997439085 + 0.*I}}
0.84	{{0.7167584559707676 + 0.*I, -0.015887579251030737 + 0.2786136841054794*I}, {-0.015887579251030765 - 0.2786136841054794*I, 0.2832415440292324 + 0.*I}}
0.85	{{0.7123944024150572 + 0.*I, -0.016361915257583515 + 0.2770177771347903*I}, {-0.016361915257583487 - 0.2770177771347903*I, 0.28760559758494264 + 0.*I}}
0.86	{{0.708056020731973 + 0.*I, -0.016840175959127623 + 0.2753521635896132*I}, {-0.016840175959127568 - 0.2753521635896132*I, 0.2919439792680268 + 0.*I}}
0.87	{{0.7037443739129272 + 0.*I, -0.017322139954175586 + 0.2736186961320727*I}, {-0.01732213995417556 - 0.2736186961320727*I, 0.29625562608707245 + 0.*I}}
0.88	{{0.6994604223750548 + 0.*I, -0.017807585589561636 + 0.27181923689224197*I}, {-0.017807585589561664 - 0.27181923689224197*I, 0.3005395776249451 + 0.*I}}
0.89	{{0.6952052060519512 + 0.*I, -0.018296289463067272 + 0.2699555920318875*I}, {-0.018296289463067272 - 0.2699555920318875*I, 0.30479479394804865 + 0.*I}}
0.9	{{0.6909797986617733 + 0.*I, -0.018788027909646954 + 0.268029528041817*I}, {-0.018788027909647037 - 0.268029528041817*I, 0.3090202013382266 + 0.*I}}
0.91	{{0.6867851685407909 + 0.*I, -0.019282577323866124 + 0.26604283045148586*I}, {-0.01928257732386615 - 0.26604283045148586*I, 0.31321483145920903 + 0.*I}}
0.92	{{0.6826221781548136 + 0.*I, -0.019779714050025377 + 0.263997300685386*I}, {-0.01977971405002535 - 0.263997300685386*I, 0.31737782184518615 + 0.*I}}
0.93	{{0.6784917165684989 + 0.*I, -0.020279214341773544 + 0.26189470572262835*I}, {-0.020279214341773544 - 0.26189470572262835*I, 0.3215082834315011 + 0.*I}}
0.9400000000000001	{{0.6743947482492507 + 0.*I, -0.02078085565717258 + 0.25973675660997053*I}, {-0.020780855657172664 - 0.25973675660997053*I, 0.32560525175074917 + 0.*I}}
0.9500000000000001	{{0.670332147744968 + 0.*I, -0.021284415690133784 + 0.25752518139826436*I}, {-0.021284415690133812 - 0.25752518139826436*I, 0.3296678522550318 + 0.*I}}
0.96	{{0.6663046869927591 + 0.*I, -0.021789672128200932 + 0.2552617279037479*I}, {-0.021789672128200904 - 0.2552617279037479*I, 0.33369531300724076 + 0.*I}}
0.97	{{0.6623131159642304 + 0.*I, -0.022296403245396557 + 0.2529481310103576*I}, {-0.022296403245396557 - 0.2529481310103576*I, 0.33768688403576963 + 0.*I}}
0.98	{{0.658358283214328 + 0.*I, -0.022804390378839523 + 0.2505860595426251*I}, {-0.022804390378839468 - 0.2505860595426251*I, 0.34164171678567185 + 0.*I}}
0.99	{{0.6544409701773601 + 0.*I, -0.02331341562691941 + 0.24817719221182452*I}, {-0.02331341562691941 - 0.24817719221182452*I, 0.3455590298226398 + 0.*I}}
1.	{{0.6505618609919837 + 0.*I, -0.023823261088025516 + 0.2457232302662294*I}, {-0.023823261088025544 - 0.2457232302662294*I, 0.34943813900801624 + 0.*I}}
1.01	{{0.6467215826402648 + 0.*I, -0.024333709476362764 + 0.2432258789861264*I}, {-0.02433370947636282 - 0.2432258789861264*I, 0.35327841735973514 + 0.*I}}
1.02	{{0.6429208593257046 + 0.*I, -0.02484454815177528 + 0.24068677758093202*I}, {-0.02484454815177531 - 0.24068677758093202*I, 0.35707914067429536 + 0.*I}}
1.03	{{0.639160380005564 + 0.*I, -0.02535556641126424 + 0.2381075610906828*I}, {-0.025355566411264324 - 0.2381075610906828*I, 0.3608396199944359 + 0.*I}}
1.04	{{0.6354407412951579 + 0.*I, -0.02586655355476719 + 0.2354898894911232*I}, {-0.02586655355476719 - 0.2354898894911232*I, 0.364559258704842 + 0.*I}}
1.05	{{0.6317624571889031 + 0.*I, -0.026377298979594677 + 0.23283544166055983*I}, {-0.02637729897959465 - 0.23283544166055983*I, 0.3682375428110968 + 0.*I}}
1.06	{{0.6281261112167846 + 0.*I, -0.02688759739537061 + 0.23014584139784364*I}, {-0.026887597395370638 - 0.23014584139784364*I, 0.37187388878321537 + 0.*I}}
1.07	{{0.6245323185381162 + 0.*I, -0.02739724862071974 + 0.22742267189713883*I}, {-0.02739724862071974 - 0.22742267189713883*I, 0.37546768146188386 + 0.*I}}
1.08	{{0.6209816097286958 + 0.*I, -0.027906052617749977 + 0.22466754289655005*I}, {-0.027906052617749977 - 0.22466754289655005*I, 0.3790183902713042 + 0.*I}}
1.09	{{0.6174744271481969 + 0.*I, -0.028413809348569186 + 0.22188208893038322*I}, {-0.02841380934856927 - 0.22188208893038322*I, 0.382525572851803 + 0.*I}}
1.1	{{0.6140111530390604 + 0.*I, -0.02892031970422415 + 0.21906795508080815*I}, {-0.02892031970422415 - 0.21906795508080815*I, 0.3859888469609396 + 0.*I}}
1.11	{{0.6105922733233302 + 0.*I, -0.029425393363752383 + 0.21622670778932213*I}, {-0.029425393363752383 - 0.21622670778932213*I, 0.38940772667666973 + 0.*I}}
1.12	{{0.6072182680347821 + 0.*I, -0.02992884467540391 + 0.21335988983655832*I}, {-0.029928844675403937 - 0.21335988983655832*I, 0.39278173196521793 + 0.*I}}
1.1300000000000001	{{0.6038895349782597 + 0.*I, -0.03043048802413928 + 0.21046907280320343*I}, {-0.03043048802413925 - 0.21046907280320343*I, 0.3961104650217402 + 0.*I}}
1.1400000000000001	{{0.6006063882381709 + 0.*I, -0.030930137794918877 + 0.20755585408267457*I}, {-0.030930137794918905 - 0.20755585408267457*I, 0.39939361176182897 + 0.*I}}
1.1500000000000001	{{0.5973690967556997 + 0.*I, -0.03142761018593726 + 0.20462183605251755*I}, {-0.03142761018593726 - 0.20462183605251755*I, 0.4026309032443002 + 0.*I}}
1.16	{{0.5941780320042493 + 0.*I, -0.03192273261329015 + 0.20166853003314897*I}, {-0.03192273261329012 - 0.20166853003314897*I, 0.40582196799575054 + 0.*I}}
1.17	{{0.5910335413360737 + 0.*I, -0.03241533668832369 + 0.19869743351874178*I}, {-0.03241533668832372 - 0.19869743351874178*I, 0.40896645866392634 + 0.*I}}
1.18	{{0.5879358943344756 + 0.*I, -0.03290525402764677 + 0.19571007382495337*I}, {-0.03290525402764666 - 0.19571007382495337*I, 0.4120641056655243 + 0.*I}}
1.19	{{0.584885281375975 + 0.*I, -0.033392316247736864 + 0.19270800494341106*I}, {-0.03339231624773681 - 0.19270800494341106*I, 0.41511471862402494 + 0.*I}}
1.2	{{0.5818818641575758 + 0.*I, -0.033876358050902444 + 0.18969277669928328*I}, {-0.033876358050902416 - 0.18969277669928328*I, 0.4181181358424242 + 0.*I}}
1.21	{{0.5789258988823249 + 0.*I, -0.0343572272604154 + 0.1866658357385346*I}, {-0.0343572272604154 - 0.1866658357385346*I, 0.4210741011176749 + 0.*I}}
1.22	{{0.5760176046681522 + 0.*I, -0.03483477514069383 + 0.1836286245303068*I}, {-0.03483477514069383 - 0.1836286245303068*I, 0.4239823953318476 + 0.*I}}
1.23	{{0.5731571277829522 + 0.*I, -0.0353088529561556 + 0.18058261592338243*I}, {-0.0353088529561556 - 0.18058261592338243*I, 0.4268428722170477 + 0.*I}}
1.24	{{0.5703445402611957 + 0.*I, -0.03577931197401435 + 0.17752931017002502*I}, {-0.03577931197401435 - 0.17752931017002502*I, 0.4296554597388042 + 0.*I}}
1.25	{{0.5675799027392356 + 0.*I, -0.036246008250795714 + 0.17447018937646966*I}, {-0.036246008250795686 - 0.17447018937646966*I, 0.43242009726076425 + 0.*I}}
1.26	{{0.5648633566308516 + 0.*I, -0.03670881205740589 + 0.17140662337054477*I}, {-0.036708812057405865 - 0.17140662337054477*I, 0.43513664336914826 + 0.*I}}
1.27	{{0.5621949984975376 + 0.*I, -0.03716759627512001 + 0.16833998670478803*I}, {-0.037167596275120035 - 0.16833998670478803*I, 0.4378050015024624 + 0.*I}}
1.28	{{0.5595748574186508 + 0.*I, -0.03762223378521323 + 0.16527168465186765*I}, {-0.03762223378521315 - 0.16527168465186765*I, 0.4404251425813491 + 0.*I}}
1.29	{{0.5570028941635565 + 0.*I, -0.03807259750853492 + 0.16220315024782078*I}, {-0.03807259750853495 - 0.16220315024782078*I, 0.44299710583644325 + 0.*I}}
1.3	{{0.554479074235479 + 0.*I, -0.038518567158188965 + 0.1591357795819837*I}, {-0.03851856715818902 - 0.1591357795819837*I, 0.4455209257645208 + 0.*I}}
1.31	{{0.5520034264487548 + 0.*I, -0.0389600368288478 + 0.15607085208954863*I}, {-0.038960036828847855 - 0.15607085208954863*I, 0.447996573551245 + 0.*I}}
1.32	{{0.5495759315498605 + 0.*I, -0.03939690244292693 + 0.15300965971103847*I}, {-0.03939690244292696 - 0.15300965971103847*I, 0.45042406845013927 + 0.*I}}
1.33	{{0.5471965087526619 + 0.*I, -0.03982905992284158 + 0.14995352529234648*I}, {-0.03982905992284158 - 0.14995352529234648*I, 0.45280349124733793 + 0.*I}}
1.34	{{0.5448650161253692 + 0.*I, -0.04025640534193964 + 0.1469037990030029*I}, {-0.04025640534193964 - 0.1469037990030029*I, 0.45513498387463064 + 0.*I}}
1.35	{{0.5425813298928439 + 0.*I, -0.04067884365186325 + 0.1438617714897306*I}, {-0.04067884365186328 - 0.1438617714897306*I, 0.45741867010715587 + 0.*I}}
1.36	{{0.5403453705720418 + 0.*I, -0.04109629345937213 + 0.14082861826633958*I}, {-0.04109629345937213 - 0.14082861826633958*I, 0.459654629427958 + 0.*I}}
1.37	{{0.538157011196504 + 0.*I, -0.041508674533122764 + 0.13780553385349872*I}, {-0.041508674533122764 - 0.13780553385349872*I, 0.4618429888034957 + 0.*I}}
1.3800000000000001	{{0.5360160698223414 + 0.*I, -0.041915906641771916 + 0.1347937437086852*I}, {-0.04191590664177189 - 0.1347937437086852*I, 0.4639839301776584 + 0.*I}}
1.3900000000000001	{{0.5339223118002135 + 0.*I, -0.04231790992647447 + 0.13179449885067987*I}, {-0.04231790992647447 - 0.13179449885067987*I, 0.46607768819978623 + 0.*I}}
1.4000000000000001	{{0.5318755299282459 + 0.*I, -0.04271461530978779 + 0.12880896589497134*I}, {-0.04271461530978782 - 0.12880896589497134*I, 0.46812447007175384 + 0.*I}}
1.41	{{0.5298755428015738 + 0.*I, -0.04310596589011523 + 0.12583820392921977*I}, {-0.04310596589011523 - 0.12583820392921977*I, 0.47012445719842594 + 0.*I}}
1.42	{{0.527922125169833 + 0.*I, -0.04349190541851844 + 0.12288329607403174*I}, {-0.04349190541851841 - 0.12288329607403174*I, 0.47207787483016683 + 0.*I}}
1.43	{{0.5260150039350273 + 0.*I, -0.04387237764605928 + 0.1199453562627746*I}, {-0.04387237764605928 - 0.1199453562627746*I, 0.4739849960649725 + 0.*I}}
1.44	{{0.5241538628088981 + 0.*I, -0.044247327048256846 + 0.117025520377617*I}, {-0.04424732704825682 - 0.117025520377617*I, 0.4758461371911017 + 0.*I}}
1.45	{{0.5223384171778105 + 0.*I, -0.04461671033102907 + 0.11412481506865324*I}, {-0.044616710331029125 - 0.11412481506865324*I, 0.4776615828221894 + 0.*I}}
1.46	{{0.5205683921234878 + 0.*I, -0.044980494369605495 + 0.1112441726235354*I}, {-0.04498049436960552 - 0.1112441726235354*I, 0.47943160787651207 + 0.*I}}
1.47	{{0.5188434747743089 + 0.*I, -0.04533864634746462 + 0.10838455278020288*I}, {-0.045338646347464595 - 0.10838455278020288*I, 0.4811565252256909 + 0.*I}}
1.48	{{0.5171633120144993 + 0.*I, -0.04569113344808476 + 0.10554694580928058*I}, {-0.04569113344808487 - 0.10554694580928058*I, 0.4828366879855007 + 0.*I}}
1.49	{{0.5155275176692149 + 0.*I, -0.046037924058075885 + 0.10273235797716583*I}, {-0.046037924058075885 - 0.10273235797716583*I, 0.48447248233078505 + 0.*I}}
1.5	{{0.5139357360637214 + 0.*I, -0.04637899956253566 + 0.09994166399110975*I}, {-0.04637899956253563 - 0.09994166399110975*I, 0.48606426393627844 + 0.*I}}
1.51	{{0.5123876089769035 + 0.*I, -0.046714349258774435 + 0.09717566163834189*I}, {-0.046714349258774435 - 0.09717566163834189*I, 0.4876123910230962 + 0.*I}}
1.52	{{0.5108827475923146 + 0.*I, -0.047043962554374874 + 0.09443517801466333*I}, {-0.047043962554374874 - 0.09443517801466333*I, 0.4891172524076855 + 0.*I}}
1.53	{{0.5094207307830874 + 0.*I, -0.04736782885691912 + 0.09172107031298651*I}, {-0.04736782885691912 - 0.09172107031298651*I, 0.49057926921691253 + 0.*I}}
1.54	{{0.5080011144353829 + 0.*I, -0.04768593934935597 + 0.08903420309155478*I}, {-0.047685939349356 - 0.08903420309155478*I, 0.49199888556461707 + 0.*I}}
1.55	{{0.5066234787041233 + 0.*I, -0.04799829815433157 + 0.08637529206957027*I}, {-0.04799829815433154 - 0.08637529206957027*I, 0.4933765212958767 + 0.*I}}
1.56	{{0.5052873937225844 + 0.*I, -0.04830491507952886 + 0.08374499583641896*I}, {-0.04830491507952883 - 0.08374499583641896*I, 0.49471260627741565 + 0.*I}}
1.57	{{0.5039924071298114 + 0.*I, -0.048605799954719336 + 0.0811440027869597*I}, {-0.048605799954719336 - 0.0811440027869597*I, 0.4960075928701885 + 0.*I}}
1.58	{{0.5027380423473911 + 0.*I, -0.04890096260967447 + 0.07857303082451854*I}, {-0.0489009626096745 - 0.07857303082451854*I, 0.49726195765260894 + 0.*I}}
1.59	{{0.5015238089856369 + 0.*I, -0.04919041525364212 + 0.07603279378616046*I}, {-0.04919041525364215 - 0.07603279378616046*I, 0.4984761910143631 + 0.*I}}
1.6	{{0.5003492306644923 + 0.*I, -0.049474182117370674 + 0.07352384670368901*I}, {-0.04947418211737073 - 0.07352384670368901*I, 0.49965076933550767 + 0.*I}}
1.61	{{0.49921381851676183 + 0.*I, -0.04975229115887089 + 0.07104670743054999*I}, {-0.04975229115887089 - 0.07104670743054999*I, 0.5007861814832381 + 0.*I}}
1.62	{{0.4981170694167567 + 0.*I, -0.050024770335342805 + 0.06860192310350167*I}, {-0.05002477033534283 - 0.06860192310350167*I, 0.5018829305832433 + 0.*I}}
1.6300000000000001	{{0.49705846408518883 + 0.*I, -0.05029164760398666 + 0.06619006963012698*I}, {-0.05029164760398669 - 0.06619006963012698*I, 0.5029415359148113 + 0.*I}}
1.6400000000000001	{{0.49603747678378973 + 0.*I, -0.050552953852252364 + 0.06381170472906587*I}, {-0.05055295385225231 - 0.06381170472906587*I, 0.5039625232162103 + 0.*I}}
1.6500000000000001	{{0.49505358313896464 + 0.*I, -0.05080873030022279 + 0.0614672262789944*I}, {-0.05080873030022279 - 0.0614672262789944*I, 0.5049464168610353 + 0.*I}}
1.6600000000000001	{{0.4941062484068926 + 0.*I, -0.05105902037149285 + 0.059157012891925126*I}, {-0.05105902037149285 - 0.059157012891925126*I, 0.5058937515931075 + 0.*I}}
1.67	{{0.4931949315092614 + 0.*I, -0.05130386748958157 + 0.05688147135073615*I}, {-0.05130386748958157 - 0.05688147135073615*I, 0.5068050684907386 + 0.*I}}
1.68	{{0.492319083131628 + 0.*I, -0.051543315084072505 + 0.05464103627167858*I}, {-0.05154331508407253 - 0.05464103627167858*I, 0.507680916868372 + 0.*I}}
1.69	{{0.49147815182022275 + 0.*I, -0.05177740988952845 + 0.05243610790160522*I}, {-0.05177740988952845 - 0.05243610790160522*I, 0.5085218481797773 + 0.*I}}
1.7	{{0.49067157494658087 + 0.*I, -0.052006206749524275 + 0.050266935080785134*I}, {-0.05200620674952425 - 0.050266935080785134*I, 0.5093284250534191 + 0.*I}}
1.71	{{0.4898987849036236 + 0.*I, -0.05222976166614102 + 0.048133761556124074*I}, {-0.052229761666141045 - 0.048133761556124074*I, 0.5101012150963764 + 0.*I}}
1.72	{{0.4891592151628301 + 0.*I, -0.05244813064145992 + 0.04603685793472172*I}, {-0.05244813064145992 - 0.04603685793472172*I, 0.5108407848371699 + 0.*I}}
1.73	{{0.4884522986008026 + 0.*I, -0.052661369710371886 + 0.04397652122232306*I}, {-0.05266136971037194 - 0.04397652122232306*I, 0.5115477013991975 + 0.*I}}
1.74	{{0.487777466208572 + 0.*I, -0.0528695382550973 + 0.04195299768084903*I}, {-0.05286953825509727 - 0.04195299768084903*I, 0.5122225337914281 + 0.*I}}
1.75	{{0.48713412795602123 + 0.*I, -0.05307270138069159 + 0.03996639822428651*I}, {-0.05307270138069159 - 0.03996639822428651*I, 0.5128658720439787 + 0.*I}}
1.76	{{0.48652169579480586 + 0.*I, -0.05327092469796191 + 0.03801683893363732*I}, {-0.05327092469796188 - 0.03801683893363732*I, 0.5134783042051941 + 0.*I}}
1.77	{{0.4859395896123534 + 0.*I, -0.05346427381771557 + 0.03610446134027991*I}, {-0.05346427381771554 - 0.03610446134027991*I, 0.5140604103876466 + 0.*I}}
1.78	{{0.48538723572315 + 0.*I, -0.053652814427771506 + 0.034229431160615574*I}, {-0.05365281442777148 - 0.034229431160615574*I, 0.51461276427685 + 0.*I}}
1.79	{{0.48486405480870376 + 0.*I, -0.05383661520144564 + 0.03239184880457883*I}, {-0.053836615201445615 - 0.03239184880457883*I, 0.5151359451912962 + 0.*I}}
1.8	{{0.4843694406054614 + 0.*I, -0.05401574829368841 + 0.030591700360039574*I}, {-0.05401574829368841 - 0.030591700360039574*I, 0.5156305593945387 + 0.*I}}
1.81	{{0.48390279629030436 + 0.*I, -0.05419028600647385 + 0.028828983832369898*I}, {-0.054190286006473826 - 0.028828983832369898*I, 0.5160972037096956 + 0.*I}}
1.82	{{0.48346353915874307 + 0.*I, -0.05436030064177644 + 0.027103721187377403*I}, {-0.05436030064177644 - 0.027103721187377403*I, 0.5165364608412568 + 0.*I}}
1.83	{{0.4830510989301763 + 0.*I, -0.05452586462233566 + 0.025415955438283094*I}, {-0.054525864622335635 - 0.025415955438283094*I, 0.5169489010698236 + 0.*I}}
1.84	{{0.4826648925707095 + 0.*I, -0.05468705260472134 + 0.023765653183506714*I}, {-0.054687052604721315 - 0.023765653183506714*I, 0.5173351074292905 + 0.*I}}
1.85	{{0.4823043085601811 + 0.*I, -0.054843940849236106 + 0.02215269008006476*I}, {-0.05484394084923616 - 0.02215269008006476*I, 0.5176956914398188 + 0.*I}}
1.86	{{0.4819687519527012 + 0.*I, -0.054996605602648574 + 0.020576957522560897*I}, {-0.054996605602648574 - 0.020576957522560897*I, 0.5180312480472986 + 0.*I}}
1.87	{{0.48165764734009464 + 0.*I, -0.05514512311172695 + 0.019038369314128053*I}, {-0.055145123111726924 - 0.019038369314128053*I, 0.5183423526599052 + 0.*I}}
1.8800000000000001	{{0.48137043893864473 + 0.*I, -0.05528956975821142 + 0.017536860518902717*I}, {-0.05528956975821139 - 0.017536860518902717*I, 0.5186295610613552 + 0.*I}}
1.8900000000000001	{{0.4811065555676274 + 0.*I, -0.055430023095164316 + 0.016072295159211637*I}, {-0.05543002309516429 - 0.016072295159211637*I, 0.5188934444323724 + 0.*I}}
1.9000000000000001	{{0.4808653810233494 + 0.*I, -0.055566560894393796 + 0.014644438787514822*I}, {-0.055566560894393796 - 0.014644438787514822*I, 0.5191346189766504 + 0.*I}}
1.9100000000000001	{{0.4806463204225754 + 0.*I, -0.05569926087150723 + 0.01325306928271937*I}, {-0.05569926087150723 - 0.01325306928271937*I, 0.5193536795774244 + 0.*I}}
1.92	{{0.48044880426433134 + 0.*I, -0.055828200742112005 + 0.011897984646355768*I}, {-0.055828200742112005 - 0.011897984646355768*I, 0.5195511957356684 + 0.*I}}
1.93	{{0.48027228686817225 + 0.*I, -0.05595345822181563 + 0.010579003995852725*I}, {-0.055953458221815605 - 0.010579003995852725*I, 0.5197277131318276 + 0.*I}}
1.94	{{0.48011624253357693 + 0.*I, -0.05607511116482461 + 0.009295957622841087*I}, {-0.05607511116482461 - 0.009295957622841087*I, 0.5198837574664228 + 0.*I}}
1.95	{{0.4799801046237621 + 0.*I, -0.05619323730956888 + 0.008048572529445979*I}, {-0.05619323730956885 - 0.008048572529445979*I, 0.5200198953762376 + 0.*I}}
1.96	{{0.47986327123534306 + 0.*I, -0.05630791316597544 + 0.006836516771447926*I}, {-0.05630791316597544 - 0.006836516771447926*I, 0.5201367287646568 + 0.*I}}
1.97	{{0.4797651689574123 + 0.*I, -0.056419215145171925 + 0.005659474405069101*I}, {-0.0564192151451719 - 0.005659474405069101*I, 0.5202348310425876 + 0.*I}}
1.98	{{0.47968525411162555 + 0.*I, -0.05652721965828536 + 0.004517147486503136*I}, {-0.05652721965828536 - 0.004517147486503138*I, 0.5203147458883743 + 0.*I}}
1.99	{{0.479623011325669 + 0.*I, -0.05663200311644315 + 0.0034092572399822374*I}, {-0.0566320031164432 - 0.0034092572399822382*I, 0.5203769886743309 + 0.*I}}
2.	{{0.479577946992118 + 0.*I, -0.056733641915630934 + 0.0023355319051325766*I}, {-0.056733641915630934 - 0.002335531905132578*I, 0.5204220530078819 + 0.*I}}
2.0100000000000002	{{0.4795495148165657 + 0.*I, -0.05683221068953545 + 0.0012956062559753216*I}, {-0.05683221068953545 - 0.0012956062559753225*I, 0.5204504851834341 + 0.*I}}
2.02	{{0.47953713996936037 + 0.*I, -0.0569277821919601 + 0.0002890764290439475*I}, {-0.0569277821919601 - 0.0002890764290439482*I, 0.5204628600306394 + 0.*I}}
2.0300000000000002	{{0.47954028022371575 + 0.*I, -0.05702042911264679 - 0.0006844469218813988*I}, {-0.05702042911264679 + 0.0006844469218813984*I, 0.5204597197762841 + 0.*I}}
2.04	{{0.47955842619428163 + 0.*I, -0.05711022414133721 - 0.0016253372540302046*I}, {-0.05711022414133721 + 0.0016253372540302046*I, 0.5204415738057184 + 0.*I}}
2.05	{{0.4795911000522646 + 0.*I, -0.05719723996777318 - 0.0025339508423416293*I}, {-0.057197239967773206 + 0.0025339508423416293*I, 0.5204088999477352 + 0.*I}}
2.06	{{0.4796378453978401 + 0.*I, -0.057281549046515334 - 0.0034106407814415494*I}, {-0.057281549046515334 + 0.0034106407814415494*I, 0.52036215460216 + 0.*I}}
2.07	{{0.47969814341391376 + 0.*I, -0.05736322071760663 - 0.004255840429884588*I}, {-0.05736322071760663 + 0.0042558404298845874*I, 0.5203018565860862 + 0.*I}}
2.08	{{0.47977145532394117 + 0.*I, -0.057442322248714844 - 0.005070005454713906*I}, {-0.05744232224871482 + 0.005070005454713904*I, 0.5202285446760588 + 0.*I}}
2.09	{{0.4798572775336092 + 0.*I, -0.05751892087551272 - 0.005853578907451571*I}, {-0.05751892087551272 + 0.005853578907451569*I, 0.5201427224663908 + 0.*I}}
2.1	{{0.4799551412308798 + 0.*I, -0.05759308383367304 - 0.006606990017280025*I}, {-0.05759308383367301 + 0.006606990017280022*I, 0.5200448587691203 + 0.*I}}
2.11	{{0.4800646112456999 + 0.*I, -0.05766487835886849 - 0.007330652819090493*I}, {-0.05766487835886844 + 0.007330652819090491*I, 0.5199353887543001 + 0.*I}}
2.12	{{0.4801852715554873 + 0.*I, -0.05773437118342059 - 0.008024981354994503*I}, {-0.05773437118342062 + 0.0080249813549945*I, 0.5198147284445127 + 0.*I}}
2.13	{{0.480316636880034 + 0.*I, -0.057801624965618914 - 0.008690454403624998*I}, {-0.057801624965618914 + 0.008690454403624997*I, 0.519683363119966 + 0.*I}}
2.14	{{0.4804582112320025 + 0.*I, -0.057866700412274125 - 0.009327560916909975*I}, {-0.057866700412274125 + 0.009327560916909972*I, 0.5195417887679974 + 0.*I}}
2.15	{{0.4806095349889616 + 0.*I, -0.05792965821885149 - 0.009936779275521413*I}, {-0.05792965821885143 + 0.009936779275521411*I, 0.5193904650110385 + 0.*I}}
2.16	{{0.4807701841882508 + 0.*I, -0.05799055908081596 - 0.010518576028292878*I}, {-0.05799055908081596 + 0.010518576028292878*I, 0.5192298158117491 + 0.*I}}
2.17	{{0.4809397695308752 + 0.*I, -0.05804946369363312 - 0.01107340448400158*I}, {-0.05804946369363312 + 0.01107340448400158*I, 0.5190602304691248 + 0.*I}}
2.18	{{0.4811179168918823 + 0.*I, -0.05810643195615764 - 0.01160172028452818*I}, {-0.05810643195615764 + 0.01160172028452818*I, 0.5188820831081177 + 0.*I}}
2.19	{{0.48130417940856185 + 0.*I, -0.058161519161414904 - 0.012104027202763974*I}, {-0.058161519161414904 + 0.012104027202763974*I, 0.5186958205914382 + 0.*I}}
2.2	{{0.48149810843220286 + 0.*I, -0.05821477895211605 - 0.012580830924701483*I}, {-0.0582147789521161 + 0.012580830924701483*I, 0.5185018915677971 + 0.*I}}
2.21	{{0.4816992916762781 + 0.*I, -0.05826626496889875 - 0.013032628549308272*I}, {-0.05826626496889878 + 0.013032628549308272*I, 0.5183007083237219 + 0.*I}}
2.22	{{0.48190735245507177 + 0.*I, -0.058316030852400697 - 0.013459907233278825*I}, {-0.058316030852400697 + 0.013459907233278825*I, 0.5180926475449282 + 0.*I}}
2.23	{{0.4821219488284896 + 0.*I, -0.058364130243259565 - 0.013863142783869483*I}, {-0.058364130243259565 + 0.013863142783869483*I, 0.5178780511715103 + 0.*I}}
2.24	{{0.4823427487130574 + 0.*I, -0.058410615692750106 - 0.014242814641687486*I}, {-0.05841061569275008 + 0.014242814641687486*I, 0.5176572512869425 + 0.*I}}
2.25	{{0.4825693473637027 + 0.*I, -0.05845553501817999 - 0.014599433907131787*I}, {-0.058455535018180016 + 0.014599433907131787*I, 0.5174306526362972 + 0.*I}}
2.2600000000000002	{{0.48280134602539115 + 0.*I, -0.05849893475261095 - 0.014933508715615365*I}, {-0.05849893475261095 + 0.014933508715615365*I, 0.5171986539746088 + 0.*I}}
2.27	{{0.4830383813688883 + 0.*I, -0.05854086142909609 - 0.015245540419468464*I}, {-0.058540861429096064 + 0.015245540419468464*I, 0.5169616186311115 + 0.*I}}
2.2800000000000002	{{0.4832801248157914 + 0.*I, -0.05858136158068847 - 0.015536022196578833*I}, {-0.05858136158068841 + 0.015536022196578833*I, 0.5167198751842085 + 0.*I}}
2.29	{{0.48352628181613766 + 0.*I, -0.058620481740287 - 0.015805437684247244*I}, {-0.058620481740287 + 0.015805437684247244*I, 0.5164737181838621 + 0.*I}}
2.3000000000000003	{{0.4837765614120867 + 0.*I, -0.05865826708785202 - 0.016054274256175612*I}, {-0.058658267087852045 + 0.016054274256175612*I, 0.5162234385879131 + 0.*I}}
2.31	{{0.4840306034745599 + 0.*I, -0.058694758285942006 - 0.01628303562625794*I}, {-0.058694758285942034 + 0.01628303562625794*I, 0.5159693965254399 + 0.*I}}
2.32	{{0.48428805993077684 + 0.*I, -0.05872999506125268 - 0.01649222033166265*I}, {-0.058729995061252704 + 0.01649222033166265*I, 0.5157119400692229 + 0.*I}}
2.33	{{0.48454861651196485 + 0.*I, -0.05876401714047991 - 0.016682321705920575*I}, {-0.05876401714047991 + 0.016682321705920575*I, 0.515451383488035 + 0.*I}}
2.34	{{0.48481199220290394 + 0.*I, -0.058796864250319464 - 0.016853826539971146*I}, {-0.058796864250319464 + 0.016853826539971146*I, 0.5151880077970958 + 0.*I}}
2.35	{{0.485077938597824 + 0.*I, -0.05882857611474421 - 0.01700721384026992*I}, {-0.05882857611474421 + 0.01700721384026992*I, 0.5149220614021759 + 0.*I}}
2.36	{{0.4853462042780082 + 0.*I, -0.05885919089863906 - 0.017142965056479543*I}, {-0.05885919089863911 + 0.017142965056479543*I, 0.5146537957219917 + 0.*I}}
2.37	{{0.4856164749468905 + 0.*I, -0.05888874270861516 - 0.017261564963916575*I}, {-0.058888742708615216 + 0.017261564963916575*I, 0.5143835250531094 + 0.*I}}
2.38	{{0.4858884525620094 + 0.*I, -0.0589172650078805 - 0.017363492641677955*I}, {-0.0589172650078805 + 0.017363492641677955*I, 0.5141115474379904 + 0.*I}}
2.39	{{0.48616187076670203 + 0.*I, -0.05894479125964289 - 0.017449223367643808*I}, {-0.05894479125964289 + 0.017449223367643808*I, 0.5138381292332977 + 0.*I}}
2.4	{{0.48643649445557585 + 0.*I, -0.05897135492711031 - 0.017519227362696677*I}, {-0.05897135492711031 + 0.017519227362696677*I, 0.5135635055444239 + 0.*I}}
2.41	{{0.4867121190892975 + 0.*I, -0.0589969894634928 - 0.017573968726720686*I}, {-0.0589969894634928 + 0.017573968726720686*I, 0.5132878809107024 + 0.*I}}
2.42	{{0.48698853083137816 + 0.*I, -0.05902172663809857 - 0.017613911423542315*I}, {-0.059021726638098515 + 0.017613911423542315*I, 0.5130114691686216 + 0.*I}}
2.43	{{0.48726546113320796 + 0.*I, -0.05904559475323473 - 0.01763951251354772*I}, {-0.05904559475323473 + 0.01763951251354772*I, 0.5127345388667919 + 0.*I}}
2.44	{{0.487542660188173 + 0.*I, -0.059068621693164014 - 0.017651223898948125*I}, {-0.059068621693164014 + 0.017651223898948125*I, 0.5124573398118268 + 0.*I}}
2.45	{{0.48781990739656206 + 0.*I, -0.059090835342149484 - 0.017649494916985028*I}, {-0.059090835342149484 + 0.017649494916985028*I, 0.5121800926034379 + 0.*I}}
2.46	{{0.4880970110363009 + 0.*I, -0.059112263584453734 - 0.017634771181771418*I}, {-0.059112263584453734 + 0.017634771181771418*I, 0.511902988963699 + 0.*I}}
2.47	{{0.48837380738154484 + 0.*I, -0.05913293428213712 - 0.017607493694322986*I}, {-0.05913293428213712 + 0.017607493694322986*I, 0.5116261926184551 + 0.*I}}
2.48	{{0.4886501179800784 + 0.*I, -0.059152873576863635 - 0.017568099747594285*I}, {-0.05915287357686361 + 0.017568099747594285*I, 0.5113498820199216 + 0.*I}}
2.49	{{0.4889257188188221 + 0.*I, -0.059172104775017415 - 0.017517012352127364*I}, {-0.05917210477501736 + 0.017517012352127364*I, 0.5110742811811778 + 0.*I}}
2.5	{{0.48920040563905326 + 0.*I, -0.059190650926779276 - 0.017454650478278575*I}, {-0.059190650926779276 + 0.017454650478278575*I, 0.5107995943609467 + 0.*I}}
2.5100000000000002	{{0.48947400066915203 + 0.*I, -0.059208535082330566 - 0.01738143160497704*I}, {-0.05920853508233051 + 0.01738143160497704*I, 0.5105259993308479 + 0.*I}}
2.52	{{0.48974635238945186 + 0.*I, -0.05922578029185224 - 0.017297770668870848*I}, {-0.05922578029185219 + 0.017297770668870848*I, 0.510253647610548 + 0.*I}}
2.5300000000000002	{{0.490017334294534 + 0.*I, -0.0592424095674656 - 0.017204079283433017*I}, {-0.05924240956746557 + 0.017204079283433017*I, 0.5099826657054658 + 0.*I}}
2.54	{{0.49028680095234706 + 0.*I, -0.05925844424412513 - 0.017100761175320413*I}, {-0.0592584442441251 + 0.017100761175320413*I, 0.5097131990476529 + 0.*I}}
2.5500000000000003	{{0.49055457073590475 + 0.*I, -0.05927390342477107 - 0.016988201120024107*I}, {-0.05927390342477107 + 0.016988201120024107*I, 0.5094454292640951 + 0.*I}}
2.56	{{0.4908204815886149 + 0.*I, -0.059288806064909966 - 0.01686678120544639*I}, {-0.05928880606490994 + 0.01686678120544639*I, 0.5091795184113851 + 0.*I}}
2.57	{{0.4910843950877021 + 0.*I, -0.05930317112004821 - 0.016736882944739902*I}, {-0.059303171120048154 + 0.016736882944739902*I, 0.5089156049122979 + 0.*I}}
2.58	{{0.4913461962918555 + 0.*I, -0.0593170175456923 - 0.01659888633816896*I}, {-0.0593170175456923 + 0.01659888633816896*I, 0.5086538037081445 + 0.*I}}
2.59	{{0.4916057920089288 + 0.*I, -0.0593303642418877 - 0.01645316907910874*I}, {-0.0593303642418877 + 0.01645316907910874*I, 0.508394207991071 + 0.*I}}
2.6	{{0.4918630673516694 + 0.*I, -0.059343228538091736 - 0.016300096556543655*I}, {-0.05934322853809171 + 0.016300096556543655*I, 0.5081369326483307 + 0.*I}}
2.61	{{0.49211788018653135 + 0.*I, -0.05935562606397582 - 0.01614001292527406*I}, {-0.05935562606397582 + 0.01614001292527406*I, 0.5078821198134686 + 0.*I}}
2.62	{{0.4923701068575538 + 0.*I, -0.05936757237000623 - 0.015973261007152035*I}, {-0.05936757237000623 + 0.015973261007152035*I, 0.5076298931424462 + 0.*I}}
2.63	{{0.49261964444658846 + 0.*I, -0.05937908300664865 - 0.015800183817536624*I}, {-0.05937908300664865 + 0.015800183817536624*I, 0.5073803555534117 + 0.*I}}
2.64	{{0.4928664106925566 + 0.*I, -0.059390173524369205 - 0.015621123741666989*I}, {-0.059390173524369205 + 0.015621123741666989*I, 0.5071335893074433 + 0.*I}}
2.65	{{0.49311034167089274 + 0.*I, -0.0594008594012472 - 0.015436421562542935*I}, {-0.0594008594012472 + 0.015436421562542935*I, 0.5068896583291074 + 0.*I}}
2.66	{{0.4933513504920637 + 0.*I, -0.059411154692248974 - 0.015246401485478085*I}, {-0.059411154692248974 + 0.015246401485478085*I, 0.5066486495079363 + 0.*I}}
2.67	{{0.49358933108135233 + 0.*I, -0.05942107219388221 - 0.015051366161240776*I}, {-0.05942107219388218 + 0.015051366161240776*I, 0.5064106689186477 + 0.*I}}
2.68	{{0.49382419411139256 + 0.*I, -0.059430624663427384 - 0.014851618114022636*I}, {-0.059430624663427384 + 0.014851618114022636*I, 0.5061758058886076 + 0.*I}}
2.69	{{0.4940558681299091 + 0.*I, -0.05943982485816532 - 0.014647460691196832*I}, {-0.05943982485816529 + 0.014647460691196828*I, 0.505944131870091 + 0.*I}}
2.7	{{0.49428429953974684 + 0.*I, -0.059448685535376605 - 0.014439197352973514*I}, {-0.059448685535376605 + 0.014439197352973509*I, 0.5057157004602533 + 0.*I}}
2.71	{{0.49450944965578986 + 0.*I, -0.05945721936500775 - 0.014227130329811195*I}, {-0.05945721936500775 + 0.01422713032981119*I, 0.5054905503442102 + 0.*I}}
2.72	{{0.49473125698739695 + 0.*I, -0.059465437760362505 - 0.01401154146861602*I}, {-0.059465437760362505 + 0.01401154146861602*I, 0.505268743012603 + 0.*I}}
2.73	{{0.49494964772372213 + 0.*I, -0.05947335122358827 - 0.013792692251795623*I}, {-0.05947335122358832 + 0.013792692251795623*I, 0.5050503522762779 + 0.*I}}
2.74	{{0.4951645626780192 + 0.*I, -0.05948097023927554 - 0.013570845017841855*I}, {-0.059480970239275566 + 0.013570845017841855*I, 0.5048354373219808 + 0.*I}}
2.75	{{0.4953759577713023 + 0.*I, -0.059488305292014515 - 0.013346263430543279*I}, {-0.059488305292014515 + 0.013346263430543279*I, 0.5046240422286977 + 0.*I}}
2.7600000000000002	{{0.49558380406284597 + 0.*I, -0.05949536686639556 - 0.013119211878218452*I}, {-0.05949536686639556 + 0.013119211878218452*I, 0.504416195937154 + 0.*I}}
2.77	{{0.49578808421829657 + 0.*I, -0.059502165347401076 - 0.012889953559366353*I}, {-0.059502165347401076 + 0.012889953559366353*I, 0.5042119157817034 + 0.*I}}
2.7800000000000002	{{0.4959887595182215 + 0.*I, -0.059508710030735296 - 0.012658728202359283*I}, {-0.059508710030735296 + 0.012658728202359283*I, 0.5040112404817784 + 0.*I}}
2.79	{{0.49618578442838995 + 0.*I, -0.059515009562930155 - 0.012425757406779519*I}, {-0.059515009562930155 + 0.012425757406779519*I, 0.5038142155716099 + 0.*I}}
2.8000000000000003	{{0.49637912572711296 + 0.*I, -0.05952107258370298 - 0.012191264361416328*I}, {-0.05952107258370301 + 0.012191264361416328*I, 0.503620874272887 + 0.*I}}
2.81	{{0.49656876267643557 + 0.*I, -0.05952690773277117 - 0.011955473966754776*I}, {-0.05952690773277114 + 0.011955473966754776*I, 0.5034312373235644 + 0.*I}}
2.82	{{0.4967546870934848 + 0.*I, -0.05953252364985198 - 0.011718612338170608*I}, {-0.05953252364985198 + 0.011718612338170608*I, 0.5032453129065152 + 0.*I}}
2.83	{{0.49693689933367147 + 0.*I, -0.059537928865236345 - 0.01148090413067273*I}, {-0.059537928865236345 + 0.01148090413067273*I, 0.5030631006663285 + 0.*I}}
2.84	{{0.49711538081047224 + 0.*I, -0.05954313097493483 - 0.01124254835423382*I}, {-0.05954313097493483 + 0.01124254835423382*I, 0.5028846191895279 + 0.*I}}
2.85	{{0.4972901102345564 + 0.*I, -0.05954813711694118 - 0.011003728744952273*I}, {-0.05954813711694121 + 0.01100372874495227*I, 0.5027098897654436 + 0.*I}}
2.86	{{0.4974610762928994 + 0.*I, -0.05955295442720057 - 0.010764631121250385*I}, {-0.05955295442720057 + 0.010764631121250385*I, 0.5025389237071006 + 0.*I}}
2.87	{{0.49762827771195844 + 0.*I, -0.059557590041658004 - 0.010525443295976824*I}, {-0.059557590041658004 + 0.010525443295976824*I, 0.5023717222880415 + 0.*I}}
2.88	{{0.49779172336101596 + 0.*I, -0.05956205109625848 - 0.010286354676490564*I}, {-0.05956205109625845 + 0.010286354676490564*I, 0.502208276638984 + 0.*I}}
2.89	{{0.49795142814925364 + 0.*I, -0.05956634461824248 - 0.01004755302673877*I}, {-0.05956634461824245 + 0.01004755302673877*I, 0.5020485718507464 + 0.*I}}
2.9	{{0.4981073913214231 + 0.*I, -0.059570476839339026 - 0.009809199395152648*I}, {-0.059570476839339026 + 0.009809199395152648*I, 0.5018926086785768 + 0.*I}}
2.91	{{0.4982596114764278 + 0.*I, -0.05957445364185149 - 0.009571441520039546*I}, {-0.05957445364185149 + 0.009571441520039546*I, 0.5017403885235721 + 0.*I}}
2.92	{{0.4984080948804682 + 0.*I, -0.05957828090680706 - 0.0093344294946408*I}, {-0.059578280906807085 + 0.0093344294946408*I, 0.5015919051195318 + 0.*I}}
2.93	{{0.4985528555567299 + 0.*I, -0.05958196451523298 - 0.009098315628147585*I}, {-0.05958196451523298 + 0.009098315628147585*I, 0.50144714444327 + 0.*I}}
2.94	{{0.4986939154139123 + 0.*I, -0.059585510348156595 - 0.00886325413627685*I}, {-0.059585510348156595 + 0.00886325413627685*I, 0.5013060845860875 + 0.*I}}
2.95	{{0.4988313018152598 + 0.*I, -0.059588924220773665 - 0.008629398669672756*I}, {-0.059588924220773665 + 0.008629398669672756*I, 0.5011686981847402 + 0.*I}}
2.96	{{0.4989650305481132 + 0.*I, -0.059592211308160004 - 0.008396878353788748*I}, {-0.059592211308159976 + 0.008396878353788748*I, 0.5010349694518867 + 0.*I}}
2.97	{{0.4990951162001064 + 0.*I, -0.05959537643505586 - 0.008165807381727612*I}, {-0.05959537643505586 + 0.008165807381727612*I, 0.5009048837998936 + 0.*I}}
2.98	{{0.4992215789985149 + 0.*I, -0.05959842442338753 - 0.007936302212057982*I}, {-0.05959842442338753 + 0.007936302212057982*I, 0.500778421001485 + 0.*I}}
2.99	{{0.4993444448258906 + 0.*I, -0.059601360095081324 - 0.007708481665419437*I}, {-0.059601360095081324 + 0.0077084816654194345*I, 0.5006555551741094 + 0.*I}}
3.	{{0.49946374536684085 + 0.*I, -0.05960418827206343 - 0.0074824666984267055*I}, {-0.05960418827206343 + 0.007482466698426703*I, 0.5005362546331591 + 0.*I}}
3.0100000000000002	{{0.49957951695255515 + 0.*I, -0.05960691374275012 - 0.007258378882818004*I}, {-0.059606913742750095 + 0.007258378882818001*I, 0.5004204830474449 + 0.*I}}
3.02	{{0.49969178857047936 + 0.*I, -0.059609540805249855 - 0.00703631909768157*I}, {-0.059609540805249855 + 0.007036319097681568*I, 0.5003082114295206 + 0.*I}}
3.0300000000000002	{{0.49980058773585073 + 0.*I, -0.05961207339484381 - 0.006816371453749451*I}, {-0.05961207339484381 + 0.0068163714537494485*I, 0.5001994122641493 + 0.*I}}
3.04	{{0.49990594581108844 + 0.*I, -0.059614515439084304 - 0.006598622004638317*I}, {-0.059614515439084276 + 0.006598622004638314*I, 0.5000940541889115 + 0.*I}}
3.0500000000000003	{{0.5000078979531892 + 0.*I, -0.059616870865524 - 0.006383159214675422*I}, {-0.05961687086552395 + 0.006383159214675419*I, 0.49999210204681077 + 0.*I}}
3.06	{{0.5001064832713323 + 0.*I, -0.0596191436017153 - 0.006170073806628935*I}, {-0.05961914360171536 + 0.006170073806628933*I, 0.49989351672866755 + 0.*I}}
3.0700000000000003	{{0.5002017443806661 + 0.*I, -0.05962133755954918 - 0.005959457915645748*I}, {-0.059621337559549153 + 0.0059594579156457455*I, 0.4997982556193339 + 0.*I}}
3.08	{{0.5002937197472406 + 0.*I, -0.0596234562815488 - 0.005751387071503482*I}, {-0.059623456281548776 + 0.0057513870715034795*I, 0.49970628025275954 + 0.*I}}
3.09	{{0.5003824469065468 + 0.*I, -0.05962550294436689 - 0.005545918881367639*I}, {-0.05962550294436686 + 0.005545918881367637*I, 0.49961755309345335 + 0.*I}}
3.1	{{0.5004679657629841 + 0.*I, -0.059627480709867814 - 0.0053431123972739625*I}, {-0.059627480709867814 + 0.005343112397273962*I, 0.49953203423701587 + 0.*I}}
3.11	{{0.5005503183985689 + 0.*I, -0.05962939273991602 - 0.0051430290502405916*I}, {-0.05962939273991599 + 0.00514302905024059*I, 0.499449681601431 + 0.*I}}
3.12	{{0.5006295492350479 + 0.*I, -0.05963124219637578 - 0.004945732562203853*I}, {-0.059631242196375805 + 0.004945732562203852*I, 0.49937045076495223 + 0.*I}}
3.13	{{0.5007057049485684 + 0.*I, -0.059633032234684386 - 0.0047512885397795876*I}, {-0.059633032234684386 + 0.004751288539779587*I, 0.4992942950514315 + 0.*I}}
3.14	{{0.5007788301991039 + 0.*I, -0.05963476573743909 - 0.004559750002873072*I}, {-0.05963476573743909 + 0.004559750002873071*I, 0.49922116980089615 + 0.*I}}
3.15	{{0.5008489698383163 + 0.*I, -0.05963644522845729 - 0.004371151671812286*I}, {-0.05963644522845729 + 0.004371151671812285*I, 0.4991510301616838 + 0.*I}}
3.16	{{0.5009161699673059 + 0.*I, -0.05963807320812825 - 0.004185529070830043*I}, {-0.05963807320812825 + 0.004185529070830042*I, 0.4990838300326939 + 0.*I}}
3.17	{{0.5009804774885852 + 0.*I, -0.05963965217684128 - 0.004002920007335947*I}, {-0.05963965217684128 + 0.004002920007335946*I, 0.4990195225114148 + 0.*I}}
3.18	{{0.5010419402674566 + 0.*I, -0.05964118463498569 - 0.0038233645385458677*I}, {-0.05964118463498569 + 0.0038233645385458664*I, 0.49895805973254337 + 0.*I}}
3.19	{{0.5011006072099857 + 0.*I, -0.05964267308087548 - 0.003646904822574223*I}, {-0.05964267308087545 + 0.003646904822574222*I, 0.4988993927900144 + 0.*I}}
3.2	{{0.5011565263866422 + 0.*I, -0.05964411981700901 - 0.0034735740927330483*I}, {-0.05964411981700904 + 0.003473574092733047*I, 0.4988434736133578 + 0.*I}}
3.21	{{0.5012097474825304 + 0.*I, -0.059645526804382065 - 0.003303387714586644*I}, {-0.059645526804382065 + 0.003303387714586643*I, 0.49879025251746967 + 0.*I}}
3.22	{{0.5012603207085339 + 0.*I, -0.05964689597095149 - 0.003136361128303136*I}, {-0.05964689597095149 + 0.003136361128303135*I, 0.498739679291466 + 0.*I}}
3.23	{{0.5013082959330182 + 0.*I, -0.05964822924467458 - 0.002972511912359071*I}, {-0.05964822924467458 + 0.0029725119123590695*I, 0.4986917040669817 + 0.*I}}
3.24	{{0.5013537228382414 + 0.*I, -0.05964952855350819 - 0.0028118597956781444*I}, {-0.05964952855350819 + 0.002811859795678143*I, 0.49864627716175863 + 0.*I}}
3.25	{{0.5013966510591834 + 0.*I, -0.05965079582501859 - 0.0026544266415734798*I}, {-0.059650795825018615 + 0.0026544266415734785*I, 0.4986033489408165 + 0.*I}}
3.2600000000000002	{{0.5014371298196743 + 0.*I, -0.05965203285167914 - 0.002500228505795401*I}, {-0.05965203285167911 + 0.0025002285057953992*I, 0.49856287018032563 + 0.*I}}
3.27	{{0.5014752113946737 + 0.*I, -0.05965324111235448 - 0.002349264742635521*I}, {-0.05965324111235451 + 0.0023492647426355193*I, 0.49852478860532634 + 0.*I}}
3.2800000000000002	{{0.501510948278145 + 0.*I, -0.059654422043327965 - 0.0022015340251707706*I}, {-0.05965442204332794 + 0.002201534025170769*I, 0.4984890517218551 + 0.*I}}
3.29	{{0.5015443916961501 + 0.*I, -0.059655577080882954 - 0.002057036984514427*I}, {-0.059655577080882954 + 0.0020570369845144248*I, 0.49845560830384994 + 0.*I}}
3.3000000000000003	{{0.5015755917549981 + 0.*I, -0.05965670766130274 - 0.0019157762588153133*I}, {-0.05965670766130271 + 0.0019157762588153109*I, 0.498424408245002 + 0.*I}}
3.31	{{0.5016045975905635 + 0.*I, -0.05965781522086752 - 0.00177775653628119*I}, {-0.05965781522086752 + 0.001777756536281188*I, 0.49839540240943647 + 0.*I}}
3.3200000000000003	{{0.5016314578357592 + 0.*I, -0.05965890110708355 - 0.0016429791819518684*I}, {-0.05965890110708355 + 0.0016429791819518671*I, 0.4983685421642407 + 0.*I}}
3.33	{{0.50165622536755 + 0.*I, -0.05965996639108562 - 0.0015114306386002736*I}, {-0.05965996639108559 + 0.001511430638600273*I, 0.49834377463245005 + 0.*I}}
3.34	{{0.501678953394953 + 0.*I, -0.059661012093210564 - 0.001383095954099964*I}, {-0.05966101209321059 + 0.001383095954099964*I, 0.49832104660504706 + 0.*I}}
3.35	{{0.5016996931362874 + 0.*I, -0.05966203923379507 - 0.001257961930615677*I}, {-0.05966203923379504 + 0.0012579619306156775*I, 0.4983003068637127 + 0.*I}}
3.36	{{0.5017184939566088 + 0.*I, -0.05966304883317591 - 0.001136017202439905*I}, {-0.05966304883317591 + 0.0011360172024399058*I, 0.4982815060433912 + 0.*I}}
3.37	{{0.5017354035074333 + 0.*I, -0.05966404191168978 - 0.001017252308417858*I}, {-0.05966404191168981 + 0.0010172523084178596*I, 0.4982645964925668 + 0.*I}}
3.38	{{0.5017504672716926 + 0.*I, -0.05966501946226582 - 0.000901658053622234*I}, {-0.05966501946226582 + 0.0009016580536222355*I, 0.4982495327283076 + 0.*I}}
3.39	{{0.5017637362963718 + 0.*I, -0.059665982237221915 - 0.0007892120620164763*I}, {-0.059665982237221915 + 0.0007892120620164782*I, 0.49823626370362845 + 0.*I}}
3.4	{{0.5017752648302727 + 0.*I, -0.059666930879042346 - 0.0006798865294665303*I}, {-0.059666930879042346 + 0.0006798865294665321*I, 0.4982247351697274 + 0.*I}}
3.41	{{0.5017851044786334 + 0.*I, -0.059667866029949945 - 0.0005736550738513248*I}, {-0.059667866029949945 + 0.0005736550738513265*I, 0.4982148955213666 + 0.*I}}
3.42	{{0.5017933042992333 + 0.*I, -0.05966878833216743 - 0.00047049285627236864*I}, {-0.05966878833216743 + 0.0004704928562723703*I, 0.49820669570076676 + 0.*I}}
3.43	{{0.5017999109267932 + 0.*I, -0.05966969842791761 - 0.0003703766811281058*I}, {-0.05966969842791761 + 0.00037037668112810737*I, 0.498200089073207 + 0.*I}}
3.44	{{0.5018049687003948 + 0.*I, -0.0596705969594232 - 0.000273285091263469*I}, {-0.0596705969594232 + 0.0002732850912634703*I, 0.4981950312996053 + 0.*I}}
3.45	{{0.5018085197856138 + 0.*I, -0.059671484563839944 - 0.00017919812817276544*I}, {-0.05967148456383997 + 0.0001791981281727665*I, 0.4981914802143864 + 0.*I}}
3.46	{{0.5018106089179815 + 0.*I, -0.059672361722047096 - 0.00008808745538253605*I}, {-0.059672361722047096 + 0.00008808745538253675*I, 0.4981893910820186 + 0.*I}}
3.47	{{0.5018112884432794 + 0.*I, -0.05967322875923389 + 8.410705867826907*^-8*I}, {-0.05967322875923389 - 8.410705867799783*^-8*I, 0.49818871155672084 + 0.*I}}
3.48	{{0.5018106088572533 + 0.*I, -0.059674085997443865 + 0.00008535283761762818*I}, {-0.05967408599744389 - 0.00008535283761762834*I, 0.498189391142747 + 0.*I}}
3.49	{{0.5018086176356271 + 0.*I, -0.05967493375872071 + 0.00016775379448398541*I}, {-0.059674933758720655 - 0.00016775379448398604*I, 0.4981913823643731 + 0.*I}}
3.5	{{0.5018053593401448 + 0.*I, -0.059675772365107904 + 0.0002473206965265005*I}, {-0.059675772365107904 - 0.00024732069652650155*I, 0.4981946406598554 + 0.*I}}
3.5100000000000002	{{0.501800875728258 + 0.*I, -0.059676602138648865 + 0.00032408580850615693*I}, {-0.05967660213864884 - 0.00032408580850615823*I, 0.4981991242717421 + 0.*I}}
3.52	{{0.501795205866328 + 0.*I, -0.05967742340138746 + 0.00039807983064350805*I}, {-0.05967742340138746 - 0.0003980798306435096*I, 0.49820479413367225 + 0.*I}}
3.5300000000000002	{{0.5017883872025088 + 0.*I, -0.05967823644517628 + 0.00046933393100244625*I}, {-0.05967823644517625 - 0.00046933393100244777*I, 0.4982116127974915 + 0.*I}}
3.54	{{0.5017804649831911 + 0.*I, -0.05967904140556732 + 0.0005378888990546326*I}, {-0.05967904140556732 - 0.0005378888990546338*I, 0.49821953501680927 + 0.*I}}
3.5500000000000003	{{0.5017714875459648 + 0.*I, -0.05967983838163651 + 0.0006037872304176301*I}, {-0.05967983838163651 - 0.000603787230417631*I, 0.49822851245403554 + 0.*I}}
3.56	{{0.5017615000391125 + 0.*I, -0.05968062747341363 + 0.0006670704580059553*I}, {-0.05968062747341357 - 0.0006670704580059559*I, 0.4982384999608878 + 0.*I}}
3.5700000000000003	{{0.5017505444306408 + 0.*I, -0.05968140878092776 + 0.0007277790897507368*I}, {-0.05968140878092776 - 0.0007277790897507371*I, 0.4982494555693594 + 0.*I}}
3.58	{{0.5017386595991673 + 0.*I, -0.059682182404208584 + 0.0007859524830466395*I}, {-0.05968218240420861 - 0.0007859524830466395*I, 0.4982613404008329 + 0.*I}}
3.59	{{0.5017258814286858 + 0.*I, -0.05968294844328553 + 0.0008416287228590686*I}, {-0.05968294844328553 - 0.0008416287228590683*I, 0.4982741185713146 + 0.*I}}
3.6	{{0.5017122429181511 + 0.*I, -0.05968370699738146 + 0.0008948445659948669*I}, {-0.05968370699738146 - 0.0008948445659948665*I, 0.49828775708184925 + 0.*I}}
3.61	{{0.501697778939123 + 0.*I, -0.05968445810273046 + 0.0009456403559306813*I}, {-0.05968445810273046 - 0.000945640355930681*I, 0.4983022210608773 + 0.*I}}
3.62	{{0.5016825331458332 + 0.*I, -0.0596852017219523 + 0.0009940615869027216*I}, {-0.05968520172195227 - 0.0009940615869027214*I, 0.4983174668541672 + 0.*I}}
3.63	{{0.5016665477201172 + 0.*I, -0.05968593781919024 + 0.0010401530871898108*I}, {-0.05968593781919018 - 0.0010401530871898108*I, 0.4983334522798831 + 0.*I}}
3.64	{{0.5016498615839139 + 0.*I, -0.05968666635858769 + 0.001083958965132556*I}, {-0.059686666358587714 - 0.0010839589651325564*I, 0.4983501384160865 + 0.*I}}
3.65	{{0.5016325104713921 + 0.*I, -0.0596873873042881 + 0.001125522480194931*I}, {-0.05968738730428805 - 0.0011255224801949312*I, 0.4983674895286083 + 0.*I}}
3.66	{{0.50161452700509 + 0.*I, -0.05968810062043475 + 0.0011648859169884173*I}, {-0.059688100620434725 - 0.001164885916988418*I, 0.49838547299491043 + 0.*I}}
3.67	{{0.5015959407759695 + 0.*I, -0.05968880627117104 + 0.0012020904623673615*I}, {-0.05968880627117104 - 0.0012020904623673621*I, 0.49840405922403097 + 0.*I}}
3.68	{{0.5015767791159036 + 0.*I, -0.05968950421243696 + 0.0012371768692897656*I}, {-0.05968950421243702 - 0.0012371768692897658*I, 0.49842322088409663 + 0.*I}}
3.69	{{0.5015570762831851 + 0.*I, -0.05969019434729533 + 0.0012701902388773403*I}, {-0.059690194347295306 - 0.0012701902388773407*I, 0.4984429237168153 + 0.*I}}
3.7	{{0.5015368707665397 + 0.*I, -0.0596908765730462 + 0.0013011762152125928*I}, {-0.0596908765730462 - 0.0013011762152125928*I, 0.4984631292334607 + 0.*I}}
3.71	{{0.5015161980445391 + 0.*I, -0.05969155078880464 + 0.0013301798521161664*I}, {-0.05969155078880464 - 0.001330179852116166*I, 0.4984838019554614 + 0.*I}}
3.72	{{0.5014950904614838 + 0.*I, -0.059692216893686006 + 0.00135724563670049*I}, {-0.05969221689368598 - 0.0013572456367004894*I, 0.49850490953851667 + 0.*I}}
3.73	{{0.5014735772856822 + 0.*I, -0.05969287478680546 + 0.0013824173653195426*I}, {-0.059692874786805405 - 0.001382417365319542*I, 0.49852642271431824 + 0.*I}}
3.74	{{0.5014516847716051 + 0.*I, -0.05969352436727826 + 0.0014057380219206226*I}, {-0.05969352436727826 - 0.001405738021920622*I, 0.4985483152283954 + 0.*I}}
3.75	{{0.5014294362261458 + 0.*I, -0.059694165534210114 + 0.001427249659963039*I}, {-0.05969416553421017 - 0.0014272496599630387*I, 0.49857056377385467 + 0.*I}}
3.7600000000000002	{{0.5014068554851091 + 0.*I, -0.05969479817330994 + 0.0014469953038182192*I}, {-0.05969479817330997 - 0.0014469953038182188*I, 0.4985931445148913 + 0.*I}}
3.77	{{0.5013839748930818 + 0.*I, -0.05969542216492382 + 0.0014650197069260595*I}, {-0.059695422164923795 - 0.0014650197069260595*I, 0.49861602510691866 + 0.*I}}
3.7800000000000002	{{0.5013608261710194 + 0.*I, -0.059696037398230345 + 0.0014813667955714564*I}, {-0.059696037398230345 - 0.001481366795571457*I, 0.49863917382898104 + 0.*I}}
3.79	{{0.5013374380740729 + 0.*I, -0.05969664376240824 + 0.0014960801801642812*I}, {-0.05969664376240824 - 0.0014960801801642818*I, 0.4986625619259275 + 0.*I}}
3.8000000000000003	{{0.5013138364334573 + 0.*I, -0.05969724114663619 + 0.00150920303767466*I}, {-0.05969724114663619 - 0.0015092030376746613*I, 0.49868616356654316 + 0.*I}}
3.81	{{0.5012900442020098 + 0.*I, -0.05969782944009289 + 0.0015207779958500288*I}, {-0.05969782944009289 - 0.0015207779958500308*I, 0.49870995579799066 + 0.*I}}
3.8200000000000003	{{0.5012660815033829 + 0.*I, -0.059698408531957015 + 0.0015308470193150148*I}, {-0.059698408531957015 - 0.0015308470193150165*I, 0.4987339184966176 + 0.*I}}
3.83	{{0.5012419660200356 + 0.*I, -0.05969897831044507 + 0.0015394515248303097*I}, {-0.059698978310445044 - 0.0015394515248303116*I, 0.4987580339799651 + 0.*I}}
3.84	{{0.501217720389144 + 0.*I, -0.059699538667353114 + 0.001546633969105844*I}, {-0.05969953866735314 - 0.0015466339691058457*I, 0.49878227961085664 + 0.*I}}
3.85	{{0.5011933720570361 + 0.*I, -0.05970008951637945 + 0.0015524358479841874*I}, {-0.05970008951637948 - 0.0015524358479841887*I, 0.4988066279429645 + 0.*I}}
3.86	{{0.5011689460604385 + 0.*I, -0.05970063077397189 + 0.0015568982711060256*I}, {-0.05970063077397186 - 0.0015568982711060262*I, 0.498831053939562 + 0.*I}}
3.87	{{0.5011444647507488 + 0.*I, -0.059701162356578324 + 0.001560062137268856*I}, {-0.05970116235657835 - 0.0015600621372688567*I, 0.4988555352492518 + 0.*I}}
3.88	{{0.501119947824767 + 0.*I, -0.05970168418064667 + 0.0015619680279443668*I}, {-0.05970168418064667 - 0.0015619680279443668*I, 0.49888005217523346 + 0.*I}}
3.89	{{0.5010954123587822 + 0.*I, -0.05970219616262484 + 0.0015626561021158563*I}, {-0.059702196162624815 - 0.0015626561021158556*I, 0.49890458764121826 + 0.*I}}
3.9	{{0.501070872845971 + 0.*I, -0.059702698218960765 + 0.0015621659925278998*I}, {-0.059702698218960765 - 0.0015621659925278985*I, 0.4989291271540296 + 0.*I}}
3.91	{{0.5010463432499578 + 0.*I, -0.059703190269491196 + 0.0015605372334619957*I}, {-0.05970319026949117 - 0.001560537233461994*I, 0.4989536567500427 + 0.*I}}
3.92	{{0.5010218445560174 + 0.*I, -0.05970367226475351 + 0.0015578085781182724*I}, {-0.05970367226475348 - 0.00155780857811827*I, 0.49897815544398316 + 0.*I}}
3.93	{{0.5009973980232165 + 0.*I, -0.059704144170043716 + 0.0015540174995640399*I}, {-0.059704144170043716 - 0.0015540174995640368*I, 0.4990026019767841 + 0.*I}}
3.94	{{0.5009730225178963 + 0.*I, -0.0597046059507135 + 0.0015492014302169526*I}, {-0.05970460595071356 - 0.001549201430216949*I, 0.49902697748210423 + 0.*I}}
3.95	{{0.5009487345352304 + 0.*I, -0.05970505757211461 + 0.001543397679702353*I}, {-0.059705057572114584 - 0.0015433976797023493*I, 0.49905126546477024 + 0.*I}}
3.96	{{0.500924548220204 + 0.*I, -0.05970549899959837 + 0.0015366433407987584*I}, {-0.0597054989995984 - 0.001536643340798754*I, 0.4990754517797966 + 0.*I}}
3.97	{{0.5009004753915686 + 0.*I, -0.05970593019851653 + 0.001528975196296836*I}, {-0.0597059301985165 - 0.0015289751962968316*I, 0.49909952460843193 + 0.*I}}
3.98	{{0.5008765258324167 + 0.*I, -0.05970635113523845 + 0.0015204296198743764*I}, {-0.05970635113523845 - 0.0015204296198743721*I, 0.49912347416758385 + 0.*I}}
3.99	{{0.5008527139464034 + 0.*I, -0.05970676180478934 + 0.0015110418752983636*I}, {-0.059706761804789316 - 0.00151104187529836*I, 0.49914728605359726 + 0.*I}}
4.	{{0.5008290561635212 + 0.*I, -0.05970716222308467 + 0.001500845857202118*I}, {-0.05970716222308467 - 0.0015008458572021148*I, 0.4991709438364793 + 0.*I}}
4.01	{{0.5008055662944697 + 0.*I, -0.059707552404637515 + 0.001489875335117592*I}, {-0.05970755240463749 - 0.0014898753351175896*I, 0.4991944337055308 + 0.*I}}
4.0200000000000005	{{0.5007822560637014 + 0.*I, -0.059707932363961186 + 0.0014781640082081793*I}, {-0.059707932363961186 - 0.0014781640082081775*I, 0.49921774393629903 + 0.*I}}
4.03	{{0.5007591351234911 + 0.*I, -0.059708302115568795 + 0.0014657454224670321*I}, {-0.05970830211556877 - 0.0014657454224670302*I, 0.49924086487650954 + 0.*I}}
4.04	{{0.5007362122822968 + 0.*I, -0.059708661679544583 + 0.0014526527284168022*I}, {-0.059708661679544583 - 0.001452652728416801*I, 0.49926378771770363 + 0.*I}}
4.05	{{0.5007134996161474 + 0.*I, -0.059709011102098336 + 0.0014389172900647134*I}, {-0.05970901110209831 - 0.0014389172900647121*I, 0.4992865003838531 + 0.*I}}
4.0600000000000005	{{0.5006910087069856 + 0.*I, -0.059709350437044284 + 0.0014245697604691264*I}, {-0.059709350437044284 - 0.001424569760469125*I, 0.499308991293015 + 0.*I}}
4.07	{{0.5006687492758297 + 0.*I, -0.05970967973819674 + 0.0014096408170320986*I}, {-0.05970967973819677 - 0.0014096408170320967*I, 0.49933125072417084 + 0.*I}}
4.08	{{0.5006467291907549 + 0.*I, -0.05970999905936966 + 0.0013941610890972917*I}, {-0.05970999905936966 - 0.0013941610890972898*I, 0.4993532708092455 + 0.*I}}
4.09	{{0.5006249547298317 + 0.*I, -0.05971030845574524 + 0.001378161047607463*I}, {-0.05971030845574521 - 0.0013781610476074604*I, 0.49937504527016874 + 0.*I}}
4.1	{{0.5006034341539339 + 0.*I, -0.0597106080027017 + 0.001361669649421495*I}, {-0.05971060800270167 - 0.0013616696494214923*I, 0.4993965658460665 + 0.*I}}
4.11	{{0.5005821768686427 + 0.*I, -0.059710897790499706 + 0.001344714296872907*I}, {-0.05971089779049968 - 0.0013447142968729038*I, 0.49941782313135774 + 0.*I}}
4.12	{{0.5005611907113798 + 0.*I, -0.05971117790969732 + 0.0013273224117470977*I}, {-0.059711177909697294 - 0.0013273224117470938*I, 0.4994388092886206 + 0.*I}}
4.13	{{0.5005404818944856 + 0.*I, -0.059711448450852744 + 0.0013095214565381106*I}, {-0.05971144845085272 - 0.0013095214565381063*I, 0.4994595181055148 + 0.*I}}
4.14	{{0.5005200550183055 + 0.*I, -0.059711709504577215 + 0.0012913388712677814*I}, {-0.05971170950457719 - 0.0012913388712677766*I, 0.499479944981695 + 0.*I}}
4.15	{{0.5004999149022491 + 0.*I, -0.05971196117102184 + 0.0012728013362582405*I}, {-0.059711961171021816 - 0.001272801336258236*I, 0.49950008509775123 + 0.*I}}
4.16	{{0.5004800685723306 + 0.*I, -0.059712203569264655 + 0.0012539332952368888*I}, {-0.059712203569264655 - 0.0012539332952368845*I, 0.4995199314276698 + 0.*I}}
4.17	{{0.5004605220699722 + 0.*I, -0.059712436820440834 + 0.0012347588979957854*I}, {-0.05971243682044078 - 0.0012347588979957815*I, 0.4995394779300283 + 0.*I}}
4.18	{{0.5004412800350242 + 0.*I, -0.05971266104568543 + 0.0012153024053933586*I}, {-0.0597126610456854 - 0.0012153024053933549*I, 0.49955871996497625 + 0.*I}}
4.19	{{0.5004223457040352 + 0.*I, -0.05971287636613376 + 0.0011955881336201105*I}, {-0.05971287636613376 - 0.001195588133620107*I, 0.49957765429596523 + 0.*I}}
4.2	{{0.5004037214497075 + 0.*I, -0.05971308290576699 + 0.0011756401806779836*I}, {-0.05971308290576699 - 0.0011756401806779805*I, 0.4995962785502927 + 0.*I}}
4.21	{{0.5003854116420619 + 0.*I, -0.059713280804586766 + 0.0011554804996403278*I}, {-0.059713280804586766 - 0.0011554804996403247*I, 0.49961458835793854 + 0.*I}}
4.22	{{0.5003674206440119 + 0.*I, -0.059713470207487684 + 0.0011351299952158133*I}, {-0.05971347020748771 - 0.0011351299952158105*I, 0.4996325793559885 + 0.*I}}
4.23	{{0.500349751631623 + 0.*I, -0.05971365125932171 + 0.0011146097250658664*I}, {-0.059713651259321654 - 0.0011146097250658636*I, 0.4996502483683773 + 0.*I}}
4.24	{{0.5003324065912568 + 0.*I, -0.05971382410494075 + 0.0010939408650630891*I}, {-0.05971382410494075 - 0.0010939408650630865*I, 0.49966759340874356 + 0.*I}}
4.25	{{0.5003153863925471 + 0.*I, -0.05971398888961729 + 0.0010731446351691621*I}, {-0.05971398888961729 - 0.0010731446351691595*I, 0.4996846136074531 + 0.*I}}
4.26	{{0.5002986927651641 + 0.*I, -0.0597141457675556 + 0.0010522408685258956*I}, {-0.0597141457675556 - 0.0010522408685258932*I, 0.4997013072348362 + 0.*I}}
4.2700000000000005	{{0.500282328432653 + 0.*I, -0.05971429489998176 + 0.0010312474458627028*I}, {-0.05971429489998176 - 0.0010312474458627002*I, 0.4997176715673474 + 0.*I}}
4.28	{{0.5002662952128786 + 0.*I, -0.059714436448104896 + 0.0010101822828284335*I}, {-0.05971443644810487 - 0.0010101822828284311*I, 0.4997337047871217 + 0.*I}}
4.29	{{0.5002505939394877 + 0.*I, -0.059714570573134285 + 0.0009890634605790583*I}, {-0.05971457057313426 - 0.0009890634605790557*I, 0.49974940606051266 + 0.*I}}
4.3	{{0.5002352244539874 + 0.*I, -0.0597146974362793 + 0.0009679091865890753*I}, {-0.059714697436279274 - 0.0009679091865890728*I, 0.4997647755460129 + 0.*I}}
4.3100000000000005	{{0.5002201864108888 + 0.*I, -0.059714817201829085 + 0.0009467371648078908*I}, {-0.05971481720182911 - 0.0009467371648078886*I, 0.4997798135891114 + 0.*I}}
4.32	{{0.5002054808334322 + 0.*I, -0.05971493003990008 + 0.0009255627446930631*I}, {-0.05971493003990008 - 0.0009255627446930609*I, 0.4997945191665681 + 0.*I}}
4.33	{{0.500191108290543 + 0.*I, -0.05971503612050616 + 0.0009044008420833804*I}, {-0.05971503612050619 - 0.0009044008420833786*I, 0.4998088917094574 + 0.*I}}
4.34	{{0.500177068559809 + 0.*I, -0.059715135613660875 + 0.0008832665713699568*I}, {-0.059715135613660875 - 0.0008832665713699553*I, 0.49982293144019135 + 0.*I}}
4.3500000000000005	{{0.5001633606168503 + 0.*I, -0.05971522868937801 + 0.0008621752139346408*I}, {-0.05971522868937798 - 0.0008621752139346393*I, 0.49983663938315004 + 0.*I}}
4.36	{{0.500149982743927 + 0.*I, -0.05971531551859918 + 0.000841142205664489*I}, {-0.05971531551859918 - 0.0008411422056644878*I, 0.49985001725607336 + 0.*I}}
4.37	{{0.500136934044212 + 0.*I, -0.05971539627543021 + 0.0008201813422833774*I}, {-0.059715396275430266 - 0.0008201813422833766*I, 0.4998630659557884 + 0.*I}}
4.38	{{0.5001242141410231 + 0.*I, -0.05971547113153669 + 0.0007993043378286642*I}, {-0.05971547113153666 - 0.0007993043378286638*I, 0.4998757858589772 + 0.*I}}
4.39	{{0.5001118220992782 + 0.*I, -0.05971554025827919 + 0.0007785230344404196*I}, {-0.05971554025827919 - 0.0007785230344404196*I, 0.49988817790072215 + 0.*I}}
4.4	{{0.5000997563879241 + 0.*I, -0.05971560382701829 + 0.000757849484549264*I}, {-0.059715603827018265 - 0.0007578494845492643*I, 0.4999002436120762 + 0.*I}}
4.41	{{0.5000880148675338 + 0.*I, -0.0597156620091146 + 0.00073729592707074*I}, {-0.0597156620091146 - 0.0007372959270707403*I, 0.4999119851324665 + 0.*I}}
4.42	{{0.5000765947786792 + 0.*I, -0.05971571497592881 + 0.000716874763142574*I}, {-0.059715714975928785 - 0.0007168747631425744*I, 0.49992340522132117 + 0.*I}}
4.43	{{0.5000654933491467 + 0.*I, -0.05971576290056127 + 0.0006965980834725987*I}, {-0.05971576290056127 - 0.0006965980834725987*I, 0.4999345066508537 + 0.*I}}
4.44	{{0.5000547089755337 + 0.*I, -0.0597158059529832 + 0.0006764752766163607*I}, {-0.05971580595298323 - 0.0006764752766163604*I, 0.4999452910244667 + 0.*I}}
4.45	{{0.5000442396644476 + 0.*I, -0.05971584429771584 + 0.0006565148442303994*I}, {-0.05971584429771587 - 0.0006565148442303986*I, 0.49995576033555283 + 0.*I}}
4.46	{{0.5000340830282466 + 0.*I, -0.05971587809923498 + 0.0006367255120151864*I}, {-0.059715878099234926 - 0.0006367255120151853*I, 0.49996591697175385 + 0.*I}}
4.47	{{0.5000242362763643 + 0.*I, -0.05971590752201622 + 0.0006171162163074605*I}, {-0.05971590752201619 - 0.0006171162163074593*I, 0.49997576372363617 + 0.*I}}
4.48	{{0.5000146962017856 + 0.*I, -0.05971593273053552 + 0.0005976960879427067*I}, {-0.05971593273053552 - 0.0005976960879427053*I, 0.4999853037982147 + 0.*I}}
4.49	{{0.5000054591768324 + 0.*I, -0.05971595388932227 + 0.0005784744373318431*I}, {-0.05971595388932227 - 0.000578474437331842*I, 0.4999945408231681 + 0.*I}}
4.5	{{0.49999652197259803 + 0.*I, -0.05971597116303348 + 0.0005594599505670837*I}, {-0.05971597116303348 - 0.0005594599505670829*I, 0.5000034780274024 + 0.*I}}
4.51	{{0.4999878817595445 + 0.*I, -0.05971598470575362 + 0.000540658766968342*I}, {-0.05971598470575362 - 0.0005406587669683417*I, 0.500012118240456 + 0.*I}}
4.5200000000000005	{{0.49997953535127015 + 0.*I, -0.05971599466795388 + 0.0005220766871125783*I}, {-0.05971599466795388 - 0.0005220766871125786*I, 0.5000204646487303 + 0.*I}}
4.53	{{0.4999714793359703 + 0.*I, -0.059716001200105895 + 0.0005037197275159102*I}, {-0.05971600120010595 - 0.0005037197275159109*I, 0.50002852066403 + 0.*I}}
4.54	{{0.4999637100620523 + 0.*I, -0.05971600445268113 + 0.00048559411152635944*I}, {-0.05971600445268113 - 0.00048559411152636085*I, 0.5000362899379481 + 0.*I}}
4.55	{{0.49995622362406056 + 0.*I, -0.05971600457615081 + 0.00046770625966961597*I}, {-0.05971600457615084 - 0.00046770625966961765*I, 0.5000437763759398 + 0.*I}}
4.5600000000000005	{{0.4999490159140393 + 0.*I, -0.059716001721194956 + 0.0004500627659827005*I}, {-0.05971600172119493 - 0.0004500627659827025*I, 0.500050984085961 + 0.*I}}
4.57	{{0.49994208331106926 + 0.*I, -0.05971599603400954 + 0.0004326690867395844*I}, {-0.05971599603400954 - 0.0004326690867395867*I, 0.5000579166889311 + 0.*I}}
4.58	{{0.4999354220126267 + 0.*I, -0.05971598764785019 + 0.00041552871282323487*I}, {-0.059715987647850244 - 0.00041552871282323715*I, 0.5000645779873737 + 0.*I}}
4.59	{{0.49992902803454353 + 0.*I, -0.05971597669440576 + 0.0003986451521078216*I}, {-0.05971597669440576 - 0.00039864515210782405*I, 0.5000709719654568 + 0.*I}}
4.6000000000000005	{{0.49992289730178063 + 0.*I, -0.05971596330536519 + 0.0003820221154754906*I}, {-0.05971596330536516 - 0.00038202211547549303*I, 0.5000771026982198 + 0.*I}}
4.61	{{0.49991702563415147 + 0.*I, -0.05971594761241711 + 0.00036566351306598527*I}, {-0.05971594761241708 - 0.0003656635130659876*I, 0.500082974365849 + 0.*I}}
4.62	{{0.4999114087321874 + 0.*I, -0.059715929747250346 + 0.00034957344997666253*I}, {-0.059715929747250346 - 0.0003495734499766647*I, 0.5000885912678129 + 0.*I}}
4.63	{{0.49990604231267965 + 0.*I, -0.059715909841423276 + 0.0003337561051641359*I}, {-0.05971590984142325 - 0.0003337561051641378*I, 0.5000939576873207 + 0.*I}}
4.64	{{0.49990092235124634 + 0.*I, -0.05971588801638522 + 0.0003182140592125529*I}, {-0.059715888016385194 - 0.0003182140592125545*I, 0.5000990776487542 + 0.*I}}
4.65	{{0.4998960444059023 + 0.*I, -0.05971586438292656 + 0.00030294871903503804*I}, {-0.0597158643829265 - 0.00030294871903503945*I, 0.5001039555940981 + 0.*I}}
4.66	{{0.49989140403024057 + 0.*I, -0.05971583905147024 + 0.00028796164679075956*I}, {-0.059715839051470265 - 0.00028796164679076064*I, 0.5001085959697599 + 0.*I}}
4.67	{{0.4998869967973134 + 0.*I, -0.05971581213243973 + 0.0002732545932643625*I}, {-0.05971581213243968 - 0.0002732545932643634*I, 0.500113003202687 + 0.*I}}
4.68	{{0.4998828182858108 + 0.*I, -0.059715783736257855 + 0.00025882949851012773*I}, {-0.059715783736257855 - 0.00025882949851012855*I, 0.5001171817141896 + 0.*I}}
4.69	{{0.4998788640662409 + 0.*I, -0.059715753973347996 + 0.00024468849195934036*I}, {-0.059715753973348024 - 0.0002446884919593413*I, 0.5001211359337596 + 0.*I}}
4.7	{{0.499875129891038 + 0.*I, -0.05971572295251182 + 0.000230833562786084*I}, {-0.05971572295251179 - 0.0002308335627860852*I, 0.5001248701089624 + 0.*I}}
4.71	{{0.4998716113329825 + 0.*I, -0.05971569076851599 + 0.00021726500362722007*I}, {-0.05971569076851599 - 0.0002172650036272217*I, 0.5001283886670179 + 0.*I}}
4.72	{{0.4998683036416245 + 0.*I, -0.05971565750992491 + 0.0002039826171867731*I}, {-0.05971565750992491 - 0.00020398261718677512*I, 0.500131696358376 + 0.*I}}
4.73	{{0.49986520218372765 + 0.*I, -0.05971562326529281 + 0.0001909863742173766*I}, {-0.05971562326529281 - 0.00019098637421737899*I, 0.5001347978162729 + 0.*I}}
4.74	{{0.4998623024321195 + 0.*I, -0.05971558812317371 + 0.00017827641865642363*I}, {-0.05971558812317371 - 0.0001782764186564263*I, 0.500137697567881 + 0.*I}}
4.75	{{0.49985959995260165 + 0.*I, -0.059715552172122016 + 0.0001658530717222907*I}, {-0.059715552172122016 - 0.00016585307172229354*I, 0.5001404000473988 + 0.*I}}
4.76	{{0.4998570904071439 + 0.*I, -0.05971551550080692 + 0.00015371684452277707*I}, {-0.05971551550080692 - 0.0001537168445227799*I, 0.5001429095928567 + 0.*I}}
4.7700000000000005	{{0.49985476991065814 + 0.*I, -0.05971547819678605 + 0.00014186814695492354*I}, {-0.059715478196786076 - 0.00014186814695492614*I, 0.5001452300893423 + 0.*I}}
4.78	{{0.4998526337474243 + 0.*I, -0.05971544033020071 + 0.00013030563090128986*I}, {-0.059715440330200736 - 0.00013030563090129228*I, 0.5001473662525762 + 0.*I}}
4.79	{{0.4998506769698355 + 0.*I, -0.059715401966331905 + 0.0001190276088153536*I}, {-0.05971540196633188 - 0.00011902760881535574*I, 0.500149323030165 + 0.*I}}
4.8	{{0.4998488948294606 + 0.*I, -0.05971536317046047 + 0.00010803253358509951*I}, {-0.05971536317046042 - 0.00010803253358510142*I, 0.5001511051705398 + 0.*I}}
4.8100000000000005	{{0.49984728276546 + 0.*I, -0.059715324007867415 + 0.00009731900633787935*I}, {-0.059715324007867415 - 0.00009731900633788099*I, 0.5001527172345405 + 0.*I}}
4.82	{{0.4998458363927689 + 0.*I, -0.05971528454383371 + 0.00008688578378436383*I}, {-0.05971528454383371 - 0.0000868857837843652*I, 0.5001541636072316 + 0.*I}}
4.83	{{0.4998445514900633 + 0.*I, -0.05971524484364027 + 0.00007673178509560166*I}, {-0.05971524484364024 - 0.00007673178509560285*I, 0.5001554485099372 + 0.*I}}
4.84	{{0.499843423992001 + 0.*I, -0.05971520497257543 + 0.00006685609803868704*I}, {-0.05971520497257543 - 0.00006685609803868807*I, 0.5001565760079995 + 0.*I}}
4.8500000000000005	{{0.499842450212466 + 0.*I, -0.05971516499239249 + 0.000057257489838114316*I}, {-0.05971516499239249 - 0.00005725748983811524*I, 0.5001575497875345 + 0.*I}}
4.86	{{0.4998416255879713 + 0.*I, -0.05971512495014533 + 0.00004793336241722601*I}, {-0.05971512495014533 - 0.000047933362417226814*I, 0.5001583744120293 + 0.*I}}
4.87	{{0.4998409452718775 + 0.*I, -0.05971508488936661 + 0.00003888093940216224*I}, {-0.05971508488936664 - 0.00003888093940216296*I, 0.5001590547281229 + 0.*I}}
4.88	{{0.4998404046693125 + 0.*I, -0.059715044853589416 + 0.000030097558858223404*I}, {-0.05971504485358939 - 0.000030097558858224017*I, 0.500159595330688 + 0.*I}}
4.89	{{0.49983999942709634 + 0.*I, -0.05971500488634618 + 0.000021580683203876075*I}, {-0.05971500488634621 - 0.000021580683203876563*I, 0.5001600005729041 + 0.*I}}
4.9	{{0.4998397254233656 + 0.*I, -0.059714965031169964 + 0.000013327908719253214*I}, {-0.05971496503117002 - 0.00001332790871925357*I, 0.5001602745766348 + 0.*I}}
4.91	{{0.499839578756909 + 0.*I, -0.05971492533159342 + 5.336974641185831*^-6*I}, {-0.05971492533159342 - 5.336974641186017*^-6*I, 0.5001604212430915 + 0.*I}}
4.92	{{0.49983955573635896 + 0.*I, -0.05971488583114934 - 2.3942281908078643*^-6*I}, {-0.05971488583114934 + 2.394228190807884*^-6*I, 0.5001604442636414 + 0.*I}}
4.93	{{0.4998396529833393 + 0.*I, -0.059714846570106644 - 9.868037744168049*^-6*I}, {-0.05971484657010667 + 9.868037744168303*^-6*I, 0.5001603470166611 + 0.*I}}
4.94	{{0.49983986625303833 + 0.*I, -0.059714807576803614 - 0.000017087831197095606*I}, {-0.059714807576803614 + 0.000017087831197096097*I, 0.5001601337469621 + 0.*I}}
4.95	{{0.4998401909626108 + 0.*I, -0.059714768876855895 - 0.000024057107243049714*I}, {-0.059714768876855895 + 0.000024057107243050442*I, 0.5001598090373897 + 0.*I}}
4.96	{{0.4998406228110882 + 0.*I, -0.05971473049587925 - 0.000030779275870668795*I}, {-0.05971473049587922 + 0.000030779275870669744*I, 0.5001593771889121 + 0.*I}}
4.97	{{0.4998411577709243 + 0.*I, -0.05971469245948943 - 0.00003725764723364258*I}, {-0.059714692459489405 + 0.00003725764723364372*I, 0.5001588422290761 + 0.*I}}
4.98	{{0.49984179207919527 + 0.*I, -0.05971465479330201 - 0.00004349542086541518*I}, {-0.059714654793301986 + 0.00004349542086541646*I, 0.5001582079208051 + 0.*I}}
4.99	{{0.4998425222284715 + 0.*I, -0.05971461752293286 - 0.00004949567524788922*I}, {-0.05971461752293289 + 0.000049495675247890595*I, 0.500157477771529 + 0.*I}}
5.	{{0.4998433449573665 + 0.*I, -0.059714580673997625 - 0.00005526135774303029*I}, {-0.059714580673997625 + 0.00005526135774303171*I, 0.500156655042634 + 0.*I}}
5.01	{{0.4998442572846364 + 0.*I, -0.059714544269621916 - 0.000060795550333048463*I}, {-0.05971454426962189 + 0.000060795550333049846*I, 0.500155742715364 + 0.*I}}
5.0200000000000005	{{0.4998452554244973 + 0.*I, -0.059714508323754995 - 0.00006610208955311003*I}, {-0.059714508323754995 + 0.00006610208955311134*I, 0.5001547445755029 + 0.*I}}
5.03	{{0.49984633518672744 + 0.*I, -0.05971447284842829 - 0.00007118487441513997*I}, {-0.05971447284842826 + 0.00007118487441514114*I, 0.5001536648132731 + 0.*I}}
5.04	{{0.49984749267247586 + 0.*I, -0.05971443785567554 - 0.00007604773847092734*I}, {-0.059714437855675484 + 0.00007604773847092835*I, 0.5001525073275244 + 0.*I}}
5.05	{{0.4998487242687746 + 0.*I, -0.059714403357530504 - 0.00008069443864766074*I}, {-0.059714403357530504 + 0.00008069443864766155*I, 0.5001512757312258 + 0.*I}}
5.0600000000000005	{{0.4998500266413266 + 0.*I, -0.059714369366027115 - 0.00008512864395146472*I}, {-0.059714369366027115 + 0.0000851286439514653*I, 0.5001499733586737 + 0.*I}}
5.07	{{0.499851396726946 + 0.*I, -0.05971433589319916 - 0.00008935392446422498*I}, {-0.05971433589319913 + 0.00008935392446422531*I, 0.5001486032730544 + 0.*I}}
5.08	{{0.49985283172565564 + 0.*I, -0.05971430295108027 - 0.00009337374064316971*I}, {-0.059714302951080295 + 0.00009337374064316983*I, 0.5001471682743447 + 0.*I}}
5.09	{{0.4998543290968305 + 0.*I, -0.05971427054992537 - 0.00009719162476815526*I}, {-0.05971427054992537 + 0.0000971916247681551*I, 0.5001456709031696 + 0.*I}}
5.1000000000000005	{{0.4998558855775651 + 0.*I, -0.05971423869334003 - 0.00010081162363014791*I}, {-0.059714238693340055 + 0.00010081162363014749*I, 0.5001441144224352 + 0.*I}}
5.11	{{0.49985749745457697 + 0.*I, -0.059714207383948725 - 0.0001042377689711907*I}, {-0.05971420738394867 + 0.00010423776897119005*I, 0.5001425025454234 + 0.*I}}
5.12	{{0.49985916129634705 + 0.*I, -0.059714176624394766 - 0.00010747404593151347*I}, {-0.059714176624394794 + 0.00010747404593151263*I, 0.5001408387036532 + 0.*I}}
5.13	{{0.49986087395406675 + 0.*I, -0.059714146417321534 - 0.0001105243843017366*I}, {-0.059714146417321534 + 0.0001105243843017356*I, 0.5001391260459336 + 0.*I}}
5.14	{{0.49986263255595736 + 0.*I, -0.05971411676537236 - 0.00011339264733685079*I}, {-0.05971411676537236 + 0.00011339264733684971*I, 0.500137367444043 + 0.*I}}
5.15	{{0.4998644345012401 + 0.*I, -0.059714087671190574 - 0.00011608262080430707*I}, {-0.05971408767119052 + 0.00011608262080430604*I, 0.5001355654987603 + 0.*I}}
5.16	{{0.4998662774537649 + 0.*I, -0.05971405913741942 - 0.0001185980022757065*I}, {-0.059714059137419395 + 0.00011859800227570562*I, 0.5001337225462354 + 0.*I}}
5.17	{{0.4998681593226979 + 0.*I, -0.059714031165446185 - 0.00012094252525047028*I}, {-0.05971403116544621 + 0.00012094252525046967*I, 0.5001318406773025 + 0.*I}}
5.18	{{0.4998700773938245 + 0.*I, -0.059714003751933115 - 0.00012312025786068194*I}, {-0.059714003751933115 + 0.00012312025786068173*I, 0.5001299226061758 + 0.*I}}
5.19	{{0.4998720284767525 + 0.*I, -0.05971397689348923 - 0.00012513516517717143*I}, {-0.059713976893489173 + 0.0001251351651771716*I, 0.5001279715232478 + 0.*I}}
5.2	{{0.499874009639962 + 0.*I, -0.05971395058678189 - 0.0001269911786847976*I}, {-0.059713950586781916 + 0.00012699117868479818*I, 0.5001259903600384 + 0.*I}}
5.21	{{0.499876018220211 + 0.*I, -0.059713924828478676 - 0.00012869219323858138*I}, {-0.059713924828478676 + 0.00012869219323858236*I, 0.5001239817797893 + 0.*I}}
5.22	{{0.4998780518182688 + 0.*I, -0.059713899615247035 - 0.00013024205643704647*I}, {-0.05971389961524701 + 0.00013024205643704772*I, 0.5001219481817316 + 0.*I}}
5.23	{{0.49988010829431534 + 0.*I, -0.0597138749437543 - 0.0001316445581744143*I}, {-0.0597138749437543 + 0.00013164455817441586*I, 0.500119891705685 + 0.*I}}
5.24	{{0.4998821857630144 + 0.*I, -0.0597138508106681 - 0.00013290342038074952*I}, {-0.0597138508106681 + 0.00013290342038075115*I, 0.500117814236986 + 0.*I}}
5.25	{{0.4998842826660967 + 0.*I, -0.059713827211822224 - 0.0001340223885979709*I}, {-0.059713827211822224 + 0.0001340223885979725*I, 0.5001157173339037 + 0.*I}}
5.26	{{0.4998863970588227 + 0.*I, -0.05971380413982924 - 0.0001350054113329183*I}, {-0.05971380413982924 + 0.0001350054113329198*I, 0.5001136029411777 + 0.*I}}
5.2700000000000005	{{0.49988852618192514 + 0.*I, -0.05971378158798826 - 0.00013585620971037302*I}, {-0.05971378158798826 + 0.0001358562097103744*I, 0.5001114738180753 + 0.*I}}
5.28	{{0.4998906674805992 + 0.*I, -0.059713759549716 - 0.0001365784834035173*I}, {-0.059713759549716 + 0.00013657848340351851*I, 0.500109332519401 + 0.*I}}
5.29	{{0.4998928186448005 + 0.*I, -0.059713738018429136 - 0.0001371759194640561*I}, {-0.059713738018429136 + 0.00013717591946405712*I, 0.5001071813551998 + 0.*I}}
5.3	{{0.49989497760655904 + 0.*I, -0.059713716987544296 - 0.00013765218261034743*I}, {-0.059713716987544324 + 0.00013765218261034833*I, 0.5001050223934413 + 0.*I}}
5.3100000000000005	{{0.4998971425369886 + 0.*I, -0.05971369645047819 - 0.00013801090563449702*I}, {-0.05971369645047819 + 0.00013801090563449775*I, 0.5001028574630119 + 0.*I}}
5.32	{{0.4998993118429933 + 0.*I, -0.05971367640064759 - 0.00013825567993681776*I}, {-0.05971367640064759 + 0.0001382556799368184*I, 0.500100688157007 + 0.*I}}
5.33	{{0.49990148416367747 + 0.*I, -0.059713656831469064 - 0.0001383900461959447*I}, {-0.05971365683146912 + 0.0001383900461959453*I, 0.5000985158363229 + 0.*I}}
5.34	{{0.4999036583785732 + 0.*I, -0.05971363773589411 - 0.00013841754313566229*I}, {-0.05971363773589411 + 0.00013841754313566294*I, 0.5000963416214272 + 0.*I}}
5.3500000000000005	{{0.4999058330913628 + 0.*I, -0.05971361910398548 - 0.00013834191349410528*I}, {-0.05971361910398548 + 0.000138341913494106*I, 0.5000941669086376 + 0.*I}}
5.36	{{0.4999080061730276 + 0.*I, -0.05971360092744232 - 0.0001381665312329774*I}, {-0.05971360092744232 + 0.00013816653123297827*I, 0.5000919938269728 + 0.*I}}
5.37	{{0.49991017563009654 + 0.*I, -0.05971358319840356 - 0.00013789471299505346*I}, {-0.05971358319840353 + 0.00013789471299505447*I, 0.5000898243699037 + 0.*I}}
5.38	{{0.4999123396812949 + 0.*I, -0.05971356590900834 - 0.000137529776486293*I}, {-0.05971356590900839 + 0.00013752977648629419*I, 0.5000876603187054 + 0.*I}}
5.39	{{0.49991449675604477 + 0.*I, -0.05971354905139564 - 0.00013707503204598944*I}, {-0.05971354905139564 + 0.00013707503204599082*I, 0.5000855032439555 + 0.*I}}
5.4	{{0.49991664549270143 + 0.*I, -0.059713532617704485 - 0.00013653377428824424*I}, {-0.05971353261770446 + 0.0001365337742882459*I, 0.5000833545072989 + 0.*I}}
5.41	{{0.4999187847365232 + 0.*I, -0.05971351660007382 - 0.00013590927382211833*I}, {-0.05971351660007379 + 0.00013590927382212025*I, 0.500081215263477 + 0.*I}}
5.42	{{0.49992091353738094 + 0.*I, -0.05971350099064271 - 0.00013520476905775196*I}, {-0.05971350099064274 + 0.00013520476905775418*I, 0.5000790864626193 + 0.*I}}
5.43	{{0.4999230311490181 + 0.*I, -0.05971348578143004 - 0.00013442347708265403*I}, {-0.059713485781430015 + 0.0001344234770826566*I, 0.5000769688509822 + 0.*I}}
5.44	{{0.49992513668852157 + 0.*I, -0.05971347096269 - 0.00013356877041414847*I}, {-0.059713470962689946 + 0.0001335687704141514*I, 0.5000748633114787 + 0.*I}}
5.45	{{0.4999272286143879 + 0.*I, -0.059713456526074266 - 0.00013264360964265867*I}, {-0.059713456526074266 + 0.00013264360964266192*I, 0.5000727713856125 + 0.*I}}
5.46	{{0.4999293054447337 + 0.*I, -0.05971344246393226 - 0.00013165083831391145*I}, {-0.05971344246393226 + 0.00013165083831391506*I, 0.5000706945552666 + 0.*I}}
5.47	{{0.499931365873717 + 0.*I, -0.05971342876861338 - 0.00013059331169816712*I}, {-0.05971342876861335 + 0.00013059331169817102*I, 0.5000686341262832 + 0.*I}}
5.48	{{0.4999334087710204 + 0.*I, -0.059713415432467165 - 0.00012947388978673763*I}, {-0.05971341543246722 + 0.00012947388978674178*I, 0.5000665912289799 + 0.*I}}
5.49	{{0.4999354331811109 + 0.*I, -0.059713402447842956 - 0.00012829543032005005*I}, {-0.059713402447842956 + 0.0001282954303200543*I, 0.5000645668188893 + 0.*I}}
5.5	{{0.4999374383222793 + 0.*I, -0.05971338980709018 - 0.00012706078185342051*I}, {-0.05971338980709018 + 0.0001270607818534248*I, 0.500062561677721 + 0.*I}}
5.51	{{0.49993942358545823 + 0.*I, -0.059713377502558285 - 0.00012577277686668048*I}, {-0.059713377502558285 + 0.00012577277686668466*I, 0.500060576414542 + 0.*I}}
5.5200000000000005	{{0.49994138853299447 + 0.*I, -0.05971336552658718 - 0.00012443422695961149*I}, {-0.05971336552658715 + 0.0001244342269596154*I, 0.5000586114670059 + 0.*I}}
5.53	{{0.4999433327058273 + 0.*I, -0.05971335387057858 - 0.00012304806364178225*I}, {-0.05971335387057852 + 0.0001230480636417858*I, 0.5000566672941731 + 0.*I}}
5.54	{{0.4999452550999637 + 0.*I, -0.05971334252690094 - 0.0001216168297274756*I}, {-0.05971334252690094 + 0.00012161682972747863*I, 0.5000547449000367 + 0.*I}}
5.55	{{0.49994715469643014 + 0.*I, -0.05971333148882729 - 0.00012014285918708024*I}, {-0.05971333148882729 + 0.00012014285918708269*I, 0.5000528453035701 + 0.*I}}
5.5600000000000005	{{0.4999490306156337 + 0.*I, -0.05971332074963104 - 0.00011862850459383158*I}, {-0.059713320749631066 + 0.00011862850459383345*I, 0.5000509693843666 + 0.*I}}
5.57	{{0.4999508821175833 + 0.*I, -0.05971331030258539 - 0.00011707613157000665*I}, {-0.05971331030258539 + 0.00011707613157000796*I, 0.5000491178824169 + 0.*I}}
5.58	{{0.4999527086019331 + 0.*I, -0.059713300140963516 - 0.00011548811323403577*I}, {-0.05971330014096349 + 0.00011548811323403658*I, 0.5000472913980671 + 0.*I}}
5.59	{{0.49995450960784826 + 0.*I, -0.059713290258038704 - 0.00011386682465347892*I}, {-0.059713290258038704 + 0.00011386682465347926*I, 0.5000454903921521 + 0.*I}}
5.6000000000000005	{{0.4999562848136949 + 0.*I, -0.05971328064708406 - 0.00011221463730880091*I}, {-0.05971328064708406 + 0.00011221463730880095*I, 0.5000437151863056 + 0.*I}}
5.61	{{0.499958034036552 + 0.*I, -0.05971327130137288 - 0.00011053391357287708*I}, {-0.059713271301372856 + 0.00011053391357287691*I, 0.5000419659634484 + 0.*I}}
5.62	{{0.4999597571242193 + 0.*I, -0.05971326221380796 - 0.00010882709318472206*I}, {-0.05971326221380799 + 0.00010882709318472187*I, 0.5000402428757811 + 0.*I}}
5.63	{{0.49996145351620797 + 0.*I, -0.05971325337778227 - 0.0001070963343169424*I}, {-0.0597132533777823 + 0.00010709633431694227*I, 0.5000385464837923 + 0.*I}}
5.64	{{0.4999631225937147 + 0.*I, -0.059713244787646336 - 0.00010534347720468452*I}, {-0.05971324478764636 + 0.00010534347720468452*I, 0.5000368774062857 + 0.*I}}
5.65	{{0.4999647638430651 + 0.*I, -0.059713236437756584 - 0.00010357038263049139*I}, {-0.059713236437756556 + 0.00010357038263049158*I, 0.5000352361569351 + 0.*I}}
5.66	{{0.49996637685648915 + 0.*I, -0.0597132283224695 - 0.0001017789296174177*I}, {-0.0597132283224695 + 0.00010177892961741808*I, 0.5000336231435111 + 0.*I}}
5.67	{{0.4999679613327295 + 0.*I, -0.059713220436141634 - 0.00009997101120965913*I}, {-0.059713220436141634 + 0.00009997101120965974*I, 0.500032038667271 + 0.*I}}
5.68	{{0.49996951707751536 + 0.*I, -0.05971321277312938 - 0.000098148530235532*I}, {-0.05971321277312941 + 0.00009814853023553284*I, 0.5000304829224851 + 0.*I}}
5.69	{{0.4999710440039007 + 0.*I, -0.05971320532778934 - 0.00009631339505660073*I}, {-0.05971320532778934 + 0.00009631339505660181*I, 0.5000289559960996 + 0.*I}}
5.7	{{0.49997254213246534 + 0.*I, -0.05971319809447795 - 0.00009446751530676185*I}, {-0.05971319809447792 + 0.00009446751530676307*I, 0.5000274578675349 + 0.*I}}
5.71	{{0.4999740115349048 + 0.*I, -0.05971319106746592 - 0.0000926128421682135*I}, {-0.05971319106746595 + 0.00009261284216821484*I, 0.5000259884650955 + 0.*I}}
5.72	{{0.49997545199162463 + 0.*I, -0.05971318424136404 - 0.0000907511372457058*I}, {-0.05971318424136404 + 0.00009075113724570726*I, 0.5000245480083757 + 0.*I}}
5.73	{{0.49997686321550944 + 0.*I, -0.05971317761152378 - 0.00008888378344901088*I}, {-0.05971317761152378 + 0.00008888378344901243*I, 0.500023136784491 + 0.*I}}
5.74	{{0.4999782449945107 + 0.*I, -0.05971317117332617 - 0.00008701217177376696*I}, {-0.05971317117332617 + 0.0000870121717737686*I, 0.5000217550054896 + 0.*I}}
5.75	{{0.4999795971914603 + 0.*I, -0.05971316492215223 - 0.00008513771412994059*I}, {-0.059713164922152256 + 0.00008513771412994226*I, 0.50002040280854 + 0.*I}}
5.76	{{0.4999809197450599 + 0.*I, -0.059713158853382964 - 0.00008326184035161998*I}, {-0.059713158853382964 + 0.00008326184035162165*I, 0.5000190802549402 + 0.*I}}
5.7700000000000005	{{0.4999822126707719 + 0.*I, -0.05971315296239954 - 0.00008138599517291369*I}, {-0.05971315296239954 + 0.00008138599517291529*I, 0.5000177873292284 + 0.*I}}
5.78	{{0.49998347606161275 + 0.*I, -0.05971314724458279 - 0.00007951163517269368*I}, {-0.05971314724458279 + 0.0000795116351726952*I, 0.5000165239383877 + 0.*I}}
5.79	{{0.4999847100888484 + 0.*I, -0.05971314169531389 - 0.00007764022569094274*I}, {-0.05971314169531386 + 0.00007764022569094408*I, 0.500015289911152 + 0.*I}}
5.8	{{0.4999859149775078 + 0.*I, -0.05971313630996797 - 0.00007577325866313507*I}, {-0.05971313630996797 + 0.00007577325866313618*I, 0.5000140850224924 + 0.*I}}
5.8100000000000005	{{0.4999870907561308 + 0.*I, -0.0597131310842115 - 0.0000739121230268838*I}, {-0.0597131310842115 + 0.00007391212302688461*I, 0.5000129092438697 + 0.*I}}
5.82	{{0.4999882373981328 + 0.*I, -0.059713126014226875 - 0.00007205780599338071*I}, {-0.05971312601422685 + 0.0000720578059933812*I, 0.5000117626018676 + 0.*I}}
5.83	{{0.49998935493095087 + 0.*I, -0.059713121096235416 - 0.00007021127663289202*I}, {-0.059713121096235416 + 0.00007021127663289213*I, 0.5000106450690496 + 0.*I}}
5.84	{{0.4999904434299106 + 0.*I, -0.05971311632645873 - 0.00006837352548950662*I}, {-0.059713116326458704 + 0.00006837352548950639*I, 0.5000095565700898 + 0.*I}}
5.8500000000000005	{{0.4999915030194301 + 0.*I, -0.059713111701117955 - 0.00006654556266197466*I}, {-0.05971311170111798 + 0.00006654556266197408*I, 0.5000084969805703 + 0.*I}}
5.86	{{0.4999925338741616 + 0.*I, -0.05971310721643469 - 0.00006472841584080352*I}, {-0.05971310721643469 + 0.00006472841584080266*I, 0.5000074661258387 + 0.*I}}
5.87	{{0.49999353622006854 + 0.*I, -0.05971310286863035 - 0.00006292312830341399*I}, {-0.05971310286863035 + 0.0000629231283034129*I, 0.5000064637799317 + 0.*I}}
5.88	{{0.49999451033543657 + 0.*I, -0.05971309865392621 - 0.00006113075686919773*I}, {-0.05971309865392618 + 0.00006113075686919647*I, 0.5000054896645638 + 0.*I}}
5.89	{{0.4999954565432729 + 0.*I, -0.059713094568549174 - 0.00005935237686725623*I}, {-0.059713094568549174 + 0.00005935237686725491*I, 0.5000045434567275 + 0.*I}}
5.9	{{0.49999637503465955 + 0.*I, -0.059713090608985 - 0.00005758902328500391*I}, {-0.059713090608985 + 0.00005758902328500259*I, 0.5000036249653409 + 0.*I}}
5.91	{{0.4999972659700571 + 0.*I, -0.05971308677207662 - 0.000055841356215238583*I}, {-0.05971308677207662 + 0.000055841356215237296*I, 0.5000027340299432 + 0.*I}}
5.92	{{0.49999812955715284 + 0.*I, -0.05971308305469189 - 0.000054109983101580625*I}, {-0.05971308305469189 + 0.00005410998310157943*I, 0.5000018704428475 + 0.*I}}
5.93	{{0.49999896602909977 + 0.*I, -0.059713079453698636 - 0.000052395531870333226*I}, {-0.059713079453698636 + 0.000052395531870332155*I, 0.5000010339709006 + 0.*I}}
5.94	{{0.4999997756458069 + 0.*I, -0.05971307596596462 - 0.00005069864990240604*I}, {-0.05971307596596462 + 0.00005069864990240509*I, 0.5000002243541933 + 0.*I}}
5.95	{{0.500000558695195 + 0.*I, -0.05971307258835773 - 0.00004902000295684528*I}, {-0.05971307258835773 + 0.00004902000295684446*I, 0.4999994413048053 + 0.*I}}
5.96	{{0.5000013154944156 + 0.*I, -0.05971306931774581 - 0.00004736027404698877*I}, {-0.059713069317745865 + 0.000047360274046988045*I, 0.4999986845055848 + 0.*I}}
5.97	{{0.5000020463910322 + 0.*I, -0.05971306615099661 - 0.00004572016227030872*I}, {-0.05971306615099664 + 0.00004572016227030809*I, 0.4999979536089682 + 0.*I}}
5.98	{{0.5000027517630448 + 0.*I, -0.059713063084979257 - 0.000044100382424739345*I}, {-0.059713063084979257 + 0.00004410038242473877*I, 0.49999724823695557 + 0.*I}}
5.99	{{0.5000034319009641 + 0.*I, -0.059713060116771466 - 0.00004250164093592121*I}, {-0.059713060116771466 + 0.00004250164093592067*I, 0.49999656809903614 + 0.*I}}
6.	{{0.5000040870812901 + 0.*I, -0.059713057243753226 - 0.00004092433239897689*I}, {-0.059713057243753254 + 0.000040924332398976355*I, 0.4999959129187103 + 0.*I}}
6.01	{{0.5000047176381889 + 0.*I, -0.059713054463303855 - 0.00003936876322389331*I}, {-0.059713054463303855 + 0.00003936876322389274*I, 0.49999528236181134 + 0.*I}}
6.0200000000000005	{{0.5000053239132438 + 0.*I, -0.05971305177280262 - 0.00003783525825894271*I}, {-0.05971305177280259 + 0.00003783525825894206*I, 0.4999946760867564 + 0.*I}}
6.03	{{0.5000059062567314 + 0.*I, -0.0597130491696288 - 0.00003632416048099891*I}, {-0.0597130491696288 + 0.000036324160480998146*I, 0.49999409374326886 + 0.*I}}
6.04	{{0.5000064650288869 + 0.*I, -0.0597130466511617 - 0.00003483583063683448*I}, {-0.0597130466511617 + 0.000034835830636833534*I, 0.4999935349711133 + 0.*I}}
6.05	{{0.5000070006011561 + 0.*I, -0.059713044214780686 - 0.000033370646835784635*I}, {-0.059713044214780714 + 0.00003337064683578343*I, 0.4999929993988441 + 0.*I}}
6.0600000000000005	{{0.5000075133574323 + 0.*I, -0.05971304185786505 - 0.00003192900409419854*I}, {-0.05971304185786505 + 0.00003192900409419699*I, 0.4999924866425679 + 0.*I}}
6.07	{{0.500008003695277 + 0.*I, -0.059713039577794114 - 0.00003051131383214256*I}, {-0.05971303957779414 + 0.00003051131383214059*I, 0.49999199630472346 + 0.*I}}
6.08	{{0.5000084719603676 + 0.*I, -0.05971303737206865 - 0.000029117992752663166*I}, {-0.05971303737206865 + 0.000029117992752660676*I, 0.49999152803963276 + 0.*I}}
6.09	{{0.5000089184820937 + 0.*I, -0.05971303523849453 - 0.00002774923008198593*I}, {-0.05971303523849453 + 0.000027749230081982873*I, 0.49999108151790667 + 0.*I}}
6.1000000000000005	{{0.5000093436738704 + 0.*I, -0.059713033174877916 - 0.000026405095240562028*I}, {-0.059713033174877916 + 0.000026405095240558396*I, 0.49999065632613 + 0.*I}}
6.11	{{0.5000097479433507 + 0.*I, -0.05971303117902446 - 0.000025085673043281092*I}, {-0.05971303117902446 + 0.000025085673043276904*I, 0.4999902520566495 + 0.*I}}
6.12	{{0.5000101316931204 + 0.*I, -0.05971302924873986 - 0.00002379106426627652*I}, {-0.05971302924873986 + 0.000023791064266271825*I, 0.49998986830687986 + 0.*I}}
6.13	{{0.5000104953218942 + 0.*I, -0.05971302738182965 - 0.000022521385836048817*I}, {-0.05971302738182968 + 0.000022521385836043698*I, 0.499989504678106 + 0.*I}}
6.140000000000001	{{0.5000108392257177 + 0.*I, -0.05971302557609956 - 0.000021276770971861257*I}, {-0.05971302557609956 + 0.000021276770971855846*I, 0.49998916077428246 + 0.*I}}
6.15	{{0.50001116379917 + 0.*I, -0.059713023829355366 - 0.000020057369281340757*I}, {-0.059713023829355366 + 0.000020057369281335204*I, 0.4999888362008301 + 0.*I}}
6.16	{{0.5000114694365698 + 0.*I, -0.05971302213940263 - 0.000018863346809251715*I}, {-0.05971302213940263 + 0.000018863346809246217*I, 0.4999885305634305 + 0.*I}}
6.17	{{0.5000117564992799 + 0.*I, -0.05971302050410282 - 0.000017694880053232183*I}, {-0.05971302050410285 + 0.00001769488005322693*I, 0.49998824350072035 + 0.*I}}
6.18	{{0.5000120253267946 + 0.*I, -0.05971301892160247 - 0.00001655199280442296*I}, {-0.05971301892160244 + 0.000016551992804418094*I, 0.49998797467320566 + 0.*I}}
6.19	{{0.5000122763673058 + 0.*I, -0.059713017390096046 - 0.000015434579790717395*I}, {-0.059713017390096046 + 0.00001543457979071301*I, 0.4999877236326944 + 0.*I}}
6.2	{{0.5000125100589324 + 0.*I, -0.05971301590777511 - 0.000014342545273471335*I}, {-0.05971301590777514 + 0.000014342545273467506*I, 0.4999874899410678 + 0.*I}}
6.21	{{0.5000127268248874 + 0.*I, -0.059713014472831394 - 0.00001327580685060875*I}, {-0.059713014472831394 + 0.000013275806850605506*I, 0.49998727317511293 + 0.*I}}
6.22	{{0.5000129270745536 + 0.*I, -0.05971301308345625 - 0.000012234296038361512*I}, {-0.05971301308345622 + 0.00001223429603835886*I, 0.49998707292544664 + 0.*I}}
6.23	{{0.5000131112045771 + 0.*I, -0.059713011737841326 - 0.000011217958810369982*I}, {-0.059713011737841354 + 0.000011217958810367883*I, 0.4999868887954232 + 0.*I}}
6.24	{{0.5000132795999759 + 0.*I, -0.05971301043417812 - 0.000010226756093719003*I}, {-0.05971301043417809 + 0.000010226756093717397*I, 0.49998672040002445 + 0.*I}}
6.25	{{0.5000134326352625 + 0.*I, -0.05971300917065814 - 9.260664221516433*^-6*I}, {-0.05971300917065811 + 9.260664221515224*^-6*I, 0.4999865673647377 + 0.*I}}
6.26	{{0.5000135706602991 + 0.*I, -0.059713007945492225 - 8.319672136081108*^-6*I}, {-0.0597130079454922 + 8.31967213608018*^-6*I, 0.49998642933970117 + 0.*I}}
6.2700000000000005	{{0.5000136939966887 + 0.*I, -0.05971300675711985 - 7.403672070758882*^-6*I}, {-0.05971300675711985 + 7.403672070758168*^-6*I, 0.4999863060033115 + 0.*I}}
6.28	{{0.5000138030896962 + 0.*I, -0.059713005604105085 - 6.512437605080883*^-6*I}, {-0.059713005604105085 + 6.5124376050803415*^-6*I, 0.499986196910304 + 0.*I}}
6.29	{{0.5000138983793723 + 0.*I, -0.059713004485010296 - 5.645745252911318*^-6*I}, {-0.05971300448501027 + 5.645745252910913*^-6*I, 0.49998610162062795 + 0.*I}}
6.3	{{0.500013980284401 + 0.*I, -0.05971300339839772 - 4.803382076936515*^-6*I}, {-0.05971300339839772 + 4.80338207693622*^-6*I, 0.4999860197155992 + 0.*I}}
6.3100000000000005	{{0.5000140492030254 + 0.*I, -0.059713002342829724 - 3.985146529114687*^-6*I}, {-0.059713002342829724 + 3.985146529114486*^-6*I, 0.49998595079697494 + 0.*I}}
6.32	{{0.5000141055139963 + 0.*I, -0.0597130013168686 - 3.190849253927866*^-6*I}, {-0.0597130013168686 + 3.1908492539277483*^-6*I, 0.49998589448600383 + 0.*I}}
6.33	{{0.5000141495775482 + 0.*I, -0.05971300031907681 - 2.4203138537665632*^-6*I}, {-0.05971300031907684 + 2.4203138537665298*^-6*I, 0.4999858504224521 + 0.*I}}
6.34	{{0.5000141817363954 + 0.*I, -0.05971299934801669 - 1.6733776158113281*^-6*I}, {-0.05971299934801666 + 1.6733776158113874*^-6*I, 0.4999858182636049 + 0.*I}}
6.3500000000000005	{{0.5000142022996334 + 0.*I, -0.05971299840224409 - 9.498987228583007*^-7*I}, {-0.05971299840224409 + 9.498987228584658*^-7*I, 0.4999857977003669 + 0.*I}}
6.36	{{0.500014211414026 + 0.*I, -0.05971299748036013 - 2.4976688847341485*^-7*I}, {-0.05971299748036013 + 2.4976688847364053*^-7*I, 0.49998578858597403 + 0.*I}}
6.37	{{0.5000142094921645 + 0.*I, -0.059712996581282346 + 4.273117127228435*^-7*I}, {-0.059712996581282346 - 4.2731171272261174*^-7*I, 0.49998579050783565 + 0.*I}}
6.38	{{0.5000141970050413 + 0.*I, -0.05971299570398475 + 1.0816692157584286*^-6*I}, {-0.05971299570398472 - 1.0816692157582342*^-6*I, 0.4999858029949589 + 0.*I}}
6.390000000000001	{{0.5000141743967372 + 0.*I, -0.059712994847441137 + 1.713632948331759*^-6*I}, {-0.059712994847441137 - 1.7136329483316344*^-6*I, 0.49998582560326293 + 0.*I}}
6.4	{{0.500014142085065 + 0.*I, -0.05971299401062535 + 2.323524364908312*^-6*I}, {-0.05971299401062535 - 2.323524364908278*^-6*I, 0.4999858579149351 + 0.*I}}
6.41	{{0.5000141004622467 + 0.*I, -0.05971299319251161 + 2.9116580083245484*^-6*I}, {-0.05971299319251158 - 2.9116580083246145*^-6*I, 0.4999858995377534 + 0.*I}}
6.42	{{0.5000140498956227 + 0.*I, -0.05971299239207367 + 3.4783404997815745*^-6*I}, {-0.059712992392073644 - 3.4783404997817384*^-6*I, 0.4999859501043774 + 0.*I}}
6.43	{{0.500013990728392 + 0.*I, -0.059712991608285415 + 4.0238695580888246*^-6*I}, {-0.05971299160828539 - 4.023869558089074*^-6*I, 0.4999860092716081 + 0.*I}}
6.44	{{0.5000139232803825 + 0.*I, -0.05971299084012091 + 4.548533048991513*^-6*I}, {-0.05971299084012091 - 4.548533048991822*^-6*I, 0.4999860767196175 + 0.*I}}
6.45	{{0.5000138478488508 + 0.*I, -0.059712990086553924 + 5.0526080653911815*^-6*I}, {-0.05971299008655395 - 5.052608065391515*^-6*I, 0.49998615215114917 + 0.*I}}
6.46	{{0.50001376470931 + 0.*I, -0.05971298934655858 + 5.536360039244047*^-6*I}, {-0.05971298934655864 - 5.5363600392443585*^-6*I, 0.4999862352906902 + 0.*I}}
6.47	{{0.5000136741163843 + 0.*I, -0.05971298861910873 + 6.000041885893257*^-6*I}, {-0.05971298861910873 - 6.00004188589349*^-6*I, 0.49998632588361586 + 0.*I}}
6.48	{{0.5000135762188506 + 0.*I, -0.059712987903249415 + 6.443906921535657*^-6*I}, {-0.05971298790324936 - 6.4439069215357605*^-6*I, 0.4999864237811495 + 0.*I}}
6.49	{{0.5000134712494572 + 0.*I, -0.059712987198323825 + 6.8682863530739366*^-6*I}, {-0.05971298719832385 - 6.868286353073888*^-6*I, 0.49998652875054295 + 0.*I}}
6.5	{{0.5000133596264027 + 0.*I, -0.05971298650374851 + 7.273543041709066*^-6*I}, {-0.05971298650374851 - 7.273543041708851*^-6*I, 0.49998664037359747 + 0.*I}}
6.51	{{0.5000132417420933 + 0.*I, -0.059712985818939746 + 7.66003835043479*^-6*I}, {-0.059712985818939746 - 7.660038350434393*^-6*I, 0.4999867582579069 + 0.*I}}
6.5200000000000005	{{0.5000131179623578 + 0.*I, -0.05971298514331405 + 8.02813102157483*^-6*I}, {-0.05971298514331405 - 8.02813102157424*^-6*I, 0.4999868820376424 + 0.*I}}
6.53	{{0.5000129886269072 + 0.*I, -0.05971298447628781 + 8.378176122801009*^-6*I}, {-0.05971298447628781 - 8.37817612280021*^-6*I, 0.49998701137309287 + 0.*I}}
6.54	{{0.5000128540498254 + 0.*I, -0.0597129838172773 + 8.710524013215918*^-6*I}, {-0.0597129838172773 - 8.710524013214906*^-6*I, 0.4999871459501747 + 0.*I}}
6.55	{{0.5000127145200927 + 0.*I, -0.05971298316569895 + 9.025519330390387*^-6*I}, {-0.059712983165698924 - 9.025519330389157*^-6*I, 0.49998728547990745 + 0.*I}}
6.5600000000000005	{{0.5000125703021414 + 0.*I, -0.059712982520969154 + 9.323499999230237*^-6*I}, {-0.05971298252096921 - 9.32349999922879*^-6*I, 0.4999874296978587 + 0.*I}}
6.57	{{0.5000124216364417 + 0.*I, -0.059712981882504346 + 9.604796263526506*^-6*I}, {-0.059712981882504346 - 9.604796263524839*^-6*I, 0.4999875783635585 + 0.*I}}
6.58	{{0.5000122687401172 + 0.*I, -0.059712981249720964 + 9.869729741025961*^-6*I}, {-0.059712981249720964 - 9.86972974102408*^-6*I, 0.4999877312598829 + 0.*I}}
6.59	{{0.5000121118075914 + 0.*I, -0.059712980622035255 + 0.000010118612502838205*I}, {-0.05971298062203528 - 0.000010118612502836111*I, 0.49998788819240886 + 0.*I}}
6.6000000000000005	{{0.5000119509907318 + 0.*I, -0.05971297999886849 + 0.000010351754389297114*I}, {-0.05971297999886849 - 0.000010351754389294817*I, 0.4999880490092683 + 0.*I}}
6.61	{{0.5000117863914056 + 0.*I, -0.059712979379795 + 0.000010569521342948668*I}, {-0.05971297937979497 - 0.000010569521342946168*I, 0.4999882136085944 + 0.*I}}
6.62	{{0.5000116183270805 + 0.*I, -0.059712978764566355 + 0.000010772268539749949*I}, {-0.05971297876456633 - 0.000010772268539747249*I, 0.49998838167291954 + 0.*I}}
6.63	{{0.5000114471237656 + 0.*I, -0.059712978152944046 + 0.000010960345336779103*I}, {-0.059712978152944046 - 0.000010960345336776214*I, 0.49998855287623445 + 0.*I}}
6.640000000000001	{{0.5000112730831872 + 0.*I, -0.05971297754468957 + 0.000011134101066227973*I}, {-0.059712977544689544 - 0.000011134101066224907*I, 0.49998872691681295 + 0.*I}}
6.65	{{0.5000110964830532 + 0.*I, -0.05971297693956426 + 0.00001129388406972367*I}, {-0.05971297693956426 - 0.000011293884069720446*I, 0.499988903516947 + 0.*I}}
6.66	{{0.5000109175773473 + 0.*I, -0.059712976337329665 + 0.000011440040745131225*I}, {-0.05971297633732969 - 0.000011440040745127865*I, 0.4999890824226529 + 0.*I}}
6.67	{{0.5000107365966542 + 0.*I, -0.0597129757377472 + 0.0000115729146066669*I}, {-0.059712975737747226 - 0.000011572914606663436*I, 0.49998926340334593 + 0.*I}}
6.68	{{0.5000105537485132 + 0.*I, -0.05971297514057841 + 0.000011692845359140292*I}, {-0.059712975140578384 - 0.000011692845359136756*I, 0.4999894462514869 + 0.*I}}
6.69	{{0.5000103692178015 + 0.*I, -0.05971297454558458 + 0.000011800167987131264*I}, {-0.05971297454558461 - 0.0000118001679871277*I, 0.49998963078219866 + 0.*I}}
6.7	{{0.5000101831671458 + 0.*I, -0.05971297395252728 + 0.000011895211859894639*I}, {-0.05971297395252728 - 0.000011895211859891088*I, 0.49998981683285426 + 0.*I}}
6.71	{{0.5000099957373618 + 0.*I, -0.05971297336116796 + 0.000011978299852773282*I}, {-0.05971297336116796 - 0.000011978299852769794*I, 0.4999900042626382 + 0.*I}}
6.72	{{0.5000098070476406 + 0.*I, -0.059712972771268163 + 0.000012049747664054211*I}, {-0.05971297277126819 - 0.000012049747664050842*I, 0.49999019295235947 + 0.*I}}
6.73	{{0.5000096171516526 + 0.*I, -0.0597129721826439 + 0.000012109915528723094*I}, {-0.0597129721826439 - 0.000012109915528719892*I, 0.4999903828483475 + 0.*I}}
6.74	{{0.5000094262296619 + 0.*I, -0.05971297159526062 + 0.000012159152104712504*I}, {-0.05971297159526065 - 0.000012159152104709509*I, 0.4999905737703382 + 0.*I}}
6.75	{{0.5000092345342565 + 0.*I, -0.0597129710091083 + 0.000012197767764288008*I}, {-0.0597129710091083 - 0.000012197767764285248*I, 0.4999907654657436 + 0.*I}}
6.76	{{0.5000090422974238 + 0.*I, -0.059712970424176226 + 0.000012226074604901614*I}, {-0.0597129704241762 - 0.000012226074604899116*I, 0.4999909577025763 + 0.*I}}
6.7700000000000005	{{0.5000088497306616 + 0.*I, -0.05971296984045424 + 0.00001224438562795151*I}, {-0.05971296984045424 - 0.000012244385627949293*I, 0.4999911502693385 + 0.*I}}
6.78	{{0.5000086570251141 + 0.*I, -0.05971296925793185 + 0.000012253013923819023*I}, {-0.05971296925793185 - 0.000012253013923817092*I, 0.49999134297488607 + 0.*I}}
6.79	{{0.5000084643517337 + 0.*I, -0.05971296867659884 + 0.000012252271863897626*I}, {-0.059712968676598865 - 0.000012252271863895983*I, 0.4999915356482664 + 0.*I}}
6.8	{{0.500008271861469 + 0.*I, -0.0597129680964448 + 0.000012242470300322878*I}, {-0.05971296809644483 - 0.000012242470300321518*I, 0.49999172813853116 + 0.*I}}
6.8100000000000005	{{0.500008079685477 + 0.*I, -0.05971296751745947 + 0.000012223917774105108*I}, {-0.059712967517459414 - 0.00001222391777410402*I, 0.49999192031452305 + 0.*I}}
6.82	{{0.5000078879353614 + 0.*I, -0.05971296693963235 + 0.000012196919732359645*I}, {-0.05971296693963232 - 0.000012196919732358812*I, 0.49999211206463867 + 0.*I}}
6.83	{{0.5000076967034344 + 0.*I, -0.059712966362953146 + 0.00001216177775532147*I}, {-0.059712966362953146 - 0.000012161777755320861*I, 0.4999923032965657 + 0.*I}}
6.84	{{0.5000075060630038 + 0.*I, -0.05971296578741153 + 0.000012118788793823287*I}, {-0.05971296578741156 - 0.00001211878879382287*I, 0.4999924939369963 + 0.*I}}
6.8500000000000005	{{0.5000073160564402 + 0.*I, -0.05971296521301708 + 0.000012068262725994946*I}, {-0.059712965213017055 - 0.000012068262725994687*I, 0.49999268394356 + 0.*I}}
6.86	{{0.5000071267481746 + 0.*I, -0.059712964639883986 + 0.000012010535128215517*I}, {-0.059712964639884014 - 0.000012010535128215393*I, 0.49999287325182556 + 0.*I}}
6.87	{{0.5000069383110417 + 0.*I, -0.05971296406812593 + 0.000011945862731507368*I}, {-0.0597129640681259 - 0.000011945862731507353*I, 0.49999306168895863 + 0.*I}}
6.88	{{0.5000067509093606 + 0.*I, -0.05971296349785252 + 0.000011874498302674937*I}, {-0.059712963497852545 - 0.000011874498302675014*I, 0.4999932490906395 + 0.*I}}
6.890000000000001	{{0.5000065646915539 + 0.*I, -0.05971296292917366 + 0.000011796696712797786*I}, {-0.05971296292917366 - 0.00001179669671279793*I, 0.49999343530844614 + 0.*I}}
6.9	{{0.5000063797901639 + 0.*I, -0.059712962362199085 + 0.00001171271430319355*I}, {-0.05971296236219906 - 0.000011712714303193741*I, 0.4999936202098363 + 0.*I}}
6.91	{{0.5000061963218894 + 0.*I, -0.05971296179703853 + 0.000011622808253478562*I}, {-0.05971296179703853 - 0.000011622808253478777*I, 0.49999380367811064 + 0.*I}}
6.92	{{0.5000060143876447 + 0.*I, -0.05971296123380179 + 0.000011527235952285181*I}, {-0.05971296123380182 - 0.000011527235952285398*I, 0.4999939856123555 + 0.*I}}
6.93	{{0.5000058340726348 + 0.*I, -0.059712960672598625 + 0.000011426254371191866*I}, {-0.0597129606725986 - 0.000011426254371192062*I, 0.49999416592736534 + 0.*I}}
6.94	{{0.5000056554464544 + 0.*I, -0.05971296011353888 + 0.000011320119442419507*I}, {-0.05971296011353888 - 0.000011320119442419661*I, 0.49999434455354563 + 0.*I}}
6.95	{{0.5000054785632033 + 0.*I, -0.059712959556732226 + 0.000011209085440843869*I}, {-0.059712959556732226 - 0.000011209085440843955*I, 0.4999945214367966 + 0.*I}}
6.96	{{0.5000053034616244 + 0.*I, -0.059712959002288485 + 0.000011093404370870664*I}, {-0.05971295900228851 - 0.00001109340437087066*I, 0.49999469653837575 + 0.*I}}
6.97	{{0.5000051301642177 + 0.*I, -0.05971295845031968 + 0.000010973327714107358*I}, {-0.05971295845031971 - 0.000010973327714107245*I, 0.4999948698357824 + 0.*I}}
6.98	{{0.5000049586790407 + 0.*I, -0.05971295790100825 + 0.000010849154719337948*I}, {-0.059712957901008196 - 0.000010849154719337694*I, 0.4999950413209594 + 0.*I}}
6.99	{{0.5000047890945638 + 0.*I, -0.05971295735451537 + 0.000010721110093523275*I}, {-0.05971295735451537 - 0.000010721110093522861*I, 0.49999521090543636 + 0.*I}}
7.	{{0.5000046215136883 + 0.*I, -0.05971295681097408 + 0.000010589384344848035*I}, {-0.05971295681097408 - 0.000010589384344847452*I, 0.4999953784863117 + 0.*I}}
7.01	{{0.5000044560279207 + 0.*I, -0.05971295627051748 + 0.000010454170600880469*I}, {-0.05971295627051751 - 0.00001045417060087971*I, 0.49999554397207935 + 0.*I}}
7.0200000000000005	{{0.5000042927173121 + 0.*I, -0.05971295573327867 + 0.000010315664152736503*I}, {-0.05971295573327867 - 0.000010315664152735567*I, 0.499995707282688 + 0.*I}}
7.03	{{0.5000041316504128 + 0.*I, -0.059712955199390655 + 0.000010174061998007144*I}, {-0.059712955199390655 - 0.000010174061998006036*I, 0.4999958683495873 + 0.*I}}
7.04	{{0.5000039728842414 + 0.*I, -0.05971295466898638 + 0.000010029562382857084*I}, {-0.05971295466898635 - 0.000010029562382855818*I, 0.4999960271157587 + 0.*I}}
7.05	{{0.5000038164642684 + 0.*I, -0.059712954142199015 + 9.88236434370305*^-6*I}, {-0.05971295414219896 - 9.882364343701645*^-6*I, 0.49999618353573166 + 0.*I}}
7.0600000000000005	{{0.5000036624244149 + 0.*I, -0.059712953619161596 + 9.732667248880281*^-6*I}, {-0.059712953619161596 - 9.732667248878765*^-6*I, 0.49999633757558526 + 0.*I}}
7.07	{{0.5000035107870647 + 0.*I, -0.059712953100007016 + 9.580670340705799*^-6*I}, {-0.059712953100007016 - 9.580670340704203*^-6*I, 0.49999648921293527 + 0.*I}}
7.08	{{0.5000033615630934 + 0.*I, -0.05971295258486847 + 9.426572278346098*^-6*I}, {-0.0597129525848685 - 9.426572278344463*^-6*I, 0.49999663843690667 + 0.*I}}
7.09	{{0.5000032147519089 + 0.*I, -0.059712952073879 + 9.270570681897035*^-6*I}, {-0.059712952073879 - 9.27057068189541*^-6*I, 0.49999678524809116 + 0.*I}}
7.1000000000000005	{{0.5000030703450822 + 0.*I, -0.059712951567192085 + 9.112874313730627*^-6*I}, {-0.05971295156719206 - 9.11287431372905*^-6*I, 0.49999692965491804 + 0.*I}}
7.11	{{0.5000029283715586 + 0.*I, -0.05971295106497007 + 8.953676267687712*^-6*I}, {-0.05971295106497007 - 8.953676267686213*^-6*I, 0.4999970716284414 + 0.*I}}
7.12	{{0.5000027888819965 + 0.*I, -0.059712950567321954 + 8.793121166056603*^-6*I}, {-0.059712950567321926 - 8.793121166055205*^-6*I, 0.49999721111800366 + 0.*I}}
7.13	{{0.500002651919323 + 0.*I, -0.0597129500743549 + 8.631354959068712*^-6*I}, {-0.0597129500743549 - 8.631354959067438*^-6*I, 0.49999734808067714 + 0.*I}}
7.140000000000001	{{0.5000025175182945 + 0.*I, -0.05971294958617632 + 8.46852585288667*^-6*I}, {-0.059712949586176345 - 8.468525852885542*^-6*I, 0.4999974824817056 + 0.*I}}
7.15	{{0.5000023857054067 + 0.*I, -0.059712949102893514 + 8.304783983097056*^-6*I}, {-0.05971294910289354 - 8.30478398309609*^-6*I, 0.4999976142945935 + 0.*I}}
7.16	{{0.5000022564988155 + 0.*I, -0.05971294862461385 + 8.140281085365536*^-6*I}, {-0.05971294862461379 - 8.140281085364755*^-6*I, 0.4999977435011846 + 0.*I}}
7.17	{{0.5000021299082695 + 0.*I, -0.05971294815144451 + 7.975170163551172*^-6*I}, {-0.059712948151444484 - 7.975170163550589*^-6*I, 0.4999978700917307 + 0.*I}}
7.18	{{0.5000020059350517 + 0.*I, -0.05971294768349297 + 7.809605155577837*^-6*I}, {-0.059712947683492945 - 7.809605155577471*^-6*I, 0.4999979940649483 + 0.*I}}
7.19	{{0.5000018845719337 + 0.*I, -0.05971294722086637 + 7.643740597363076*^-6*I}, {-0.0597129472208664 - 7.64374059736294*^-6*I, 0.4999981154280665 + 0.*I}}
7.2	{{0.5000017657911338 + 0.*I, -0.05971294676367264 + 7.477728122880137*^-6*I}, {-0.05971294676367264 - 7.477728122880241*^-6*I, 0.49999823420886635 + 0.*I}}
7.21	{{0.5000016495571563 + 0.*I, -0.059712946312002496 + 7.3116864234588126*^-6*I}, {-0.059712946312002496 - 7.311686423459156*^-6*I, 0.4999983504428438 + 0.*I}}
7.22	{{0.5000015358910329 + 0.*I, -0.05971294586592532 + 7.145716420000231*^-6*I}, {-0.059712945865925376 - 7.145716420000799*^-6*I, 0.4999984641089673 + 0.*I}}
7.23	{{0.5000014248120875 + 0.*I, -0.059712945425509895 + 6.979921578009689*^-6*I}, {-0.059712945425509895 - 6.979921578010463*^-6*I, 0.4999985751879127 + 0.*I}}
7.24	{{0.5000013163342245 + 0.*I, -0.05971294499082494 + 6.814407974302702*^-6*I}, {-0.05971294499082494 - 6.814407974303651*^-6*I, 0.4999986836657757 + 0.*I}}
7.25	{{0.5000012104658019 + 0.*I, -0.059712944561939124 + 6.649284079348489*^-6*I}, {-0.059712944561939124 - 6.649284079349577*^-6*I, 0.4999987895341983 + 0.*I}}
7.26	{{0.5000011072095123 + 0.*I, -0.0597129441389212 + 6.484660535248351*^-6*I}, {-0.05971294413892117 - 6.484660535249527*^-6*I, 0.4999988927904878 + 0.*I}}
7.2700000000000005	{{0.5000010065622711 + 0.*I, -0.05971294372183983 + 6.3206499295510155*^-6*I}, {-0.05971294372183983 - 6.320649929552223*^-6*I, 0.4999989934377292 + 0.*I}}
7.28	{{0.5000009085151105 + 0.*I, -0.05971294331076368 + 6.157366565110682*^-6*I}, {-0.05971294331076368 - 6.157366565111854*^-6*I, 0.49999909148488964 + 0.*I}}
7.29	{{0.5000008130530843 + 0.*I, -0.059712942905761596 + 5.994926226196209*^-6*I}, {-0.05971294290576157 - 5.994926226197271*^-6*I, 0.4999991869469159 + 0.*I}}
7.3	{{0.5000007201439195 + 0.*I, -0.0597129425068966 + 5.833441592204661*^-6*I}, {-0.059712942506896655 - 5.833441592205536*^-6*I, 0.4999992798560807 + 0.*I}}
7.3100000000000005	{{0.5000006297211566 + 0.*I, -0.0597129421141894 + 5.672987726507702*^-6*I}, {-0.0597129421141894 - 5.672987726508345*^-6*I, 0.49999937027884356 + 0.*I}}
7.32	{{0.5000005417773011 + 0.*I, -0.059712941727651986 + 5.513628005014323*^-6*I}, {-0.05971294172765196 - 5.513628005014702*^-6*I, 0.4999994582226991 + 0.*I}}
7.33	{{0.500000456309402 + 0.*I, -0.05971294134729796 + 5.355429136314059*^-6*I}, {-0.05971294134729796 - 5.355429136314149*^-6*I, 0.4999995436905982 + 0.*I}}
7.34	{{0.5000003733114102 + 0.*I, -0.059712940973141226 + 5.198460274369873*^-6*I}, {-0.0597129409731412 - 5.198460274369662*^-6*I, 0.4999996266885901 + 0.*I}}
7.3500000000000005	{{0.5000002927740429 + 0.*I, -0.05971294060519525 + 5.04279289323631*^-6*I}, {-0.05971294060519525 - 5.042792893235795*^-6*I, 0.4999997072259573 + 0.*I}}
7.36	{{0.5000002146846537 + 0.*I, -0.05971294024347382 + 4.88850065690571*^-6*I}, {-0.05971294024347382 - 4.888500656904895*^-6*I, 0.4999997853153465 + 0.*I}}
7.37	{{0.5000001390271052 + 0.*I, -0.059712939887990535 + 4.735659284403532*^-6*I}, {-0.059712939887990535 - 4.735659284402433*^-6*I, 0.49999986097289517 + 0.*I}}
7.38	{{0.5000000657816472 + 0.*I, -0.05971293953875917 + 4.584346410258075*^-6*I}, {-0.05971293953875914 - 4.584346410256716*^-6*I, 0.499999934218353 + 0.*I}}
7.390000000000001	{{0.4999999949248004 + 0.*I, -0.05971293919579326 + 4.434641440473116*^-6*I}, {-0.05971293919579326 - 4.434641440471532*^-6*I, 0.5000000050751999 + 0.*I}}
7.4	{{0.4999999264229861 + 0.*I, -0.05971293885910653 + 4.2866232434085455*^-6*I}, {-0.0597129388591065 - 4.286623243406776*^-6*I, 0.5000000735770143 + 0.*I}}
7.41	{{0.4999998602051944 + 0.*I, -0.0597129385286955 + 4.1403401267212825*^-6*I}, {-0.0597129385286955 - 4.140340126719345*^-6*I, 0.500000139794806 + 0.*I}}
7.42	{{0.49999979624395774 + 0.*I, -0.059712938204529414 + 3.995823362341863*^-6*I}, {-0.059712938204529414 - 3.995823362339772*^-6*I, 0.5000002037560425 + 0.*I}}
7.43	{{0.49999973452061053 + 0.*I, -0.05971293788657547 + 3.853106945959204*^-6*I}, {-0.059712937886575446 - 3.853106945956971*^-6*I, 0.5000002654793898 + 0.*I}}
7.44	{{0.49999967501538056 + 0.*I, -0.05971293757480056 + 3.71222706295316*^-6*I}, {-0.05971293757480059 - 3.712227062950797*^-6*I, 0.5000003249846197 + 0.*I}}
7.45	{{0.4999996177072564 + 0.*I, -0.0597129372691719 + 3.5732220423975952*^-6*I}, {-0.0597129372691719 - 3.573222042395113*^-6*I, 0.5000003822927438 + 0.*I}}
7.46	{{0.4999995625738546 + 0.*I, -0.05971293696965663 + 3.4361323061036236*^-6*I}, {-0.05971293696965657 - 3.4361323061010338*^-6*I, 0.5000004374261457 + 0.*I}}
7.47	{{0.49999950959129014 + 0.*I, -0.059712936676221545 + 3.3010003127543757*^-6*I}, {-0.059712936676221545 - 3.3010003127516876*^-6*I, 0.5000004904087101 + 0.*I}}
7.48	{{0.4999994587340486 + 0.*I, -0.05971293638883393 + 3.1678704971860726*^-6*I}, {-0.059712936388833876 - 3.1678704971832948*^-6*I, 0.5000005412659516 + 0.*I}}
7.49	{{0.49999940997485937 + 0.*I, -0.059712936107460785 + 3.0367892048745023*^-6*I}, {-0.059712936107460785 - 3.036789204871644*^-6*I, 0.5000005900251409 + 0.*I}}
7.5	{{0.49999936328142824 + 0.*I, -0.05971293583207063 + 2.907804277474549*^-6*I}, {-0.0597129358320706 - 2.907804277471619*^-6*I, 0.5000006367185721 + 0.*I}}
7.51	{{0.4999993185841657 + 0.*I, -0.059712935562637875 + 2.780947705069544*^-6*I}, {-0.059712935562637875 - 2.7809477050665493*^-6*I, 0.5000006814158345 + 0.*I}}
7.5200000000000005	{{0.49999927584171355 + 0.*I, -0.05971293529910546 + 2.6562276085772736*^-6*I}, {-0.059712935299105485 - 2.65622760857422*^-6*I, 0.5000007241582867 + 0.*I}}
7.53	{{0.49999923502509436 + 0.*I, -0.05971293504140865 + 2.533651923646938*^-6*I}, {-0.059712935041408705 - 2.5336519236438295*^-6*I, 0.5000007649749059 + 0.*I}}
7.54	{{0.49999919610575183 + 0.*I, -0.0597129347894827 + 2.413230439985518*^-6*I}, {-0.0597129347894827 - 2.413230439982354*^-6*I, 0.5000008038942484 + 0.*I}}
7.55	{{0.49999915905542813 + 0.*I, -0.059712934543262985 + 2.2949748162867755*^-6*I}, {-0.05971293454326301 - 2.2949748162835538*^-6*I, 0.5000008409445721 + 0.*I}}
7.5600000000000005	{{0.4999991238460396 + 0.*I, -0.05971293430268487 + 2.178898590467652*^-6*I}, {-0.05971293430268487 - 2.1788985904643674*^-6*I, 0.5000008761539606 + 0.*I}}
7.57	{{0.4999990904495527 + 0.*I, -0.059712934067683715 + 2.0650171852087027*^-6*I}, {-0.05971293406768369 - 2.0650171852053467*^-6*I, 0.5000009095504476 + 0.*I}}
7.58	{{0.4999990588378605 + 0.*I, -0.059712933838194704 + 1.953347908798699*^-6*I}, {-0.05971293383819476 - 1.9533479087952607*^-6*I, 0.5000009411621398 + 0.*I}}
7.59	{{0.4999990289826586 + 0.*I, -0.05971293361415331 + 1.8439099512876977*^-6*I}, {-0.05971293361415331 - 1.843909951284164*^-6*I, 0.5000009710173418 + 0.*I}}
7.6000000000000005	{{0.49999900085354354 + 0.*I, -0.059712933395494855 + 1.7367229289132754*^-6*I}, {-0.059712933395494855 - 1.7367229289096308*^-6*I, 0.5000009991464566 + 0.*I}}
7.61	{{0.4999989743747596 + 0.*I, -0.05971293318215351 + 1.6317653695486485*^-6*I}, {-0.05971293318215351 - 1.631765369544898*^-6*I, 0.5000010256252406 + 0.*I}}
7.62	{{0.49999894949539275 + 0.*I, -0.059712932974054056 + 1.5290211921453435*^-6*I}, {-0.059712932974054056 - 1.5290211921415044*^-6*I, 0.5000010505046075 + 0.*I}}
7.63	{{0.4999989261855764 + 0.*I, -0.05971293277111908 + 1.4284899306044978*^-6*I}, {-0.05971293277111914 - 1.428489930600588*^-6*I, 0.5000010738144238 + 0.*I}}
7.640000000000001	{{0.4999989044162322 + 0.*I, -0.059712932573271565 + 1.330172824346945*^-6*I}, {-0.059712932573271565 - 1.330172824342985*^-6*I, 0.500001095583768 + 0.*I}}
7.65	{{0.49999888415895355 + 0.*I, -0.05971293238043393 + 1.2340728480432895*^-6*I}, {-0.05971293238043393 - 1.2340728480393014*^-6*I, 0.5000011158410466 + 0.*I}}
7.66	{{0.4999988653858907 + 0.*I, -0.0597129321925291 + 1.1401947369437513*^-6*I}, {-0.05971293219252913 - 1.1401947369397596*^-6*I, 0.5000011346141094 + 0.*I}}
7.67	{{0.4999988480696326 + 0.*I, -0.05971293200947972 + 1.0485450077899318*^-6*I}, {-0.05971293200947972 - 1.0485450077859626*^-6*I, 0.5000011519303676 + 0.*I}}
7.68	{{0.49999883218309005 + 0.*I, -0.05971293183120838 + 9.591319752939682*^-7*I}, {-0.05971293183120835 - 9.591319752900494*^-7*I, 0.5000011678169101 + 0.*I}}
7.69	{{0.4999988176993783 + 0.*I, -0.05971293165763786 + 8.719657641742559*^-7*I}, {-0.05971293165763783 - 8.719657641704173*^-7*I, 0.5000011823006218 + 0.*I}}
7.7	{{0.49999880459169804 + 0.*I, -0.05971293148869089 + 7.870583167405794*^-7*I}, {-0.05971293148869086 - 7.870583167368527*^-7*I, 0.5000011954083021 + 0.*I}}
7.71	{{0.4999987928332178 + 0.*I, -0.0597129313242902 + 7.044233960248562*^-7*I}, {-0.0597129313242902 - 7.044233960212749*^-7*I, 0.5000012071667823 + 0.*I}}
7.72	{{0.499998782391361 + 0.*I, -0.05971293116435647 + 6.240649119325828*^-7*I}, {-0.059712931164356414 - 6.240649119291803*^-7*I, 0.5000012176086392 + 0.*I}}
7.73	{{0.4999987731805481 + 0.*I, -0.05971293100879119 + 5.458720364927773*^-7*I}, {-0.059712931008791215 - 5.458720364895652*^-7*I, 0.5000012268194522 + 0.*I}}
7.74	{{0.49999876515475594 + 0.*I, -0.05971293085750792 + 4.698043455654993*^-7*I}, {-0.05971293085750795 - 4.6980434556248093*^-7*I, 0.5000012348452443 + 0.*I}}
7.75	{{0.49999875828372986 + 0.*I, -0.0597129307104248 + 3.958517044636191*^-7*I}, {-0.0597129307104248 - 3.9585170446079463*^-7*I, 0.5000012417162703 + 0.*I}}
7.76	{{0.4999987525384315 + 0.*I, -0.05971293056746027 + 3.240053344736145*^-7*I}, {-0.05971293056746027 - 3.240053344709812*^-7*I, 0.5000012474615686 + 0.*I}}
7.7700000000000005	{{0.49999874789094234 + 0.*I, -0.059712930428532346 + 2.542578600942011*^-7*I}, {-0.059712930428532346 - 2.5425786009175296*^-7*I, 0.5000012521090579 + 0.*I}}
7.78	{{0.49999874431436564 + 0.*I, -0.059712930293559424 + 1.8660335255375528*^-7*I}, {-0.059712930293559424 - 1.8660335255148356*^-7*I, 0.5000012556856346 + 0.*I}}
7.79	{{0.49999874178272746 + 0.*I, -0.059712930162459765 + 1.210373695711242*^-7*I}, {-0.05971293016245974 - 1.2103736956901687*^-7*I, 0.5000012582172727 + 0.*I}}
7.8	{{0.4999987402708763 + 0.*I, -0.059712930035151685 + 5.755699132763498*^-8*I}, {-0.05971293003515166 - 5.755699132567703*^-8*I, 0.5000012597291239 + 0.*I}}
7.8100000000000005	{{0.49999873975438125 + 0.*I, -0.0597129299115533 - 3.839147378995795*^-9*I}, {-0.0597129299115533 + 3.839147380822383*^-9*I, 0.500001260245619 + 0.*I}}
7.82	{{0.49999874020943025 + 0.*I, -0.059712929791583075 - 6.31508288249426*^-8*I}, {-0.05971292979158305 + 6.31508288266589*^-8*I, 0.5000012597905701 + 0.*I}}
7.83	{{0.49999874161272617 + 0.*I, -0.05971292967515904 - 1.203762279178258*^-7*I}, {-0.05971292967515909 + 1.2037622791945595*^-7*I, 0.500001258387274 + 0.*I}}
7.84	{{0.49999874392886257 + 0.*I, -0.05971292956220084 - 1.7553565332113547*^-7*I}, {-0.05971292956220084 + 1.75535653322705*^-7*I, 0.5000012560711377 + 0.*I}}
7.8500000000000005	{{0.49999874706692704 + 0.*I, -0.05971292945263329 - 2.2876157318626787*^-7*I}, {-0.05971292945263332 + 2.2876157318779645*^-7*I, 0.5000012529330732 + 0.*I}}
7.86	{{0.49999875099007984 + 0.*I, -0.05971292934637695 - 2.8009631087920065*^-7*I}, {-0.05971292934637698 + 2.8009631088070784*^-7*I, 0.5000012490099205 + 0.*I}}
7.87	{{0.4999987556727982 + 0.*I, -0.05971292924335131 - 3.2956403480886783*^-7*I}, {-0.05971292924335128 + 3.2956403481037454*^-7*I, 0.500001244327202 + 0.*I}}
7.88	{{0.49999876109146124 + 0.*I, -0.05971292914347601 - 3.7718774237436735*^-7*I}, {-0.059712929143476035 + 3.771877423758957*^-7*I, 0.500001238908539 + 0.*I}}
7.890000000000001	{{0.49999876722426717 + 0.*I, -0.059712929046670665 - 4.2298918568302403*^-7*I}, {-0.05971292904667072 + 4.229891856845973*^-7*I, 0.500001232775733 + 0.*I}}
7.9	{{0.49999877405114856 + 0.*I, -0.05971292895285496 - 4.669888004360606*^-7*I}, {-0.05971292895285493 + 4.6698880043770334*^-7*I, 0.5000012259488517 + 0.*I}}
7.91	{{0.4999987815536855 + 0.*I, -0.05971292886194832 - 5.092056380422791*^-7*I}, {-0.05971292886194832 + 5.092056380440171*^-7*I, 0.5000012184463147 + 0.*I}}
7.92	{{0.49999878971501666 + 0.*I, -0.05971292877387058 - 5.49657301017456*^-7*I}, {-0.05971292877387058 + 5.496573010193162*^-7*I, 0.5000012102849836 + 0.*I}}
7.930000000000001	{{0.49999879851974866 + 0.*I, -0.05971292868854122 - 5.883598817245973*^-7*I}, {-0.05971292868854122 + 5.883598817266079*^-7*I, 0.5000012014802517 + 0.*I}}
7.94	{{0.49999880795386276 + 0.*I, -0.05971292860587982 - 6.253279045075307*^-7*I}, {-0.05971292860587982 + 6.253279045097212*^-7*I, 0.5000011920461375 + 0.*I}}
7.95	{{0.49999881800462076 + 0.*I, -0.05971292852580612 - 6.605742712676142*^-7*I}, {-0.05971292852580615 + 6.60574271270015*^-7*I, 0.5000011819953796 + 0.*I}}
7.96	{{0.499998828633832 + 0.*I, -0.05971292844825643 - 6.941333776976023*^-7*I}, {-0.05971292844825646 + 6.941333777002373*^-7*I, 0.5000011713661683 + 0.*I}}
7.97	{{0.49999883974364684 + 0.*I, -0.05971292837320724 - 7.260954113330993*^-7*I}, {-0.0597129283732073 + 7.260954113359655*^-7*I, 0.5000011602563534 + 0.*I}}
7.98	{{0.4999988513064758 + 0.*I, -0.05971292830059327 - 7.564948001050262*^-7*I}, {-0.05971292830059327 + 7.564948001081147*^-7*I, 0.5000011486935245 + 0.*I}}
7.99	{{0.49999886330219323 + 0.*I, -0.05971292823034555 - 7.853606109115211*^-7*I}, {-0.05971292823034555 + 7.853606109148183*^-7*I, 0.5000011366978071 + 0.*I}}
8.	{{0.4999988757127225 + 0.*I, -0.05971292816239546 - 8.127209765553811*^-7*I}, {-0.05971292816239546 + 8.127209765588691*^-7*I, 0.5000011242872776 + 0.*I}}
8.01	{{0.4999988885219715 + 0.*I, -0.05971292809667425 - 8.386030154844892*^-7*I}, {-0.05971292809667428 + 8.386030154881454*^-7*I, 0.5000011114780287 + 0.*I}}
8.02	{{0.49999890171576356 + 0.*I, -0.059712928033113205 - 8.630327540305965*^-7*I}, {-0.059712928033113205 + 8.630327540343944*^-7*I, 0.5000010982842368 + 0.*I}}
8.03	{{0.4999989152817687 + 0.*I, -0.05971292797164357 - 8.860350512134614*^-7*I}, {-0.059712927971643515 + 8.860350512173695*^-7*I, 0.5000010847182317 + 0.*I}}
8.040000000000001	{{0.4999989292094304 + 0.*I, -0.05971292791219657 - 9.076335261753251*^-7*I}, {-0.05971292791219651 + 9.076335261793078*^-7*I, 0.50000107079057 + 0.*I}}
8.05	{{0.49999894348989166 + 0.*I, -0.059712927854703446 - 9.278504883085335*^-7*I}, {-0.059712927854703446 + 9.278504883125503*^-7*I, 0.5000010565101087 + 0.*I}}
8.06	{{0.49999895811591755 + 0.*I, -0.05971292779909554 - 9.467068701371516*^-7*I}, {-0.05971292779909554 + 9.46706870141158*^-7*I, 0.5000010418840828 + 0.*I}}
8.07	{{0.49999897308181696 + 0.*I, -0.059712927745303984 - 9.642221630110432*^-7*I}, {-0.059712927745303984 + 9.642221630149898*^-7*I, 0.5000010269181833 + 0.*I}}
8.08	{{0.49999898832759615 + 0.*I, -0.05971292769330158 - 9.804395712187088*^-7*I}, {-0.05971292769330158 + 9.804395712225596*^-7*I, 0.5000010116724041 + 0.*I}}
8.09	{{0.4999990037414892 + 0.*I, -0.05971292764310174 - 9.954300356330072*^-7*I}, {-0.05971292764310179 + 9.954300356367583*^-7*I, 0.500000996258511 + 0.*I}}
8.1	{{0.4999990193059769 + 0.*I, -0.05971292759465072 - 1.009225802329458*^-6*I}, {-0.05971292759465069 + 1.009225802333107*^-6*I, 0.5000009806940233 + 0.*I}}
8.11	{{0.49999903500755216 + 0.*I, -0.05971292754789312 - 1.0218575726444914*^-6*I}, {-0.05971292754789312 + 1.0218575726480373*^-6*I, 0.5000009649924481 + 0.*I}}
8.120000000000001	{{0.4999990508346716 + 0.*I, -0.059712927502773516 - 1.0333552922477113*^-6*I}, {-0.059712927502773516 + 1.0333552922511545*^-6*I, 0.5000009491653286 + 0.*I}}
8.13	{{0.49999906677770567 + 0.*I, -0.05971292745923665 - 1.0437480749092574*^-6*I}, {-0.059712927459236675 + 1.0437480749125992*^-6*I, 0.5000009332222946 + 0.*I}}
8.14	{{0.4999990828288857 + 0.*I, -0.059712927417227224 - 1.0530641281645544*^-6*I}, {-0.059712927417227224 + 1.053064128167798*^-6*I, 0.5000009171711146 + 0.*I}}
8.15	{{0.4999990989822494 + 0.*I, -0.05971292737668982 - 1.061330680940624*^-6*I}, {-0.05971292737668979 + 1.0613306809437737*^-6*I, 0.500000901017751 + 0.*I}}
8.16	{{0.49999911523358387 + 0.*I, -0.059712927337569055 - 1.068573913206518*^-6*I}, {-0.059712927337569055 + 1.0685739132095798*^-6*I, 0.5000008847664165 + 0.*I}}
8.17	{{0.49999913158036613 + 0.*I, -0.059712927299809565 - 1.0748188877089347*^-6*I}, {-0.05971292729980954 + 1.0748188877119156*^-6*I, 0.5000008684196342 + 0.*I}}
8.18	{{0.4999991480217021 + 0.*I, -0.059712927263356086 - 1.0800894838523814*^-6*I}, {-0.059712927263356114 + 1.08008948385529*^-6*I, 0.5000008519782984 + 0.*I}}
8.19	{{0.4999991645582629 + 0.*I, -0.05971292722815333 - 1.0844083337816505*^-6*I}, {-0.05971292722815327 + 1.0844083337844963*^-6*I, 0.5000008354417376 + 0.*I}}
8.2	{{0.4999991811922195 + 0.*I, -0.059712927194145726 - 1.0877967607226892*^-6*I}, {-0.059712927194145726 + 1.0877967607254836*^-6*I, 0.5000008188077809 + 0.*I}}
8.21	{{0.49999919792717545 + 0.*I, -0.05971292716127802 - 1.0902747196361826*^-6*I}, {-0.059712927161278045 + 1.090274719638938*^-6*I, 0.5000008020728248 + 0.*I}}
8.22	{{0.499999214768098 + 0.*I, -0.059712927129495 - 1.0918607402364617*^-6*I}, {-0.05971292712949497 + 1.091860740239192*^-6*I, 0.5000007852319024 + 0.*I}}
8.23	{{0.4999992317212465 + 0.*I, -0.059712927098741236 - 1.0925718724265505*^-6*I}, {-0.059712927098741264 + 1.0925718724292707*^-6*I, 0.500000768278754 + 0.*I}}
8.24	{{0.49999924879409996 + 0.*I, -0.05971292706896128 - 1.0924236341983547*^-6*I}, {-0.05971292706896128 + 1.0924236342010817*^-6*I, 0.5000007512059005 + 0.*I}}
8.25	{{0.4999992659239629 + 0.*I, -0.05971292704016312 - 1.0914499542576793*^-6*I}, {-0.05971292704016315 + 1.0914499542604251*^-6*I, 0.5000007340760374 + 0.*I}}
8.26	{{0.4999992829742197 + 0.*I, -0.05971292701242256 - 1.089710284936066*^-6*I}, {-0.05971292701242262 + 1.0897102849388316*^-6*I, 0.5000007170257807 + 0.*I}}
8.27	{{0.4999992999321175 + 0.*I, -0.059712926985708126 - 1.0872338827901856*^-6*I}, {-0.059712926985708126 + 1.0872338827929713*^-6*I, 0.5000007000678828 + 0.*I}}
8.28	{{0.4999993167896903 + 0.*I, -0.05971292695998548 - 1.0840488564841804*^-6*I}, {-0.05971292695998545 + 1.0840488564869856*^-6*I, 0.5000006832103101 + 0.*I}}
8.290000000000001	{{0.49999933354066395 + 0.*I, -0.059712926935220456 - 1.080182908722978*^-6*I}, {-0.059712926935220456 + 1.0801829087258019*^-6*I, 0.5000006664593364 + 0.*I}}
8.3	{{0.4999993501804293 + 0.*I, -0.05971292691137878 - 1.0756632703819914*^-6*I}, {-0.05971292691137878 + 1.075663270384832*^-6*I, 0.5000006498195712 + 0.*I}}
8.31	{{0.4999993667060124 + 0.*I, -0.059712926888426304 - 1.070516635664977*^-6*I}, {-0.059712926888426304 + 1.0705166356678322*^-6*I, 0.5000006332939879 + 0.*I}}
8.32	{{0.499999383116044 + 0.*I, -0.05971292686632873 - 1.0647690983465992*^-6*I}, {-0.05971292686632873 + 1.0647690983494656*^-6*I, 0.5000006168839564 + 0.*I}}
8.33	{{0.499999399410726 + 0.*I, -0.05971292684505189 - 1.0584460891553332*^-6*I}, {-0.05971292684505189 + 1.0584460891582079*^-6*I, 0.5000006005892743 + 0.*I}}
8.34	{{0.4999994155917961 + 0.*I, -0.059712926824561585 - 1.0515723143515366*^-6*I}, {-0.05971292682456156 + 1.051572314354415*^-6*I, 0.5000005844082044 + 0.*I}}
8.35	{{0.49999943166249083 + 0.*I, -0.05971292680482346 - 1.0441716955545368*^-6*I}, {-0.059712926804823485 + 1.0441716955574146*^-6*I, 0.5000005683375097 + 0.*I}}
8.36	{{0.4999994476275065 + 0.*I, -0.05971292678580334 - 1.0362673108717351*^-6*I}, {-0.05971292678580334 + 1.0362673108746066*^-6*I, 0.500000552372494 + 0.*I}}
8.370000000000001	{{0.49999946349295876 + 0.*I, -0.059712926767467006 - 1.0278813373816638*^-6*I}, {-0.059712926767467034 + 1.027881337384523*^-6*I, 0.5000005365070417 + 0.*I}}
8.38	{{0.4999994792663394 + 0.*I, -0.05971292674978029 - 1.0190349950220194*^-6*I}, {-0.05971292674978029 + 1.0190349950248593*^-6*I, 0.5000005207336609 + 0.*I}}
8.39	{{0.499999494956472 + 0.*I, -0.05971292673270889 - 1.0097484919325838*^-6*I}, {-0.05971292673270889 + 1.0097484919353974*^-6*I, 0.5000005050435284 + 0.*I}}
8.4	{{0.49999951057346603 + 0.*I, -0.05971292671621864 - 1.0000409713019696*^-6*I}, {-0.05971292671621864 + 1.0000409713047491*^-6*I, 0.5000004894265345 + 0.*I}}
8.41	{{0.4999995261286684 + 0.*I, -0.0597129267002752 - 9.899304597659472*^-7*I}, {-0.059712926700275226 + 9.89930459768684*^-7*I, 0.500000473871332 + 0.*I}}
8.42	{{0.4999995415801034 + 0.*I, -0.05971292668488645 - 9.794296683427743*^-7*I}, {-0.05971292668488648 + 9.794296683454583*^-7*I, 0.500000458419897 + 0.*I}}
8.43	{{0.4999995568232274 + 0.*I, -0.059712926670108774 - 9.685496907817415*^-7*I}, {-0.05971292667010872 + 9.685496907843614*^-7*I, 0.5000004431767731 + 0.*I}}
8.44	{{0.4999995718507886 + 0.*I, -0.059712926655924564 - 9.57312086765064*^-7*I}, {-0.059712926655924564 + 9.573120867676074*^-7*I, 0.5000004281492119 + 0.*I}}
8.45	{{0.4999995866595597 + 0.*I, -0.05971292664231409 - 9.457385594578726*^-7*I}, {-0.05971292664231412 + 9.457385594603261*^-7*I, 0.5000004133404408 + 0.*I}}
8.46	{{0.4999996012475513 + 0.*I, -0.05971292662925767 - 9.338506515291925*^-7*I}, {-0.05971292662925767 + 9.338506515315425*^-7*I, 0.5000003987524492 + 0.*I}}
8.47	{{0.4999996156140015 + 0.*I, -0.05971292661673536 - 9.216696968689365*^-7*I}, {-0.05971292661673533 + 9.216696968711678*^-7*I, 0.5000003843859989 + 0.*I}}
8.48	{{0.4999996297593644 + 0.*I, -0.05971292660472752 - 9.092167726956705*^-7*I}, {-0.059712926604727545 + 9.092167726977677*^-7*I, 0.5000003702406361 + 0.*I}}
8.49	{{0.4999996436852959 + 0.*I, -0.059712926593214366 - 8.965126520972793*^-7*I}, {-0.05971292659321434 + 8.965126520992255*^-7*I, 0.5000003563147045 + 0.*I}}
8.5	{{0.49999965739463936 + 0.*I, -0.059712926582176085 - 8.835777570462847*^-7*I}, {-0.05971292658217611 + 8.835777570480631*^-7*I, 0.5000003426053611 + 0.*I}}
8.51	{{0.4999996708914092 + 0.*I, -0.05971292657159308 - 8.704321119312489*^-7*I}, {-0.05971292657159308 + 8.704321119328412*^-7*I, 0.5000003291085914 + 0.*I}}
8.52	{{0.4999996841807723 + 0.*I, -0.05971292656144539 - 8.570952976453382*^-7*I}, {-0.05971292656144542 + 8.570952976467253*^-7*I, 0.5000003158192283 + 0.*I}}
8.53	{{0.4999996972690294 + 0.*I, -0.05971292655171337 - 8.435864062726993*^-7*I}, {-0.05971292655171331 + 8.435864062738615*^-7*I, 0.5000003027309711 + 0.*I}}
8.540000000000001	{{0.49999971016359407 + 0.*I, -0.0597129265423772 - 8.29923996412905*^-7*I}, {-0.05971292654237714 + 8.299239964138217*^-7*I, 0.5000002898364065 + 0.*I}}
8.55	{{0.4999997228729704 + 0.*I, -0.05971292653341714 - 8.16126049183289*^-7*I}, {-0.05971292653341717 + 8.161260491839391*^-7*I, 0.5000002771270301 + 0.*I}}
8.56	{{0.49999973540672954 + 0.*I, -0.05971292652481347 - 8.022099249384717*^-7*I}, {-0.05971292652481347 + 8.022099249388328*^-7*I, 0.5000002645932711 + 0.*I}}
8.57	{{0.4999997477754845 + 0.*I, -0.05971292651654633 - 7.881923207459718*^-7*I}, {-0.05971292651654636 + 7.881923207460209*^-7*I, 0.5000002522245159 + 0.*I}}
8.58	{{0.49999975999086427 + 0.*I, -0.05971292650859611 - 7.740892286562029*^-7*I}, {-0.05971292650859614 + 7.740892286559161*^-7*I, 0.5000002400091362 + 0.*I}}
8.59	{{0.49999977202910784 + 0.*I, -0.05971292650096363 - 7.599004042146612*^-7*I}, {-0.059712926500963576 + 7.59900404214023*^-7*I, 0.5000002279708927 + 0.*I}}
8.6	{{0.4999997838204878 + 0.*I, -0.05971292649367552 - 7.456083821830838*^-7*I}, {-0.05971292649367552 + 7.456083821820991*^-7*I, 0.5000002161795126 + 0.*I}}
8.61	{{0.49999979536194644 + 0.*I, -0.05971292648672083 - 7.312264715409574*^-7*I}, {-0.05971292648672083 + 7.312264715396337*^-7*I, 0.5000002046380541 + 0.*I}}
8.620000000000001	{{0.49999980665336413 + 0.*I, -0.059712926480087136 - 7.167689818125375*^-7*I}, {-0.05971292648008711 + 7.167689818108846*^-7*I, 0.5000001933466365 + 0.*I}}
8.63	{{0.4999998176953866 + 0.*I, -0.05971292647376189 - 7.022502265798308*^-7*I}, {-0.05971292647376186 + 7.022502265778618*^-7*I, 0.5000001823046138 + 0.*I}}
8.64	{{0.4999998284894257 + 0.*I, -0.05971292646773277 - 6.876844935666318*^-7*I}, {-0.059712926467732796 + 6.876844935643614*^-7*I, 0.5000001715105749 + 0.*I}}
8.65	{{0.49999983903765877 + 0.*I, -0.059712926461987365 - 6.730860146934061*^-7*I}, {-0.059712926461987365 + 6.730860146908521*^-7*I, 0.5000001609623418 + 0.*I}}
8.66	{{0.49999984934302744 + 0.*I, -0.05971292645651324 - 6.584689361296056*^-7*I}, {-0.05971292645651324 + 6.584689361267879*^-7*I, 0.500000150656973 + 0.*I}}
8.67	{{0.49999985940923586 + 0.*I, -0.05971292645129811 - 6.438472883700547*^-7*I}, {-0.059712926451298054 + 6.438472883669958*^-7*I, 0.5000001405907648 + 0.*I}}
8.68	{{0.4999998692407468 + 0.*I, -0.05971292644632942 - 6.292349563620553*^-7*I}, {-0.05971292644632942 + 6.292349563587802*^-7*I, 0.5000001307592538 + 0.*I}}
8.69	{{0.4999998788427781 + 0.*I, -0.05971292644159473 - 6.146456497098397*^-7*I}, {-0.05971292644159473 + 6.146456497063755*^-7*I, 0.5000001211572223 + 0.*I}}
8.700000000000001	{{0.4999998882212975 + 0.*I, -0.059712926437081815 - 6.00092872982971*^-7*I}, {-0.059712926437081815 + 6.00092872979348*^-7*I, 0.5000001117787031 + 0.*I}}
8.71	{{0.49999989738301615 + 0.*I, -0.05971292643277809 - 5.855898961552844*^-7*I}, {-0.05971292643277812 + 5.855898961515348*^-7*I, 0.5000001026169842 + 0.*I}}
8.72	{{0.4999999063353824 + 0.*I, -0.05971292642867132 - 5.711497252008221*^-7*I}, {-0.05971292642867132 + 5.711497251969808*^-7*I, 0.5000000936646181 + 0.*I}}
8.73	{{0.4999999150865733 + 0.*I, -0.05971292642474896 - 5.567850728732638*^-7*I}, {-0.05971292642474896 + 5.567850728693681*^-7*I, 0.5000000849134272 + 0.*I}}
8.74	{{0.4999999236454858 + 0.*I, -0.059712926420998624 - 5.42508329695146*^-7*I}, {-0.05971292642099865 + 5.425083296912357*^-7*I, 0.5000000763545147 + 0.*I}}
8.75	{{0.49999993202172743 + 0.*I, -0.05971292641740797 - 5.283315351831308*^-7*I}, {-0.05971292641740797 + 5.283315351792482*^-7*I, 0.500000067978273 + 0.*I}}
8.76	{{0.49999994019554117 + 0.*I, -0.05971292641396489 - 5.14261957209446*^-7*I}, {-0.059712926413964834 + 5.142619572056214*^-7*I, 0.5000000598044594 + 0.*I}}
8.77	{{0.4999999481118465 + 0.*I, -0.05971292641066411 - 5.002963619533397*^-7*I}, {-0.05971292641066414 + 5.002963619495736*^-7*I, 0.500000051888154 + 0.*I}}
8.78	{{0.4999999557772755 + 0.*I, -0.05971292640750572 - 4.864359752975672*^-7*I}, {-0.05971292640750567 + 4.86435975293859*^-7*I, 0.5000000442227249 + 0.*I}}
8.790000000000001	{{0.4999999632005773 + 0.*I, -0.05971292640448961 - 4.7268196715610654*^-7*I}, {-0.059712926404489636 + 4.726819671524555*^-7*I, 0.5000000367994233 + 0.*I}}
8.8	{{0.49999997039042315 + 0.*I, -0.05971292640161591 - 4.5903520491740914*^-7*I}, {-0.05971292640161585 + 4.5903520491381475*^-7*I, 0.5000000296095775 + 0.*I}}
8.81	{{0.49999997735539836 + 0.*I, -0.05971292639888445 - 4.4549625702082514*^-7*I}, {-0.05971292639888445 + 4.454962570172869*^-7*I, 0.500000022644602 + 0.*I}}
8.82	{{0.4999999841039948 + 0.*I, -0.05971292639629544 - 4.320653967276496*^-7*I}, {-0.05971292639629544 + 4.3206539672416675*^-7*I, 0.5000000158960057 + 0.*I}}
8.83	{{0.49999999064460177 + 0.*I, -0.05971292639384865 - 4.187426060840634*^-7*I}, {-0.05971292639384862 + 4.187426060806355*^-7*I, 0.5000000093553989 + 0.*I}}
8.84	{{0.4999999969854989 + 0.*I, -0.05971292639154421 - 4.055275800732031*^-7*I}, {-0.05971292639154421 + 4.055275800698294*^-7*I, 0.5000000030145016 + 0.*I}}
8.85	{{0.5000000031348488 + 0.*I, -0.05971292638938214 - 3.9241973095348915*^-7*I}, {-0.059712926389382165 + 3.924197309501692*^-7*I, 0.4999999968651516 + 0.*I}}
8.86	{{0.5000000091006889 + 0.*I, -0.059712926387362336 - 3.7941819278025753*^-7*I}, {-0.05971292638736231 + 3.794181927769906*^-7*I, 0.4999999908993115 + 0.*I}}
8.870000000000001	{{0.5000000148909238 + 0.*I, -0.05971292638548498 - 3.665218261076495*^-7*I}, {-0.05971292638548498 + 3.665218261044351*^-7*I, 0.49999998510907673 + 0.*I}}
8.88	{{0.5000000205133184 + 0.*I, -0.05971292638374989 - 3.5372922286765133*^-7*I}, {-0.05971292638374989 + 3.537292228644888*^-7*I, 0.4999999794866822 + 0.*I}}
8.89	{{0.5000000259571911 + 0.*I, -0.059712926382142845 - 3.410532909403808*^-7*I}, {-0.05971292638214282 + 3.4105329093727046*^-7*I, 0.49999997404280944 + 0.*I}}
8.9	{{0.5000000311630516 + 0.*I, -0.05971292638061057 - 3.2854861266904444*^-7*I}, {-0.05971292638061054 + 3.2854861266598967*^-7*I, 0.4999999688369491 + 0.*I}}
8.91	{{0.5000000361352166 + 0.*I, -0.05971292637914799 - 3.162224043405362*^-7*I}, {-0.059712926379148046 + 3.1622240433754077*^-7*I, 0.49999996386478407 + 0.*I}}
8.92	{{0.5000000408845708 + 0.*I, -0.05971292637775516 - 3.04076428391852*^-7*I}, {-0.05971292637775516 + 3.040764283889196*^-7*I, 0.4999999591154297 + 0.*I}}
8.93	{{0.5000000454219564 + 0.*I, -0.05971292637643186 - 2.9211208752796123*^-7*I}, {-0.05971292637643186 + 2.921120875250956*^-7*I, 0.499999954578044 + 0.*I}}
8.94	{{0.5000000497581626 + 0.*I, -0.059712926375178305 - 2.8033042716700624*^-7*I}, {-0.05971292637517833 + 2.8033042716421103*^-7*I, 0.49999995024183796 + 0.*I}}
8.950000000000001	{{0.5000000539039167 + 0.*I, -0.059712926373994446 - 2.687321381122236*^-7*I}, {-0.059712926373994474 + 2.6873213810950264*^-7*I, 0.4999999460960838 + 0.*I}}
8.96	{{0.5000000578698749 + 0.*I, -0.05971292637288031 - 2.5731755944861323*^-7*I}, {-0.05971292637288034 + 2.573175594459702*^-7*I, 0.49999994213012583 + 0.*I}}
8.97	{{0.5000000616666118 + 0.*I, -0.05971292637183573 - 2.46086681662229*^-7*I}, {-0.059712926371835756 + 2.4608668165966776*^-7*I, 0.4999999383333886 + 0.*I}}
8.98	{{0.5000000653046133 + 0.*I, -0.05971292637086095 - 2.3503914997993647*^-7*I}, {-0.05971292637086095 + 2.3503914997746067*^-7*I, 0.4999999346953872 + 0.*I}}
8.99	{{0.5000000687942652 + 0.*I, -0.05971292636995579 - 2.241742679273073*^-7*I}, {-0.05971292636995573 + 2.2417426792492067*^-7*I, 0.4999999312057354 + 0.*I}}
9.	{{0.5000000721458454 + 0.*I, -0.05971292636912029 - 2.134910011022642*^-7*I}, {-0.05971292636912026 + 2.134910010999705*^-7*I, 0.49999992785415515 + 0.*I}}
9.01	{{0.5000000753695149 + 0.*I, -0.059712926368354485 - 2.029879811619715*^-7*I}, {-0.059712926368354485 + 2.0298798115977442*^-7*I, 0.4999999246304858 + 0.*I}}
9.02	{{0.5000000784645376 + 0.*I, -0.0597129263676536 - 1.9266602868765942*^-7*I}, {-0.0597129263676536 + 1.926660286855632*^-7*I, 0.499999921535463 + 0.*I}}
9.03	{{0.5000000813667439 + 0.*I, -0.059712926366984526 - 1.8254221001251755*^-7*I}, {-0.059712926366984526 + 1.8254221001052967*^-7*I, 0.49999991863325655 + 0.*I}}
9.040000000000001	{{0.5000000840728309 + 0.*I, -0.05971292636634093 - 1.72621941299456*^-7*I}, {-0.05971292636634093 + 1.726219412975847*^-7*I, 0.49999991592716964 + 0.*I}}
9.05	{{0.5000000865937537 + 0.*I, -0.05971292636572287 - 1.629071838309102*^-7*I}, {-0.05971292636572284 + 1.6290718382916354*^-7*I, 0.4999999134062469 + 0.*I}}
9.06	{{0.5000000889404526 + 0.*I, -0.05971292636513023 - 1.5339954518497114*^-7*I}, {-0.05971292636513023 + 1.5339954518335733*^-7*I, 0.499999911059548 + 0.*I}}
9.07	{{0.5000000911238435 + 0.*I, -0.05971292636456316 - 1.4410028065266415*^-7*I}, {-0.05971292636456316 + 1.4410028065119132*^-7*I, 0.4999999088761571 + 0.*I}}
9.08	{{0.5000000931548089 + 0.*I, -0.05971292636402151 - 1.3501029487570795*^-7*I}, {-0.05971292636402151 + 1.3501029487438425*^-7*I, 0.4999999068451918 + 0.*I}}
9.09	{{0.5000000950441883 + 0.*I, -0.05971292636350542 - 1.261301437034683*^-7*I}, {-0.05971292636350545 + 1.2613014370230193*^-7*I, 0.49999990495581237 + 0.*I}}
9.1	{{0.5000000968027696 + 0.*I, -0.059712926363014895 - 1.1746003626770393*^-7*I}, {-0.059712926363014895 + 1.1746003626670303*^-7*I, 0.49999990319723114 + 0.*I}}
9.11	{{0.5000000984412791 + 0.*I, -0.05971292636254971 - 1.0899983727360197*^-7*I}, {-0.05971292636254974 + 1.0899983727277463*^-7*I, 0.4999999015587214 + 0.*I}}
9.120000000000001	{{0.5000000999703735 + 0.*I, -0.059712926362110175 - 1.0074906950550453*^-7*I}, {-0.05971292636211015 + 1.0074906950485899*^-7*I, 0.49999990002962713 + 0.*I}}
9.13	{{0.50000010140063 + 0.*I, -0.059712926361696034 - 9.270691654563093*^-8*I}, {-0.059712926361696034 + 9.270691654517532*^-8*I, 0.49999989859937066 + 0.*I}}
9.14	{{0.500000102742538 + 0.*I, -0.05971292636130743 - 8.487222570398059*^-8*I}, {-0.05971292636130743 + 8.487222570372305*^-8*I, 0.4999998972574625 + 0.*I}}
9.15	{{0.5000001040019658 + 0.*I, -0.059712926360943386 - 7.724263007176573*^-8*I}, {-0.05971292636094344 + 7.724263007171389*^-8*I, 0.4999998959980348 + 0.*I}}
9.16	{{0.5000001051195249 + 0.*I, -0.059712926360589946 - 6.980409832485338*^-8*I}, {-0.05971292636058989 + 6.980409832500661*^-8*I, 0.4999998948804757 + 0.*I}}
9.17	{{0.5000001060810757 + 0.*I, -0.0597129263602422 - 6.255413906580336*^-8*I}, {-0.0597129263602422 + 6.255413906615826*^-8*I, 0.49999989391892496 + 0.*I}}
9.18	{{0.5000001068960127 + 0.*I, -0.059712926359900276 - 5.5494925582792404*^-8*I}, {-0.059712926359900304 + 5.549492558334553*^-8*I, 0.49999989310398785 + 0.*I}}
9.19	{{0.5000001075737448 + 0.*I, -0.0597129263595641 - 4.862833270270557*^-8*I}, {-0.05971292635956413 + 4.862833270345352*^-8*I, 0.49999989242625564 + 0.*I}}
9.200000000000001	{{0.5000001081236882 + 0.*I, -0.0597129263592337 - 4.195593712634813*^-8*I}, {-0.059712926359233726 + 4.19559371272875*^-8*I, 0.4999998918763122 + 0.*I}}
9.21	{{0.5000001085552574 + 0.*I, -0.059712926358909096 - 3.547901794832708*^-8*I}, {-0.05971292635890907 + 3.547901794945444*^-8*I, 0.49999989144474305 + 0.*I}}
9.22	{{0.5000001088778585 + 0.*I, -0.059712926358590185 - 2.9198557361011156*^-8*I}, {-0.059712926358590185 + 2.9198557362323085*^-8*I, 0.49999989112214205 + 0.*I}}
9.23	{{0.5000001091008804 + 0.*I, -0.05971292635827716 - 2.311524154194223*^-8*I}, {-0.05971292635827713 + 2.311524154343532*^-8*I, 0.49999989089912006 + 0.*I}}
9.24	{{0.5000001092336883 + 0.*I, -0.05971292635796985 - 1.7229461723936957*^-8*I}, {-0.05971292635796985 + 1.7229461725607793*^-8*I, 0.4999998907663121 + 0.*I}}
9.25	{{0.500000109285615 + 0.*I, -0.05971292635766828 - 1.1541315447067072*^-8*I}, {-0.059712926357668256 + 1.1541315448912232*^-8*I, 0.49999989071438555 + 0.*I}}
9.26	{{0.5000001092659534 + 0.*I, -0.059712926357372464 - 6.050607991608538*^-9*I}, {-0.059712926357372464 + 6.0506079936246045*^-9*I, 0.49999989073404716 + 0.*I}}
9.27	{{0.5000001091839492 + 0.*I, -0.05971292635708253 - 7.568539909674756*^-10*I}, {-0.05971292635708253 + 7.568539931510358*^-10*I, 0.4999998908160513 + 0.*I}}
9.28	{{0.5000001090487934 + 0.*I, -0.05971292635679826 + 4.340720776486264*^-9*I}, {-0.05971292635679826 - 4.340720774138628*^-9*I, 0.4999998909512071 + 0.*I}}
9.290000000000001	{{0.5000001088696142 + 0.*I, -0.059712926356519785 + 9.243177417835914*^-9*I}, {-0.059712926356519785 - 9.243177415327618*^-9*I, 0.49999989113038623 + 0.*I}}
9.3	{{0.50000010865547 + 0.*I, -0.05971292635624706 + 1.3951861779518044*^-8*I}, {-0.05971292635624706 - 1.3951861776852509*^-8*I, 0.4999998913445306 + 0.*I}}
9.31	{{0.5000001083889738 + 0.*I, -0.05971292635597733 + 1.848273641369483*^-8*I}, {-0.05971292635597733 - 1.8482736410875135*^-8*I, 0.49999989161102665 + 0.*I}}
9.32	{{0.5000001080232874 + 0.*I, -0.05971292635570466 + 2.2865287507807047*^-8*I}, {-0.05971292635570463 - 2.286528750483559*^-8*I, 0.4999998919767132 + 0.*I}}
9.33	{{0.5000001075635497 + 0.*I, -0.05971292635542891 + 2.7098683034040274*^-8*I}, {-0.05971292635542891 - 2.7098683030919417*^-8*I, 0.4999998924364508 + 0.*I}}
9.34	{{0.5000001070165841 + 0.*I, -0.0597129263551501 + 3.118136737996693*^-8*I}, {-0.0597129263551501 - 3.118136737669905*^-8*I, 0.4999998929834164 + 0.*I}}
9.35	{{0.5000001063892336 + 0.*I, -0.059712926354868134 + 3.5111997363620484*^-8*I}, {-0.05971292635486808 - 3.5111997360207953*^-8*I, 0.49999989361076697 + 0.*I}}
9.36	{{0.5000001056883556 + 0.*I, -0.05971292635458303 + 3.8889442369084906*^-8*I}, {-0.05971292635458303 - 3.888944236553009*^-8*I, 0.49999989431164493 + 0.*I}}
9.370000000000001	{{0.5000001049208163 + 0.*I, -0.059712926354294926 + 4.251278435204232*^-8*I}, {-0.059712926354294926 - 4.2512784348347596*^-8*I, 0.4999998950791843 + 0.*I}}
9.38	{{0.5000001040934849 + 0.*I, -0.059712926354003604 + 4.598131771542106*^-8*I}, {-0.059712926354003604 - 4.5981317711588784*^-8*I, 0.4999998959065155 + 0.*I}}
9.39	{{0.5000001032132289 + 0.*I, -0.059712926353709256 + 4.929454905535579*^-8*I}, {-0.059712926353709256 - 4.929454905138834*^-8*I, 0.4999998967867716 + 0.*I}}
9.4	{{0.5000001022869075 + 0.*I, -0.05971292635341177 + 5.24521967777103*^-8*I}, {-0.05971292635341177 - 5.245219677361004*^-8*I, 0.49999989771309306 + 0.*I}}
9.41	{{0.5000001013213667 + 0.*I, -0.05971292635311132 + 5.5454190585492694*^-8*I}, {-0.05971292635311132 - 5.545419058126203*^-8*I, 0.4999998986786338 + 0.*I}}
9.42	{{0.500000100323434 + 0.*I, -0.059712926352807644 + 5.830067083754112*^-8*I}, {-0.059712926352807616 - 5.8300670833182385*^-8*I, 0.4999998996765665 + 0.*I}}
9.43	{{0.5000000992999125 + 0.*I, -0.05971292635250089 + 6.099198777892235*^-8*I}, {-0.05971292635250086 - 6.099198777443794*^-8*I, 0.4999999007000881 + 0.*I}}
9.44	{{0.5000000982575757 + 0.*I, -0.059712926352191054 + 6.352870064353923*^-8*I}, {-0.05971292635219108 - 6.352870063893148*^-8*I, 0.4999999017424248 + 0.*I}}
9.450000000000001	{{0.5000000972031622 + 0.*I, -0.05971292635187811 + 6.591157662950636*^-8*I}, {-0.05971292635187811 - 6.59115766247777*^-8*I, 0.4999999027968385 + 0.*I}}
9.46	{{0.5000000961410014 + 0.*I, -0.059712926351562085 + 6.814371274352455*^-8*I}, {-0.05971292635156214 - 6.814371273867835*^-8*I, 0.49999990385899906 + 0.*I}}
9.47	{{0.5000000950380866 + 0.*I, -0.05971292635124359 + 7.026053518327373*^-8*I}, {-0.05971292635124362 - 7.026053517833105*^-8*I, 0.49999990496191393 + 0.*I}}
9.48	{{0.500000093885148 + 0.*I, -0.05971292635092271 + 7.227335775171372*^-8*I}, {-0.05971292635092271 - 7.227335774670176*^-8*I, 0.49999990611485257 + 0.*I}}
9.49	{{0.5000000926865366 + 0.*I, -0.059712926350599355 + 7.41810492973359*^-8*I}, {-0.059712926350599355 - 7.418104929228189*^-8*I, 0.499999907313464 + 0.*I}}
9.5	{{0.5000000914466274 + 0.*I, -0.05971292635027384 + 7.598261103308854*^-8*I}, {-0.05971292635027378 - 7.598261102801971*^-8*I, 0.4999999085533732 + 0.*I}}
9.51	{{0.5000000901698161 + 0.*I, -0.059712926349945794 + 7.76771770150409*^-8*I}, {-0.05971292634994582 - 7.767717700998448*^-8*I, 0.4999999098301844 + 0.*I}}
9.52	{{0.5000000888605156 + 0.*I, -0.0597129263496155 + 7.926401454098446*^-8*I}, {-0.0597129263496155 - 7.926401453596765*^-8*I, 0.499999911139485 + 0.*I}}
9.53	{{0.5000000875231521 + 0.*I, -0.0597129263492828 + 8.074252446880986*^-8*I}, {-0.0597129263492828 - 8.07425244638599*^-8*I, 0.4999999124768483 + 0.*I}}
9.540000000000001	{{0.5000000861621627 + 0.*I, -0.059712926348947815 + 8.211224145452777*^-8*I}, {-0.05971292634894787 - 8.21122414496719*^-8*I, 0.49999991383783793 + 0.*I}}
9.55	{{0.5000000847819905 + 0.*I, -0.05971292634861047 + 8.337283410984627*^-8*I}, {-0.05971292634861047 - 8.33728341051117*^-8*I, 0.49999991521801 + 0.*I}}
9.56	{{0.5000000833870828 + 0.*I, -0.05971292634827069 + 8.452410507925164*^-8*I}, {-0.05971292634827069 - 8.452410507466556*^-8*I, 0.4999999166129178 + 0.*I}}
9.57	{{0.500000081981886 + 0.*I, -0.059712926347928574 + 8.55659910365714*^-8*I}, {-0.059712926347928574 - 8.556599103216108*^-8*I, 0.4999999180181146 + 0.*I}}
9.58	{{0.5000000805708434 + 0.*I, -0.05971292634758418 + 8.649856260104273*^-8*I}, {-0.05971292634758418 - 8.649856259683537*^-8*I, 0.4999999194291571 + 0.*I}}
9.59	{{0.5000000791583915 + 0.*I, -0.05971292634723735 + 8.732202417294266*^-8*I}, {-0.05971292634723735 - 8.732202416896554*^-8*I, 0.49999992084160905 + 0.*I}}
9.6	{{0.5000000777489559 + 0.*I, -0.05971292634688813 + 8.803671368887087*^-8*I}, {-0.05971292634688816 - 8.803671368515113*^-8*I, 0.4999999222510445 + 0.*I}}
9.61	{{0.5000000763469489 + 0.*I, -0.059712926346536715 + 8.864310229681608*^-8*I}, {-0.05971292634653669 - 8.864310229338099*^-8*I, 0.4999999236530517 + 0.*I}}
9.620000000000001	{{0.5000000749474958 + 0.*I, -0.059712926346184025 + 8.915538241006046*^-8*I}, {-0.059712926346184 - 8.915538240692323*^-8*I, 0.4999999250525047 + 0.*I}}
9.63	{{0.5000000735339081 + 0.*I, -0.059712926345832945 + 8.960280552251794*^-8*I}, {-0.059712926345832945 - 8.960280551966151*^-8*I, 0.4999999264660925 + 0.*I}}
9.64	{{0.5000000721078477 + 0.*I, -0.059712926345483586 + 8.998577591523919*^-8*I}, {-0.05971292634548361 - 8.998577591264554*^-8*I, 0.49999992789215286 + 0.*I}}
9.65	{{0.500000070671657 + 0.*I, -0.05971292634513595 + 9.030376216093988*^-8*I}, {-0.059712926345135975 - 9.030376215859094*^-8*I, 0.49999992932834353 + 0.*I}}
9.66	{{0.5000000692276961 + 0.*I, -0.059712926344789946 + 9.055630108842173*^-8*I}, {-0.059712926344789946 - 9.055630108629945*^-8*I, 0.4999999307723043 + 0.*I}}
9.67	{{0.5000000677783406 + 0.*I, -0.059712926344445666 + 9.07429982487646*^-8*I}, {-0.05971292634444564 - 9.07429982468509*^-8*I, 0.4999999322216598 + 0.*I}}
9.68	{{0.5000000663259797 + 0.*I, -0.05971292634410308 + 9.086352834124592*^-8*I}, {-0.05971292634410308 - 9.08635283395228*^-8*I, 0.49999993367402074 + 0.*I}}
9.69	{{0.5000000648730146 + 0.*I, -0.05971292634376213 + 9.091763559874285*^-8*I}, {-0.05971292634376213 - 9.091763559719222*^-8*I, 0.4999999351269858 + 0.*I}}
9.700000000000001	{{0.5000000634218573 + 0.*I, -0.059712926343422984 + 9.090513413238426*^-8*I}, {-0.059712926343422956 - 9.090513413098809*^-8*I, 0.49999993657814323 + 0.*I}}
9.71	{{0.5000000619749276 + 0.*I, -0.05971292634308545 + 9.082590823524718*^-8*I}, {-0.05971292634308542 - 9.082590823398742*^-8*I, 0.4999999380250728 + 0.*I}}
9.72	{{0.5000000605346526 + 0.*I, -0.05971292634274955 + 9.067991264490135*^-8*I}, {-0.05971292634274958 - 9.067991264375994*^-8*I, 0.4999999394653477 + 0.*I}}
9.73	{{0.5000000591034645 + 0.*I, -0.05971292634241543 + 9.046717276463308*^-8*I}, {-0.05971292634241543 - 9.046717276359197*^-8*I, 0.4999999408965361 + 0.*I}}
9.74	{{0.5000000576827119 + 0.*I, -0.05971292634208314 + 9.018968708582852*^-8*I}, {-0.05971292634208314 - 9.01896870848707*^-8*I, 0.4999999423172885 + 0.*I}}
9.75	{{0.5000000562647899 + 0.*I, -0.059712926341754874 + 8.98643869256723*^-8*I}, {-0.059712926341754874 - 8.986438692479008*^-8*I, 0.4999999437352105 + 0.*I}}
9.76	{{0.5000000548488415 + 0.*I, -0.05971292634143116 + 8.94949211564064*^-8*I}, {-0.059712926341431105 - 8.949492115559434*^-8*I, 0.49999994515115886 + 0.*I}}
9.77	{{0.5000000534362562 + 0.*I, -0.059712926341111944 + 8.908092661718164*^-8*I}, {-0.059712926341111944 - 8.908092661643427*^-8*I, 0.49999994656374425 + 0.*I}}
9.78	{{0.5000000520284407 + 0.*I, -0.05971292634079717 + 8.862207855764175*^-8*I}, {-0.05971292634079717 - 8.86220785569536*^-8*I, 0.4999999479715598 + 0.*I}}
9.790000000000001	{{0.5000000506268178 + 0.*I, -0.05971292634048689 + 8.811809116909412*^-8*I}, {-0.05971292634048689 - 8.811809116845973*^-8*I, 0.4999999493731826 + 0.*I}}
9.8	{{0.500000049232826 + 0.*I, -0.05971292634018116 + 8.756871809371026*^-8*I}, {-0.059712926340181216 - 8.756871809312416*^-8*I, 0.4999999507671744 + 0.*I}}
9.81	{{0.5000000478479174 + 0.*I, -0.05971292633987996 + 8.697375291143614*^-8*I}, {-0.05971292633987993 - 8.697375291089286*^-8*I, 0.4999999521520829 + 0.*I}}
9.82	{{0.5000000464735581 + 0.*I, -0.05971292633958322 + 8.633302960430747*^-8*I}, {-0.05971292633958322 - 8.633302960380156*^-8*I, 0.4999999535264422 + 0.*I}}
9.83	{{0.5000000451112259 + 0.*I, -0.05971292633929093 + 8.564642299786926*^-8*I}, {-0.05971292633929093 - 8.564642299739523*^-8*I, 0.49999995488877447 + 0.*I}}
9.84	{{0.50000004376241 + 0.*I, -0.05971292633900313 + 8.491384917941334*^-8*I}, {-0.0597129263390031 - 8.491384917896574*^-8*I, 0.49999995623759025 + 0.*I}}
9.85	{{0.5000000424286102 + 0.*I, -0.059712926338719885 + 8.413526589275793*^-8*I}, {-0.059712926338719885 - 8.413526589233132*^-8*I, 0.4999999575713901 + 0.*I}}
9.86	{{0.5000000411113328 + 0.*I, -0.05971292633844111 + 8.331068179205627*^-8*I}, {-0.05971292633844111 - 8.331068179164515*^-8*I, 0.4999999588886676 + 0.*I}}
9.870000000000001	{{0.5000000398089424 + 0.*I, -0.05971292633816755 + 8.245185421368315*^-8*I}, {-0.059712926338167605 - 8.24518542132841*^-8*I, 0.49999996019105786 + 0.*I}}
9.88	{{0.5000000385194259 + 0.*I, -0.059712926337900124 + 8.156915746284283*^-8*I}, {-0.059712926337900096 - 8.156915746245428*^-8*I, 0.4999999614805744 + 0.*I}}
9.89	{{0.5000000372432759 + 0.*I, -0.059712926337638667 + 8.066240455840101*^-8*I}, {-0.05971292633763864 - 8.066240455802138*^-8*I, 0.4999999627567245 + 0.*I}}
9.9	{{0.500000035981 + 0.*I, -0.059712926337383176 + 7.973141925294912*^-8*I}, {-0.059712926337383176 - 7.973141925257682*^-8*I, 0.49999996401900043 + 0.*I}}
9.91	{{0.5000000347331203 + 0.*I, -0.05971292633713368 + 7.877603655036048*^-8*I}, {-0.05971292633713371 - 7.87760365499939*^-8*I, 0.4999999652668801 + 0.*I}}
9.92	{{0.500000033500174 + 0.*I, -0.05971292633689021 + 7.779610321823287*^-8*I}, {-0.05971292633689024 - 7.779610321787046*^-8*I, 0.49999996649982653 + 0.*I}}
9.93	{{0.500000032282712 + 0.*I, -0.05971292633665273 + 7.679147829488076*^-8*I}, {-0.05971292633665276 - 7.67914782945209*^-8*I, 0.49999996771728855 + 0.*I}}
9.94	{{0.5000000310812993 + 0.*I, -0.05971292633642128 + 7.57620335905463*^-8*I}, {-0.05971292633642128 - 7.576203359018744*^-8*I, 0.4999999689187011 + 0.*I}}
9.950000000000001	{{0.5000000298965147 + 0.*I, -0.05971292633619582 + 7.470765418249653*^-8*I}, {-0.05971292633619582 - 7.470765418213706*^-8*I, 0.4999999701034856 + 0.*I}}
9.96	{{0.5000000287289506 + 0.*I, -0.0597129263359763 + 7.362823890368074*^-8*I}, {-0.05971292633597636 - 7.362823890331907*^-8*I, 0.4999999712710499 + 0.*I}}
9.97	{{0.5000000275792115 + 0.*I, -0.059712926335762834 + 7.252370082462014*^-8*I}, {-0.059712926335762806 - 7.25237008242547*^-8*I, 0.4999999724207888 + 0.*I}}
9.98	{{0.5000000264479157 + 0.*I, -0.05971292633555536 + 7.13939677282109*^-8*I}, {-0.05971292633555536 - 7.13939677278401*^-8*I, 0.4999999735520846 + 0.*I}}
9.99	{{0.5000000253357819 + 0.*I, -0.05971292633535391 + 7.024286924279326*^-8*I}, {-0.05971292633535391 - 7.024286924241615*^-8*I, 0.49999997466421836 + 0.*I}}
10.	{{0.5000000242433642 + 0.*I, -0.059712926335158706 + 6.908381404091706*^-8*I}, {-0.059712926335158706 - 6.908381404053492*^-8*I, 0.49999997575663624 + 0.*I}}
10.01	{{0.5000000231704895 + 0.*I, -0.05971292633496972 + 6.791791306502336*^-8*I}, {-0.05971292633496972 - 6.791791306463767*^-8*I, 0.4999999768295108 + 0.*I}}
10.02	{{0.5000000221169528 + 0.*I, -0.059712926334786864 + 6.674512747314997*^-8*I}, {-0.059712926334786864 - 6.674512747276215*^-8*I, 0.4999999778830476 + 0.*I}}
10.03	{{0.5000000210825607 + 0.*I, -0.059712926334610256 + 6.55654080552858*^-8*I}, {-0.059712926334610256 - 6.556540805489735*^-8*I, 0.49999997891743975 + 0.*I}}
10.040000000000001	{{0.500000020067132 + 0.*I, -0.059712926334439975 + 6.437869568856547*^-8*I}, {-0.05971292633443995 - 6.437869568817786*^-8*I, 0.4999999799328686 + 0.*I}}
10.05	{{0.5000000190704977 + 0.*I, -0.05971292633427572 + 6.318492180006509*^-8*I}, {-0.05971292633427572 - 6.318492179967977*^-8*I, 0.4999999809295027 + 0.*I}}
10.06	{{0.5000000180925022 + 0.*I, -0.05971292633411779 + 6.198400883688409*^-8*I}, {-0.05971292633411779 - 6.198400883650252*^-8*I, 0.4999999819074981 + 0.*I}}
10.07	{{0.5000000171330026 + 0.*I, -0.05971292633396602 + 6.077587074319821*^-8*I}, {-0.05971292633396599 - 6.077587074282185*^-8*I, 0.49999998286699787 + 0.*I}}
10.08	{{0.500000016191869 + 0.*I, -0.0597129263338205 + 5.95604134439607*^-8*I}, {-0.05971292633382047 - 5.9560413443591037*^-8*I, 0.49999998380813154 + 0.*I}}
10.09	{{0.5000000152689851 + 0.*I, -0.05971292633368119 + 5.8337535334927677*^-8*I}, {-0.05971292633368119 - 5.833753533456615*^-8*I, 0.49999998473101537 + 0.*I}}
10.1	{{0.5000000143642487 + 0.*I, -0.05971292633354808 + 5.7107127778680486*^-8*I}, {-0.05971292633354808 - 5.710712777832857*^-8*I, 0.49999998563575165 + 0.*I}}
10.11	{{0.5000000134775789 + 0.*I, -0.05971292633342115 + 5.5869095404395435*^-8*I}, {-0.05971292633342121 - 5.586909540405458*^-8*I, 0.4999999865224215 + 0.*I}}
10.120000000000001	{{0.5000000126115369 + 0.*I, -0.059712926333300054 + 5.4630422128025234*^-8*I}, {-0.059712926333300054 - 5.463042212768923*^-8*I, 0.4999999873884635 + 0.*I}}
10.13	{{0.5000000117677629 + 0.*I, -0.05971292633318426 + 5.3396869059983035*^-8*I}, {-0.05971292633318426 - 5.339686905963952*^-8*I, 0.49999998823223757 + 0.*I}}
10.14	{{0.5000000109455986 + 0.*I, -0.059712926333073846 + 5.2168509673082835*^-8*I}, {-0.059712926333073846 - 5.2168509672719444*^-8*I, 0.49999998905440174 + 0.*I}}
10.15	{{0.500000010144394 + 0.*I, -0.05971292633296882 + 5.094539367953354*^-8*I}, {-0.05971292633296879 - 5.09453936791379*^-8*I, 0.49999998985560645 + 0.*I}}
10.16	{{0.5000000093635077 + 0.*I, -0.05971292633286923 + 4.972754739290718*^-8*I}, {-0.059712926332869204 - 4.972754739246694*^-8*I, 0.4999999906364927 + 0.*I}}
10.17	{{0.5000000086023088 + 0.*I, -0.05971292633277492 + 4.851497410568644*^-8*I}, {-0.05971292633277492 - 4.85149741051892*^-8*I, 0.4999999913976917 + 0.*I}}
10.18	{{0.5000000078601755 + 0.*I, -0.05971292633268599 + 4.730765448212437*^-8*I}, {-0.05971292633268599 - 4.730765448155778*^-8*I, 0.49999999213982493 + 0.*I}}
10.19	{{0.5000000071364978 + 0.*I, -0.05971292633260253 + 4.610554696614406*^-8*I}, {-0.059712926332602556 - 4.610554696549576*^-8*I, 0.49999999286350266 + 0.*I}}
10.200000000000001	{{0.5000000064306767 + 0.*I, -0.05971292633252434 + 4.4908588203997095*^-8*I}, {-0.05971292633252434 - 4.4908588203254724*^-8*I, 0.4999999935693238 + 0.*I}}
10.21	{{0.5000000057421253 + 0.*I, -0.05971292633245165 + 4.371669348139573*^-8*I}, {-0.05971292633245162 - 4.3716693480546896*^-8*I, 0.4999999942578752 + 0.*I}}
10.22	{{0.5000000050702693 + 0.*I, -0.0597129263323842 + 4.252975717482079*^-8*I}, {-0.05971292633238423 - 4.252975717385314*^-8*I, 0.49999999492973113 + 0.*I}}
10.23	{{0.5000000044145481 + 0.*I, -0.0597129263323222 + 4.1347653216709726*^-8*I}, {-0.059712926332322225 - 4.1347653215610886*^-8*I, 0.49999999558545244 + 0.*I}}
10.24	{{0.5000000037751958 + 0.*I, -0.059712926332265465 + 4.017103636452271*^-8*I}, {-0.059712926332265465 - 4.017103636328486*^-8*I, 0.49999999622480473 + 0.*I}}
10.25	{{0.500000003157023 + 0.*I, -0.059712926332212785 + 3.9005465790351405*^-8*I}, {-0.059712926332212785 - 3.900546578899843*^-8*I, 0.49999999684297747 + 0.*I}}
10.26	{{0.5000000025602229 + 0.*I, -0.05971292633216416 + 3.78521572521554*^-8*I}, {-0.05971292633216416 - 3.785215725071731*^-8*I, 0.4999999974397774 + 0.*I}}
10.27	{{0.500000001983922 + 0.*I, -0.05971292633211947 + 3.6711232538615636*^-8*I}, {-0.05971292633211947 - 3.6711232537122456*^-8*I, 0.4999999980160784 + 0.*I}}
10.28	{{0.5000000014272522 + 0.*I, -0.059712926332078725 + 3.5582783835573996*^-8*I}, {-0.059712926332078725 - 3.558278383405572*^-8*I, 0.49999999857274824 + 0.*I}}
10.290000000000001	{{0.5000000008893519 + 0.*I, -0.059712926332041893 + 3.4466874003289465*^-8*I}, {-0.059712926332041893 - 3.446687400177611*^-8*I, 0.49999999911064846 + 0.*I}}
10.3	{{0.5000000003693671 + 0.*I, -0.059712926332009114 + 3.336353687257209*^-8*I}, {-0.05971292633200914 - 3.336353687109367*^-8*I, 0.4999999996306334 + 0.*I}}
10.31	{{0.49999999986645116 + 0.*I, -0.05971292633198014 + 3.227277755957838*^-8*I}, {-0.05971292633198014 - 3.227277755816492*^-8*I, 0.5000000001335492 + 0.*I}}
10.32	{{0.499999999379767 + 0.*I, -0.059712926331955324 + 3.119457279904938*^-8*I}, {-0.059712926331955324 - 3.1194572797730883*^-8*I, 0.5000000006202333 + 0.*I}}
10.33	{{0.49999999890848673 + 0.*I, -0.05971292633193431 + 3.012887129575749*^-8*I}, {-0.05971292633193431 - 3.012887129456396*^-8*I, 0.5000000010915135 + 0.*I}}
10.34	{{0.4999999984517929 + 0.*I, -0.0597129263319173 + 2.9075594093923882*^-8*I}, {-0.059712926331917326 - 2.907559409288534*^-8*I, 0.5000000015482076 + 0.*I}}
10.35	{{0.4999999980088788 + 0.*I, -0.05971292633190434 + 2.8034634964358215*^-8*I}, {-0.05971292633190434 - 2.8034634963504674*^-8*I, 0.5000000019911215 + 0.*I}}
10.36	{{0.49999999757895003 + 0.*I, -0.05971292633189523 + 2.7005860809064618*^-8*I}, {-0.05971292633189523 - 2.7005860808426098*^-8*I, 0.5000000024210502 + 0.*I}}
10.370000000000001	{{0.499999997164644 + 0.*I, -0.05971292633188957 + 2.5990474475705974*^-8*I}, {-0.05971292633188954 - 2.5990474475296063*^-8*I, 0.5000000028353565 + 0.*I}}
10.38	{{0.4999999967706402 + 0.*I, -0.05971292633188616 + 2.4990748832412657*^-8*I}, {-0.05971292633188616 - 2.499074883221833*^-8*I, 0.5000000032293601 + 0.*I}}
10.39	{{0.49999999639607906 + 0.*I, -0.05971292633188521 + 2.4006923384236816*^-8*I}, {-0.05971292633188521 - 2.4006923384244668*^-8*I, 0.5000000036039214 + 0.*I}}
10.4	{{0.4999999960400243 + 0.*I, -0.059712926331886546 + 2.3039177281703957*^-8*I}, {-0.059712926331886546 - 2.3039177281900587*^-8*I, 0.5000000039599761 + 0.*I}}
10.41	{{0.4999999957015423 + 0.*I, -0.05971292633189032 + 2.2087658932938647*^-8*I}, {-0.05971292633189032 - 2.2087658933310654*^-8*I, 0.5000000042984581 + 0.*I}}
10.42	{{0.4999999953797023 + 0.*I, -0.05971292633189654 + 2.115248616652941*^-8*I}, {-0.059712926331896565 - 2.1152486167063394*^-8*I, 0.5000000046202981 + 0.*I}}
10.43	{{0.49999999507357723 + 0.*I, -0.059712926331905 + 2.0233746413719048*^-8*I}, {-0.059712926331904975 - 2.0233746414401608*^-8*I, 0.5000000049264232 + 0.*I}}
10.44	{{0.4999999947822448 + 0.*I, -0.05971292633191588 + 1.9331496909778126*^-8*I}, {-0.05971292633191594 - 1.933149691059586*^-8*I, 0.5000000052177556 + 0.*I}}
10.450000000000001	{{0.49999999450478827 + 0.*I, -0.05971292633192912 + 1.844576491441064*^-8*I}, {-0.05971292633192912 - 1.8445764915350144*^-8*I, 0.5000000054952121 + 0.*I}}
10.46	{{0.49999999424029695 + 0.*I, -0.05971292633194469 + 1.75765479510328*^-8*I}, {-0.05971292633194475 - 1.757654795208068*^-8*I, 0.5000000057597034 + 0.*I}}
10.47	{{0.4999999939878672 + 0.*I, -0.05971292633196271 + 1.6723814064754294*^-8*I}, {-0.05971292633196268 - 1.672381406589714*^-8*I, 0.5000000060121332 + 0.*I}}
10.48	{{0.499999993746603 + 0.*I, -0.05971292633198297 + 1.5887502098887708*^-8*I}, {-0.059712926331982996 - 1.5887502100112124*^-8*I, 0.5000000062533975 + 0.*I}}
10.49	{{0.4999999935156171 + 0.*I, -0.05971292633200573 + 1.5067521989798093*^-8*I}, {-0.059712926332005783 - 1.5067521991090675*^-8*I, 0.5000000064843834 + 0.*I}}
10.5	{{0.4999999932940318 + 0.*I, -0.05971292633203085 + 1.4263755079899494*^-8*I}, {-0.05971292633203085 - 1.4263755081246839*^-8*I, 0.5000000067059688 + 0.*I}}
10.51	{{0.49999999308097876 + 0.*I, -0.0597129263320583 + 1.34760544485953*^-8*I}, {-0.05971292633205824 - 1.347605444998401*^-8*I, 0.5000000069190217 + 0.*I}}
10.52	{{0.4999999928765526 + 0.*I, -0.05971292633208794 + 1.2704261285264106*^-8*I}, {-0.05971292633208791 - 1.2704261286682921*^-8*I, 0.5000000071234478 + 0.*I}}
10.53	{{0.49999999268693995 + 0.*I, -0.05971292633211858 + 1.1948447028896677*^-8*I}, {-0.05971292633211861 - 1.194844703035018*^-8*I, 0.5000000073130604 + 0.*I}}
10.540000000000001	{{0.4999999925127157 + 0.*I, -0.05971292633215014 + 1.1208827026994698*^-8*I}, {-0.05971292633215014 - 1.1208827028490675*^-8*I, 0.5000000074872846 + 0.*I}}
10.55	{{0.49999999235302806 + 0.*I, -0.05971292633218239 + 1.0485587585280754*^-8*I}, {-0.05971292633218239 - 1.0485587586826993*^-8*I, 0.5000000076469723 + 0.*I}}
10.56	{{0.4999999922070252 + 0.*I, -0.05971292633221556 + 9.778887633427475*^-9*I}, {-0.059712926332215616 - 9.778887635031764*^-9*I, 0.5000000077929753 + 0.*I}}
10.57	{{0.49999999207385537 + 0.*I, -0.05971292633224948 + 9.088858795192834*^-9*I}, {-0.05971292633224948 - 9.088858796862961*^-9*I, 0.5000000079261451 + 0.*I}}
10.58	{{0.4999999919526686 + 0.*I, -0.059712926332284255 + 8.415605475588554*^-9*I}, {-0.059712926332284255 - 8.415605477332314*^-9*I, 0.5000000080473319 + 0.*I}}
10.59	{{0.49999999184261634 + 0.*I, -0.05971292633231981 + 7.759204965004787*^-9*I}, {-0.05971292633231981 - 7.759204966829961*^-9*I, 0.500000008157384 + 0.*I}}
10.6	{{0.49999999174285326 + 0.*I, -0.05971292633235614 + 7.1197075602045646*^-9*I}, {-0.05971292633235617 - 7.119707562118947*^-9*I, 0.5000000082571472 + 0.*I}}
10.61	{{0.49999999165253683 + 0.*I, -0.05971292633239336 + 6.49713670209479*^-9*I}, {-0.05971292633239339 - 6.497136704106169*^-9*I, 0.5000000083474636 + 0.*I}}
10.620000000000001	{{0.499999991570829 + 0.*I, -0.05971292633243136 + 5.891489130172592*^-9*I}, {-0.05971292633243136 - 5.8914891322887545*^-9*I, 0.5000000084291714 + 0.*I}}
10.63	{{0.49999999149689633 + 0.*I, -0.059712926332470134 + 5.302735053538008*^-9*I}, {-0.059712926332470107 - 5.3027350557667446*^-9*I, 0.500000008503104 + 0.*I}}
10.64	{{0.4999999914299109 + 0.*I, -0.059712926332509714 + 4.7308183383555456*^-9*I}, {-0.059712926332509714 - 4.730818340704646*^-9*I, 0.5000000085700895 + 0.*I}}
10.65	{{0.4999999913690508 + 0.*I, -0.059712926332550126 + 4.1756567116419155*^-9*I}, {-0.059712926332550154 - 4.175656714119168*^-9*I, 0.5000000086309495 + 0.*I}}
10.66	{{0.49999999131350115 + 0.*I, -0.05971292633259137 + 3.6371419812469428*^-9*I}, {-0.05971292633259137 - 3.6371419838601345*^-9*I, 0.5000000086864992 + 0.*I}}
10.67	{{0.499999991262458 + 0.*I, -0.059712926332633365 + 3.1151390903893406*^-9*I}, {-0.05971292633263334 - 3.1151390931462484*^-9*I, 0.5000000087375422 + 0.*I}}
10.68	{{0.49999999121927285 + 0.*I, -0.05971292633267569 + 2.608142580193973*^-9*I}, {-0.05971292633267572 - 2.6081425830863217*^-9*I, 0.5000000087807277 + 0.*I}}
10.69	{{0.4999999911869293 + 0.*I, -0.059712926332717936 + 2.1150242047468373*^-9*I}, {-0.059712926332717936 - 2.1150242077520692*^-9*I, 0.5000000088130709 + 0.*I}}
10.700000000000001	{{0.4999999911647548 + 0.*I, -0.059712926332760013 + 1.6359481157807281*^-9*I}, {-0.059712926332760013 - 1.6359481188762853*^-9*I, 0.5000000088352454 + 0.*I}}
10.71	{{0.49999999115207516 + 0.*I, -0.059712926332801924 + 1.1710572203991675*^-9*I}, {-0.05971292633280195 - 1.1710572235624912*^-9*I, 0.5000000088479253 + 0.*I}}
10.72	{{0.4999999911482145 + 0.*I, -0.05971292633284375 + 7.204731868630045*^-10*I}, {-0.05971292633284375 - 7.204731900715367*^-10*I, 0.5000000088517857 + 0.*I}}
10.73	{{0.4999999911524973 + 0.*I, -0.05971292633288544 + 2.842964634842339*^-10*I}, {-0.059712926332885496 - 2.8429646671541647*^-10*I, 0.500000008847503 + 0.*I}}
10.74	{{0.49999999116424776 + 0.*I, -0.05971292633292702 - 1.3739368940437115*^-10*I}, {-0.05971292633292696 + 1.3739368617309643*^-10*I, 0.5000000088357526 + 0.*I}}
10.75	{{0.4999999911827906 + 0.*I, -0.05971292633296843 - 5.445391544381715*^-10*I}, {-0.05971292633296843 + 5.44539151229363*^-10*I, 0.5000000088172096 + 0.*I}}
10.76	{{0.49999999120745187 + 0.*I, -0.05971292633300976 - 9.371028992091832*^-10*I}, {-0.05971292633300976 + 9.371028960453989*^-10*I, 0.5000000087925485 + 0.*I}}
10.77	{{0.4999999912375592 + 0.*I, -0.05971292633305089 - 1.3150689053019806*^-9*I}, {-0.059712926333050864 + 1.3150689022057788*^-9*I, 0.500000008762441 + 0.*I}}
10.78	{{0.49999999127244266 + 0.*I, -0.05971292633309197 - 1.6784420844298853*^-9*I}, {-0.05971292633309194 + 1.6784420814238245*^-9*I, 0.5000000087275576 + 0.*I}}
10.790000000000001	{{0.49999999131143524 + 0.*I, -0.059712926333132854 - 2.027248181730329*^-9*I}, {-0.059712926333132854 + 2.027248178836967*^-9*I, 0.5000000086885651 + 0.*I}}
10.8	{{0.4999999913538729 + 0.*I, -0.059712926333173655 - 2.3615336662845473*^-9*I}, {-0.0597129263331736 + 2.361533663526443*^-9*I, 0.5000000086461275 + 0.*I}}
10.81	{{0.4999999913990958 + 0.*I, -0.05971292633321432 - 2.6813656089332285*^-9*I}, {-0.05971292633321432 + 2.6813656063329395*^-9*I, 0.5000000086009044 + 0.*I}}
10.82	{{0.49999999144644863 + 0.*I, -0.05971292633325481 - 2.9868315474631907*^-9*I}, {-0.05971292633325484 + 2.9868315450432746*^-9*I, 0.5000000085535516 + 0.*I}}
10.83	{{0.49999999149628865 + 0.*I, -0.05971292633329511 - 3.278738002405437*^-9*I}, {-0.05971292633329511 + 3.2787380001822994*^-9*I, 0.5000000085037117 + 0.*I}}
10.84	{{0.49999999155204605 + 0.*I, -0.05971292633333497 - 3.5598742650235766*^-9*I}, {-0.059712926333335026 + 3.5598742629891995*^-9*I, 0.5000000084479542 + 0.*I}}
10.85	{{0.4999999916136602 + 0.*I, -0.05971292633337427 - 3.8304208623631344*^-9*I}, {-0.05971292633337427 + 3.830420860506986*^-9*I, 0.5000000083863401 + 0.*I}}
10.86	{{0.49999999168066095 + 0.*I, -0.05971292633341313 - 4.0902805079603815*^-9*I}, {-0.0597129263334131 + 4.090280506271925*^-9*I, 0.5000000083193394 + 0.*I}}
10.870000000000001	{{0.4999999917525769 + 0.*I, -0.05971292633345149 - 4.339370440294114*^-9*I}, {-0.05971292633345143 + 4.339370438762815*^-9*I, 0.5000000082474234 + 0.*I}}
10.88	{{0.49999999182893584 + 0.*I, -0.05971292633348915 - 4.577622433055257*^-9*I}, {-0.05971292633348915 + 4.577622431670583*^-9*I, 0.5000000081710645 + 0.*I}}
10.89	{{0.49999999190926475 + 0.*I, -0.059712926333526484 - 4.804982796563677*^-9*I}, {-0.059712926333526484 + 4.804982795315091*^-9*I, 0.5000000080907356 + 0.*I}}
10.9	{{0.49999999199309086 + 0.*I, -0.05971292633356326 - 5.021412370338575*^-9*I}, {-0.05971292633356326 + 5.021412369215545*^-9*I, 0.5000000080069095 + 0.*I}}
10.91	{{0.49999999207994117 + 0.*I, -0.05971292633359945 - 5.226886506834761*^-9*I}, {-0.05971292633359948 + 5.226886505826751*^-9*I, 0.500000007920059 + 0.*I}}
10.92	{{0.4999999921693439 + 0.*I, -0.05971292633363526 - 5.421395046360709*^-9*I}, {-0.0597129263336352 + 5.421395045457186*^-9*I, 0.5000000078306563 + 0.*I}}
10.93	{{0.49999999226082736 + 0.*I, -0.059712926333670396 - 5.604942283198069*^-9*I}, {-0.059712926333670424 + 5.604942282388498*^-9*I, 0.5000000077391729 + 0.*I}}
10.94	{{0.4999999923539221 + 0.*I, -0.059712926333705146 - 5.7775469229461995*^-9*I}, {-0.05971292633370512 + 5.777546922220045*^-9*I, 0.5000000076460782 + 0.*I}}
10.950000000000001	{{0.49999999244815996 + 0.*I, -0.05971292633373934 - 5.939242031120126*^-9*I}, {-0.05971292633373934 + 5.939242030466855*^-9*I, 0.5000000075518404 + 0.*I}}
10.96	{{0.4999999925432044 + 0.*I, -0.05971292633377298 - 6.090186520884873*^-9*I}, {-0.05971292633377298 + 6.090186520294761*^-9*I, 0.5000000074567957 + 0.*I}}
10.97	{{0.49999999264098305 + 0.*I, -0.05971292633380609 - 6.232423741345534*^-9*I}, {-0.059712926333806066 + 6.232423740823555*^-9*I, 0.5000000073590172 + 0.*I}}
10.98	{{0.49999999274203233 + 0.*I, -0.059712926333838706 - 6.366635813968565*^-9*I}, {-0.059712926333838706 + 6.3666358135251696*^-9*I, 0.5000000072579678 + 0.*I}}
10.99	{{0.49999999284602276 + 0.*I, -0.059712926333870764 - 6.4927473869589256*^-9*I}, {-0.059712926333870764 + 6.492747386604562*^-9*I, 0.5000000071539774 + 0.*I}}
11.	{{0.4999999929526229 + 0.*I, -0.05971292633390224 - 6.61069308341036*^-9*I}, {-0.05971292633390221 + 6.610693083155475*^-9*I, 0.5000000070473773 + 0.*I}}
11.01	{{0.4999999930615001 + 0.*I, -0.059712926333933186 - 6.7204175350638634*^-9*I}, {-0.059712926333933186 + 6.720417534918905*^-9*I, 0.5000000069385001 + 0.*I}}
11.02	{{0.4999999931723208 + 0.*I, -0.059712926333963634 - 6.821875410051298*^-9*I}, {-0.059712926333963606 + 6.821875410026715*^-9*I, 0.5000000068276794 + 0.*I}}
11.03	{{0.49999999328475 + 0.*I, -0.0597129263339935 - 6.915031434612478*^-9*I}, {-0.05971292633399353 + 6.915031434718718*^-9*I, 0.5000000067152502 + 0.*I}}
11.040000000000001	{{0.4999999933984527 + 0.*I, -0.05971292633402281 - 6.99986040877586*^-9*I}, {-0.05971292633402281 + 6.999860409023373*^-9*I, 0.5000000066015475 + 0.*I}}
11.05	{{0.4999999935130933 + 0.*I, -0.059712926334051675 - 7.076347215996352*^-9*I}, {-0.059712926334051675 + 7.076347216395585*^-9*I, 0.500000006486907 + 0.*I}}
11.06	{{0.4999999936283358 + 0.*I, -0.0597129263340799 - 7.144486826746195*^-9*I}, {-0.05971292633407985 + 7.144486827307594*^-9*I, 0.5000000063716644 + 0.*I}}
11.07	{{0.49999999374384496 + 0.*I, -0.05971292633410766 - 7.204284296057957*^-9*I}, {-0.05971292633410763 + 7.204284296791973*^-9*I, 0.5000000062561554 + 0.*I}}
11.08	{{0.49999999385928545 + 0.*I, -0.059712926334134775 - 7.255754755020833*^-9*I}, {-0.059712926334134775 + 7.255754755937913*^-9*I, 0.5000000061407148 + 0.*I}}
11.09	{{0.49999999397432293 + 0.*I, -0.05971292633416139 - 7.298923396235046*^-9*I}, {-0.059712926334161365 + 7.298923397345638*^-9*I, 0.5000000060256773 + 0.*I}}
11.1	{{0.4999999940895997 + 0.*I, -0.05971292633418748 - 7.335090135174058*^-9*I}, {-0.05971292633418748 + 7.335090136474452*^-9*I, 0.5000000059104005 + 0.*I}}
11.11	{{0.4999999942060701 + 0.*I, -0.0597129263342131 - 7.36579362682836*^-9*I}, {-0.0597129263342131 + 7.365793628297391*^-9*I, 0.5000000057939301 + 0.*I}}
11.120000000000001	{{0.4999999943235363 + 0.*I, -0.05971292633423825 - 7.39098645493521*^-9*I}, {-0.05971292633423825 + 7.39098645655167*^-9*I, 0.5000000056764637 + 0.*I}}
11.13	{{0.49999999444179605 + 0.*I, -0.059712926334262895 - 7.410622870005973*^-9*I}, {-0.05971292633426287 + 7.410622871748653*^-9*I, 0.5000000055582042 + 0.*I}}
11.14	{{0.49999999456064526 + 0.*I, -0.05971292633428707 - 7.424663043005359*^-9*I}, {-0.05971292633428707 + 7.42466304485305*^-9*I, 0.5000000054393551 + 0.*I}}
11.15	{{0.49999999467987855 + 0.*I, -0.05971292633431072 - 7.433073106456324*^-9*I}, {-0.059712926334310745 + 7.433073108387815*^-9*I, 0.5000000053201217 + 0.*I}}
11.16	{{0.4999999947992895 + 0.*I, -0.05971292633433395 - 7.435825192042943*^-9*I}, {-0.05971292633433392 + 7.435825194037027*^-9*I, 0.5000000052007108 + 0.*I}}
11.17	{{0.4999999949186705 + 0.*I, -0.05971292633435671 - 7.432897464689278*^-9*I}, {-0.05971292633435671 + 7.432897466724743*^-9*I, 0.5000000050813298 + 0.*I}}
11.18	{{0.49999999503781295 + 0.*I, -0.05971292633437891 - 7.4242741530942185*^-9*I}, {-0.05971292633437891 + 7.424274155149856*^-9*I, 0.5000000049621873 + 0.*I}}
11.19	{{0.4999999951565077 + 0.*I, -0.05971292633440062 - 7.409945576703563*^-9*I}, {-0.059712926334400646 + 7.409945578758164*^-9*I, 0.5000000048434926 + 0.*I}}
11.200000000000001	{{0.49999999527454486 + 0.*I, -0.05971292633442185 - 7.389908169102052*^-9*I}, {-0.05971292633442188 + 7.389908171134405*^-9*I, 0.5000000047254554 + 0.*I}}
11.21	{{0.499999995391714 + 0.*I, -0.059712926334442556 - 7.3641644978104315*^-9*I}, {-0.059712926334442584 + 7.364164499799331*^-9*I, 0.5000000046082862 + 0.*I}}
11.22	{{0.4999999955078048 + 0.*I, -0.059712926334462846 - 7.3327232804731994*^-9*I}, {-0.059712926334462874 + 7.332723282397432*^-9*I, 0.5000000044921955 + 0.*I}}
11.23	{{0.49999999562281483 + 0.*I, -0.05971292633448269 - 7.296073700808781*^-9*I}, {-0.05971292633448272 + 7.296073702650649*^-9*I, 0.5000000043771855 + 0.*I}}
11.24	{{0.49999999573740095 + 0.*I, -0.059712926334502064 - 7.256070179160815*^-9*I}, {-0.059712926334502064 + 7.256070180916367*^-9*I, 0.5000000042625992 + 0.*I}}
11.25	{{0.49999999585154997 + 0.*I, -0.05971292633452105 - 7.212873960720088*^-9*I}, {-0.059712926334521105 + 7.212873962386761*^-9*I, 0.5000000041484502 + 0.*I}}
11.26	{{0.4999999959651671 + 0.*I, -0.059712926334539757 - 7.166459599975497*^-9*I}, {-0.05971292633453973 + 7.166459601550726*^-9*I, 0.5000000040348332 + 0.*I}}
11.27	{{0.49999999607815626 + 0.*I, -0.059712926334557936 - 7.116804201557933*^-9*I}, {-0.059712926334557936 + 7.1168042030391565*^-9*I, 0.5000000039218441 + 0.*I}}
11.28	{{0.49999999619042035 + 0.*I, -0.05971292633457567 - 7.063887463632367*^-9*I}, {-0.05971292633457567 + 7.063887465017022*^-9*I, 0.5000000038095799 + 0.*I}}
11.290000000000001	{{0.49999999630186076 + 0.*I, -0.05971292633459313 - 7.0076917198543124*^-9*I}, {-0.05971292633459313 + 7.007691721139838*^-9*I, 0.5000000036981396 + 0.*I}}
11.3	{{0.4999999964123778 + 0.*I, -0.05971292633461012 - 6.948201979864478*^-9*I}, {-0.05971292633461009 + 6.948201981048309*^-9*I, 0.5000000035876224 + 0.*I}}
11.31	{{0.4999999965218709 + 0.*I, -0.05971292633462674 - 6.885405968295107*^-9*I}, {-0.05971292633462677 + 6.885405969374683*^-9*I, 0.5000000034781295 + 0.*I}}
11.32	{{0.49999999663023803 + 0.*I, -0.059712926334642924 - 6.819294162263222*^-9*I}, {-0.05971292633464295 + 6.8192941632359776*^-9*I, 0.5000000033697622 + 0.*I}}
11.33	{{0.4999999967373766 + 0.*I, -0.05971292633465877 - 6.74985982732588*^-9*I}, {-0.05971292633465877 + 6.749859828189253*^-9*I, 0.5000000032626238 + 0.*I}}
11.34	{{0.49999999684318275 + 0.*I, -0.059712926334674205 - 6.677099051873489*^-9*I}, {-0.05971292633467423 + 6.677099052624919*^-9*I, 0.5000000031568177 + 0.*I}}
11.35	{{0.49999999694756064 + 0.*I, -0.05971292633468922 - 6.6010582485061914*^-9*I}, {-0.05971292633468922 + 6.601058249143846*^-9*I, 0.5000000030524396 + 0.*I}}
11.36	{{0.499999997050644 + 0.*I, -0.0597129263347039 - 6.522945251682618*^-9*I}, {-0.059712926334703875 + 6.522945252223256*^-9*I, 0.5000000029493563 + 0.*I}}
11.370000000000001	{{0.4999999971524979 + 0.*I, -0.05971292633471828 - 6.443278255006741*^-9*I}, {-0.05971292633471828 + 6.443278255475248*^-9*I, 0.5000000028475026 + 0.*I}}
11.38	{{0.4999999972530985 + 0.*I, -0.059712926334732325 - 6.3620455432361845*^-9*I}, {-0.05971292633473235 + 6.362045543657447*^-9*I, 0.5000000027469017 + 0.*I}}
11.39	{{0.4999999973524221 + 0.*I, -0.059712926334746064 - 6.279235757117676*^-9*I}, {-0.059712926334746036 + 6.279235757516581*^-9*I, 0.5000000026475783 + 0.*I}}
11.4	{{0.49999999745044266 + 0.*I, -0.059712926334759525 - 6.194837934588501*^-9*I}, {-0.05971292633475955 + 6.194837934989933*^-9*I, 0.5000000025495576 + 0.*I}}
11.41	{{0.4999999975471338 + 0.*I, -0.0597129263347726 - 6.108841551876449*^-9*I}, {-0.0597129263347726 + 6.108841552305296*^-9*I, 0.5000000024528666 + 0.*I}}
11.42	{{0.49999999764246744 + 0.*I, -0.05971292633478548 - 6.021236564471067*^-9*I}, {-0.059712926334785504 + 6.0212365649522176*^-9*I, 0.500000002357533 + 0.*I}}
11.43	{{0.49999999773641457 + 0.*I, -0.05971292633479794 - 5.932013447938978*^-9*I}, {-0.05971292633479791 + 5.932013448497316*^-9*I, 0.5000000022635858 + 0.*I}}
11.44	{{0.4999999978289454 + 0.*I, -0.059712926334810124 - 5.84116323855633*^-9*I}, {-0.059712926334810124 + 5.8411632392167444*^-9*I, 0.5000000021710549 + 0.*I}}
11.450000000000001	{{0.49999999792002847 + 0.*I, -0.059712926334821975 - 5.748677573731291*^-9*I}, {-0.059712926334821975 + 5.7486775745186645*^-9*I, 0.500000002079972 + 0.*I}}
11.46	{{0.4999999980096316 + 0.*I, -0.059712926334833494 - 5.654548732189621*^-9*I}, {-0.05971292633483355 + 5.654548733128843*^-9*I, 0.5000000019903688 + 0.*I}}
11.47	{{0.4999999980977212 + 0.*I, -0.05971292633484479 - 5.558769673896443*^-9*I}, {-0.05971292633484479 + 5.558769675012399*^-9*I, 0.500000001902279 + 0.*I}}
11.48	{{0.4999999981842156 + 0.*I, -0.0597129263348557 - 5.4618165980599254*^-9*I}, {-0.05971292633485567 + 5.461816599361917*^-9*I, 0.5000000018157846 + 0.*I}}
11.49	{{0.49999999826903196 + 0.*I, -0.05971292633486644 - 5.36453301928559*^-9*I}, {-0.05971292633486644 + 5.3645330207555965*^-9*I, 0.5000000017309684 + 0.*I}}
11.5	{{0.4999999983521953 + 0.*I, -0.05971292633487685 - 5.266934205783829*^-9*I}, {-0.05971292633487685 + 5.266934207403329*^-9*I, 0.500000001647805 + 0.*I}}
11.51	{{0.49999999843373166 + 0.*I, -0.05971292633488709 - 5.169018640754396*^-9*I}, {-0.05971292633488709 + 5.169018642504865*^-9*I, 0.5000000015662687 + 0.*I}}
11.52	{{0.4999999985136664 + 0.*I, -0.05971292633489708 - 5.0707836850581346*^-9*I}, {-0.059712926334897054 + 5.070783686921048*^-9*I, 0.500000001486334 + 0.*I}}
11.53	{{0.4999999985920236 + 0.*I, -0.05971292633490685 - 4.9722256132896415*^-9*I}, {-0.05971292633490685 + 4.972225615246475*^-9*I, 0.5000000014079767 + 0.*I}}
11.540000000000001	{{0.4999999986688264 + 0.*I, -0.059712926334916316 - 4.87333965063468*^-9*I}, {-0.059712926334916344 + 4.8733396526669105*^-9*I, 0.500000001331174 + 0.*I}}
11.55	{{0.49999999874409706 + 0.*I, -0.05971292633492553 - 4.774120010487212*^-9*I}, {-0.05971292633492553 + 4.7741200125763155*^-9*I, 0.5000000012559032 + 0.*I}}
11.56	{{0.4999999988178568 + 0.*I, -0.05971292633493458 - 4.674559932800505*^-9*I}, {-0.059712926334934635 + 4.674559934927956*^-9*I, 0.5000000011821435 + 0.*I}}
11.57	{{0.4999999988901256 + 0.*I, -0.05971292633494338 - 4.574651723146584*^-9*I}, {-0.05971292633494338 + 4.574651725293861*^-9*I, 0.5000000011098747 + 0.*I}}
11.58	{{0.4999999989609223 + 0.*I, -0.059712926334951816 - 4.474386792457785*^-9*I}, {-0.059712926334951816 + 4.474386794606361*^-9*I, 0.5000000010390778 + 0.*I}}
11.59	{{0.499999999030265 + 0.*I, -0.059712926334960115 - 4.373755697423864*^-9*I}, {-0.05971292633496014 + 4.373755699555217*^-9*I, 0.5000000009697352 + 0.*I}}
11.6	{{0.49999999909812065 + 0.*I, -0.059712926334968136 - 4.272848254677064*^-9*I}, {-0.059712926334968136 + 4.272848256773437*^-9*I, 0.5000000009018795 + 0.*I}}
11.61	{{0.4999999991641765 + 0.*I, -0.059712926334976046 - 4.172356457278464*^-9*I}, {-0.05971292633497602 + 4.1723564593274345*^-9*I, 0.5000000008358237 + 0.*I}}
11.620000000000001	{{0.49999999922842286 + 0.*I, -0.05971292633498371 - 4.0724214592741384*^-9*I}, {-0.05971292633498371 + 4.072421461264307*^-9*I, 0.5000000007715774 + 0.*I}}
11.63	{{0.49999999929091776 + 0.*I, -0.05971292633499117 - 3.9730500711489325*^-9*I}, {-0.05971292633499117 + 3.9730500730689014*^-9*I, 0.5000000007090826 + 0.*I}}
11.64	{{0.49999999935171846 + 0.*I, -0.059712926334998445 - 3.87424704817603*^-9*I}, {-0.059712926334998445 + 3.874247050014397*^-9*I, 0.5000000006482817 + 0.*I}}
11.65	{{0.4999999994108819 + 0.*I, -0.059712926335005606 - 3.77601511864113*^-9*I}, {-0.059712926335005634 + 3.776015120386497*^-9*I, 0.5000000005891183 + 0.*I}}
11.66	{{0.49999999946846374 + 0.*I, -0.05971292633501257 - 3.6783550134034078*^-9*I}, {-0.05971292633501257 + 3.6783550150443753*^-9*I, 0.5000000005315366 + 0.*I}}
11.67	{{0.4999999995245191 + 0.*I, -0.05971292633501932 - 3.5812654967725247*^-9*I}, {-0.05971292633501932 + 3.5812654982976923*^-9*I, 0.5000000004754811 + 0.*I}}
11.68	{{0.49999999957910235 + 0.*I, -0.05971292633502587 - 3.484743398680125*^-9*I}, {-0.05971292633502587 + 3.4847434000780945*^-9*I, 0.500000000420898 + 0.*I}}
11.69	{{0.4999999996322667 + 0.*I, -0.059712926335032224 - 3.3887836481237036*^-9*I}, {-0.059712926335032224 + 3.3887836493830753*^-9*I, 0.5000000003677335 + 0.*I}}
11.700000000000001	{{0.4999999996840647 + 0.*I, -0.05971292633503844 - 3.2933793078601293*^-9*I}, {-0.05971292633503841 + 3.2933793089695034*^-9*I, 0.5000000003159355 + 0.*I}}
11.71	{{0.49999999973454756 + 0.*I, -0.05971292633504441 - 3.198521610325591*^-9*I}, {-0.05971292633504441 + 3.198521611273567*^-9*I, 0.5000000002654527 + 0.*I}}
11.72	{{0.49999999978376564 + 0.*I, -0.05971292633505021 - 3.104199994757854*^-9*I}, {-0.05971292633505021 + 3.104199995533033*^-9*I, 0.5000000002162346 + 0.*I}}
11.73	{{0.4999999998317115 + 0.*I, -0.05971292633505587 - 3.010452101192464*^-9*I}, {-0.059712926335055844 + 3.010452101784204*^-9*I, 0.5000000001682887 + 0.*I}}
11.74	{{0.49999999987796634 + 0.*I, -0.05971292633506137 - 2.9176934466922672*^-9*I}, {-0.059712926335061395 + 2.9176934470962846*^-9*I, 0.5000000001220339 + 0.*I}}
11.75	{{0.4999999999224955 + 0.*I, -0.059712926335066696 - 2.826030751935436*^-9*I}, {-0.05971292633506675 + 2.8260307521488807*^-9*I, 0.5000000000775048 + 0.*I}}
11.76	{{0.4999999999653727 + 0.*I, -0.05971292633507197 - 2.7354753621036102*^-9*I}, {-0.059712926335072 + 2.7354753621236317*^-9*I, 0.5000000000346276 + 0.*I}}
11.77	{{0.5000000000066714 + 0.*I, -0.05971292633507708 - 2.64603614449753*^-9*I}, {-0.05971292633507705 + 2.6460361443212774*^-9*I, 0.4999999999933289 + 0.*I}}
11.78	{{0.5000000000464644 + 0.*I, -0.05971292633508196 - 2.5577195089508072*^-9*I}, {-0.05971292633508196 + 2.5577195085754298*^-9*I, 0.49999999995353595 + 0.*I}}
11.790000000000001	{{0.500000000084824 + 0.*I, -0.05971292633508676 - 2.470529429817782*^-9*I}, {-0.05971292633508676 + 2.4705294292404305*^-9*I, 0.4999999999151762 + 0.*I}}
11.8	{{0.5000000001218223 + 0.*I, -0.0597129263350914 - 2.384467469519441*^-9*I}, {-0.0597129263350914 + 2.3844674687372644*^-9*I, 0.4999999998781779 + 0.*I}}
11.81	{{0.5000000001575302 + 0.*I, -0.05971292633509595 - 2.2995328036303326*^-9*I}, {-0.05971292633509595 + 2.2995328026404807*^-9*I, 0.4999999998424701 + 0.*I}}
11.82	{{0.5000000001920181 + 0.*I, -0.05971292633510031 - 2.215722247489255*^-9*I}, {-0.059712926335100336 + 2.215722246288878*^-9*I, 0.4999999998079821 + 0.*I}}
11.83	{{0.5000000002253557 + 0.*I, -0.05971292633510461 - 2.1330302843152317*^-9*I}, {-0.05971292633510461 + 2.133030282901479*^-9*I, 0.4999999997746445 + 0.*I}}
11.84	{{0.5000000002576119 + 0.*I, -0.059712926335108746 - 2.0514490948098942*^-9*I}, {-0.05971292633510872 + 2.051449093179916*^-9*I, 0.4999999997423884 + 0.*I}}
11.85	{{0.5000000002888543 + 0.*I, -0.05971292633511266 - 1.9709685882266356*^-9*I}, {-0.05971292633511263 + 1.97096858637758*^-9*I, 0.49999999971114584 + 0.*I}}
11.86	{{0.500000000319101 + 0.*I, -0.059712926335116545 - 1.891592089157653*^-9*I}, {-0.05971292633511652 + 1.8915920870873247*^-9*I, 0.49999999968089925 + 0.*I}}
11.870000000000001	{{0.5000000003479144 + 0.*I, -0.05971292633512021 - 1.8134767359232668*^-9*I}, {-0.05971292633512018 + 1.8134767336362046*^-9*I, 0.49999999965208575 + 0.*I}}
11.88	{{0.5000000003752364 + 0.*I, -0.059712926335123845 - 1.7366785141190003*^-9*I}, {-0.05971292633512387 + 1.7366785116215201*^-9*I, 0.4999999996247639 + 0.*I}}
11.89	{{0.5000000004011425 + 0.*I, -0.05971292633512734 - 1.6612104791327154*^-9*I}, {-0.0597129263351274 + 1.6612104764311327*^-9*I, 0.49999999959885777 + 0.*I}}
11.9	{{0.5000000004257084 + 0.*I, -0.05971292633513081 - 1.5870832094239563*^-9*I}, {-0.05971292633513084 + 1.587083206524586*^-9*I, 0.49999999957429186 + 0.*I}}
11.91	{{0.5000000004490093 + 0.*I, -0.05971292633513414 - 1.5143048198051202*^-9*I}, {-0.05971292633513414 + 1.514304816714278*^-9*I, 0.49999999955099084 + 0.*I}}
11.92	{{0.5000000004711203 + 0.*I, -0.05971292633513736 - 1.4428809762764447*^-9*I}, {-0.05971292633513736 + 1.4428809730004462*^-9*I, 0.49999999952887986 + 0.*I}}
11.93	{{0.5000000004921158 + 0.*I, -0.0597129263351405 - 1.3728149124034056*^-9*I}, {-0.05971292633514047 + 1.3728149089485659*^-9*I, 0.49999999950788443 + 0.*I}}
11.94	{{0.5000000005120699 + 0.*I, -0.059712926335143524 - 1.304107447224486*^-9*I}, {-0.059712926335143496 + 1.3041074435971206*^-9*I, 0.4999999994879303 + 0.*I}}
11.950000000000001	{{0.5000000005310562 + 0.*I, -0.05971292633514644 - 1.2367570046765438*^-9*I}, {-0.05971292633514644 + 1.236757000882968*^-9*I, 0.4999999994689439 + 0.*I}}
11.96	{{0.5000000005491478 + 0.*I, -0.0597129263351493 - 1.1707596345243403*^-9*I}, {-0.05971292633514927 + 1.1707596305708696*^-9*I, 0.4999999994508524 + 0.*I}}
11.97	{{0.5000000005664169 + 0.*I, -0.05971292633515196 - 1.1061090347798953*^-9*I}, {-0.05971292633515196 + 1.106109030672845*^-9*I, 0.49999999943358314 + 0.*I}}
11.98	{{0.5000000005829355 + 0.*I, -0.059712926335154626 - 1.0427965755970649*^-9*I}, {-0.0597129263351546 + 1.0427965713427505*^-9*I, 0.49999999941706486 + 0.*I}}
11.99	{{0.5000000005987254 + 0.*I, -0.059712926335157124 - 9.808104367593849*^-10*I}, {-0.05971292633515715 + 9.808104323644274*^-10*I, 0.4999999994012748 + 0.*I}}
12.	{{0.5000000006132302 + 0.*I, -0.059712926335159566 - 9.20138056719226*^-10*I}, {-0.059712926335159566 + 9.201380521941996*^-10*I, 0.49999999938677 + 0.*I}}
12.01	{{0.5000000006263268 + 0.*I, -0.05971292633516195 - 8.607983246520208*^-10*I}, {-0.05971292633516195 + 8.607983200087122*^-10*I, 0.4999999993736733 + 0.*I}}
12.02	{{0.5000000006380849 + 0.*I, -0.05971292633516426 - 8.028144393419318*^-10*I}, {-0.05971292633516423 + 8.028144345921275*^-10*I, 0.4999999993619153 + 0.*I}}
12.030000000000001	{{0.5000000006485743 + 0.*I, -0.059712926335166505 - 7.462073645321336*^-10*I}, {-0.059712926335166505 + 7.462073596876207*^-10*I, 0.49999999935142586 + 0.*I}}
12.040000000000001	{{0.500000000657865 + 0.*I, -0.0597129263351687 - 6.909958277204425*^-10*I}, {-0.059712926335168726 + 6.909958227930073*^-10*I, 0.4999999993421352 + 0.*I}}
12.05	{{0.5000000006660275 + 0.*I, -0.059712926335170835 - 6.371963203465861*^-10*I}, {-0.05971292633517081 + 6.371963153480154*^-10*I, 0.49999999933397277 + 0.*I}}
12.06	{{0.500000000673132 + 0.*I, -0.05971292633517292 - 5.848230993686389*^-10*I}, {-0.05971292633517289 + 5.848230943107194*^-10*I, 0.4999999993268682 + 0.*I}}
12.07	{{0.5000000006792488 + 0.*I, -0.05971292633517489 - 5.33888190225136*^-10*I}, {-0.05971292633517489 + 5.338881851196545*^-10*I, 0.49999999932075134 + 0.*I}}
12.08	{{0.5000000006844485 + 0.*I, -0.0597129263351768 - 4.844013911788984*^-10*I}, {-0.05971292633517686 + 4.844013860376415*^-10*I, 0.4999999993155517 + 0.*I}}
12.09	{{0.5000000006888013 + 0.*I, -0.05971292633517869 - 4.363702790379542*^-10*I}, {-0.05971292633517872 + 4.3637027387270854*^-10*I, 0.49999999931119893 + 0.*I}}
12.1	{{0.5000000006923773 + 0.*I, -0.059712926335180494 - 3.898002162483197*^-10*I}, {-0.059712926335180466 + 3.8980021107087205*^-10*I, 0.49999999930762284 + 0.*I}}
12.11	{{0.5000000006952467 + 0.*I, -0.05971292633518224 - 3.446943593527071*^-10*I}, {-0.05971292633518227 + 3.4469435417484416*^-10*I, 0.49999999930475353 + 0.*I}}
12.120000000000001	{{0.5000000006974792 + 0.*I, -0.05971292633518391 - 3.010536688086502*^-10*I}, {-0.05971292633518388 + 3.010536636421586*^-10*I, 0.49999999930252104 + 0.*I}}
12.13	{{0.5000000006991439 + 0.*I, -0.05971292633518552 - 2.5887692015898196*^-10*I}, {-0.05971292633518552 + 2.588769150156485*^-10*I, 0.49999999930085626 + 0.*I}}
12.14	{{0.5000000007003103 + 0.*I, -0.059712926335187044 - 2.1816071654670698*^-10*I}, {-0.05971292633518702 + 2.1816071143831828*^-10*I, 0.4999999992996901 + 0.*I}}
12.15	{{0.5000000007010467 + 0.*I, -0.05971292633518846 - 1.788995025661303*^-10*I}, {-0.05971292633518843 + 1.788994975044731*^-10*I, 0.49999999929895356 + 0.*I}}
12.16	{{0.5000000007014214 + 0.*I, -0.05971292633518985 - 1.4108557944105158*^-10*I}, {-0.05971292633518985 + 1.410855744379126*^-10*I, 0.49999999929857875 + 0.*I}}
12.17	{{0.5000000007015022 + 0.*I, -0.05971292633519121 - 1.0470912152049434*^-10*I}, {-0.05971292633519121 + 1.0470911658766019*^-10*I, 0.49999999929849803 + 0.*I}}
12.18	{{0.500000000701356 + 0.*I, -0.05971292633519246 - 6.975819408176838*^-11*I}, {-0.05971292633519243 + 6.975818923102583*^-11*I, 0.49999999929864425 + 0.*I}}
12.19	{{0.5000000007010491 + 0.*I, -0.05971292633519365 - 3.62187724300029*^-11*I}, {-0.05971292633519365 + 3.6218767673138616*^-11*I, 0.499999999298951 + 0.*I}}
12.200000000000001	{{0.5000000007006474 + 0.*I, -0.05971292633519479 - 4.074762282772642*^-12*I}, {-0.05971292633519479 + 4.074757631573321*^-12*I, 0.4999999992993528 + 0.*I}}
12.21	{{0.5000000007002159 + 0.*I, -0.05971292633519587 + 2.669197857217831*^-11*I}, {-0.0597129263351959 - 2.6691983105925972*^-11*I, 0.49999999929978434 + 0.*I}}
12.22	{{0.500000000699363 + 0.*I, -0.05971292633519695 + 5.6530899917504955*^-11*I}, {-0.0597129263351969 - 5.653090432821311*^-11*I, 0.4999999993006372 + 0.*I}}
12.23	{{0.5000000006976493 + 0.*I, -0.059712926335197924 + 8.588761547183725*^-11*I}, {-0.0597129263351979 - 8.588761976039653*^-11*I, 0.49999999930235095 + 0.*I}}
12.24	{{0.5000000006950978 + 0.*I, -0.059712926335198924 + 1.147464677876786*^-10*I}, {-0.059712926335198924 - 1.1474647195497018*^-10*I, 0.4999999993049023 + 0.*I}}
12.25	{{0.5000000006917321 + 0.*I, -0.05971292633519987 + 1.430924982885601*^-10*I}, {-0.059712926335199895 - 1.4309250233545483*^-10*I, 0.4999999993082681 + 0.*I}}
12.26	{{0.5000000006875756 + 0.*I, -0.059712926335200894 + 1.7091150164616668*^-10*I}, {-0.059712926335200894 - 1.709115055735251*^-10*I, 0.49999999931242467 + 0.*I}}
12.27	{{0.5000000006826518 + 0.*I, -0.059712926335201866 + 1.981900218525693*^-10*I}, {-0.059712926335201866 - 1.9819002566124156*^-10*I, 0.4999999993173484 + 0.*I}}
12.280000000000001	{{0.5000000006769846 + 0.*I, -0.05971292633520289 + 2.2491534780248924*^-10*I}, {-0.059712926335202865 - 2.2491535149331524*^-10*I, 0.49999999932301564 + 0.*I}}
12.290000000000001	{{0.5000000006705974 + 0.*I, -0.05971292633520381 + 2.5107550839344855*^-10*I}, {-0.05971292633520378 - 2.510755119672578*^-10*I, 0.49999999932940276 + 0.*I}}
12.3	{{0.5000000006635142 + 0.*I, -0.05971292633520475 + 2.766592671520063*^-10*I}, {-0.05971292633520478 - 2.76659270609618*^-10*I, 0.499999999336486 + 0.*I}}
12.31	{{0.5000000006557588 + 0.*I, -0.05971292633520567 + 3.0165611639439483*^-10*I}, {-0.059712926335205696 - 3.0165611973661794*^-10*I, 0.4999999993442414 + 0.*I}}
12.32	{{0.5000000006473548 + 0.*I, -0.059712926335206695 + 3.2605627093020827*^-10*I}, {-0.05971292633520667 - 3.2605627415784133*^-10*I, 0.4999999993526454 + 0.*I}}
12.33	{{0.5000000006383261 + 0.*I, -0.05971292633520753 + 3.4985066131790875*^-10*I}, {-0.05971292633520753 - 3.4985066443173995*^-10*I, 0.49999999936167416 + 0.*I}}
12.34	{{0.5000000006286962 + 0.*I, -0.05971292633520847 + 3.730309266812257*^-10*I}, {-0.05971292633520847 - 3.730309296820331*^-10*I, 0.49999999937130407 + 0.*I}}
12.35	{{0.5000000006184888 + 0.*I, -0.05971292633520936 + 3.955894070956643*^-10*I}, {-0.05971292633520936 - 3.955894099842154*^-10*I, 0.49999999938151135 + 0.*I}}
12.36	{{0.5000000006077274 + 0.*I, -0.05971292633521019 + 4.175191355545365*^-10*I}, {-0.05971292633521019 - 4.175191383315886*^-10*I, 0.4999999993922727 + 0.*I}}
12.370000000000001	{{0.5000000005964357 + 0.*I, -0.059712926335211164 + 4.388138295241926*^-10*I}, {-0.05971292633521111 - 4.3881383219049266*^-10*I, 0.49999999940356454 + 0.*I}}
12.38	{{0.5000000005846366 + 0.*I, -0.059712926335212024 + 4.5946788209822565*^-10*I}, {-0.059712926335212024 - 4.594678846545102*^-10*I, 0.4999999994153635 + 0.*I}}
12.39	{{0.5000000005723538 + 0.*I, -0.05971292633521286 + 4.794763527606929*^-10*I}, {-0.05971292633521286 - 4.794763552076884*^-10*I, 0.4999999994276464 + 0.*I}}
12.4	{{0.5000000005596101 + 0.*I, -0.0597129263352138 + 4.988349577684978*^-10*I}, {-0.05971292633521377 - 4.9883496010692*^-10*I, 0.4999999994403901 + 0.*I}}
12.41	{{0.5000000005464283 + 0.*I, -0.05971292633521452 + 5.175400601632817*^-10*I}, {-0.05971292633521452 - 5.175400623938365*^-10*I, 0.49999999945357176 + 0.*I}}
12.42	{{0.5000000005328313 + 0.*I, -0.059712926335215466 + 5.355886594233619*^-10*I}, {-0.059712926335215466 - 5.355886615467444*^-10*I, 0.49999999946716883 + 0.*I}}
12.43	{{0.5000000005188417 + 0.*I, -0.05971292633521627 + 5.5297838076635*^-10*I}, {-0.05971292633521624 - 5.529783827832453*^-10*I, 0.49999999948115853 + 0.*I}}
12.44	{{0.5000000005044817 + 0.*I, -0.059712926335217104 + 5.697074641132906*^-10*I}, {-0.059712926335217076 - 5.697074660243736*^-10*I, 0.49999999949551854 + 0.*I}}
12.450000000000001	{{0.5000000004897732 + 0.*I, -0.059712926335217936 + 5.857747527252483*^-10*I}, {-0.059712926335217936 - 5.85774754531183*^-10*I, 0.4999999995102269 + 0.*I}}
12.46	{{0.5000000004747384 + 0.*I, -0.05971292633521871 + 6.011796815234671*^-10*I}, {-0.05971292633521871 - 6.011796832249079*^-10*I, 0.49999999952526186 + 0.*I}}
12.47	{{0.5000000004593986 + 0.*I, -0.05971292633521952 + 6.159222651043207*^-10*I}, {-0.059712926335219546 - 6.15922266701911*^-10*I, 0.4999999995406016 + 0.*I}}
12.48	{{0.5000000004437753 + 0.*I, -0.059712926335220295 + 6.300030854603777*^-10*I}, {-0.05971292633522032 - 6.300030869547509*^-10*I, 0.49999999955622487 + 0.*I}}
12.49	{{0.5000000004278896 + 0.*I, -0.05971292633522107 + 6.434232794190782*^-10*I}, {-0.0597129263352211 - 6.434232808108575*^-10*I, 0.4999999995721106 + 0.*I}}
12.5	{{0.5000000004117622 + 0.*I, -0.05971292633522185 + 6.561845258105571*^-10*I}, {-0.05971292633522188 - 6.561845271003552*^-10*I, 0.49999999958823804 + 0.*I}}
12.51	{{0.5000000003954135 + 0.*I, -0.05971292633522268 + 6.682890323763232*^-10*I}, {-0.05971292633522268 - 6.682890335647426*^-10*I, 0.4999999996045867 + 0.*I}}
12.52	{{0.5000000003788638 + 0.*I, -0.05971292633522343 + 6.797395224305446*^-10*I}, {-0.05971292633522349 - 6.797395235181773*^-10*I, 0.4999999996211364 + 0.*I}}
12.530000000000001	{{0.5000000003621328 + 0.*I, -0.059712926335224153 + 6.905392212857893*^-10*I}, {-0.059712926335224153 - 6.905392222732168*^-10*I, 0.49999999963786734 + 0.*I}}
12.540000000000001	{{0.5000000003452401 + 0.*I, -0.0597129263352249 + 7.006918424551719*^-10*I}, {-0.0597129263352249 - 7.006918433429662*^-10*I, 0.4999999996547601 + 0.*I}}
12.55	{{0.5000000003282046 + 0.*I, -0.05971292633522568 + 7.102015736429395*^-10*I}, {-0.05971292633522568 - 7.102015744316613*^-10*I, 0.4999999996717956 + 0.*I}}
12.56	{{0.5000000003110454 + 0.*I, -0.05971292633522643 + 7.190730625355173*^-10*I}, {-0.05971292633522643 - 7.190730632257174*^-10*I, 0.4999999996889548 + 0.*I}}
12.57	{{0.5000000002937806 + 0.*I, -0.05971292633522712 + 7.273114024052137*^-10*I}, {-0.059712926335227096 - 7.273114029974328*^-10*I, 0.49999999970621956 + 0.*I}}
12.58	{{0.5000000002764285 + 0.*I, -0.059712926335227845 + 7.349221175387504*^-10*I}, {-0.059712926335227845 - 7.349221180335186*^-10*I, 0.4999999997235717 + 0.*I}}
12.59	{{0.5000000002590066 + 0.*I, -0.05971292633522857 + 7.419111485028489*^-10*I}, {-0.05971292633522857 - 7.419111489006859*^-10*I, 0.4999999997409936 + 0.*I}}
12.6	{{0.5000000002415322 + 0.*I, -0.05971292633522929 + 7.482848372591683*^-10*I}, {-0.05971292633522929 - 7.482848375605837*^-10*I, 0.4999999997584679 + 0.*I}}
12.61	{{0.5000000002240224 + 0.*I, -0.05971292633522998 + 7.540499121408974*^-10*I}, {-0.05971292633523001 - 7.540499123463904*^-10*I, 0.4999999997759779 + 0.*I}}
12.620000000000001	{{0.5000000002064932 + 0.*I, -0.05971292633523065 + 7.592134727033207*^-10*I}, {-0.059712926335230676 - 7.5921347281338*^-10*I, 0.499999999793507 + 0.*I}}
12.63	{{0.5000000001889608 + 0.*I, -0.05971292633523137 + 7.637829744607293*^-10*I}, {-0.05971292633523137 - 7.637829744758333*^-10*I, 0.49999999981103926 + 0.*I}}
12.64	{{0.5000000001714411 + 0.*I, -0.059712926335232064 + 7.677662135220275*^-10*I}, {-0.05971292633523209 - 7.677662134426445*^-10*I, 0.49999999982855914 + 0.*I}}
12.65	{{0.500000000153949 + 0.*I, -0.05971292633523273 + 7.71171311137398*^-10*I}, {-0.0597129263352327 - 7.71171310963986*^-10*I, 0.49999999984605126 + 0.*I}}
12.66	{{0.5000000001364991 + 0.*I, -0.059712926335233396 + 7.740066981683888*^-10*I}, {-0.059712926335233424 - 7.740066979013955*^-10*I, 0.4999999998635011 + 0.*I}}
12.67	{{0.5000000001191062 + 0.*I, -0.059712926335234034 + 7.762810994937761*^-10*I}, {-0.059712926335234034 - 7.762810991336384*^-10*I, 0.49999999988089394 + 0.*I}}
12.68	{{0.5000000001017837 + 0.*I, -0.059712926335234784 + 7.780035183635233*^-10*I}, {-0.059712926335234784 - 7.780035179106682*^-10*I, 0.49999999989821636 + 0.*I}}
12.69	{{0.5000000000845455 + 0.*I, -0.059712926335235395 + 7.79183220713159*^-10*I}, {-0.059712926335235395 - 7.791832201680032*^-10*I, 0.49999999991545474 + 0.*I}}
12.700000000000001	{{0.5000000000674042 + 0.*I, -0.05971292633523609 + 7.798297194508362*^-10*I}, {-0.05971292633523606 - 7.798297188137858*^-10*I, 0.49999999993259603 + 0.*I}}
12.71	{{0.5000000000503725 + 0.*I, -0.0597129263352367 + 7.799527587293143*^-10*I}, {-0.059712926335236755 - 7.799527580007653*^-10*I, 0.49999999994962774 + 0.*I}}
12.72	{{0.5000000000334623 + 0.*I, -0.05971292633523745 + 7.795622982150605*^-10*I}, {-0.05971292633523745 - 7.795622973953986*^-10*I, 0.4999999999665378 + 0.*I}}
12.73	{{0.5000000000166857 + 0.*I, -0.05971292633523806 + 7.786684973665973*^-10*I}, {-0.05971292633523806 - 7.786684964561976*^-10*I, 0.49999999998331457 + 0.*I}}
12.74	{{0.5000000000000532 + 0.*I, -0.05971292633523864 + 7.772816997341867*^-10*I}, {-0.05971292633523864 - 7.772816987334142*^-10*I, 0.49999999999994704 + 0.*I}}
12.75	{{0.4999999999835759 + 0.*I, -0.05971292633523931 + 7.754124172928582*^-10*I}, {-0.05971292633523931 - 7.754124162020677*^-10*I, 0.5000000000164243 + 0.*I}}
12.76	{{0.49999999996726396 + 0.*I, -0.05971292633523992 + 7.730713148207242*^-10*I}, {-0.059712926335239974 - 7.730713136402598*^-10*I, 0.5000000000327363 + 0.*I}}
12.77	{{0.4999999999511272 + 0.*I, -0.059712926335240585 + 7.702691943344404*^-10*I}, {-0.05971292633524061 - 7.702691930646362*^-10*I, 0.500000000048873 + 0.*I}}
12.780000000000001	{{0.49999999993517485 + 0.*I, -0.059712926335241195 + 7.67016979593589*^-10*I}, {-0.05971292633524117 - 7.670169782347686*^-10*I, 0.5000000000648254 + 0.*I}}
12.790000000000001	{{0.4999999999194157 + 0.*I, -0.059712926335241806 + 7.63325700685669*^-10*I}, {-0.059712926335241806 - 7.633256992381458*^-10*I, 0.5000000000805844 + 0.*I}}
12.8	{{0.49999999990385835 + 0.*I, -0.05971292633524239 + 7.592064787032684*^-10*I}, {-0.05971292633524239 - 7.592064771673453*^-10*I, 0.5000000000961418 + 0.*I}}
12.81	{{0.4999999998885107 + 0.*I, -0.05971292633524311 + 7.546705105249037*^-10*I}, {-0.05971292633524308 - 7.546705089008737*^-10*I, 0.5000000001114896 + 0.*I}}
12.82	{{0.49999999987338 + 0.*I, -0.059712926335243666 + 7.497290537108926*^-10*I}, {-0.059712926335243666 - 7.497290519990375*^-10*I, 0.50000000012662 + 0.*I}}
12.83	{{0.49999999985847354 + 0.*I, -0.059712926335244276 + 7.443934115254979*^-10*I}, {-0.059712926335244276 - 7.443934097260902*^-10*I, 0.5000000001415267 + 0.*I}}
12.84	{{0.49999999984379784 + 0.*I, -0.05971292633524483 + 7.386749180964752*^-10*I}, {-0.059712926335244804 - 7.386749162097766*^-10*I, 0.5000000001562024 + 0.*I}}
12.85	{{0.49999999982935883 + 0.*I, -0.05971292633524547 + 7.325849237230121*^-10*I}, {-0.05971292633524547 - 7.325849217492738*^-10*I, 0.5000000001706414 + 0.*I}}
12.86	{{0.4999999998151624 + 0.*I, -0.05971292633524608 + 7.261347803429116*^-10*I}, {-0.05971292633524605 - 7.261347782823748*^-10*I, 0.5000000001848378 + 0.*I}}
12.870000000000001	{{0.49999999980121373 + 0.*I, -0.05971292633524666 + 7.193358271697321*^-10*I}, {-0.059712926335246636 - 7.193358250226277*^-10*I, 0.5000000001987864 + 0.*I}}
12.88	{{0.49999999978751763 + 0.*I, -0.059712926335247274 + 7.121993765104622*^-10*I}, {-0.0597129263352473 - 7.121993742770102*^-10*I, 0.5000000002124827 + 0.*I}}
12.89	{{0.49999999977407844 + 0.*I, -0.059712926335247885 + 7.047366997741048*^-10*I}, {-0.05971292633524786 - 7.047366974545157*^-10*I, 0.5000000002259218 + 0.*I}}
12.9	{{0.49999999976090015 + 0.*I, -0.05971292633524841 + 6.969590136814575*^-10*I}, {-0.05971292633524841 - 6.969590112759308*^-10*I, 0.5000000002391001 + 0.*I}}
12.91	{{0.49999999974798626 + 0.*I, -0.05971292633524908 + 6.88877466686149*^-10*I}, {-0.05971292633524902 - 6.888774641948742*^-10*I, 0.500000000252014 + 0.*I}}
12.92	{{0.4999999997353398 + 0.*I, -0.059712926335249605 + 6.805031256168487*^-10*I}, {-0.059712926335249605 - 6.805031230400051*^-10*I, 0.5000000002646604 + 0.*I}}
12.93	{{0.4999999997229637 + 0.*I, -0.05971292633525016 + 6.718469625503772*^-10*I}, {-0.05971292633525016 - 6.718469598881336*^-10*I, 0.5000000002770365 + 0.*I}}
12.94	{{0.49999999971086007 + 0.*I, -0.05971292633525074 + 6.629198419252861*^-10*I}, {-0.05971292633525074 - 6.629198391778006*^-10*I, 0.5000000002891402 + 0.*I}}
12.950000000000001	{{0.49999999969903086 + 0.*I, -0.05971292633525138 + 6.537325079052459*^-10*I}, {-0.05971292633525138 - 6.537325050726671*^-10*I, 0.5000000003009695 + 0.*I}}
12.96	{{0.49999999968747755 + 0.*I, -0.05971292633525191 + 6.442955720014391*^-10*I}, {-0.05971292633525191 - 6.442955690839046*^-10*I, 0.5000000003125227 + 0.*I}}
12.97	{{0.49999999967620123 + 0.*I, -0.05971292633525249 + 6.346195009629073*^-10*I}, {-0.05971292633525252 - 6.346194979605445*^-10*I, 0.500000000323799 + 0.*I}}
12.98	{{0.4999999996652028 + 0.*I, -0.05971292633525302 + 6.247146049436382*^-10*I}, {-0.059712926335253075 - 6.247146018565645*^-10*I, 0.5000000003347974 + 0.*I}}
12.99	{{0.4999999996544827 + 0.*I, -0.0597129263352536 + 6.145910259549583*^-10*I}, {-0.0597129263352536 - 6.145910227832804*^-10*I, 0.5000000003455175 + 0.*I}}
13.	{{0.4999999996440408 + 0.*I, -0.05971292633525421 + 6.042587266115625*^-10*I}, {-0.059712926335254185 - 6.042587233553771*^-10*I, 0.5000000003559594 + 0.*I}}
13.01	{{0.499999999633877 + 0.*I, -0.05971292633525474 + 5.937274791793326*^-10*I}, {-0.05971292633525477 - 5.937274758387259*^-10*I, 0.5000000003661231 + 0.*I}}
13.02	{{0.49999999962399044 + 0.*I, -0.05971292633525535 + 5.830068549328417*^-10*I}, {-0.05971292633525535 - 5.830068515078894*^-10*I, 0.5000000003760098 + 0.*I}}
13.030000000000001	{{0.49999999961438035 + 0.*I, -0.059712926335255934 + 5.721062138302493*^-10*I}, {-0.059712926335255934 - 5.72106210321017*^-10*I, 0.50000000038562 + 0.*I}}
13.040000000000001	{{0.4999999996050454 + 0.*I, -0.059712926335256516 + 5.610346945130222*^-10*I}, {-0.059712926335256516 - 5.610346909195653*^-10*I, 0.500000000394955 + 0.*I}}
13.05	{{0.49999999959598374 + 0.*I, -0.059712926335257044 + 5.498012046377108*^-10*I}, {-0.05971292633525707 - 5.498012009600741*^-10*I, 0.5000000004040165 + 0.*I}}
13.06	{{0.4999999995871939 + 0.*I, -0.0597129263352576 + 5.384144115467724*^-10*I}, {-0.05971292633525763 - 5.384144077849904*^-10*I, 0.5000000004128063 + 0.*I}}
13.07	{{0.4999999995786736 + 0.*I, -0.059712926335258154 + 5.268827332851628*^-10*I}, {-0.059712926335258154 - 5.2688272943926*^-10*I, 0.5000000004213266 + 0.*I}}
13.08	{{0.4999999995704202 + 0.*I, -0.05971292633525868 + 5.152143299692217*^-10*I}, {-0.05971292633525874 - 5.152143260392117*^-10*I, 0.50000000042958 + 0.*I}}
13.09	{{0.49999999956247154 + 0.*I, -0.05971292633525929 + 5.034546058879509*^-10*I}, {-0.05971292633525932 - 5.034546018744066*^-10*I, 0.5000000004375287 + 0.*I}}
13.1	{{0.4999999995549611 + 0.*I, -0.05971292633525982 + 4.917425601993556*^-10*I}, {-0.05971292633525982 - 4.917425561047909*^-10*I, 0.500000000445039 + 0.*I}}
13.11	{{0.499999999547892 + 0.*I, -0.059712926335260375 + 4.801009689570035*^-10*I}, {-0.059712926335260375 - 4.801009647840669*^-10*I, 0.5000000004521082 + 0.*I}}
13.120000000000001	{{0.49999999954125507 + 0.*I, -0.05971292633526096 + 4.685414385517839*^-10*I}, {-0.05971292633526101 - 4.685414343030932*^-10*I, 0.5000000004587452 + 0.*I}}
13.13	{{0.49999999953504093 + 0.*I, -0.05971292633526151 + 4.5707519616760673*^-10*I}, {-0.059712926335261485 - 4.570751918457488*^-10*I, 0.5000000004649594 + 0.*I}}
13.14	{{0.49999999952924 + 0.*I, -0.05971292633526193 + 4.4571308640599455*^-10*I}, {-0.05971292633526196 - 4.4571308201352514*^-10*I, 0.5000000004707601 + 0.*I}}
13.15	{{0.4999999995238428 + 0.*I, -0.059712926335262456 + 4.3446556823437664*^-10*I}, {-0.059712926335262484 - 4.344655637738208*^-10*I, 0.5000000004761574 + 0.*I}}
13.16	{{0.4999999995188392 + 0.*I, -0.05971292633526293 + 4.2334271225745446*^-10*I}, {-0.059712926335262956 - 4.2334270773130635*^-10*I, 0.500000000481161 + 0.*I}}
13.17	{{0.49999999951421925 + 0.*I, -0.059712926335263455 + 4.1235419831088687*^-10*I}, {-0.059712926335263455 - 4.123541937216095*^-10*I, 0.500000000485781 + 0.*I}}
13.18	{{0.49999999950997254 + 0.*I, -0.059712926335263955 + 4.015093133762832*^-10*I}, {-0.059712926335263955 - 4.015093087263089*^-10*I, 0.5000000004900277 + 0.*I}}
13.19	{{0.49999999950608864 + 0.*I, -0.059712926335264344 + 3.9081694981636845*^-10*I}, {-0.05971292633526437 - 3.908169451080986*^-10*I, 0.5000000004939116 + 0.*I}}
13.200000000000001	{{0.499999999502557 + 0.*I, -0.059712926335264815 + 3.8028560392899405*^-10*I}, {-0.05971292633526484 - 3.802855991647989*^-10*I, 0.5000000004974432 + 0.*I}}
13.21	{{0.499999999499367 - 5.169878828456423*^-26*I, -0.05971292633526529 + 3.699233748184448*^-10*I}, {-0.05971292633526529 - 3.6992337000066404*^-10*I, 0.5000000005006332 + 5.169878828456423*^-26*I}}
13.22	{{0.49999999949650764 + 0.*I, -0.059712926335265704 + 3.5973796358236703*^-10*I}, {-0.059712926335265704 - 3.5973795871330924*^-10*I, 0.5000000005034926 + 0.*I}}
13.23	{{0.4999999994939681 + 0.*I, -0.05971292633526612 + 3.4973667281243396*^-10*I}, {-0.05971292633526612 - 3.497366678943768*^-10*I, 0.5000000005060321 + 0.*I}}
13.24	{{0.4999999994917371 + 0.*I, -0.05971292633526651 + 3.3992640640670045*^-10*I}, {-0.059712926335266536 - 3.399264014418908*^-10*I, 0.500000000508263 + 0.*I}}
13.25	{{0.4999999994898039 + 0.*I, -0.059712926335266925 + 3.3031366969140816*^-10*I}, {-0.05971292633526695 - 3.303136646820618*^-10*I, 0.5000000005101963 + 0.*I}}
13.26	{{0.499999999488157 + 0.*I, -0.05971292633526737 + 3.209045698498731*^-10*I}, {-0.0597129263352674 - 3.209045647981751*^-10*I, 0.5000000005118433 + 0.*I}}
13.27	{{0.4999999994867851 + 0.*I, -0.05971292633526773 + 3.117048166558513*^-10*I}, {-0.05971292633526773 - 3.117048115639556*^-10*I, 0.5000000005132151 + 0.*I}}
13.280000000000001	{{0.49999999948567697 + 0.*I, -0.05971292633526812 + 3.0271972350866054*^-10*I}, {-0.059712926335268146 - 3.027197183786904*^-10*I, 0.5000000005143233 + 0.*I}}
13.290000000000001	{{0.4999999994848213 + 0.*I, -0.05971292633526851 + 2.9395420876718846*^-10*I}, {-0.059712926335268535 - 2.939542036012361*^-10*I, 0.500000000515179 + 0.*I}}
13.3	{{0.4999999994842065 + 0.*I, -0.059712926335268895 + 2.854127973796414*^-10*I}, {-0.059712926335268895 - 2.8541279217976817*^-10*I, 0.5000000005157936 + 0.*I}}
13.31	{{0.49999999948382134 + 0.*I, -0.05971292633526917 + 2.7709962280590316*^-10*I}, {-0.0597129263352692 - 2.770996175741395*^-10*I, 0.5000000005161789 + 0.*I}}
13.32	{{0.4999999994836545 + 0.*I, -0.05971292633526956 + 2.6901842922904017*^-10*I}, {-0.05971292633526956 - 2.690184239673855*^-10*I, 0.5000000005163457 + 0.*I}}
13.33	{{0.4999999994836942 + 0.*I, -0.059712926335269895 + 2.6117257405243843*^-10*I}, {-0.05971292633526987 - 2.6117256876286145*^-10*I, 0.5000000005163061 + 0.*I}}
13.34	{{0.49999999948392926 + 0.*I, -0.05971292633527023 + 2.535650306788884*^-10*I}, {-0.05971292633527023 - 2.5356502536332673*^-10*I, 0.5000000005160709 + 0.*I}}
13.35	{{0.4999999994843485 + 0.*I, -0.059712926335270616 + 2.4619839156773355*^-10*I}, {-0.05971292633527059 - 2.461983862280941*^-10*I, 0.5000000005156519 + 0.*I}}
13.36	{{0.49999999948494 + 0.*I, -0.05971292633527081 + 2.390748715660999*^-10*I}, {-0.05971292633527081 - 2.390748662042584*^-10*I, 0.5000000005150601 + 0.*I}}
13.370000000000001	{{0.4999999994856932 - 3.877409121342317*^-26*I, -0.05971292633527117 + 2.3219631151007315*^-10*I}, {-0.05971292633527117 - 2.321963061278747*^-10*I, 0.500000000514307 + 3.877409121342317*^-26*I}}
13.38	{{0.4999999994865963 + 0.*I, -0.05971292633527153 + 2.2556418209151191*^-10*I}, {-0.059712926335271505 - 2.255641766907705*^-10*I, 0.500000000513404 + 0.*I}}
13.39	{{0.4999999994876383 + 0.*I, -0.05971292633527178 + 2.1917958798605426*^-10*I}, {-0.05971292633527178 - 2.1917958256855305*^-10*I, 0.5000000005123619 + 0.*I}}
13.4	{{0.49999999948880824 + 0.*I, -0.05971292633527206 + 2.1304327223779995*^-10*I}, {-0.05971292633527203 - 2.1304326680529117*^-10*I, 0.500000000511192 + 0.*I}}
13.41	{{0.4999999994900949 + 0.*I, -0.05971292633527234 + 2.0715562089590329*^-10*I}, {-0.05971292633527239 - 2.0715561545010823*^-10*I, 0.5000000005099053 + 0.*I}}
13.42	{{0.49999999949148766 + 0.*I, -0.059712926335272615 + 2.0151666789826687*^-10*I}, {-0.059712926335272615 - 2.0151666244087604*^-10*I, 0.5000000005085127 + 0.*I}}
13.43	{{0.49999999949297536 - 5.169878828456423*^-26*I, -0.05971292633527289 + 1.961261001973841*^-10*I}, {-0.05971292633527289 - 1.9612609473005695*^-10*I, 0.5000000005070248 + 5.169878828456423*^-26*I}}
13.44	{{0.49999999949454776 + 0.*I, -0.05971292633527317 + 1.9098326312320408*^-10*I}, {-0.05971292633527317 - 1.9098325764756916*^-10*I, 0.5000000005054526 + 0.*I}}
13.450000000000001	{{0.4999999994961939 - 1.2924697071141057*^-26*I, -0.05971292633527339 + 1.8608716597781973*^-10*I}, {-0.059712926335273364 - 1.8608716049547477*^-10*I, 0.5000000005038063 + 1.2924697071141057*^-26*I}}
13.46	{{0.4999999994979035 - 5.169878828456423*^-26*I, -0.059712926335273586 + 1.8143648785666677*^-10*I}, {-0.059712926335273614 - 1.8143648236917859*^-10*I, 0.5000000005020967 + 6.462348535570529*^-26*I}}
13.47	{{0.49999999949966645 + 0.*I, -0.05971292633527389 + 1.7702958369073066*^-10*I}, {-0.05971292633527389 - 1.770295781996351*^-10*I, 0.5000000005003338 + 0.*I}}
13.48	{{0.49999999950147245 - 5.169878828456423*^-26*I, -0.059712926335274114 + 1.728644905042379*^-10*I}, {-0.059712926335274114 - 1.7286448501103997*^-10*I, 0.5000000004985278 + 5.169878828456423*^-26*I}}
13.49	{{0.4999999995033116 + 0.*I, -0.05971292633527442 + 1.689389338821554*^-10*I}, {-0.05971292633527439 - 1.6893892838832908*^-10*I, 0.5000000004966887 + 0.*I}}
13.5	{{0.499999999505174 + 0.*I, -0.05971292633527464 + 1.6525033464169063*^-10*I}, {-0.05971292633527461 - 1.6525032914867915*^-10*I, 0.5000000004948262 + 0.*I}}
13.51	{{0.4999999995070502 + 0.*I, -0.05971292633527481 + 1.6179581570192675*^-10*I}, {-0.05971292633527481 - 1.6179581021114224*^-10*I, 0.50000000049295 + 0.*I}}
13.52	{{0.4999999995089307 - 2.5849394142282115*^-26*I, -0.059712926335275 + 1.5857220914562257*^-10*I}, {-0.059712926335275 - 1.5857220365844638*^-10*I, 0.5000000004910695 + 3.877409121342317*^-26*I}}
13.530000000000001	{{0.4999999995108063 - 2.5849394142282115*^-26*I, -0.05971292633527525 + 1.5557606346706896*^-10*I}, {-0.05971292633527525 - 1.555760579848515*^-10*I, 0.500000000489194 + 3.877409121342317*^-26*I}}
13.540000000000001	{{0.4999999995126679 + 0.*I, -0.05971292633527542 + 1.528036509998507*^-10*I}, {-0.05971292633527539 - 1.5280364552391152*^-10*I, 0.5000000004873323 + 0.*I}}
13.55	{{0.4999999995145067 - 2.5849394142282115*^-26*I, -0.05971292633527561 + 1.5025097551825996*^-10*I}, {-0.05971292633527556 - 1.5025097004988763*^-10*I, 0.5000000004854935 + 2.5849394142282115*^-26*I}}
13.56	{{0.499999999516314 + 0.*I, -0.05971292633527581 + 1.4791378000599085*^-10*I}, {-0.059712926335275834 - 1.47913774546443*^-10*I, 0.5000000004836862 + 0.*I}}
13.57	{{0.4999999995180816 - 2.5849394142282115*^-26*I, -0.05971292633527603 + 1.4578755458573015*^-10*I}, {-0.059712926335276 - 1.4578754913623362*^-10*I, 0.5000000004819186 + 2.5849394142282115*^-26*I}}
13.58	{{0.4999999995198011 - 5.169878828456423*^-26*I, -0.05971292633527611 + 1.4386754460310322*^-10*I}, {-0.05971292633527617 - 1.4386753916485386*^-10*I, 0.5000000004801991 + 5.169878828456423*^-26*I}}
13.59	{{0.4999999995214648 - 5.169878828456423*^-26*I, -0.05971292633527636 + 1.4214875885841706*^-10*I}, {-0.05971292633527639 - 1.421487534325798*^-10*I, 0.5000000004785354 + 6.462348535570529*^-26*I}}
13.6	{{0.49999999952306484 + 0.*I, -0.0597129263352765 + 1.4062597797956926*^-10*I}, {-0.059712926335276556 - 1.4062597256727815*^-10*I, 0.5000000004769354 + 0.*I}}
13.61	{{0.49999999952459384 - 2.5849394142282115*^-26*I, -0.059712926335276695 + 1.3929376292938064*^-10*I}, {-0.059712926335276695 - 1.3929375753173882*^-10*I, 0.5000000004754064 + 2.5849394142282115*^-26*I}}
13.620000000000001	{{0.49999999952604446 - 2.5849394142282115*^-26*I, -0.05971292633527689 + 1.3814646364060435*^-10*I}, {-0.05971292633527692 - 1.3814645825868403*^-10*I, 0.5000000004739557 + 2.5849394142282115*^-26*I}}
13.63	{{0.49999999952741014 + 0.*I, -0.059712926335277056 + 1.3717822777176406*^-10*I}, {-0.05971292633527703 - 1.3717822240660658*^-10*I, 0.5000000004725902 + 0.*I}}
13.64	{{0.4999999995286837 - 2.5849394142282115*^-26*I, -0.05971292633527714 + 1.3638300957695558*^-10*I}, {-0.05971292633527717 - 1.3638300422957137*^-10*I, 0.5000000004713165 + 1.2924697071141057*^-26*I}}
13.65	{{0.49999999952985896 - 2.5849394142282115*^-26*I, -0.05971292633527725 + 1.3575457888264412*^-10*I}, {-0.05971292633527725 - 1.3575457355401264*^-10*I, 0.5000000004701411 + 3.877409121342317*^-26*I}}
13.66	{{0.4999999995309299 - 2.5849394142282115*^-26*I, -0.05971292633527747 + 1.3528653016451855*^-10*I}, {-0.05971292633527747 - 1.3528652485558836*^-10*I, 0.5000000004690703 + 2.5849394142282115*^-26*I}}
13.67	{{0.4999999995318904 - 2.5849394142282115*^-26*I, -0.05971292633527764 + 1.3497229171733768*^-10*I}, {-0.05971292633527764 - 1.349722864290265*^-10*I, 0.5000000004681098 + 2.5849394142282115*^-26*I}}
13.68	{{0.499999999532735 - 2.5849394142282115*^-26*I, -0.05971292633527772 + 1.3480513491072564*^-10*I}, {-0.05971292633527775 - 1.3480512964392024*^-10*I, 0.5000000004672651 + 3.877409121342317*^-26*I}}
13.69	{{0.4999999995334583 + 0.*I, -0.05971292633527789 + 1.3477818352383184*^-10*I}, {-0.05971292633527789 - 1.3477817827938805*^-10*I, 0.5000000004665419 + 0.*I}}
13.700000000000001	{{0.4999999995340553 - 2.5849394142282115*^-26*I, -0.059712926335278 + 1.3488442315170126*^-10*I}, {-0.059712926335278055 - 1.3488441793044402*^-10*I, 0.500000000465945 + 2.5849394142282115*^-26*I}}
13.71	{{0.49999999953452134 + 0.*I, -0.059712926335278166 + 1.3511671067621673*^-10*I}, {-0.059712926335278194 - 1.3511670547894008*^-10*I, 0.500000000465479 + 0.*I}}
13.72	{{0.49999999953485175 - 2.5849394142282115*^-26*I, -0.05971292633527825 + 1.3546778379444938*^-10*I}, {-0.05971292633527825 - 1.354677786219165*^-10*I, 0.5000000004651485 + 2.5849394142282115*^-26*I}}
13.73	{{0.4999999995350425 - 2.5849394142282115*^-26*I, -0.05971292633527844 + 1.3593027059720057*^-10*I}, {-0.05971292633527839 - 1.359302654501436*^-10*I, 0.5000000004649577 + 2.5849394142282115*^-26*I}}
13.74	{{0.4999999995350897 - 1.2924697071141057*^-26*I, -0.05971292633527853 + 1.3649669919053768*^-10*I}, {-0.05971292633527853 - 1.3649669406965795*^-10*I, 0.5000000004649103 + 0.*I}}
13.75	{{0.49999999953498986 - 1.2924697071141057*^-26*I, -0.05971292633527858 + 1.3715950735312322*^-10*I}, {-0.05971292633527858 - 1.3715950225909117*^-10*I, 0.5000000004650103 + 1.2924697071141057*^-26*I}}
13.76	{{0.49999999953473956 - 2.5849394142282115*^-26*I, -0.05971292633527875 + 1.3791105222208407*^-10*I}, {-0.05971292633527875 - 1.3791104715553917*^-10*I, 0.5000000004652605 + 2.5849394142282115*^-26*I}}
13.77	{{0.49999999953433594 - 1.2924697071141057*^-26*I, -0.05971292633527883 + 1.3874362000021028*^-10*I}, {-0.05971292633527886 - 1.387436149617611*^-10*I, 0.5000000004656642 + 1.2924697071141057*^-26*I}}
13.780000000000001	{{0.4999999995337762 - 1.2924697071141057*^-26*I, -0.05971292633527897 + 1.3964943567727645*^-10*I}, {-0.05971292633527897 - 1.3964943066750066*^-10*I, 0.500000000466224 + 1.2924697071141057*^-26*I}}
13.790000000000001	{{0.49999999953305796 + 0.*I, -0.059712926335279054 + 1.4062067275822857*^-10*I}, {-0.05971292633527908 - 1.4062066777767295*^-10*I, 0.5000000004669423 + 1.2924697071141057*^-26*I}}
13.8	{{0.4999999995321792 + 0.*I, -0.05971292633527914 + 1.4164946299107648*^-10*I}, {-0.05971292633527914 - 1.4164945804025685*^-10*I, 0.5000000004678209 + 0.*I}}
13.81	{{0.4999999995311383 - 1.2924697071141057*^-26*I, -0.05971292633527933 + 1.4272790608726089*^-10*I}, {-0.05971292633527933 - 1.427279011666622*^-10*I, 0.5000000004688618 + 1.2924697071141057*^-26*I}}
13.82	{{0.49999999952993357 + 0.*I, -0.05971292633527939 + 1.4384807942733555*^-10*I}, {-0.059712926335279415 - 1.438480745374118*^-10*I, 0.5000000004700667 + 0.*I}}
13.83	{{0.49999999952856383 - 1.2924697071141057*^-26*I, -0.059712926335279526 + 1.4500204774482684*^-10*I}, {-0.059712926335279526 - 1.450020428860012*^-10*I, 0.5000000004714364 + 1.2924697071141057*^-26*I}}
13.84	{{0.49999999952702834 + 0.*I, -0.05971292633527958 + 1.461818727811144*^-10*I}, {-0.05971292633527961 - 1.4618186795377908*^-10*I, 0.5000000004729719 + 0.*I}}
13.85	{{0.49999999952532637 - 1.2924697071141057*^-26*I, -0.059712926335279776 + 1.4737962290426285*^-10*I}, {-0.05971292633527972 - 1.473796181087791*^-10*I, 0.5000000004746739 + 1.2924697071141057*^-26*I}}
13.86	{{0.49999999952345786 + 0.*I, -0.05971292633527983 + 1.4858738268472243*^-10*I}, {-0.05971292633527986 - 1.485873779214207*^-10*I, 0.5000000004765424 + 0.*I}}
13.870000000000001	{{0.4999999995214226 - 2.5849394142282115*^-26*I, -0.05971292633527989 + 1.4979726242090452*^-10*I}, {-0.05971292633527989 - 1.4979725769008427*^-10*I, 0.5000000004785775 + 1.2924697071141057*^-26*I}}
13.88	{{0.49999999951922114 + 0.*I, -0.05971292633528 + 1.5100140760760595*^-10*I}, {-0.059712926335280025 - 1.5100140290953574*^-10*I, 0.5000000004807791 + 0.*I}}
13.89	{{0.49999999951685387 - 1.2924697071141057*^-26*I, -0.05971292633528008 + 1.5219200834039572*^-10*I}, {-0.05971292633528008 - 1.5219200367531322*^-10*I, 0.5000000004831462 + 1.2924697071141057*^-26*I}}
13.9	{{0.4999999995143219 + 0.*I, -0.05971292633528019 + 1.533613086490379*^-10*I}, {-0.059712926335280164 - 1.5336130401714984*^-10*I, 0.5000000004856783 + 0.*I}}
13.91	{{0.4999999995116263 + 0.*I, -0.059712926335280275 + 1.5450161575313292*^-10*I}, {-0.05971292633528033 - 1.5450161115461522*^-10*I, 0.5000000004883739 + 1.2924697071141057*^-26*I}}
13.92	{{0.4999999995087685 - 2.5849394142282115*^-26*I, -0.05971292633528036 + 1.556053092332184*^-10*I}, {-0.05971292633528036 - 1.556053046682159*^-10*I, 0.5000000004912317 + 1.2924697071141057*^-26*I}}
13.93	{{0.49999999950575047 + 0.*I, -0.05971292633528047 + 1.566648501105838*^-10*I}, {-0.05971292633528047 - 1.566648455792106*^-10*I, 0.5000000004942498 + 0.*I}}
13.94	{{0.499999999502574 - 1.2924697071141057*^-26*I, -0.05971292633528055 + 1.5767278982916518*^-10*I}, {-0.05971292633528055 - 1.5767278533150435*^-10*I, 0.5000000004974262 + 1.2924697071141057*^-26*I}}
13.950000000000001	{{0.4999999994992416 + 0.*I, -0.059712926335280636 + 1.5862177913295438*^-10*I}, {-0.059712926335280636 - 1.5862177466905813*^-10*I, 0.5000000005007585 + 0.*I}}
13.96	{{0.49999999949575696 + 9.061505116576995*^-23*I, -0.05971292633528075 + 1.5949813034193988*^-10*I}, {-0.05971292633528072 - 1.594981259118308*^-10*I, 0.5000000005042432 - 9.061505116576995*^-23*I}}
13.97	{{0.4999999994921411 + 1.5550349281143363*^-21*I, -0.05971292633528086 + 1.6020081214532592*^-10*I}, {-0.05971292633528086 - 1.6020080774902374*^-10*I, 0.5000000005078591 - 1.5550220034172652*^-21*I}}
13.98	{{0.49999999948840657 + 4.66114982703924*^-21*I, -0.059712926335280914 + 1.6069531713666252*^-10*I}, {-0.05971292633528094 - 1.6069531277419068*^-10*I, 0.5000000005115937 - 4.661136902342169*^-21*I}}
13.99	{{0.4999999994845611 + 9.215916472485918*^-21*I, -0.059712926335281 + 1.6097931797106794*^-10*I}, {-0.05971292633528097 - 1.6097931364244979*^-10*I, 0.500000000515439 - 9.215916472485918*^-21*I}}
14.	{{0.49999999948061224 + 1.502552903187261*^-20*I, -0.05971292633528105 + 1.61050701021027*^-10*I}, {-0.05971292633528108 - 1.610506967262858*^-10*I, 0.5000000005193879 - 1.5025516107175538*^-20*I}}
14.01	{{0.4999999994765677 + 2.1894953826395797*^-20*I, -0.059712926335281136 + 1.609075655076975*^-10*I}, {-0.05971292633528116 - 1.6090756124685636*^-10*I, 0.5000000005234325 - 2.1894953826395797*^-20*I}}
14.02	{{0.4999999994724349 + 2.9628510942398404*^-20*I, -0.05971292633528125 + 1.6054822251621928*^-10*I}, {-0.05971292633528125 - 1.6054821828930112*^-10*I, 0.5000000005275653 - 2.9628510942398404*^-20*I}}
14.030000000000001	{{0.4999999994682215 + 3.803032659576729*^-20*I, -0.05971292633528133 + 1.5997119389647436*^-10*I}, {-0.05971292633528133 - 1.5997118970350204*^-10*I, 0.5000000005317787 - 3.803032659576729*^-20*I}}
14.040000000000001	{{0.4999999994639351 + 4.690360934889726*^-20*I, -0.05971292633528141 + 1.591752110507979*^-10*I}, {-0.059712926335281385 - 1.5917520689179412*^-10*I, 0.5000000005360652 - 4.690362227359433*^-20*I}}
14.05	{{0.4999999994595833 + 5.605172286054797*^-20*I, -0.059712926335281497 + 1.581592136101268*^-10*I}, {-0.05971292633528144 - 1.5815920948511413*^-10*I, 0.5000000005404169 - 5.605173578524504*^-20*I}}
14.06	{{0.4999999994551736 + 6.527799201538787*^-20*I, -0.05971292633528158 + 1.5692234800018498*^-10*I}, {-0.05971292633528161 - 1.5692234390918588*^-10*I, 0.5000000005448267 - 6.527799201538787*^-20*I}}
14.07	{{0.4999999994507135 + 7.43856124511147*^-20*I, -0.05971292633528161 + 1.554639658993338*^-10*I}, {-0.05971292633528166 - 1.5546396184237057*^-10*I, 0.5000000005492867 - 7.43856124511147*^-20*I}}
14.08	{{0.49999999944621054 + 8.317851651315924*^-20*I, -0.05971292633528172 + 1.5378362258971972*^-10*I}, {-0.05971292633528169 - 1.5378361856681452*^-10*I, 0.5000000005537897 - 8.317851651315924*^-20*I}}
14.09	{{0.4999999994416723 + 9.1460765793923*^-20*I, -0.0597129263352818 + 1.5188107520343838*^-10*I}, {-0.059712926335281774 - 1.5188107121461328*^-10*I, 0.5000000005583279 - 9.1460765793923*^-20*I}}
14.1	{{0.499999999437106 + 9.903704227126689*^-20*I, -0.05971292633528186 + 1.4975628086548317*^-10*I}, {-0.05971292633528183 - 1.4975627691076006*^-10*I, 0.5000000005628942 - 9.903704227126689*^-20*I}}
14.11	{{0.49999999943251927 + 1.0571319114578823*^-19*I, -0.05971292633528194 + 1.4740939473522905*^-10*I}, {-0.05971292633528197 - 1.4740939081462973*^-10*I, 0.500000000567481 - 1.057132040704853*^-19*I}}
14.120000000000001	{{0.4999999994279191 + 1.112958847986969*^-19*I, -0.05971292633528197 + 1.4484076794829764*^-10*I}, {-0.05971292633528197 - 1.4484076406184376*^-10*I, 0.500000000572081 - 1.112958847986969*^-19*I}}
14.13	{{0.4999999994233132 + 1.1559271326469482*^-19*I, -0.059712926335281996 + 1.4205094546069505*^-10*I}, {-0.05971292633528205 - 1.4205094160840813*^-10*I, 0.500000000576687 - 1.1559271326469482*^-19*I}}
14.14	{{0.49999999941870865 + 1.1841293386440608*^-19*I, -0.059712926335282135 + 1.3904066379706405*^-10*I}, {-0.05971292633528216 - 1.3904065997896548*^-10*I, 0.5000000005812917 - 1.1841294678910315*^-19*I}}
14.15	{{0.4999999994141125 + 1.1956707053876776*^-19*I, -0.05971292633528219 + 1.3581084870506913*^-10*I}, {-0.05971292633528219 - 1.3581084492118014*^-10*I, 0.5000000005858878 - 1.1956707053876776*^-19*I}}
14.16	{{0.499999999409532 + 1.1886721111706255*^-19*I, -0.059712926335282246 + 1.3236261271782845*^-10*I}, {-0.059712926335282246 - 1.323626089681702*^-10*I, 0.5000000005904682 - 1.1886719819236548*^-19*I}}
14.17	{{0.49999999940497414 + 1.1612744675661914*^-19*I, -0.0597129263352823 + 1.2869725262642713*^-10*I}, {-0.059712926335282274 - 1.2869724891102058*^-10*I, 0.500000000595026 - 1.1612744675661914*^-19*I}}
14.18	{{0.4999999994004458 + 1.1116366514765913*^-19*I, -0.05971292633528236 + 1.2481624686457588*^-10*I}, {-0.05971292633528236 - 1.248162431834419*^-10*I, 0.5000000005995543 - 1.111636780723562*^-19*I}}
14.19	{{0.4999999993959541 + 1.0379395117890621*^-19*I, -0.05971292633528236 + 1.2072125280744987*^-10*I}, {-0.05971292633528236 - 1.2072124916060923*^-10*I, 0.500000000604046 - 1.0379395117890621*^-19*I}}
14.200000000000001	{{0.49999999939150575 + 9.383856108819203*^-20*I, -0.05971292633528247 + 1.1641410398684858*^-10*I}, {-0.059712926335282496 - 1.1641410037432185*^-10*I, 0.5000000006084945 - 9.383856108819203*^-20*I}}
14.21	{{0.4999999993871073 + 8.112021973048881*^-20*I, -0.059712926335282523 + 1.1189680722479351*^-10*I}, {-0.059712926335282523 - 1.1189680364660116*^-10*I, 0.5000000006128928 - 8.112021973048881*^-20*I}}
14.22	{{0.49999999938276574 + 6.546417873904619*^-20*I, -0.05971292633528258 + 1.0717153968774872*^-10*I}, {-0.05971292633528258 - 1.0717153614391108*^-10*I, 0.5000000006172345 - 6.546417873904619*^-20*I}}
14.23	{{0.49999999937848727 + 4.669842978289289*^-20*I, -0.05971292633528258 + 1.0224064586362457*^-10*I}, {-0.05971292633528258 - 1.0224064235416183*^-10*I, 0.5000000006215128 - 4.669842978289289*^-20*I}}
14.24	{{0.4999999993742785 + 2.4653775652670605*^-20*I, -0.05971292633528266 + 9.710663446382987*^-11*I}, {-0.05971292633528269 - 9.710663098876215*^-11*I, 0.5000000006257217 - 2.4653775652670605*^-20*I}}
14.25	{{0.49999999937014583 - 8.35962944212868*^-22*I, -0.05971292633528272 + 9.177217525256921*^-11*I}, {-0.05971292633528272 - 9.177217181191642*^-11*I, 0.5000000006298544 + 8.3595648186433245*^-22*I}}
14.26	{{0.49999999936609546 - 2.9933882760098254*^-20*I, -0.059712926335282746 + 8.624009580567407*^-11*I}, {-0.0597129263352828 - 8.624009239945603*^-11*I, 0.5000000006339048 + 2.9933882760098254*^-20*I}}
14.27	{{0.49999999936213346 - 6.279970720139071*^-20*I, -0.0597129263352828 + 8.051337820127663*^-11*I}, {-0.05971292633528283 - 8.051337482951301*^-11*I, 0.5000000006378668 + 6.279970073904218*^-20*I}}
14.280000000000001	{{0.49999999935826595 - 9.95899608119703*^-20*I, -0.05971292633528286 + 7.459515564459755*^-11*I}, {-0.05971292633528283 - 7.45951523073079*^-11*I, 0.5000000006417342 + 9.95899608119703*^-20*I}}
14.290000000000001	{{0.49999999935449874 - 1.4045731011364134*^-19*I, -0.05971292633528297 + 6.848870902920658*^-11*I}, {-0.05971292633528297 - 6.848870572641031*^-11*I, 0.5000000006455014 + 1.4045731011364134*^-19*I}}
14.3	{{0.49999999935083783 - 1.8555093195999893*^-19*I, -0.059712926335282995 + 6.21974634371059*^-11*I}, {-0.05971292633528294 - 6.219746016882233*^-11*I, 0.5000000006491624 + 1.8555093195999893*^-19*I}}
14.31	{{0.4999999993472887 - 2.35016381058284*^-19*I, -0.05971292633528297 + 5.572498457999202*^-11*I}, {-0.05971292633528297 - 5.572498134624027*^-11*I, 0.5000000006527114 + 2.35016381058284*^-19*I}}
14.32	{{0.49999999934385697 - 2.8899493080983266*^-19*I, -0.05971292633528302 + 4.9074975184079094*^-11*I}, {-0.05971292633528305 - 4.907497198487819*^-11*I, 0.5000000006561433 + 2.8899493404100693*^-19*I}}
14.33	{{0.4999999993405482 - 3.4762417430849*^-19*I, -0.05971292633528305 + 4.225127132091335*^-11*I}, {-0.05971292633528302 - 4.2251268156282184*^-11*I, 0.500000000659452 + 3.4762417430849*^-19*I}}
14.34	{{0.49999999933736744 - 4.1103718746647478*^-19*I, -0.05971292633528308 + 3.525783868654815*^-11*I}, {-0.05971292633528305 - 3.5257835556505474*^-11*I, 0.5000000006626327 + 4.1103718746647478*^-19*I}}
14.35	{{0.49999999933432016 - 4.793630039969967*^-19*I, -0.059712926335283134 + 2.8098768831528043*^-11*I}, {-0.059712926335283134 - 2.8098765736092495*^-11*I, 0.5000000006656801 + 4.793630039969967*^-19*I}}
14.36	{{0.49999999933141115 - 5.527262745253713*^-19*I, -0.059712926335283106 + 2.0778275344138598*^-11*I}, {-0.059712926335283134 - 2.0778272283328672*^-11*I, 0.5000000006685891 + 5.527262745253713*^-19*I}}
14.370000000000001	{{0.4999999993286455 - 6.312469887080327*^-19*I, -0.059712926335283134 + 1.3300689989328436*^-11*I}, {-0.059712926335283134 - 1.3300686963162498*^-11*I, 0.5000000006713546 + 6.312469879002391*^-19*I}}
14.38	{{0.49999999932602796 - 7.150406416380087*^-19*I, -0.0597129263352833 + 5.67045880578987*^-12*I}, {-0.0597129263352833 - 5.670455814286151*^-12*I, 0.5000000006739722 + 7.150406416380087*^-19*I}}
14.39	{{0.499999999323563 - 8.042180528991615*^-19*I, -0.05971292633528333 - 2.1078618363395655*^-12*I}, {-0.05971292633528327 + 2.1078647931629623*^-12*I, 0.5000000006764372 + 8.042180528991615*^-19*I}}
14.4	{{0.4999999993212552 - 8.988851258437049*^-19*I, -0.0597129263352833 - 1.0029609214706406*^-11*I}, {-0.0597129263352833 + 1.0029612136831511*^-11*I, 0.5000000006787448 + 8.988851258437049*^-19*I}}
14.41	{{0.49999999931910905 - 9.991428540545527*^-19*I, -0.0597129263352833 - 1.8090018268381283*^-11*I}, {-0.0597129263352833 + 1.8090021155790258*^-11*I, 0.5000000006808911 + 9.991428556701399*^-19*I}}
14.42	{{0.4999999993171286 - 1.1050874247428957*^-18*I, -0.059712926335283356 - 2.6284225643481332*^-11*I}, {-0.059712926335283356 + 2.6284228496156473*^-11*I, 0.5000000006828716 + 1.1050874247428957*^-18*I}}
14.43	{{0.4999999993153179 - 1.2168096678329883*^-18*I, -0.05971292633528333 - 3.4607273768251245*^-11*I}, {-0.059712926335283384 + 3.460727658617497*^-11*I, 0.5000000006846823 + 1.2168096678329883*^-18*I}}
14.44	{{0.4999999993136809 - 1.3343953306119618*^-18*I, -0.059712926335283356 - 4.3054114955148354*^-11*I}, {-0.059712926335283356 + 4.305411773830323*^-11*I, 0.5000000006863193 + 1.3343953306119618*^-18*I}}
14.450000000000001	{{0.49999999931222133 - 1.4579250066439906*^-18*I, -0.05971292633528341 - 5.161961552740762*^-11*I}, {-0.059712926335283384 + 5.161961827577633*^-11*I, 0.5000000006877788 + 1.4579250098751649*^-18*I}}
14.46	{{0.49999999931094274 - 1.5874737916502322*^-18*I, -0.05971292633528347 - 6.029855996765241*^-11*I}, {-0.05971292633528344 + 6.029856268121777*^-11*I, 0.5000000006890575 + 1.5874737981125807*^-18*I}}
14.47	{{0.4999999993098486 - 1.7231114563766509*^-18*I, -0.05971292633528355 - 6.908565508602856*^-11*I}, {-0.059712926335283495 + 6.908565776477349*^-11*I, 0.5000000006901516 + 1.7231114563766509*^-18*I}}
14.48	{{0.49999999930894234 - 1.8649022139494704*^-18*I, -0.05971292633528355 - 7.797553420540007*^-11*I}, {-0.059712926335283495 + 7.79755368493077*^-11*I, 0.5000000006910579 + 1.864902220411819*^-18*I}}
14.49	{{0.49999999930822686 - 2.0129047748051363*^-18*I, -0.05971292633528352 - 8.696276136114208*^-11*I}, {-0.05971292633528352 + 8.696276397019559*^-11*I, 0.5000000006917733 + 2.0129047748051363*^-18*I}}
14.5	{{0.49999999930770533 - 2.1671722788356567*^-18*I, -0.05971292633528358 - 9.604183551302534*^-11*I}, {-0.05971292633528347 + 9.60418380872081*^-11*I, 0.5000000006922949 + 2.1671722788356567*^-18*I}}
14.51	{{0.4999999993073804 - 2.3277518430242045*^-18*I, -0.05971292633528352 - 1.0520719476677917*^-10*I}, {-0.05971292633528352 + 1.0520719730607463*^-10*I, 0.5000000006926197 + 2.3277518430242045*^-18*I}}
14.52	{{0.4999999993072549 - 2.49468534338929*^-18*I, -0.05971292633528355 - 1.1445322060285551*^-10*I}, {-0.05971292633528355 + 1.1445322310724731*^-10*I, 0.5000000006927453 + 2.49468534338929*^-18*I}}
14.530000000000001	{{0.4999999993073312 - 2.6680085619547547*^-18*I, -0.05971292633528358 - 1.2377424210993117*^-10*I}, {-0.059712926335283606 + 1.2377424457940303*^-10*I, 0.500000000692669 + 2.6680085619547547*^-18*I}}
14.540000000000001	{{0.49999999930761163 - 2.8477513935449243*^-18*I, -0.05971292633528358 - 1.3316454022074622*^-10*I}, {-0.05971292633528358 + 1.3316454265528202*^-10*I, 0.5000000006923886 + 2.8477513935449243*^-18*I}}
14.55	{{0.49999999930809846 - 3.033937962106882*^-18*I, -0.059712926335283606 - 1.4261835194786505*^-10*I}, {-0.05971292633528358 + 1.426183543474488*^-10*I, 0.5000000006919018 + 3.033937962106882*^-18*I}}
14.56	{{0.4999999993087936 - 3.2265864139153156*^-18*I, -0.05971292633528358 - 1.5212987461688689*^-10*I}, {-0.059712926335283606 + 1.5212987698150266*^-10*I, 0.5000000006912066 + 3.2265864139153156*^-18*I}}
14.57	{{0.49999999930969896 - 3.4257086655409247*^-18*I, -0.05971292633528358 - 1.6169327009478694*^-10*I}, {-0.059712926335283606 + 1.6169327242441907*^-10*I, 0.5000000006903013 + 3.4257086655409247*^-18*I}}
14.58	{{0.49999999931081623 - 3.631311166407548*^-18*I, -0.059712926335283634 - 1.7130266901097175*^-10*I}, {-0.059712926335283606 + 1.7130267130560463*^-10*I, 0.5000000006891839 + 3.631311166407548*^-18*I}}
14.59	{{0.49999999931214695 - 3.8433938518917*^-18*I, -0.059712926335283634 - 1.8095217496866568*^-10*I}, {-0.059712926335283634 + 1.8095217722828377*^-10*I, 0.5000000006878531 + 3.8433938518917*^-18*I}}
14.6	{{0.4999999993136925 - 4.0619506990845454*^-18*I, -0.059712926335283634 - 1.9063586874432503*^-10*I}, {-0.059712926335283606 + 1.9063587096891308*^-10*I, 0.5000000006863077 + 4.0619506990845454*^-18*I}}
14.61	{{0.49999999931545397 - 4.286969662168414*^-18*I, -0.059712926335283634 - 2.0034781247272867*^-10*I}, {-0.059712926335283606 + 2.003478146622714*^-10*I, 0.5000000006845462 + 4.286969662168414*^-18*I}}
14.620000000000001	{{0.49999999931743244 - 4.518432530245133*^-18*I, -0.059712926335283606 - 2.1008205381541542*^-10*I}, {-0.059712926335283634 + 2.1008205596989777*^-10*I, 0.5000000006825678 + 4.518432530245133*^-18*I}}
14.63	{{0.49999999931962885 - 4.7563149144113284*^-18*I, -0.059712926335283634 - 2.1983263011022467*^-10*I}, {-0.059712926335283606 + 2.1983263222963172*^-10*I, 0.5000000006803713 + 4.756314901486631*^-18*I}}
14.64	{{0.49999999932204386 - 5.000586377005398*^-18*I, -0.05971292633528366 - 2.29593572499636*^-10*I}, {-0.05971292633528366 + 2.2959357458395295*^-10*I, 0.5000000006779562 + 5.000586377005398*^-18*I}}
14.65	{{0.4999999993246781 - 5.251210224812357*^-18*I, -0.05971292633528366 - 2.3935891003567945*^-10*I}, {-0.05971292633528366 + 2.393589120848915*^-10*I, 0.500000000675322 + 5.251210224812357*^-18*I}}
14.66	{{0.4999999993275318 - 5.508143690009597*^-18*I, -0.05971292633528366 - 2.491226737591897*^-10*I}, {-0.05971292633528366 + 2.491226757732824*^-10*I, 0.5000000006724683 + 5.508143690009597*^-18*I}}
14.67	{{0.49999999933060535 - 5.771337749221127*^-18*I, -0.05971292633528366 - 2.5887890075122217*^-10*I}, {-0.059712926335283606 + 2.5887890273018116*^-10*I, 0.5000000006693948 + 5.771337749221127*^-18*I}}
14.68	{{0.49999999933389877 - 6.040737265689241*^-18*I, -0.059712926335283634 - 2.686216381544246*^-10*I}, {-0.059712926335283634 + 2.6862164009823547*^-10*I, 0.5000000006661014 + 6.040737265689241*^-18*I}}
14.69	{{0.499999999337412 - 6.316281105596794*^-18*I, -0.05971292633528366 - 2.783449471622659*^-10*I}, {-0.05971292633528366 + 2.783449490709145*^-10*I, 0.5000000006625881 + 6.316281105596794*^-18*I}}
14.700000000000001	{{0.49999999934114475 - 6.597901672778102*^-18*I, -0.059712926335283634 - 2.8804290697398597*^-10*I}, {-0.059712926335283634 + 2.880429088474583*^-10*I, 0.5000000006588554 + 6.597901672778102*^-18*I}}
14.71	{{0.4999999993450966 - 6.885525606652591*^-18*I, -0.059712926335283634 - 2.9770961871314195*^-10*I}, {-0.059712926335283634 + 2.9770962055142415*^-10*I, 0.5000000006549035 + 6.885525606652591*^-18*I}}
14.72	{{0.4999999993492671 - 7.179073187688725*^-18*I, -0.059712926335283606 - 3.073392093077851*^-10*I}, {-0.059712926335283634 + 3.0733921111086344*^-10*I, 0.500000000650733 + 7.179073213538119*^-18*I}}
14.73	{{0.49999999935365536 - 7.478458725144922*^-18*I, -0.05971292633528366 - 3.16925835330125*^-10*I}, {-0.05971292633528358 + 3.1692583709798575*^-10*I, 0.5000000006463448 + 7.478458725144922*^-18*I}}
14.74	{{0.4999999993582607 - 7.783590479521373*^-18*I, -0.059712926335283634 - 3.2646368679377565*^-10*I}, {-0.059712926335283634 + 3.264636885264053*^-10*I, 0.5000000006417393 + 7.783590479521373*^-18*I}}
14.75	{{0.49999999936308204 - 8.094370740108218*^-18*I, -0.059712926335283606 - 3.3594699090658447*^-10*I}, {-0.059712926335283634 + 3.3594699260396973*^-10*I, 0.5000000006369181 + 8.094370714258824*^-18*I}}
14.76	{{0.49999999936811823 - 8.410695592341006*^-18*I, -0.059712926335283606 - 3.453700157770914*^-10*I}, {-0.05971292633528358 + 3.4537001743921907*^-10*I, 0.500000000631882 + 8.410695592341006*^-18*I}}
14.77	{{0.4999999993733679 - 8.732455383089786*^-18*I, -0.059712926335283606 - 3.5472707407276463*^-10*I}, {-0.05971292633528358 + 3.547270756996215*^-10*I, 0.5000000006266323 + 8.732455383089786*^-18*I}}
14.780000000000001	{{0.49999999937882966 - 9.059534617261529*^-18*I, -0.059712926335283606 - 3.640125266281292*^-10*I}, {-0.059712926335283606 + 3.6401252821970225*^-10*I, 0.5000000006211707 + 9.059534617261529*^-18*I}}
14.790000000000001	{{0.4999999993845018 - 9.391811725155585*^-18*I, -0.059712926335283606 - 3.732207860009307*^-10*I}, {-0.05971292633528355 + 3.732207875572072*^-10*I, 0.5000000006154984 + 9.391811725155585*^-18*I}}
14.8	{{0.49999999939038264 - 9.729159527752773*^-18*I, -0.05971292633528358 - 3.823463199746145*^-10*I}, {-0.059712926335283606 + 3.823463214955818*^-10*I, 0.5000000006096176 + 9.729159527752773*^-18*I}}
14.81	{{0.49999999939647033 - 1.007144477142629*^-17*I, -0.059712926335283495 - 3.913836550053022*^-10*I}, {-0.05971292633528355 + 3.913836564909475*^-10*I, 0.5000000006035299 + 1.007144477142629*^-17*I}}
14.82	{{0.4999999994027628 - 1.0418528955122323*^-17*I, -0.05971292633528352 - 4.003273796115657*^-10*I}, {-0.05971292633528344 + 4.003273810618768*^-10*I, 0.5000000005972374 + 1.0418528955122323*^-17*I}}
14.83	{{0.49999999940925793 - 1.0770267658275796*^-17*I, -0.05971292633528352 - 4.0917214770534484*^-10*I}, {-0.05971292633528352 + 4.0917214912030925*^-10*I, 0.5000000005907423 + 1.0770267658275796*^-17*I}}
14.84	{{0.4999999994159533 - 1.1126510825153716*^-17*I, -0.05971292633528355 - 4.179126818623535*^-10*I}, {-0.05971292633528347 + 4.1791268324195905*^-10*I, 0.5000000005840469 + 1.1126510825153716*^-17*I}}
14.85	{{0.4999999994228466 - 1.1487103230144257*^-17*I, -0.05971292633528352 - 4.265437765303593*^-10*I}, {-0.05971292633528352 + 4.26543777874594*^-10*I, 0.5000000005771537 + 1.1487103255993651*^-17*I}}
14.86	{{0.49999999942993517 - 1.1851883986618278*^-17*I, -0.05971292633528352 - 4.350603011738162*^-10*I}, {-0.05971292633528352 + 4.3506030248266813*^-10*I, 0.5000000005700651 + 1.1851883986618278*^-17*I}}
14.870000000000001	{{0.4999999994372164 - 1.2220686650326896*^-17*I, -0.059712926335283495 - 4.434572033533159*^-10*I}, {-0.059712926335283495 + 4.4345720462677316*^-10*I, 0.5000000005627838 + 1.2220686650326896*^-17*I}}
14.88	{{0.4999999994446874 - 1.2593339994883314*^-17*I, -0.059712926335283384 - 4.5172951173835634*^-10*I}, {-0.05971292633528341 + 4.517295129764074*^-10*I, 0.5000000005553127 + 1.2593339994883314*^-17*I}}
14.89	{{0.49999999945234525 - 1.2969667158732809*^-17*I, -0.05971292633528341 - 4.598723390520604*^-10*I}, {-0.059712926335283384 + 4.5987234025469374*^-10*I, 0.5000000005476549 + 1.2969667132883415*^-17*I}}
14.9	{{0.4999999994601869 - 1.3349486265538197*^-17*I, -0.059712926335283384 - 4.678808849464007*^-10*I}, {-0.05971292633528341 + 4.678808861136049*^-10*I, 0.5000000005398133 + 1.3349486317236985*^-17*I}}
14.91	{{0.4999999994682093 - 1.373261068267377*^-17*I, -0.059712926335283384 - 4.757504388065934*^-10*I}, {-0.059712926335283356 + 4.757504399383571*^-10*I, 0.500000000531791 + 1.3732610734372559*^-17*I}}
14.92	{{0.49999999947640883 - 1.4118848607634993*^-17*I, -0.059712926335283356 - 4.834763824833917*^-10*I}, {-0.059712926335283356 + 4.834763835797038*^-10*I, 0.5000000005235914 + 1.4118848607634993*^-17*I}}
14.93	{{0.49999999948478224 - 1.4508003326532443*^-17*I, -0.05971292633528333 - 4.910541929519991*^-10*I}, {-0.05971292633528333 + 4.910541940128487*^-10*I, 0.5000000005152179 + 1.4508003326532443*^-17*I}}
14.94	{{0.499999999493326 - 1.4899873627682116*^-17*I, -0.0597129263352833 - 4.984794448963832*^-10*I}, {-0.0597129263352833 + 4.984794459217592*^-10*I, 0.500000000506674 + 1.4899873627682116*^-17*I}}
14.950000000000001	{{0.4999999995020366 - 1.5294253491412698*^-17*I, -0.0597129263352833 - 5.05747813217854*^-10*I}, {-0.0597129263352833 + 5.05747814207746*^-10*I, 0.5000000004979634 + 1.5294253491412698*^-17*I}}
14.96	{{0.49999999951091023 - 1.569093255535466*^-17*I, -0.05971292633528327 - 5.128550754667682*^-10*I}, {-0.0597129263352833 + 5.128550764211654*^-10*I, 0.5000000004890901 + 1.569093255535466*^-17*I}}
14.97	{{0.49999999951994295 - 1.608969564915116*^-17*I, -0.0597129263352833 - 5.197971141962884*^-10*I}, {-0.05971292633528327 + 5.197971151151802*^-10*I, 0.5000000004800573 + 1.608969564915116*^-17*I}}
14.98	{{0.49999999952913077 - 1.6490323880132604*^-17*I, -0.05971292633528322 - 5.265699192371892*^-10*I}, {-0.059712926335283134 + 5.265699201205653*^-10*I, 0.5000000004708693 + 1.6490323931831392*^-17*I}}
14.99	{{0.4999999995384699 - 1.6892593495943293*^-17*I, -0.05971292633528319 - 5.331695898927*^-10*I}, {-0.05971292633528316 + 5.331695907405504*^-10*I, 0.5000000004615303 + 1.6892593495943293*^-17*I}}
15.	{{0.49999999954795615 - 1.729627728040872*^-17*I, -0.059712926335283134 - 5.395923370524938*^-10*I}, {-0.059712926335283106 + 5.395923378648083*^-10*I, 0.5000000004520441 + 1.729627728040872*^-17*I}}
15.01	{{0.4999999995575851 - 1.7701143571258578*^-17*I, -0.059712926335283106 - 5.458344852249194*^-10*I}, {-0.059712926335283106 + 5.45834486001688*^-10*I, 0.500000000442415 + 1.7701143571258578*^-17*I}}
15.02	{{0.49999999956735275 - 1.8106957190704962*^-17*I, -0.059712926335283134 - 5.518924744866327*^-10*I}, {-0.05971292633528308 + 5.518924752278457*^-10*I, 0.5000000004326475 + 1.8106957190704962*^-17*I}}
15.030000000000001	{{0.4999999995772545 - 1.851347898015327*^-17*I, -0.05971292633528305 - 5.577628623488725*^-10*I}, {-0.05971292633528308 + 5.5776286305452*^-10*I, 0.5000000004227456 + 1.851347898015327*^-17*I}}
15.040000000000001	{{0.49999999958728597 - 1.8920466420587655*^-17*I, -0.05971292633528308 - 5.634423255396207*^-10*I}, {-0.059712926335282995 + 5.634423262096933*^-10*I, 0.5000000004127142 + 1.8920466472286443*^-17*I}}
15.05	{{0.49999999959744246 - 1.9327673529173462*^-17*I, -0.059712926335282995 - 5.689276617009703*^-10*I}, {-0.05971292633528302 + 5.689276623354586*^-10*I, 0.5000000004025577 + 1.9327673529173462*^-17*I}}
15.06	{{0.4999999996077197 - 1.973485075585964*^-17*I, -0.059712926335282995 - 5.742157910010613*^-10*I}, {-0.05971292633528294 + 5.74215791599956*^-10*I, 0.5000000003922805 + 1.973485075585964*^-17*I}}
15.07	{{0.49999999961811264 - 2.014174560376421*^-17*I, -0.05971292633528297 - 5.793037576600054*^-10*I}, {-0.05971292633528297 + 5.793037582232974*^-10*I, 0.5000000003818876 + 2.014174560376421*^-17*I}}
15.08	{{0.49999999962861674 - 2.0548102267282735*^-17*I, -0.059712926335282995 - 5.841887313892403*^-10*I}, {-0.05971292633528294 + 5.841887319169203*^-10*I, 0.5000000003713835 + 2.0548102318981523*^-17*I}}
15.09	{{0.49999999963922703 - 2.095366245926895*^-17*I, -0.059712926335282884 - 5.888680087438525*^-10*I}, {-0.05971292633528283 + 5.888680092359118*^-10*I, 0.5000000003607731 + 2.095366245926895*^-17*I}}
15.1	{{0.49999999964993885 - 2.1358164532155342*^-17*I, -0.05971292633528286 - 5.93339014387418*^-10*I}, {-0.05971292633528283 + 5.933390148438477*^-10*I, 0.5000000003500613 + 2.1358164532155342*^-17*I}}
15.11	{{0.49999999966074715 - 2.1761344822121665*^-17*I, -0.0597129263352828 - 5.975993022689605*^-10*I}, {-0.05971292633528283 + 5.975993026897522*^-10*I, 0.5000000003392531 + 2.1761344822121665*^-17*I}}
15.120000000000001	{{0.49999999967164693 - 2.2162936615119155*^-17*I, -0.059712926335282746 - 6.016465567117162*^-10*I}, {-0.05971292633528272 + 6.016465570968612*^-10*I, 0.5000000003283533 + 2.2162936615119155*^-17*I}}
15.13	{{0.4999999996826331 - 2.256267118084631*^-17*I, -0.05971292633528272 - 6.054785934133953*^-10*I}, {-0.05971292633528272 + 6.054785937628853*^-10*I, 0.5000000003173671 + 2.256267118084631*^-17*I}}
15.14	{{0.4999999996937007 - 2.296027766935131*^-17*I, -0.05971292633528272 - 6.090933603577128*^-10*I}, {-0.05971292633528269 + 6.090933606715395*^-10*I, 0.5000000003062995 + 2.296027766935131*^-17*I}}
15.15	{{0.49999999970484443 - 2.335548280083928*^-17*I, -0.05971292633528261 - 6.124889386369969*^-10*I}, {-0.059712926335282634 + 6.124889389151523*^-10*I, 0.5000000002951557 + 2.335548280083928*^-17*I}}
15.16	{{0.4999999997160593 - 2.374801169285291*^-17*I, -0.059712926335282634 - 6.15663543185747*^-10*I}, {-0.05971292633528261 + 6.15663543428223*^-10*I, 0.5000000002839409 + 2.374801169285291*^-17*I}}
15.17	{{0.4999999997273401 - 2.413758796367003*^-17*I, -0.05971292633528255 - 6.186155234250356*^-10*I}, {-0.05971292633528258 + 6.186155236318243*^-10*I, 0.5000000002726601 + 2.413758796367003*^-17*I}}
15.18	{{0.4999999997386815 - 2.452393300852058*^-17*I, -0.05971292633528255 - 6.213433638177379*^-10*I}, {-0.05971292633528255 + 6.213433639888317*^-10*I, 0.5000000002613186 + 2.452393300852058*^-17*I}}
15.19	{{0.4999999997500783 - 2.4906767395453876*^-17*I, -0.059712926335282523 - 6.238456843345946*^-10*I}, {-0.059712926335282523 + 6.238456844699861*^-10*I, 0.5000000002499219 + 2.4906767395453876*^-17*I}}
15.200000000000001	{{0.4999999997615253 - 2.528581024495317*^-17*I, -0.059712926335282496 - 6.261212408311563*^-10*I}, {-0.05971292633528247 + 6.261212409308378*^-10*I, 0.5000000002384749 + 2.528581024495317*^-17*I}}
15.21	{{0.499999999773017 - 2.566077928163443*^-17*I, -0.059712926335282385 - 6.281689253357488*^-10*I}, {-0.059712926335282385 + 6.28168925399713*^-10*I, 0.5000000002269832 + 2.566077928163443*^-17*I}}
15.22	{{0.49999999978454823 - 2.6031391609728163*^-17*I, -0.059712926335282385 - 6.299877662485957*^-10*I}, {-0.05971292633528241 + 6.299877662768355*^-10*I, 0.5000000002154519 + 2.6031391609728163*^-17*I}}
15.23	{{0.49999999979611354 - 2.6397363713079413*^-17*I, -0.059712926335282385 - 6.315769284523256*^-10*I}, {-0.059712926335282385 + 6.315769284448338*^-10*I, 0.5000000002038867 + 2.6397363713079413*^-17*I}}
15.24	{{0.49999999980770765 - 2.6758410783063522*^-17*I, -0.0597129263352823 - 6.329357133341152*^-10*I}, {-0.059712926335282274 + 6.329357132908849*^-10*I, 0.5000000001922925 + 2.6758410783063522*^-17*I}}
15.25	{{0.4999999998193253 - 2.7114248424646138*^-17*I, -0.059712926335282274 - 6.340635587197834*^-10*I}, {-0.059712926335282274 + 6.34063558640808*^-10*I, 0.500000000180675 + 2.7114248424646138*^-17*I}}
15.26	{{0.49999999983096083 - 2.746459120881714*^-17*I, -0.05971292633528219 - 6.349600387201835*^-10*I}, {-0.05971292633528219 + 6.349600386054562*^-10*I, 0.5000000001690392 + 2.746459120881714*^-17*I}}
15.27	{{0.4999999998426093 - 2.780915427525308*^-17*I, -0.05971292633528219 - 6.35624863490312*^-10*I}, {-0.05971292633528216 + 6.356248633398262*^-10*I, 0.500000000157391 + 2.780915427525308*^-17*I}}
15.280000000000001	{{0.4999999998542649 - 2.814765203984748*^-17*I, -0.05971292633528216 - 6.360578789015799*^-10*I}, {-0.05971292633528216 + 6.360578787153294*^-10*I, 0.5000000001457353 + 2.814765203984748*^-17*I}}
15.290000000000001	{{0.4999999998659226 - 2.847979964227688*^-17*I, -0.05971292633528205 - 6.362590661277435*^-10*I}, {-0.05971292633528208 + 6.362590659057218*^-10*I, 0.5000000001340776 + 2.847979964227688*^-17*I}}
15.3	{{0.4999999998775769 - 2.880531258410936*^-17*I, -0.05971292633528197 - 6.36228541145055*^-10*I}, {-0.05971292633528208 + 6.36228540887256*^-10*I, 0.5000000001224234 + 2.880531258410936*^-17*I}}
15.31	{{0.4999999998892225 - 2.9123906728804505*^-17*I, -0.059712926335281996 - 6.359665541472137*^-10*I}, {-0.059712926335281996 + 6.359665538536314*^-10*I, 0.5000000001107776 + 2.9123906677105717*^-17*I}}
15.32	{{0.49999999990085414 - 2.9435298508508574*^-17*I, -0.05971292633528197 - 6.354734888757701*^-10*I}, {-0.05971292633528197 + 6.354734885463987*^-10*I, 0.500000000099146 + 2.9435298508508574*^-17*I}}
15.33	{{0.4999999999124666 - 2.973920575123511*^-17*I, -0.05971292633528191 - 6.347498618666661*^-10*I}, {-0.05971292633528194 + 6.347498615015*^-10*I, 0.5000000000875336 + 2.973920575123511*^-17*I}}
15.34	{{0.4999999999240544 - 3.003534700878069*^-17*I, -0.05971292633528183 - 6.337963216136414*^-10*I}, {-0.05971292633528183 + 6.337963212126747*^-10*I, 0.5000000000759458 + 3.003534700878069*^-17*I}}
15.35	{{0.49999999993561245 - 3.032344197031524*^-17*I, -0.059712926335281746 - 6.326136476492876*^-10*I}, {-0.05971292633528186 + 6.326136472125149*^-10*I, 0.5000000000643878 + 3.032344197031524*^-17*I}}
15.36	{{0.49999999994713545 - 3.060321182427354*^-17*I, -0.059712926335281746 - 6.312027495445753*^-10*I}, {-0.05971292633528172 + 6.312027490719913*^-10*I, 0.5000000000528647 + 3.060321182427354*^-17*I}}
15.370000000000001	{{0.4999999999586183 - 3.087437941345159*^-17*I, -0.05971292633528172 - 6.295646658277107*^-10*I}, {-0.059712926335281746 + 6.295646653193102*^-10*I, 0.5000000000413818 + 3.087437941345159*^-17*I}}
15.38	{{0.49999999997005584 - 3.1136669131609054*^-17*I, -0.05971292633528166 - 6.277005628232435*^-10*I}, {-0.05971292633528169 + 6.277005622790213*^-10*I, 0.5000000000299443 + 3.1136669131609054*^-17*I}}
15.39	{{0.499999999981443 - 3.1389807337059536*^-17*I, -0.059712926335281635 - 6.256117334123712*^-10*I}, {-0.059712926335281635 + 6.256117328323226*^-10*I, 0.5000000000185572 + 3.1389807388758324*^-17*I}}
15.4	{{0.49999999999277467 - 3.1633522559465755*^-17*I, -0.05971292633528158 - 6.232995957154389*^-10*I}, {-0.05971292633528169 + 6.232995950995589*^-10*I, 0.5000000000072256 + 3.1633522559465755*^-17*I}}
15.41	{{0.5000000000040458 - 3.186754539644196*^-17*I, -0.059712926335281497 - 6.207656916976701*^-10*I}, {-0.059712926335281524 + 6.207656910459539*^-10*I, 0.4999999999959544 + 3.186754534474317*^-17*I}}
15.42	{{0.5000000000152515 - 3.209160856525272*^-17*I, -0.05971292633528144 - 6.180116856992079*^-10*I}, {-0.059712926335281497 + 6.180116850116512*^-10*I, 0.49999999998474876 + 3.209160861695151*^-17*I}}
15.43	{{0.5000000000263867 - 3.230544819528263*^-17*I, -0.05971292633528141 - 6.150393628905868*^-10*I}, {-0.05971292633528141 + 6.150393621671849*^-10*I, 0.4999999999736134 + 3.230544819528263*^-17*I}}
15.44	{{0.5000000000374469 - 3.250880232877146*^-17*I, -0.059712926335281385 - 6.118506276547908*^-10*I}, {-0.05971292633528141 + 6.118506268955397*^-10*I, 0.49999999996255334 + 3.250880227707267*^-17*I}}
15.450000000000001	{{0.5000000000484268 - 3.270141231668141*^-17*I, -0.0597129263352813 - 6.084475018970981*^-10*I}, {-0.05971292633528133 + 6.084475011019935*^-10*I, 0.4999999999515732 + 3.270141226498262*^-17*I}}
15.46	{{0.5000000000593223 - 3.28830221466129*^-17*I, -0.0597129263352813 - 6.048321232839525*^-10*I}, {-0.059712926335281274 + 6.048321224529903*^-10*I, 0.4999999999406779 + 3.28830221466129*^-17*I}}
15.47	{{0.5000000000701281 - 3.3053379683575464*^-17*I, -0.05971292633528125 - 6.010067434121261*^-10*I}, {-0.05971292633528125 + 6.010067425453022*^-10*I, 0.4999999999298721 + 3.3053379683575464*^-17*I}}
15.48	{{0.50000000008084 - 3.321223553261442*^-17*I, -0.05971292633528119 - 5.969737259094956*^-10*I}, {-0.05971292633528119 + 5.969737250068067*^-10*I, 0.49999999991916017 + 3.3212235480915634*^-17*I}}
15.49	{{0.5000000000914533 - 3.335934417618421*^-17*I, -0.05971292633528116 - 5.927355444687784*^-10*I}, {-0.059712926335281136 + 5.927355435302205*^-10*I, 0.49999999990854693 + 3.335934417618421*^-17*I}}
15.5	{{0.5000000001019634 - 3.3494463819052015*^-17*I, -0.059712926335281025 - 5.882947808156035*^-10*I}, {-0.059712926335281025 + 5.882947798411733*^-10*I, 0.4999999998980367 + 3.3494463819052015*^-17*I}}
15.51	{{0.5000000001123662 - 3.361735618150264*^-17*I, -0.059712926335281025 - 5.836541226123472*^-10*I}, {-0.059712926335281025 + 5.836541216020411*^-10*I, 0.4999999998876339 + 3.361735612980385*^-17*I}}
15.52	{{0.5000000001226573 - 3.3727787378217884*^-17*I, -0.059712926335281 - 5.788163612991796*^-10*I}, {-0.059712926335281 + 5.788163602529944*^-10*I, 0.4999999998773428 + 3.3727787326519095*^-17*I}}
15.530000000000001	{{0.5000000001328324 - 3.382552755638503*^-17*I, -0.05971292633528094 - 5.737843898738092*^-10*I}, {-0.05971292633528097 + 5.737843887917419*^-10*I, 0.49999999986716775 + 3.382552755638503*^-17*I}}
15.540000000000001	{{0.5000000001428875 - 3.3910351050793224*^-17*I, -0.05971292633528086 - 5.685612006114458*^-10*I}, {-0.059712926335280914 + 5.685611994934934*^-10*I, 0.49999999985711274 + 3.3910351050793224*^-17*I}}
15.55	{{0.5000000001528182 - 3.398203684912254*^-17*I, -0.05971292633528086 - 5.631498827265259*^-10*I}, {-0.05971292633528083 + 5.631498815726855*^-10*I, 0.499999999847182 + 3.398203684912254*^-17*I}}
15.56	{{0.5000000001626208 - 3.404036843684765*^-17*I, -0.05971292633528075 - 5.575536199777869*^-10*I}, {-0.0597129263352808 + 5.575536187880559*^-10*I, 0.4999999998373793 + 3.404036843684765*^-17*I}}
15.57	{{0.5000000001722913 - 3.40851342108281*^-17*I, -0.05971292633528075 - 5.51775688218303*^-10*I}, {-0.05971292633528072 + 5.517756869926788*^-10*I, 0.4999999998277088 + 3.40851342108281*^-17*I}}
15.58	{{0.500000000181826 - 3.411612722081439*^-17*I, -0.059712926335280664 - 5.458194528921114*^-10*I}, {-0.05971292633528061 + 5.458194516305915*^-10*I, 0.4999999998181741 + 3.411612722081439*^-17*I}}
15.59	{{0.5000000001912213 - 3.413314584153221*^-17*I, -0.059712926335280636 - 5.396883664791053*^-10*I}, {-0.05971292633528069 + 5.396883651816872*^-10*I, 0.49999999980877896 + 3.413314584153221*^-17*I}}
15.6	{{0.5000000002004732 - 3.41359935141885*^-17*I, -0.05971292633528058 - 5.333859658898888*^-10*I}, {-0.05971292633528061 + 5.333859645565705*^-10*I, 0.49999999979952703 + 3.41359935141885*^-17*I}}
15.610000000000001	{{0.5000000002095785 - 3.4124479160061764*^-17*I, -0.0597129263352805 - 5.269158698123085*^-10*I}, {-0.059712926335280525 + 5.269158684430878*^-10*I, 0.4999999997904217 + 3.4124479160061764*^-17*I}}
15.620000000000001	{{0.5000000002185336 - 3.409841676691175*^-17*I, -0.059712926335280414 - 5.202817760114143*^-10*I}, {-0.059712926335280525 + 5.202817746062895*^-10*I, 0.49999999978146653 + 3.409841681861054*^-17*I}}
15.63	{{0.5000000002273355 - 3.4057626474654016*^-17*I, -0.059712926335280386 - 5.134874585846133*^-10*I}, {-0.059712926335280414 + 5.134874571435824*^-10*I, 0.4999999997726647 + 3.4057626474654016*^-17*I}}
15.64	{{0.5000000002359807 - 3.400193385157689*^-17*I, -0.05971292633528036 - 5.065367651738208*^-10*I}, {-0.059712926335280386 + 5.065367636968823*^-10*I, 0.49999999976401954 + 3.400193385157689*^-17*I}}
15.65	{{0.5000000002444661 - 3.393117035963057*^-17*I, -0.05971292633528025 - 4.994336141364119*^-10*I}, {-0.05971292633528036 + 4.994336126235639*^-10*I, 0.4999999997555341 + 3.393117035963057*^-17*I}}
15.66	{{0.5000000002527889 - 3.384517356122226*^-17*I, -0.05971292633528033 - 4.921819916768287*^-10*I}, {-0.059712926335280275 + 4.921819901280703*^-10*I, 0.4999999997472113 + 3.384517350952347*^-17*I}}
15.67	{{0.5000000002609462 - 3.37437870675174*^-17*I, -0.05971292633528019 - 4.847859489406851*^-10*I}, {-0.059712926335280164 + 4.847859473560147*^-10*I, 0.49999999973905407 + 3.3743787015818614*^-17*I}}
15.68	{{0.5000000002689349 - 3.362686059013845*^-17*I, -0.05971292633528008 - 4.772495990732519*^-10*I}, {-0.05971292633528019 + 4.772495974526684*^-10*I, 0.4999999997310653 + 3.362686059013845*^-17*I}}
15.69	{{0.5000000002767526 - 3.3494250509851553*^-17*I, -0.05971292633528005 - 4.695771142442324*^-10*I}, {-0.05971292633528011 + 4.695771125877348*^-10*I, 0.4999999997232475 + 3.349425056155034*^-17*I}}
15.700000000000001	{{0.5000000002843968 - 3.3345819643921995*^-17*I, -0.05971292633528005 - 4.6177272264071917*^-10*I}, {-0.05971292633528011 + 4.617727209483066*^-10*I, 0.4999999997156034 + 3.3345819643921995*^-17*I}}
15.71	{{0.5000000002918649 - 3.3181437168566023*^-17*I, -0.059712926335279914 - 4.5384070543028456*^-10*I}, {-0.05971292633528 + 4.5384070370195633*^-10*I, 0.49999999970813513 + 3.3181437168566023*^-17*I}}
15.72	{{0.5000000002991547 - 3.300097916178812*^-17*I, -0.059712926335279914 - 4.457853936961328*^-10*I}, {-0.05971292633528 + 4.457853919318882*^-10*I, 0.4999999997008454 + 3.300097916178812*^-17*I}}
15.73	{{0.5000000003062639 - 3.2804328448284636*^-17*I, -0.05971292633527986 - 4.376111653462899*^-10*I}, {-0.059712926335279914 + 4.3761116354612845*^-10*I, 0.4999999996937363 + 3.280432847413403*^-17*I}}
15.74	{{0.5000000003131904 - 3.259137480623895*^-17*I, -0.0597129263352798 - 4.2932244199878976*^-10*I}, {-0.059712926335279914 + 4.293224401627112*^-10*I, 0.49999999968680975 + 3.2591374832088345*^-17*I}}
15.75	{{0.5000000003199322 - 3.236201499317086*^-17*I, -0.059712926335279776 - 4.209236858448615*^-10*I}, {-0.0597129263352798 + 4.2092368397286554*^-10*I, 0.4999999996800679 + 3.236201499317086*^-17*I}}
15.76	{{0.5000000003264873 - 3.211555655551008*^-17*I, -0.05971292633527969 - 4.1242227373093683*^-10*I}, {-0.0597129263352798 + 4.1242227182306584*^-10*I, 0.49999999967351294 + 3.211555655551008*^-17*I}}
15.77	{{0.5000000003328489 - 3.1843184487962573*^-17*I, -0.05971292633527964 - 4.038649492547893*^-10*I}, {-0.05971292633527969 + 4.038649473117107*^-10*I, 0.49999999966715114 + 3.184318451381197*^-17*I}}
15.780000000000001	{{0.5000000003390166 - 3.154215172371405*^-17*I, -0.05971292633527958 - 3.9526948224580253*^-10*I}, {-0.059712926335279665 + 3.952694802683846*^-10*I, 0.4999999996609835 + 3.154215172371405*^-17*I}}
15.790000000000001	{{0.5000000003449916 - 3.1212680076415653*^-17*I, -0.0597129263352795 - 3.8663939184513057*^-10*I}, {-0.059712926335279554 + 3.866393898342338*^-10*I, 0.4999999996550085 + 3.121268005056626*^-17*I}}
15.8	{{0.5000000003507753 - 3.085501309905898*^-17*I, -0.05971292633527947 - 3.7797812911864455*^-10*I}, {-0.059712926335279554 + 3.779781270751218*^-10*I, 0.4999999996492249 + 3.085501309905898*^-17*I}}
15.81	{{0.500000000356369 - 3.046941613567491*^-17*I, -0.05971292633527936 - 3.6928907685116754*^-10*I}, {-0.05971292633527944 + 3.692890747758638*^-10*I, 0.49999999964363095 + 3.0469416161524306*^-17*I}}
15.82	{{0.5000000003617746 - 3.005617585604448*^-17*I, -0.05971292633527936 - 3.6057554939248923*^-10*I}, {-0.05971292633527944 + 3.605755472862414*^-10*I, 0.4999999996382255 + 3.0056175830195084*^-17*I}}
15.83	{{0.5000000003669933 - 2.961559963531343*^-17*I, -0.059712926335279304 - 3.5184079255454596*^-10*I}, {-0.05971292633527936 + 3.5184079041818343*^-10*I, 0.4999999996330068 + 2.961559963531343*^-17*I}}
15.84	{{0.5000000003720269 - 2.914801550229343*^-17*I, -0.059712926335279276 - 3.4308798355908593*^-10*I}, {-0.05971292633527933 + 3.430879813934301*^-10*I, 0.49999999962797326 + 2.914801550229343*^-17*I}}
15.85	{{0.5000000003768766 - 2.8653771338130844*^-17*I, -0.05971292633527914 - 3.343202310351522*^-10*I}, {-0.05971292633527922 + 3.3432022884101654*^-10*I, 0.49999999962312336 + 2.8653771338130844*^-17*I}}
15.860000000000001	{{0.5000000003815445 - 2.8133234824607955*^-17*I, -0.05971292633527911 - 3.2554057506565826*^-10*I}, {-0.059712926335279165 + 3.255405728438485*^-10*I, 0.49999999961845565 + 2.813323479875856*^-17*I}}
15.870000000000001	{{0.5000000003860322 - 2.75867927979081*^-17*I, -0.059712926335279054 - 3.167519872823605*^-10*I}, {-0.05971292633527914 + 3.1675198503367454*^-10*I, 0.499999999613968 + 2.75867927979081*^-17*I}}
15.88	{{0.5000000003903411 - 2.7014850860874768*^-17*I, -0.059712926335279026 - 3.0795737100840783*^-10*I}, {-0.05971292633527911 + 3.079573687336358*^-10*I, 0.499999999609659 + 2.7014850860874768*^-17*I}}
15.89	{{0.5000000003944732 - 2.6417833046969468*^-17*I, -0.05971292633527894 - 2.9915956144777*^-10*I}, {-0.059712926335279054 + 2.991595591476941*^-10*I, 0.499999999605527 + 2.6417833046969468*^-17*I}}
15.9	{{0.5000000003984302 - 2.5796181148187484*^-17*I, -0.05971292633527889 - 2.903613259206829*^-10*I}, {-0.059712926335279054 + 2.9036132359607756*^-10*I, 0.49999999960157004 + 2.5796181148187484*^-17*I}}
15.91	{{0.5000000004022138 - 2.5150354637509697*^-17*I, -0.05971292633527883 - 2.815653641443154*^-10*I}, {-0.05971292633527894 + 2.8156536179594715*^-10*I, 0.4999999995977863 + 2.5150354637509697*^-17*I}}
15.92	{{0.500000000405826 - 2.448082955737863*^-17*I, -0.05971292633527875 - 2.727743085578269*^-10*I}, {-0.05971292633527886 + 2.7277430618645444*^-10*I, 0.4999999995941741 + 2.448082955737863*^-17*I}}
15.93	{{0.5000000004092685 - 2.3788098778192395*^-17*I, -0.05971292633527872 - 2.6399072469092935*^-10*I}, {-0.059712926335278776 + 2.6399072229730363*^-10*I, 0.4999999995907316 + 2.3788098752343*^-17*I}}
15.94	{{0.5000000004125432 - 2.3072670990178317*^-17*I, -0.05971292633527869 - 2.5521711157508395*^-10*I}, {-0.059712926335278776 + 2.5521710915994796*^-10*I, 0.499999999587457 + 2.307267101602771*^-17*I}}
15.950000000000001	{{0.5000000004156518 - 2.2335070599995362*^-17*I, -0.059712926335278554 - 2.4645590219644466*^-10*I}, {-0.059712926335278665 + 2.4645589976053373*^-10*I, 0.49999999958434826 + 2.2335070599995362*^-17*I}}
15.96	{{0.5000000004185965 - 2.157583685185473*^-17*I, -0.05971292633527853 - 2.3770946398961547*^-10*I}, {-0.05971292633527861 + 2.3770946153365693*^-10*I, 0.49999999958140373 + 2.1575836877704124*^-17*I}}
15.97	{{0.5000000004213789 - 2.0795523633649406*^-17*I, -0.05971292633527847 - 2.2898009937126813*^-10*I}, {-0.059712926335278554 + 2.2898009689598144*^-10*I, 0.4999999995786212 + 2.0795523646574103*^-17*I}}
15.98	{{0.5000000004240012 - 1.999469888241809*^-17*I, -0.05971292633527839 - 2.2027004631272059*^-10*I}, {-0.059712926335278554 + 2.2027004381881762*^-10*I, 0.49999999957599905 + 1.999469888241809*^-17*I}}
15.99	{{0.500000000426465 - 1.9173943976884437*^-17*I, -0.05971292633527836 - 2.1158147895044962*^-10*I}, {-0.05971292633527847 + 2.1158147643863416*^-10*I, 0.49999999957353525 + 1.9173943976884437*^-17*I}}
16.	{{0.5000000004287724 - 1.8333853375565535*^-17*I, -0.059712926335278305 - 2.029165082335769*^-10*I}, {-0.05971292633527836 + 2.0291650570454504*^-10*I, 0.49999999957122776 + 1.8333853388490232*^-17*I}}
16.01	{{0.5000000004309253 - 1.7475034073934634*^-17*I, -0.05971292633527828 - 1.9427718260733975*^-10*I}, {-0.059712926335278305 + 1.9427718006177972*^-10*I, 0.49999999956907487 + 1.7475034073934634*^-17*I}}
16.02	{{0.5000000004329257 - 1.6598104945261592*^-17*I, -0.059712926335278194 - 1.8566548873150572*^-10*I}, {-0.05971292633527825 + 1.8566548617009791*^-10*I, 0.4999999995670745 + 1.6598104945261592*^-17*I}}
16.03	{{0.5000000004347754 - 1.570369640457075*^-17*I, -0.05971292633527811 - 1.7708335223270668*^-10*I}, {-0.059712926335278194 + 1.7708334965612358*^-10*I, 0.49999999956522473 + 1.5703696391646054*^-17*I}}
16.04	{{0.5000000004364766 - 1.4792449697782597*^-17*I, -0.05971292633527797 - 1.685326384896887*^-10*I}, {-0.059712926335278166 + 1.6853263589859506*^-10*I, 0.4999999995635236 + 1.4792449697782597*^-17*I}}
16.05	{{0.5000000004380312 - 1.3865016591521035*^-17*I, -0.05971292633527797 - 1.6001515345034243*^-10*I}, {-0.05971292633527808 + 1.6001515084539512*^-10*I, 0.4999999995619691 + 1.3865016591521035*^-17*I}}
16.06	{{0.5000000004394408 - 1.2922058610556258*^-17*I, -0.059712926335277944 - 1.515326444795458*^-10*I}, {-0.059712926335278 + 1.515326418613939*^-10*I, 0.4999999995605593 + 1.292205859763156*^-17*I}}
16.07	{{0.5000000004407078 - 1.1964246675913227*^-17*I, -0.05971292633527789 - 1.4308680123664725*^-10*I}, {-0.05971292633527797 + 1.4308679860593192*^-10*I, 0.49999999955929236 + 1.1964246675913227*^-17*I}}
16.080000000000002	{{0.5000000004418339 - 1.0992260432787428*^-17*I, -0.05971292633527772 - 1.346792565815857*^-10*I}, {-0.05971292633527789 + 1.3467925393894036*^-10*I, 0.4999999995581662 + 1.0992260432787428*^-17*I}}
16.09	{{0.5000000004428211 - 1.0006787811105171*^-17*I, -0.05971292633527772 - 1.2631158750847153*^-10*I}, {-0.05971292633527783 + 1.2631158485452166*^-10*I, 0.499999999557179 + 1.0006787811105171*^-17*I}}
16.1	{{0.5000000004436714 - 9.008524495611007*^-18*I, -0.059712926335277666 - 1.1798531610557211*^-10*I}, {-0.059712926335277805 + 1.179853134409355*^-10*I, 0.4999999995563287 + 9.00852448268631*^-18*I}}
16.11	{{0.5000000004443867 - 7.998173202084693*^-18*I, -0.05971292633527753 - 1.0970191054058491*^-10*I}, {-0.059712926335277694 + 1.0970190786587135*^-10*I, 0.49999999955561336 + 7.998173202084693*^-18*I}}
16.12	{{0.5000000004449691 - 6.976443418847252*^-18*I, -0.05971292633527758 - 1.0146278607002855*^-10*I}, {-0.059712926335277694 + 1.0146278338584012*^-10*I, 0.49999999955503116 + 6.976443418847252*^-18*I}}
16.13	{{0.50000000044542 - 5.944050618354453*^-18*I, -0.059712926335277444 - 9.32693060716942*^-11*I}, {-0.05971292633527758 + 9.32693033786251*^-11*I, 0.4999999995545801 + 5.944050611892104*^-18*I}}
16.14	{{0.5000000004457419 - 4.901715843606499*^-18*I, -0.059712926335277416 - 8.512278309892996*^-11*I}, {-0.05971292633527753 + 8.512278039756657*^-11*I, 0.4999999995542583 + 4.901715843606499*^-18*I}}
16.15	{{0.5000000004459364 - 3.850165197622499*^-18*I, -0.05971292633527739 - 7.702447995571219*^-11*I}, {-0.0597129263352775 + 7.702447724663303*^-11*I, 0.4999999995540638 + 3.850165197622499*^-18*I}}
16.16	{{0.5000000004460052 - 2.7901290614962913*^-18*I, -0.05971292633527722 - 6.897561079126733*^-11*I}, {-0.05971292633527736 + 6.897560807504307*^-11*I, 0.49999999955399477 + 2.7901290550339427*^-18*I}}
16.17	{{0.5000000004459507 - 1.7223419522247778*^-18*I, -0.05971292633527725 - 6.097734221316186*^-11*I}, {-0.05971292633527733 + 6.09773394903554*^-11*I, 0.4999999995540494 + 1.7223419522247778*^-18*I}}
16.18	{{0.5000000004457744 - 6.4754158889855925*^-19*I, -0.05971292633527717 - 5.30307944176627*^-11*I}, {-0.05971292633527722 + 5.3030791688829053*^-11*I, 0.4999999995542257 + 6.4754158889855925*^-19*I}}
16.19	{{0.5000000004454781 + 4.335314465713623*^-19*I, -0.05971292633527708 - 4.5137042336205244*^-11*I}, {-0.059712926335277194 + 4.513703960189162*^-11*I, 0.49999999955452207 - 4.335314465713623*^-19*I}}
16.2	{{0.5000000004450639 + 1.5201341876673751*^-18*I, -0.05971292633527703 - 3.729711679685837*^-11*I}, {-0.05971292633527714 + 3.7297114057604125*^-11*I, 0.49999999955493635 - 1.5201341844362009*^-18*I}}
16.21	{{0.5000000004445332 + 2.6115219876612482*^-18*I, -0.059712926335277 - 2.951200569955084*^-11*I}, {-0.059712926335277 + 2.951200295588751*^-11*I, 0.4999999995554668 - 2.6115219876612482*^-18*I}}
16.22	{{0.5000000004438883 + 3.706948962285006*^-18*I, -0.05971292633527692 - 2.178265520397289*^-11*I}, {-0.059712926335277 + 2.1782652456424162*^-11*I, 0.49999999955611185 - 3.706948962285006*^-18*I}}
16.23	{{0.5000000004431305 + 4.805668451788849*^-18*I, -0.059712926335276834 - 1.4109970928904156*^-11*I}, {-0.05971292633527689 + 1.4109968177985882*^-11*I, 0.4999999995568696 - 4.805668451788849*^-18*I}}
16.240000000000002	{{0.500000000442262 + 5.906933705950097*^-18*I, -0.05971292633527675 - 6.494819161893539*^-12*I}, {-0.05971292633527689 + 6.49481640811375*^-12*I, 0.4999999995577382 - 5.906933705950097*^-18*I}}
16.25	{{0.5000000004412841 + 7.009998323512892*^-18*I, -0.059712926335276695 + 1.0619719219410143*^-12*I}, {-0.05971292633527675 - 1.061974678082132*^-12*I, 0.49999999955871605 - 7.009998323512892*^-18*I}}
16.26	{{0.5000000004401988 + 8.11411663992911*^-18*I, -0.059712926335276584 + 8.559611033126439*^-12*I}, {-0.05971292633527667 - 8.55961379113653*^-12*I, 0.49999999955980134 - 8.11411663992911*^-18*I}}
16.27	{{0.5000000004390077 + 9.21854455453897*^-18*I, -0.05971292633527661 + 1.599734253419471*^-11*I}, {-0.05971292633527667 - 1.599734529358926*^-11*I, 0.4999999995609924 - 9.218544556154556*^-18*I}}
16.28	{{0.5000000004377125 + 1.0322539672742704*^-17*I, -0.05971292633527647 + 2.3374445200411574*^-11*I}, {-0.059712926335276584 - 2.3374447960713892*^-11*I, 0.4999999995622877 - 1.0322539671127117*^-17*I}}
16.29	{{0.500000000436315 + 1.1425362171955266*^-17*I, -0.05971292633527647 + 3.069023097593869*^-11*I}, {-0.05971292633527661 - 3.069023373667992*^-11*I, 0.49999999956368524 - 1.1425362171955266*^-17*I}}
16.3	{{0.5000000004348165 + 1.2526274969627385*^-17*I, -0.05971292633527639 + 3.794404372665621*^-11*I}, {-0.059712926335276445 - 3.7944046487375343*^-11*I, 0.4999999995651836 - 1.2526274969627385*^-17*I}}
16.31	{{0.5000000004332189 + 1.3624544434103907*^-17*I, -0.05971292633527625 + 4.513525799071131*^-11*I}, {-0.05971292633527642 - 4.5135260750955166*^-11*I, 0.49999999956678126 - 1.3624544434103907*^-17*I}}
16.32	{{0.5000000004315237 + 1.471944087576229*^-17*I, -0.05971292633527625 + 5.226327772801799*^-11*I}, {-0.05971292633527636 - 5.2263280487341196*^-11*I, 0.4999999995684765 - 1.471944087576229*^-17*I}}
16.330000000000002	{{0.5000000004297324 + 1.5810238844280623*^-17*I, -0.05971292633527614 + 5.932753506972083*^-11*I}, {-0.05971292633527622 - 5.93275378276859*^-11*I, 0.49999999957026775 - 1.5810238844280623*^-17*I}}
16.34	{{0.5000000004278465 + 1.6896217865345377*^-17*I, -0.05971292633527611 + 6.632748906886395*^-11*I}, {-0.05971292633527617 - 6.632749182504121*^-11*I, 0.4999999995721537 - 1.6896217865345377*^-17*I}}
16.35	{{0.5000000004258678 + 1.7976662712070027*^-17*I, -0.059712926335276056 + 7.326262445329949*^-11*I}, {-0.05971292633527617 - 7.326262720726707*^-11*I, 0.49999999957413244 - 1.7976662718532376*^-17*I}}
16.36	{{0.5000000004237974 + 1.9050863921982944*^-17*I, -0.059712926335275945 + 8.01324503819495*^-11*I}, {-0.05971292633527603 - 8.013245313329342*^-11*I, 0.49999999957620267 - 1.9050863921982944*^-17*I}}
16.37	{{0.5000000004216372 + 2.0118118314015277*^-17*I, -0.059712926335275834 + 8.69364992055712*^-11*I}, {-0.059712926335276 - 8.693650195388526*^-11*I, 0.49999999957836305 - 2.0118118314015277*^-17*I}}
16.38	{{0.5000000004193882 + 2.1177729402091254*^-17*I, -0.059712926335275834 + 9.36743252330313*^-11*I}, {-0.05971292633527592 - 9.367432797791719*^-11*I, 0.49999999958061203 - 2.1177729408553603*^-17*I}}
16.39	{{0.5000000004170521 + 2.2229007815180845*^-17*I, -0.05971292633527572 + 1.0034550350424138*^-10*I}, {-0.05971292633527586 - 1.0034550624530858*^-10*I, 0.4999999995829481 - 2.2229007815180845*^-17*I}}
16.4	{{0.5000000004146302 + 2.3271271775513546*^-17*I, -0.05971292633527572 + 1.0694962857075886*^-10*I}, {-0.05971292633527578 - 1.0694963130762467*^-10*I, 0.49999999958537 - 2.3271271775513546*^-17*I}}
16.41	{{0.5000000004121238 + 2.4303847499243993*^-17*I, -0.059712926335275585 + 1.1348631328515992*^-10*I}, {-0.05971292633527567 - 1.1348631601744951*^-10*I, 0.49999999958787633 - 2.4303847499243993*^-17*I}}
16.42	{{0.5000000004095344 + 2.532606964235401*^-17*I, -0.05971292633527556 + 1.1995518760017135*^-10*I}, {-0.05971292633527561 - 1.1995519032751774*^-10*I, 0.4999999995904658 - 2.532606964235401*^-17*I}}
16.43	{{0.5000000004068632 + 2.6337281707780565*^-17*I, -0.05971292633527553 + 1.2635589737864805*^-10*I}, {-0.05971292633527561 - 1.2635590010069208*^-10*I, 0.4999999995931369 - 2.6337281707780565*^-17*I}}
16.44	{{0.5000000004041116 + 2.7336836420231987*^-17*I, -0.05971292633527536 + 1.3268810321537018*^-10*I}, {-0.059712926335275446 - 1.3268810593176048*^-10*I, 0.49999999959588837 - 2.7336836420231987*^-17*I}}
16.45	{{0.5000000004012809 + 2.832409617855236*^-17*I, -0.059712926335275335 + 1.3895147927166075*^-10*I}, {-0.05971292633527539 - 1.3895148198205384*^-10*I, 0.4999999995987193 - 2.832409617855236*^-17*I}}
16.46	{{0.5000000003983721 + 2.929843337237661*^-17*I, -0.05971292633527525 + 1.4514571212385946*^-10*I}, {-0.05971292633527536 - 1.4514571482791965*^-10*I, 0.499999999601628 - 2.929843337237661*^-17*I}}
16.47	{{0.5000000003953868 + 3.025923088619368*^-17*I, -0.059712926335275196 + 1.512704996265541*^-10*I}, {-0.05971292633527525 - 1.5127050232395363*^-10*I, 0.4999999996046134 - 3.025923088619368*^-17*I}}
16.48	{{0.5000000003923258 + 3.1205882293216995*^-17*I, -0.05971292633527517 + 1.5732554979159339*^-10*I}, {-0.059712926335275224 - 1.5732555248201224*^-10*I, 0.4999999996076744 - 3.1205882293216995*^-17*I}}
16.490000000000002	{{0.5000000003891905 + 3.213779230774885*^-17*I, -0.05971292633527503 + 1.6331057968377139*^-10*I}, {-0.05971292633527511 - 1.6331058236689735*^-10*I, 0.49999999961080965 - 3.213779230774885*^-17*I}}
16.5	{{0.5000000003859821 + 3.305437722462011*^-17*I, -0.059712926335274974 + 1.6922531433413595*^-10*I}, {-0.059712926335275085 - 1.6922531700966472*^-10*I, 0.49999999961401814 - 3.305437722462011*^-17*I}}
16.51	{{0.5000000003827015 + 3.395506512598539*^-17*I, -0.05971292633527492 + 1.750694856718358*^-10*I}, {-0.05971292633527503 - 1.750694883394709*^-10*I, 0.4999999996172987 - 3.3955065113060693*^-17*I}}
16.52	{{0.50000000037935 + 3.483929621736514*^-17*I, -0.059712926335274835 + 1.8084283147535454*^-10*I}, {-0.05971292633527492 - 1.8084283413480727*^-10*I, 0.4999999996206501 - 3.483929621736514*^-17*I}}
16.53	{{0.5000000003759287 + 3.570652324123597*^-17*I, -0.059712926335274724 + 1.8654509434405868*^-10*I}, {-0.05971292633527481 - 1.8654509699504826*^-10*I, 0.4999999996240715 - 3.570652324123597*^-17*I}}
16.54	{{0.5000000003724386 + 3.6556211657976415*^-17*I, -0.059712926335274724 + 1.921760206908554*^-10*I}, {-0.05971292633527478 - 1.9217602333310883*^-10*I, 0.4999999996275615 - 3.6556211657976415*^-17*I}}
16.55	{{0.5000000003688807 + 3.7387840175779505*^-17*I, -0.05971292633527461 + 1.977353597568655*^-10*I}, {-0.059712926335274696 - 1.9773536239011761*^-10*I, 0.4999999996311194 - 3.73878401887042*^-17*I}}
16.56	{{0.500000000365256 + 3.820090081527625*^-17*I, -0.05971292633527456 + 2.0322286264883123*^-10*I}, {-0.05971292633527467 - 2.0322286527282476*^-10*I, 0.49999999963474406 - 3.8200900802351556*^-17*I}}
16.57	{{0.5000000003615657 + 3.89948991551049*^-17*I, -0.05971292633527445 + 2.086382814001604*^-10*I}, {-0.059712926335274585 - 2.0863828401464578*^-10*I, 0.49999999963843444 - 3.89948991551049*^-17*I}}
16.580000000000002	{{0.5000000003578107 + 3.976935486182349*^-17*I, -0.05971292633527439 + 2.1398136805628983*^-10*I}, {-0.059712926335274474 - 2.1398137066102549*^-10*I, 0.49999999964218944 - 3.976935486182349*^-17*I}}
16.59	{{0.5000000003539918 + 4.052380175453337*^-17*I, -0.05971292633527436 + 2.1925187378517378*^-10*I}, {-0.05971292633527442 - 2.1925187637992583*^-10*I, 0.49999999964600833 - 4.052380174160867*^-17*I}}
16.6	{{0.50000000035011 + 4.125778795997553*^-17*I, -0.059712926335274225 + 2.2444954801362737*^-10*I}, {-0.059712926335274336 - 2.2444955059816992*^-10*I, 0.49999999964989006 - 4.1257787947050835*^-17*I}}
16.61	{{0.5000000003461664 + 4.1970876507066704*^-17*I, -0.0597129263352742 + 2.2957413759020005*^-10*I}, {-0.05971292633527425 - 2.2957414016431485*^-10*I, 0.4999999996538337 - 4.1970876507066704*^-17*I}}
16.62	{{0.5000000003421619 + 4.2662645120104175*^-17*I, -0.05971292633527414 + 2.346253859753163*^-10*I}, {-0.05971292633527425 - 2.346253885387931*^-10*I, 0.49999999965783826 - 4.2662645120104175*^-17*I}}
16.63	{{0.5000000003380972 + 4.3332686852075964*^-17*I, -0.05971292633527403 + 2.3960303245930643*^-10*I}, {-0.059712926335274114 - 2.396030350119427*^-10*I, 0.4999999996619029 - 4.333268682622657*^-17*I}}
16.64	{{0.5000000003339733 + 4.398060982616687*^-17*I, -0.059712926335273975 + 2.445068114090098*^-10*I}, {-0.05971292633527406 - 2.4450681395061096*^-10*I, 0.49999999966602693 - 4.398060982616687*^-17*I}}
16.65	{{0.5000000003297911 + 4.4606037830294555*^-17*I, -0.05971292633527395 + 2.4933645154352936*^-10*I}, {-0.059712926335274 - 2.4933645407390846*^-10*I, 0.499999999670209 - 4.4606037830294555*^-17*I}}
16.66	{{0.5000000003255514 + 4.520861029126012*^-17*I, -0.05971292633527381 + 2.54091675239785*^-10*I}, {-0.05971292633527392 - 2.5409167775876327*^-10*I, 0.49999999967444886 - 4.520861029126012*^-17*I}}
16.67	{{0.5000000003212549 + 4.5787982481543287*^-17*I, -0.05971292633527389 + 2.587721978683868*^-10*I}, {-0.059712926335273836 - 2.58772200375793*^-10*I, 0.4999999996787453 - 4.5787982481543287*^-17*I}}
16.68	{{0.5000000003169026 + 4.634382564854935*^-17*I, -0.0597129263352737 + 2.6337772716041106*^-10*I}, {-0.05971292633527378 - 2.6337772965608197*^-10*I, 0.4999999996830975 - 4.634382564854935*^-17*I}}
16.69	{{0.5000000003124954 + 4.6875827298952533*^-17*I, -0.05971292633527364 + 2.679079626056064*^-10*I}, {-0.05971292633527364 - 2.6790796508938637*^-10*I, 0.4999999996875048 - 4.687582727310314*^-17*I}}
16.7	{{0.5000000003080338 + 4.738369096605141*^-17*I, -0.05971292633527364 + 2.7236259488249693*^-10*I}, {-0.05971292633527364 - 2.7236259735423844*^-10*I, 0.49999999969196635 - 4.738369096605141*^-17*I}}
16.71	{{0.5000000003035189 + 4.7867136856003785*^-17*I, -0.05971292633527345 + 2.767413053209001*^-10*I}, {-0.05971292633527353 - 2.767413077804634*^-10*I, 0.4999999996964812 - 4.786713688185318*^-17*I}}
16.72	{{0.5000000002989514 + 4.832590161518214*^-17*I, -0.05971292633527339 + 2.8104376539727315*^-10*I}, {-0.059712926335273475 - 2.810437678445262*^-10*I, 0.4999999997010488 - 4.832590161518214*^-17*I}}
16.73	{{0.5000000002943319 + 4.875973840772181*^-17*I, -0.059712926335273336 + 2.8526963626334345*^-10*I}, {-0.05971292633527342 - 2.852696386981621*^-10*I, 0.4999999997056683 - 4.875973840772181*^-17*I}}
16.740000000000002	{{0.5000000002896614 + 4.916841717401492*^-17*I, -0.05971292633527325 + 2.8941856830838893*^-10*I}, {-0.05971292633527325 - 2.8941857073065686*^-10*I, 0.4999999997103387 - 4.916841717401492*^-17*I}}
16.75	{{0.5000000002849405 + 4.9551724423915265*^-17*I, -0.05971292633527325 + 2.934902007555785*^-10*I}, {-0.05971292633527325 - 2.9349020316518733*^-10*I, 0.4999999997150596 - 4.9551724423915265*^-17*I}}
16.76	{{0.5000000002801701 + 4.9909463727876745*^-17*I, -0.05971292633527317 + 2.974841612926911*^-10*I}, {-0.05971292633527314 - 2.9748416368954013*^-10*I, 0.4999999997198301 - 4.990946370202735*^-17*I}}
16.77	{{0.5000000002753509 + 5.0241455355061894*^-17*I, -0.05971292633527306 + 3.0140006573753336*^-10*I}, {-0.05971292633527306 - 3.014000681215298*^-10*I, 0.49999999972464937 - 5.0241455355061894*^-17*I}}
16.78	{{0.5000000002704834 + 5.054753655768519*^-17*I, -0.059712926335272976 + 3.052375177383888*^-10*I}, {-0.059712926335272976 - 3.052375201094477*^-10*I, 0.49999999972951664 - 5.054753655768519*^-17*I}}
16.79	{{0.5000000002655687 + 5.08275614159167*^-17*I, -0.059712926335272976 + 3.089961085096985*^-10*I}, {-0.05971292633527295 - 3.089961108677427*^-10*I, 0.49999999973443143 - 5.0827561441766096*^-17*I}}
16.8	{{0.5000000002606075 + 5.10814011997736*^-17*I, -0.059712926335272865 + 3.1267541660329057*^-10*I}, {-0.059712926335272865 - 3.1267541894825093*^-10*I, 0.49999999973939263 - 5.10814011997736*^-17*I}}
16.81	{{0.5000000002556003 + 5.130894369703591*^-17*I, -0.05971292633527278 + 3.1627500771530664*^-10*I}, {-0.059712926335272754 - 3.1627501004712155*^-10*I, 0.49999999974439974 - 5.130894369703591*^-17*I}}
16.82	{{0.5000000002505481 + 5.151009401457774*^-17*I, -0.059712926335272726 + 3.197944345290591*^-10*I}, {-0.059712926335272754 - 3.1979443684767493*^-10*I, 0.49999999974945203 - 5.151009401457774*^-17*I}}
16.830000000000002	{{0.5000000002454517 + 5.1684773802885444*^-17*I, -0.05971292633527264 + 3.232332365939427*^-10*I}, {-0.059712926335272615 - 3.2323323889931366*^-10*I, 0.49999999975454856 - 5.1684773802885444*^-17*I}}
16.84	{{0.5000000002403114 + 5.1832921876443086*^-17*I, -0.05971292633527259 + 3.265909402405673*^-10*I}, {-0.059712926335272615 - 3.2659094253265556*^-10*I, 0.4999999997596888 - 5.183292190229248*^-17*I}}
16.85	{{0.5000000002351285 + 5.1954493748443346*^-17*I, -0.059712926335272504 + 3.2986705853219137*^-10*I}, {-0.05971292633527253 - 3.298670608109667*^-10*I, 0.4999999997648718 - 5.195449377429274*^-17*I}}
16.86	{{0.5000000002299033 + 5.204946168248631*^-17*I, -0.05971292633527239 + 3.3306109125253434*^-10*I}, {-0.05971292633527242 - 3.3306109351797457*^-10*I, 0.49999999977009685 - 5.204946168248631*^-17*I}}
16.87	{{0.5000000002246369 + 5.211781461503129*^-17*I, -0.059712926335272365 + 3.361725249300507*^-10*I}, {-0.059712926335272365 - 3.361725271821412*^-10*I, 0.49999999977536336 - 5.211781461503129*^-17*I}}
16.88	{{0.5000000002193264 + 5.2158754084142617*^-17*I, -0.05971292633527234 + 3.3919843953918265*^-10*I}, {-0.05971292633527234 - 3.3919844177791637*^-10*I, 0.49999999978067367 - 5.215875405829322*^-17*I}}
16.89	{{0.5000000002138012 + 5.2130958075525056*^-17*I, -0.0597129263352722 + 3.420108976888338*^-10*I}, {-0.05971292633527217 - 3.420108999141823*^-10*I, 0.499999999786199 - 5.2130958075525056*^-17*I}}
16.9	{{0.5000000002079739 + 5.2013244070504166*^-17*I, -0.059712926335272115 + 3.445291866697586*^-10*I}, {-0.059712926335272115 - 3.4452918888167917*^-10*I, 0.49999999979202625 - 5.2013244070504166*^-17*I}}
16.91	{{0.5000000002018585 + 5.1808535480461074*^-17*I, -0.059712926335272115 + 3.4674227133940917*^-10*I}, {-0.059712926335272115 - 3.4674227353785935*^-10*I, 0.4999999997981416 - 5.180853550631047*^-17*I}}
16.92	{{0.5000000001954686 + 5.151983029227901*^-17*I, -0.059712926335272004 + 3.486395975789157*^-10*I}, {-0.059712926335272004 - 3.4863959976385335*^-10*I, 0.49999999980453147 - 5.151983029227901*^-17*I}}
16.93	{{0.5000000001888186 + 5.115019858680146*^-17*I, -0.059712926335272004 + 3.502110977621235*^-10*I}, {-0.05971292633527195 - 3.502110999335072*^-10*I, 0.4999999998111816 - 5.115019858680146*^-17*I}}
16.94	{{0.5000000001819225 + 5.070277866142306*^-17*I, -0.059712926335271865 + 3.514471958431335*^-10*I}, {-0.05971292633527184 - 3.5144719800092195*^-10*I, 0.49999999981807763 - 5.070277866142306*^-17*I}}
16.95	{{0.5000000001747952 + 5.018077348872258*^-17*I, -0.05971292633527184 + 3.523388120613346*^-10*I}, {-0.05971292633527178 - 3.5233881420548707*^-10*I, 0.49999999982520504 - 5.018077348872258*^-17*I}}
16.96	{{0.5000000001674512 + 4.9587447511138074*^-17*I, -0.05971292633527173 + 3.5287736726310435*^-10*I}, {-0.05971292633527173 - 3.5287736939358024*^-10*I, 0.49999999983254906 - 4.9587447511138074*^-17*I}}
16.97	{{0.5000000001599055 + 4.892612359073835*^-17*I, -0.05971292633527167 + 3.5305478683957953*^-10*I}, {-0.05971292633527164 - 3.5305478895633896*^-10*I, 0.4999999998400945 - 4.892612359073835*^-17*I}}
16.98	{{0.5000000001521738 + 4.8200179131813847*^-17*I, -0.05971292633527164 + 3.528635042801176*^-10*I}, {-0.059712926335271616 - 3.528635063831208*^-10*I, 0.4999999998478264 - 4.820017915766324*^-17*I}}
16.990000000000002	{{0.5000000001442708 + 4.7413042229316935*^-17*I, -0.05971292633527156 + 3.522964643412742*^-10*I}, {-0.05971292633527156 - 3.5229646643048183*^-10*I, 0.4999999998557293 - 4.7413042229316935*^-17*I}}
17.	{{0.5000000001362126 + 4.656818869618156*^-17*I, -0.05971292633527153 + 3.513471258313425*^-10*I}, {-0.05971292633527153 - 3.5134712790671567*^-10*I, 0.4999999998637877 - 4.656818869618156*^-17*I}}
17.01	{{0.5000000001280144 + 4.566913924573929*^-17*I, -0.059712926335271393 + 3.500094640107195*^-10*I}, {-0.059712926335271393 - 3.5000946607221954*^-10*I, 0.49999999987198585 - 4.566913924573929*^-17*I}}
17.02	{{0.5000000001196921 + 4.4719453727304437*^-17*I, -0.05971292633527134 + 3.48277972608566*^-10*I}, {-0.05971292633527131 - 3.48277974656155*^-10*I, 0.499999999880308 - 4.471945375315383*^-17*I}}
17.03	{{0.5000000001112619 + 4.372273099692706*^-17*I, -0.05971292633527131 + 3.461476654564387*^-10*I}, {-0.05971292633527128 - 3.461476674900789*^-10*I, 0.4999999998887382 - 4.372273099692706*^-17*I}}
17.04	{{0.5000000001027396 + 4.268260191220718*^-17*I, -0.05971292633527128 + 3.4361407773980476*^-10*I}, {-0.0597129263352712 - 3.4361407975945866*^-10*I, 0.49999999989726057 - 4.268260193805657*^-17*I}}
17.05	{{0.5000000000941414 + 4.160272824662019*^-17*I, -0.0597129263352712 + 3.406732668685184*^-10*I}, {-0.059712926335271116 - 3.406732688741491*^-10*I, 0.49999999990585886 - 4.16027282207708*^-17*I}}
17.06	{{0.5000000000854832 + 4.048679821757172*^-17*I, -0.05971292633527117 + 3.3732181296759785*^-10*I}, {-0.05971292633527106 - 3.3732181495916866*^-10*I, 0.49999999991451693 - 4.048679821757172*^-17*I}}
17.07	{{0.5000000000767815 + 3.9338523358620895*^-17*I, -0.05971292633527106 + 3.335568189897938*^-10*I}, {-0.05971292633527109 - 3.3355682096726865*^-10*I, 0.4999999999232187 - 3.9338523358620895*^-17*I}}
17.080000000000002	{{0.5000000000680525 + 3.816163464207124*^-17*I, -0.05971292633527098 + 3.293759104517038*^-10*I}, {-0.05971292633527098 - 3.293759124150468*^-10*I, 0.4999999999319477 - 3.8161634667920634*^-17*I}}
17.09	{{0.5000000000593123 + 3.695987891175429*^-17*I, -0.059712926335271005 + 3.24777234795332*^-10*I}, {-0.059712926335271005 - 3.2477723674450765*^-10*I, 0.4999999999406878 - 3.695987891175429*^-17*I}}
17.1	{{0.5000000000505775 + 3.5737016504885307*^-17*I, -0.059712926335270866 + 3.1975946037723904*^-10*I}, {-0.059712926335270894 - 3.197594623122123*^-10*I, 0.49999999994942257 - 3.5737016504885307*^-17*I}}
17.11	{{0.5000000000418643 + 3.4496815823690544*^-17*I, -0.05971292633527081 + 3.1432177508762423*^-10*I}, {-0.05971292633527081 - 3.1432177700836036*^-10*I, 0.4999999999581358 - 3.4496815823690544*^-17*I}}
17.12	{{0.5000000000331889 + 3.3243052017088114*^-17*I, -0.05971292633527078 + 3.0846388460183654*^-10*I}, {-0.05971292633527078 - 3.084638865083014*^-10*I, 0.4999999999668112 - 3.3243052017088114*^-17*I}}
17.13	{{0.5000000000245677 + 3.197950209515251*^-17*I, -0.059712926335270755 + 3.021860102670899*^-10*I}, {-0.05971292633527073 - 3.021860121592495*^-10*I, 0.49999999997543254 - 3.197950209515251*^-17*I}}
17.14	{{0.5000000000160167 + 3.070994195643428*^-17*I, -0.05971292633527073 + 2.9548888662724694*^-10*I}, {-0.059712926335270755 - 2.954888885050678*^-10*I, 0.49999999998398353 - 3.0709941930584885*^-17*I}}
17.150000000000002	{{0.5000000000075522 + 2.943814320848454*^-17*I, -0.059712926335270616 + 2.88373758588848*^-10*I}, {-0.059712926335270616 - 2.88373760452297*^-10*I, 0.49999999999244804 - 2.943814320848454*^-17*I}}
17.16	{{0.4999999999991901 + 2.816786957478919*^-17*I, -0.059712926335270616 + 2.8084237823163983*^-10*I}, {-0.059712926335270616 - 2.808423800806843*^-10*I, 0.5000000000008101 - 2.81678695489398*^-17*I}}
17.17	{{0.4999999999909465 + 2.690287332755254*^-17*I, -0.05971292633527053 + 2.7289700126711516*^-10*I}, {-0.059712926335270505 - 2.728970031017226*^-10*I, 0.5000000000090536 - 2.6902873353401934*^-17*I}}
17.18	{{0.49999999998283734 + 2.5646892728607256*^-17*I, -0.05971292633527053 + 2.645403831487745*^-10*I}, {-0.059712926335270505 - 2.6454038496891296*^-10*I, 0.5000000000171628 - 2.5646892728607256*^-17*I}}
17.19	{{0.49999999997487826 + 2.440364791936072*^-17*I, -0.05971292633527042 + 2.557757748379051*^-10*I}, {-0.05971292633527042 - 2.5577577664354296*^-10*I, 0.5000000000251219 - 2.4403647945210115*^-17*I}}
17.2	{{0.499999999967085 + 2.317683797396409*^-17*I, -0.059712926335270394 + 2.466069182290101*^-10*I}, {-0.059712926335270394 - 2.466069200201163*^-10*I, 0.5000000000329152 - 2.317683797396409*^-17*I}}
17.21	{{0.499999999959473 + 2.1970137926631967*^-17*I, -0.059712926335270367 + 2.3703804123901703*^-10*I}, {-0.05971292633527031 - 2.3703804301556064*^-10*I, 0.5000000000405271 - 2.1970137926631967*^-17*I}}
17.22	{{0.49999999995205757 + 2.0787195307823584*^-17*I, -0.05971292633527028 + 2.2707385256476382*^-10*I}, {-0.05971292633527028 - 2.2707385432671436*^-10*I, 0.5000000000479426 - 2.0787195307823584*^-17*I}}
17.23	{{0.4999999999448539 + 1.963162661580051*^-17*I, -0.059712926335270256 + 2.1671953611323445*^-10*I}, {-0.059712926335270256 - 2.1671953786056196*^-10*I, 0.5000000000551463 - 1.9631626628725207*^-17*I}}
17.240000000000002	{{0.4999999999378769 + 1.8507015339147992*^-17*I, -0.05971292633527023 + 2.0598074510938952*^-10*I}, {-0.05971292633527023 - 2.0598074684206433*^-10*I, 0.5000000000621232 - 1.8507015339147992*^-17*I}}
17.25	{{0.4999999999311415 + 1.741690770454962*^-17*I, -0.05971292633527023 + 1.94863595886418*^-10*I}, {-0.05971292633527023 - 1.948635976044108*^-10*I, 0.5000000000688586 - 1.741690770454962*^-17*I}}
17.26	{{0.4999999999246622 + 1.6364810376191254*^-17*I, -0.05971292633527009 + 1.8337466136351903*^-10*I}, {-0.05971292633527012 - 1.833746630668009*^-10*I, 0.5000000000753378 - 1.6364810376191254*^-17*I}}
17.27	{{0.49999999991845345 + 1.5354186772222348*^-17*I, -0.05971292633527003 + 1.7152096421649137*^-10*I}, {-0.05971292633527003 - 1.7152096590503387*^-10*I, 0.5000000000815467 - 1.535418675929765*^-17*I}}
17.28	{{0.4999999999125293 + 1.4388455113126702*^-17*I, -0.05971292633527006 + 1.5930996974642888*^-10*I}, {-0.05971292633527006 - 1.5930997142020388*^-10*I, 0.5000000000874709 - 1.4388455113126702*^-17*I}}
17.29	{{0.4999999999069036 + 1.3470984802807276*^-17*I, -0.059712926335270006 + 1.467495784521959*^-10*I}, {-0.059712926335270006 - 1.467495801111756*^-10*I, 0.5000000000930964 - 1.3470984802807276*^-17*I}}
17.3	{{0.4999999999015901 + 1.2605093481755262*^-17*I, -0.05971292633526998 + 1.3384811831225248*^-10*I}, {-0.05971292633526998 - 1.3384811995640955*^-10*I, 0.50000000009841 - 1.2605093481755262*^-17*I}}
17.31	{{0.49999999989660215 + 1.1794044829851579*^-17*I, -0.05971292633526992 + 1.2061433678182023*^-10*I}, {-0.05971292633526992 - 1.2061433841112776*^-10*I, 0.5000000001033981 - 1.1794044829851579*^-17*I}}
17.32	{{0.49999999989195276 + 1.1041045361042*^-17*I, -0.05971292633526992 + 1.0705739251124343*^-10*I}, {-0.059712926335269895 - 1.070573941256748*^-10*I, 0.5000000001080473 - 1.1041045361042*^-17*I}}
17.330000000000002	{{0.49999999988765476 + 1.0349242083966985*^-17*I, -0.05971292633526981 + 9.318684679182155*^-11*I}, {-0.05971292633526992 - 9.318684839135053*^-11*I, 0.5000000001123455 - 1.0349242083966985*^-17*I}}
17.34	{{0.4999999998837208 + 9.721719335410891*^-18*I, -0.05971292633526984 + 7.901265473528219*^-11*I}, {-0.059712926335269895 - 7.901265631988301*^-11*I, 0.5000000001162794 - 9.721719335410891*^-18*I}}
17.35	{{0.49999999988016275 + 9.16149676404924*^-18*I, -0.0597129263352697 + 6.454515619334062*^-11*I}, {-0.059712926335269756 - 6.454515776298784*^-11*I, 0.5000000001198375 - 9.16149676404924*^-18*I}}
17.36	{{0.49999999987699273 + 8.671526393311298*^-18*I, -0.05971292633526967 + 4.979506642395044*^-11*I}, {-0.059712926335269756 - 4.979506797861901*^-11*I, 0.5000000001230074 - 8.671526390080124*^-18*I}}
17.37	{{0.4999999998742224 + 8.254690653594955*^-18*I, -0.05971292633526967 + 3.4773466510783625*^-11*I}, {-0.05971292633526973 - 3.4773468050448904*^-11*I, 0.5000000001257778 - 8.254690653594955*^-18*I}}
17.38	{{0.4999999998718627 + 7.913799244796506*^-18*I, -0.05971292633526959 + 1.9491793542894262*^-11*I}, {-0.0597129263352697 - 1.9491795067531976*^-11*I, 0.5000000001281374 - 7.913799244796506*^-18*I}}
17.39	{{0.4999999998699246 + 7.651587549804089*^-18*I, -0.05971292633526959 + 3.961830561310744*^-12*I}, {-0.0597129263352697 - 3.961832070897003*^-12*I, 0.5000000001300755 - 7.651587549804089*^-18*I}}
17.400000000000002	{{0.4999999998684187 + 7.470714056020613*^-18*I, -0.05971292633526959 - 1.1804303720246252*^-11*I}, {-0.05971292633526962 + 1.1804302225734945*^-11*I, 0.5000000001315815 - 7.470714056828406*^-18*I}}
17.41	{{0.499999999867355 + 7.373757864128405*^-18*I, -0.059712926335269506 - 2.7794165413513952*^-11*I}, {-0.05971292633526959 + 2.7794163934100716*^-11*I, 0.5000000001326451 - 7.373757864128405*^-18*I}}
17.42	{{0.49999999986674326 + 7.363217088657945*^-18*I, -0.059712926335269395 - 4.3994996165401675*^-11*I}, {-0.05971292633526956 + 4.3994994701109235*^-11*I, 0.5000000001332568 - 7.363217088657945*^-18*I}}
17.43	{{0.49999999986659294 + 7.441506260123751*^-18*I, -0.05971292633526937 - 6.039373407185861*^-11*I}, {-0.059712926335269534 + 6.039373262270931*^-11*I, 0.5000000001334073 - 7.441506260123751*^-18*I}}
17.44	{{0.499999999866913 + 7.610954667431985*^-18*I, -0.059712926335269395 - 7.697702478858344*^-11*I}, {-0.05971292633526948 + 7.697702335459923*^-11*I, 0.5000000001330872 - 7.610954667431985*^-18*I}}
17.45	{{0.49999999986771193 + 7.873804464412328*^-18*I, -0.059712926335269395 - 9.373123283084382*^-11*I}, {-0.05971292633526942 + 9.373123141204629*^-11*I, 0.5000000001322882 - 7.87380445794998*^-18*I}}
17.46	{{0.499999999868998 + 8.232208401533647*^-18*I, -0.059712926335269395 - 1.1064245305495264*^-10*I}, {-0.05971292633526948 + 1.1064245165136298*^-10*I, 0.5000000001310022 - 8.232208401533647*^-18*I}}
17.47	{{0.4999999998707789 + 8.688228388031442*^-18*I, -0.059712926335269256 - 1.2769652231347974*^-10*I}, {-0.05971292633526945 + 1.2769652092511874*^-10*I, 0.5000000001292212 - 8.688228388031442*^-18*I}}
17.48	{{0.4999999998730621 + 9.243833805234885*^-18*I, -0.05971292633526923 - 1.4487903127658157*^-10*I}, {-0.059712926335269395 + 1.4487902990346967*^-10*I, 0.5000000001269381 - 9.243833805234885*^-18*I}}
17.490000000000002	{{0.4999999998758544 + 9.90089921889543*^-18*I, -0.05971292633526923 - 1.6217533641135692*^-10*I}, {-0.059712926335269395 + 1.6217533505351414*^-10*I, 0.5000000001241458 - 9.90089921889543*^-18*I}}
17.5	{{0.49999999987916244 + 1.0661203972058862*^-17*I, -0.059712926335269256 - 1.7957057211142705*^-10*I}, {-0.05971292633526937 + 1.79570570768873*^-10*I, 0.5000000001208378 - 1.0661203959134165*^-17*I}}
17.51	{{0.49999999988299204 + 1.1526429451491862*^-17*I, -0.059712926335269145 - 1.970496629686275*^-10*I}, {-0.05971292633526931 + 1.9704966164138149*^-10*I, 0.500000000117008 - 1.1526429438567165*^-17*I}}
17.52	{{0.499999999887349 + 1.2498158454371854*^-17*I, -0.05971292633526912 - 2.1459733617864984*^-10*I}, {-0.059712926335269256 + 2.1459733486673074*^-10*I, 0.5000000001126511 - 1.2498158441447156*^-17*I}}
17.53	{{0.4999999998922383 + 1.3577873482226988*^-17*I, -0.05971292633526912 - 2.3219813407262114*^-10*I}, {-0.059712926335269256 + 2.3219813277604737*^-10*I, 0.5000000001077618 - 1.3577873482226988*^-17*I}}
17.54	{{0.49999999989766486 + 1.4766955758659166*^-17*I, -0.05971292633526906 - 2.49836426766199*^-10*I}, {-0.059712926335269256 + 2.498364254849888*^-10*I, 0.5000000001023354 - 1.476695578450856*^-17*I}}
17.55	{{0.49999999990363253 + 1.6066683743003877*^-17*I, -0.059712926335269007 - 2.674964249181027*^-10*I}, {-0.05971292633526917 + 2.674964236522737*^-10*I, 0.5000000000963676 - 1.6066683743003877*^-17*I}}
17.56	{{0.49999999991014554 + 1.747823188955928*^-17*I, -0.059712926335269034 - 2.8516219258955773*^-10*I}, {-0.05971292633526917 + 2.851621913391273*^-10*I, 0.5000000000898546 - 1.747823188955928*^-17*I}}
17.57	{{0.499999999917207 + 1.900267023399589*^-17*I, -0.059712926335269034 - 3.02817660196473*^-10*I}, {-0.0597129263352692 + 3.028176589614581*^-10*I, 0.5000000000827931 - 1.900267023399589*^-17*I}}
17.580000000000002	{{0.49999999992481975 + 2.0640962777769462*^-17*I, -0.05971292633526898 - 3.2044663754574994*^-10*I}, {-0.05971292633526912 + 3.2044663632616705*^-10*I, 0.5000000000751804 - 2.0640962777769462*^-17*I}}
17.59	{{0.49999999993298605 + 2.239396717792824*^-17*I, -0.05971292633526892 - 3.380328269474309*^-10*I}, {-0.05971292633526909 + 3.380328257432963*^-10*I, 0.500000000067014 - 2.2393967152078844*^-17*I}}
17.6	{{0.49999999994170796 + 2.4262432989354164*^-17*I, -0.05971292633526881 - 3.555598363941397*^-10*I}, {-0.05971292633526906 + 3.555598352054693*^-10*I, 0.5000000000582921 - 2.4262432989354164*^-17*I}}
17.61	{{0.4999999999509869 + 2.6247002336847127*^-17*I, -0.05971292633526884 - 3.730111927992519*^-10*I}, {-0.05971292633526909 + 3.730111916260608*^-10*I, 0.5000000000490132 - 2.6247002336847127*^-17*I}}
17.62	{{0.49999999996082367 + 2.834820815736616*^-17*I, -0.05971292633526881 - 3.9037035528541743*^-10*I}, {-0.059712926335269034 + 3.9037035412772093*^-10*I, 0.5000000000391766 - 2.8348208131516764*^-17*I}}
17.63	{{0.49999999997121874 + 3.056647412248125*^-17*I, -0.05971292633526876 - 4.0762072851470046*^-10*I}, {-0.05971292633526898 + 4.07620727372513*^-10*I, 0.5000000000287814 - 3.056647409663186*^-17*I}}
17.64	{{0.4999999999821722 + 3.290211391459032*^-17*I, -0.05971292633526876 - 4.247456760519698*^-10*I}, {-0.059712926335269007 + 4.2474567492530577*^-10*I, 0.500000000017828 - 3.290211391459032*^-17*I}}
17.650000000000002	{{0.49999999999368333 + 3.535533133031679*^-17*I, -0.05971292633526876 - 4.417285337527875*^-10*I}, {-0.059712926335269007 + 4.417285326416607*^-10*I, 0.5000000000063168 - 3.535533133031679*^-17*I}}
17.66	{{0.5000000000057514 + 3.7926219143136225*^-17*I, -0.0597129263352687 - 4.5855262316737106*^-10*I}, {-0.05971292633526895 + 4.5855262207179494*^-10*I, 0.4999999999942488 - 3.792621911728683*^-17*I}}
17.67	{{0.5000000000183746 + 4.061475972376183*^-17*I, -0.05971292633526867 - 4.752012649519992*^-10*I}, {-0.05971292633526892 + 4.75201263871987*^-10*I, 0.4999999999816255 - 4.061475972376183*^-17*I}}
17.68	{{0.5000000000315513 + 4.342082426466259*^-17*I, -0.05971292633526862 - 4.916577922792329*^-10*I}, {-0.059712926335268895 + 4.916577912147973*^-10*I, 0.4999999999684489 - 4.342082426466259*^-17*I}}
17.69	{{0.5000000000452788 + 4.634417345214754*^-17*I, -0.05971292633526862 - 5.079055642385437*^-10*I}, {-0.05971292633526884 + 5.079055631896968*^-10*I, 0.49999999995472144 - 4.634417345214754*^-17*I}}
17.7	{{0.5000000000595541 + 4.938445619974543*^-17*I, -0.05971292633526856 - 5.239279792186218*^-10*I}, {-0.059712926335268895 + 5.239279781853758*^-10*I, 0.49999999994044597 - 4.938445619974543*^-17*I}}
17.71	{{0.5000000000743741 + 5.254121119916841*^-17*I, -0.059712926335268646 - 5.397084882630259*^-10*I}, {-0.05971292633526887 + 5.397084872453923*^-10*I, 0.4999999999256261 - 5.254121119916841*^-17*I}}
17.72	{{0.5000000000897344 + 5.581386624822773*^-17*I, -0.059712926335268535 - 5.552306083904865*^-10*I}, {-0.05971292633526881 + 5.552306073884764*^-10*I, 0.49999999991026556 - 5.581386624822773*^-17*I}}
17.73	{{0.5000000001056313 + 5.920173861272532*^-17*I, -0.059712926335268535 - 5.7047793587157*^-10*I}, {-0.05971292633526873 + 5.704779348851942*^-10*I, 0.49999999989436894 - 5.920173866442411*^-17*I}}
17.740000000000002	{{0.5000000001220593 + 6.270403554344162*^-17*I, -0.05971292633526851 - 5.854341594530835*^-10*I}, {-0.059712926335268784 + 5.854341584823525*^-10*I, 0.49999999987794086 - 6.270403554344162*^-17*I}}
17.75	{{0.5000000001390132 + 6.631985458632833*^-17*I, -0.05971292633526845 - 6.000830735219573*^-10*I}, {-0.05971292633526873 + 6.000830725668809*^-10*I, 0.499999999860987 - 6.631985458632833*^-17*I}}
17.76	{{0.5000000001564875 + 7.00481840994963*^-17*I, -0.059712926335268424 - 6.144085912001706*^-10*I}, {-0.05971292633526876 + 6.144085902607587*^-10*I, 0.4999999998435128 - 7.00481840994963*^-17*I}}
17.77	{{0.5000000001744755 + 7.388790371850462*^-17*I, -0.059712926335268424 - 6.283947573623593*^-10*I}, {-0.05971292633526873 + 6.283947564386209*^-10*I, 0.4999999998255247 - 7.388790371850462*^-17*I}}
17.78	{{0.5000000001929708 + 7.783778564883031*^-17*I, -0.05971292633526837 - 6.420257615679523*^-10*I}, {-0.0597129263352687 + 6.420257606598966*^-10*I, 0.49999999980702947 - 7.783778564883031*^-17*I}}
17.79	{{0.5000000002119659 + 8.18964939937841*^-17*I, -0.05971292633526837 - 6.552859508994621*^-10*I}, {-0.0597129263352687 + 6.552859500070973*^-10*I, 0.49999999978803433 - 8.189649404548289*^-17*I}}
17.8	{{0.5000000002314533 + 8.606258739114862*^-17*I, -0.05971292633526834 - 6.681598426989282*^-10*I}, {-0.0597129263352687 + 6.681598418222624*^-10*I, 0.4999999997685469 - 8.606258733944984*^-17*I}}
17.81	{{0.5000000002514248 + 9.033451834109415*^-17*I, -0.05971292633526834 - 6.806321371942557*^-10*I}, {-0.05971292633526867 + 6.806321363332965*^-10*I, 0.49999999974857534 - 9.033451839279294*^-17*I}}
17.82	{{0.5000000002718719 + 9.471063542922651*^-17*I, -0.059712926335268285 - 6.926877300075667*^-10*I}, {-0.05971292633526859 + 6.926877291623217*^-10*I, 0.49999999972812825 - 9.471063537752773*^-17*I}}
17.830000000000002	{{0.5000000002927854 + 9.918918301639435*^-17*I, -0.05971292633526823 - 7.043117245374576*^-10*I}, {-0.059712926335268535 + 7.043117237079336*^-10*I, 0.4999999997072147 - 9.918918301639435*^-17*I}}
17.84	{{0.500000000314156 + 1.0376830387532734*^-16*I, -0.05971292633526823 - 7.154894442073965*^-10*I}, {-0.059712926335268535 + 7.154894433935999*^-10*I, 0.499999999685844 - 1.0376830392702612*^-16*I}}
17.85	{{0.5000000003359739 + 1.0844603919063615*^-16*I, -0.05971292633526823 - 7.262064445723841*^-10*I}, {-0.05971292633526859 + 7.262064437743216*^-10*I, 0.4999999996640262 - 1.0844603913893736*^-16*I}}
17.86	{{0.5000000003582288 + 1.1322033010977614*^-16*I, -0.0597129263352682 - 7.364485252761331*^-10*I}, {-0.059712926335268535 + 7.3644852449381*^-10*I, 0.4999999996417715 - 1.1322033010977614*^-16*I}}
17.87	{{0.5000000003809095 + 1.1808902022458918*^-16*I, -0.05971292633526809 - 7.462017418512179*^-10*I}, {-0.059712926335268535 + 7.462017410846396*^-10*I, 0.49999999961909064 - 1.180890201728904*^-16*I}}
17.88	{{0.5000000004040053 + 1.230498548475206*^-16*I, -0.05971292633526812 - 7.554524173545166*^-10*I}, {-0.05971292633526851 + 7.554524166036884*^-10*I, 0.49999999959599484 - 1.230498548992194*^-16*I}}
17.89	{{0.5000000004275046 + 1.2810048432034166*^-16*I, -0.059712926335268146 - 7.641871538306284*^-10*I}, {-0.059712926335268535 + 7.641871530955546*^-10*I, 0.4999999995724956 - 1.2810048437204045*^-16*I}}
17.900000000000002	{{0.5000000004513953 + 1.332384649964265*^-16*I, -0.059712926335268146 - 7.723928435957863*^-10*I}, {-0.059712926335268535 + 7.723928428764713*^-10*I, 0.4999999995486049 - 1.332384649964265*^-16*I}}
17.91	{{0.5000000004756651 + 1.3846126063661948*^-16*I, -0.05971292633526812 - 7.800566803350947*^-10*I}, {-0.05971292633526848 + 7.800566796315423*^-10*I, 0.49999999952433516 - 1.384612605849207*^-16*I}}
17.92	{{0.5000000005003011 + 1.437662441669939*^-16*I, -0.05971292633526801 - 7.871661700059319*^-10*I}, {-0.059712926335268424 + 7.871661693181455*^-10*I, 0.4999999994996989 - 1.437662441669939*^-16*I}}
17.93	{{0.5000000005252906 + 1.4915069990189996*^-16*I, -0.05971292633526801 - 7.937091415404342*^-10*I}, {-0.059712926335268424 + 7.93709140868417*^-10*I, 0.49999999947470947 - 1.4915069990189996*^-16*I}}
17.94	{{0.5000000005506198 + 1.5461182514662718*^-16*I, -0.05971292633526798 - 7.996737573402013*^-10*I}, {-0.059712926335268396 + 7.996737566839561*^-10*I, 0.49999999944938034 - 1.5461182519832597*^-16*I}}
17.95	{{0.500000000576275 + 1.6014673143817532*^-16*I, -0.05971292633526798 - 8.050485235563814*^-10*I}, {-0.059712926335268396 + 8.050485229159101*^-10*I, 0.4999999994237252 - 1.6014673143817532*^-16*I}}
17.96	{{0.5000000006022419 + 1.6575244759548287*^-16*I, -0.059712926335267924 - 8.098223001484662*^-10*I}, {-0.05971292633526834 + 8.098222995237713*^-10*I, 0.4999999993977583 - 1.6575244759548287*^-16*I}}
17.97	{{0.5000000006285061 + 1.7142592106359557*^-16*I, -0.05971292633526798 - 8.139843107152147*^-10*I}, {-0.05971292633526831 + 8.139843101062972*^-10*I, 0.49999999937149414 - 1.7142592106359557*^-16*I}}
17.98	{{0.5000000006550526 + 1.771640201367143*^-16*I, -0.059712926335267896 - 8.175241520913239*^-10*I}, {-0.05971292633526826 + 8.175241514981851*^-10*I, 0.49999999934494754 - 1.771640201367143*^-16*I}}
17.990000000000002	{{0.5000000006818662 + 1.8296353649143569*^-16*I, -0.059712926335267924 - 8.20431803703488*^-10*I}, {-0.05971292633526826 + 8.204318031261289*^-10*I, 0.4999999993181339 - 1.8296353649143569*^-16*I}}
18.	{{0.5000000007089316 + 1.8882118642752305*^-16*I, -0.059712926335267896 - 8.226976366797143*^-10*I}, {-0.059712926335268285 + 8.226976361181353*^-10*I, 0.49999999929106853 - 1.8882118647922184*^-16*I}}
