# Supplementary material for: When do perturbative approaches accurately capture the dynamics of complex quantum systems?
Source: Sci Rep. 2016 Jun 23;6:28204. doi: 10.1038/srep28204 (PMC4917862; doi:10.1038/srep28204)
Supplement: 2LS_HEOM_Strong.csv [file srep28204-s2.csv]

0.	{{1.`18. + 0``18.*I, 0``18. + 0``18.*I}, {0``18. + 0``18.*I, 0``18. + 0``18.*I}}
0.22222222222222221	{{0.9706757093510567369`18.987074161769183 - 6.606055188877779138999999999999999999999`18.819942197591086*^-19*I, -0.000188056099492415069399999999999999999999898996374301991`18.27428742408088 + 0.1617202373911933444`18.2087643701685*I}, {-0.0001880560994923837631000000000000000000001124695725038316`18.274287424080807 - 0.1617202373911933444`18.2087643701685*I, 0.029324290648943544119999999999999…
0.44444444444444442	{{0.8946707650606754436`18.95166324623984 - 5.19022611647414153400000000000000000000032924`18.715186278657296*^-14*I, -0.0023685805507694225949999999999999999999993353652173320067`18.37448815881691 + 0.2602427652500365896`18.415378664961978*I}, {-0.0023685805479361785390000000000000000000004835607027415801`18.374488158297417 - 0.2602427652513085166`18.4153786649641*I, 0.1053292349393247368`18.022…
0.66666666666666663	{{0.7983607260012819395`18.902199164426047 - 9.26743029139327853700000000000000000000016826255`18.96695932799784*^-11*I, -0.008401553197469113082000000000000000000000041979202088516`18.92435958162553 + 0.2796137047391619168`18.446558453721465*I}, {-0.0084015501272583798660000000000000000000007566377043535613`18.924359422919657 - 0.279613706910474269`18.446558457093936*I, 0.2016392739987185045`18.…
0.88888888888888884	{{0.7060373156918555715`18.848827655118082 - 9.5727562859690919579999999999999999999995103819114`18.981037002294965*^-9*I, -0.0171382829262168440200000000000000000000077908975644537796`18.23396730807585 + 0.2426689034492000019`18.385014127688848*I}, {-0.0171380805134602777499999999999999999999918758416913968028`18.233962178783568 - 0.2426690769917157209`18.385014438270584*I, 0.2939626843081449281…
1.11111111111111116	{{0.6318471040911551873`18.80061199935373 - 1.96002195189798434200000000000000000000031045417993`18.29226093540483*^-7*I, -0.0258796150198980189099999999999999999999970029411232948634`18.412957811564766 + 0.1805020329281914193`18.25648209756868*I}, {-0.0258768702782020999800000000000000000000133603406290015556`18.412911748692952 - 0.1805046863741555929`18.25648848180963*I, 0.3681528959088449238`1…
1.33333333333333326	{{0.5801327126580871907`18.763527355256144 - 1.465632502313241835999999999999999999999915769379492`18.166025087477415*^-6*I, -0.0329845473400401031899999999999999999999983133429299511887`18.518310528462806 + 0.1170342268829435428`18.06831289057181*I}, {-0.0329708304010360442300000000000000000000137778617975835346`18.518129885391446 - 0.1170487670745927328`18.068366843444682*I, 0.41986728734191269…
1.55555555555555536	{{0.5486410473005686184`18.73928829679614 - 5.5972606574697133089999999999999999999991850153197214`18.747975531931722*^-6*I, -0.038351812971018861549999999999999999999998541612692781054`18.583785898785624 + 0.0661038651314305586400000000000000000000092007275387256367`18.820226853678932*I}, {-0.0383171630620758041399999999999999999999945597057011468776`18.583393347168123 - 0.0661440884335563333799…
1.77777777777777768	{{0.5319317932524671999`18.725855948623764 - 0.0000134526874525547843200000000000000000000120067235182835`18.12880905231065*I, -0.042496621615547777730000000000000000000001306731837138177`18.62835440600222 + 0.0324684838359152738700000000000000000000005787381799136868`18.511462009073515*I}, {-0.0424429318098319199899999999999999999999947363124425146582`18.62780537581494 - 0.0325385464122332490600…
2.	{{0.5241150401174202722`18.71942662248886 - 0.000023443982069394141780000000000000000000004047421374719`18.37003138054928*I, -0.045820873820644258960000000000000000000009246024808062885`18.661063367085276 + 0.0145033715135055828199999999999999999999951305650149489793`18.161468971856184*I}, {-0.0457629980515623160899999999999999999999970591637842238412`18.660514468464147 - 0.0145939188995637403299…
2.22222222222222232	{{0.5204968661709946653`18.716418119036295 - 0.0000327589513675075670999999999999999999999957173822255465`18.515329991299797*I, -0.048503315305643585059999999999999999999991971008134437857`18.685771424576252 + 0.0075215062380788195309999999999999999999985654635587269094`18.87630482003079*I}, {-0.0484563395672971478100000000000000000000112990632486284838`18.685350604069615 - 0.00762083884627190889…
2.4444444444444442	{{0.5181437587263987288`18.714450271250467 - 0.0000394775721265430086000000000000000000000137135302043367`18.59635043567775*I, -0.0506398241793612410899999999999999999999996836628395119365`18.7044921891486 + 0.0064782246486886855410000000000000000000001613989561645512`18.811456004185768*I}, {-0.0506100603687367339699999999999999999999942774749940810422`18.70423685534462 - 0.0065808221799772640550…
2.66666666666666652	{{0.5157045292458133368`18.712400945674364 - 0.0000432635939963740151200000000000000000000146769356557907`18.636122594343938*I, -0.0523275667744474703999999999999999999999949216962161827184`18.718730540568075 + 0.007502219499740791358999999999999999999999913443409495115`18.87518976657712*I}, {-0.0523132092697555783900000000000000000000007386638137331519`18.718611363602147 - 0.00760761351150922565…
2.88888888888888884	{{0.5128948814245256616`18.710028364926202 - 0.0000448069971036080451000000000000000000000006063867554539`18.6513458391366*I, -0.0536637088259297179200000000000000000000056030447309380971`18.72968068449272 + 0.0083551009417028206110000000000000000000000204086922861152`18.921951701166538*I}, {-0.0536594181029811379000000000000000000000024108425620973259`18.729645958756446 - 0.008463748463362738908…
3.11111111111111072	{{0.5099540683238136252`18.707531060859036 - 0.000045071938897951745219999999999999999999987159853527725`18.65390624088814*I, -0.0547268671881376775300000000000000000000037098701224019766`18.73820058788586 + 0.0082027453568019499659999999999999999999991187823344085268`18.91395922967211*I}, {-0.0547273527663117362300000000000000000000120373802143425283`18.73820444125801 - 0.00831429817865977915899…
3.33333333333333304	{{0.5072412297475629162`18.70521454677455 - 0.0000448520700038649452699999999999999999999975511026011505`18.651782491315693*I, -0.0555742767766491604900000000000000000000052831430704639479`18.744873819657954 + 0.0071012885418506527590000000000000000000001961341137423661`18.851337159400984*I}, {-0.0555758537352903994600000000000000000000085080411724197423`18.7448861428902 - 0.007214968148272437286…
3.55555555555555536	{{0.5050162055101505842`18.703305314456706 - 0.0000446304015403121135600000000000000000000057608750208632`18.649630794211298*I, -0.0562487895411074301199999999999999999999886067194724661564`18.750113180982975 + 0.0054893072253149616939999999999999999999998728265119243719`18.73951753803706*I}, {-0.0562495695284863719799999999999999999999918011247536619535`18.750119203190184 - 0.0056044851359869285…
3.77777777777777768	{{0.503373446054613205`18.701890301923264 - 0.0000446088959568780759300000000000000000000060359996432415`18.649421474849575*I, -0.0567847540843630024799999999999999999999875695062134230869`18.754231749341205 + 0.0038317094089003571330000000000000000000013050983774344894`18.58339256541266*I}, {-0.0567842167010874782100000000000000000000050590134496378403`18.754227639370153 - 0.00394800787295892206…
4.	{{0.502268529346940884`18.700935967410715 - 0.000044801604698701241309999999999999999999998895339452456`18.65129356978631*I, -0.0572103121360379232600000000000000000000139768977283626584`18.757474317256825 + 0.0024430853184725953050000000000000000000007500606392175673`18.387938633856304*I}, {-0.0572087219432432861300000000000000000000144723742649653747`18.757462245629732 - 0.002560253197058387583…
4.22222222222222232	{{0.5015802342957518256`18.70034041397613 - 0.0000451313329756795525800000000000000000000067860593658858`18.654478160806494*I, -0.057548175201519238819999999999999999999990778660339302932`18.760031557114807 + 0.0014511684633735900079999999999999999999991370175814576946`18.161717831780763*I}, {-0.057546082575664785069999999999999999999985930714189301201`18.760015764565658 - 0.001569001218923908939…
4.44444444444444464	{{0.5011697856184422761`18.699984880489065 - 0.0000455019541169583295799999999999999999999969176726744017`18.658030048173345*I, -0.0578164067836263728699999999999999999999981877114643296194`18.76205109732194 + 0.000839328123860879097799999999999999999999937199140953814`18.92393177551744*I}, {-0.0578143246721395179200000000000000000000128402621125351444`18.762035457024275 - 0.000957659460446100220…
4.66666666666666607	{{0.5009195364929832639`18.699767970051745 - 0.0000458389909405833236099999999999999999999970022824309487`18.661235048886038*I, -0.0580293456176804028899999999999999999999901453687796504891`18.76364767316262 + 0.0005143844356817158566000000000000000000000244512070910801`18.711287819170035*I}, {-0.0580276025961602437399999999999999999999989394901766857318`18.763634628107763 - 0.0006330911446146821…
4.88888888888888839	{{0.5007488160511248676`18.69961993113971 - 0.0000461031499204905343299999999999999999999947545802680925`18.66373059884634*I, -0.058198405072387306149999999999999999999995890358598175118`18.764911082970293 + 0.0003657528820431050630000000000000000000001056383030277623`18.563187756944952*I}, {-0.058197127395692833940000000000000000000002833857595713834`18.76490154844734 - 0.00048474736698651669540…
5.11111111111111072	{{0.5006129319819304646`18.699502064241145 - 0.0000462865544890194414700000000000000000000136224375302453`18.665454853668994*I, -0.0583326660077813294299999999999999999999890197168462035879`18.765911825667274 + 0.0003018802963969286780999999999999999999999234074481519878`18.479834767725507*I}, {-0.0583318291963277474300000000000000000000093351853413476932`18.765905595449656 - 0.000421097978402385…
5.33333333333333304	{{0.5004935501159565314`18.69939848507788 - 0.0000464013956548542012000000000000000000000072388806117696`18.66653104340157*I, -0.0584393292248939905099999999999999999999888074021002028985`18.766705222395746 + 0.0002640025749808374081000000000000000000000269838593381072`18.421608162833905*I}, {-0.0584388297639664294800000000000000000000068817759063958812`18.76670151061372 - 0.000383393281528678834…
5.55555555555555536	{{0.5003872607262530581`18.699306244533137 - 0.0000464680384005797025799999999999999999999958531011882946`18.66715433958055*I, -0.0585240900531808008699999999999999999999904126520950562297`18.76733466990468 + 0.0002241734929786120709999999999999999999999982221913889946`18.350584258866924*I}, {-0.0585238064858745118999999999999999999999929063878865367177`18.767332565608577 - 0.00034369760420333890…
5.77777777777777768	{{0.5002963599975756015`18.699227343101843 - 0.0000465063153035526202700000000000000000000141045605248283`18.667511931712625*I, -0.0585914529954327661899999999999999999999987171696292188565`18.76783426810607 + 0.0001758214481564579305999999999999999999999237593428548102`18.24507185280729*I}, {-0.0585912837512465312099999999999999999999891453057082980425`18.767833013624085 - 0.00029544804031585061…
6.	{{0.5002232597561139249`18.69916388201438 - 0.0000465310047661734709100000000000000000000043687428387986`18.667742430562352*I, -0.0586449868184483122400000000000000000000134792730956660784`18.768230893005015 + 0.0001232365309867749591999999999999999999998742769901993997`18.090739464762517*I}, {-0.0586448649642943783999999999999999999999961506590684339362`18.76822999061515 - 0.00024294179576185397…
6.22222222222222143	{{0.5001681974446479106`18.699116074212977 - 0.0000465507990562841591000000000000000000000075297703822798`18.667927140156387*I, -0.058687524633438015179999999999999999999994098764137124793`18.76854579190052 + 0.0000735332565042054784400000000000000000000057262786257853`18.866483799624532*I}, {-0.0586874163280846419800000000000000000000030603117132643846`18.768544990427618 - 0.00019329896211523752…
6.44444444444444375	{{0.5001291382544130748`18.699082157915914 - 0.0000465693901984645165299999999999999999999960183372118069`18.668100551113408*I, -0.0587213190368695847599999999999999999999866744404312652799`18.768795802425725 + 0.0000321418279833950382400000000000000000000092317225805702`18.50707057250592*I}, {-0.0587212139321025977699999999999999999999943751107011702269`18.768795025085197 - 0.0001519540180807930…
6.66666666666666607	{{0.5001026956041236815`18.699059195445173 - 0.0000465873487218580845300000000000000000000142161918985404`18.668267995525913*I, -0.0587481627420622515300000000000000000000143007289020976804`18.768994289267848 + 1.3196122071617449190000000000000000000011667052362037`18.12044632436229*^-6*I}, {-0.0587480629299726442300000000000000000000120747244210169356`18.768993551408574 - 0.000121167603170688539…
6.8888888888888884	{{0.5000852072320560726`18.699044008091946 - 0.0000466038814927551329199999999999999999999940472888728397`18.668422089236874*I, -0.0587694829314892447400000000000000000000077930459163650661`18.769151869700465 - 0.0000194543881992542874400000000000000000000065465604686847`18.289017577680717*I}, {-0.0587693942567184546300000000000000000000016866071016577372`18.76915121441152 - 0.0001004212259111227…
7.11111111111111072	{{0.5000735109344246476`18.69903385042911 - 0.0000466180344408035076100000000000000000000141092873617231`18.66855395838429*I, -0.0587864154815070580300000000000000000000086525228243204564`18.769276979766186 - 0.0000323153992880955594800000000000000000000069361540125968`18.50940952642132*I}, {-0.0587863424881547857999999999999999999999863838652742690092`18.769276440515245 - 0.000087581570222961880…
7.33333333333333304	{{0.5000652978041019159`18.699026717584854 - 0.0000466292792264130385900000000000000000000062974866925439`18.66865870238542*I, -0.0587998637596986034600000000000000000000062359694803691888`18.769376319809478 - 0.0000398505676228165335799999999999999999999862485349896137`18.600434511772317*I}, {-0.0587998078666916029800000000000000000000135147919457982416`18.76937590698478 - 0.00008006293937927401…
7.55555555555555536	{{0.5000591195297325875`18.699021351871508 - 0.0000466376311373552763800000000000000000000016885604976742`18.668736483215323*I, -0.0588105455559169293400000000000000000000025531759536377592`18.76945520815268 - 0.0000443119318936742776299999999999999999999942182648025732`18.646520684639437*I}, {-0.0588105053215726841799999999999999999999952238444840617432`18.769454911036586 - 0.0000756143966697587…
7.77777777777777768	{{0.5000541992861410323`18.69901707868646 - 0.0000466435079279505746300000000000000000000135283837335028`18.66879120505418*I, -0.05881903074618435866999999999999999999998887297798423201`18.76951786367578 - 0.0000472708474705490520899999999999999999999864098593843588`18.674593388393117*I}, {-0.0588190030463052251899999999999999999999971407294406064979`18.76951765915171 - 0.000072665428977671943739…
