# Supplementary material for: When do perturbative approaches accurately capture the dynamics of complex quantum systems?
Source: Sci Rep. 2016 Jun 23;6:28204. doi: 10.1038/srep28204 (PMC4917862; doi:10.1038/srep28204)
Supplement: 2LS_TCL2_Weak.csv [file srep28204-s3.csv]

0.	{{0.9999999999999998 + 0.*I, 0. + 0.*I}, {0. + 0.*I, 0. + 0.*I}}
0.01	{{0.9999383165018247 + 0.*I, -1.0924811055801342*^-10 + 0.007853555607103862*I}, {-1.0924809308880592*^-10 - 0.007853555607103862*I, 0.00006168349817492555 + 0.*I}}
0.02	{{0.9997532853619339 + 0.*I, -1.4917180823914578*^-9 + 0.01570462646216197*I}, {-1.4917180356623441*^-9 - 0.01570462646216197*I, 0.0002467146380658276 + 0.*I}}
0.03	{{0.9994449633500966 + 0.*I, -7.228647402879318*^-9 + 0.02355077082642007*I}, {-7.228647429333851*^-9 - 0.02355077082642007*I, 0.0005550366499030308 + 0.*I}}
0.04	{{0.9990134495940557 + 0.*I, -2.238804758247781*^-8 + 0.031389464843754926*I}, {-2.2388047598198742*^-8 - 0.031389464843754926*I, 0.0009865504059440606 + 0.*I}}
0.05	{{0.9984588785880373 + 0.*I, -5.424621357663639*^-8 + 0.03921823328025564*I}, {-5.4246213567420674*^-8 - 0.03921823328025564*I, 0.001541121411962454 + 0.*I}}
0.06	{{0.9977814291460216 + 0.*I, -1.1154626206044682*^-7 + 0.04703461432039928*I}, {-1.115462621482672*^-7 - 0.04703461432039928*I, 0.002218570853978233 + 0.*I}}
0.07	{{0.9969813138991854 + 0.*I, -2.05388335561274*^-7 + 0.05483614169535907*I}, {-2.053883355419752*^-7 - 0.05483614169535907*I, 0.003018686100814202 + 0.*I}}
0.08	{{0.996058783611289 + 0.*I, -3.48803269489828*^-7 + 0.06262035581742688*I}, {-3.4880326954056864*^-7 - 0.06262035581742688*I, 0.003941216388710839 + 0.*I}}
0.09	{{0.9950141388468288 + 0.*I, -5.558485735579488*^-7 + 0.07038480244396154*I}, {-5.558485735046061*^-7 - 0.07038480244396154*I, 0.0049858611531709545 + 0.*I}}
0.1	{{0.9938477004561794 + 0.*I, -8.437481322509655*^-7 + 0.07812703956634365*I}, {-8.437481323051756*^-7 - 0.07812703956634365*I, 0.006152299543820303 + 0.*I}}
0.11	{{0.9925598349946598 + 0.*I, -1.231022693837236*^-6 + 0.08584462925227797*I}, {-1.231022693899686*^-6 - 0.08584462925227797*I, 0.0074401650053400855 + 0.*I}}
0.12	{{0.9911509594516978 + 0.*I, -1.7369843002823515*^-6 + 0.09353514543437105*I}, {-1.7369843002251056*^-6 - 0.09353514543437105*I, 0.008849040548301806 + 0.*I}}
0.13	{{0.9896215059375563 + 0.*I, -2.384306988512108*^-6 + 0.10119617744473369*I}, {-2.384306988552007*^-6 - 0.10119617744473369*I, 0.010378494062443448 + 0.*I}}
0.14	{{0.9879719589607594 + 0.*I, -3.196352525935975*^-6 + 0.10882531894478852*I}, {-3.196352525929036*^-6 - 0.10882531894478852*I, 0.01202804103924025 + 0.*I}}
0.15	{{0.9862028405001997 + 0.*I, -4.19797053080595*^-6 + 0.11642018389863854*I}, {-4.197970530775592*^-6 - 0.11642018389863854*I, 0.013797159499800031 + 0.*I}}
0.16	{{0.9843147026857937 + 0.*I, -5.416143052439093*^-6 + 0.12397839780212987*I}, {-5.416143052513686*^-6 - 0.12397839780212987*I, 0.01568529731420608 + 0.*I}}
0.17	{{0.9823081491118724 + 0.*I, -6.878393867093546*^-6 + 0.1314975963566873*I}, {-6.878393867093546*^-6 - 0.1314975963566873*I, 0.017691850888127258 + 0.*I}}
0.18	{{0.9801838033068686 + 0.*I, -8.614730151623728*^-6 + 0.13897544130685002*I}, {-8.614730151576891*^-6 - 0.13897544130685002*I, 0.019816196693131165 + 0.*I}}
0.19	{{0.9779423348189538 + 0.*I, -0.000010656042483903061 + 0.1464096017779383*I}, {-0.000010656042483925612 - 0.1464096017779383*I, 0.022057665181046113 + 0.*I}}
0.2	{{0.9755844529697689 + 0.*I, -0.000013034226816532879 + 0.15379776791263888*I}, {-0.00001303422681658492 - 0.15379776791263888*I, 0.024415547030230893 + 0.*I}}
0.21	{{0.973110889869805 + 0.*I, -0.000015783262954927046 + 0.16113765345398715*I}, {-0.00001578326295496868 - 0.16113765345398715*I, 0.026889110130194776 + 0.*I}}
0.22	{{0.9705224313695331 + 0.*I, -0.000018937346533742794 + 0.1684269784559318*I}, {-0.000018937346533753202 - 0.1684269784559318*I, 0.02947756863046651 + 0.*I}}
0.23	{{0.9678198889037528 + 0.*I, -0.00002253218480413599 + 0.17566349572831022*I}, {-0.000022532184804108235 - 0.17566349572831022*I, 0.03218011109624694 + 0.*I}}
0.24	{{0.965004095083442 + 0.*I, -0.000026605287089975782 + 0.18284498606855645*I}, {-0.000026605287090027824 - 0.18284498606855645*I, 0.03499590491655778 + 0.*I}}
0.25	{{0.9620759362880242 + 0.*I, -0.000031194226140951464 + 0.18996923551452868*I}, {-0.00003119422614096187 - 0.18996923551452868*I, 0.03792406371197553 + 0.*I}}
0.26	{{0.9590363451163978 + 0.*I, -0.00003633700498684167 + 0.19703404219687332*I}, {-0.00003633700498691453 - 0.19703404219687332*I, 0.04096365488360186 + 0.*I}}
0.27	{{0.9558862607777443 + 0.*I, -0.00004207348234402941 + 0.2040372566499146*I}, {-0.00004207348234399472 - 0.2040372566499146*I, 0.044113739222255546 + 0.*I}}
0.28	{{0.9526266584757033 + 0.*I, -0.000048443978981793645 + 0.21097675453910072*I}, {-0.000048443978981786706 - 0.21097675453910072*I, 0.04737334152429657 + 0.*I}}
0.29	{{0.9492585648768483 + 0.*I, -0.00005548881710398801 + 0.2178504173791854*I}, {-0.000055488817104008825 - 0.2178504173791854*I, 0.05074143512315137 + 0.*I}}
0.3	{{0.9457830423097893 + 0.*I, -0.00006324901857784893 + 0.2246561445120482*I}, {-0.00006324901857786974 - 0.2246561445120482*I, 0.05421695769021054 + 0.*I}}
0.31	{{0.9422011597390989 + 0.*I, -0.00007176675349945816 + 0.23139189225370177*I}, {-0.00007176675349942346 - 0.23139189225370177*I, 0.057798840260900805 + 0.*I}}
0.32	{{0.9385140269764082 + 0.*I, -0.00008108422021613215 + 0.2380556357247066*I}, {-0.00008108422021605236 - 0.2380556357247066*I, 0.06148597302359134 + 0.*I}}
0.33	{{0.9347228016393986 + 0.*I, -0.00009124363283541381 + 0.2446453571287533*I}, {-0.00009124363283545545 - 0.2446453571287533*I, 0.06527719836060093 + 0.*I}}
0.34	{{0.9308286678911801 + 0.*I, -0.00010228758569580387 + 0.25115907256407666*I}, {-0.00010228758569576918 - 0.25115907256407666*I, 0.06917133210881937 + 0.*I}}
0.35000000000000003	{{0.9268328219351838 + 0.*I, -0.000114258850823723 + 0.257594856152208*I}, {-0.00011425885082365361 - 0.257594856152208*I, 0.07316717806481582 + 0.*I}}
0.36	{{0.9227365011899153 + 0.*I, -0.00012720015944367447 + 0.26395079471695493*I}, {-0.00012720015944370916 - 0.26395079471695493*I, 0.07726349881008415 + 0.*I}}
0.37	{{0.9185409860946889 + 0.*I, -0.00014115426685906707 + 0.27022498451575694*I}, {-0.00014115426685900462 - 0.27022498451575694*I, 0.0814590139053108 + 0.*I}}
0.38	{{0.9142475754413177 + 0.*I, -0.00015616377844113183 + 0.27641557104815534*I}, {-0.0001561637784411457 - 0.27641557104815534*I, 0.0857524245586818 + 0.*I}}
0.39	{{0.9098575865750584 + 0.*I, -0.0001722707772445209 + 0.28252075202568155*I}, {-0.00017227077724451395 - 0.28252075202568155*I, 0.09014241342494106 + 0.*I}}
0.4	{{0.9053723761041992 + 0.*I, -0.00018951729588462252 + 0.28853873541021163*I}, {-0.00018951729588458088 - 0.28853873541021163*I, 0.09462762389580039 + 0.*I}}
0.41000000000000003	{{0.9007933378226807 + 0.*I, -0.00020794533580986707 + 0.29446774296180706*I}, {-0.00020794533580982544 - 0.29446774296180706*I, 0.09920666217731877 + 0.*I}}
0.42	{{0.896121878933581 + 0.*I, -0.0002275959295280905 + 0.30030605988644216*I}, {-0.00022759592952810437 - 0.30030605988644216*I, 0.10387812106641874 + 0.*I}}
0.43	{{0.8913594304499033 + 0.*I, -0.0002485092663567223 + 0.30605201387425557*I}, {-0.00024850926635672926 - 0.30605201387425557*I, 0.10864056955009646 + 0.*I}}
0.44	{{0.8865074590700966 + 0.*I, -0.0002707255154769106 + 0.31170394225428827*I}, {-0.0002707255154768967 - 0.31170394225428827*I, 0.113492540929903 + 0.*I}}
0.45	{{0.8815674638304675 + 0.*I, -0.00029428487458660335 + 0.317260196189861*I}, {-0.00029428487458654784 - 0.317260196189861*I, 0.11843253616953217 + 0.*I}}
0.46	{{0.8765409548842444 + 0.*I, -0.0003192254119465665 + 0.32271920709041263*I}, {-0.0003192254119465665 - 0.32271920709041263*I, 0.12345904511575535 + 0.*I}}
0.47000000000000003	{{0.8714294644811276 + 0.*I, -0.00034558382963228995 + 0.3280794534703887*I}, {-0.00034558382963230383 - 0.3280794534703887*I, 0.1285705355188721 + 0.*I}}
0.48	{{0.8662345552822048 + 0.*I, -0.0003733968260933862 + 0.3333394238798554*I}, {-0.0003733968260934001 - 0.3333394238798554*I, 0.13376544471779467 + 0.*I}}
0.49	{{0.8609578208042611 + 0.*I, -0.0004027010997796898 + 0.3384976174876613*I}, {-0.00040270109977967594 - 0.3384976174876613*I, 0.13904217919573847 + 0.*I}}
0.5	{{0.8556008765901555 + 0.*I, -0.00043353273491747446 + 0.343552565127653*I}, {-0.00043353273491754385 - 0.343552565127653*I, 0.14439912340984412 + 0.*I}}
0.51	{{0.8501653488238288 + 0.*I, -0.00046592428252900664 + 0.3485028942729893*I}, {-0.00046592428252904827 - 0.3485028942729893*I, 0.14983465117617079 + 0.*I}}
0.52	{{0.8446528885064152 + 0.*I, -0.0004999071407147948 + 0.3533472656248365*I}, {-0.0004999071407148087 - 0.3533472656248365*I, 0.15534711149358443 + 0.*I}}
0.53	{{0.8390651711531691 + 0.*I, -0.0005355127075756805 + 0.35808435117286724*I}, {-0.0005355127075756944 - 0.35808435117286724*I, 0.16093482884683047 + 0.*I}}
0.54	{{0.8334038971998365 + 0.*I, -0.0005727723817727237 + 0.36271283468044074*I}, {-0.0005727723817726682 - 0.36271283468044074*I, 0.16659610280016307 + 0.*I}}
0.55	{{0.8276707833844063 + 0.*I, -0.0006117164128562891 + 0.3672314399020481*I}, {-0.0006117164128562058 - 0.3672314399020481*I, 0.17232921661559333 + 0.*I}}
0.56	{{0.8218675616522533 + 0.*I, -0.0006523706901970794 + 0.3716389896836353*I}, {-0.0006523706901970794 - 0.3716389896836353*I, 0.17813243834774645 + 0.*I}}
0.5700000000000001	{{0.8159959853355727 + 0.*I, -0.0006947600941990539 + 0.3759343360498531*I}, {-0.0006947600941991511 - 0.3759343360498531*I, 0.18400401466442695 + 0.*I}}
0.58	{{0.8100578261781096 + 0.*I, -0.0007389095052662276 + 0.3801163435311307*I}, {-0.000738909505266172 - 0.3801163435311307*I, 0.1899421738218901 + 0.*I}}
0.59	{{0.8040548746620686 + 0.*I, -0.0007848438020966464 + 0.3841838895246221*I}, {-0.000784843802096577 - 0.3841838895246221*I, 0.19594512533793118 + 0.*I}}
0.6	{{0.797988934933669 + 0.*I, -0.0008325861517106681 + 0.38813589823763733*I}, {-0.0008325861517105987 - 0.38813589823763733*I, 0.20201106506633082 + 0.*I}}
0.61	{{0.7918618309531166 + 0.*I, -0.0008821549380568783 + 0.3919713919516963*I}, {-0.0008821549380569199 - 0.3919713919516963*I, 0.2081381690468832 + 0.*I}}
0.62	{{0.7856754025724716 + 0.*I, -0.0009335677220989602 + 0.3956894196249382*I}, {-0.0009335677220990019 - 0.3956894196249382*I, 0.21432459742752819 + 0.*I}}
0.63	{{0.7794315019290884 + 0.*I, -0.000986842064800264 + 0.39928904388761954*I}, {-0.0009868420648003057 - 0.39928904388761954*I, 0.22056849807091133 + 0.*I}}
0.64	{{0.7731319936754651 + 0.*I, -0.001041995513719196 + 0.4027693414158113*I}, {-0.0010419955137191406 - 0.4027693414158113*I, 0.2268680063245347 + 0.*I}}
0.65	{{0.7667787546837925 + 0.*I, -0.0010990433365519192 + 0.40612944289863506*I}, {-0.0010990433365519608 - 0.40612944289863506*I, 0.23322124531620708 + 0.*I}}
0.66	{{0.7603736851549012 + 0.*I, -0.00115799597376115 + 0.4093685736830743*I}, {-0.00115799597376115 - 0.4093685736830743*I, 0.23962631484509844 + 0.*I}}
0.67	{{0.7539186952922041 + 0.*I, -0.0012188632516128561 + 0.41248598352579036*I}, {-0.0012188632516128006 - 0.41248598352579036*I, 0.24608130470779568 + 0.*I}}
0.68	{{0.7474157014919157 + 0.*I, -0.001281654996373005 + 0.4154809369629084*I}, {-0.0012816549963729773 - 0.4154809369629084*I, 0.25258429850808406 + 0.*I}}
0.6900000000000001	{{0.7408666265076789 + 0.*I, -0.0013463809945434835 + 0.418352713903448*I}, {-0.0013463809945434557 - 0.418352713903448*I, 0.2591333734923207 + 0.*I}}
0.7000000000000001	{{0.7342734051141122 + 0.*I, -0.001413048254865601 + 0.4211006552380661*I}, {-0.001413048254865601 - 0.4211006552380661*I, 0.2657265948858874 + 0.*I}}
0.71	{{0.7276379974945814 + 0.*I, -0.0014816592407185247 + 0.4237241911769988*I}, {-0.001481659240718497 - 0.4237241911769988*I, 0.2723620025054183 + 0.*I}}
0.72	{{0.7209623676321133 + 0.*I, -0.0015522159952166548 + 0.4262227745846272*I}, {-0.0015522159952166548 - 0.4262227745846272*I, 0.27903763236788637 + 0.*I}}
0.73	{{0.7142484796884921 + 0.*I, -0.0016247205614745575 + 0.4285958741328582*I}, {-0.0016247205614745575 - 0.4285958741328582*I, 0.2857515203115076 + 0.*I}}
0.74	{{0.707498298222932 + 0.*I, -0.001699174899892797 + 0.43084297536382954*I}, {-0.001699174899892797 - 0.43084297536382954*I, 0.29250170177706775 + 0.*I}}
0.75	{{0.7007138010795173 + 0.*I, -0.0017755778314976767 + 0.432963630919531*I}, {-0.0017755778314977322 - 0.432963630919531*I, 0.29928619892048236 + 0.*I}}
0.76	{{0.6938969919325915 + 0.*I, -0.0018539241583209187 + 0.4349574760292696*I}, {-0.0018539241583209465 - 0.4349574760292696*I, 0.3061030080674081 + 0.*I}}
0.77	{{0.6870498718540281 + 0.*I, -0.0019342084210826616 + 0.4368241673969649*I}, {-0.001934208421082606 - 0.4368241673969649*I, 0.31295012814597145 + 0.*I}}
0.78	{{0.6801744362036122 + 0.*I, -0.002016425160502877 + 0.43856337847247423*I}, {-0.002016425160502877 - 0.43856337847247423*I, 0.31982556379638755 + 0.*I}}
0.79	{{0.6732726733107867 + 0.*I, -0.002100568930015201 + 0.4401747986158261*I}, {-0.002100568930015201 - 0.4401747986158261*I, 0.32672732668921306 + 0.*I}}
0.8	{{0.6663465801943538 + 0.*I, -0.002186631590930632 + 0.4416581781037828*I}, {-0.002186631590930632 - 0.4416581781037828*I, 0.33365341980564595 + 0.*I}}
0.81	{{0.6593981947492706 + 0.*I, -0.0022746002802466747 + 0.4430133659562252*I}, {-0.0022746002802467302 - 0.4430133659562252*I, 0.340601805250729 + 0.*I}}
0.8200000000000001	{{0.6524295480025479 + 0.*I, -0.0023644617375043198 + 0.44424023693693254*I}, {-0.002364461737504292 - 0.44424023693693254*I, 0.34757045199745185 + 0.*I}}
0.8300000000000001	{{0.6454426585892608 + 0.*I, -0.00245620270224417 + 0.4453386839779613*I}, {-0.0024562027022442257 - 0.4453386839779613*I, 0.3545573414107389 + 0.*I}}
0.84	{{0.6384395330558359 + 0.*I, -0.0025498099140073838 + 0.4463086174756102*I}, {-0.0025498099140073838 - 0.4463086174756102*I, 0.3615604669441637 + 0.*I}}
0.85	{{0.631422166030736 + 0.*I, -0.0026452700838395793 + 0.44714996506596744*I}, {-0.0026452700838395793 - 0.44714996506596744*I, 0.36857783396926375 + 0.*I}}
0.86	{{0.6243925591670417 + 0.*I, -0.002742567287612685 + 0.44786271746958906*I}, {-0.0027425672876126572 - 0.44786271746958906*I, 0.37560744083295794 + 0.*I}}
0.87	{{0.6173527615369014 + 0.*I, -0.0028416811352604543 + 0.4484469671931093*I}, {-0.0028416811352604543 - 0.4484469671931093*I, 0.3826472384630982 + 0.*I}}
0.88	{{0.6103048144185149 + 0.*I, -0.0029425908338869267 + 0.4489028352547963*I}, {-0.0029425908338869267 - 0.4489028352547963*I, 0.38969518558148475 + 0.*I}}
0.89	{{0.6032507397200004 + 0.*I, -0.0030452755905961415 + 0.44923046216316687*I}, {-0.0030452755905961693 - 0.44923046216316687*I, 0.3967492602799991 + 0.*I}}
0.9	{{0.5961925402169377 + 0.*I, -0.0031497146124920827 + 0.44943000699803937*I}, {-0.0031497146124921382 - 0.44943000699803937*I, 0.4038074597830619 + 0.*I}}
0.91	{{0.5891321998213981 + 0.*I, -0.003255887106678901 + 0.44950164651161195*I}, {-0.003255887106678901 - 0.44950164651161195*I, 0.4108678001786015 + 0.*I}}
0.92	{{0.5820716959064469 + 0.*I, -0.0033637710331845816 + 0.4494455990529272*I}, {-0.0033637710331846093 - 0.4494455990529272*I, 0.41792830409355264 + 0.*I}}
0.93	{{0.5750130584863533 + 0.*I, -0.003473340357992516 + 0.44926218613512064*I}, {-0.003473340357992516 - 0.44926218613512064*I, 0.4249869415136464 + 0.*I}}
0.9400000000000001	{{0.56795831775436 + 0.*I, -0.0035845683359055913 + 0.4489517676543994*I}, {-0.0035845683359055636 - 0.4489517676543994*I, 0.43204168224563955 + 0.*I}}
0.9500000000000001	{{0.5609094780059597 + 0.*I, -0.0036974282218771304 + 0.4485147242803079*I}, {-0.0036974282218771304 - 0.4485147242803079*I, 0.43909052199404 + 0.*I}}
0.96	{{0.5538685177965204 + 0.*I, -0.003811893270860456 + 0.4479514563418615*I}, {-0.003811893270860456 - 0.4479514563418615*I, 0.4461314822034793 + 0.*I}}
0.97	{{0.5468373901389589 + 0.*I, -0.003927936737808779 + 0.44726238272857466*I}, {-0.0039279367378087515 - 0.44726238272857466*I, 0.4531626098610406 + 0.*I}}
0.98	{{0.5398180285299131 + 0.*I, -0.004045531405058256 + 0.4464479505421568*I}, {-0.004045531405058228 - 0.4464479505421568*I, 0.46018197147008644 + 0.*I}}
0.99	{{0.5328124130131003 + 0.*I, -0.004164647181834069 + 0.4455086982967149*I}, {-0.004164647181834097 - 0.4455086982967149*I, 0.46718758698689944 + 0.*I}}
1.	{{0.5258225406905146 + 0.*I, -0.004285253058613769 + 0.44444521503835316*I}, {-0.004285253058613769 - 0.44444521503835316*I, 0.47417745930948507 + 0.*I}}
1.01	{{0.5188503774782955 + 0.*I, -0.0044073180369395 + 0.4432581117150259*I}, {-0.0044073180369395 - 0.4432581117150259*I, 0.4811496225217041 + 0.*I}}
1.02	{{0.5118978574446033 + 0.*I, -0.004530811118353517 + 0.44194801995699784*I}, {-0.004530811118353545 - 0.44194801995699784*I, 0.48810214255539663 + 0.*I}}
1.03	{{0.5049668829265335 + 0.*I, -0.004655701304398074 + 0.4405155907968885*I}, {-0.004655701304398102 - 0.4405155907968885*I, 0.4950331170734663 + 0.*I}}
1.04	{{0.4980593264796238 + 0.*I, -0.004781957461370084 + 0.4389614969679762*I}, {-0.004781957461370084 - 0.4389614969679762*I, 0.5019406735203757 + 0.*I}}
1.05	{{0.4911770904682673 + 0.*I, -0.004909546813729876 + 0.4372864834343181*I}, {-0.004909546813729904 - 0.4372864834343181*I, 0.5088229095317324 + 0.*I}}
1.06	{{0.48432211532898706 + 0.*I, -0.005038435775036737 + 0.4354913556535603*I}, {-0.00503843577503682 - 0.4354913556535603*I, 0.5156778846710125 + 0.*I}}
1.07	{{0.47749630830703227 + 0.*I, -0.005168590789803834 + 0.4335769425017688*I}, {-0.005168590789803806 - 0.4335769425017688*I, 0.5225036916929674 + 0.*I}}
1.08	{{0.47070153925801217 + 0.*I, -0.005299978302544112 + 0.43154409445958397*I}, {-0.005299978302544139 - 0.43154409445958397*I, 0.5292984607419875 + 0.*I}}
1.09	{{0.46393964067678284 + 0.*I, -0.005432564757770708 + 0.42939368217238405*I}, {-0.005432564757770597 - 0.42939368217238405*I, 0.5360603593232167 + 0.*I}}
1.1	{{0.4572124079588781 + 0.*I, -0.005566316577356484 + 0.4271265956980855*I}, {-0.005566316577356456 - 0.4271265956980855*I, 0.5427875920411216 + 0.*I}}
1.11	{{0.45052164310917964 + 0.*I, -0.005701199474778124 + 0.4247437775279398*I}, {-0.005701199474778151 - 0.4247437775279398*I, 0.5494783568908201 + 0.*I}}
1.12	{{0.44386920476498254 + 0.*I, -0.005837178827108269 + 0.4222462344141247*I}, {-0.005837178827108269 - 0.4222462344141247*I, 0.5561307952350172 + 0.*I}}
1.1300000000000001	{{0.43725692208100275 + 0.*I, -0.005974220113742129 + 0.4196349984952319*I}, {-0.005974220113742101 - 0.4196349984952319*I, 0.5627430779189968 + 0.*I}}
1.1400000000000001	{{0.4306865819073045 + 0.*I, -0.006112288814074995 + 0.41691112431469457*I}, {-0.006112288814074995 - 0.41691112431469457*I, 0.5693134180926951 + 0.*I}}
1.1500000000000001	{{0.42415992872457603 + 0.*I, -0.0062513504075020765 + 0.41407568724397836*I}, {-0.0062513504075020765 - 0.41407568724397836*I, 0.5758400712754237 + 0.*I}}
1.16	{{0.41767866462891234 + 0.*I, -0.006391370373359184 + 0.41112978191534233*I}, {-0.006391370373359184 - 0.41112978191534233*I, 0.5823213353710874 + 0.*I}}
1.17	{{0.4112444747765745 + 0.*I, -0.006532314002164752 + 0.4080745391813172*I}, {-0.006532314002164752 - 0.4080745391813172*I, 0.5887555252234251 + 0.*I}}
1.18	{{0.4048591092134755 + 0.*I, -0.006674146894719513 + 0.40491115086854285*I}, {-0.006674146894719513 - 0.40491115086854285*I, 0.5951408907865241 + 0.*I}}
1.19	{{0.3985243006170962 + 0.*I, -0.006816834972692198 + 0.4016408355722896*I}, {-0.006816834972692198 - 0.4016408355722896*I, 0.6014756993829036 + 0.*I}}
1.2	{{0.3922417351262549 + 0.*I, -0.006960344157751541 + 0.3982648349490169*I}, {-0.006960344157751541 - 0.3982648349490169*I, 0.6077582648737447 + 0.*I}}
1.21	{{0.38601305217899695 + 0.*I, -0.007104640371566218 + 0.39478441202710585*I}, {-0.007104640371566162 - 0.39478441202710585*I, 0.6139869478210027 + 0.*I}}
1.22	{{0.3798398444036148 + 0.*I, -0.007249689535804904 + 0.3912008495213723*I}, {-0.007249689535804904 - 0.3912008495213723*I, 0.6201601555963849 + 0.*I}}
1.23	{{0.3737236695623256 + 0.*I, -0.007395457574133485 + 0.3875154560928397*I}, {-0.007395457574133457 - 0.3875154560928397*I, 0.626276330437674 + 0.*I}}
1.24	{{0.3676661421631906 + 0.*I, -0.007541911258729245 + 0.3837295917451696*I}, {-0.007541911258729217 - 0.3837295917451696*I, 0.6323338578368092 + 0.*I}}
1.25	{{0.3616688807892185 + 0.*I, -0.007689018109817036 + 0.3798446430915011*I}, {-0.007689018109816981 - 0.3798446430915011*I, 0.6383311192107812 + 0.*I}}
1.26	{{0.3557334544053351 + 0.*I, -0.007836745661114669 + 0.37586201998368235*I}, {-0.007836745661114697 - 0.37586201998368235*I, 0.6442665455946646 + 0.*I}}
1.27	{{0.3498613816713093 + 0.*I, -0.007985061446340008 + 0.3717831540496736*I}, {-0.007985061446340036 - 0.3717831540496736*I, 0.6501386183286905 + 0.*I}}
1.28	{{0.34405413073576024 + 0.*I, -0.008133932999210836 + 0.36760949691728256*I}, {-0.008133932999210836 - 0.36760949691728256*I, 0.6559458692642394 + 0.*I}}
1.29	{{0.3383131168306359 + 0.*I, -0.008283327769450316 + 0.3633425213688221*I}, {-0.008283327769450288 - 0.3633425213688221*I, 0.6616868831693639 + 0.*I}}
1.3	{{0.33263977144900336 + 0.*I, -0.00843321397174715 + 0.3589837388389749*I}, {-0.008433213971747178 - 0.3589837388389749*I, 0.6673602285509963 + 0.*I}}
1.31	{{0.32703559623231 + 0.*I, -0.008583561834905662 + 0.3545346830452939*I}, {-0.008583561834905662 - 0.3545346830452939*I, 0.6729644037676898 + 0.*I}}
1.32	{{0.32150204888677025 + 0.*I, -0.008734341755513658 + 0.3499969113192425*I}, {-0.008734341755513686 - 0.3499969113192425*I, 0.6784979511132294 + 0.*I}}
1.33	{{0.31604053394704723 + 0.*I, -0.008885524130159222 + 0.3453720043298628*I}, {-0.00888552413015925 - 0.3453720043298628*I, 0.6839594660529524 + 0.*I}}
1.34	{{0.31065240242078435 + 0.*I, -0.009037079355430355 + 0.34066156424170846*I}, {-0.0090370793554303 - 0.34066156424170846*I, 0.6893475975792154 + 0.*I}}
1.35	{{0.30533895149008905 + 0.*I, -0.00918897782791489 + 0.3358672128679979*I}, {-0.009188977827914835 - 0.3358672128679979*I, 0.6946610485099106 + 0.*I}}
1.36	{{0.3001014242700103 + 0.*I, -0.009341189944200884 + 0.3309905898205709*I}, {-0.009341189944200912 - 0.3309905898205709*I, 0.6998985757299896 + 0.*I}}
1.37	{{0.29494102996260874 + 0.*I, -0.009493686360528192 + 0.32603336053782744*I}, {-0.009493686360528164 - 0.32603336053782744*I, 0.7050589700373909 + 0.*I}}
1.3800000000000001	{{0.2898590629271848 + 0.*I, -0.009646440196533546 + 0.32099721618057414*I}, {-0.009646440196533546 - 0.32099721618057414*I, 0.7101409370728149 + 0.*I}}
1.3900000000000001	{{0.2848568214228897 + 0.*I, -0.009799425863951355 + 0.3158838529080975*I}, {-0.009799425863951328 - 0.3158838529080975*I, 0.7151431785771101 + 0.*I}}
1.4000000000000001	{{0.2799355487380315 + 0.*I, -0.009952617783612921 + 0.3106949905685874*I}, {-0.009952617783613005 - 0.3106949905685874*I, 0.7200644512619683 + 0.*I}}
1.41	{{0.27509643249092125 + 0.*I, -0.01010599037634935 + 0.30543237130508755*I}, {-0.010105990376349294 - 0.30543237130508755*I, 0.7249035675090785 + 0.*I}}
1.42	{{0.2703406041888837 + 0.*I, -0.010259518062991801 + 0.30009775767380475*I}, {-0.010259518062991801 - 0.30009775767380475*I, 0.7296593958111159 + 0.*I}}
1.43	{{0.2656691388448975 + 0.*I, -0.010413175264371383 + 0.2946929307532539*I}, {-0.010413175264371355 - 0.2946929307532539*I, 0.7343308611551023 + 0.*I}}
1.44	{{0.26108305472623455 + 0.*I, -0.010566936401402882 + 0.2892196884112995*I}, {-0.010566936401402993 - 0.2892196884112995*I, 0.7389169452737652 + 0.*I}}
1.45	{{0.2565833649134616 + 0.*I, -0.010720776817206637 + 0.2836798531708126*I}, {-0.010720776817206623 - 0.2836798531708126*I, 0.7434166350865382 + 0.*I}}
1.46	{{0.2521711674065924 + 0.*I, -0.010874674803522985 + 0.2780752393772443*I}, {-0.010874674803522999 - 0.2780752393772443*I, 0.7478288325934073 + 0.*I}}
1.47	{{0.2478475280518486 + 0.*I, -0.011028609235071124 + 0.2724076701022495*I}, {-0.011028609235071096 - 0.2724076701022495*I, 0.752152471948151 + 0.*I}}
1.48	{{0.24361345623096503 + 0.*I, -0.011182558986570237 + 0.26667899120449207*I}, {-0.011182558986570279 - 0.26667899120449207*I, 0.7563865437690347 + 0.*I}}
1.49	{{0.23946990428386436 + 0.*I, -0.011336502932739495 + 0.2608910694601703*I}, {-0.011336502932739467 - 0.2608910694601703*I, 0.7605300957161354 + 0.*I}}
1.5	{{0.23541776698815892 + 0.*I, -0.011490419948298025 + 0.2550457906785286*I}, {-0.011490419948298025 - 0.2550457906785286*I, 0.7645822330118408 + 0.*I}}
1.51	{{0.2314578810958578 + 0.*I, -0.011644288907964997 + 0.2491450578039257*I}, {-0.011644288907964928 - 0.2491450578039257*I, 0.7685421189041419 + 0.*I}}
1.52	{{0.2275910278139969 + 0.*I, -0.011798088736310997 + 0.24319079053082462*I}, {-0.011798088736310997 - 0.24319079053082462*I, 0.7724089721860028 + 0.*I}}
1.53	{{0.22381802271081025 + 0.*I, -0.01195180023406145 + 0.23718491540040162*I}, {-0.01195180023406145 - 0.23718491540040162*I, 0.7761819772891894 + 0.*I}}
1.54	{{0.22013973382624985 + 0.*I, -0.012105406602711352 + 0.23112932974829103*I}, {-0.012105406602711422 - 0.23112932974829103*I, 0.7798602661737499 + 0.*I}}
1.55	{{0.21655697933678697 + 0.*I, -0.012258891200484803 + 0.22502594633501657*I}, {-0.01225889120048479 - 0.22502594633501657*I, 0.7834430206632128 + 0.*I}}
1.56	{{0.21307052077666272 + 0.*I, -0.012412237385605637 + 0.21887669900722023*I}, {-0.012412237385605596 - 0.21887669900722023*I, 0.7869294792233369 + 0.*I}}
1.57	{{0.20968106238988132 + 0.*I, -0.012565428516298036 + 0.21268354086537264*I}, {-0.012565428516297994 - 0.21268354086537264*I, 0.7903189376101185 + 0.*I}}
1.58	{{0.206389250537397 + 0.*I, -0.012718447950785944 + 0.20644844241243052*I}, {-0.012718447950785972 - 0.20644844241243052*I, 0.7936107494626028 + 0.*I}}
1.59	{{0.20319567316000509 + 0.*I, -0.012871279047293377 + 0.20017338968495885*I}, {-0.012871279047293405 - 0.20017338968495885*I, 0.7968043268399945 + 0.*I}}
1.6	{{0.20010087300821228 + 0.*I, -0.013023905433087596 + 0.19386038363426455*I}, {-0.013023905433087624 - 0.19386038363426455*I, 0.7998991269917873 + 0.*I}}
1.61	{{0.19710545760130732 + 0.*I, -0.013176313273325718 + 0.1875113989619616*I}, {-0.013176313273325801 - 0.1875113989619616*I, 0.8028945423986924 + 0.*I}}
1.62	{{0.1942100425793649 + 0.*I, -0.013328490111265578 + 0.18112838057996267*I}, {-0.013328490111265523 - 0.18112838057996267*I, 0.8057899574206346 + 0.*I}}
1.6300000000000001	{{0.19141518902332597 + 0.*I, -0.013480423502727795 + 0.17471329246560227*I}, {-0.013480423502727823 - 0.17471329246560227*I, 0.8085848109766737 + 0.*I}}
1.6400000000000001	{{0.18872140228285234 + 0.*I, -0.013632101003533098 + 0.16826811770961006*I}, {-0.01363210100353307 - 0.16826811770961006*I, 0.8112785977171473 + 0.*I}}
1.6500000000000001	{{0.18612913126698877 + 0.*I, -0.013783510169501967 + 0.16179485675508345*I}, {-0.013783510169502022 - 0.16179485675508345*I, 0.813870868733011 + 0.*I}}
1.6600000000000001	{{0.18363876778737248 + 0.*I, -0.013934638556455145 + 0.15529552561365947*I}, {-0.013934638556455103 - 0.15529552561365947*I, 0.816361232212627 + 0.*I}}
1.67	{{0.1812506459546352 + 0.*I, -0.014085473720213237 + 0.148772154060326*I}, {-0.014085473720213237 - 0.148772154060326*I, 0.8187493540453645 + 0.*I}}
1.68	{{0.1789650779276916 + 0.*I, -0.0142360039192026 + 0.14222677733338518*I}, {-0.0142360039192026 - 0.14222677733338518*I, 0.8210349220723081 + 0.*I}}
1.69	{{0.17678244451203437 + 0.*I, -0.014386219891704133 + 0.13566136828761946*I}, {-0.014386219891704133 - 0.13566136828761946*I, 0.8232175554879653 + 0.*I}}
1.7	{{0.1747030988908993 + 0.*I, -0.01453611289519717 + 0.12907788522781627*I}, {-0.014536112895197129 - 0.12907788522781627*I, 0.8252969011091003 + 0.*I}}
1.71	{{0.17272734126471273 + 0.*I, -0.014685674187072437 + 0.12247830500352405*I}, {-0.014685674187072395 - 0.12247830500352405*I, 0.8272726587352868 + 0.*I}}
1.72	{{0.17085541804758264 + 0.*I, -0.014834895024720865 + 0.11586462138722035*I}, {-0.014834895024720907 - 0.11586462138722035*I, 0.8291445819524169 + 0.*I}}
1.73	{{0.1690875211068426 + 0.*I, -0.014983766665533374 + 0.10923884341604732*I}, {-0.014983766665533416 - 0.10923884341604732*I, 0.830912478893157 + 0.*I}}
1.74	{{0.16742378705157945 + 0.*I, -0.015132280366900563 + 0.10260299370735872*I}, {-0.015132280366900619 - 0.10260299370735872*I, 0.8325762129484202 + 0.*I}}
1.75	{{0.16586429772275268 + 0.*I, -0.01528042740637181 + 0.0959591070586636*I}, {-0.01528042740637181 - 0.0959591070586636*I, 0.834135702277247 + 0.*I}}
1.76	{{0.16440914569670093 + 0.*I, -0.015428200268657877 + 0.0893091976542296*I}, {-0.015428200268657877 - 0.0893091976542296*I, 0.8355908543032987 + 0.*I}}
1.77	{{0.16305846533844537 + 0.*I, -0.015575593177022395 + 0.082655199656886*I}, {-0.015575593177022395 - 0.082655199656886*I, 0.8369415346615543 + 0.*I}}
1.78	{{0.16181234770077252 + 0.*I, -0.0157226004742035 + 0.07599904921260436*I}, {-0.015722600474203485 - 0.07599904921260436*I, 0.8381876522992271 + 0.*I}}
1.79	{{0.16067083380270059 + 0.*I, -0.015869216502939085 + 0.06934269853363749*I}, {-0.015869216502939154 - 0.06934269853363749*I, 0.839329166197299 + 0.*I}}
1.8	{{0.159633913785112 + 0.*I, -0.0160154356059672 + 0.06268811440184359*I}, {-0.016015435605967188 - 0.06268811440184359*I, 0.8403660862148876 + 0.*I}}
1.81	{{0.15870152611007737 + 0.*I, -0.01616125212602594 + 0.05603727664166325*I}, {-0.016161252126025982 - 0.05603727664166325*I, 0.8412984738899223 + 0.*I}}
1.82	{{0.15787355680477305 + 0.*I, -0.016306660405853254 + 0.049392176563934284*I}, {-0.016306660405853213 - 0.049392176563934284*I, 0.8421264431952267 + 0.*I}}
1.83	{{0.15714984608798604 + 0.*I, -0.016451654904156524 + 0.042754813693649224*I}, {-0.016451654904156565 - 0.042754813693649224*I, 0.8428501539120137 + 0.*I}}
1.84	{{0.15653026960508307 + 0.*I, -0.016596231512662096 + 0.03612712608134444*I}, {-0.016596231512662096 - 0.03612712608134444*I, 0.8434697303949165 + 0.*I}}
1.85	{{0.1560147077164553 + 0.*I, -0.016740387005021867 + 0.029510981531531536*I}, {-0.016740387005021784 - 0.029510981531531536*I, 0.8439852922835442 + 0.*I}}
1.86	{{0.15560299544217282 + 0.*I, -0.016884118159232256 + 0.022908258239904913*I}, {-0.016884118159232298 - 0.022908258239904913*I, 0.8443970045578268 + 0.*I}}
1.87	{{0.1552949215739008 + 0.*I, -0.017027421753290015 + 0.01632084785058179*I}, {-0.01702742175329003 - 0.01632084785058179*I, 0.8447050784260988 + 0.*I}}
1.8800000000000001	{{0.1550902278067909 + 0.*I, -0.017170294565191674 + 0.00975065411791663*I}, {-0.01717029456519159 - 0.00975065411791663*I, 0.8449097721932087 + 0.*I}}
1.8900000000000001	{{0.15498860790987684 + 0.*I, -0.017312733372933944 + 0.0031995915356081627*I}, {-0.017312733372933986 - 0.0031995915356081627*I, 0.8450113920901228 + 0.*I}}
1.9000000000000001	{{0.15498970693596537 + 0.*I, -0.017454734954513343 - 0.0033304160658614293*I}, {-0.017454734954513274 + 0.0033304160658614293*I, 0.8450102930640342 + 0.*I}}
1.9100000000000001	{{0.1550931409593037 + 0.*I, -0.01759629636947524 - 0.009837449055695903*I}, {-0.01759629636947524 + 0.009837449055695903*I, 0.8449068590406958 + 0.*I}}
1.92	{{0.15529856512827628 + 0.*I, -0.01773741592864611 - 0.016319689046864375*I}, {-0.017737415928646028 + 0.016319689046864375*I, 0.8447014348717232 + 0.*I}}
1.93	{{0.15560561050152227 + 0.*I, -0.01787809222862699 - 0.02277536102434825*I}, {-0.01787809222862702 + 0.02277536102434825*I, 0.8443943894984773 + 0.*I}}
1.94	{{0.15601386715615478 + 0.*I, -0.018018323863389182 - 0.029202678417640095*I}, {-0.018018323863389196 + 0.029202678417640095*I, 0.8439861328438449 + 0.*I}}
1.95	{{0.15652288350645593 + 0.*I, -0.018158109426903893 - 0.03559984389644694*I}, {-0.018158109426903934 + 0.03559984389644694*I, 0.8434771164935437 + 0.*I}}
1.96	{{0.1571321654240661 + 0.*I, -0.01829744751314237 - 0.04196505052986549*I}, {-0.01829744751314233 + 0.04196505052986549*I, 0.8428678345759335 + 0.*I}}
1.97	{{0.15784117539092166 + 0.*I, -0.01843633671607578 - 0.048296482980109155*I}, {-0.018436336716075863 + 0.048296482980109155*I, 0.8421588246090779 + 0.*I}}
1.98	{{0.15864933183563257 + 0.*I, -0.018574775630844392 - 0.05459231844891873*I}, {-0.01857477563084453 + 0.05459231844891873*I, 0.8413506681643671 + 0.*I}}
1.99	{{0.15955604127534742 + 0.*I, -0.018712763223132062 - 0.060850749317828114*I}, {-0.018712763223132034 + 0.060850749317828114*I, 0.8404439587246522 + 0.*I}}
2.	{{0.16056073252677433 + 0.*I, -0.018850299304457932 - 0.06707010299458487*I}, {-0.018850299304457863 + 0.06707010299458487*I, 0.8394392674732252 + 0.*I}}
2.0100000000000002	{{0.16166280544963946 + 0.*I, -0.01898738379878455 - 0.07324873679399184*I}, {-0.018987383798784563 + 0.07324873679399184*I, 0.8383371945503602 + 0.*I}}
2.02	{{0.16286162511974647 + 0.*I, -0.019124016630074403 - 0.07938499879005458*I}, {-0.019124016630074347 + 0.07938499879005458*I, 0.837138374880253 + 0.*I}}
2.0300000000000002	{{0.1641565209132865 + 0.*I, -0.019260197722290012 - 0.08547722871360326*I}, {-0.01926019772228993 + 0.08547722871360326*I, 0.8358434790867131 + 0.*I}}
2.04	{{0.16554678561564679 + 0.*I, -0.01939592699939391 - 0.09152375888679444*I}, {-0.01939592699939391 + 0.09152375888679444*I, 0.8344532143843528 + 0.*I}}
2.05	{{0.16703167455585807 + 0.*I, -0.01953120438534861 - 0.0975229151938488*I}, {-0.019531204385348555 + 0.0975229151938488*I, 0.8329683254441416 + 0.*I}}
2.06	{{0.16861040476780564 + 0.*I, -0.019666029804116594 - 0.1034730180873382*I}, {-0.019666029804116525 + 0.1034730180873382*I, 0.8313895952321939 + 0.*I}}
2.07	{{0.17028216032735288 + 0.*I, -0.019800403231423527 - 0.10937238699153136*I}, {-0.019800403231423513 + 0.10937238699153136*I, 0.8297178396726467 + 0.*I}}
2.08	{{0.17204614659198175 + 0.*I, -0.01993432523146145 - 0.11521943822365863*I}, {-0.01993432523146149 + 0.11521943822365863*I, 0.8279538534080177 + 0.*I}}
2.09	{{0.17390155165013144 + 0.*I, -0.02006779661855232 - 0.12101269628666116*I}, {-0.020067796618552347 + 0.12101269628666116*I, 0.8260984483498681 + 0.*I}}
2.1	{{0.17584753295746341 + 0.*I, -0.02020081819111165 - 0.12675068519138297*I}, {-0.02020081819111169 + 0.12675068519138297*I, 0.8241524670425362 + 0.*I}}
2.11	{{0.17788321959800177 + 0.*I, -0.020333390747554886 - 0.1324319230504076*I}, {-0.020333390747554914 + 0.1324319230504076*I, 0.8221167804019978 + 0.*I}}
2.12	{{0.1800077113946521 + 0.*I, -0.02046551508629761 - 0.13805492274311634*I}, {-0.02046551508629757 + 0.13805492274311634*I, 0.8199922886053473 + 0.*I}}
2.13	{{0.18222007803691612 + 0.*I, -0.020597192005755327 - 0.14361819261808073*I}, {-0.020597192005755327 + 0.14361819261808073*I, 0.8177799219630835 + 0.*I}}
2.14	{{0.1845193582269775 + 0.*I, -0.02072842230434349 - 0.14912023723234757*I}, {-0.02072842230434352 + 0.14912023723234757*I, 0.815480641773022 + 0.*I}}
2.15	{{0.18690455884531654 + 0.*I, -0.02085920678047766 - 0.15455955812713082*I}, {-0.0208592067804777 + 0.15455955812713082*I, 0.8130954411546829 + 0.*I}}
2.16	{{0.18937467310135883 + 0.*I, -0.020989546358645444 - 0.15993467825834287*I}, {-0.020989546358645417 + 0.15993467825834287*I, 0.8106253268986408 + 0.*I}}
2.17	{{0.19192870104381854 + 0.*I, -0.02111944231665404 - 0.16524426705206952*I}, {-0.021119442316654025 + 0.16524426705206952*I, 0.8080712989561811 + 0.*I}}
2.18	{{0.1945656084794131 + 0.*I, -0.021248895927003852 - 0.17048704827288422*I}, {-0.021248895927003852 + 0.17048704827288422*I, 0.8054343915205864 + 0.*I}}
2.19	{{0.19728434028653885 + 0.*I, -0.021377908460732342 - 0.17566174272113397*I}, {-0.021377908460732398 + 0.17566174272113397*I, 0.8027156597134606 + 0.*I}}
2.2	{{0.20008381985816978 + 0.*I, -0.021506481188877047 - 0.18076706850009266*I}, {-0.021506481188877047 + 0.18076706850009266*I, 0.7999161801418297 + 0.*I}}
2.21	{{0.20296294825155564 + 0.*I, -0.021634615382475283 - 0.1858017414401325*I}, {-0.021634615382475297 + 0.1858017414401325*I, 0.797037051748444 + 0.*I}}
2.22	{{0.20592060334765108 + 0.*I, -0.02176231231256448 - 0.19076447556002493*I}, {-0.02176231231256448 + 0.19076447556002493*I, 0.7940793966523485 + 0.*I}}
2.23	{{0.20895563902145087 + 0.*I, -0.021889573250182218 - 0.19565398356512256*I}, {-0.021889573250182204 + 0.19565398356512256*I, 0.7910443609785487 + 0.*I}}
2.24	{{0.21206688545056956 + 0.*I, -0.022016399470620965 - 0.2004689779758184*I}, {-0.022016399470621006 + 0.2004689779758184*I, 0.7879331145494299 + 0.*I}}
2.25	{{0.21525317463070312 + 0.*I, -0.022142792395742628 - 0.20520824357215486*I}, {-0.022142792395742683 + 0.20520824357215486*I, 0.7847468253692964 + 0.*I}}
2.2600000000000002	{{0.2185133096227633 + 0.*I, -0.022268753522469126 - 0.2098707062642949*I}, {-0.022268753522469154 + 0.2098707062642949*I, 0.7814866903772361 + 0.*I}}
2.27	{{0.2218460702059094 + 0.*I, -0.022394284326163985 - 0.21445530826132597*I}, {-0.022394284326164027 + 0.21445530826132597*I, 0.77815392979409 + 0.*I}}
2.2800000000000002	{{0.2252502226736809 + 0.*I, -0.02251938628219098 - 0.21896099192142787*I}, {-0.022519386282190912 + 0.21896099192142787*I, 0.7747497773263186 + 0.*I}}
2.29	{{0.22872451903356372 + 0.*I, -0.022644060865913654 - 0.223386699895847*I}, {-0.022644060865913584 + 0.223386699895847*I, 0.771275480966436 + 0.*I}}
2.3000000000000003	{{0.23226769620764479 + 0.*I, -0.02276830955269557 - 0.2277313753091437*I}, {-0.022768309552695598 + 0.2277313753091437*I, 0.7677323037923547 + 0.*I}}
2.31	{{0.23587847523551353 + 0.*I, -0.02289213381790038 - 0.23199396197570699*I}, {-0.022892133817900395 + 0.23199396197570699*I, 0.7641215247644859 + 0.*I}}
2.32	{{0.23955556048058255 + 0.*I, -0.02301553513689167 - 0.23617340465250736*I}, {-0.02301553513689164 + 0.23617340465250736*I, 0.760444439519417 + 0.*I}}
2.33	{{0.2432976447186351 + 0.*I, -0.023138515000817955 - 0.2402686594223559*I}, {-0.02313851500081804 + 0.2402686594223559*I, 0.7567023552813643 + 0.*I}}
2.34	{{0.2471034102428013 + 0.*I, -0.02326107496635825 - 0.24427881153999864*I}, {-0.02326107496635832 + 0.24427881153999864*I, 0.7528965897571982 + 0.*I}}
2.35	{{0.25097149662323986 + 0.*I, -0.023383216560070988 - 0.24820303593694754*I}, {-0.023383216560070974 + 0.24820303593694754*I, 0.7490285033767596 + 0.*I}}
2.36	{{0.2549005349818625 + 0.*I, -0.023504941303534838 - 0.2520405124033955*I}, {-0.023504941303534865 + 0.2520405124033955*I, 0.745099465018137 + 0.*I}}
2.37	{{0.2588891502335049 + 0.*I, -0.023626250718328745 - 0.2557904238351511*I}, {-0.023626250718328745 + 0.2557904238351511*I, 0.7411108497664944 + 0.*I}}
2.38	{{0.26293596035404687 + 0.*I, -0.02374714632603145 - 0.25945195613757904*I}, {-0.023747146326031476 + 0.25945195613757904*I, 0.7370640396459526 + 0.*I}}
2.39	{{0.2670395756423297 + 0.*I, -0.02386762964822184 - 0.26302429816414713*I}, {-0.02386762964822181 + 0.26302429816414713*I, 0.7329604243576697 + 0.*I}}
2.4	{{0.2711985979769903 + 0.*I, -0.023987702206478598 - 0.26650664168977595*I}, {-0.023987702206478556 + 0.26650664168977595*I, 0.7288014020230091 + 0.*I}}
2.41	{{0.2754116200693507 + 0.*I, -0.02410736552238049 - 0.2698981814191648*I}, {-0.024107365522380464 + 0.2698981814191648*I, 0.7245883799306487 + 0.*I}}
2.42	{{0.27967723232455616 + 0.*I, -0.024226621129611492 - 0.273198155807651*I}, {-0.024226621129611436 + 0.273198155807651*I, 0.7203227676754433 + 0.*I}}
2.43	{{0.2839939812954493 + 0.*I, -0.024345470540909714 - 0.2764059521315857*I}, {-0.024345470540909686 + 0.2764059521315857*I, 0.71600601870455 + 0.*I}}
2.44	{{0.2883603871223307 + 0.*I, -0.02446391524529809 - 0.27952099500453226*I}, {-0.024463915245298007 + 0.27952099500453226*I, 0.7116396128776687 + 0.*I}}
2.45	{{0.29277497163661215 + 0.*I, -0.024581956731796945 - 0.2825427151313623*I}, {-0.024581956731796917 + 0.2825427151313623*I, 0.7072250283633874 + 0.*I}}
2.46	{{0.29723625772225143 + 0.*I, -0.02469959648942699 - 0.28547054894845053*I}, {-0.02469959648942699 + 0.28547054894845053*I, 0.7027637422777482 + 0.*I}}
2.47	{{0.30174276866093946 + 0.*I, -0.024816836007208798 - 0.28830393829519146*I}, {-0.024816836007208742 + 0.28830393829519146*I, 0.69825723133906 + 0.*I}}
2.48	{{0.3062930274640986 + 0.*I, -0.024933676774162944 - 0.29104233011789876*I}, {-0.02493367677416297 + 0.29104233011789876*I, 0.6937069725359009 + 0.*I}}
2.49	{{0.3108855561927672 + 0.*I, -0.025050120279309973 - 0.2936851762064824*I}, {-0.025050120279309973 + 0.2936851762064824*I, 0.6891144438072323 + 0.*I}}
2.5	{{0.31551887665302736 + 0.*I, -0.025166168011978518 - 0.29623193565379546*I}, {-0.025166168011978518 + 0.29623193565379546*I, 0.6844811233469723 + 0.*I}}
2.5100000000000002	{{0.3201914959984393 + 0.*I, -0.025281821446033442 - 0.29868216228086575*I}, {-0.02528182144603347 + 0.29868216228086575*I, 0.6798085040015602 + 0.*I}}
2.52	{{0.3249018600050048 + 0.*I, -0.02539708201541019 - 0.30103552194013095*I}, {-0.02539708201541019 + 0.30103552194013095*I, 0.6750981399949947 + 0.*I}}
2.5300000000000002	{{0.32964841314531745 + 0.*I, -0.025511951149011197 - 0.30329169493521396*I}, {-0.02551195114901117 + 0.30329169493521396*I, 0.670351586854682 + 0.*I}}
2.54	{{0.334429608582506 + 0.*I, -0.025626430275738854 - 0.3054503701322126*I}, {-0.02562643027573891 + 0.3054503701322126*I, 0.6655703914174935 + 0.*I}}
2.5500000000000003	{{0.339243907620012 + 0.*I, -0.025740520824495516 - 0.30751124438184724*I}, {-0.02574052082449546 + 0.30751124438184724*I, 0.6607560923799876 + 0.*I}}
2.56	{{0.34408977913066846 + 0.*I, -0.025854224224183486 - 0.3094740219706753*I}, {-0.025854224224183486 + 0.3094740219706753*I, 0.6559102208693312 + 0.*I}}
2.57	{{0.34896569896605845 + 0.*I, -0.025967541903705288 - 0.31133841410197405*I}, {-0.02596754190370526 + 0.31133841410197405*I, 0.6510343010339412 + 0.*I}}
2.58	{{0.3538701493471412 + 0.*I, -0.026080475291963362 - 0.31310413840686085*I}, {-0.02608047529196339 + 0.31310413840686085*I, 0.6461298506528583 + 0.*I}}
2.59	{{0.3588016183473543 + 0.*I, -0.026193025813773918 - 0.31477093633574593*I}, {-0.026193025813773918 + 0.31477093633574593*I, 0.6411983816526454 + 0.*I}}
2.6	{{0.3637585438152705 + 0.*I, -0.026305194857279834 - 0.31633867706076146*I}, {-0.026305194857279834 + 0.31633867706076146*I, 0.6362414561847292 + 0.*I}}
2.61	{{0.36873932131930526 + 0.*I, -0.026416983791263726 - 0.3178072869220061*I}, {-0.02641698379126367 + 0.3178072869220061*I, 0.6312606786806944 + 0.*I}}
2.62	{{0.37374236084529555 + 0.*I, -0.02652839398433368 - 0.31917670350858923*I}, {-0.026528393984333654 + 0.31917670350858923*I, 0.6262576391547041 + 0.*I}}
2.63	{{0.3787660877465979 + 0.*I, -0.026639426805097732 - 0.3204468750225411*I}, {-0.026639426805097732 + 0.3204468750225411*I, 0.6212339122534016 + 0.*I}}
2.64	{{0.38380894228873386 + 0.*I, -0.026750083622164272 - 0.3216177595001815*I}, {-0.026750083622164134 + 0.3216177595001815*I, 0.6161910577112657 + 0.*I}}
2.65	{{0.38886937916745457 + 0.*I, -0.026860365804141195 - 0.3226893240592475*I}, {-0.026860365804141195 + 0.3226893240592475*I, 0.6111306208325451 + 0.*I}}
2.66	{{0.3939458670011115 + 0.*I, -0.02697027471963659 - 0.3236615441725369*I}, {-0.02697027471963659 + 0.3236615441725369*I, 0.6060541329988882 + 0.*I}}
2.67	{{0.3990368879138866 + 0.*I, -0.027079811737220655 - 0.32453440314522647*I}, {-0.027079811737220683 + 0.32453440314522647*I, 0.600963112086113 + 0.*I}}
2.68	{{0.40414092031378535 + 0.*I, -0.02718897821135627 - 0.32530794275363445*I}, {-0.027188978211356296 + 0.32530794275363445*I, 0.5958590796862142 + 0.*I}}
2.69	{{0.40925636304574015 + 0.*I, -0.02729777546462475 - 0.3259823170449752*I}, {-0.02729777546462475 + 0.3259823170449752*I, 0.5907436369542595 + 0.*I}}
2.7	{{0.41438161020059305 + 0.*I, -0.02740620481557368 - 0.3265577033595567*I}, {-0.02740620481557371 + 0.3265577033595567*I, 0.5856183897994065 + 0.*I}}
2.71	{{0.4195150777862183 + 0.*I, -0.027514267582750634 - 0.32703429224197306*I}, {-0.027514267582750496 + 0.32703429224197306*I, 0.5804849222137813 + 0.*I}}
2.72	{{0.42465520340235213 + 0.*I, -0.027621965084702993 - 0.3274122864607179*I}, {-0.027621965084702993 + 0.3274122864607179*I, 0.5753447965976475 + 0.*I}}
2.73	{{0.42980044588289446 + 0.*I, -0.027729298639978528 - 0.3276919000489796*I}, {-0.027729298639978583 + 0.3276919000489796*I, 0.570199554117105 + 0.*I}}
2.74	{{0.4349492849064316 + 0.*I, -0.027836269567124677 - 0.32787335736753775*I}, {-0.027836269567124705 + 0.32787335736753775*I, 0.565050715093568 + 0.*I}}
2.75	{{0.4401002205757346 + 0.*I, -0.02794287918468899 - 0.3279568921906603*I}, {-0.027942879184688962 + 0.3279568921906603*I, 0.5598997794242649 + 0.*I}}
2.7600000000000002	{{0.44525177240112573 + 0.*I, -0.02804912880995769 - 0.3279427525547553*I}, {-0.02804912880995769 + 0.3279427525547553*I, 0.5547482275988739 + 0.*I}}
2.77	{{0.4504024188662642 + 0.*I, -0.028155019738764803 - 0.32783127743039514*I}, {-0.028155019738764775 + 0.32783127743039514*I, 0.5495975811337352 + 0.*I}}
2.7800000000000002	{{0.45555057239719876 + 0.*I, -0.028260553250214288 - 0.32762287067417467*I}, {-0.028260553250214315 + 0.32762287067417467*I, 0.5444494276028007 + 0.*I}}
2.79	{{0.4606946664703735 + 0.*I, -0.028365730623095248 - 0.32731795125470886*I}, {-0.02836573062309522 + 0.32731795125470886*I, 0.5393053335296262 + 0.*I}}
2.8000000000000003	{{0.46583316202779357 + 0.*I, -0.02847055313619698 - 0.32691695266093385*I}, {-0.028470553136196952 + 0.32691695266093385*I, 0.534166837972206 + 0.*I}}
2.81	{{0.47096454725488024 + 0.*I, -0.02857502206830867 - 0.32642032176848923*I}, {-0.028575022068308642 + 0.32642032176848923*I, 0.5290354527451193 + 0.*I}}
2.82	{{0.4760873373214761 + 0.*I, -0.028679138698219697 - 0.3258285177232385*I}, {-0.028679138698219753 + 0.3258285177232385*I, 0.5239126626785233 + 0.*I}}
2.83	{{0.48120007408661863 + 0.*I, -0.028782904304719248 - 0.3251420108429663*I}, {-0.028782904304719303 + 0.3251420108429663*I, 0.5187999259133809 + 0.*I}}
2.84	{{0.4863013257677291 + 0.*I, -0.02888632016659662 - 0.3243612815382689*I}, {-0.02888632016659659 + 0.3243612815382689*I, 0.5136986742322704 + 0.*I}}
2.85	{{0.4913896742816626 + 0.*I, -0.028989387558224222 - 0.3234868417775579*I}, {-0.028989387558224278 + 0.3234868417775579*I, 0.508610325718337 + 0.*I}}
2.86	{{0.49646361959589475 + 0.*I, -0.02909210773121912 - 0.32251929484143804*I}, {-0.02909210773121912 + 0.32251929484143804*I, 0.5035363804041049 + 0.*I}}
2.87	{{0.5015216395054682 + 0.*I, -0.029194481930143512 - 0.32145927011064557*I}, {-0.029194481930143512 + 0.32145927011064557*I, 0.4984783604945314 + 0.*I}}
2.88	{{0.5065622439556337 + 0.*I, -0.029296511399567515 - 0.32030741334173957*I}, {-0.02929651139956757 + 0.32030741334173957*I, 0.4934377560443659 + 0.*I}}
2.89	{{0.5115839752296503 + 0.*I, -0.02939819738406138 - 0.31906438565819684*I}, {-0.02939819738406138 + 0.31906438565819684*I, 0.4884160247703493 + 0.*I}}
2.9	{{0.5165854078282617 + 0.*I, -0.029499541128195028 - 0.3177308622895534*I}, {-0.029499541128195056 + 0.3177308622895534*I, 0.48341459217173777 + 0.*I}}
2.91	{{0.5215651483088333 + 0.*I, -0.029600543876538737 - 0.3163075313234723*I}, {-0.02960054387653871 + 0.3163075313234723*I, 0.47843485169116623 + 0.*I}}
2.92	{{0.5265218350846348 + 0.*I, -0.029701206873662456 - 0.31479509247187104*I}, {-0.02970120687366251 + 0.31479509247187104*I, 0.47347816491536465 + 0.*I}}
2.93	{{0.5314541381150055 + 0.*I, -0.029801531364069322 - 0.313194256818028*I}, {-0.029801531364069322 + 0.313194256818028*I, 0.4685458618849939 + 0.*I}}
2.94	{{0.5363607100826333 + 0.*I, -0.029901518581976705 - 0.3115057906038875*I}, {-0.029901518581976705 + 0.3115057906038875*I, 0.4636392899173661 + 0.*I}}
2.95	{{0.5412401165680305 + 0.*I, -0.030001169740346334 - 0.3097305143980092*I}, {-0.030001169740346334 + 0.3097305143980092*I, 0.45875988343196894 + 0.*I}}
2.96	{{0.546090941423476 + 0.*I, -0.030100486049508657 - 0.3078692639327228*I}, {-0.0301004860495086 + 0.3078692639327228*I, 0.45390905857652347 + 0.*I}}
2.97	{{0.550911804926514 + 0.*I, -0.030199468719794287 - 0.3059228920665877*I}, {-0.030199468719794315 + 0.3059228920665877*I, 0.4490881950734855 + 0.*I}}
2.98	{{0.5557013638013826 + 0.*I, -0.03029811896153395 - 0.3038922674167697*I}, {-0.03029811896153392 + 0.3038922674167697*I, 0.44429863619861687 + 0.*I}}
2.99	{{0.560458311197171 + 0.*I, -0.030396437985058145 - 0.3017782729988363*I}, {-0.030396437985058172 + 0.3017782729988363*I, 0.4395416888028285 + 0.*I}}
3.	{{0.5651813766230251 + 0.*I, -0.030494427000697655 - 0.2995818048751795*I}, {-0.030494427000697655 + 0.2995818048751795*I, 0.4348186233769744 + 0.*I}}
3.0100000000000002	{{0.5698693258407509 + 0.*I, -0.030592087218783037 - 0.29730377081326337*I}, {-0.03059208721878301 + 0.29730377081326337*I, 0.43013067415924866 + 0.*I}}
3.02	{{0.5745209548998924 + 0.*I, -0.030689419848540678 - 0.2949450966964601*I}, {-0.030689419848540678 + 0.2949450966964601*I, 0.42547904510010714 + 0.*I}}
3.0300000000000002	{{0.5791349949125182 + 0.*I, -0.030786426079410123 - 0.2925067666252012*I}, {-0.030786426079410123 + 0.2925067666252012*I, 0.42086500508748137 + 0.*I}}
3.04	{{0.583710130031458 + 0.*I, -0.030883107083921002 - 0.2899897829344095*I}, {-0.030883107083920974 + 0.2899897829344095*I, 0.41628986996854156 + 0.*I}}
3.0500000000000003	{{0.5882450812144263 + 0.*I, -0.03097946403407037 - 0.2873951644873177*I}, {-0.030979464034070398 + 0.2873951644873177*I, 0.41175491878557324 + 0.*I}}
3.06	{{0.5927386090245603 + 0.*I, -0.031075498101855725 - 0.2847239473001894*I}, {-0.031075498101855753 + 0.2847239473001894*I, 0.40726139097543923 + 0.*I}}
3.0700000000000003	{{0.5971895137477075 + 0.*I, -0.031171210459274235 - 0.2819771831088665*I}, {-0.031171210459274235 + 0.2819771831088665*I, 0.40281048625229204 + 0.*I}}
3.08	{{0.6015966354648741 + 0.*I, -0.031266602278323175 - 0.2791559379383872*I}, {-0.0312666022783232 + 0.2791559379383872*I, 0.3984033645351255 + 0.*I}}
3.09	{{0.6059588540800163 + 0.*I, -0.03136167473099982 - 0.2762612906769171*I}, {-0.03136167473099982 + 0.2762612906769171*I, 0.39404114591998335 + 0.*I}}
3.1	{{0.6102750893033866 + 0.*I, -0.03145642898930151 - 0.27329433165523837*I}, {-0.031456428989301594 + 0.27329433165523837*I, 0.38972491069661297 + 0.*I}}
3.11	{{0.614544271083484 + 0.*I, -0.031550866219391294 - 0.27025618045440497*I}, {-0.031550866219391266 + 0.27025618045440497*I, 0.3854557289165157 + 0.*I}}
3.12	{{0.6187652376904063 + 0.*I, -0.03164498755818307 - 0.26714798777787974*I}, {-0.03164498755818304 + 0.26714798777787974*I, 0.3812347623095932 + 0.*I}}
3.13	{{0.6229368318363615 + 0.*I, -0.03173879413359143 - 0.26397091028042047*I}, {-0.0317387941335914 + 0.26397091028042047*I, 0.37706316816363794 + 0.*I}}
3.14	{{0.6270579378890832 + 0.*I, -0.03183228707352992 - 0.26072612282591107*I}, {-0.03183228707352995 + 0.26072612282591107*I, 0.3729420621109163 + 0.*I}}
3.15	{{0.6311274821253423 + 0.*I, -0.03192546750591241 - 0.2574148170329594*I}, {-0.03192546750591235 + 0.2574148170329594*I, 0.36887251787465736 + 0.*I}}
3.16	{{0.6351444329375602 + 0.*I, -0.032018336558652216 - 0.2540381998053686*I}, {-0.03201833655865227 + 0.2540381998053686*I, 0.3648555670624393 + 0.*I}}
3.17	{{0.6391078009949296 + 0.*I, -0.03211089535966327 - 0.2505974918614195*I}, {-0.032110895359663244 + 0.2505974918614195*I, 0.36089219900506997 + 0.*I}}
3.18	{{0.6430166393590931 + 0.*I, -0.03220314503685906 - 0.24709392626321416*I}, {-0.03220314503685906 + 0.24709392626321416*I, 0.3569833606409064 + 0.*I}}
3.19	{{0.6468700420292927 + 0.*I, -0.03229508671789838 - 0.24352874880671316*I}, {-0.03229508671789838 + 0.24352874880671316*I, 0.353129957970707 + 0.*I}}
3.2	{{0.6506670690486969 + 0.*I, -0.03238672151275501 - 0.23990323490718204*I}, {-0.03238672151275496 + 0.23990323490718204*I, 0.3493329309513028 + 0.*I}}
3.21	{{0.654406712557011 + 0.*I, -0.03247805050274888 - 0.23621865631959196*I}, {-0.03247805050274885 + 0.23621865631959196*I, 0.34559328744298856 + 0.*I}}
3.22	{{0.6580879987211775 + 0.*I, -0.03256907476660087 - 0.2324762964001339*I}, {-0.03256907476660087 + 0.2324762964001339*I, 0.34191200127882204 + 0.*I}}
3.23	{{0.6617099966808038 + 0.*I, -0.032659795383031875 - 0.22867745594817476*I}, {-0.03265979538303185 + 0.22867745594817476*I, 0.3382900033191959 + 0.*I}}
3.24	{{0.6652718188815858 + 0.*I, -0.03275021343076251 - 0.2248234517369543*I}, {-0.03275021343076251 + 0.2248234517369543*I, 0.3347281811184139 + 0.*I}}
3.25	{{0.6687726213636216 + 0.*I, -0.03284032998851372 - 0.2209156150377436*I}, {-0.032840329988513745 + 0.2209156150377436*I, 0.33122737863637797 + 0.*I}}
3.2600000000000002	{{0.6722116040044966 + 0.*I, -0.03293014613500622 - 0.21695529013870316*I}, {-0.03293014613500622 + 0.21695529013870316*I, 0.327788395995503 + 0.*I}}
3.27	{{0.6755880107170362 + 0.*I, -0.033019662948960804 - 0.21294383285969773*I}, {-0.03301966294896083 + 0.21294383285969773*I, 0.32441198928296333 + 0.*I}}
3.2800000000000002	{{0.6789011158661329 + 0.*I, -0.03310888150593799 - 0.2088826149140907*I}, {-0.03310888150593802 + 0.2088826149140907*I, 0.3210988841338668 + 0.*I}}
3.29	{{0.6821501199548525 + 0.*I, -0.033197802850446545 - 0.204773012723094*I}, {-0.03319780285044657 + 0.204773012723094*I, 0.317849880045147 + 0.*I}}
3.3000000000000003	{{0.6853342070626995 + 0.*I, -0.03328642800937015 - 0.20061638812795493*I}, {-0.03328642800937015 + 0.20061638812795493*I, 0.3146657929373001 + 0.*I}}
3.31	{{0.6884526037906318 + 0.*I, -0.03337475800939044 - 0.19641411934181344*I}, {-0.03337475800939038 + 0.19641411934181344*I, 0.31154739620936783 + 0.*I}}
3.3200000000000003	{{0.6915045801215645 + 0.*I, -0.03346279387718881 - 0.1921676008806918*I}, {-0.033462793877188785 + 0.1921676008806918*I, 0.3084954198784352 + 0.*I}}
3.33	{{0.6944894498257235 + 0.*I, -0.033550536639446904 - 0.18787824212084056*I}, {-0.033550536639446904 + 0.18787824212084056*I, 0.30551055017427614 + 0.*I}}
3.34	{{0.6974065708221524 + 0.*I, -0.03363798732284612 - 0.18354746584570295*I}, {-0.03363798732284615 + 0.18354746584570295*I, 0.30259342917784715 + 0.*I}}
3.35	{{0.70025534549611 + 0.*I, -0.03372514695406814 - 0.17917670678371142*I}, {-0.0337251469540682 + 0.17917670678371142*I, 0.2997446545038896 + 0.*I}}
3.36	{{0.7030352209010415 + 0.*I, -0.03381201655978294 - 0.17476741024874295*I}, {-0.033812016559783026 + 0.17476741024874295*I, 0.296964779098958 + 0.*I}}
3.37	{{0.7057456429721685 + 0.*I, -0.033898597154764454 - 0.1703210344270659*I}, {-0.033898597154764454 + 0.1703210344270659*I, 0.2942543570278312 + 0.*I}}
3.38	{{0.708385983616563 + 0.*I, -0.03398488971979552 - 0.16583900537081647*I}, {-0.03398488971979549 + 0.16583900537081647*I, 0.29161401638343665 + 0.*I}}
3.39	{{0.710955638943018 + 0.*I, -0.03407089522965473 - 0.16132274661967358*I}, {-0.03407089522965473 + 0.16132274661967358*I, 0.28904436105698167 + 0.*I}}
3.4	{{0.7134540474457327 + 0.*I, -0.034156614659120677 - 0.1567736979446843*I}, {-0.034156614659120704 + 0.1567736979446843*I, 0.2865459525542672 + 0.*I}}
3.41	{{0.7158806905129549 + 0.*I, -0.03424204898297206 - 0.15219331397498242*I}, {-0.034242048982972034 + 0.15219331397498242*I, 0.284119309487045 + 0.*I}}
3.42	{{0.7182350928942582 + 0.*I, -0.034327199175987144 - 0.1475830628094646*I}, {-0.03432719917598717 + 0.1475830628094646*I, 0.2817649071057414 + 0.*I}}
3.43	{{0.7205168231260475 + 0.*I, -0.0344120662129449 - 0.1429444246145586*I}, {-0.03441206621294493 + 0.1429444246145586*I, 0.2794831768739523 + 0.*I}}
3.44	{{0.722725493914912 + 0.*I, -0.03449665106862376 - 0.1382788902092346*I}, {-0.03449665106862369 + 0.1382788902092346*I, 0.2772745060850877 + 0.*I}}
3.45	{{0.7248607580022213 + 0.*I, -0.03458095471672884 - 0.13358796104819556*I}, {-0.03458095471672887 + 0.13358796104819556*I, 0.2751392419977785 + 0.*I}}
3.46	{{0.7269222256221781 + 0.*I, -0.03466497810711239 - 0.1288731254843805*I}, {-0.03466497810711236 + 0.1288731254843805*I, 0.27307777437782177 + 0.*I}}
3.47	{{0.7289094736809922 + 0.*I, -0.034748722166587254 - 0.12413582682698904*I}, {-0.03474872216658727 + 0.12413582682698904*I, 0.2710905263190076 + 0.*I}}
3.48	{{0.7308221174570113 + 0.*I, -0.034832187821060456 - 0.11937751802897922*I}, {-0.03483218782106047 + 0.11937751802897922*I, 0.26917788254298847 + 0.*I}}
3.49	{{0.7326598132095468 + 0.*I, -0.034915375996438736 - 0.11459966650218344*I}, {-0.03491537599643872 + 0.11459966650218344*I, 0.2673401867904529 + 0.*I}}
3.5	{{0.7344222587360134 + 0.*I, -0.03499828761862883 - 0.10980375282736207*I}, {-0.03499828761862883 + 0.10980375282736207*I, 0.2655777412639862 + 0.*I}}
3.5100000000000002	{{0.736109193890647 + 0.*I, -0.035080923613537596 - 0.10499126944613081*I}, {-0.035080923613537596 + 0.10499126944613081*I, 0.2638908061093527 + 0.*I}}
3.52	{{0.7377204010642819 + 0.*I, -0.03516328490707199 - 0.10016371933581604*I}, {-0.03516328490707196 + 0.10016371933581604*I, 0.26227959893571773 + 0.*I}}
3.5300000000000002	{{0.7392557056247088 + 0.*I, -0.03524537242513859 - 0.09532261466829763*I}, {-0.035245372425138616 + 0.09532261466829763*I, 0.260744294375291 + 0.*I}}
3.54	{{0.7407149548106127 + 0.*I, -0.03532718708824456 - 0.09046947319398223*I}, {-0.03532718708824459 + 0.09046947319398223*I, 0.2592850451893871 + 0.*I}}
3.5500000000000003	{{0.7420979349516544 + 0.*I, -0.035408729787941295 - 0.08560575944274519*I}, {-0.03540872978794135 + 0.08560575944274519*I, 0.2579020650483452 + 0.*I}}
3.56	{{0.7434044433394837 + 0.*I, -0.03549000140649328 - 0.08073290898891665*I}, {-0.035490001406493304 + 0.08073290898891665*I, 0.25659555666051603 + 0.*I}}
3.5700000000000003	{{0.7446343155515407 + 0.*I, -0.03557100282617692 - 0.07585237065598766*I}, {-0.03557100282617688 + 0.07585237065598766*I, 0.25536568444845903 + 0.*I}}
3.58	{{0.7457874259315035 + 0.*I, -0.035651734929268764 - 0.07096560574977258*I}, {-0.035651734929268694 + 0.07096560574977258*I, 0.2542125740684963 + 0.*I}}
3.59	{{0.7468636881835423 + 0.*I, -0.035732198598044995 - 0.0660740868750752*I}, {-0.03573219859804498 + 0.0660740868750752*I, 0.25313631181645735 + 0.*I}}
3.6	{{0.747863055931762 + 0.*I, -0.035812394714782314 - 0.06117929673156883*I}, {-0.035812394714782314 + 0.06117929673156883*I, 0.25213694406823756 + 0.*I}}
3.61	{{0.7487855232442243 + 0.*I, -0.03589232416175725 - 0.05628272688983835*I}, {-0.035892324161757166 + 0.05628272688983835*I, 0.25121447675577535 + 0.*I}}
3.62	{{0.7496311244372302 + 0.*I, -0.035971987821110274 - 0.051385876792337075*I}, {-0.035971987821110246 + 0.051385876792337075*I, 0.25036887556276943 + 0.*I}}
3.63	{{0.7503998825679299 + 0.*I, -0.03605138656193402 - 0.04649022885874086*I}, {-0.03605138656193402 + 0.04649022885874086*I, 0.24960011743206972 + 0.*I}}
3.64	{{0.7510917833045386 + 0.*I, -0.03613052123128091 - 0.04159718829830076*I}, {-0.036130521231280924 + 0.04159718829830076*I, 0.24890821669546098 + 0.*I}}
3.65	{{0.7517068430805554 + 0.*I, -0.036209392674271756 - 0.036708155728478443*I}, {-0.03620939267427177 + 0.036708155728478443*I, 0.24829315691944437 + 0.*I}}
3.66	{{0.7522451134827659 + 0.*I, -0.03628800173602714 - 0.03182454316678123*I}, {-0.0362880017360272 + 0.03182454316678123*I, 0.2477548865172337 + 0.*I}}
3.67	{{0.7527066819011498 + 0.*I, -0.03636634926166804 - 0.0269477729984856*I}, {-0.03636634926166793 + 0.0269477729984856*I, 0.2472933180988499 + 0.*I}}
3.68	{{0.7530916721488783 + 0.*I, -0.03644443609631459 - 0.022079276920547824*I}, {-0.036444436096314536 + 0.022079276920547824*I, 0.24690832785112127 + 0.*I}}
3.69	{{0.753400245051696 + 0.*I, -0.03652226308508777 - 0.017220494862524898*I}, {-0.0365222630850878 + 0.017220494862524898*I, 0.24659975494830363 + 0.*I}}
3.7	{{0.7536325990059921 + 0.*I, -0.03659983107310838 - 0.01237287388532923*I}, {-0.036599831073108394 + 0.01237287388532923*I, 0.2463674009940075 + 0.*I}}
3.71	{{0.7537889627428305 + 0.*I, -0.03667714090390656 - 0.0075378651259876825*I}, {-0.03667714090390657 + 0.0075378651259876825*I, 0.2462110372571693 + 0.*I}}
3.72	{{0.7538695299246275 + 0.*I, -0.03675419340291508 - 0.0027168594901753463*I}, {-0.03675419340291511 + 0.0027168594901753463*I, 0.24613047007537212 + 0.*I}}
3.73	{{0.7538744955604686 + 0.*I, -0.03683098938485724 + 0.002088814669101421*I}, {-0.03683098938485725 - 0.002088814669101421*I, 0.24612550443953113 + 0.*I}}
3.74	{{0.7538040863154418 + 0.*I, -0.036907529664389704 + 0.006877822265625706*I}, {-0.03690752966438973 - 0.006877822265625706*I, 0.24619591368455765 + 0.*I}}
3.75	{{0.7536585603643817 + 0.*I, -0.03698381505616932 + 0.011648819146670595*I}, {-0.03698381505616931 - 0.011648819146670595*I, 0.24634143963561794 + 0.*I}}
3.7600000000000002	{{0.7534382080516124 + 0.*I, -0.037059846374852545 + 0.01640045297884715*I}, {-0.03705984637485263 - 0.01640045297884715*I, 0.2465617919483871 + 0.*I}}
3.77	{{0.7531433525255264 + 0.*I, -0.03713562443509638 + 0.021131364159348753*I}, {-0.037135624435096326 - 0.021131364159348753*I, 0.2468566474744731 + 0.*I}}
3.7800000000000002	{{0.7527743503472196 + 0.*I, -0.037211150051557285 + 0.025840186751926463*I}, {-0.03721115005155727 - 0.025840186751926463*I, 0.24722564965278 + 0.*I}}
3.79	{{0.7523315920724307 + 0.*I, -0.03728642403889215 + 0.03052554944688709*I}, {-0.03728642403889215 - 0.03052554944688709*I, 0.2476684079275689 + 0.*I}}
3.8000000000000003	{{0.7518154781658357 + 0.*I, -0.03736144720685891 + 0.035186093390758295*I}, {-0.03736144720685888 - 0.035186093390758295*I, 0.24818452183416376 + 0.*I}}
3.81	{{0.7512263808097157 + 0.*I, -0.03743622034873434 + 0.0398205565557252*I}, {-0.037436220348734395 - 0.0398205565557252*I, 0.2487736191902839 + 0.*I}}
3.8200000000000003	{{0.7505646966788622 + 0.*I, -0.03751074425476847 + 0.044427705541928666*I}, {-0.03751074425476841 - 0.044427705541928666*I, 0.24943530332113745 + 0.*I}}
3.83	{{0.7498308490915746 + 0.*I, -0.0375850197152135 + 0.049006299556177295*I}, {-0.03758501971521343 - 0.049006299556177295*I, 0.250169150908425 + 0.*I}}
3.84	{{0.749025288661769 + 0.*I, -0.03765904752032201 + 0.053555091095464656*I}, {-0.03765904752032197 - 0.053555091095464656*I, 0.2509747113382307 + 0.*I}}
3.85	{{0.7481484939574129 + 0.*I, -0.03773282846034631 + 0.05807282667255667*I}, {-0.037732828460346354 - 0.05807282667255667*I, 0.2518515060425868 + 0.*I}}
3.86	{{0.7472009721388952 + 0.*I, -0.03780636332553916 + 0.06255824756808138*I}, {-0.03780636332553909 - 0.06255824756808138*I, 0.25279902786110436 + 0.*I}}
3.87	{{0.7461832595765119 + 0.*I, -0.03787965290615275 + 0.06701009060858691*I}, {-0.03787965290615268 - 0.06701009060858691*I, 0.2538167404234878 + 0.*I}}
3.88	{{0.745095920617922 + 0.*I, -0.03795269799220374 + 0.07142708949092104*I}, {-0.037952697992203785 - 0.07142708949092104*I, 0.2549040793820776 + 0.*I}}
3.89	{{0.7439395083669182 + 0.*I, -0.03802549936503713 + 0.07580802947310165*I}, {-0.038025499365037144 - 0.07580802947310165*I, 0.2560604916330815 + 0.*I}}
3.9	{{0.742714578441418 + 0.*I, -0.03809805779583458 + 0.08015179008805254*I}, {-0.03809805779583457 - 0.08015179008805254*I, 0.2572854215585817 + 0.*I}}
3.91	{{0.7414217109756744 + 0.*I, -0.03817037405529783 + 0.08445725569050226*I}, {-0.03817037405529783 - 0.08445725569050226*I, 0.25857828902432517 + 0.*I}}
3.92	{{0.7400615080535888 + 0.*I, -0.038242448914128535 + 0.08872330571563812*I}, {-0.03824244891412862 - 0.08872330571563812*I, 0.2599384919464107 + 0.*I}}
3.93	{{0.7386345943691421 + 0.*I, -0.038314283143028705 + 0.09294881520666674*I}, {-0.03831428314302872 - 0.09294881520666674*I, 0.2613654056308575 + 0.*I}}
3.94	{{0.7371416178729784 + 0.*I, -0.038385877512699895 + 0.09713265536983064*I}, {-0.038385877512699895 - 0.09713265536983064*I, 0.2628583821270214 + 0.*I}}
3.95	{{0.7355832504042803 + 0.*I, -0.03845723279384389 + 0.10127369415652275*I}, {-0.03845723279384386 - 0.10127369415652275*I, 0.2644167495957196 + 0.*I}}
3.96	{{0.7339601883070916 + 0.*I, -0.038528349757162295 + 0.10537079687210438*I}, {-0.03852834975716231 - 0.10537079687210438*I, 0.2660398116929081 + 0.*I}}
3.97	{{0.7322731440889132 + 0.*I, -0.038599229172071314 + 0.10942283549167495*I}, {-0.0385992291720713 - 0.10942283549167495*I, 0.26772685591108647 + 0.*I}}
3.98	{{0.7305228192423117 + 0.*I, -0.03866987179775788 + 0.11342877798777559*I}, {-0.03866987179775787 - 0.11342877798777559*I, 0.269477180757688 + 0.*I}}
3.99	{{0.7287099386731328 + 0.*I, -0.03874027838875688 + 0.11738765102371411*I}, {-0.03874027838875688 - 0.11738765102371411*I, 0.27129006132686695 + 0.*I}}
4.	{{0.7268352446746753 + 0.*I, -0.038810449699596405 + 0.1212984793596718*I}, {-0.038810449699596475 - 0.1212984793596718*I, 0.27316475532532447 + 0.*I}}
4.01	{{0.7248994964674499 + 0.*I, -0.03888038648480463 + 0.12516028523463912*I}, {-0.0388803864848047 - 0.12516028523463912*I, 0.27510050353254983 + 0.*I}}
4.0200000000000005	{{0.7229034708324886 + 0.*I, -0.03895008949890971 + 0.12897208871678043*I}, {-0.038950089498909685 - 0.12897208871678043*I, 0.27709652916751115 + 0.*I}}
4.03	{{0.7208479627363158 + 0.*I, -0.03901955949643959 + 0.13273290808119995*I}, {-0.03901955949643959 - 0.13273290808119995*I, 0.27915203726368376 + 0.*I}}
4.04	{{0.718733785946714 + 0.*I, -0.03908879723192238 + 0.13644176021490284*I}, {-0.03908879723192246 - 0.13644176021490284*I, 0.28126621405328567 + 0.*I}}
4.05	{{0.7165617735630746 + 0.*I, -0.03915780345988362 + 0.14009766106017885*I}, {-0.03915780345988357 - 0.14009766106017885*I, 0.28343822643692507 + 0.*I}}
4.0600000000000005	{{0.7143327604930336 + 0.*I, -0.039226578931502054 + 0.1436996610905432*I}, {-0.03922657893150211 - 0.1436996610905432*I, 0.28566723950696604 + 0.*I}}
4.07	{{0.7120475941531619 + 0.*I, -0.039295124388622316 + 0.14724692282367682*I}, {-0.039295124388622274 - 0.14724692282367682*I, 0.2879524058468379 + 0.*I}}
4.08	{{0.709707143478592 + 0.*I, -0.0393634405715082 + 0.15073863077459926*I}, {-0.03936344057150812 - 0.15073863077459926*I, 0.2902928565214078 + 0.*I}}
4.09	{{0.7073122884666925 + 0.*I, -0.039431528220423784 + 0.15417396904725553*I}, {-0.03943152822042381 - 0.15417396904725553*I, 0.2926877115333073 + 0.*I}}
4.1	{{0.704863920776277 + 0.*I, -0.03949938807563341 + 0.15755212147823183*I}, {-0.03949938807563341 - 0.15755212147823183*I, 0.29513607922372265 + 0.*I}}
4.11	{{0.7023629443248629 + 0.*I, -0.039567020877400993 + 0.160872271807371*I}, {-0.039567020877400993 - 0.160872271807371*I, 0.2976370556751368 + 0.*I}}
4.12	{{0.6998102758831188 + 0.*I, -0.039634427365990654 + 0.16413360387525028*I}, {-0.039634427365990654 - 0.16413360387525028*I, 0.30018972411688083 + 0.*I}}
4.13	{{0.6972068456656355 + 0.*I, -0.03970160828166647 + 0.16733530184747522*I}, {-0.03970160828166647 - 0.16733530184747522*I, 0.3027931543343641 + 0.*I}}
4.14	{{0.6945535954369679 + 0.*I, -0.03976856436447812 + 0.17047655335344175*I}, {-0.039768564364478176 - 0.17047655335344175*I, 0.3054464045630318 + 0.*I}}
4.15	{{0.6918514692104374 + 0.*I, -0.03983529634833444 + 0.1735566240591677*I}, {-0.03983529634833438 - 0.1735566240591677*I, 0.3081485307895621 + 0.*I}}
4.16	{{0.6891014422118789 + 0.*I, -0.039901804960249476 + 0.17657486445082157*I}, {-0.039901804960249476 - 0.17657486445082157*I, 0.31089855778812064 + 0.*I}}
4.17	{{0.6863044994840404 + 0.*I, -0.03996809092687181 + 0.1795306309945462*I}, {-0.03996809092687184 - 0.1795306309945462*I, 0.3136955005159592 + 0.*I}}
4.18	{{0.6834616317869364 + 0.*I, -0.04003415497485019 + 0.18242328198504562*I}, {-0.040034154974850245 - 0.18242328198504562*I, 0.3165383682130632 + 0.*I}}
4.19	{{0.6805738361477353 + 0.*I, -0.040099997830832956 + 0.18525217751177572*I}, {-0.04009999783083304 - 0.18525217751177572*I, 0.3194261638522644 + 0.*I}}
4.2	{{0.6776421164141062 + 0.*I, -0.0401656202214688 + 0.18801667945088818*I}, {-0.040165620221468884 - 0.18801667945088818*I, 0.32235788358589335 + 0.*I}}
4.21	{{0.6746674838101812 + 0.*I, -0.04023102287340635 + 0.19071615148305512*I}, {-0.040231022873406325 - 0.19071615148305512*I, 0.3253325161898184 + 0.*I}}
4.22	{{0.6716509574943014 + 0.*I, -0.04029620651329402 + 0.19334995913725514*I}, {-0.04029620651329402 - 0.19334995913725514*I, 0.3283490425056982 + 0.*I}}
4.23	{{0.6685935599085235 + 0.*I, -0.04036117186660326 + 0.195917487289822*I}, {-0.04036117186660326 - 0.195917487289822*I, 0.331406440091476 + 0.*I}}
4.24	{{0.6654963358971805 + 0.*I, -0.04042591965004316 + 0.19841822851172655*I}, {-0.04042591965004319 - 0.19841822851172655*I, 0.33450366410281906 + 0.*I}}
4.25	{{0.6623603575855133 + 0.*I, -0.04049045057638251 + 0.20085171789241535*I}, {-0.04049045057638248 - 0.20085171789241535*I, 0.3376396424144863 + 0.*I}}
4.26	{{0.6591866974412347 + 0.*I, -0.04055476535837155 + 0.20321749461162933*I}, {-0.04055476535837152 - 0.20321749461162933*I, 0.34081330255876496 + 0.*I}}
4.2700000000000005	{{0.6559764282966556 + 0.*I, -0.04061886470876058 + 0.20551510168132694*I}, {-0.04061886470876058 - 0.20551510168132694*I, 0.3440235717033441 + 0.*I}}
4.28	{{0.6527306238427388 + 0.*I, -0.04068274934030003 + 0.2077440857393403*I}, {-0.04068274934030003 - 0.2077440857393403*I, 0.3472693761572607 + 0.*I}}
4.29	{{0.649450359131797 + 0.*I, -0.040746419965740355 + 0.2099039968672359*I}, {-0.040746419965740355 - 0.2099039968672359*I, 0.3505496408682026 + 0.*I}}
4.3	{{0.6461367110880519 + 0.*I, -0.0408098772978317 + 0.21199438843263071*I}, {-0.0408098772978317 - 0.21199438843263071*I, 0.35386328891194774 + 0.*I}}
4.3100000000000005	{{0.6427907586560915 + 0.*I, -0.040873122049316535 + 0.2140148173461715*I}, {-0.04087312204931651 - 0.2140148173461715*I, 0.3572092413439083 + 0.*I}}
4.32	{{0.6394135848433178 + 0.*I, -0.04093615492916908 + 0.21596489306795597*I}, {-0.04093615492916908 - 0.21596489306795597*I, 0.36058641515668194 + 0.*I}}
4.33	{{0.6360063173150863 + 0.*I, -0.040998976636854534 + 0.21784432206596094*I}, {-0.040998976636854534 - 0.21784432206596094*I, 0.36399368268491344 + 0.*I}}
4.34	{{0.6325700914988623 + 0.*I, -0.041061587870374894 + 0.21965282660908528*I}, {-0.041061587870374894 - 0.21965282660908528*I, 0.3674299085011374 + 0.*I}}
4.3500000000000005	{{0.6291060375188622 + 0.*I, -0.04112398932773187 + 0.22139013492578852*I}, {-0.04112398932773187 - 0.22139013492578852*I, 0.3708939624811376 + 0.*I}}
4.36	{{0.625615280614708 + 0.*I, -0.04118618170692728 + 0.22305598081164743*I}, {-0.041186181706927255 - 0.22305598081164743*I, 0.37438471938529183 + 0.*I}}
4.37	{{0.622098941574351 + 0.*I, -0.0412481657059629 + 0.22465010325876628*I}, {-0.041248165705962875 - 0.22465010325876628*I, 0.3779010584256488 + 0.*I}}
4.38	{{0.6185581371805338 + 0.*I, -0.04130994202284061 + 0.22617224610745343*I}, {-0.04130994202284061 - 0.22617224610745343*I, 0.3814418628194659 + 0.*I}}
4.39	{{0.6149939806700482 + 0.*I, -0.04137151135556222 + 0.22762215772055788*I}, {-0.04137151135556222 - 0.22762215772055788*I, 0.38500601932995154 + 0.*I}}
4.4	{{0.6114075811793368 + 0.*I, -0.041432874401745146 + 0.22899959719248422*I}, {-0.0414328744017452 - 0.22899959719248422*I, 0.38859241882066287 + 0.*I}}
4.41	{{0.6078000732272659 + 0.*I, -0.04149403185113515 + 0.23030440890848347*I}, {-0.04149403185113512 - 0.23030440890848347*I, 0.39219992677273374 + 0.*I}}
4.42	{{0.6041726321488198 + 0.*I, -0.041554984386176774 + 0.2315364958544314*I}, {-0.0415549843861768 - 0.2315364958544314*I, 0.39582736785118 + 0.*I}}
4.43	{{0.6005264258819141 + 0.*I, -0.04161573268904384 + 0.23269576962246466*I}, {-0.04161573268904384 - 0.23269576962246466*I, 0.39947357411808565 + 0.*I}}
4.44	{{0.59686261209204 + 0.*I, -0.04167627744190955 + 0.2337821493560898*I}, {-0.04167627744190955 - 0.2337821493560898*I, 0.4031373879079599 + 0.*I}}
4.45	{{0.5931823385213664 + 0.*I, -0.04173661932694733 + 0.23479556120721418*I}, {-0.041736619326947305 - 0.23479556120721418*I, 0.4068176614786333 + 0.*I}}
4.46	{{0.5894867433565336 + 0.*I, -0.041796759026330566 + 0.23573593781264782*I}, {-0.041796759026330566 - 0.23573593781264782*I, 0.410513256643466 + 0.*I}}
4.47	{{0.5857769556144767 + 0.*I, -0.041856697222232786 + 0.23660321779060958*I}, {-0.04185669722223276 - 0.23660321779060958*I, 0.41422304438552293 + 0.*I}}
4.48	{{0.5820540955456028 + 0.*I, -0.04191643459682731 + 0.23739734525775466*I}, {-0.04191643459682731 - 0.23739734525775466*I, 0.41794590445439694 + 0.*I}}
4.49	{{0.5783192802389346 + 0.*I, -0.04197597183019286 + 0.2381182940976063*I}, {-0.04197597183019286 - 0.2381182940976063*I, 0.421680719761065 + 0.*I}}
4.5	{{0.5745736796163717 + 0.*I, -0.04203530959128632 + 0.23876612893183954*I}, {-0.042035309591286346 - 0.23876612893183954*I, 0.42542632038362815 + 0.*I}}
4.51	{{0.5708184792533555 + 0.*I, -0.042094448545414276 + 0.23934093898407263*I}, {-0.04209444854541425 - 0.23934093898407263*I, 0.4291815207466443 + 0.*I}}
4.5200000000000005	{{0.5670548495833468 + 0.*I, -0.042153389357881266 + 0.23984282296473255*I}, {-0.04215338935788138 - 0.23984282296473255*I, 0.4329451504166529 + 0.*I}}
4.53	{{0.5632839461106848 + 0.*I, -0.04221213269399238 + 0.24027188840494382*I}, {-0.042212132693992405 - 0.24027188840494382*I, 0.436716053889315 + 0.*I}}
4.54	{{0.5595069096878476 + 0.*I, -0.04227067921905231 + 0.2406282509773719*I}, {-0.042270679219052226 - 0.2406282509773719*I, 0.4404930903121521 + 0.*I}}
4.55	{{0.5557248668153492 + 0.*I, -0.042329029598365764 + 0.24091203383388918*I}, {-0.04232902959836571 - 0.24091203383388918*I, 0.4442751331846507 + 0.*I}}
4.5600000000000005	{{0.5519389299636843 + 0.*I, -0.04238718449723761 + 0.2411233669607053*I}, {-0.04238718449723758 - 0.2411233669607053*I, 0.44806107003631546 + 0.*I}}
4.57	{{0.5481501977199694 + 0.*I, -0.04244514458090193 + 0.2412623880329235*I}, {-0.0424451445809019 - 0.2412623880329235*I, 0.45184980228003035 + 0.*I}}
4.58	{{0.5443597849870379 + 0.*I, -0.04250291050855498 + 0.24132929164003328*I}, {-0.04250291050855501 - 0.24132929164003328*I, 0.45564021501296204 + 0.*I}}
4.59	{{0.5405688643828784 + 0.*I, -0.04256048292886719 + 0.24132433426788694*I}, {-0.04256048292886719 - 0.24132433426788694*I, 0.45943113561712146 + 0.*I}}
4.6000000000000005	{{0.5367785992109729 + 0.*I, -0.042617862489454955 + 0.2412477847389597*I}, {-0.042617862489454955 - 0.2412477847389597*I, 0.46322140078902685 + 0.*I}}
4.61	{{0.532990133414055 + 0.*I, -0.042675049837935186 + 0.24109992244732964*I}, {-0.042675049837935186 - 0.24109992244732964*I, 0.46700986658594473 + 0.*I}}
4.62	{{0.5292045917520152 + 0.*I, -0.042732045621924425 + 0.24088103654681023*I}, {-0.04273204562192445 - 0.24088103654681023*I, 0.4707954082479846 + 0.*I}}
4.63	{{0.5254230800063076 + 0.*I, -0.042788850489039465 + 0.2405914251523015*I}, {-0.04278885048903949 - 0.2405914251523015*I, 0.4745769199936922 + 0.*I}}
4.64	{{0.521646685210386 + 0.*I, -0.04284546508689699 + 0.24023139455510753*I}, {-0.04284546508689702 - 0.24023139455510753*I, 0.47835331478961374 + 0.*I}}
4.65	{{0.5178764759056702 + 0.*I, -0.04290189006311376 + 0.23980125845295006*I}, {-0.04290189006311376 - 0.23980125845295006*I, 0.4821235240943297 + 0.*I}}
4.66	{{0.5141135062143398 + 0.*I, -0.042958126064383456 + 0.23930134686566*I}, {-0.04295812606438343 - 0.23930134686566*I, 0.48588649378565996 + 0.*I}}
4.67	{{0.5103588791607931 + 0.*I, -0.04301417372690003 + 0.23873205828232627*I}, {-0.043014173726900085 - 0.23873205828232627*I, 0.48964112083920663 + 0.*I}}
4.68	{{0.5066137297621797 + 0.*I, -0.043070033680194325 + 0.23809381954061926*I}, {-0.043070033680194325 - 0.23809381954061926*I, 0.4933862702378201 + 0.*I}}
4.69	{{0.5028791712251806 + 0.*I, -0.04312570655369111 + 0.23738706903701082*I}, {-0.04312570655369111 - 0.23738706903701082*I, 0.49712082877481933 + 0.*I}}
4.7	{{0.4991562936998626 + 0.*I, -0.04318119297681533 + 0.23661225644665443*I}, {-0.04318119297681533 - 0.23661225644665443*I, 0.5008437063001372 + 0.*I}}
4.71	{{0.49544616438224653 + 0.*I, -0.04323649357899176 + 0.23576984181374963*I}, {-0.04323649357899173 - 0.23576984181374963*I, 0.5045538356177532 + 0.*I}}
4.72	{{0.49174982764608444 + 0.*I, -0.043291608989645375 + 0.23486029465204408*I}, {-0.043291608989645375 - 0.23486029465204408*I, 0.5082501723539153 + 0.*I}}
4.73	{{0.48806830520345673 + 0.*I, -0.04334653983820108 + 0.2338840930562899*I}, {-0.04334653983820111 - 0.2338840930562899*I, 0.511931694796543 + 0.*I}}
4.74	{{0.48440259628329285 + 0.*I, -0.04340128675408317 + 0.23284172286349883*I}, {-0.043401286754083196 - 0.23284172286349883*I, 0.5155974037167069 + 0.*I}}
4.75	{{0.48075369948814933 + 0.*I, -0.04345585036312222 + 0.23173370254153755*I}, {-0.04345585036312227 - 0.23173370254153755*I, 0.5192463005118505 + 0.*I}}
4.76	{{0.47712268125614743 + 0.*I, -0.04351023127896306 + 0.23056060155407174*I}, {-0.04351023127896303 - 0.23056060155407174*I, 0.5228773187438523 + 0.*I}}
4.7700000000000005	{{0.47351060535840606 + 0.*I, -0.043564430112669944 + 0.22932300153084964*I}, {-0.04356443011266989 - 0.22932300153084964*I, 0.5264893946415936 + 0.*I}}
4.78	{{0.4699185093645213 + 0.*I, -0.04361844747530738 + 0.22802149674115788*I}, {-0.04361844747530738 - 0.22802149674115788*I, 0.5300814906354784 + 0.*I}}
4.79	{{0.46634740464025365 + 0.*I, -0.04367228397793993 + 0.2266566931005812*I}, {-0.04367228397793993 - 0.2266566931005812*I, 0.5336525953597462 + 0.*I}}
4.8	{{0.4627982763767413 + 0.*I, -0.043725940231631816 + 0.22522920718386044*I}, {-0.043725940231631816 - 0.22522920718386044*I, 0.5372017236232585 + 0.*I}}
4.8100000000000005	{{0.4592720836509703 + 0.*I, -0.04377941684744768 + 0.2237396652447272*I}, {-0.043779416847447655 - 0.2237396652447272*I, 0.5407279163490294 + 0.*I}}
4.82	{{0.45576975951722953 + 0.*I, -0.04383271443645176 + 0.22218870224358844*I}, {-0.04383271443645176 - 0.22218870224358844*I, 0.54423024048277 + 0.*I}}
4.83	{{0.4522922124873784 + 0.*I, -0.04388583360945661 + 0.2205769636469677*I}, {-0.04388583360945664 - 0.2205769636469677*I, 0.5477077875126213 + 0.*I}}
4.84	{{0.4488403832772497 + 0.*I, -0.04393877496928261 + 0.21890513738221648*I}, {-0.04393877496928261 - 0.21890513738221648*I, 0.5511596167227499 + 0.*I}}
4.8500000000000005	{{0.4454152629023662 + 0.*I, -0.043991539109311584 + 0.21717393270512447*I}, {-0.04399153910931164 - 0.21717393270512447*I, 0.5545847370976335 + 0.*I}}
4.86	{{0.4420178191958339 + 0.*I, -0.04404412662238161 + 0.2153840700785427*I}, {-0.04404412662238161 - 0.2153840700785427*I, 0.5579821808041658 + 0.*I}}
4.87	{{0.43864899131632457 + 0.*I, -0.04409653810133046 + 0.21353628270214217*I}, {-0.04409653810133046 - 0.21353628270214217*I, 0.5613510086836753 + 0.*I}}
4.88	{{0.43530968967416955 + 0.*I, -0.04414877413899626 + 0.2116313154661872*I}, {-0.04414877413899626 - 0.2116313154661872*I, 0.5646903103258303 + 0.*I}}
4.89	{{0.43200079589026275 + 0.*I, -0.04420083532821675 + 0.20966992390819297*I}, {-0.04420083532821678 - 0.20966992390819297*I, 0.567999204109737 + 0.*I}}
4.9	{{0.42872316278761935 + 0.*I, -0.044252722261830135 + 0.207652873173381*I}, {-0.044252722261830135 - 0.207652873173381*I, 0.5712768372123804 + 0.*I}}
4.91	{{0.42547761441541815 + 0.*I, -0.04430443553267421 + 0.20558093697984145*I}, {-0.04430443553267421 - 0.20558093697984145*I, 0.5745223855845816 + 0.*I}}
4.92	{{0.42226495794982544 + 0.*I, -0.04435597573197375 + 0.20345490626751797*I}, {-0.04435597573197375 - 0.20345490626751797*I, 0.5777350420501741 + 0.*I}}
4.93	{{0.4190860628166014 + 0.*I, -0.0444073434395989 + 0.2012756033143788*I}, {-0.0444073434395989 - 0.2012756033143788*I, 0.5809139371833985 + 0.*I}}
4.94	{{0.41594181083492127 + 0.*I, -0.044458539230550764 + 0.19904385488605275*I}, {-0.04445853923055071 - 0.19904385488605275*I, 0.5840581891650785 + 0.*I}}
4.95	{{0.41283305371904677 + 0.*I, -0.044509563679811986 + 0.19676050089296993*I}, {-0.044509563679812014 - 0.19676050089296993*I, 0.587166946280953 + 0.*I}}
4.96	{{0.40976061267367536 + 0.*I, -0.044560417362365434 + 0.19442639375848175*I}, {-0.04456041736236538 - 0.19442639375848175*I, 0.5902393873263243 + 0.*I}}
4.97	{{0.4067252782531165 + 0.*I, -0.044611100853193975 + 0.19204239734147552*I}, {-0.044611100853193975 - 0.19204239734147552*I, 0.5932747217468832 + 0.*I}}
4.98	{{0.40372781025389415 + 0.*I, -0.044661614727280224 + 0.1896093858587152*I}, {-0.0446616147272802 - 0.1896093858587152*I, 0.5962721897461054 + 0.*I}}
4.99	{{0.400768937640732 + 0.*I, -0.044711959559607106 + 0.18712824280783916*I}, {-0.044711959559607106 - 0.18712824280783916*I, 0.5992310623592676 + 0.*I}}
5.	{{0.39784935865707166 + 0.*I, -0.044762135925137114 + 0.18459986025266814*I}, {-0.044762135925137114 - 0.18459986025266814*I, 0.602150641342928 + 0.*I}}
5.01	{{0.39496978032594354 + 0.*I, -0.04481214439401443 + 0.1820251528354279*I}, {-0.04481214439401443 - 0.1820251528354279*I, 0.605030219674056 + 0.*I}}
5.0200000000000005	{{0.392130971136668 + 0.*I, -0.04486198552541382 + 0.1794050393042952*I}, {-0.04486198552541382 - 0.1794050393042952*I, 0.6078690288633317 + 0.*I}}
5.03	{{0.3893336815242777 + 0.*I, -0.04491165987699508 + 0.17674044426348678*I}, {-0.04491165987699508 - 0.17674044426348678*I, 0.6106663184757218 + 0.*I}}
5.04	{{0.38657863047793434 + 0.*I, -0.04496116800641803 + 0.17403230539800021*I}, {-0.04496116800641797 - 0.17403230539800021*I, 0.6134213695220654 + 0.*I}}
5.05	{{0.38386650530536787 + 0.*I, -0.04501051047134241 + 0.17128157239124628*I}, {-0.04501051047134241 - 0.17128157239124628*I, 0.6161334946946317 + 0.*I}}
5.0600000000000005	{{0.3811979614306241 + 0.*I, -0.045059687829428235 + 0.16848920583843965*I}, {-0.04505968782942821 - 0.16848920583843965*I, 0.6188020385693755 + 0.*I}}
5.07	{{0.3785736222251892 + 0.*I, -0.045108700638335136 + 0.1656561761566677*I}, {-0.045108700638335164 - 0.1656561761566677*I, 0.6214263777748104 + 0.*I}}
5.08	{{0.3759940788725457 + 0.*I, -0.0451575494557232 + 0.16278346249256015*I}, {-0.0451575494557232 - 0.16278346249256015*I, 0.624005921127454 + 0.*I}}
5.09	{{0.3734598948724967 + 0.*I, -0.04520623483874214 + 0.15987205449485922*I}, {-0.04520623483874214 - 0.15987205449485922*I, 0.626540105127503 + 0.*I}}
5.1000000000000005	{{0.370971676524833 + 0.*I, -0.045254757335841334 + 0.1569229529837259*I}, {-0.045254757335841334 - 0.1569229529837259*I, 0.6290283234751668 + 0.*I}}
5.11	{{0.36853005909741654 + 0.*I, -0.045303117488199346 + 0.1539371470714021*I}, {-0.04530311748819932 - 0.1539371470714021*I, 0.631469940902583 + 0.*I}}
5.12	{{0.36613564797751486 + 0.*I, -0.045351315836773265 + 0.15091563653152074*I}, {-0.04535131583677321 - 0.15091563653152074*I, 0.6338643520224849 + 0.*I}}
5.13	{{0.36378901666249286 + 0.*I, -0.04539935292251998 + 0.14785943343338*I}, {-0.04539935292252001 - 0.14785943343338*I, 0.6362109833375069 + 0.*I}}
5.14	{{0.36149070646981074 + 0.*I, -0.04544722928639644 + 0.14476956107478667*I}, {-0.045447229286396496 - 0.14476956107478667*I, 0.638509293530189 + 0.*I}}
5.15	{{0.3592412262795342 + 0.*I, -0.04549494546935967 + 0.14164705290779275*I}, {-0.04549494546935967 - 0.14164705290779275*I, 0.6407587737204654 + 0.*I}}
5.16	{{0.35704105230952865 + 0.*I, -0.045542502012366565 + 0.13849295145822255*I}, {-0.04554250201236654 - 0.13849295145822255*I, 0.6429589476904711 + 0.*I}}
5.17	{{0.35489062792347703 + 0.*I, -0.04558989945637429 + 0.13530830723988277*I}, {-0.045589899456374317 - 0.13530830723988277*I, 0.6451093720765229 + 0.*I}}
5.18	{{0.3527903844916257 + 0.*I, -0.04563713834010075 + 0.13209418163422784*I}, {-0.04563713834010075 - 0.13209418163422784*I, 0.6472096155083741 + 0.*I}}
5.19	{{0.3507408116798533 + 0.*I, -0.04568421919160448 + 0.128851621292245*I}, {-0.04568421919160448 - 0.128851621292245*I, 0.6492591883201465 + 0.*I}}
5.2	{{0.34874239174764254 + 0.*I, -0.045731142535786945 + 0.12558166463317105*I}, {-0.04573114253578697 - 0.12558166463317105*I, 0.6512576082523571 + 0.*I}}
5.21	{{0.3467955756365433 + 0.*I, -0.04577790889754965 + 0.12228536229997665*I}, {-0.045777908897549624 - 0.12228536229997665*I, 0.6532044243634566 + 0.*I}}
5.22	{{0.3449007826164905 + 0.*I, -0.045824518801794195 + 0.11896377621070371*I}, {-0.04582451880179417 - 0.11896377621070371*I, 0.6550992173835093 + 0.*I}}
5.23	{{0.3430583999486907 + 0.*I, -0.045870972773421864 + 0.11561797852710254*I}, {-0.045870972773421836 - 0.11561797852710254*I, 0.6569416000513093 + 0.*I}}
5.24	{{0.3412687825796146 + 0.*I, -0.04591727133733425 + 0.11224905061351946*I}, {-0.04591727133733425 - 0.11224905061351946*I, 0.6587312174203852 + 0.*I}}
5.25	{{0.3395322528663559 + 0.*I, -0.045963415018432735 + 0.1088580819868797*I}, {-0.04596341501843271 - 0.1088580819868797*I, 0.6604677471336439 + 0.*I}}
5.26	{{0.33784910133424095 + 0.*I, -0.046009404341539245 + 0.10544616986171483*I}, {-0.04600940434153922 - 0.10544616986171483*I, 0.6621508986657588 + 0.*I}}
5.2700000000000005	{{0.3362196363073718 + 0.*I, -0.04605523982594423 + 0.10201441087033652*I}, {-0.04605523982594417 - 0.10201441087033652*I, 0.663780363692628 + 0.*I}}
5.28	{{0.3346442047746023 + 0.*I, -0.04610092198194621 + 0.09856386722136247*I}, {-0.04610092198194626 - 0.09856386722136247*I, 0.6653557952253976 + 0.*I}}
5.29	{{0.3331231283498433 + 0.*I, -0.046146451319023174 + 0.09509560450141251*I}, {-0.04614645131902312 - 0.09509560450141251*I, 0.6668768716501565 + 0.*I}}
5.3	{{0.33165669824338984 + 0.*I, -0.04619182834665253 + 0.0916106993234103*I}, {-0.04619182834665253 - 0.0916106993234103*I, 0.66834330175661 + 0.*I}}
5.3100000000000005	{{0.3302451748566253 + 0.*I, -0.0462370535743121 + 0.08811023836333572*I}, {-0.046237053574312126 - 0.08811023836333572*I, 0.6697548251433745 + 0.*I}}
5.32	{{0.32888878740549343 + 0.*I, -0.04628212751147978 + 0.08459531738404737*I}, {-0.04628212751147981 - 0.08459531738404737*I, 0.6711112125945065 + 0.*I}}
5.33	{{0.3275877335730999 + 0.*I, -0.046327050667633096 + 0.08106704024696147*I}, {-0.046327050667633096 - 0.08106704024696147*I, 0.6724122664269 + 0.*I}}
5.34	{{0.3263421791917889 + 0.*I, -0.046371823552249725 + 0.07752651791238667*I}, {-0.04637182355224978 - 0.07752651791238667*I, 0.6736578208082111 + 0.*I}}
5.3500000000000005	{{0.3251522666035933 + 0.*I, -0.04641644667400521 + 0.07397486763756216*I}, {-0.046416446674005185 - 0.07397486763756216*I, 0.6748477333964065 + 0.*I}}
5.36	{{0.32401817907557817 + 0.*I, -0.04646092053290235 + 0.07041317853424219*I}, {-0.046460920532902406 - 0.07041317853424219*I, 0.6759818209244217 + 0.*I}}
5.37	{{0.32294010429821507 + 0.*I, -0.0465052456236594 + 0.06684250969978399*I}, {-0.046505245623659375 - 0.06684250969978399*I, 0.6770598957017848 + 0.*I}}
5.38	{{0.3219182014654889 + 0.*I, -0.0465494224409205 + 0.06326392922472643*I}, {-0.04654942244092053 - 0.06326392922472643*I, 0.678081798534511 + 0.*I}}
5.39	{{0.32095260087197985 + 0.*I, -0.046593451479330056 + 0.05967851479375628*I}, {-0.04659345147933003 - 0.05967851479375628*I, 0.6790473991280199 + 0.*I}}
5.4	{{0.32004340347862015 + 0.*I, -0.04663733323353211 + 0.05608735279746702*I}, {-0.0466373332335322 - 0.05608735279746702*I, 0.6799565965213796 + 0.*I}}
5.41	{{0.3191906805046595 + 0.*I, -0.04668106819817122 + 0.05249153742916965*I}, {-0.046681068198171194 - 0.05249153742916965*I, 0.6808093194953404 + 0.*I}}
5.42	{{0.3183944730462722 + 0.*I, -0.04672465686789132 + 0.048892169767461524*I}, {-0.04672465686789129 - 0.048892169767461524*I, 0.6816055269537277 + 0.*I}}
5.43	{{0.3176547917351569 + 0.*I, -0.04676809973733642 + 0.045290356855964754*I}, {-0.04676809973733642 - 0.045290356855964754*I, 0.6823452082648428 + 0.*I}}
5.44	{{0.31697164376958387 + 0.*I, -0.046811397298320984 + 0.041687202178989045*I}, {-0.04681139729832107 - 0.041687202178989045*I, 0.6830283562304159 + 0.*I}}
5.45	{{0.3163450731935903 + 0.*I, -0.04685455003317282 + 0.03808375454830303*I}, {-0.04685455003317285 - 0.03808375454830303*I, 0.6836549268064096 + 0.*I}}
5.46	{{0.31577510538274345 + 0.*I, -0.04689755842224083 + 0.03448105150255203*I}, {-0.046897558422240915 - 0.03448105150255203*I, 0.6842248946172564 + 0.*I}}
5.47	{{0.31526173935600077 + 0.*I, -0.04694042294587411 + 0.030880139409197534*I}, {-0.04694042294587414 - 0.030880139409197534*I, 0.6847382606439989 + 0.*I}}
5.48	{{0.3148049472982454 + 0.*I, -0.04698314408442164 + 0.027282072684165624*I}, {-0.04698314408442167 - 0.027282072684165624*I, 0.6851950527017545 + 0.*I}}
5.49	{{0.31440467410551276 + 0.*I, -0.04702572231823221 + 0.023687912994232018*I}, {-0.04702572231823221 - 0.023687912994232018*I, 0.6855953258944871 + 0.*I}}
5.5	{{0.31406083695342346 + 0.*I, -0.04706815812765508 + 0.020098728442760557*I}, {-0.047068158127655135 - 0.020098728442760557*I, 0.6859391630465763 + 0.*I}}
5.51	{{0.3137733248893152 + 0.*I, -0.04711045199303915 + 0.016515592739427678*I}, {-0.047110451993039204 - 0.016515592739427678*I, 0.6862266751106847 + 0.*I}}
5.5200000000000005	{{0.3135420009283941 + 0.*I, -0.04715260439454999 + 0.012939584227238492*I}, {-0.047152604394549935 - 0.012939584227238492*I, 0.6864579990716058 + 0.*I}}
5.53	{{0.3133667472211822 + 0.*I, -0.04719461580634368 + 0.009371750515409184*I}, {-0.04719461580634371 - 0.009371750515409184*I, 0.6866332527788177 + 0.*I}}
5.54	{{0.3132474559904338 + 0.*I, -0.047236486695382135 + 0.00581308394446249*I}, {-0.04723648669538211 - 0.00581308394446249*I, 0.6867525440095661 + 0.*I}}
5.55	{{0.313183995932519 + 0.*I, -0.04727821752820535 + 0.002264578886009671*I}, {-0.04727821752820538 - 0.0022645788860096716*I, 0.6868160040674807 + 0.*I}}
5.5600000000000005	{{0.3131762119677914 + 0.*I, -0.04731980877135333 - 0.001272763175744207*I}, {-0.04731980877135339 + 0.0012727631757442068*I, 0.6868237880322083 + 0.*I}}
5.57	{{0.31322392475431604 + 0.*I, -0.04736126089136605 - 0.004797934319041393*I}, {-0.04736126089136605 + 0.004797934319041393*I, 0.6867760752456837 + 0.*I}}
5.58	{{0.3133269302208672 + 0.*I, -0.04740257435478326 - 0.00830992087812668*I}, {-0.047402574354783344 + 0.00830992087812668*I, 0.6866730697791326 + 0.*I}}
5.59	{{0.31348499911975514 + 0.*I, -0.04744374962814504 - 0.011807704154791722*I}, {-0.04744374962814507 + 0.011807704154791722*I, 0.6865150008802445 + 0.*I}}
5.6000000000000005	{{0.31369787660002957 + 0.*I, -0.0474847871779914 - 0.015290261147373804*I}, {-0.04748478717799132 + 0.015290261147373804*I, 0.6863021233999702 + 0.*I}}
5.61	{{0.3139652931377227 + 0.*I, -0.04752568746971053 - 0.01875657134136603*I}, {-0.04752568746971059 + 0.01875657134136603*I, 0.6860347068622772 + 0.*I}}
5.62	{{0.31428700381760366 + 0.*I, -0.047566450960243395 - 0.022205677181039118*I}, {-0.04756645096024337 + 0.022205677181039118*I, 0.6857129961823961 + 0.*I}}
5.63	{{0.31466275045296194 + 0.*I, -0.04760707810277853 - 0.025636654511704018*I}, {-0.04760707810277853 + 0.025636654511704018*I, 0.6853372495470378 + 0.*I}}
5.64	{{0.3150922542644724 + 0.*I, -0.04764756935048789 - 0.029048573687438746*I}, {-0.04764756935048792 + 0.029048573687438746*I, 0.6849077457355273 + 0.*I}}
5.65	{{0.31557521571139613 + 0.*I, -0.04768792515654341 - 0.03244049969443607*I}, {-0.047687925156543465 + 0.03244049969443607*I, 0.6844247842886035 + 0.*I}}
5.66	{{0.31611131400481784 + 0.*I, -0.04772814597411712 - 0.035811492710059685*I}, {-0.04772814597411712 + 0.035811492710059685*I, 0.6838886859951819 + 0.*I}}
5.67	{{0.3167002066364459 + 0.*I, -0.04776823225638077 - 0.039160608681296706*I}, {-0.04776823225638077 + 0.039160608681296706*I, 0.6832997933635538 + 0.*I}}
5.68	{{0.317341528923571 + 0.*I, -0.04780818445650642 - 0.04248689992217856*I}, {-0.047808184456506364 + 0.04248689992217856*I, 0.6826584710764287 + 0.*I}}
5.69	{{0.3180348938503627 + 0.*I, -0.04784800302765474 - 0.045789415724165686*I}, {-0.047848003027654795 + 0.045789415724165686*I, 0.681965106149637 + 0.*I}}
5.7	{{0.31877991671339345 + 0.*I, -0.047887688419529006 - 0.04906722929824293*I}, {-0.04788768841952895 + 0.04906722929824293*I, 0.6812200832866062 + 0.*I}}
5.71	{{0.31957621946147663 + 0.*I, -0.04792724107354998 - 0.05231948938321909*I}, {-0.04792724107355001 + 0.05231948938321909*I, 0.6804237805385231 + 0.*I}}
5.72	{{0.3204234052003214 + 0.*I, -0.047966661429927476 - 0.05554535469955042*I}, {-0.04796666142992745 + 0.05554535469955042*I, 0.6795765947996784 + 0.*I}}
5.73	{{0.32132106014227557 + 0.*I, -0.04800594992887064 - 0.058743979911669485*I}, {-0.048005949928870695 + 0.058743979911669485*I, 0.6786789398577242 + 0.*I}}
5.74	{{0.3222687531159339 + 0.*I, -0.048045107010589394 - 0.061914516042722266*I}, {-0.04804510701058945 + 0.061914516042722266*I, 0.6777312468840659 + 0.*I}}
5.75	{{0.32326603508676843 + 0.*I, -0.04808413311529311 - 0.06505611090950171*I}, {-0.04808413311529314 + 0.06505611090950171*I, 0.6767339649132315 + 0.*I}}
5.76	{{0.3243124386894084 + 0.*I, -0.04812302868319132 - 0.06816790957727448*I}, {-0.04812302868319124 + 0.06816790957727448*I, 0.6756875613105915 + 0.*I}}
5.7700000000000005	{{0.32540747777219403 + 0.*I, -0.04816179415449362 - 0.07124905483420234*I}, {-0.04816179415449362 + 0.07124905483420234*I, 0.6745925222278056 + 0.*I}}
5.78	{{0.32655065059935484 + 0.*I, -0.04820042996906665 - 0.07429869024608986*I}, {-0.048200429969066594 + 0.07429869024608986*I, 0.6734493494006448 + 0.*I}}
5.79	{{0.3277414646939043 + 0.*I, -0.048238936560382056 - 0.07731601722461727*I}, {-0.04823893656038203 + 0.07731601722461727*I, 0.6722585353060955 + 0.*I}}
5.8	{{0.32897941437023953 + 0.*I, -0.04827731435626059 - 0.08030029417138963*I}, {-0.04827731435626059 + 0.08030029417138963*I, 0.6710205856297603 + 0.*I}}
5.8100000000000005	{{0.3302639794048351 + 0.*I, -0.0483155637843293 - 0.08325077951445344*I}, {-0.04831556378432933 + 0.08325077951445344*I, 0.6697360205951647 + 0.*I}}
5.82	{{0.33159462632463843 + 0.*I, -0.048353685272215424 - 0.08616672942053287*I}, {-0.04835368527221551 + 0.08616672942053287*I, 0.6684053736753615 + 0.*I}}
5.83	{{0.33297080793544565 + 0.*I, -0.048391679247545866 - 0.08904739808013813*I}, {-0.04839167924754589 + 0.08904739808013813*I, 0.6670291920645541 + 0.*I}}
5.84	{{0.3343919628572563 + 0.*I, -0.04842954613794781 - 0.09189203801288945*I}, {-0.04842954613794781 + 0.09189203801288945*I, 0.6656080371427435 + 0.*I}}
5.8500000000000005	{{0.3358575150672475 + 0.*I, -0.048467286371048246 - 0.09469990039288856*I}, {-0.0484672863710483 + 0.09469990039288856*I, 0.6641424849327524 + 0.*I}}
5.86	{{0.33736687345099814 + 0.*I, -0.04850490037447444 - 0.09747023539393211*I}, {-0.04850490037447436 + 0.09747023539393211*I, 0.6626331265490015 + 0.*I}}
5.87	{{0.3389194418016826 + 0.*I, -0.04854238857495119 - 0.10020230056168412*I}, {-0.04854238857495119 + 0.10020230056168412*I, 0.6610805581983172 + 0.*I}}
5.88	{{0.34051462171798175 + 0.*I, -0.04857975139105877 - 0.10289543583418587*I}, {-0.0485797513910588 + 0.10289543583418587*I, 0.659485378282018 + 0.*I}}
5.89	{{0.342151795295294 + 0.*I, -0.04861698923759922 - 0.10554902090934506*I}, {-0.04861698923759916 + 0.10554902090934506*I, 0.6578482047047057 + 0.*I}}
5.9	{{0.3438303359688012 + 0.*I, -0.048654102529364834 - 0.10816243493580475*I}, {-0.04865410252936486 + 0.10816243493580475*I, 0.6561696640311986 + 0.*I}}
5.91	{{0.34554960816903535 + 0.*I, -0.048691091681148185 - 0.11073505651656554*I}, {-0.04869109168114816 + 0.11073505651656554*I, 0.6544503918309644 + 0.*I}}
5.92	{{0.3473089668762319 + 0.*I, -0.04872795710774144 - 0.11326626384614542*I}, {-0.04872795710774147 + 0.11326626384614542*I, 0.652691033123768 + 0.*I}}
5.93	{{0.3491077571770912 + 0.*I, -0.04876469922393714 - 0.11575543486761941*I}, {-0.048764699223937114 + 0.11575543486761941*I, 0.6508922428229087 + 0.*I}}
5.94	{{0.35094531382458805 + 0.*I, -0.04880131844452765 - 0.1182019474494959*I}, {-0.04880131844452762 + 0.1182019474494959*I, 0.6490546861754117 + 0.*I}}
5.95	{{0.3528209608014594 + 0.*I, -0.04883781518430527 - 0.12060517958235198*I}, {-0.048837815184305244 + 0.12060517958235198*I, 0.6471790391985404 + 0.*I}}
5.96	{{0.35473401283741834 + 0.*I, -0.04887418985791139 - 0.12296451123787915*I}, {-0.048874189857911365 + 0.12296451123787915*I, 0.6452659871625814 + 0.*I}}
5.97	{{0.35668378773453385 + 0.*I, -0.04891044287447305 - 0.12527938100770522*I}, {-0.04891044287447299 + 0.12527938100770522*I, 0.6433162122654659 + 0.*I}}
5.98	{{0.35866957720050296 + 0.*I, -0.048946574636175244 - 0.12754930030816125*I}, {-0.0489465746361753 + 0.12754930030816125*I, 0.6413304227994967 + 0.*I}}
5.99	{{0.36069066368221714 + 0.*I, -0.04898258554476287 - 0.12977378625212532*I}, {-0.04898258554476287 + 0.12977378625212532*I, 0.6393093363177826 + 0.*I}}
6.	{{0.36274632534521056 + 0.*I, -0.04901847600198067 - 0.131952357203567*I}, {-0.049018476001980615 + 0.131952357203567*I, 0.6372536746547892 + 0.*I}}
6.01	{{0.36483583566775374 + 0.*I, -0.04905424640957318 - 0.1340845327524492*I}, {-0.04905424640957323 + 0.1340845327524492*I, 0.6351641643322461 + 0.*I}}
6.0200000000000005	{{0.3669584630323772 + 0.*I, -0.049089897169285496 - 0.13616983370860317*I}, {-0.04908989716928547 + 0.13616983370860317*I, 0.6330415369676227 + 0.*I}}
6.03	{{0.36911347031544184 + 0.*I, -0.04912542868286199 - 0.1382077821146619*I}, {-0.049125428682862016 + 0.1382077821146619*I, 0.6308865296845578 + 0.*I}}
6.04	{{0.3713001144753782 + 0.*I, -0.04916084135204768 - 0.14019790127812706*I}, {-0.04916084135204768 + 0.14019790127812706*I, 0.6286998855246216 + 0.*I}}
6.05	{{0.3735176461402049 + 0.*I, -0.04919613557858729 - 0.14213971582261364*I}, {-0.04919613557858726 + 0.14213971582261364*I, 0.6264823538597949 + 0.*I}}
6.0600000000000005	{{0.37576531559802495 + 0.*I, -0.04923131176269055 - 0.14403276961614092*I}, {-0.04923131176269058 + 0.14403276961614092*I, 0.6242346844019748 + 0.*I}}
6.07	{{0.3780423542127022 + 0.*I, -0.04926637029626024 - 0.14587669544883802*I}, {-0.04926637029626024 + 0.14587669544883802*I, 0.6219576457872977 + 0.*I}}
6.08	{{0.38034797093935163 + 0.*I, -0.0493013115684095 - 0.14767115489110397*I}, {-0.0493013115684095 + 0.14767115489110397*I, 0.6196520290606482 + 0.*I}}
6.09	{{0.3826813749040349 + 0.*I, -0.049336135968250205 - 0.14941581260634593*I}, {-0.04933613596825026 + 0.14941581260634593*I, 0.6173186250959649 + 0.*I}}
6.1000000000000005	{{0.3850417752438546 + 0.*I, -0.049370843884894045 - 0.1511103361895705*I}, {-0.049370843884894045 + 0.1511103361895705*I, 0.6149582247561454 + 0.*I}}
6.11	{{0.3874283807476744 + 0.*I, -0.04940543570745268 - 0.15275439600426166*I}, {-0.04940543570745265 + 0.15275439600426166*I, 0.6125716192523254 + 0.*I}}
6.12	{{0.3898403994901171 + 0.*I, -0.04943991182503771 - 0.15434766503693567*I}, {-0.04943991182503771 + 0.15434766503693567*I, 0.6101596005098827 + 0.*I}}
6.13	{{0.3922770384594178 + 0.*I, -0.049474272626760796 - 0.15588981876957342*I}, {-0.04947427262676085 + 0.15588981876957342*I, 0.607722961540582 + 0.*I}}
6.140000000000001	{{0.3947375031797268 + 0.*I, -0.04950851850173385 - 0.15738053507011857*I}, {-0.04950851850173388 + 0.15738053507011857*I, 0.6052624968202731 + 0.*I}}
6.15	{{0.3972209984865354 + 0.*I, -0.04954264983894935 - 0.15881949590711172*I}, {-0.04954264983894946 + 0.15881949590711172*I, 0.6027790015134644 + 0.*I}}
6.16	{{0.3997267232403535 + 0.*I, -0.04957666702241845 - 0.16020644143054039*I}, {-0.04957666702241842 + 0.16020644143054039*I, 0.6002732767596464 + 0.*I}}
6.17	{{0.4022538381343316 + 0.*I, -0.04961057042948702 - 0.16154117736284404*I}, {-0.04961057042948702 + 0.16154117736284404*I, 0.5977461618656683 + 0.*I}}
6.18	{{0.4048015017793571 + 0.*I, -0.049644360437037904 - 0.16282351714311769*I}, {-0.049644360437037904 + 0.16282351714311769*I, 0.5951984982206427 + 0.*I}}
6.19	{{0.4073688772982871 + 0.*I, -0.0496780374219537 - 0.16405327886768953*I}, {-0.0496780374219537 + 0.16405327886768953*I, 0.5926311227017129 + 0.*I}}
6.2	{{0.409955132028401 + 0.*I, -0.04971160176111716 - 0.16523028498059333*I}, {-0.04971160176111722 + 0.16523028498059333*I, 0.5900448679715988 + 0.*I}}
6.21	{{0.412559437212724 + 0.*I, -0.04974505383141098 - 0.16635436197978648*I}, {-0.04974505383141098 + 0.16635436197978648*I, 0.5874405627872759 + 0.*I}}
6.22	{{0.41518096768074353 + 0.*I, -0.04977839400971787 - 0.16742534013943408*I}, {-0.049778394009717786 + 0.16742534013943408*I, 0.5848190323192564 + 0.*I}}
6.23	{{0.4178189015190641 + 0.*I, -0.0498116226729203 - 0.1684430532485697*I}, {-0.04981162267292033 + 0.1684430532485697*I, 0.5821810984809359 + 0.*I}}
6.24	{{0.4204724197325348 + 0.*I, -0.049844740197901166 - 0.16940733836642025*I}, {-0.04984474019790114 + 0.16940733836642025*I, 0.5795275802674651 + 0.*I}}
6.25	{{0.4231407063898662 + 0.*I, -0.04987774696021313 - 0.17031805269676328*I}, {-0.04987774696021313 + 0.17031805269676328*I, 0.5768592936101338 + 0.*I}}
6.26	{{0.4258229108437327 + 0.*I, -0.049910643327681636 - 0.17117513274194593*I}, {-0.049910643327681636 + 0.17117513274194593*I, 0.5741770891562672 + 0.*I}}
6.2700000000000005	{{0.42851816091789374 + 0.*I, -0.04994342966535745 - 0.1719785392889552*I}, {-0.049943429665357475 + 0.1719785392889552*I, 0.5714818390821061 + 0.*I}}
6.28	{{0.43122559287854034 + 0.*I, -0.049976106338287946 - 0.17272823936866713*I}, {-0.04997610633828797 + 0.17272823936866713*I, 0.5687744071214595 + 0.*I}}
6.29	{{0.4339443514564377 + 0.*I, -0.05000867371152057 - 0.1734242059159373*I}, {-0.05000867371152057 + 0.1734242059159373*I, 0.5660556485435622 + 0.*I}}
6.3	{{0.4366735896061717 + 0.*I, -0.05004113215010264 - 0.17406641734170727*I}, {-0.05004113215010264 + 0.17406641734170727*I, 0.5633264103938282 + 0.*I}}
6.3100000000000005	{{0.4394124682508006 + 0.*I, -0.0500734820190816 - 0.17465485711888176*I}, {-0.05007348201908163 + 0.17465485711888176*I, 0.5605875317491993 + 0.*I}}
6.32	{{0.44216015601238234 + 0.*I, -0.050105723683504966 - 0.1751895133823955*I}, {-0.050105723683504966 + 0.1751895133823955*I, 0.5578398439876177 + 0.*I}}
6.33	{{0.4449158289288593 + 0.*I, -0.05013785750841995 - 0.17567037854387033*I}, {-0.05013785750841998 + 0.17567037854387033*I, 0.5550841710711407 + 0.*I}}
6.34	{{0.44767867063708877 + 0.*I, -0.05016988385878143 - 0.17609745064721605*I}, {-0.05016988385878146 + 0.17609745064721605*I, 0.5523213293629112 + 0.*I}}
6.3500000000000005	{{0.4504478520543449 + 0.*I, -0.05020180309505476 - 0.17647077997175853*I}, {-0.05020180309505479 + 0.17647077997175853*I, 0.5495521479456551 + 0.*I}}
6.36	{{0.45322249753815147 + 0.*I, -0.050233615571318974 - 0.17679046861399825*I}, {-0.050233615571318974 + 0.17679046861399825*I, 0.5467775024618484 + 0.*I}}
6.37	{{0.45600173604000416 + 0.*I, -0.05026532164116773 - 0.17705662716465223*I}, {-0.050265321641167704 + 0.17705662716465223*I, 0.543998263959996 + 0.*I}}
6.38	{{0.4587847088026476 + 0.*I, -0.050296921658194604 - 0.17726937359859468*I}, {-0.050296921658194604 + 0.17726937359859468*I, 0.5412152911973525 + 0.*I}}
6.390000000000001	{{0.4615705691952982 + 0.*I, -0.0503284159759933 - 0.17742883273058813*I}, {-0.0503284159759933 + 0.17742883273058813*I, 0.5384294308047017 + 0.*I}}
6.4	{{0.4643584825308543 + 0.*I, -0.050359804948157394 - 0.1775351356820963*I}, {-0.050359804948157394 + 0.1775351356820963*I, 0.5356415174691456 + 0.*I}}
6.41	{{0.46714762586548964 + 0.*I, -0.05039108892828062 - 0.17758841935968575*I}, {-0.05039108892828065 + 0.17758841935968575*I, 0.5328523741345104 + 0.*I}}
6.42	{{0.4699371877810258 + 0.*I, -0.05042226826995652 - 0.17758882594551612*I}, {-0.050422268269956494 + 0.17758882594551612*I, 0.5300628122189741 + 0.*I}}
6.43	{{0.4727263681505126 + 0.*I, -0.05045334332677878 - 0.17753650240040442*I}, {-0.050453343326778755 + 0.17753650240040442*I, 0.5272736318494874 + 0.*I}}
6.44	{{0.47551437354099735 + 0.*I, -0.050484314451191975 - 0.17743161476078675*I}, {-0.050484314451191975 + 0.17743161476078675*I, 0.5244856264590028 + 0.*I}}
6.45	{{0.4783003646984244 + 0.*I, -0.05051518198846547 - 0.1772743917057136*I}, {-0.05051518198846547 + 0.1772743917057136*I, 0.5216996353015755 + 0.*I}}
6.46	{{0.4810834830646957 + 0.*I, -0.05054594628111278 - 0.1770650787246294*I}, {-0.050545946281112725 + 0.1770650787246294*I, 0.5189165169353043 + 0.*I}}
6.47	{{0.4838628854064618 + 0.*I, -0.05057660767164168 - 0.17680392981983464*I}, {-0.050576607671641655 + 0.17680392981983464*I, 0.5161371145935382 + 0.*I}}
6.48	{{0.4866377440064831 + 0.*I, -0.05060716650256039 - 0.1764912070875351*I}, {-0.05060716650256039 + 0.1764912070875351*I, 0.5133622559935169 + 0.*I}}
6.49	{{0.48940724655927326 + 0.*I, -0.05063762311637662 - 0.17612718008591646*I}, {-0.05063762311637668 + 0.17612718008591646*I, 0.5105927534407267 + 0.*I}}
6.5	{{0.49217059604627833 + 0.*I, -0.05066797785559865 - 0.1757121252118954*I}, {-0.05066797785559865 + 0.1757121252118954*I, 0.5078294039537217 + 0.*I}}
6.51	{{0.4949270105909017 + 0.*I, -0.05069823106273422 - 0.17524632508712226*I}, {-0.05069823106273422 + 0.17524632508712226*I, 0.5050729894090983 + 0.*I}}
6.5200000000000005	{{0.4976757232937177 + 0.*I, -0.05072838308029151 - 0.1747300679538015*I}, {-0.05072838308029151 + 0.1747300679538015*I, 0.5023242767062824 + 0.*I}}
6.53	{{0.5004159820070941 + 0.*I, -0.05075843425070731 - 0.17416364856339558*I}, {-0.05075843425070728 + 0.17416364856339558*I, 0.49958401799290575 + 0.*I}}
6.54	{{0.5031470177539417 + 0.*I, -0.05078838491237955 - 0.17354740371220403*I}, {-0.05078838491237955 + 0.17354740371220403*I, 0.49685298224605834 + 0.*I}}
6.55	{{0.5058680110858298 + 0.*I, -0.0508182353975917 - 0.17288170331543926*I}, {-0.0508182353975917 + 0.17288170331543926*I, 0.4941319889141702 + 0.*I}}
6.5600000000000005	{{0.5085781527742441 + 0.*I, -0.05084798603812005 - 0.1721669252295692*I}, {-0.05084798603812002 + 0.1721669252295692*I, 0.4914218472257559 + 0.*I}}
6.57	{{0.5112766519052928 + 0.*I, -0.05087763716574065 - 0.17140345650064584*I}, {-0.05087763716574065 + 0.17140345650064584*I, 0.4887233480947071 + 0.*I}}
6.58	{{0.5139627358568015 + 0.*I, -0.05090718911222983 - 0.1705916926562223*I}, {-0.050907189112229856 + 0.1705916926562223*I, 0.4860372641431984 + 0.*I}}
6.59	{{0.5166356502528058 + 0.*I, -0.050936642209363864 - 0.16973203700282172*I}, {-0.050936642209363836 + 0.16973203700282172*I, 0.48336434974719406 + 0.*I}}
6.6000000000000005	{{0.519294658895668 + 0.*I, -0.05096599678891883 - 0.16882489992959063*I}, {-0.05096599678891883 + 0.16882489992959063*I, 0.4807053411043319 + 0.*I}}
6.61	{{0.5219390436760533 + 0.*I, -0.05099525318267098 - 0.16787069821876185*I}, {-0.05099525318267098 + 0.16787069821876185*I, 0.47806095632394674 + 0.*I}}
6.62	{{0.5245681044610233 + 0.*I, -0.051024411722396634 - 0.1668698543635452*I}, {-0.051024411722396606 + 0.1668698543635452*I, 0.4754318955389766 + 0.*I}}
6.63	{{0.5271811511371123 + 0.*I, -0.05105347273888111 - 0.16582280732185675*I}, {-0.05105347273888111 + 0.16582280732185675*I, 0.47281884886288755 + 0.*I}}
6.640000000000001	{{0.5297774420793154 + 0.*I, -0.0510824365562518 - 0.16473003719141843*I}, {-0.051082436556251776 + 0.16473003719141843*I, 0.47022255792068446 + 0.*I}}
6.65	{{0.5323562198888537 + 0.*I, -0.05111130349590079 - 0.1635920311858882*I}, {-0.05111130349590079 + 0.1635920311858882*I, 0.46764378011114627 + 0.*I}}
6.66	{{0.5349167473774884 + 0.*I, -0.051140073879212156 - 0.16240928623145104*I}, {-0.05114007387921218 + 0.16240928623145104*I, 0.4650832526225116 + 0.*I}}
6.67	{{0.5374583078803606 + 0.*I, -0.05116874802757007 - 0.16118230857500918*I}, {-0.05116874802757007 + 0.16118230857500918*I, 0.46254169211963914 + 0.*I}}
6.68	{{0.5399802052906211 + 0.*I, -0.051197326262358483 - 0.15991161302633036*I}, {-0.051197326262358483 + 0.15991161302633036*I, 0.4600197947093787 + 0.*I}}
6.69	{{0.5424817640702073 + 0.*I, -0.05122580890496159 - 0.15859772220318905*I}, {-0.05122580890496156 + 0.15859772220318905*I, 0.4575182359297927 + 0.*I}}
6.7	{{0.5449623292369021 + 0.*I, -0.05125419627676345 - 0.15724116578016614*I}, {-0.051254196276763475 + 0.15724116578016614*I, 0.4550376707630977 + 0.*I}}
6.71	{{0.547421266327839 + 0.*I, -0.05128248869914806 - 0.1558424797417653*I}, {-0.05128248869914806 + 0.1558424797417653*I, 0.4525787336721607 + 0.*I}}
6.72	{{0.549857960951005 + 0.*I, -0.05131068649344589 - 0.1544022067926983*I}, {-0.05131068649344586 + 0.1544022067926983*I, 0.45014203904899497 + 0.*I}}
6.73	{{0.5522717803769415 + 0.*I, -0.05133878997735625 - 0.15292091876688566*I}, {-0.05133878997735625 + 0.15292091876688566*I, 0.4477282196230585 + 0.*I}}
6.74	{{0.5546620423122741 + 0.*I, -0.051366799462725876 - 0.15139919902973967*I}, {-0.051366799462725904 + 0.15139919902973967*I, 0.44533795768772566 + 0.*I}}
6.75	{{0.5570280788767021 + 0.*I, -0.05139471526087308 - 0.1498376370990559*I}, {-0.051394715260873136 + 0.1498376370990559*I, 0.4429719211232978 + 0.*I}}
6.76	{{0.559369244257993 + 0.*I, -0.05142253768311561 - 0.14823683243327065*I}, {-0.05142253768311564 + 0.14823683243327065*I, 0.44063075574200705 + 0.*I}}
6.7700000000000005	{{0.5616849148247269 + 0.*I, -0.05145026704077171 - 0.14659739364306537*I}, {-0.0514502670407716 + 0.14659739364306537*I, 0.4383150851752728 + 0.*I}}
6.78	{{0.5639744892144791 + 0.*I, -0.05147790364515914 - 0.14491993770275752*I}, {-0.05147790364515917 + 0.14491993770275752*I, 0.43602551078552065 + 0.*I}}
6.79	{{0.5662373883974778 + 0.*I, -0.051505447807596305 - 0.1432050891621591*I}, {-0.05150544780759628 + 0.1432050891621591*I, 0.43376261160252205 + 0.*I}}
6.8	{{0.5684730557157993 + 0.*I, -0.05153289983940096 - 0.14145347935958466*I}, {-0.05153289983940096 + 0.14145347935958466*I, 0.4315269442842004 + 0.*I}}
6.8100000000000005	{{0.5706809568981746 + 0.*I, -0.05156026005189124 - 0.1396657456366869*I}, {-0.05156026005189121 + 0.1396657456366869*I, 0.4293190431018252 + 0.*I}}
6.82	{{0.5728605702083208 + 0.*I, -0.05158752875553185 - 0.13784253814290923*I}, {-0.05158752875553188 + 0.13784253814290923*I, 0.42713942979167896 + 0.*I}}
6.83	{{0.57501132223164 + 0.*I, -0.051614706254611176 - 0.1359845243396532*I}, {-0.0516147062546112 + 0.1359845243396532*I, 0.4249886777683597 + 0.*I}}
6.84	{{0.5771326284885605 + 0.*I, -0.051641792850706025 - 0.13409236791951618*I}, {-0.05164179285070605 + 0.13409236791951618*I, 0.42286737151143916 + 0.*I}}
6.8500000000000005	{{0.5792239272386062 + 0.*I, -0.05166878884538201 - 0.13216674235817003*I}, {-0.05166878884538198 + 0.13216674235817003*I, 0.4207760727613937 + 0.*I}}
6.86	{{0.5812846798368061 + 0.*I, -0.05169569454020467 - 0.13020833064492596*I}, {-0.051695694540204645 + 0.13020833064492596*I, 0.41871532016319357 + 0.*I}}
6.87	{{0.583314370895275 + 0.*I, -0.05172251023673963 - 0.12821782448526303*I}, {-0.0517225102367396 + 0.12821782448526303*I, 0.41668562910472473 + 0.*I}}
6.88	{{0.5853125084202278 + 0.*I, -0.05174923623655253 - 0.12619592350070544*I}, {-0.05174923623655253 + 0.12619592350070544*I, 0.41468749157977197 + 0.*I}}
6.890000000000001	{{0.5872786239243939 + 0.*I, -0.051775872841208936 - 0.12414333442672797*I}, {-0.05177587284120891 + 0.12414333442672797*I, 0.41272137607560566 + 0.*I}}
6.9	{{0.5892122725148055 + 0.*I, -0.051802420352274614 - 0.12206077030936976*I}, {-0.051802420352274586 + 0.12206077030936976*I, 0.4107877274851943 + 0.*I}}
6.91	{{0.5911130323818274 + 0.*I, -0.05182887907127487 - 0.11994895050235706*I}, {-0.051828879071274925 + 0.11994895050235706*I, 0.4088869676181722 + 0.*I}}
6.92	{{0.5929804641296741 + 0.*I, -0.05185524929647378 - 0.11780860945107537*I}, {-0.05185524929647367 + 0.11780860945107537*I, 0.40701953587032563 + 0.*I}}
6.93	{{0.5948140843711638 + 0.*I, -0.05188153132053591 - 0.11564047096153526*I}, {-0.051881531320535884 + 0.11564047096153526*I, 0.405185915628836 + 0.*I}}
6.94	{{0.5966134266938267 + 0.*I, -0.05190772543557731 - 0.11344526222741556*I}, {-0.05190772543557726 + 0.11344526222741556*I, 0.403386573306173 + 0.*I}}
6.95	{{0.5983780479896952 + 0.*I, -0.051933831933713426 - 0.11122372006354234*I}, {-0.05193383193371348 + 0.11122372006354234*I, 0.4016219520103044 + 0.*I}}
6.96	{{0.6001075286837365 + 0.*I, -0.05195985110706014 - 0.10897659012382352*I}, {-0.051959851107060084 + 0.10897659012382352*I, 0.3998924713162632 + 0.*I}}
6.97	{{0.6018014729384213 + 0.*I, -0.051985783247732786 - 0.10670462611358383*I}, {-0.05198578324773287 + 0.10670462611358383*I, 0.39819852706157843 + 0.*I}}
6.98	{{0.6034595088343042 + 0.*I, -0.05201162864784742 - 0.10440858899695245*I}, {-0.05201162864784742 + 0.10440858899695245*I, 0.39654049116569534 + 0.*I}}
6.99	{{0.6050812885264896 + 0.*I, -0.052037387599519425 - 0.10208924619997045*I}, {-0.052037387599519425 + 0.10208924619997045*I, 0.3949187114735101 + 0.*I}}
7.	{{0.6066664883768866 + 0.*I, -0.052063060394864524 - 0.09974737081007737*I}, {-0.052063060394864524 + 0.09974737081007737*I, 0.39333351162311314 + 0.*I}}
7.01	{{0.6082147985829875 + 0.*I, -0.05208864732526458 - 0.09738374452163517*I}, {-0.05208864732526455 + 0.09738374452163517*I, 0.3917852014170121 + 0.*I}}
7.0200000000000005	{{0.6097258625454969 + 0.*I, -0.05211414867637559 - 0.09499914275221821*I}, {-0.05211414867637565 + 0.09499914275221821*I, 0.3902741374545027 + 0.*I}}
7.03	{{0.6111993182585622 + 0.*I, -0.05213956473117082 - 0.09259432627002304*I}, {-0.05213956473117082 + 0.09259432627002304*I, 0.3888006817414375 + 0.*I}}
7.04	{{0.6126348265325425 + 0.*I, -0.052164895772608466 - 0.09017006463528247*I}, {-0.05216489577260844 + 0.09017006463528247*I, 0.387365173467457 + 0.*I}}
7.05	{{0.6140320712956784 + 0.*I, -0.05219014208364686 - 0.08772713612102244*I}, {-0.05219014208364686 + 0.08772713612102244*I, 0.38596792870432134 + 0.*I}}
7.0600000000000005	{{0.6153907598580903 + 0.*I, -0.05221530394724422 - 0.08526632696103364*I}, {-0.05221530394724422 + 0.08526632696103364*I, 0.3846092401419093 + 0.*I}}
7.07	{{0.6167106231531008 + 0.*I, -0.05224038164635891 - 0.08278843059016827*I}, {-0.05224038164635897 + 0.08278843059016827*I, 0.38328937684689895 + 0.*I}}
7.08	{{0.6179914159556661 + 0.*I, -0.052265375463949215 - 0.08029424687758571*I}, {-0.05226537546394927 + 0.08029424687758571*I, 0.38200858404433363 + 0.*I}}
7.09	{{0.619232917077735 + 0.*I, -0.05229028568297345 - 0.07778458135357745*I}, {-0.052290285682973364 + 0.07778458135357745*I, 0.3807670829222647 + 0.*I}}
7.1000000000000005	{{0.6204349289146168 + 0.*I, -0.052315112586360235 - 0.07526024490978304*I}, {-0.052315112586360235 + 0.07526024490978304*I, 0.37956507108538273 + 0.*I}}
7.11	{{0.6215972387271558 + 0.*I, -0.05233985645411238 - 0.07272204988049011*I}, {-0.05233985645411238 + 0.07272204988049011*I, 0.37840276127284406 + 0.*I}}
7.12	{{0.6227195993948169 + 0.*I, -0.05236451756088284 - 0.07017077750694271*I}, {-0.05236451756088284 + 0.07017077750694271*I, 0.37728040060518275 + 0.*I}}
7.13	{{0.6238017816805694 + 0.*I, -0.052389096180756156 - 0.06760720906898093*I}, {-0.052389096180756184 + 0.06760720906898093*I, 0.37619821831943034 + 0.*I}}
7.140000000000001	{{0.6248435784000457 + 0.*I, -0.052413592587817026 - 0.06503213417290155*I}, {-0.052413592587817 + 0.06503213417290155*I, 0.3751564215999541 + 0.*I}}
7.15	{{0.6258448047348641 + 0.*I, -0.05243800705614993 - 0.06244635005634545*I}, {-0.05243800705614993 + 0.06244635005634545*I, 0.3741551952651355 + 0.*I}}
7.16	{{0.6268052985252249 + 0.*I, -0.0524623398598395 - 0.05985066088310318*I}, {-0.05246233985983956 + 0.05985066088310318*I, 0.37319470147477485 + 0.*I}}
7.17	{{0.6277249205414919 + 0.*I, -0.05248659127297023 - 0.05724587702841113*I}, {-0.05248659127297026 + 0.05724587702841113*I, 0.3722750794585079 + 0.*I}}
7.18	{{0.6286035547344944 + 0.*I, -0.05251076156962681 - 0.05463281435531198*I}, {-0.05251076156962675 + 0.05463281435531198*I, 0.3713964452655054 + 0.*I}}
7.19	{{0.6294411084642926 + 0.*I, -0.05253485102389366 - 0.05201229348266254*I}, {-0.05253485102389366 + 0.05201229348266254*I, 0.37055889153570715 + 0.*I}}
7.2	{{0.630237502765028 + 0.*I, -0.052558859909225764 - 0.04938513935361832*I}, {-0.052558859909225736 + 0.04938513935361832*I, 0.36976249723497157 + 0.*I}}
7.21	{{0.6309926208426008 + 0.*I, -0.05258278849377673 - 0.04675214962076091*I}, {-0.05258278849377673 + 0.04675214962076091*I, 0.369007379157399 + 0.*I}}
7.22	{{0.631706346770617 + 0.*I, -0.052606637043052185 - 0.04411409763195783*I}, {-0.05260663704305213 + 0.04411409763195783*I, 0.3682936532293828 + 0.*I}}
7.23	{{0.632378585227572 + 0.*I, -0.05263040582253842 - 0.04147176365509763*I}, {-0.052630405822538445 + 0.04147176365509763*I, 0.3676214147724278 + 0.*I}}
7.24	{{0.6330092616388128 + 0.*I, -0.052654095097722065 - 0.03882593501669287*I}, {-0.052654095097722065 + 0.03882593501669287*I, 0.3669907383611869 + 0.*I}}
7.25	{{0.6335983225092623 + 0.*I, -0.052677705134089314 - 0.036177405470372986*I}, {-0.052677705134089314 + 0.036177405470372986*I, 0.36640167749073754 + 0.*I}}
7.26	{{0.634145735737573 + 0.*I, -0.05270123619712663 - 0.03352697455379092*I}, {-0.05270123619712658 + 0.03352697455379092*I, 0.3658542642624268 + 0.*I}}
7.2700000000000005	{{0.6346514909113802 + 0.*I, -0.05272468855232049 - 0.030875446934440904*I}, {-0.05272468855232046 + 0.030875446934440904*I, 0.3653485090886196 + 0.*I}}
7.28	{{0.6351155995833202 + 0.*I, -0.052748062465157175 - 0.028223631744911142*I}, {-0.052748062465157175 + 0.028223631744911142*I, 0.3648844004166795 + 0.*I}}
7.29	{{0.6355380949469668 + 0.*I, -0.052771358201102125 - 0.025572342126006006*I}, {-0.0527713582011021 + 0.025572342126006006*I, 0.364461905053033 + 0.*I}}
7.3	{{0.6359189985439556 + 0.*I, -0.052794576023000195 - 0.02292238067542872*I}, {-0.052794576023000195 + 0.02292238067542872*I, 0.36408100145604416 + 0.*I}}
7.3100000000000005	{{0.6362583101522755 + 0.*I, -0.052817716188593544 - 0.0202745022093062*I}, {-0.052817716188593544 + 0.0202745022093062*I, 0.3637416898477243 + 0.*I}}
7.32	{{0.6365560468211349 + 0.*I, -0.052840778955038414 - 0.017629458121466362*I}, {-0.05284077895503836 + 0.017629458121466362*I, 0.3634439531788649 + 0.*I}}
7.33	{{0.6368122441967101 + 0.*I, -0.05286376457949077 - 0.014988006052859512*I}, {-0.05286376457949074 + 0.014988006052859512*I, 0.36318775580328966 + 0.*I}}
7.34	{{0.6370269568825959 + 0.*I, -0.052886673319106625 - 0.012350909350005285*I}, {-0.05288667331910668 + 0.012350909350005285*I, 0.3629730431174038 + 0.*I}}
7.3500000000000005	{{0.6372002587846133 + 0.*I, -0.05290950543104228 - 0.009718936510209239*I}, {-0.05290950543104231 + 0.009718936510209239*I, 0.3627997412153866 + 0.*I}}
7.36	{{0.6373322434395787 + 0.*I, -0.05293226117245364 - 0.0070928606139692004*I}, {-0.05293226117245364 + 0.0070928606139692004*I, 0.3626677565604211 + 0.*I}}
7.37	{{0.6374230243276535 + 0.*I, -0.0529549408004969 - 0.00447345874500752*I}, {-0.05295494080049687 + 0.00447345874500752*I, 0.36257697567234637 + 0.*I}}
7.38	{{0.6374727351678948 + 0.*I, -0.052977544572328006 - 0.001861511398375939*I}, {-0.052977544572328034 + 0.0018615113983759396*I, 0.36252726483210507 + 0.*I}}
7.390000000000001	{{0.6374815216743355 + 0.*I, -0.053000072744564364 + 0.0007422005829834656*I}, {-0.053000072744564336 - 0.0007422005829834649*I, 0.36251847832566453 + 0.*I}}
7.4	{{0.6374495034864225 + 0.*I, -0.05302252556892356 + 0.0033369402043142427*I}, {-0.053022525568923534 - 0.0033369402043142414*I, 0.3625504965135773 + 0.*I}}
7.41	{{0.637376807573431 + 0.*I, -0.0530449032945155 + 0.0059220020989368535*I}, {-0.05304490329451553 - 0.0059220020989368535*I, 0.3626231924265688 + 0.*I}}
7.42	{{0.6372635773944932 + 0.*I, -0.05306720617042632 + 0.008496676465409301*I}, {-0.05306720617042632 - 0.008496676465409301*I, 0.36273642260550654 + 0.*I}}
7.43	{{0.6371099727854346 + 0.*I, -0.05308943444574238 + 0.011060248730731827*I}, {-0.05308943444574238 - 0.011060248730731827*I, 0.3628900272145653 + 0.*I}}
7.44	{{0.6369161703214061 + 0.*I, -0.0531115883695496 + 0.013612000003384573*I}, {-0.0531115883695496 - 0.013612000003384573*I, 0.3630838296785938 + 0.*I}}
7.45	{{0.6366823636667366 + 0.*I, -0.053133668190934125 + 0.016151207540425674*I}, {-0.05313366819093407 - 0.016151207540425674*I, 0.3633176363332633 + 0.*I}}
7.46	{{0.6364087639115715 + 0.*I, -0.05315567415898215 + 0.018677145228313232*I}, {-0.053155674158982175 - 0.018677145228313232*I, 0.36359123608842847 + 0.*I}}
7.47	{{0.6360955998948803 + 0.*I, -0.05317760652277986 + 0.021189084077085783*I}, {-0.05317760652277986 - 0.021189084077085783*I, 0.36390440010511965 + 0.*I}}
7.48	{{0.6357431180361256 + 0.*I, -0.05319946553139854 + 0.02368629269616471*I}, {-0.05319946553139854 - 0.02368629269616471*I, 0.36425688196387435 + 0.*I}}
7.49	{{0.6353515569408015 + 0.*I, -0.053221251431568695 + 0.026168059620251035*I}, {-0.053221251431568695 - 0.026168059620251035*I, 0.3646484430591984 + 0.*I}}
7.5	{{0.6349211477595557 + 0.*I, -0.05324296446516186 + 0.028633732505941745*I}, {-0.053242964465161885 - 0.028633732505941745*I, 0.36507885224044434 + 0.*I}}
7.51	{{0.6344521370284066 + 0.*I, -0.05326460487344725 + 0.03108266551224552*I}, {-0.05326460487344725 - 0.03108266551224552*I, 0.3655478629715933 + 0.*I}}
7.5200000000000005	{{0.6339447847155377 + 0.*I, -0.05328617289769394 + 0.03351420915451988*I}, {-0.05328617289769397 - 0.03351420915451988*I, 0.3660552152844623 + 0.*I}}
7.53	{{0.6333993645884943 + 0.*I, -0.05330766877917131 + 0.035927710645885035*I}, {-0.05330766877917131 - 0.035927710645885035*I, 0.3666006354115056 + 0.*I}}
7.54	{{0.6328161645721324 + 0.*I, -0.05332909275914849 + 0.03832251425345614*I}, {-0.053329092759148405 - 0.03832251425345614*I, 0.3671838354278677 + 0.*I}}
7.55	{{0.6321954870968554 + 0.*I, -0.05335044507889447 + 0.04069796166914573*I}, {-0.05335044507889447 - 0.04069796166914573*I, 0.3678045129031446 + 0.*I}}
7.5600000000000005	{{0.6315376494366907 + 0.*I, -0.05337172597967865 + 0.04305339239478483*I}, {-0.05337172597967865 - 0.04305339239478483*I, 0.36846235056330934 + 0.*I}}
7.57	{{0.6308429840367571 + 0.*I, -0.05339293570277015 + 0.04538814414128557*I}, {-0.05339293570277015 - 0.04538814414128557*I, 0.36915701596324296 + 0.*I}}
7.58	{{0.6301118322830668 + 0.*I, -0.05341407448897878 + 0.04770155764878654*I}, {-0.053414074488978724 - 0.04770155764878654*I, 0.36988816771693317 + 0.*I}}
7.59	{{0.6293445225545613 + 0.*I, -0.053435142574593364 + 0.04999302833967762*I}, {-0.053435142574593364 - 0.04999302833967762*I, 0.37065547744543875 + 0.*I}}
7.6000000000000005	{{0.6285413967138811 + 0.*I, -0.05345614019334094 + 0.05226198739262674*I}, {-0.053456140193340884 - 0.05226198739262674*I, 0.37145860328611896 + 0.*I}}
7.61	{{0.6277028076452202 + 0.*I, -0.05347706757891918 + 0.05450786432949341*I}, {-0.053477067578919124 - 0.05450786432949341*I, 0.37229719235477987 + 0.*I}}
7.62	{{0.6268291188167645 + 0.*I, -0.0534979249650257 + 0.05673008654753795*I}, {-0.053497924965025784 - 0.05673008654753795*I, 0.3731708811832355 + 0.*I}}
7.63	{{0.625920704633667 + 0.*I, -0.05351871258535873 + 0.058928079558127254*I}, {-0.053518712585358674 - 0.058928079558127254*I, 0.37407929536633305 + 0.*I}}
7.640000000000001	{{0.6249779507849902 + 0.*I, -0.05353943067361583 + 0.06110126724036057*I}, {-0.0535394306736158 - 0.06110126724036057*I, 0.3750220492150099 + 0.*I}}
7.65	{{0.6240012545841482 + 0.*I, -0.05356007946349489 + 0.0632490721094626*I}, {-0.053560079463494864 - 0.0632490721094626*I, 0.3759987454158519 + 0.*I}}
7.66	{{0.6229910253023817 + 0.*I, -0.05358065918869381 + 0.06537091559977422*I}, {-0.053580659188693786 - 0.06537091559977422*I, 0.3770089746976184 + 0.*I}}
7.67	{{0.6219476841440272 + 0.*I, -0.053601170082900274 + 0.06746621844314181*I}, {-0.0536011700829003 - 0.06746621844314181*I, 0.378052315855973 + 0.*I}}
7.68	{{0.6208716481022455 + 0.*I, -0.05362161237771579 + 0.06953442751999049*I}, {-0.05362161237771576 - 0.06953442751999049*I, 0.3791283518977546 + 0.*I}}
7.69	{{0.6197633412570517 + 0.*I, -0.0536419863001224 + 0.07157505386009587*I}, {-0.05364198630012243 - 0.07157505386009587*I, 0.38023665874294843 + 0.*I}}
7.7	{{0.6186232002335368 + 0.*I, -0.05366229207648482 + 0.07358761724618902*I}, {-0.05366229207648485 - 0.07358761724618902*I, 0.3813767997664632 + 0.*I}}
7.71	{{0.6174516688558405 + 0.*I, -0.05368252993316763 + 0.07557163664547543*I}, {-0.05368252993316766 - 0.07557163664547543*I, 0.38254833114415954 + 0.*I}}
7.72	{{0.6162491984824631 + 0.*I, -0.05370270009653555 + 0.07752663032795197*I}, {-0.05370270009653558 - 0.07752663032795197*I, 0.38375080151753704 + 0.*I}}
7.73	{{0.6150162483392836 + 0.*I, -0.05372280279295322 + 0.0794521159994902*I}, {-0.053722802792953245 - 0.0794521159994902*I, 0.38498375166071663 + 0.*I}}
7.74	{{0.6137532858498111 + 0.*I, -0.053742838248785285 + 0.08134761094963369*I}, {-0.053742838248785285 - 0.08134761094963369*I, 0.3862467141501889 + 0.*I}}
7.75	{{0.6124607869621979 + 0.*I, -0.0537628066903964 + 0.08321263221404888*I}, {-0.05376280669039643 - 0.08321263221404888*I, 0.38753921303780225 + 0.*I}}
7.76	{{0.6111392364725493 + 0.*I, -0.05378270834415133 + 0.0850466967515445*I}, {-0.0537827083441513 - 0.0850466967515445*I, 0.3888607635274507 + 0.*I}}
7.7700000000000005	{{0.6097891240091637 + 0.*I, -0.05380254343602414 + 0.08684932713763527*I}, {-0.05380254343602417 - 0.08684932713763527*I, 0.39021087599083637 + 0.*I}}
7.78	{{0.6084109391094135 + 0.*I, -0.05382231218782485 + 0.0886201051671575*I}, {-0.053822312187824795 - 0.0886201051671575*I, 0.3915890608905867 + 0.*I}}
7.79	{{0.6070051901161824 + 0.*I, -0.053842014818849815 + 0.09035864880678753*I}, {-0.053842014818849815 - 0.09035864880678753*I, 0.3929948098838178 + 0.*I}}
7.8	{{0.6055723902192737 + 0.*I, -0.05386165154836153 + 0.09206457710226447*I}, {-0.053861651548361505 - 0.09206457710226447*I, 0.39442760978072633 + 0.*I}}
7.8100000000000005	{{0.604113056665144 + 0.*I, -0.05388122259562217 + 0.09373750968726541*I}, {-0.0538812225956222 - 0.09373750968726541*I, 0.3958869433348561 + 0.*I}}
7.82	{{0.6026277110640559 + 0.*I, -0.053900728179894164 + 0.09537706679633838*I}, {-0.053900728179894164 - 0.09537706679633838*I, 0.39737228893594423 + 0.*I}}
7.83	{{0.6011168796981562 + 0.*I, -0.05392016852043979 + 0.09698286929201325*I}, {-0.05392016852043982 - 0.09698286929201325*I, 0.3988831203018439 + 0.*I}}
7.84	{{0.5995810938300244 + 0.*I, -0.05393954383652133 + 0.09855453870612552*I}, {-0.053939543836521275 - 0.09855453870612552*I, 0.4004189061699756 + 0.*I}}
7.8500000000000005	{{0.5980208900112256 + 0.*I, -0.053958854347401164 + 0.10009169729538207*I}, {-0.05395885434740111 - 0.10009169729538207*I, 0.4019791099887744 + 0.*I}}
7.86	{{0.5964368101623676 + 0.*I, -0.05397810027233502 + 0.1015939682413146*I}, {-0.053978100272335044 - 0.1015939682413146*I, 0.4035631898376325 + 0.*I}}
7.87	{{0.5948293949209593 + 0.*I, -0.05399728182872332 + 0.10306100377180949*I}, {-0.05399728182872329 - 0.10306100377180949*I, 0.4051706050790407 + 0.*I}}
7.88	{{0.5931992053445385 + 0.*I, -0.054016399229580736 + 0.10449251871237884*I}, {-0.054016399229580736 - 0.10449251871237884*I, 0.4068007946554615 + 0.*I}}
7.890000000000001	{{0.591546811587222 + 0.*I, -0.054035452687290764 + 0.10588823771638954*I}, {-0.054035452687290764 - 0.10588823771638954*I, 0.408453188412778 + 0.*I}}
7.9	{{0.5898727844121923 + 0.*I, -0.0540544424142369 + 0.10724788736921606*I}, {-0.05405444241423693 - 0.10724788736921606*I, 0.41012721558780785 + 0.*I}}
7.91	{{0.5881776954621549 + 0.*I, -0.05407336862280265 + 0.10857119608503532*I}, {-0.05407336862280265 - 0.10857119608503532*I, 0.4118223045378451 + 0.*I}}
7.92	{{0.5864621175342627 + 0.*I, -0.05409223152537157 + 0.10985789401680733*I}, {-0.0540922315253716 - 0.10985789401680733*I, 0.4135378824657374 + 0.*I}}
7.930000000000001	{{0.5847266248590737 + 0.*I, -0.05411103133432704 + 0.11110771297957434*I}, {-0.05411103133432707 - 0.11110771297957434*I, 0.41527337514092644 + 0.*I}}
7.94	{{0.5829717933831047 + 0.*I, -0.054129768262052624 + 0.11232038638720408*I}, {-0.054129768262052624 - 0.11232038638720408*I, 0.4170282066168954 + 0.*I}}
7.95	{{0.5811982010545429 + 0.*I, -0.05414844252093182 + 0.11349564920268587*I}, {-0.05414844252093179 - 0.11349564920268587*I, 0.4188017989454571 + 0.*I}}
7.96	{{0.5794064259452725 + 0.*I, -0.054167054323017605 + 0.11463324371298805*I}, {-0.054167054323017605 - 0.11463324371298805*I, 0.4205935740547276 + 0.*I}}
7.97	{{0.5775970575007743 + 0.*I, -0.054185603876531596 + 0.11573296978393235*I}, {-0.054185603876531624 - 0.11573296978393235*I, 0.4224029424992256 + 0.*I}}
7.98	{{0.5757707079612404 + 0.*I, -0.05420409138723514 + 0.11679466004719494*I}, {-0.05420409138723514 - 0.11679466004719494*I, 0.42422929203875964 + 0.*I}}
7.99	{{0.5739279882021984 + 0.*I, -0.054222517060849074 + 0.11781815059678766*I}, {-0.054222517060849074 - 0.11781815059678766*I, 0.4260720117978016 + 0.*I}}
8.	{{0.5720695066149601 + 0.*I, -0.054240881103094496 + 0.11880328060878875*I}, {-0.05424088110309447 - 0.11880328060878875*I, 0.42793049338503986 + 0.*I}}
8.01	{{0.5701958693387532 + 0.*I, -0.054259183719692516 + 0.11974989214115773*I}, {-0.05425918371969249 - 0.11974989214115773*I, 0.4298041306612467 + 0.*I}}
8.02	{{0.568307680500213 + 0.*I, -0.054277425116364186 + 0.12065782994555757*I}, {-0.054277425116364186 - 0.12065782994555757*I, 0.431692319499787 + 0.*I}}
8.03	{{0.5664055424598293 + 0.*I, -0.0542956054988305 + 0.12152694129139739*I}, {-0.05429560549883056 - 0.12152694129139739*I, 0.43359445754017056 + 0.*I}}
8.040000000000001	{{0.5644900560649451 + 0.*I, -0.05431372507281257 + 0.1223570758023012*I}, {-0.054313725072812596 - 0.1223570758023012*I, 0.4355099439350548 + 0.*I}}
8.05	{{0.5625618207821533 + 0.*I, -0.05433178404402761 + 0.12314808543817837*I}, {-0.05433178404402758 - 0.12314808543817837*I, 0.43743817921784645 + 0.*I}}
8.06	{{0.5606214367961262 + 0.*I, -0.054349782616545605 + 0.12389985096246006*I}, {-0.054349782616545605 - 0.12389985096246006*I, 0.4393785632038738 + 0.*I}}
8.07	{{0.5586695355643629 + 0.*I, -0.054367720990278534 + 0.1246123080374457*I}, {-0.054367720990278534 - 0.1246123080374457*I, 0.44133046443563695 + 0.*I}}
8.08	{{0.5567067539184138 + 0.*I, -0.05438559936449466 + 0.12528540185573875*I}, {-0.054385599364494636 - 0.12528540185573875*I, 0.44329324608158616 + 0.*I}}
8.09	{{0.5547337230561289 + 0.*I, -0.05440341793846182 + 0.12591908192975845*I}, {-0.05440341793846179 - 0.12591908192975845*I, 0.445266276943871 + 0.*I}}
8.1	{{0.5527510687230424 + 0.*I, -0.05442117691144813 + 0.126513301791436*I}, {-0.054421176911448155 - 0.126513301791436*I, 0.4472489312769576 + 0.*I}}
8.11	{{0.5507594114041002 + 0.*I, -0.05443887648272161 + 0.12706801870224319*I}, {-0.05443887648272169 - 0.12706801870224319*I, 0.44924058859589966 + 0.*I}}
8.120000000000001	{{0.5487593665253877 + 0.*I, -0.05445651685155037 + 0.12758319337384721*I}, {-0.054456516851550424 - 0.12758319337384721*I, 0.4512406334746123 + 0.*I}}
8.13	{{0.5467515446654873 + 0.*I, -0.05447409821720242 + 0.1280587896996798*I}, {-0.05447409821720242 - 0.1280587896996798*I, 0.45324845533451275 + 0.*I}}
8.14	{{0.5447365517761057 + 0.*I, -0.05449162077894584 + 0.1284947744976942*I}, {-0.05449162077894584 - 0.1284947744976942*I, 0.4552634482238941 + 0.*I}}
8.15	{{0.5427149891542725 + 0.*I, -0.05450908473576979 + 0.12889112273500744*I}, {-0.05450908473576979 - 0.12889112273500744*I, 0.45728501084572737 + 0.*I}}
8.16	{{0.5406874784738807 + 0.*I, -0.05452649028314338 + 0.12924785987705342*I}, {-0.05452649028314335 - 0.12924785987705342*I, 0.4593125215261191 + 0.*I}}
8.17	{{0.538654666438483 + 0.*I, -0.05454383761413034 + 0.12956503724323448*I}, {-0.05454383761413034 - 0.12956503724323448*I, 0.4613453335615169 + 0.*I}}
8.18	{{0.536617192759523 + 0.*I, -0.05456112692174833 + 0.12984271139385697*I}, {-0.054561126921748304 - 0.12984271139385697*I, 0.46338280724047687 + 0.*I}}
8.19	{{0.5345756887874615 + 0.*I, -0.054578358399015314 + 0.1300809440020866*I}, {-0.054578358399015314 - 0.1300809440020866*I, 0.4654243112125385 + 0.*I}}
8.2	{{0.5325307776492716 + 0.*I, -0.05459553223894878 + 0.13027980147459248*I}, {-0.054595532238948835 - 0.13027980147459248*I, 0.4674692223507283 + 0.*I}}
8.21	{{0.5304830743985651 + 0.*I, -0.05461264863456666 + 0.13043935458091402*I}, {-0.05461264863456666 - 0.13043935458091402*I, 0.4695169256014347 + 0.*I}}
8.22	{{0.5284331861780442 + 0.*I, -0.05462970777888654 + 0.13055967809190877*I}, {-0.05462970777888654 - 0.13055967809190877*I, 0.47156681382195575 + 0.*I}}
8.23	{{0.5263817123939586 + 0.*I, -0.05464670986492623 + 0.1306408504276301*I}, {-0.05464670986492623 - 0.1306408504276301*I, 0.4736182876060412 + 0.*I}}
8.24	{{0.5243292448471581 + 0.*I, -0.0546636550857012 + 0.13068295342311342*I}, {-0.0546636550857012 - 0.13068295342311342*I, 0.4756707551528418 + 0.*I}}
8.25	{{0.5222763770712193 + 0.*I, -0.054680543632768 + 0.13068609480178794*I}, {-0.05468054363276806 - 0.13068609480178794*I, 0.47772362292878057 + 0.*I}}
8.26	{{0.5202237412727657 + 0.*I, -0.054697375693745776 + 0.130650424394365*I}, {-0.0546973756937458 - 0.130650424394365*I, 0.4797762587272342 + 0.*I}}
8.27	{{0.5181719713282474 + 0.*I, -0.054714151455598325 + 0.13057609987267954*I}, {-0.0547141514555983 - 0.13057609987267954*I, 0.48182802867175245 + 0.*I}}
8.28	{{0.5161216902091954 + 0.*I, -0.05473087110528904 + 0.13046328503075974*I}, {-0.054730871105289014 - 0.13046328503075974*I, 0.48387830979080454 + 0.*I}}
8.290000000000001	{{0.5140735100610496 + 0.*I, -0.05474753482978162 + 0.13031214933075133*I}, {-0.05474753482978162 - 0.13031214933075133*I, 0.48592648993895043 + 0.*I}}
8.3	{{0.5120280322967812 + 0.*I, -0.05476414281603964 + 0.13012286745542215*I}, {-0.05476414281603964 - 0.13012286745542215*I, 0.48797196770321877 + 0.*I}}
8.31	{{0.5099858477050645 + 0.*I, -0.054780695251026856 + 0.12989561886766288*I}, {-0.05478069525102683 - 0.12989561886766288*I, 0.4900141522949355 + 0.*I}}
8.32	{{0.5079475365727517 + 0.*I, -0.05479719232170682 + 0.12963058737739394*I}, {-0.05479719232170682 - 0.12963058737739394*I, 0.49205246342724823 + 0.*I}}
8.33	{{0.5059136688213877 + 0.*I, -0.054813634215043205 + 0.12932796071628017*I}, {-0.05481363421504323 - 0.12932796071628017*I, 0.4940863311786121 + 0.*I}}
8.34	{{0.5038848054074636 + 0.*I, -0.05483002111776536 + 0.128987934778719*I}, {-0.05483002111776533 - 0.128987934778719*I, 0.4961151945925363 + 0.*I}}
8.35	{{0.5018615335681664 + 0.*I, -0.054846353213372195 + 0.12861074465836614*I}, {-0.05484635321337222 - 0.12861074465836614*I, 0.4981384664318336 + 0.*I}}
8.36	{{0.4998444657615353 + 0.*I, -0.054862630683015556 + 0.12819664159233102*I}, {-0.054862630683015584 - 0.12819664159233102*I, 0.5001555342384647 + 0.*I}}
8.370000000000001	{{0.4978342029228795 + 0.*I, -0.05487885370779502 + 0.12774588306494528*I}, {-0.05487885370779508 - 0.12774588306494528*I, 0.5021657970771204 + 0.*I}}
8.38	{{0.4958313329806065 + 0.*I, -0.054895022468810006 + 0.1272587330580308*I}, {-0.05489502246880998 - 0.1272587330580308*I, 0.5041686670193934 + 0.*I}}
8.39	{{0.4938364308905075 + 0.*I, -0.05491113714716017 + 0.12673546154277326*I}, {-0.05491113714716017 - 0.12673546154277326*I, 0.5061635691094926 + 0.*I}}
8.4	{{0.4918500586863098 + 0.*I, -0.05492719792394482 + 0.12617634397633248*I}, {-0.05492719792394482 - 0.12617634397633248*I, 0.5081499413136901 + 0.*I}}
8.41	{{0.4898727655463132 + 0.*I, -0.054943204980263505 + 0.12558166080364194*I}, {-0.05494320498026348 - 0.12558166080364194*I, 0.5101272344536866 + 0.*I}}
8.42	{{0.48790508787591386 + 0.*I, -0.05495915849721572 + 0.12495169696484949*I}, {-0.054959158497215777 - 0.12495169696484949*I, 0.512094912124086 + 0.*I}}
8.43	{{0.48594754939248497 + 0.*I, -0.05497505865589983 + 0.12428674148131885*I}, {-0.054975058655899856 - 0.12428674148131885*I, 0.5140524506075148 + 0.*I}}
8.44	{{0.4840006756845627 + 0.*I, -0.054990905636124576 + 0.12358710433959633*I}, {-0.054990905636124576 - 0.12358710433959633*I, 0.5159993243154373 + 0.*I}}
8.45	{{0.4820650343818393 + 0.*I, -0.05500669961397492 + 0.12285312128427671*I}, {-0.05500669961397492 - 0.12285312128427671*I, 0.5179349656181607 + 0.*I}}
8.46	{{0.4801411913303961 + 0.*I, -0.055022440764870256 + 0.1220851329851152*I}, {-0.055022440764870284 - 0.1220851329851152*I, 0.5198588086696038 + 0.*I}}
8.47	{{0.4782296976566571 + 0.*I, -0.055038129264229824 + 0.12128348729893834*I}, {-0.05503812926422985 - 0.12128348729893834*I, 0.5217703023433429 + 0.*I}}
8.48	{{0.47633108974167304 + 0.*I, -0.055053765287472994 + 0.12044853871836354*I}, {-0.05505376528747297 - 0.12044853871836354*I, 0.5236689102583268 + 0.*I}}
8.49	{{0.4744458892128426 + 0.*I, -0.055069349010019114 + 0.11958064782289675*I}, {-0.055069349010019114 - 0.11958064782289675*I, 0.5255541107871573 + 0.*I}}
8.5	{{0.4725746029529494 + 0.*I, -0.05508488060728747 + 0.11868018073289059*I}, {-0.05508488060728747 - 0.11868018073289059*I, 0.5274253970470506 + 0.*I}}
8.51	{{0.47071772312639903 + 0.*I, -0.05510036025469736 + 0.11774750856684887*I}, {-0.05510036025469736 - 0.11774750856684887*I, 0.529282276873601 + 0.*I}}
8.52	{{0.4688757272225139 + 0.*I, -0.05511578812766818 + 0.11678300690255422*I}, {-0.05511578812766821 - 0.11678300690255422*I, 0.5311242727774861 + 0.*I}}
8.53	{{0.46704908040301385 + 0.*I, -0.05513116440142307 + 0.11578705880638399*I}, {-0.05513116440142307 - 0.11578705880638399*I, 0.5329509195969862 + 0.*I}}
8.540000000000001	{{0.46523827667883966 + 0.*I, -0.05514648924822485 + 0.11476007255907687*I}, {-0.05514648924822488 - 0.11476007255907687*I, 0.5347617233211602 + 0.*I}}
8.55	{{0.4634438333151464 + 0.*I, -0.05516176283804977 + 0.11370246109651755*I}, {-0.05516176283804977 - 0.11370246109651755*I, 0.5365561666848536 + 0.*I}}
8.56	{{0.46166625298094444 + 0.*I, -0.05517698534081497 + 0.11261464376842137*I}, {-0.055176985340815 - 0.11261464376842137*I, 0.5383337470190555 + 0.*I}}
8.57	{{0.45990602232738786 + 0.*I, -0.05519215692643789 + 0.1114970470550074*I}, {-0.05519215692643789 - 0.1114970470550074*I, 0.540093977672612 + 0.*I}}
8.58	{{0.4581636119215421 + 0.*I, -0.055207277764835666 + 0.11035010399072016*I}, {-0.055207277764835666 - 0.11035010399072016*I, 0.5418363880784577 + 0.*I}}
8.59	{{0.45643947619814484 + 0.*I, -0.05522234802592585 + 0.10917425358845051*I}, {-0.05522234802592585 - 0.10917425358845051*I, 0.543560523801855 + 0.*I}}
8.6	{{0.45473405342930956 + 0.*I, -0.055237367879625465 + 0.10796994026475798*I}, {-0.05523736787962541 - 0.10796994026475798*I, 0.5452659465706902 + 0.*I}}
8.61	{{0.4530477657121104 + 0.*I, -0.055252337495851955 + 0.10673761326659115*I}, {-0.05525233749585201 - 0.10673761326659115*I, 0.5469522342878894 + 0.*I}}
8.620000000000001	{{0.45138101897813965 + 0.*I, -0.055267257044522095 + 0.10547772613883717*I}, {-0.05526725704452212 - 0.10547772613883717*I, 0.5486189810218602 + 0.*I}}
8.63	{{0.44973422052889334 + 0.*I, -0.05528212669441504 + 0.10419074722559193*I}, {-0.05528212669441501 - 0.10419074722559193*I, 0.5502657794711064 + 0.*I}}
8.64	{{0.44810781890260987 + 0.*I, -0.05529694661079332 + 0.10287715255126571*I}, {-0.05529694661079329 - 0.10287715255126571*I, 0.5518921810973899 + 0.*I}}
8.65	{{0.44650225781790365 + 0.*I, -0.05531171695824477 + 0.10153741925490226*I}, {-0.0553117169582448 - 0.10153741925490226*I, 0.5534977421820961 + 0.*I}}
8.66	{{0.44491796421951124 + 0.*I, -0.055326437901357384 + 0.10017203192297962*I}, {-0.05532643790135741 - 0.10017203192297962*I, 0.5550820357804886 + 0.*I}}
8.67	{{0.44335534815705446 + 0.*I, -0.05534110960471897 + 0.098781482004058*I}, {-0.055341109604719 - 0.098781482004058*I, 0.5566446518429455 + 0.*I}}
8.68	{{0.44181480268190354 + 0.*I, -0.055355732232917315 + 0.09736626722161101*I}, {-0.05535573223291734 - 0.09736626722161101*I, 0.5581851973180963 + 0.*I}}
8.69	{{0.44029670376216046 + 0.*I, -0.055370305950540405 + 0.09592689098554129*I}, {-0.05537030595054043 - 0.09592689098554129*I, 0.5597032962378394 + 0.*I}}
8.700000000000001	{{0.4388014102157771 + 0.*I, -0.055384830922176 + 0.09446386180288335*I}, {-0.055384830922176054 - 0.09446386180288335*I, 0.5611985897842228 + 0.*I}}
8.71	{{0.43732926366180036 + 0.*I, -0.05539930731241202 + 0.0929776926881951*I}, {-0.055399307312411994 - 0.0929776926881951*I, 0.5626707363381995 + 0.*I}}
8.72	{{0.4358805913420394 + 0.*I, -0.055413735285672894 + 0.09146890294086919*I}, {-0.055413735285672894 - 0.09146890294086919*I, 0.5641194086579604 + 0.*I}}
8.73	{{0.4344557487292511 + 0.*I, -0.05542811500367381 + 0.08993802205829397*I}, {-0.055428115003673784 - 0.08993802205829397*I, 0.5655442512707487 + 0.*I}}
8.74	{{0.4330551105140195 + 0.*I, -0.05544244662590575 + 0.08838557214726382*I}, {-0.055442446625905806 - 0.08838557214726382*I, 0.5669448894859803 + 0.*I}}
8.75	{{0.431679035358377 + 0.*I, -0.05545673031179432 + 0.08681208109138695*I}, {-0.05545673031179427 - 0.08681208109138695*I, 0.568320964641623 + 0.*I}}
8.76	{{0.4303278647403024 + 0.*I, -0.05547096622076492 + 0.08521808376449151*I}, {-0.05547096622076492 - 0.08521808376449151*I, 0.5696721352596974 + 0.*I}}
8.77	{{0.4290019227999651 + 0.*I, -0.0554851545122432 + 0.08360412145011256*I}, {-0.05548515451224317 - 0.08360412145011256*I, 0.5709980772000347 + 0.*I}}
8.78	{{0.42770151620371555 + 0.*I, -0.05549929534565487 + 0.08197074125745187*I}, {-0.05549929534565484 - 0.08197074125745187*I, 0.5722984837962843 + 0.*I}}
8.790000000000001	{{0.42642693402590637 + 0.*I, -0.05551338888042531 + 0.08031849553430227*I}, {-0.055513388880425285 - 0.08031849553430227*I, 0.5735730659740934 + 0.*I}}
8.8	{{0.42517844764860935 + 0.*I, -0.055527435275980225 + 0.07864794127742916*I}, {-0.05552743527598025 - 0.07864794127742916*I, 0.5748215523513904 + 0.*I}}
8.81	{{0.4239563106854589 + 0.*I, -0.055541434691744995 + 0.07695963955570381*I}, {-0.055541434691744995 - 0.07695963955570381*I, 0.5760436893145409 + 0.*I}}
8.82	{{0.4227607772855903 + 0.*I, -0.055555387286143176 + 0.07525415960387509*I}, {-0.055555387286143176 - 0.07525415960387509*I, 0.5772392227144094 + 0.*I}}
8.83	{{0.42159213815276775 + 0.*I, -0.055569293214282806 + 0.0735320604440395*I}, {-0.05556929321428278 - 0.0735320604440395*I, 0.5784078618472321 + 0.*I}}
8.84	{{0.42045067665782865 + 0.*I, -0.05558315263058913 + 0.07179389796940931*I}, {-0.05558315263058916 - 0.07179389796940931*I, 0.5795493233421711 + 0.*I}}
8.85	{{0.41933665920698643 + 0.*I, -0.05559696568948719 + 0.07004023499648998*I}, {-0.05559696568948724 - 0.07004023499648998*I, 0.5806633407930134 + 0.*I}}
8.86	{{0.4182503350434811 + 0.*I, -0.055610732545402386 + 0.0682716407084013*I}, {-0.055610732545402386 - 0.0682716407084013*I, 0.5817496649565188 + 0.*I}}
8.870000000000001	{{0.41719193606608107 + 0.*I, -0.055624453352759756 + 0.06648869009263557*I}, {-0.05562445335275973 - 0.06648869009263557*I, 0.5828080639339188 + 0.*I}}
8.88	{{0.4161616766645829 + 0.*I, -0.05563812826598466 + 0.06469196337371752*I}, {-0.05563812826598458 - 0.06469196337371752*I, 0.583838323335417 + 0.*I}}
8.89	{{0.4151597535724406 + 0.*I, -0.0556517574395021 + 0.0628820454412304*I}, {-0.055651757439502125 - 0.0628820454412304*I, 0.5848402464275592 + 0.*I}}
8.9	{{0.4141863457366491 + 0.*I, -0.055665341027737514 + 0.06105952527368483*I}, {-0.055665341027737514 - 0.06105952527368483*I, 0.585813654263351 + 0.*I}}
8.91	{{0.41324161719979513 + 0.*I, -0.05567887918498049 + 0.05922499657537605*I}, {-0.05567887918498049 - 0.05922499657537605*I, 0.5867583828002046 + 0.*I}}
8.92	{{0.4123257569034344 + 0.*I, -0.055692372063044865 + 0.057379048793028825*I}, {-0.05569237206304484 - 0.057379048793028825*I, 0.5876742430965654 + 0.*I}}
8.93	{{0.41143896719636275 + 0.*I, -0.05570581981158426 + 0.055522252662836766*I}, {-0.055705819811584234 - 0.055522252662836766*I, 0.588561032803637 + 0.*I}}
8.94	{{0.4105814346109717 + 0.*I, -0.05571922258018036 + 0.05365518338815576*I}, {-0.05571922258018036 - 0.05365518338815576*I, 0.5894185653890281 + 0.*I}}
8.950000000000001	{{0.40975332918001794 + 0.*I, -0.05573258051841484 + 0.051778422308441194*I}, {-0.05573258051841484 - 0.051778422308441194*I, 0.5902466708199818 + 0.*I}}
8.96	{{0.408954804216659 + 0.*I, -0.055745893775869526 + 0.0498925563748959*I}, {-0.055745893775869526 - 0.0498925563748959*I, 0.5910451957833409 + 0.*I}}
8.97	{{0.40818599611016776 + 0.*I, -0.05575916250212598 + 0.0479981776191762*I}, {-0.055759162502125925 - 0.0479981776191762*I, 0.5918140038898321 + 0.*I}}
8.98	{{0.4074470241375232 + 0.*I, -0.05577238684676586 + 0.04609588261559188*I}, {-0.05577238684676583 - 0.04609588261559188*I, 0.5925529758624766 + 0.*I}}
8.99	{{0.4067379902910566 + 0.*I, -0.05578556695937095 + 0.044186271937231444*I}, {-0.05578556695937098 - 0.044186271937231444*I, 0.5932620097089432 + 0.*I}}
9.	{{0.4060589791244751 + 0.*I, -0.0557987029895228 + 0.04226994960909185*I}, {-0.055798702989522775 - 0.04226994960909185*I, 0.5939410208755247 + 0.*I}}
9.01	{{0.4054100748769365 + 0.*I, -0.055811795085923044 + 0.040347521428500614*I}, {-0.055811795085923044 - 0.040347521428500614*I, 0.5945899251230634 + 0.*I}}
9.02	{{0.4047913904605209 + 0.*I, -0.05582484339415106 + 0.038419567061241916*I}, {-0.055824843394151114 - 0.038419567061241916*I, 0.5952086095394789 + 0.*I}}
9.03	{{0.4042030295197818 + 0.*I, -0.055837848059097084 + 0.036486658903590916*I}, {-0.05583784805909703 - 0.036486658903590916*I, 0.595796970480218 + 0.*I}}
9.040000000000001	{{0.403645080311099 + 0.*I, -0.05585080922565103 + 0.03454937506636202*I}, {-0.055850809225651 - 0.03454937506636202*I, 0.5963549196889009 + 0.*I}}
9.05	{{0.40311761545253966 + 0.*I, -0.055863727038703154 + 0.03260829890279135*I}, {-0.05586372703870318 - 0.03260829890279135*I, 0.5968823845474602 + 0.*I}}
9.06	{{0.402620691687652 + 0.*I, -0.0558766016431434 + 0.030664018527913114*I}, {-0.0558766016431434 - 0.030664018527913114*I, 0.5973793083123478 + 0.*I}}
9.07	{{0.4021543496634425 + 0.*I, -0.055889433183862025 + 0.028717126329820757*I}, {-0.05588943318386197 - 0.028717126329820757*I, 0.5978456503365572 + 0.*I}}
9.08	{{0.4017186137227671 + 0.*I, -0.055902221805749 + 0.026768218473191118*I}, {-0.055902221805749 - 0.026768218473191118*I, 0.5982813862772327 + 0.*I}}
9.09	{{0.401313491711368 + 0.*I, -0.055914967653694664 + 0.024817894395470226*I}, {-0.055914967653694636 - 0.024817894395470226*I, 0.5986865082886319 + 0.*I}}
9.1	{{0.4009389775992298 + 0.*I, -0.0559276708724771 + 0.022866756520596793*I}, {-0.055927670872477075 - 0.022866756520596793*I, 0.59906102240077 + 0.*I}}
9.11	{{0.4005950849168477 + 0.*I, -0.05594033160461534 + 0.020915390491595166*I}, {-0.05594033160461531 - 0.020915390491595166*I, 0.5994049150831521 + 0.*I}}
9.120000000000001	{{0.40028183350179036 + 0.*I, -0.055952949990533546 + 0.01896435384962541*I}, {-0.055952949990533574 - 0.01896435384962541*I, 0.5997181664982094 + 0.*I}}
9.13	{{0.3999992290708657 + 0.*I, -0.055965526170577484 + 0.01701420682720562*I}, {-0.055965526170577484 - 0.01701420682720562*I, 0.6000007709291342 + 0.*I}}
9.14	{{0.3997472631902853 + 0.*I, -0.05597806028509281 + 0.01506551435474071*I}, {-0.05597806028509278 - 0.01506551435474071*I, 0.6002527368097144 + 0.*I}}
9.15	{{0.39952591301640783 + 0.*I, -0.05599055247442514 + 0.013118845643162265*I}, {-0.05599055247442514 - 0.013118845643162265*I, 0.6004740869835918 + 0.*I}}
9.16	{{0.3993351410485979 + 0.*I, -0.056003002878920155 + 0.011174773757149247*I}, {-0.05600300287892024 - 0.011174773757149247*I, 0.6006648589514019 + 0.*I}}
9.17	{{0.3991748948944812 + 0.*I, -0.05601541163892368 + 0.009233875179254678*I}, {-0.05601541163892365 - 0.009233875179254678*I, 0.6008251051055187 + 0.*I}}
9.18	{{0.3990451070478677 + 0.*I, -0.05602777889478122 + 0.007296729365278759*I}, {-0.05602777889478122 - 0.007296729365278759*I, 0.600954892952132 + 0.*I}}
9.19	{{0.39894569467960717 + 0.*I, -0.05604010478683846 + 0.00536391829123017*I}, {-0.05604010478683841 - 0.00536391829123017*I, 0.6010543053203925 + 0.*I}}
9.200000000000001	{{0.3988765740556567 + 0.*I, -0.05605238945466934 + 0.003436020131121309*I}, {-0.05605238945466934 - 0.003436020131121309*I, 0.601123425944343 + 0.*I}}
9.21	{{0.3988376800026031 + 0.*I, -0.05606463303491238 + 0.0015135744646459534*I}, {-0.05606463303491238 - 0.0015135744646459534*I, 0.6011623199973967 + 0.*I}}
9.22	{{0.39882893674629294 + 0.*I, -0.05607683566351143 - 0.0004028898910493002*I}, {-0.05607683566351146 + 0.00040288989104930034*I, 0.6011710632537066 + 0.*I}}
9.23	{{0.3988502561948645 + 0.*I, -0.05608899747641033 - 0.0023128401328773025*I}, {-0.05608899747641033 + 0.0023128401328773025*I, 0.6011497438051352 + 0.*I}}
9.24	{{0.3989015376660414 + 0.*I, -0.056101118609552775 - 0.004215739815677677*I}, {-0.0561011186095528 + 0.004215739815677677*I, 0.6010984623339584 + 0.*I}}
9.25	{{0.398982667624135 + 0.*I, -0.056113199198882635 - 0.006111049206490286*I}, {-0.05611319919888269 + 0.006111049206490286*I, 0.6010173323758649 + 0.*I}}
9.26	{{0.3990935194271156 + 0.*I, -0.056125239380343694 - 0.00799822564894115*I}, {-0.056125239380343694 + 0.00799822564894115*I, 0.6009064805728843 + 0.*I}}
9.27	{{0.39923395308406084 + 0.*I, -0.05613723928987968 - 0.0098767239374713*I}, {-0.05613723928987968 + 0.0098767239374713*I, 0.6007660469159389 + 0.*I}}
9.28	{{0.3994038150232819 + 0.*I, -0.05614919906343449 - 0.011745996701125696*I}, {-0.05614919906343452 + 0.011745996701125696*I, 0.6005961849767179 + 0.*I}}
9.290000000000001	{{0.3996029402400036 + 0.*I, -0.05616111883686026 - 0.013605495338795714*I}, {-0.05616111883686026 + 0.013605495338795714*I, 0.6003970597599962 + 0.*I}}
9.3	{{0.39983117677909275 + 0.*I, -0.056172998743950014 - 0.015454697589865882*I}, {-0.05617299874395004 + 0.015454697589865882*I, 0.600168823220907 + 0.*I}}
9.31	{{0.4000883712351354 + 0.*I, -0.056184838916469 - 0.017293115769269594*I}, {-0.056184838916469027 + 0.017293115769269594*I, 0.5999116287648645 + 0.*I}}
9.32	{{0.40037435896700624 + 0.*I, -0.056196639486097294 - 0.019120261488258995*I}, {-0.056196639486097266 + 0.019120261488258995*I, 0.5996256410329937 + 0.*I}}
9.33	{{0.4006889648499803 + 0.*I, -0.05620840058451468 - 0.02093564349996675*I}, {-0.056208400584514706 + 0.02093564349996675*I, 0.5993110351500196 + 0.*I}}
9.34	{{0.4010320030065598 + 0.*I, -0.056220122343401346 - 0.02273876797317375*I}, {-0.056220122343401346 + 0.02273876797317375*I, 0.59896799699344 + 0.*I}}
9.35	{{0.4014032765448138 + 0.*I, -0.056231804894437104 - 0.024529138776845837*I}, {-0.056231804894437076 + 0.024529138776845837*I, 0.5985967234551861 + 0.*I}}
9.36	{{0.4018025773045696 + 0.*I, -0.05624344836930201 - 0.026306257775244493*I}, {-0.05624344836930201 + 0.026306257775244493*I, 0.5981974226954303 + 0.*I}}
9.370000000000001	{{0.4022296856117791 + 0.*I, -0.056255052899676 - 0.028069625133398425*I}, {-0.05625505289967597 + 0.028069625133398425*I, 0.5977703143882209 + 0.*I}}
9.38	{{0.40268437004138274 + 0.*I, -0.05626661861723903 - 0.029818739632718343*I}, {-0.05626661861723903 + 0.029818739632718343*I, 0.5973156299586171 + 0.*I}}
9.39	{{0.4031663981439533 + 0.*I, -0.05627814565299524 - 0.03155310819203833*I}, {-0.05627814565299527 + 0.03155310819203833*I, 0.5968336018560465 + 0.*I}}
9.4	{{0.4036755448001217 + 0.*I, -0.05628963413519397 - 0.03327228430390569*I}, {-0.056289634135194 + 0.03327228430390569*I, 0.5963244551998781 + 0.*I}}
9.41	{{0.40421157358134546 + 0.*I, -0.05630108419138491 - 0.03497583457808448*I}, {-0.05630108419138491 + 0.03497583457808448*I, 0.5957884264186544 + 0.*I}}
9.42	{{0.4047742398904324 + 0.*I, -0.05631249594911811 - 0.03666332367942487*I}, {-0.056312495949118135 + 0.03666332367942487*I, 0.5952257601095674 + 0.*I}}
9.43	{{0.405363290700776 + 0.*I, -0.05632386953594343 - 0.038334314514302796*I}, {-0.05632386953594343 + 0.038334314514302796*I, 0.5946367092992237 + 0.*I}}
9.44	{{0.40597846429557405 + 0.*I, -0.05633520507941067 - 0.03998836842968027*I}, {-0.0563352050794107 + 0.03998836842968027*I, 0.5940215357044257 + 0.*I}}
9.450000000000001	{{0.40661949001221676 + 0.*I, -0.05634650270706984 - 0.04162504542309796*I}, {-0.05634650270706987 + 0.04162504542309796*I, 0.5933805099877831 + 0.*I}}
9.46	{{0.407286087992185 + 0.*I, -0.05635776254647065 - 0.04324390436346466*I}, {-0.05635776254647068 + 0.04324390436346466*I, 0.5927139120078146 + 0.*I}}
9.47	{{0.4079779689368027 + 0.*I, -0.056368984725163135 - 0.044844503222501865*I}, {-0.05636898472516311 + 0.044844503222501865*I, 0.5920220310631972 + 0.*I}}
9.48	{{0.4086948356756321 + 0.*I, -0.05638016937062246 - 0.0464264003733123*I}, {-0.0563801693706224 + 0.0464264003733123*I, 0.5913051643243676 + 0.*I}}
9.49	{{0.40943639725582337 + 0.*I, -0.056391316608450176 - 0.04798918650418032*I}, {-0.056391316608450204 + 0.04798918650418032*I, 0.5905636027441764 + 0.*I}}
9.5	{{0.4102023535794488 + 0.*I, -0.05640242656228747 - 0.04953248976776048*I}, {-0.056402426562287444 + 0.04953248976776048*I, 0.589797646420551 + 0.*I}}
9.51	{{0.41099239700290313 + 0.*I, -0.05641349935568371 - 0.051055939543058655*I}, {-0.05641349935568374 + 0.051055939543058655*I, 0.5890076029970966 + 0.*I}}
9.52	{{0.4118062139224806 + 0.*I, -0.056424535112188284 - 0.052559164378878434*I}, {-0.05642453511218831 + 0.052559164378878434*I, 0.5881937860775193 + 0.*I}}
9.53	{{0.41264348452390553 + 0.*I, -0.056435533955350226 - 0.05404179210453895*I}, {-0.05643553395535034 + 0.05404179210453895*I, 0.5873565154760942 + 0.*I}}
9.540000000000001	{{0.41350388253428616 + 0.*I, -0.05644649600871923 - 0.05550344995151137*I}, {-0.05644649600871926 + 0.05550344995151137*I, 0.5864961174657135 + 0.*I}}
9.55	{{0.41438707497683724 + 0.*I, -0.05645742139584439 - 0.056943764685918025*I}, {-0.05645742139584442 + 0.056943764685918025*I, 0.5856129250231625 + 0.*I}}
9.56	{{0.4152927219287191 + 0.*I, -0.05646831024027521 - 0.0583623627518273*I}, {-0.05646831024027521 + 0.0583623627518273*I, 0.5847072780712808 + 0.*I}}
9.57	{{0.41622047628233416 + 0.*I, -0.05647916266556077 - 0.059758870425262456*I}, {-0.056479162665560745 + 0.059758870425262456*I, 0.5837795237176657 + 0.*I}}
9.58	{{0.4171699903566234 + 0.*I, -0.05648997879465986 - 0.06113292500000362*I}, {-0.05648997879465989 + 0.06113292500000362*I, 0.5828300096433764 + 0.*I}}
9.59	{{0.4181409126109135 + 0.*I, -0.05650075874794935 - 0.062484213306708385*I}, {-0.05650075874794935 + 0.062484213306708385*I, 0.5818590873890863 + 0.*I}}
9.6	{{0.41913288012381206 + 0.*I, -0.056511502645103406 - 0.06381243616352728*I}, {-0.056511502645103406 + 0.06381243616352728*I, 0.5808671198761878 + 0.*I}}
9.61	{{0.4201455265323641 + 0.*I, -0.05652221060579632 - 0.06511729456416933*I}, {-0.05652221060579632 + 0.06511729456416933*I, 0.5798544734676357 + 0.*I}}
9.620000000000001	{{0.4211784818185045 + 0.*I, -0.05653288274970228 - 0.06639848969975379*I}, {-0.05653288274970225 + 0.06639848969975379*I, 0.5788215181814953 + 0.*I}}
9.63	{{0.4222313720775105 + 0.*I, -0.05654351919649561 - 0.06765572299165623*I}, {-0.056543519196495584 + 0.06765572299165623*I, 0.5777686279224894 + 0.*I}}
9.64	{{0.4233038192864925 + 0.*I, -0.056554120065850505 - 0.06888869613492431*I}, {-0.05655412006585048 + 0.06888869613492431*I, 0.5766961807135073 + 0.*I}}
9.65	{{0.42439544107325944 + 0.*I, -0.056564685477441146 - 0.07009711115226205*I}, {-0.056564685477441146 + 0.07009711115226205*I, 0.5756045589267402 + 0.*I}}
9.66	{{0.4255058504859027 + 0.*I, -0.05657521555094183 - 0.07128067045858845*I}, {-0.05657521555094186 + 0.07128067045858845*I, 0.5744941495140969 + 0.*I}}
9.67	{{0.4266346569704137 + 0.*I, -0.05658571040596652 - 0.07243907826295169*I}, {-0.056585710405966494 + 0.07243907826295169*I, 0.5733653430295861 + 0.*I}}
9.68	{{0.4277814698067051 + 0.*I, -0.05659617016042645 - 0.07357207328819232*I}, {-0.05659617016042645 + 0.07357207328819232*I, 0.5722185301932947 + 0.*I}}
9.69	{{0.42894588223105307 + 0.*I, -0.05660659493034076 - 0.0746794307510054*I}, {-0.05660659493034076 + 0.0746794307510054*I, 0.5710541177689468 + 0.*I}}
9.700000000000001	{{0.43012748400244194 + 0.*I, -0.05661698483163016 - 0.0757609287156494*I}, {-0.056616984831630135 + 0.0757609287156494*I, 0.5698725159975577 + 0.*I}}
9.71	{{0.43132586377839965 + 0.*I, -0.05662733998021524 - 0.07681634641182405*I}, {-0.05662733998021524 + 0.07681634641182405*I, 0.5686741362216001 + 0.*I}}
9.72	{{0.4325406089081739 + 0.*I, -0.056637660492016795 - 0.07784546418097595*I}, {-0.05663766049201674 + 0.07784546418097595*I, 0.5674593910918257 + 0.*I}}
9.73	{{0.43377130522330304 + 0.*I, -0.05664794648295535 - 0.07884806343253115*I}, {-0.05664794648295535 + 0.07884806343253115*I, 0.5662286947766966 + 0.*I}}
9.74	{{0.4350175368259021 + 0.*I, -0.056658198068951726 - 0.0798239266101331*I}, {-0.056658198068951726 + 0.0798239266101331*I, 0.5649824631740976 + 0.*I}}
9.75	{{0.4362788858749955 + 0.*I, -0.05666841536592662 - 0.08077283716796019*I}, {-0.05666841536592665 + 0.08077283716796019*I, 0.5637211141250043 + 0.*I}}
9.76	{{0.437554932371221 + 0.*I, -0.0566785984898007 - 0.08169457955718228*I}, {-0.056678598489800724 + 0.08169457955718228*I, 0.5624450676287787 + 0.*I}}
9.77	{{0.43884525672801056 + 0.*I, -0.05668874755597905 - 0.08258895064088466*I}, {-0.05668874755597908 + 0.08258895064088466*I, 0.561154743271989 + 0.*I}}
9.78	{{0.440149425454642 + 0.*I, -0.05669886267745147 - 0.0834557947672065*I}, {-0.0566988626774515 + 0.0834557947672065*I, 0.5598505745453577 + 0.*I}}
9.790000000000001	{{0.4414669942335664 + 0.*I, -0.05670894396650275 - 0.08429496949191335*I}, {-0.05670894396650272 + 0.08429496949191335*I, 0.5585330057664334 + 0.*I}}
9.8	{{0.4427975200865013 + 0.*I, -0.05671899153541776 - 0.08510633451594733*I}, {-0.05671899153541776 + 0.08510633451594733*I, 0.5572024799134982 + 0.*I}}
9.81	{{0.4441405612354939 + 0.*I, -0.056729005496481355 - 0.08588975155963156*I}, {-0.05672900549648138 + 0.08588975155963156*I, 0.5558594387645057 + 0.*I}}
9.82	{{0.44549567692294345 + 0.*I, -0.05673898596197843 - 0.08664508423620458*I}, {-0.05673898596197843 + 0.08664508423620458*I, 0.5545043230770562 + 0.*I}}
9.83	{{0.4468624272268423 + 0.*I, -0.05674893304419376 - 0.08737219793447916*I}, {-0.05674893304419379 + 0.08737219793447916*I, 0.5531375727731573 + 0.*I}}
9.84	{{0.44824037287153473 + 0.*I, -0.056758846855412326 - 0.08807095971076462*I}, {-0.056758846855412326 + 0.08807095971076462*I, 0.5517596271284649 + 0.*I}}
9.85	{{0.44962907503430427 + 0.*I, -0.05676872750791881 - 0.08874123819018598*I}, {-0.056768727507918754 + 0.08874123819018598*I, 0.5503709249656954 + 0.*I}}
9.86	{{0.451028095793286 + 0.*I, -0.056778575113949736 - 0.08938290486378449*I}, {-0.056778575113949764 + 0.08938290486378449*I, 0.5489719042067136 + 0.*I}}
9.870000000000001	{{0.45243699173561697 + 0.*I, -0.056788389784197035 - 0.08999586436998748*I}, {-0.05678838978419701 + 0.08999586436998748*I, 0.5475630082643828 + 0.*I}}
9.88	{{0.45385529797268176 + 0.*I, -0.0567981716275284 - 0.09058005315480916*I}, {-0.05679817162752834 + 0.09058005315480916*I, 0.5461447020273179 + 0.*I}}
9.89	{{0.45528255016433333 + 0.*I, -0.056807920752706964 - 0.09113541162184659*I}, {-0.056807920752706964 + 0.09113541162184659*I, 0.5447174498356664 + 0.*I}}
9.9	{{0.4567182875391748 + 0.*I, -0.0568176372684957 - 0.09166188309924243*I}, {-0.0568176372684957 + 0.09166188309924243*I, 0.5432817124608249 + 0.*I}}
9.91	{{0.4581620527502664 + 0.*I, -0.056827321283657695 - 0.09215941363733376*I}, {-0.056827321283657695 + 0.09215941363733376*I, 0.5418379472497332 + 0.*I}}
9.92	{{0.4596133917237769 + 0.*I, -0.056836972906956024 - 0.09262795181426305*I}, {-0.05683697290695608 + 0.09262795181426305*I, 0.5403866082762228 + 0.*I}}
9.93	{{0.4610718535008476 + 0.*I, -0.05684659224715377 - 0.0930674485497528*I}, {-0.05684659224715377 + 0.0930674485497528*I, 0.5389281464991522 + 0.*I}}
9.94	{{0.4625369900729484 + 0.*I, -0.05685617941301396 - 0.09347785692724025*I}, {-0.05685617941301396 + 0.09347785692724025*I, 0.5374630099270512 + 0.*I}}
9.950000000000001	{{0.4640083562110016 + 0.*I, -0.056865734513299626 - 0.09385913202455749*I}, {-0.056865734513299626 + 0.09385913202455749*I, 0.535991643788998 + 0.*I}}
9.96	{{0.4654855084747578 + 0.*I, -0.05687525765632498 - 0.09421124135543729*I}, {-0.05687525765632495 + 0.09421124135543729*I, 0.534514491525242 + 0.*I}}
9.97	{{0.46696798154146607 + 0.*I, -0.056884748948147046 - 0.09453419337096841*I}, {-0.056884748948147074 + 0.09453419337096841*I, 0.5330320184585335 + 0.*I}}
9.98	{{0.4684553004160318 + 0.*I, -0.05689420849411797 - 0.0948280073272263*I}, {-0.05689420849411794 + 0.0948280073272263*I, 0.5315446995839679 + 0.*I}}
9.99	{{0.46994699578276056 + 0.*I, -0.056903636399589286 - 0.09509270624372386*I}, {-0.056903636399589286 + 0.09509270624372386*I, 0.5300530042172391 + 0.*I}}
10.	{{0.4714426039554138 + 0.*I, -0.056913032769912775 - 0.09532831666700994*I}, {-0.056913032769912775 + 0.09532831666700994*I, 0.5285573960445858 + 0.*I}}
10.01	{{0.4729416667644124 + 0.*I, -0.05692239771044019 - 0.09553486840786517*I}, {-0.056922397710440165 + 0.09553486840786517*I, 0.5270583332355873 + 0.*I}}
10.02	{{0.47444373143523055 + 0.*I, -0.05693173132652318 - 0.0957123942853212*I}, {-0.056931731326523155 + 0.0957123942853212*I, 0.525556268564769 + 0.*I}}
10.03	{{0.47594835045821743 + 0.*I, -0.0569410337235135 - 0.09586092987775319*I}, {-0.0569410337235135 + 0.09586092987775319*I, 0.5240516495417822 + 0.*I}}
10.040000000000001	{{0.47745508145008964 + 0.*I, -0.05695030500676293 - 0.09598051328128974*I}, {-0.056950305006762986 + 0.09598051328128974*I, 0.52254491854991 + 0.*I}}
10.05	{{0.4789634871804095 + 0.*I, -0.056959545281584506 - 0.09607118615997047*I}, {-0.056959545281584506 + 0.09607118615997047*I, 0.5210365128195901 + 0.*I}}
10.06	{{0.4804731210636414 + 0.*I, -0.05696875465189258 - 0.09613301893958306*I}, {-0.05696875465189258 + 0.09613301893958306*I, 0.5195268789363583 + 0.*I}}
10.07	{{0.4819835116066571 + 0.*I, -0.056977933219845206 - 0.09616610599148306*I}, {-0.056977933219845206 + 0.09616610599148306*I, 0.5180164883933425 + 0.*I}}
10.08	{{0.4834941914749075 + 0.*I, -0.05698708108749001 - 0.09617054611383591*I}, {-0.05698708108748998 + 0.09617054611383591*I, 0.5165058085250922 + 0.*I}}
10.09	{{0.48500470091286496 + 0.*I, -0.056996198356874195 - 0.09614644238397665*I}, {-0.05699619835687417 + 0.09614644238397665*I, 0.5149952990871346 + 0.*I}}
10.1	{{0.4865145876734873 + 0.*I, -0.05700528513004524 - 0.09609390183757693*I}, {-0.057005285130045186 + 0.09609390183757693*I, 0.5134854123265123 + 0.*I}}
10.11	{{0.4880234069371855 + 0.*I, -0.057014341509050354 - 0.09601303515310396*I}, {-0.05701434150905038 + 0.09601303515310396*I, 0.511976593062814 + 0.*I}}
10.120000000000001	{{0.4895307212204826 + 0.*I, -0.05702336759593721 - 0.0959039563418666*I}, {-0.05702336759593721 + 0.0959039563418666*I, 0.5104692787795171 + 0.*I}}
10.13	{{0.49103610027456274 + 0.*I, -0.05703236349275281 - 0.09576678244393952*I}, {-0.05703236349275281 + 0.09576678244393952*I, 0.5089638997254369 + 0.*I}}
10.14	{{0.4925391209739195 + 0.*I, -0.05704132930154496 - 0.09560163323024934*I}, {-0.05704132930154496 + 0.09560163323024934*I, 0.5074608790260802 + 0.*I}}
10.15	{{0.4940393635228094 + 0.*I, -0.05705026512397027 - 0.09540863978758965*I}, {-0.05705026512397027 + 0.09540863978758965*I, 0.5059606364771901 + 0.*I}}
10.16	{{0.4955363809801461 + 0.*I, -0.05705917105958069 - 0.09518796404671354*I}, {-0.05705917105958069 + 0.09518796404671354*I, 0.5044636190198536 + 0.*I}}
10.17	{{0.4970297184466853 + 0.*I, -0.05706804720722322 - 0.09493977493916092*I}, {-0.05706804720722322 + 0.09493977493916092*I, 0.5029702815533142 + 0.*I}}
10.18	{{0.49851893018632853 + 0.*I, -0.05707689366574467 - 0.09466424627597164*I}, {-0.05707689366574467 + 0.09466424627597164*I, 0.5014810698136711 + 0.*I}}
10.19	{{0.5000035796634861 + 0.*I, -0.057085710533991446 - 0.0943615564510914*I}, {-0.057085710533991446 + 0.0943615564510914*I, 0.4999964203365135 + 0.*I}}
10.200000000000001	{{0.5014832395051283 + 0.*I, -0.05709449791081042 - 0.09403188807790121*I}, {-0.05709449791081048 + 0.09403188807790121*I, 0.49851676049487137 + 0.*I}}
10.21	{{0.5029574914511634 + 0.*I, -0.057103255895048194 - 0.09367542762970299*I}, {-0.05710325589504822 + 0.09367542762970299*I, 0.4970425085488363 + 0.*I}}
10.22	{{0.5044259262932907 + 0.*I, -0.057111984585551556 - 0.09329236508448777*I}, {-0.05711198458555153 + 0.09329236508448777*I, 0.4955740737067088 + 0.*I}}
10.23	{{0.5058881438024908 + 0.*I, -0.05712068408116702 - 0.0928828935743099*I}, {-0.05712068408116702 + 0.0928828935743099*I, 0.49411185619750897 + 0.*I}}
10.24	{{0.5073437524642883 + 0.*I, -0.05712935448071091 - 0.09244721011538046*I}, {-0.05712935448071091 + 0.09244721011538046*I, 0.49265624753571147 + 0.*I}}
10.25	{{0.5087923491814272 + 0.*I, -0.05713799588173446 - 0.09198553386628396*I}, {-0.05713799588173446 + 0.09198553386628396*I, 0.4912076508185725 + 0.*I}}
10.26	{{0.5102335048555231 + 0.*I, -0.05714660838010083 - 0.09149809776433325*I}, {-0.05714660838010083 + 0.09149809776433325*I, 0.4897664951444765 + 0.*I}}
10.27	{{0.5116667974488622 + 0.*I, -0.05715519207155642 - 0.09098513895994748*I}, {-0.05715519207155639 + 0.09098513895994748*I, 0.48833320255113755 + 0.*I}}
10.28	{{0.513091815479216 + 0.*I, -0.05716374705184768 - 0.09044689971647348*I}, {-0.05716374705184765 + 0.09044689971647348*I, 0.48690818452078366 + 0.*I}}
10.290000000000001	{{0.5145081580259354 + 0.*I, -0.05717227341672085 - 0.08988362701144897*I}, {-0.05717227341672079 + 0.08988362701144897*I, 0.48549184197406425 + 0.*I}}
10.3	{{0.515915434723398 + 0.*I, -0.05718077126192231 - 0.0892955721401029*I}, {-0.05718077126192231 + 0.0892955721401029*I, 0.4840845652766016 + 0.*I}}
10.31	{{0.5173132657419207 + 0.*I, -0.05718924068319839 - 0.08868299032144247*I}, {-0.05718924068319842 + 0.08868299032144247*I, 0.48268673425807884 + 0.*I}}
10.32	{{0.5187012817562301 + 0.*I, -0.05719768177629567 - 0.08804614030728028*I}, {-0.05719768177629564 + 0.08804614030728028*I, 0.48129871824376963 + 0.*I}}
10.33	{{0.5200791239016076 + 0.*I, -0.05720609463696019 - 0.08738528399454663*I}, {-0.05720609463696022 + 0.08738528399454663*I, 0.47992087609839207 + 0.*I}}
10.34	{{0.5214464380858974 + 0.*I, -0.05721447936059984 - 0.08670069262684665*I}, {-0.05721447936059987 + 0.08670069262684665*I, 0.47855356191410214 + 0.*I}}
10.35	{{0.5228028408487528 + 0.*I, -0.05722283604066103 - 0.08599265590541759*I}, {-0.057222836040661 + 0.08599265590541759*I, 0.4771971591512467 + 0.*I}}
10.36	{{0.5241479429828069 + 0.*I, -0.05723116476988782 - 0.08526146571976302*I}, {-0.05723116476988782 + 0.08526146571976302*I, 0.47585205701719263 + 0.*I}}
10.370000000000001	{{0.5254813667717009 + 0.*I, -0.05723946564102353 - 0.0845074193649939*I}, {-0.05723946564102353 + 0.0845074193649939*I, 0.4745186332282987 + 0.*I}}
10.38	{{0.5268027460964554 + 0.*I, -0.05724773874681141 - 0.08373081924038465*I}, {-0.057247738746811355 + 0.08373081924038465*I, 0.4731972539035443 + 0.*I}}
10.39	{{0.5281117264717781 + 0.*I, -0.05725598417999472 - 0.08293197242912559*I}, {-0.05725598417999472 + 0.08293197242912559*I, 0.47188827352822155 + 0.*I}}
10.4	{{0.5294079650692218 + 0.*I, -0.057264202033316836 - 0.08211119027892895*I}, {-0.05726420203331689 + 0.08211119027892895*I, 0.47059203493077767 + 0.*I}}
10.41	{{0.5306911307272423 + 0.*I, -0.05727239239952106 - 0.08126878798385541*I}, {-0.057272392399521005 + 0.08126878798385541*I, 0.46930886927275717 + 0.*I}}
10.42	{{0.5319609039482209 + 0.*I, -0.05728055537135057 - 0.08040508416772248*I}, {-0.05728055537135057 + 0.08040508416772248*I, 0.4680390960517786 + 0.*I}}
10.43	{{0.5332169764726373 + 0.*I, -0.057288691041525036 - 0.07952040128372212*I}, {-0.057288691041525036 + 0.07952040128372212*I, 0.46678302352736234 + 0.*I}}
10.44	{{0.5344590278274602 + 0.*I, -0.05729679950162181 - 0.07861507599053089*I}, {-0.057296799501621865 + 0.07861507599053089*I, 0.46554097217253926 + 0.*I}}
10.450000000000001	{{0.5356867128868075 + 0.*I, -0.057304880841598044 - 0.07768944735441587*I}, {-0.057304880841598044 + 0.07768944735441587*I, 0.464313287113192 + 0.*I}}
10.46	{{0.5368996955882626 + 0.*I, -0.05731293515128813 - 0.07674385780709557*I}, {-0.05731293515128813 + 0.07674385780709557*I, 0.463100304411737 + 0.*I}}
10.47	{{0.5380976521239226 + 0.*I, -0.05732096252052654 - 0.07577865515030503*I}, {-0.05732096252052654 + 0.07577865515030503*I, 0.461902347876077 + 0.*I}}
10.48	{{0.5392802710178343 + 0.*I, -0.057328963039147585 - 0.07479419212528853*I}, {-0.057328963039147585 + 0.07479419212528853*I, 0.4607197289821653 + 0.*I}}
10.49	{{0.5404472531900926 + 0.*I, -0.05733693679698573 - 0.07379082598142686*I}, {-0.05733693679698573 + 0.07379082598142686*I, 0.459552746809907 + 0.*I}}
10.5	{{0.5415983120075958 + 0.*I, -0.05734488388387535 - 0.07276891804437165*I}, {-0.05734488388387543 + 0.07276891804437165*I, 0.45840168799240383 + 0.*I}}
10.51	{{0.5427331733214678 + 0.*I, -0.05735280438965101 - 0.0717288332840534*I}, {-0.05735280438965101 + 0.0717288332840534*I, 0.45726682667853163 + 0.*I}}
10.52	{{0.5438515754911648 + 0.*I, -0.0573606984041469 - 0.07067093988293381*I}, {-0.0573606984041469 + 0.07067093988293381*I, 0.4561484245088345 + 0.*I}}
10.53	{{0.5449532627364777 + 0.*I, -0.057368566016904377 - 0.06959561287476086*I}, {-0.057368566016904404 + 0.06959561287476086*I, 0.45504673726352185 + 0.*I}}
10.540000000000001	{{0.5460379507122978 + 0.*I, -0.057376407315640005 - 0.06850323247418448*I}, {-0.057376407315640005 + 0.06850323247418448*I, 0.4539620492877018 + 0.*I}}
10.55	{{0.5471053519430058 + 0.*I, -0.05738422238737209 - 0.06739417578601832*I}, {-0.057384222387372064 + 0.06739417578601832*I, 0.45289464805699375 + 0.*I}}
10.56	{{0.548155191455573 + 0.*I, -0.05739201131911717 - 0.0662688252380715*I}, {-0.0573920113191172 + 0.0662688252380715*I, 0.45184480854442644 + 0.*I}}
10.57	{{0.5491872069220928 + 0.*I, -0.0573997741978923 - 0.06512756832616276*I}, {-0.05739977419789227 + 0.06512756832616276*I, 0.4508127930779067 + 0.*I}}
10.58	{{0.5502011487620595 + 0.*I, -0.05740751111071396 - 0.06397079718414579*I}, {-0.05740751111071396 + 0.06397079718414579*I, 0.44979885123794006 + 0.*I}}
10.59	{{0.5511967802314721 + 0.*I, -0.05741522214459904 - 0.06279890815178979*I}, {-0.05741522214459907 + 0.06279890815178979*I, 0.44880321976852744 + 0.*I}}
10.6	{{0.5521738774987213 + 0.*I, -0.057422907386564415 - 0.06161230134087611*I}, {-0.057422907386564415 + 0.06161230134087611*I, 0.4478261225012783 + 0.*I}}
10.61	{{0.5531322297072216 + 0.*I, -0.05743056692362683 - 0.06041138019987732*I}, {-0.05743056692362683 + 0.06041138019987732*I, 0.446867770292778 + 0.*I}}
10.620000000000001	{{0.5540716385017223 + 0.*I, -0.057438200842784615 - 0.05919655162249291*I}, {-0.057438200842784615 + 0.05919655162249291*I, 0.4459283614982773 + 0.*I}}
10.63	{{0.5549918940610906 + 0.*I, -0.057445809230006945 - 0.057968228390639254*I}, {-0.05744580923000692 + 0.057968228390639254*I, 0.4450081059389089 + 0.*I}}
10.64	{{0.5558927655573743 + 0.*I, -0.05745339216970957 - 0.056726814323790176*I}, {-0.057453392169709516 + 0.056726814323790176*I, 0.4441072344426253 + 0.*I}}
10.65	{{0.5567740322466455 + 0.*I, -0.05746094974618002 - 0.05547271525772854*I}, {-0.05746094974618002 + 0.05547271525772854*I, 0.4432259677533542 + 0.*I}}
10.66	{{0.5576354859647924 + 0.*I, -0.05746848204370569 - 0.05420634208569227*I}, {-0.05746848204370572 + 0.05420634208569227*I, 0.44236451403520716 + 0.*I}}
10.67	{{0.5584769312639135 + 0.*I, -0.05747598914657431 - 0.052928110342657944*I}, {-0.05747598914657431 + 0.052928110342657944*I, 0.4415230687360859 + 0.*I}}
10.68	{{0.5592981855360968 + 0.*I, -0.05748347113907315 - 0.05163843978594243*I}, {-0.05748347113907318 + 0.05163843978594243*I, 0.44070181446390266 + 0.*I}}
10.69	{{0.560099079124492 + 0.*I, -0.05749092810548995 - 0.0503377539724659*I}, {-0.05749092810548995 + 0.0503377539724659*I, 0.43990092087550764 + 0.*I}}
10.700000000000001	{{0.5608794554215905 + 0.*I, -0.057498360130112114 - 0.049026479833027645*I}, {-0.05749836013011206 + 0.049026479833027645*I, 0.43912054457840904 + 0.*I}}
10.71	{{0.5616391709546334 + 0.*I, -0.057505767297227006 - 0.04770504724395037*I}, {-0.057505767297227034 + 0.04770504724395037*I, 0.4383608290453661 + 0.*I}}
10.72	{{0.5623780886340509 + 0.*I, -0.05751314969086907 - 0.04637389022652694*I}, {-0.057513149690869014 + 0.04637389022652694*I, 0.4376219113659486 + 0.*I}}
10.73	{{0.5630960463077763 + 0.*I, -0.05752050739337744 - 0.04503343520959303*I}, {-0.05752050739337744 + 0.04503343520959303*I, 0.4369039536922233 + 0.*I}}
10.74	{{0.5637928815890723 + 0.*I, -0.057527840486398085 - 0.043684100322076924*I}, {-0.057527840486398085 + 0.043684100322076924*I, 0.4362071184109273 + 0.*I}}
10.75	{{0.5644684442747177 + 0.*I, -0.0575351490515747 - 0.04232630837296799*I}, {-0.0575351490515747 + 0.04232630837296799*I, 0.43553155572528196 + 0.*I}}
10.76	{{0.5651225964807658 + 0.*I, -0.057542433170551355 - 0.040960486681801016*I}, {-0.05754243317055133 + 0.040960486681801016*I, 0.43487740351923376 + 0.*I}}
10.77	{{0.5657552127961429 + 0.*I, -0.05754969292497164 - 0.03958706668409627*I}, {-0.05754969292497164 + 0.03958706668409627*I, 0.4342447872038565 + 0.*I}}
10.78	{{0.5663661804244147 + 0.*I, -0.05755692839647958 - 0.03820648353206059*I}, {-0.05755692839647958 + 0.03820648353206059*I, 0.4336338195755848 + 0.*I}}
10.790000000000001	{{0.5669553993135902 + 0.*I, -0.057564139666718916 - 0.03681917569087567*I}, {-0.057564139666718944 + 0.03681917569087567*I, 0.4330446006864094 + 0.*I}}
10.8	{{0.5675227822738418 + 0.*I, -0.05757132681733368 - 0.03542558453089937*I}, {-0.05757132681733368 + 0.03542558453089937*I, 0.43247721772615777 + 0.*I}}
10.81	{{0.5680682545416925 + 0.*I, -0.057578489929953625 - 0.034026154217743514*I}, {-0.05757848992995368 + 0.034026154217743514*I, 0.4319317454583069 + 0.*I}}
10.82	{{0.5685917316691576 + 0.*I, -0.057585629085282586 - 0.03262132696697327*I}, {-0.057585629085282586 + 0.03262132696697327*I, 0.43140826833084184 + 0.*I}}
10.83	{{0.5690931137679369 + 0.*I, -0.05759274436253714 - 0.031211525839647616*I}, {-0.05759274436253711 + 0.031211525839647616*I, 0.4309068862320625 + 0.*I}}
10.84	{{0.569572311092237 + 0.*I, -0.05759983584080047 - 0.0297971742605185*I}, {-0.05759983584080042 + 0.0297971742605185*I, 0.4304276889077625 + 0.*I}}
10.85	{{0.570029245479505 + 0.*I, -0.05760690359915566 - 0.02837869989503799*I}, {-0.0576069035991556 + 0.02837869989503799*I, 0.42997075452049455 + 0.*I}}
10.86	{{0.5704638505280057 + 0.*I, -0.057613947716685654 - 0.026956534290579003*I}, {-0.057613947716685654 + 0.026956534290579003*I, 0.4295361494719936 + 0.*I}}
10.870000000000001	{{0.570876071763773 + 0.*I, -0.05762096827247387 - 0.025531112511707785*I}, {-0.05762096827247393 + 0.025531112511707785*I, 0.4291239282362265 + 0.*I}}
10.88	{{0.5712658667967603 + 0.*I, -0.057627965345603216 - 0.02410287276980264*I}, {-0.057627965345603244 + 0.02410287276980264*I, 0.42873413320323905 + 0.*I}}
10.89	{{0.5716332054660367 + 0.*I, -0.05763493901515693 - 0.022672256047304898*I}, {-0.057634939015156844 + 0.022672256047304898*I, 0.42836679453396276 + 0.*I}}
10.9	{{0.5719780699738621 + 0.*I, -0.0576418893602178 - 0.02123970571690947*I}, {-0.0576418893602178 + 0.02123970571690947*I, 0.4280219300261373 + 0.*I}}
10.91	{{0.5723004487325754 + 0.*I, -0.057648816459650976 - 0.019805666658353604*I}, {-0.057648816459650976 + 0.019805666658353604*I, 0.42769955126742404 + 0.*I}}
10.92	{{0.5726003107116677 + 0.*I, -0.05765572039074873 - 0.01837056512773726*I}, {-0.057655720390748705 + 0.01837056512773726*I, 0.4273996892883316 + 0.*I}}
10.93	{{0.5728776276588246 + 0.*I, -0.05766260123011663 - 0.016934814595660732*I}, {-0.05766260123011663 + 0.016934814595660732*I, 0.4271223723411749 + 0.*I}}
10.94	{{0.5731323819784454 + 0.*I, -0.057669459054357275 - 0.015498832116110405*I}, {-0.057669459054357275 + 0.015498832116110405*I, 0.42686761802155404 + 0.*I}}
10.950000000000001	{{0.573364566813957 + 0.*I, -0.05767629394007334 - 0.014063038262693393*I}, {-0.057676293940073314 + 0.014063038262693393*I, 0.4266354331860426 + 0.*I}}
10.96	{{0.5735741862336234 + 0.*I, -0.05768310596386744 - 0.01262785680816859*I}, {-0.05768310596386744 + 0.01262785680816859*I, 0.4264258137663759 + 0.*I}}
10.97	{{0.5737612554070123 + 0.*I, -0.05768989520234247 - 0.01119371439729713*I}, {-0.05768989520234247 + 0.01119371439729713*I, 0.42623874459298716 + 0.*I}}
10.98	{{0.5739258007719146 + 0.*I, -0.05769666173210092 - 0.00976104021326607*I}, {-0.05769666173210089 + 0.00976104021326607*I, 0.426074199228085 + 0.*I}}
10.99	{{0.5740678601915329 + 0.*I, -0.05770340562974552 - 0.008330265637947754*I}, {-0.05770340562974549 + 0.008330265637947754*I, 0.42593213980846656 + 0.*I}}
11.	{{0.5741874826103253 + 0.*I, -0.05771012697186856 - 0.006901824011966983*I}, {-0.05771012697186856 + 0.006901824011966983*I, 0.4258125173896742 + 0.*I}}
11.01	{{0.5742847096942245 + 0.*I, -0.057716825834230434 - 0.005476140069999459*I}, {-0.057716825834230434 + 0.005476140069999459*I, 0.4257152903057749 + 0.*I}}
11.02	{{0.5743595745856502 + 0.*I, -0.05772350229116979 - 0.004053611399622149*I}, {-0.057723502291169765 + 0.004053611399622149*I, 0.4256404254143492 + 0.*I}}
11.03	{{0.5744121197735099 + 0.*I, -0.05773015641688667 - 0.002634634233582799*I}, {-0.05773015641688667 + 0.0026346342335827997*I, 0.4255878802264895 + 0.*I}}
11.040000000000001	{{0.5744423971968966 + 0.*I, -0.0577367882855811 - 0.0012196078381123319*I}, {-0.0577367882855811 + 0.001219607838112332*I, 0.42555760280310284 + 0.*I}}
11.05	{{0.5744504684428642 + 0.*I, -0.057743397971453114 + 0.0001910657552821936*I}, {-0.057743397971453225 - 0.00019106575528219313*I, 0.42554953155713526 + 0.*I}}
11.06	{{0.5744364049365436 + 0.*I, -0.057749985548702976 + 0.001596982025479584*I}, {-0.057749985548702976 - 0.0015969820254795835*I, 0.42556359506345576 + 0.*I}}
11.07	{{0.5744002881233723 + 0.*I, -0.05775655109153044 + 0.0029977342446552884*I}, {-0.05775655109153044 - 0.0029977342446552884*I, 0.425599711876627 + 0.*I}}
11.08	{{0.5743422096432192 + 0.*I, -0.05776309467413576 + 0.004392913768224733*I}, {-0.05776309467413576 - 0.004392913768224733*I, 0.4256577903567801 + 0.*I}}
11.09	{{0.5742622714961889 + 0.*I, -0.05776961637071887 + 0.0057821103316051895*I}, {-0.057769616370718896 - 0.0057821103316051895*I, 0.4257377285038104 + 0.*I}}
11.1	{{0.5741605809901759 + 0.*I, -0.05777611625529222 + 0.007164914508756172*I}, {-0.05777611625529222 - 0.007164914508756172*I, 0.4258394190098235 + 0.*I}}
11.11	{{0.5740372329729366 + 0.*I, -0.05778259440041145 + 0.008540943821051049*I}, {-0.05778259440041142 - 0.008540943821051049*I, 0.4259627670270628 + 0.*I}}
11.120000000000001	{{0.5738923280056143 + 0.*I, -0.05778905087795294 + 0.009909831826714554*I}, {-0.05778905087795294 - 0.009909831826714554*I, 0.426107671994385 + 0.*I}}
11.13	{{0.5737259748094112 + 0.*I, -0.057795485759789766 + 0.011271209901064033*I}, {-0.057795485759789766 - 0.011271209901064033*I, 0.42627402519058805 + 0.*I}}
11.14	{{0.5735382902514747 + 0.*I, -0.05780189911779443 + 0.012624707196654619*I}, {-0.0578018991177944 - 0.012624707196654619*I, 0.4264617097485246 + 0.*I}}
11.15	{{0.5733293995416209 + 0.*I, -0.057808291023839775 + 0.013969950861055227*I}, {-0.0578082910238398 - 0.013969950861055227*I, 0.42667060045837846 + 0.*I}}
11.16	{{0.5730994364230118 + 0.*I, -0.05781466154979881 + 0.015306566262433936*I}, {-0.057814661549798724 - 0.015306566262433936*I, 0.4269005635769876 + 0.*I}}
11.17	{{0.5728485433565487 + 0.*I, -0.05782101076754392 + 0.016634177222786987*I}, {-0.05782101076754392 - 0.016634177222786987*I, 0.42715145664345067 + 0.*I}}
11.18	{{0.5725768716987407 + 0.*I, -0.05782733874894819 + 0.017952406258648353*I}, {-0.057827338748948215 - 0.017952406258648353*I, 0.4274231283012586 + 0.*I}}
11.19	{{0.5722845814719376 + 0.*I, -0.05783364556587667 + 0.01926087486268817*I}, {-0.05783364556587675 - 0.01926087486268817*I, 0.4277154185280616 + 0.*I}}
11.200000000000001	{{0.5719718280379898 + 0.*I, -0.05783993128944864 + 0.02055921811174989*I}, {-0.05783993128944867 - 0.02055921811174989*I, 0.4280281719620094 + 0.*I}}
11.21	{{0.5716387658009177 + 0.*I, -0.05784619598942614 + 0.02184710326284098*I}, {-0.057846195989426114 - 0.02184710326284098*I, 0.4283612341990818 + 0.*I}}
11.22	{{0.5712855570326922 + 0.*I, -0.05785243973542742 + 0.02312420046597821*I}, {-0.05785243973542742 - 0.02312420046597821*I, 0.4287144429673071 + 0.*I}}
11.23	{{0.5709123704773831 + 0.*I, -0.05785866259707123 + 0.024390178287924457*I}, {-0.0578586625970712 - 0.024390178287924457*I, 0.42908762952261625 + 0.*I}}
11.24	{{0.5705193815473204 + 0.*I, -0.05786486464397589 + 0.025644703867656958*I}, {-0.057864864643975916 - 0.025644703867656958*I, 0.4294806184526788 + 0.*I}}
11.25	{{0.5701067725151727 + 0.*I, -0.057871045945760036 + 0.02688744307993147*I}, {-0.05787104594575998 - 0.02688744307993147*I, 0.4298932274848266 + 0.*I}}
11.26	{{0.5696747327016878 + 0.*I, -0.05787720657204204 + 0.028118060706831625*I}, {-0.05787720657204204 - 0.028118060706831625*I, 0.43032526729831144 + 0.*I}}
11.27	{{0.5692234586588456 + 0.*I, -0.0578833465924406 + 0.029336220617194233*I}, {-0.0578833465924406 - 0.029336220617194233*I, 0.4307765413411536 + 0.*I}}
11.28	{{0.5687531543481779 + 0.*I, -0.057889466076574025 + 0.030541585953787722*I}, {-0.057889466076574025 - 0.030541585953787722*I, 0.43124684565182153 + 0.*I}}
11.290000000000001	{{0.5682640274763782 + 0.*I, -0.05789556509389998 + 0.03173382259286488*I}, {-0.05789556509389995 - 0.03173382259286488*I, 0.43173597252362106 + 0.*I}}
11.3	{{0.5677562808047076 + 0.*I, -0.05790164371252826 + 0.032912628362901944*I}, {-0.05790164371252829 - 0.032912628362901944*I, 0.4322437191952916 + 0.*I}}
11.31	{{0.567230125448769 + 0.*I, -0.05790770199989875 + 0.03407771874602981*I}, {-0.05790770199989878 - 0.03407771874602981*I, 0.43276987455123017 + 0.*I}}
11.32	{{0.5666857775377724 + 0.*I, -0.05791374002344618 + 0.03522880857124785*I}, {-0.05791374002344615 - 0.03522880857124785*I, 0.43331422246222684 + 0.*I}}
11.33	{{0.5661234580722923 + 0.*I, -0.05791975785060549 + 0.036365611895868184*I}, {-0.05791975785060549 - 0.036365611895868184*I, 0.43387654192770697 + 0.*I}}
11.34	{{0.5655433931107606 + 0.*I, -0.05792575554881174 + 0.03748784210440484*I}, {-0.057925755548811825 - 0.03748784210440484*I, 0.4344566068892387 + 0.*I}}
11.35	{{0.5649458139536356 + 0.*I, -0.05793173318549988 + 0.0385952120155204*I}, {-0.05793173318549985 - 0.0385952120155204*I, 0.4350541860463636 + 0.*I}}
11.36	{{0.5643309573249919 + 0.*I, -0.05793769082810468 + 0.0396874339969699*I}, {-0.05793769082810468 - 0.0396874339969699*I, 0.4356690426750072 + 0.*I}}
11.370000000000001	{{0.5636990655512792 + 0.*I, -0.057943628544061154 + 0.04076422008847501*I}, {-0.05794362854406118 - 0.04076422008847501*I, 0.43630093444872 + 0.*I}}
11.38	{{0.5630503864425396 + 0.*I, -0.05794954640079886 + 0.04182528224941755*I}, {-0.05794954640079883 - 0.04182528224941755*I, 0.43694961355745954 + 0.*I}}
11.39	{{0.5623851656153709 + 0.*I, -0.057955444465079664 + 0.042870349060202456*I}, {-0.057955444465079664 - 0.042870349060202456*I, 0.4376148343846284 + 0.*I}}
11.4	{{0.5617036551862855 + 0.*I, -0.05796132280237132 + 0.04389918293032328*I}, {-0.05796132280237129 - 0.04389918293032328*I, 0.4382963448137136 + 0.*I}}
11.41	{{0.5610061131883375 + 0.*I, -0.05796718147799368 + 0.04491155029713173*I}, {-0.05796718147799371 - 0.04491155029713173*I, 0.43899388681166185 + 0.*I}}
11.42	{{0.5602928006643042 + 0.*I, -0.057973020557266663 + 0.04590721754400318*I}, {-0.05797302055726669 - 0.04590721754400318*I, 0.439707199335695 + 0.*I}}
11.43	{{0.559563981840916 + 0.*I, -0.05797884010551002 + 0.04688595103394981*I}, {-0.05797884010551002 - 0.04688595103394981*I, 0.4404360181590832 + 0.*I}}
11.44	{{0.5588199243027755 + 0.*I, -0.05798464018804372 + 0.04784751715109044*I}, {-0.05798464018804367 - 0.04784751715109044*I, 0.4411800756972238 + 0.*I}}
11.450000000000001	{{0.558060899165717 + 0.*I, -0.05799042087018752 + 0.04879168234997262*I}, {-0.05799042087018749 - 0.04879168234997262*I, 0.4419391008342821 + 0.*I}}
11.46	{{0.5572871812493595 + 0.*I, -0.05799618221726119 + 0.04971821321273508*I}, {-0.05799618221726119 - 0.04971821321273508*I, 0.4427128187506396 + 0.*I}}
11.47	{{0.5564990492485902 + 0.*I, -0.05800192429458484 + 0.05062687651410074*I}, {-0.05800192429458481 - 0.05062687651410074*I, 0.44350095075140894 + 0.*I}}
11.48	{{0.5556967835411771 + 0.*I, -0.058007647167340415 + 0.05151744311605473*I}, {-0.058007647167340415 - 0.05151744311605473*I, 0.444303216458822 + 0.*I}}
11.49	{{0.5548806667946105 + 0.*I, -0.05801335089946513 + 0.05238971729644805*I}, {-0.05801335089946516 - 0.05238971729644805*I, 0.44511933320538877 + 0.*I}}
11.5	{{0.5540509921558902 + 0.*I, -0.058019035554235904 + 0.05324352074664712*I}, {-0.058019035554235904 - 0.05324352074664712*I, 0.44594900784410896 + 0.*I}}
11.51	{{0.5532080543526413 + 0.*I, -0.05802470119492395 + 0.054078675985469865*I}, {-0.058024701194924005 - 0.054078675985469865*I, 0.4467919456473578 + 0.*I}}
11.52	{{0.5523521494090092 + 0.*I, -0.058030347884800326 + 0.05489500620649861*I}, {-0.058030347884800354 - 0.05489500620649861*I, 0.44764785059099 + 0.*I}}
11.53	{{0.5514835748031237 + 0.*I, -0.05803597568713614 + 0.05569233525521122*I}, {-0.05803597568713617 - 0.05569233525521122*I, 0.4485164251968755 + 0.*I}}
11.540000000000001	{{0.5506026296259736 + 0.*I, -0.058041584665202484 + 0.056470487613563*I}, {-0.058041584665202484 - 0.056470487613563*I, 0.4493973703740256 + 0.*I}}
11.55	{{0.5497096147414503 + 0.*I, -0.0580471748822704 + 0.057229288392062004*I}, {-0.0580471748822704 - 0.057229288392062004*I, 0.4502903852585487 + 0.*I}}
11.56	{{0.5488048329473096 + 0.*I, -0.058052746401611205 + 0.05796856332938314*I}, {-0.05805274640161115 - 0.05796856332938314*I, 0.45119516705268947 + 0.*I}}
11.57	{{0.5478885889452547 + 0.*I, -0.058058299286492004 + 0.05868813895183082*I}, {-0.05805829928649198 - 0.05868813895183082*I, 0.4521114110547444 + 0.*I}}
11.58	{{0.5469611872852296 + 0.*I, -0.05806383359958395 + 0.059387859466389394*I}, {-0.05806383359958392 - 0.059387859466389394*I, 0.45303881271476953 + 0.*I}}
11.59	{{0.5460229456358826 + 0.*I, -0.05806934940232564 + 0.060067601119385985*I}, {-0.05806934940232569 - 0.060067601119385985*I, 0.4539770543641165 + 0.*I}}
11.6	{{0.5450741853786181 + 0.*I, -0.058074846756003884 + 0.060727244745892035*I}, {-0.058074846756003884 - 0.060727244745892035*I, 0.454925814621381 + 0.*I}}
11.61	{{0.5441152273463046 + 0.*I, -0.05808032572190519 + 0.06136667257274435*I}, {-0.05808032572190516 - 0.06136667257274435*I, 0.45588477265369454 + 0.*I}}
11.620000000000001	{{0.5431463919587615 + 0.*I, -0.05808578636131609 + 0.0619857681343777*I}, {-0.05808578636131609 - 0.0619857681343777*I, 0.45685360804123765 + 0.*I}}
11.63	{{0.542167999361513 + 0.*I, -0.058091228735523415 + 0.06258441619547106*I}, {-0.058091228735523415 - 0.06258441619547106*I, 0.45783200063848617 + 0.*I}}
11.64	{{0.5411803695675865 + 0.*I, -0.058096652905813506 + 0.0631625026805031*I}, {-0.058096652905813534 - 0.0631625026805031*I, 0.4588196304324126 + 0.*I}}
11.65	{{0.5401838226021247 + 0.*I, -0.05810205893347328 + 0.06371991461030801*I}, {-0.05810205893347334 - 0.06371991461030801*I, 0.4598161773978744 + 0.*I}}
11.66	{{0.539178678649585 + 0.*I, -0.05810744687978919 + 0.06425654004571336*I}, {-0.058107446879789165 - 0.06425654004571336*I, 0.4608213213504141 + 0.*I}}
11.67	{{0.538165257245393 + 0.*I, -0.0581128168059305 + 0.06477227192002535*I}, {-0.0581128168059305 - 0.06477227192002535*I, 0.46183474275460623 + 0.*I}}
11.68	{{0.5371438864644847 + 0.*I, -0.058118168771917555 + 0.06526703466310475*I}, {-0.05811816877191758 - 0.06526703466310475*I, 0.46285611353551437 + 0.*I}}
11.69	{{0.5361149062658923 + 0.*I, -0.05812350283712209 + 0.06574076800502887*I}, {-0.058123502837122115 - 0.06574076800502887*I, 0.4638850937341069 + 0.*I}}
11.700000000000001	{{0.5350786548355874 + 0.*I, -0.058128819060908166 + 0.06619341377228218*I}, {-0.05812881906090819 - 0.06619341377228218*I, 0.46492134516441175 + 0.*I}}
11.71	{{0.5340354681695291 + 0.*I, -0.058134117502640525 + 0.06662491575881273*I}, {-0.05813411750264055 - 0.06662491575881273*I, 0.46596453183047015 + 0.*I}}
11.72	{{0.5329856801874691 + 0.*I, -0.05813939822168329 + 0.06703521959131885*I}, {-0.058139398221683264 - 0.06703521959131885*I, 0.46701431981253017 + 0.*I}}
11.73	{{0.5319296228515222 + 0.*I, -0.058144661277400866 + 0.06742427260064512*I}, {-0.05814466127740084 - 0.06742427260064512*I, 0.4680703771484769 + 0.*I}}
11.74	{{0.5308676262892962 + 0.*I, -0.05814990672915782 + 0.06779202369942605*I}, {-0.05814990672915782 - 0.06779202369942605*I, 0.4691323737107029 + 0.*I}}
11.75	{{0.5298000189213725 + 0.*I, -0.05815513463631822 + 0.06813842326610688*I}, {-0.05815513463631822 - 0.06813842326610688*I, 0.47019998107862654 + 0.*I}}
11.76	{{0.5287271274877692 + 0.*I, -0.058160345058244134 + 0.06846342318706909*I}, {-0.058160345058244134 - 0.06846342318706909*I, 0.47127287251222977 + 0.*I}}
11.77	{{0.5276492800291271 + 0.*I, -0.05816553805376576 + 0.06876699227696555*I}, {-0.05816553805376573 - 0.06876699227696555*I, 0.4723507199708718 + 0.*I}}
11.78	{{0.5265668228566176 + 0.*I, -0.05817071368054155 + 0.06904912646961431*I}, {-0.05817071368054158 - 0.06904912646961431*I, 0.4734331771433814 + 0.*I}}
11.790000000000001	{{0.5254801037456867 + 0.*I, -0.0581758719960738 + 0.06930982617887747*I}, {-0.05817587199607377 - 0.06930982617887747*I, 0.47451989625431246 + 0.*I}}
11.8	{{0.5243894666432424 + 0.*I, -0.05818101305786502 + 0.06954909442810832*I}, {-0.05818101305786502 - 0.06954909442810832*I, 0.4756105333567566 + 0.*I}}
11.81	{{0.5232952517526458 + 0.*I, -0.05818613692341759 + 0.06976693666422243*I}, {-0.05818613692341759 - 0.06976693666422243*I, 0.4767047482473533 + 0.*I}}
11.82	{{0.5221977956249847 + 0.*I, -0.05819124365023409 + 0.06996336057689764*I}, {-0.05819124365023404 - 0.06996336057689764*I, 0.47780220437501436 + 0.*I}}
11.83	{{0.521097431256458 + 0.*I, -0.05819633329581658 + 0.07013837592308063*I}, {-0.05819633329581658 - 0.07013837592308063*I, 0.4789025687435409 + 0.*I}}
11.84	{{0.5199944881916838 + 0.*I, -0.0582014059176679 + 0.0702919943569751*I}, {-0.05820140591766779 - 0.0702919943569751*I, 0.4800055118083152 + 0.*I}}
11.85	{{0.5188892926327472 + 0.*I, -0.05820646157329021 + 0.07042422926567896*I}, {-0.05820646157329021 - 0.07042422926567896*I, 0.4811107073672518 + 0.*I}}
11.86	{{0.5177821663093736 + 0.*I, -0.05821150032015057 + 0.07053509808747074*I}, {-0.0582115003201506 - 0.07053509808747074*I, 0.4822178336906254 + 0.*I}}
11.870000000000001	{{0.5166734420565315 + 0.*I, -0.05821652221475512 + 0.0706246431970451*I}, {-0.05821652221475515 - 0.0706246431970451*I, 0.48332655794346735 + 0.*I}}
11.88	{{0.5155634706542827 + 0.*I, -0.05822152731273672 + 0.070692922333054*I}, {-0.05822152731273669 - 0.070692922333054*I, 0.48443652934571657 + 0.*I}}
11.89	{{0.5144525984690012 + 0.*I, -0.05822651566970277 + 0.07073999666809828*I}, {-0.058226515669702744 - 0.07073999666809828*I, 0.48554740153099785 + 0.*I}}
11.9	{{0.5133411665368701 + 0.*I, -0.05823148734126085 + 0.07076593048923388*I}, {-0.05823148734126088 - 0.07076593048923388*I, 0.48665883346312894 + 0.*I}}
11.91	{{0.5122295106197008 + 0.*I, -0.05823644238301842 + 0.0707707909683797*I}, {-0.05823644238301845 - 0.0707707909683797*I, 0.48777048938029827 + 0.*I}}
11.92	{{0.5111179612683016 + 0.*I, -0.058241380850582974 + 0.07075464793678214*I}, {-0.058241380850582974 - 0.07075464793678214*I, 0.48888203873169755 + 0.*I}}
11.93	{{0.5100068438932435 + 0.*I, -0.058246302799561944 + 0.07071757366375042*I}, {-0.058246302799562 - 0.07071757366375042*I, 0.4899931561067554 + 0.*I}}
11.94	{{0.5088964788428761 + 0.*I, -0.05825120828556293 + 0.0706596426398707*I}, {-0.05825120828556293 - 0.0706596426398707*I, 0.49110352115712275 + 0.*I}}
11.950000000000001	{{0.5077871814884363 + 0.*I, -0.05825609736419335 + 0.07058093136490287*I}, {-0.05825609736419335 - 0.07058093136490287*I, 0.49221281851156273 + 0.*I}}
11.96	{{0.5066792622490505 + 0.*I, -0.05826097009105813 + 0.07048151834713942*I}, {-0.05826097009105813 - 0.07048151834713942*I, 0.49332073775094865 + 0.*I}}
11.97	{{0.5055730342236981 + 0.*I, -0.05826582652121676 + 0.07036149951991807*I}, {-0.058265826521216785 - 0.07036149951991807*I, 0.49442696577630085 + 0.*I}}
11.98	{{0.504468835127976 + 0.*I, -0.05827066670851766 + 0.07022099075032519*I}, {-0.05827066670851766 - 0.07022099075032519*I, 0.4955311648720231 + 0.*I}}
11.99	{{0.5033670024762795 + 0.*I, -0.05827549070664692 + 0.07006011093727335*I}, {-0.05827549070664692 - 0.07006011093727335*I, 0.49663299752371937 + 0.*I}}
12.	{{0.5022678670900785 + 0.*I, -0.05828029856929076 + 0.06987898264362626*I}, {-0.05828029856929079 - 0.06987898264362626*I, 0.49773213290992063 + 0.*I}}
12.01	{{0.5011717531181135 + 0.*I, -0.05828509035013532 + 0.06967773182821418*I}, {-0.05828509035013535 - 0.06967773182821418*I, 0.4988282468818857 + 0.*I}}
12.02	{{0.5000789780652295 + 0.*I, -0.05828986610286668 + 0.069456487580574*I}, {-0.05828986610286668 - 0.069456487580574*I, 0.4999210219347695 + 0.*I}}
12.030000000000001	{{0.4989898528297429 + 0.*I, -0.058294625881171236 + 0.06921538185865593*I}, {-0.058294625881171236 - 0.06921538185865593*I, 0.5010101471702562 + 0.*I}}
12.040000000000001	{{0.4979046817492322 + 0.*I, -0.058299369738734924 + 0.06895454922973629*I}, {-0.05829936973873495 - 0.06895454922973629*I, 0.5020953182507669 + 0.*I}}
12.05	{{0.49682376265462896 + 0.*I, -0.05830409772924411 + 0.0686741266147722*I}, {-0.058304097729244136 - 0.0686741266147722*I, 0.5031762373453702 + 0.*I}}
12.06	{{0.49574738693249176 + 0.*I, -0.058308809906384845 + 0.06837425303643087*I}, {-0.058308809906384845 - 0.06837425303643087*I, 0.5042526130675073 + 0.*I}}
12.07	{{0.4946758410659967 + 0.*I, -0.058313506323734415 + 0.06805507341676927*I}, {-0.058313506323734415 - 0.06805507341676927*I, 0.5053241589340024 + 0.*I}}
12.08	{{0.49360943085527986 + 0.*I, -0.0583181870337689 + 0.06771675433630679*I}, {-0.0583181870337689 - 0.06771675433630679*I, 0.5063905691447194 + 0.*I}}
12.09	{{0.49254847519827283 + 0.*I, -0.05832285208832699 + 0.06735946659771833*I}, {-0.05832285208832699 - 0.06735946659771833*I, 0.5074515248017262 + 0.*I}}
12.1	{{0.491493285729952 + 0.*I, -0.058327501539240184 + 0.06698338462751091*I}, {-0.058327501539240156 - 0.06698338462751091*I, 0.5085067142700471 + 0.*I}}
12.11	{{0.49044416630870225 + 0.*I, -0.05833213543833937 + 0.06658868666801586*I}, {-0.05833213543833943 - 0.06658868666801586*I, 0.5095558336912969 + 0.*I}}
12.120000000000001	{{0.4894014130098956 + 0.*I, -0.05833675383745618 + 0.06617555448350597*I}, {-0.05833675383745618 - 0.06617555448350597*I, 0.5105985869901036 + 0.*I}}
12.13	{{0.4883653141287873 + 0.*I, -0.058341356788421506 + 0.06574417306790034*I}, {-0.058341356788421506 - 0.06574417306790034*I, 0.5116346858712117 + 0.*I}}
12.14	{{0.48733615019265586 + 0.*I, -0.05834594434306675 + 0.06529473035431457*I}, {-0.05834594434306675 - 0.06529473035431457*I, 0.5126638498073433 + 0.*I}}
12.15	{{0.4863141939821184 + 0.*I, -0.0583505165532231 + 0.06482741692671708*I}, {-0.0583505165532231 - 0.06482741692671708*I, 0.5136858060178806 + 0.*I}}
12.16	{{0.4852997105615331 + 0.*I, -0.05835507347072191 + 0.06434242573394501*I}, {-0.05835507347072194 - 0.06434242573394501*I, 0.514700289438466 + 0.*I}}
12.17	{{0.48429295733206645 + 0.*I, -0.05835961514739155 + 0.06383995204026556*I}, {-0.05835961514739155 - 0.06383995204026556*I, 0.5157070426679327 + 0.*I}}
12.18	{{0.4832941964975086 + 0.*I, -0.05836414163454087 + 0.06332020481947309*I}, {-0.05836414163454087 - 0.06332020481947309*I, 0.5167058035024905 + 0.*I}}
12.19	{{0.4823037153407529 + 0.*I, -0.05836865298235605 + 0.06278340114626701*I}, {-0.05836865298235605 - 0.06278340114626701*I, 0.5176962846592462 + 0.*I}}
12.200000000000001	{{0.48132179801854036 + 0.*I, -0.05837314924087747 + 0.06222975956050522*I}, {-0.05837314924087744 - 0.06222975956050522*I, 0.5186782019814588 + 0.*I}}
12.21	{{0.48034872012692137 + 0.*I, -0.05837763046014538 + 0.06165950272747477*I}, {-0.05837763046014535 - 0.06165950272747477*I, 0.5196512798730777 + 0.*I}}
12.22	{{0.4793847486602745 + 0.*I, -0.058382096690200336 + 0.061072857127074894*I}, {-0.05838209669020039 - 0.061072857127074894*I, 0.5206152513397246 + 0.*I}}
12.23	{{0.4784301419800576 + 0.*I, -0.0583865479810827 + 0.060470052743183594*I}, {-0.0583865479810827 - 0.060470052743183594*I, 0.5215698580199415 + 0.*I}}
12.24	{{0.47748514979327195 + 0.*I, -0.05839098438283283 + 0.05985132275347981*I}, {-0.05839098438283283 - 0.05985132275347981*I, 0.5225148502067269 + 0.*I}}
12.25	{{0.4765500131406007 + 0.*I, -0.05839540594549114 + 0.059216903219989556*I}, {-0.0583954059454912 - 0.059216903219989556*I, 0.5234499868593984 + 0.*I}}
12.26	{{0.47562496439418356 + 0.*I, -0.05839981271909811 + 0.058567032780625354*I}, {-0.058399812719098054 - 0.058567032780625354*I, 0.5243750356058154 + 0.*I}}
12.27	{{0.47471022726498546 + 0.*I, -0.05840420475369387 + 0.05790195234198741*I}, {-0.05840420475369387 - 0.05790195234198741*I, 0.5252897727350134 + 0.*I}}
12.280000000000001	{{0.47380601964547453 + 0.*I, -0.0584085820992134 + 0.057221908023096534*I}, {-0.0584085820992134 - 0.057221908023096534*I, 0.5261939803545244 + 0.*I}}
12.290000000000001	{{0.4729125810267969 + 0.*I, -0.05841294480455703 + 0.05652715691059668*I}, {-0.05841294480455703 - 0.05652715691059668*I, 0.5270874189732021 + 0.*I}}
12.3	{{0.47203016039608003 + 0.*I, -0.05841729291804265 + 0.05581795345085903*I}, {-0.05841729291804265 - 0.05581795345085903*I, 0.5279698396039189 + 0.*I}}
12.31	{{0.4711589979873377 + 0.*I, -0.058421626487981715 + 0.055094555824029216*I}, {-0.058421626487981715 - 0.055094555824029216*I, 0.5288410020126613 + 0.*I}}
12.32	{{0.4702993249494154 + 0.*I, -0.058425945562685516 + 0.05435722620134013*I}, {-0.05842594556268549 - 0.05435722620134013*I, 0.5297006750505835 + 0.*I}}
12.33	{{0.4694513632823881 + 0.*I, -0.05843025019046563 + 0.053606230428023496*I}, {-0.05843025019046563 - 0.053606230428023496*I, 0.5305486367176109 + 0.*I}}
12.34	{{0.46861532578375886 + 0.*I, -0.05843454041963339 + 0.05284183770530703*I}, {-0.05843454041963342 - 0.05284183770530703*I, 0.5313846742162402 + 0.*I}}
12.35	{{0.4677914160044725 + 0.*I, -0.05843881629850031 + 0.05206432027176919*I}, {-0.058438816298500285 - 0.05206432027176919*I, 0.5322085839955264 + 0.*I}}
12.36	{{0.46697982821474776 + 0.*I, -0.05844307787537778 + 0.05127395308432443*I}, {-0.05844307787537778 - 0.05127395308432443*I, 0.5330201717852512 + 0.*I}}
12.370000000000001	{{0.46618074737972226 + 0.*I, -0.058447325198577205 + 0.05047101349910843*I}, {-0.058447325198577205 - 0.05047101349910843*I, 0.5338192526202767 + 0.*I}}
12.38	{{0.4653943492497512 + 0.*I, -0.05845155831640714 + 0.04965578118100182*I}, {-0.05845155831640714 - 0.04965578118100182*I, 0.5346056507502479 + 0.*I}}
12.39	{{0.46462081585650966 + 0.*I, -0.05845577727668122 + 0.048828544114134426*I}, {-0.05845577727668119 - 0.048828544114134426*I, 0.5353791841434894 + 0.*I}}
12.4	{{0.4638603514655419 + 0.*I, -0.05845998212617237 + 0.04798958643156027*I}, {-0.058459982126172344 - 0.04798958643156027*I, 0.5361396485344572 + 0.*I}}
12.41	{{0.46311315492403016 + 0.*I, -0.05846417291152281 + 0.04713919221342846*I}, {-0.05846417291152278 - 0.04713919221342846*I, 0.5368868450759687 + 0.*I}}
12.42	{{0.46237941584742637 + 0.*I, -0.05846834967937484 + 0.04627764957891413*I}, {-0.05846834967937484 - 0.04627764957891413*I, 0.5376205841525726 + 0.*I}}
12.43	{{0.46165931452658115 + 0.*I, -0.05847251247637056 + 0.04540525037431586*I}, {-0.05847251247637056 - 0.04540525037431586*I, 0.538340685473418 + 0.*I}}
12.44	{{0.4609530218444138 + 0.*I, -0.05847666134915222 + 0.044522289858945394*I}, {-0.05847666134915219 - 0.044522289858945394*I, 0.5390469781555853 + 0.*I}}
12.450000000000001	{{0.4602606992021757 + 0.*I, -0.05848079634436196 + 0.04362906638907544*I}, {-0.058480796344361985 - 0.04362906638907544*I, 0.5397393007978234 + 0.*I}}
12.46	{{0.4595824984553508 + 0.*I, -0.058484917508642126 + 0.04272588110020749*I}, {-0.058484917508642126 - 0.04272588110020749*I, 0.5404175015446483 + 0.*I}}
12.47	{{0.45891856185923025 + 0.*I, -0.05848902488863478 + 0.04181303758792726*I}, {-0.05848902488863478 - 0.04181303758792726*I, 0.5410814381407687 + 0.*I}}
12.48	{{0.4582690220241954 + 0.*I, -0.058493118530982185 + 0.04089084158761414*I}, {-0.058493118530982185 - 0.04089084158761414*I, 0.5417309779758038 + 0.*I}}
12.49	{{0.45763400568345236 + 0.*I, -0.05849719848222387 + 0.03995960267379222*I}, {-0.05849719848222393 - 0.03995960267379222*I, 0.5423659943165468 + 0.*I}}
12.5	{{0.4570136605207177 + 0.*I, -0.05850126478792858 + 0.039019629884621015*I}, {-0.05850126478792858 - 0.039019629884621015*I, 0.5429863394792813 + 0.*I}}
12.51	{{0.4564081391657311 + 0.*I, -0.05850531749313234 + 0.03807122378341343*I}, {-0.05850531749313234 - 0.03807122378341343*I, 0.543591860834268 + 0.*I}}
12.52	{{0.45581758522601423 + 0.*I, -0.058509356642865745 + 0.037114688317914576*I}, {-0.05850935664286577 - 0.037114688317914576*I, 0.5441824147739849 + 0.*I}}
12.530000000000001	{{0.4552421331398159 + 0.*I, -0.05851338228215955 + 0.03615033109067951*I}, {-0.058513382282159576 - 0.03615033109067951*I, 0.5447578668601833 + 0.*I}}
12.540000000000001	{{0.4546819080671716 + 0.*I, -0.05851739445604426 + 0.03517846305997951*I}, {-0.05851739445604426 - 0.03517846305997951*I, 0.5453180919328275 + 0.*I}}
12.55	{{0.4541370257899977 + 0.*I, -0.058521393209550604 + 0.034199398237576034*I}, {-0.05852139320955063 - 0.034199398237576034*I, 0.5458629742100014 + 0.*I}}
12.56	{{0.4536075926213019 + 0.*I, -0.05852537858770926 + 0.03321345338361677*I}, {-0.05852537858770929 - 0.03321345338361677*I, 0.5463924073786972 + 0.*I}}
12.57	{{0.4530937053235856 + 0.*I, -0.058529350635550786 + 0.03222094769889798*I}, {-0.058529350635550786 - 0.03222094769889798*I, 0.5469062946764135 + 0.*I}}
12.58	{{0.4525954510365102 + 0.*I, -0.05853330939810589 + 0.03122220251474856*I}, {-0.05853330939810589 - 0.03122220251474856*I, 0.547404548963489 + 0.*I}}
12.59	{{0.45211290740689936 + 0.*I, -0.05853725492040207 + 0.030217541167336628*I}, {-0.05853725492040207 - 0.030217541167336628*I, 0.5478870925930996 + 0.*I}}
12.6	{{0.4516461589763892 + 0.*I, -0.05854118724699592 + 0.029207289023916116*I}, {-0.05854118724699589 - 0.029207289023916116*I, 0.54835384102361 + 0.*I}}
12.61	{{0.45119530699238086 + 0.*I, -0.058545106421479254 + 0.028191757076652633*I}, {-0.05854510642147931 - 0.028191757076652633*I, 0.5488046930076182 + 0.*I}}
12.620000000000001	{{0.45076044590353415 + 0.*I, -0.058549012487327246 + 0.027171254951932306*I}, {-0.05854901248732727 - 0.027171254951932306*I, 0.5492395540964651 + 0.*I}}
12.63	{{0.4503416614553327 + 0.*I, -0.05855290548801437 + 0.02614609572956364*I}, {-0.05855290548801437 - 0.02614609572956364*I, 0.5496583385446664 + 0.*I}}
12.64	{{0.4499390305604557 + 0.*I, -0.05855678546701551 + 0.02511659566884007*I}, {-0.05855678546701551 - 0.02511659566884007*I, 0.5500609694395434 + 0.*I}}
12.65	{{0.44955262117731676 + 0.*I, -0.05856065246780551 + 0.024083073930443177*I}, {-0.05856065246780551 - 0.024083073930443177*I, 0.5504473788226824 + 0.*I}}
12.66	{{0.44918249219688844 + 0.*I, -0.05856450653385903 + 0.02304585229441015*I}, {-0.05856450653385903 - 0.02304585229441015*I, 0.5508175078031106 + 0.*I}}
12.67	{{0.44882869333792275 + 0.*I, -0.058568347708650964 + 0.022005254874391235*I}, {-0.058568347708650964 - 0.022005254874391235*I, 0.5511713066620764 + 0.*I}}
12.68	{{0.4484912650506737 + 0.*I, -0.05857217603565604 + 0.020961607828429932*I}, {-0.05857217603565604 - 0.020961607828429932*I, 0.5515087349493254 + 0.*I}}
12.69	{{0.4481702384292219 + 0.*I, -0.058575991558348944 + 0.01991523906649467*I}, {-0.05857599155834897 - 0.01991523906649467*I, 0.5518297615707772 + 0.*I}}
12.700000000000001	{{0.4478656394037792 + 0.*I, -0.0585797943201051 + 0.018866478478889784*I}, {-0.05857979432010507 - 0.018866478478889784*I, 0.55213436059622 + 0.*I}}
12.71	{{0.4475775115076617 + 0.*I, -0.0585835843633882 + 0.01781564464037193*I}, {-0.0585835843633882 - 0.01781564464037193*I, 0.5524224884923375 + 0.*I}}
12.72	{{0.4473058984390389 + 0.*I, -0.05858736173017556 + 0.01676304348411097*I}, {-0.05858736173017562 - 0.01676304348411097*I, 0.5526941015609602 + 0.*I}}
12.73	{{0.44705083577861626 + 0.*I, -0.05859112646243991 + 0.015708983583975333*I}, {-0.05859112646243994 - 0.015708983583975333*I, 0.5529491642213828 + 0.*I}}
12.74	{{0.446812351005792 + 0.*I, -0.05859487860215376 + 0.014653776398468826*I}, {-0.05859487860215376 - 0.014653776398468826*I, 0.5531876489942071 + 0.*I}}
12.75	{{0.446590463361071 + 0.*I, -0.058598618191289864 + 0.013597736025788294*I}, {-0.058598618191289864 - 0.013597736025788294*I, 0.553409536638928 + 0.*I}}
12.76	{{0.4463851837156656 + 0.*I, -0.058602345271820816 + 0.012541178954078304*I}, {-0.058602345271820816 - 0.012541178954078304*I, 0.5536148162843333 + 0.*I}}
12.77	{{0.44619651444842146 + 0.*I, -0.05860605988571935 + 0.0114844238070751*I}, {-0.05860605988571929 - 0.0114844238070751*I, 0.5538034855515777 + 0.*I}}
12.780000000000001	{{0.44602444933020474 + 0.*I, -0.058609762074958105 + 0.010427791085340948*I}, {-0.05860976207495808 - 0.010427791085340948*I, 0.5539755506697943 + 0.*I}}
12.790000000000001	{{0.44586897341588405 + 0.*I, -0.05861345188150968 + 0.009371602903294945*I}, {-0.05861345188150968 - 0.009371602903294945*I, 0.5541310265841151 + 0.*I}}
12.8	{{0.445730063207319 + 0.*I, -0.05861712934734356 + 0.00831618283241132*I}, {-0.05861712934734356 - 0.00831618283241132*I, 0.5542699367926801 + 0.*I}}
12.81	{{0.4456077017479686 + 0.*I, -0.05862079451398061 + 0.007261850151894313*I}, {-0.05862079451398061 - 0.007261850151894313*I, 0.5543922982520304 + 0.*I}}
12.82	{{0.44550188150862835 + 0.*I, -0.05862444742204878 + 0.006208901911700679*I}, {-0.05862444742204878 - 0.006208901911700679*I, 0.5544981184913708 + 0.*I}}
12.83	{{0.44541258782789905 + 0.*I, -0.05862808811207035 + 0.0051576328012065235*I}, {-0.05862808811207035 - 0.005157632801206522*I, 0.5545874121721001 + 0.*I}}
12.84	{{0.44533979892208736 + 0.*I, -0.05863171662456784 + 0.004108339986196757*I}, {-0.058631716624567815 - 0.004108339986196755*I, 0.5546602010779117 + 0.*I}}
12.85	{{0.44528348573750215 + 0.*I, -0.05863533300006368 + 0.003061322904554166*I}, {-0.05863533300006371 - 0.0030613229045541646*I, 0.5547165142624968 + 0.*I}}
12.86	{{0.44524361180861804 + 0.*I, -0.058638937279080344 + 0.002016883056486497*I}, {-0.058638937279080344 - 0.0020168830564864957*I, 0.5547563881913811 + 0.*I}}
12.870000000000001	{{0.44522013312226993 + 0.*I, -0.05864252950214033 + 0.000975323789451888*I}, {-0.0586425295021403 - 0.0009753237894518872*I, 0.554779866877729 + 0.*I}}
12.88	{{0.44521299798803926 + 0.*I, -0.058646109709765915 - 0.00006304992205105038*I}, {-0.05864610970976594 + 0.00006304992205105135*I, 0.5547870020119599 + 0.*I}}
12.89	{{0.4452221469149835 + 0.*I, -0.058649677942479744 - 0.001097931701667907*I}, {-0.058649677942479744 + 0.001097931701667908*I, 0.5547778530850155 + 0.*I}}
12.9	{{0.4452475124948658 + 0.*I, -0.05865323424080407 - 0.002129014001170181*I}, {-0.05865323424080407 + 0.0021290140011701823*I, 0.5547524875051333 + 0.*I}}
12.91	{{0.4452890234627629 + 0.*I, -0.05865677864516494 - 0.003155989374265711*I}, {-0.05865677864516494 + 0.003155989374265712*I, 0.5547109765372362 + 0.*I}}
12.92	{{0.4453466206846079 + 0.*I, -0.05866031119513321 - 0.004178570386728028*I}, {-0.05866031119513318 + 0.0041785703867280284*I, 0.5546533793153912 + 0.*I}}
12.93	{{0.44542024085689724 + 0.*I, -0.05866383192983479 - 0.005196484385563688*I}, {-0.05866383192983482 + 0.00519648438556369*I, 0.5545797591431019 + 0.*I}}
12.94	{{0.44550981444236526 + 0.*I, -0.05866734088839229 - 0.006209457104844436*I}, {-0.05866734088839229 + 0.006209457104844436*I, 0.5544901855576337 + 0.*I}}
12.950000000000001	{{0.4456152658109606 + 0.*I, -0.058670838109927737 - 0.007217212471624246*I}, {-0.05867083810992771 + 0.007217212471624246*I, 0.5543847341890384 + 0.*I}}
12.96	{{0.44573651309273277 + 0.*I, -0.05867432363356362 - 0.00821947276978985*I}, {-0.05867432363356362 + 0.00821947276978985*I, 0.5542634869072662 + 0.*I}}
12.97	{{0.44587346803528627 + 0.*I, -0.05867779749842236 - 0.009215958809677217*I}, {-0.05867779749842236 + 0.009215958809677217*I, 0.5541265319647127 + 0.*I}}
12.98	{{0.4460260358659757 + 0.*I, -0.0586812597436262 - 0.010206390103332215*I}, {-0.058681259743626174 + 0.010206390103332215*I, 0.5539739641340232 + 0.*I}}
12.99	{{0.4461941151590177 + 0.*I, -0.058684710408297536 - 0.011190485045285869*I}, {-0.05868471040829745 + 0.011190485045285869*I, 0.5538058848409813 + 0.*I}}
13.	{{0.4463775977076877 + 0.*I, -0.05868814953155857 - 0.01216796109871631*I}, {-0.0586881495315586 + 0.01216796109871631*I, 0.5536224022923113 + 0.*I}}
13.01	{{0.4465763687039537 + 0.*I, -0.058691577152528346 - 0.013138534979495485*I}, {-0.058691577152528346 + 0.013138534979495485*I, 0.5534236312960453 + 0.*I}}
13.02	{{0.44679031860352186 + 0.*I, -0.05869499330989908 - 0.01410193321824914*I}, {-0.05869499330989922 + 0.01410193321824914*I, 0.5532096813964771 + 0.*I}}
13.030000000000001	{{0.4470193393516516 + 0.*I, -0.058698398041535954 - 0.015057908959300547*I}, {-0.058698398041535954 + 0.015057908959300547*I, 0.5529806606483474 + 0.*I}}
13.040000000000001	{{0.4472633164534107 + 0.*I, -0.05870179138520942 - 0.016006218322489763*I}, {-0.05870179138520945 + 0.016006218322489763*I, 0.5527366835465882 + 0.*I}}
13.05	{{0.447522130655901 + 0.*I, -0.058705173378690134 - 0.0169466161703339*I}, {-0.058705173378690134 + 0.0169466161703339*I, 0.5524778693440979 + 0.*I}}
13.06	{{0.4477956578021391 + 0.*I, -0.058708544059748735 - 0.01787885622190166*I}, {-0.05870854405974876 + 0.01787885622190166*I, 0.5522043421978599 + 0.*I}}
13.07	{{0.44808376868792954 + 0.*I, -0.05871190346615576 - 0.018802691172679555*I}, {-0.05871190346615579 + 0.018802691172679555*I, 0.5519162313120693 + 0.*I}}
13.08	{{0.4483863289219113 + 0.*I, -0.058715251635682 - 0.019717872820348648*I}, {-0.058715251635682 + 0.019717872820348648*I, 0.5516136710780877 + 0.*I}}
13.09	{{0.44870319878896736 + 0.*I, -0.0587185886060978 - 0.020624152196391726*I}, {-0.0587185886060978 + 0.020624152196391726*I, 0.5512968012110315 + 0.*I}}
13.1	{{0.4490342331171763 + 0.*I, -0.05872191441517394 - 0.021521279703440897*I}, {-0.05872191441517394 + 0.021521279703440897*I, 0.5509657668828227 + 0.*I}}
13.11	{{0.449379281148486 + 0.*I, -0.05872522910068101 - 0.022409005258270557*I}, {-0.05872522910068101 + 0.022409005258270557*I, 0.5506207188515129 + 0.*I}}
13.120000000000001	{{0.4497381899295847 + 0.*I, -0.058728532700296016 - 0.023287080900025427*I}, {-0.058728532700296016 + 0.023287080900025427*I, 0.5502618100704144 + 0.*I}}
13.13	{{0.4501108118640701 + 0.*I, -0.058731825250893904 - 0.024155284285737193*I}, {-0.058731825250893877 + 0.024155284285737193*I, 0.5498891881359289 + 0.*I}}
13.14	{{0.45049699185269276 + 0.*I, -0.0587351067889432 - 0.02501340790223557*I}, {-0.058735106788943225 + 0.02501340790223557*I, 0.5495030081473061 + 0.*I}}
13.15	{{0.45089657111797643 + 0.*I, -0.05873837735090967 - 0.025861243794780813*I}, {-0.05873837735090967 + 0.025861243794780813*I, 0.5491034288820225 + 0.*I}}
13.16	{{0.4513093874239478 + 0.*I, -0.05874163697325879 - 0.026698583430546336*I}, {-0.058741636973258765 + 0.026698583430546336*I, 0.5486906125760511 + 0.*I}}
13.17	{{0.4517352749384982 + 0.*I, -0.058744885692456145 - 0.027525217766399473*I}, {-0.05874488569245617 + 0.027525217766399473*I, 0.5482647250615007 + 0.*I}}
13.18	{{0.4521740640972983 + 0.*I, -0.05874812354496736 - 0.02834093732262541*I}, {-0.058748123544967334 + 0.02834093732262541*I, 0.5478259359027007 + 0.*I}}
13.19	{{0.4526255814694542 + 0.*I, -0.058751350567257915 - 0.02914553226255416*I}, {-0.05875135056725794 + 0.02914553226255416*I, 0.5473744185305447 + 0.*I}}
13.200000000000001	{{0.45308964962509146 + 0.*I, -0.05875456679579358 - 0.029938792478045498*I}, {-0.05875456679579355 + 0.029938792478045498*I, 0.5469103503749075 + 0.*I}}
13.21	{{0.4535660870050541 + 0.*I, -0.05875777226703974 - 0.03072050768078642*I}, {-0.058757772267039765 + 0.03072050768078642*I, 0.5464339129949449 + 0.*I}}
13.22	{{0.4540547080928019 + 0.*I, -0.05876096701745845 - 0.031490467607962085*I}, {-0.058760967017458476 + 0.031490467607962085*I, 0.5459452919071971 + 0.*I}}
13.23	{{0.45455533061016756 + 0.*I, -0.05876415108310601 - 0.03224847583428112*I}, {-0.05876415108310598 + 0.03224847583428112*I, 0.5454446693898315 + 0.*I}}
13.24	{{0.4550677662638737 + 0.*I, -0.058767324499272605 - 0.03299436317395953*I}, {-0.058767324499272605 + 0.03299436317395953*I, 0.5449322337361254 + 0.*I}}
13.25	{{0.45559182187431396 + 0.*I, -0.05877048730116402 - 0.03372796363965683*I}, {-0.05877048730116402 + 0.03372796363965683*I, 0.5444081781256851 + 0.*I}}
13.26	{{0.45612730230306053 + 0.*I, -0.05877363952398576 - 0.03444911127859693*I}, {-0.05877363952398576 + 0.03444911127859693*I, 0.5438726976969387 + 0.*I}}
13.27	{{0.4566740103264487 + 0.*I, -0.05877678120294352 - 0.035157640187907055*I}, {-0.058776781202943496 + 0.035157640187907055*I, 0.5433259896735504 + 0.*I}}
13.280000000000001	{{0.45723174650909837 + 0.*I, -0.05877991237324287 - 0.03585338453569392*I}, {-0.05877991237324287 + 0.03585338453569392*I, 0.5427682534909006 + 0.*I}}
13.290000000000001	{{0.45780030907754976 + 0.*I, -0.05878303307008961 - 0.03653617858786117*I}, {-0.05878303307008961 + 0.03653617858786117*I, 0.5421996909224494 + 0.*I}}
13.3	{{0.45837949379420595 + 0.*I, -0.05878614332868934 - 0.037205856740675544*I}, {-0.058786143328689366 + 0.037205856740675544*I, 0.5416205062057932 + 0.*I}}
13.31	{{0.4589690938317603 + 0.*I, -0.058789243184247636 - 0.03786225355907023*I}, {-0.058789243184247636 + 0.03786225355907023*I, 0.5410309061682389 + 0.*I}}
13.32	{{0.45956889964829784 + 0.*I, -0.05879233267197015 - 0.03850520382068279*I}, {-0.05879233267197018 + 0.03850520382068279*I, 0.5404311003517013 + 0.*I}}
13.33	{{0.46017870126065685 + 0.*I, -0.05879541182697201 - 0.0391345461140753*I}, {-0.058795411826971955 + 0.0391345461140753*I, 0.5398212987393423 + 0.*I}}
13.34	{{0.4607982869194895 + 0.*I, -0.05879848068361565 - 0.039750146612922296*I}, {-0.05879848068361562 + 0.039750146612922296*I, 0.5392017130805096 + 0.*I}}
13.35	{{0.46142743540378245 + 0.*I, -0.0588015392758931 - 0.04035188448817293*I}, {-0.0588015392758931 + 0.04035188448817293*I, 0.5385725645962167 + 0.*I}}
13.36	{{0.462065924669384 + 0.*I, -0.05880458763779342 - 0.040939639632608*I}, {-0.05880458763779342 + 0.040939639632608*I, 0.5379340753306151 + 0.*I}}
13.370000000000001	{{0.4627135321019902 + 0.*I, -0.05880762580330587 - 0.041513292576933675*I}, {-0.058807625803305924 + 0.041513292576933675*I, 0.5372864678980089 + 0.*I}}
13.38	{{0.4633700344055005 + 0.*I, -0.05881065380641984 - 0.04207272445953764*I}, {-0.058810653806419866 + 0.04207272445953764*I, 0.5366299655944986 + 0.*I}}
13.39	{{0.46403520748892585 + 0.*I, -0.058813671681124446 - 0.042617817001610055*I}, {-0.058813671681124446 + 0.042617817001610055*I, 0.5359647925110731 + 0.*I}}
13.4	{{0.4647088263520198 + 0.*I, -0.05881667946140892 - 0.043148452487670165*I}, {-0.058816679461408894 + 0.043148452487670165*I, 0.5352911736479793 + 0.*I}}
13.41	{{0.46539066496981446 + 0.*I, -0.05881967718126252 - 0.04366451375154258*I}, {-0.05881967718126249 + 0.04366451375154258*I, 0.5346093350301846 + 0.*I}}
13.42	{{0.466080496176237 + 0.*I, -0.058822664874674524 - 0.044165884167815854*I}, {-0.058822664874674496 + 0.044165884167815854*I, 0.5339195038237622 + 0.*I}}
13.43	{{0.4667780917993455 + 0.*I, -0.05882564257563036 - 0.044652447869822164*I}, {-0.05882564257563033 + 0.044652447869822164*I, 0.5332219082006535 + 0.*I}}
13.44	{{0.46748322441762913 + 0.*I, -0.05882861031772982 - 0.04512410487796334*I}, {-0.05882861031772982 + 0.04512410487796334*I, 0.53251677558237 + 0.*I}}
13.450000000000001	{{0.4681956544727808 + 0.*I, -0.05883156813386359 - 0.045580779538007675*I}, {-0.05883156813386359 + 0.045580779538007675*I, 0.5318043455272182 + 0.*I}}
13.46	{{0.4689151396631194 + 0.*I, -0.0588345160568465 - 0.04602239925576989*I}, {-0.0588345160568465 + 0.04602239925576989*I, 0.5310848603368796 + 0.*I}}
13.47	{{0.4696414385827109 + 0.*I, -0.0588374541194934 - 0.04644889266966987*I}, {-0.0588374541194934 + 0.04644889266966987*I, 0.5303585614172883 + 0.*I}}
13.48	{{0.4703743106290789 + 0.*I, -0.05884038235461925 - 0.04686018957229855*I}, {-0.05884038235461919 + 0.04686018957229855*I, 0.5296256893709201 + 0.*I}}
13.49	{{0.47111351590800904 + 0.*I, -0.05884330079503869 - 0.04725622083676824*I}, {-0.058843300795038606 + 0.04725622083676824*I, 0.52888648409199 + 0.*I}}
13.5	{{0.47185881513560635 + 0.*I, -0.05884620947356686 - 0.04763691834793291*I}, {-0.05884620947356689 + 0.04763691834793291*I, 0.5281411848643927 + 0.*I}}
13.51	{{0.4726099695377688 + 0.*I, -0.058849108423018354 - 0.048002214938557955*I}, {-0.05884910842301838 + 0.048002214938557955*I, 0.5273900304622303 + 0.*I}}
13.52	{{0.4733667407472376 + 0.*I, -0.05885199767620833 - 0.048352044330513995*I}, {-0.05885199767620833 + 0.048352044330513995*I, 0.5266332592527615 + 0.*I}}
13.530000000000001	{{0.47412889069839426 + 0.*I, -0.05885487726595151 - 0.048686341081067806*I}, {-0.05885487726595154 + 0.048686341081067806*I, 0.525871109301605 + 0.*I}}
13.540000000000001	{{0.4748961824853283 + 0.*I, -0.058857747224974916 - 0.049005044696166844*I}, {-0.058857747224974916 + 0.049005044696166844*I, 0.5251038175146707 + 0.*I}}
13.55	{{0.4756683709134927 + 0.*I, -0.05886060758530032 - 0.049308120552566254*I}, {-0.05886060758530032 + 0.049308120552566254*I, 0.5243316290865064 + 0.*I}}
13.56	{{0.47644520085322306 + 0.*I, -0.05886345837861082 - 0.04959554373938257*I}, {-0.05886345837861082 + 0.04959554373938257*I, 0.523554799146776 + 0.*I}}
13.57	{{0.47722641912115316 + 0.*I, -0.058866299636587516 - 0.04986729107975788*I}, {-0.058866299636587516 + 0.04986729107975788*I, 0.5227735808788461 + 0.*I}}
13.58	{{0.4780117747278542 + 0.*I, -0.05886913139091138 - 0.05012334108663079*I}, {-0.05886913139091135 + 0.05012334108663079*I, 0.5219882252721448 + 0.*I}}
13.59	{{0.47880101880433523 + 0.*I, -0.05887195367326359 - 0.050363673844893375*I}, {-0.05887195367326356 + 0.050363673844893375*I, 0.5211989811956639 + 0.*I}}
13.6	{{0.4795939045244719 + 0.*I, -0.058874766515325166 - 0.050588270897702854*I}, {-0.058874766515325166 + 0.050588270897702854*I, 0.5204060954755271 + 0.*I}}
13.61	{{0.4803901870235153 + 0.*I, -0.05887756994877705 - 0.05079711513706575*I}, {-0.05887756994877705 + 0.05079711513706575*I, 0.5196098129764838 + 0.*I}}
13.620000000000001	{{0.4811896233128165 + 0.*I, -0.058880364005300556 - 0.0509901906988056*I}, {-0.058880364005300556 + 0.0509901906988056*I, 0.5188103766871826 + 0.*I}}
13.63	{{0.48199197219092016 + 0.*I, -0.0588831487165766 - 0.05116748286202303*I}, {-0.0588831487165766 + 0.05116748286202303*I, 0.5180080278090788 + 0.*I}}
13.64	{{0.4827969943135426 + 0.*I, -0.058885924114282284 - 0.05132897826517536*I}, {-0.058885924114282284 + 0.05132897826517536*I, 0.5172030056864565 + 0.*I}}
13.65	{{0.48360444848692047 + 0.*I, -0.05888869022972826 - 0.05147467931610793*I}, {-0.05888869022972826 + 0.05147467931610793*I, 0.5163955515130785 + 0.*I}}
13.66	{{0.48441407733482444 + 0.*I, -0.05889144709356886 - 0.05160460695148763*I}, {-0.05889144709356886 + 0.05160460695148763*I, 0.5155859226651746 + 0.*I}}
13.67	{{0.4852256231331961 + 0.*I, -0.058894194736390515 - 0.051718784731726974*I}, {-0.05889419473639049 + 0.051718784731726974*I, 0.5147743768668029 + 0.*I}}
13.68	{{0.4860388316030745 + 0.*I, -0.05889693318877964 - 0.051817238410673414*I}, {-0.05889693318877959 + 0.051817238410673414*I, 0.5139611683969245 + 0.*I}}
13.69	{{0.48685345186161066 + 0.*I, -0.058899662481322584 - 0.05189999577956253*I}, {-0.058899662481322584 + 0.05189999577956253*I, 0.5131465481383883 + 0.*I}}
13.700000000000001	{{0.4876692363678921 + 0.*I, -0.058902382644605844 - 0.05196708651427145*I}, {-0.058902382644605844 + 0.05196708651427145*I, 0.5123307636321068 + 0.*I}}
13.71	{{0.4884859408636923 + 0.*I, -0.05890509370921598 - 0.05201854202601864*I}, {-0.05890509370921598 + 0.05201854202601864*I, 0.5115140591363068 + 0.*I}}
13.72	{{0.48930332430926626 + 0.*I, -0.05890779570573934 - 0.05205439531565364*I}, {-0.05890779570573931 + 0.05205439531565364*I, 0.5106966756907327 + 0.*I}}
13.73	{{0.4901211488143163 + 0.*I, -0.058910488664762284 - 0.052074680831677427*I}, {-0.058910488664762256 + 0.052074680831677427*I, 0.5098788511856829 + 0.*I}}
13.74	{{0.49093917956425576 + 0.*I, -0.0589131726168714 - 0.052079434332129686*I}, {-0.0589131726168714 + 0.052079434332129686*I, 0.5090608204357432 + 0.*I}}
13.75	{{0.4917571841544737 + 0.*I, -0.058915847592568016 - 0.05206869697100192*I}, {-0.05891584759256807 + 0.05206869697100192*I, 0.5082428158455253 + 0.*I}}
13.76	{{0.4925749167918043 + 0.*I, -0.058918513621692536 - 0.052042530815548015*I}, {-0.058918513621692536 + 0.052042530815548015*I, 0.5074250832081947 + 0.*I}}
13.77	{{0.4933921227089252 + 0.*I, -0.05892117073377612 - 0.0520010034776144*I}, {-0.05892117073377612 + 0.0520010034776144*I, 0.5066078772910738 + 0.*I}}
13.780000000000001	{{0.49420855142070913 + 0.*I, -0.05892381895834847 - 0.051944185046698385*I}, {-0.058923818958348445 + 0.051944185046698385*I, 0.5057914485792898 + 0.*I}}
13.790000000000001	{{0.49502395693863754 + 0.*I, -0.058926458324939174 - 0.0518721480696198*I}, {-0.0589264583249392 + 0.0518721480696198*I, 0.5049760430613615 + 0.*I}}
13.8	{{0.49583809774200066 + 0.*I, -0.05892908886307796 - 0.051784967365744665*I}, {-0.058929088863078016 + 0.051784967365744665*I, 0.5041619022579983 + 0.*I}}
13.81	{{0.4966507367431005 + 0.*I, -0.05893171060229446 - 0.051682719844719734*I}, {-0.05893171060229446 + 0.051682719844719734*I, 0.5033492632568985 + 0.*I}}
13.82	{{0.49746164124654757 + 0.*I, -0.05893432357211806 - 0.05156548432688628*I}, {-0.05893432357211806 + 0.05156548432688628*I, 0.5025383587534514 + 0.*I}}
13.83	{{0.49827058290274817 + 0.*I, -0.05893692780207874 - 0.051433341366538855*I}, {-0.058936927802078765 + 0.051433341366538855*I, 0.5017294170972508 + 0.*I}}
13.84	{{0.4990773376556838 + 0.*I, -0.05893952332170599 - 0.05128637307819275*I}, {-0.05893952332170596 + 0.05128637307819275*I, 0.5009226623443154 + 0.*I}}
13.85	{{0.4998816857247921 + 0.*I, -0.058942110160525224 - 0.051124663331671316*I}, {-0.058942110160525224 + 0.051124663331671316*I, 0.5001183142752069 + 0.*I}}
13.86	{{0.500683403133293 + 0.*I, -0.05894468834771413 - 0.050948309581588934*I}, {-0.05894468834771413 + 0.050948309581588934*I, 0.49931659686670604 + 0.*I}}
13.870000000000001	{{0.5014822481172427 + 0.*I, -0.058947257911842466 - 0.050757420108685704*I}, {-0.058947257911842466 + 0.050757420108685704*I, 0.4985177518827562 + 0.*I}}
13.88	{{0.5022779808637626 + 0.*I, -0.05894981888141962 - 0.05055210516757056*I}, {-0.05894981888141962 + 0.05055210516757056*I, 0.4977220191362365 + 0.*I}}
13.89	{{0.503070366951134 + 0.*I, -0.05895237128495509 - 0.0503324778261529*I}, {-0.05895237128495509 + 0.0503324778261529*I, 0.49692963304886495 + 0.*I}}
13.9	{{0.5038591773462681 + 0.*I, -0.05895491515095799 - 0.0500986537567471*I}, {-0.05895491515095799 + 0.0500986537567471*I, 0.49614082265373105 + 0.*I}}
13.91	{{0.5046441883955012 + 0.*I, -0.05895745050793788 - 0.04985075102868044*I}, {-0.05895745050793788 + 0.04985075102868044*I, 0.49535581160449793 + 0.*I}}
13.92	{{0.5054251818087824 + 0.*I, -0.05895997738440395 - 0.049588889902591575*I}, {-0.05895997738440395 + 0.049588889902591575*I, 0.49457481819121674 + 0.*I}}
13.93	{{0.5062019446373164 + 0.*I, -0.05896249580886562 - 0.04931319262660404*I}, {-0.05896249580886562 + 0.04931319262660404*I, 0.49379805536268273 + 0.*I}}
13.94	{{0.5069742692447363 + 0.*I, -0.058965005809832244 - 0.04902378323455765*I}, {-0.05896500580983227 + 0.04902378323455765*I, 0.49302573075526274 + 0.*I}}
13.950000000000001	{{0.5077419532718794 + 0.*I, -0.05896750741581319 - 0.048720787346479014*I}, {-0.058967507415813164 + 0.048720787346479014*I, 0.4922580467281198 + 0.*I}}
13.96	{{0.508504797541683 + 0.*I, -0.0589700006552355 - 0.048404335691447996*I}, {-0.05897000065523553 + 0.048404335691447996*I, 0.4914952024583161 + 0.*I}}
13.97	{{0.5092625864033262 + 0.*I, -0.058972485555906756 - 0.048074572545263414*I}, {-0.0589724855559067 + 0.048074572545263414*I, 0.4907374135966729 + 0.*I}}
13.98	{{0.5100150973463262 + 0.*I, -0.058974962145352444 - 0.04773164330011011*I}, {-0.05897496214535247 + 0.04773164330011011*I, 0.4899849026536729 + 0.*I}}
13.99	{{0.5107621137761086 + 0.*I, -0.058977430451097074 - 0.04737569622288098*I}, {-0.058977430451097074 + 0.04737569622288098*I, 0.48923788622389064 + 0.*I}}
14.	{{0.5115034251793067 + 0.*I, -0.05897989050066477 - 0.0470068824446778*I}, {-0.05897989050066474 + 0.0470068824446778*I, 0.4884965748206924 + 0.*I}}
14.01	{{0.5122388271402005 + 0.*I, -0.05898234232157987 - 0.04662535573673216*I}, {-0.05898234232157981 + 0.04662535573673216*I, 0.4877611728597986 + 0.*I}}
14.02	{{0.512968121350107 + 0.*I, -0.05898478594136669 - 0.046231272286990456*I}, {-0.05898478594136669 + 0.046231272286990456*I, 0.48703187864989206 + 0.*I}}
14.030000000000001	{{0.5136911156097571 + 0.*I, -0.058987221387549665 - 0.04582479047755939*I}, {-0.05898722138754964 + 0.04582479047755939*I, 0.486308884390242 + 0.*I}}
14.040000000000001	{{0.5144076238246947 + 0.*I, -0.05898964868765291 - 0.045406070663208134*I}, {-0.05898964868765291 + 0.045406070663208134*I, 0.4855923761753044 + 0.*I}}
14.05	{{0.5151174659937514 + 0.*I, -0.05899206786920089 - 0.04497527495111924*I}, {-0.058992067869200915 + 0.04497527495111924*I, 0.48488253400624776 + 0.*I}}
14.06	{{0.5158204680907699 + 0.*I, -0.058994478959713575 - 0.044532567352476286*I}, {-0.0589944789597136 + 0.044532567352476286*I, 0.4841795319092293 + 0.*I}}
14.07	{{0.5165164501269192 + 0.*I, -0.05899688198638042 - 0.044078121581395055*I}, {-0.05899688198638048 + 0.044078121581395055*I, 0.4834835498730799 + 0.*I}}
14.08	{{0.5172052151771054 + 0.*I, -0.05899927697582913 - 0.043612113712414434*I}, {-0.05899927697582913 + 0.043612113712414434*I, 0.4827947848228937 + 0.*I}}
14.09	{{0.5178865701567332 + 0.*I, -0.05900166395463277 - 0.04313472102383891*I}, {-0.059001663954632744 + 0.04313472102383891*I, 0.48211342984326594 + 0.*I}}
14.1	{{0.5185603285126763 + 0.*I, -0.05900404294936479 - 0.042646123832263315*I}, {-0.05900404294936479 + 0.042646123832263315*I, 0.4814396714873227 + 0.*I}}
14.11	{{0.5192263102643393 + 0.*I, -0.05900641398659845 - 0.04214650526051659*I}, {-0.05900641398659848 + 0.04214650526051659*I, 0.4807736897356598 + 0.*I}}
14.120000000000001	{{0.5198843420375002 + 0.*I, -0.05900877709290708 - 0.04163605100524776*I}, {-0.05900877709290708 + 0.04163605100524776*I, 0.4801156579624988 + 0.*I}}
14.13	{{0.5205342570909378 + 0.*I, -0.05901113229486396 - 0.04111494910435552*I}, {-0.05901113229486396 + 0.04111494910435552*I, 0.4794657429090613 + 0.*I}}
14.14	{{0.5211758953358532 + 0.*I, -0.059013479619042464 - 0.04058338970445851*I}, {-0.05901347961904249 + 0.04058338970445851*I, 0.47882410466414604 + 0.*I}}
14.15	{{0.5218091033480963 + 0.*I, -0.05901581909201578 - 0.04004156482861011*I}, {-0.05901581909201575 + 0.04004156482861011*I, 0.4781908966519029 + 0.*I}}
14.16	{{0.5224337343732189 + 0.*I, -0.059018150740357184 - 0.03948966814445381*I}, {-0.05901815074035721 + 0.03948966814445381*I, 0.4775662656267802 + 0.*I}}
14.17	{{0.5230496450857355 + 0.*I, -0.05902047459056084 - 0.03892789746341556*I}, {-0.05902047459056084 + 0.03892789746341556*I, 0.47695035491426374 + 0.*I}}
14.18	{{0.5236566749122741 + 0.*I, -0.05902279066853944 - 0.038356455466246706*I}, {-0.05902279066853944 + 0.038356455466246706*I, 0.47634332508772503 + 0.*I}}
14.19	{{0.5242546592822608 + 0.*I, -0.05902509899994954 - 0.03777554185118465*I}, {-0.05902509899994954 + 0.03777554185118465*I, 0.47574534071773833 + 0.*I}}
14.200000000000001	{{0.5248434403119916 + 0.*I, -0.05902739961044609 - 0.03718535921090776*I}, {-0.05902739961044609 + 0.03718535921090776*I, 0.4751565596880075 + 0.*I}}
14.21	{{0.525422866915999 + 0.*I, -0.05902969252568446 - 0.03658611302266342*I}, {-0.059029692525684435 + 0.03658611302266342*I, 0.47457713308400007 + 0.*I}}
14.22	{{0.5259927948635866 + 0.*I, -0.059031977771319605 - 0.03597801141555372*I}, {-0.059031977771319605 + 0.03597801141555372*I, 0.4740072051364125 + 0.*I}}
14.23	{{0.5265530868282156 + 0.*I, -0.05903425537300688 - 0.035361264936681555*I}, {-0.05903425537300683 + 0.035361264936681555*I, 0.4734469131717836 + 0.*I}}
14.24	{{0.5271036124297199 + 0.*I, -0.05903652535640125 - 0.03473608631635589*I}, {-0.05903652535640125 + 0.03473608631635589*I, 0.4728963875702793 + 0.*I}}
14.25	{{0.5276442482693334 + 0.*I, -0.059038787747157984 - 0.03410269023255257*I}, {-0.059038787747157984 + 0.03410269023255257*I, 0.4723557517306657 + 0.*I}}
14.26	{{0.5281748779575155 + 0.*I, -0.059041042570932234 - 0.033461293074830104*I}, {-0.059041042570932234 + 0.033461293074830104*I, 0.4718251220424836 + 0.*I}}
14.27	{{0.5286953918978691 + 0.*I, -0.0590432898533749 - 0.032812113029328856*I}, {-0.0590432898533749 + 0.032812113029328856*I, 0.47130460810213004 + 0.*I}}
14.280000000000001	{{0.52920567358792 + 0.*I, -0.05904552961982265 - 0.03215537298516753*I}, {-0.059045529619822706 + 0.03215537298516753*I, 0.4707943264120791 + 0.*I}}
14.290000000000001	{{0.5297055925856244 + 0.*I, -0.05904776189509295 - 0.03149129011203601*I}, {-0.059047761895092976 + 0.03149129011203601*I, 0.47029440741437467 + 0.*I}}
14.3	{{0.5301950235337228 + 0.*I, -0.059049986703954366 - 0.030820081984753955*I}, {-0.059049986703954394 + 0.030820081984753955*I, 0.46980497646627634 + 0.*I}}
14.31	{{0.5306738478529556 + 0.*I, -0.05905220407117562 - 0.030141969045765*I}, {-0.05905220407117559 + 0.030141969045765*I, 0.46932615214704354 + 0.*I}}
14.32	{{0.5311419538186147 + 0.*I, -0.05905441402152553 - 0.0294571743804902*I}, {-0.05905441402152556 + 0.0294571743804902*I, 0.4688580461813844 + 0.*I}}
14.33	{{0.5315992366302689 + 0.*I, -0.059056616579772875 - 0.02876592349063455*I}, {-0.0590566165797729 + 0.02876592349063455*I, 0.46840076336973024 + 0.*I}}
14.34	{{0.5320455984746105 + 0.*I, -0.059058811770686365 - 0.028068444065632633*I}, {-0.059058811770686365 + 0.028068444065632633*I, 0.4679544015253887 + 0.*I}}
14.35	{{0.53248094858138 + 0.*I, -0.059060999619034604 - 0.02736496575242389*I}, {-0.05906099961903463 + 0.02736496575242389*I, 0.46751905141861916 + 0.*I}}
14.36	{{0.5329052032723199 + 0.*I, -0.059063180149586475 - 0.026655719923748815*I}, {-0.05906318014958645 + 0.026655719923748815*I, 0.4670947967276792 + 0.*I}}
14.370000000000001	{{0.5333182860031267 + 0.*I, -0.05906535338711072 - 0.025940939445155815*I}, {-0.05906535338711072 + 0.025940939445155815*I, 0.4666817139968724 + 0.*I}}
14.38	{{0.5337201234111529 + 0.*I, -0.05906751935629917 - 0.025220859827674663*I}, {-0.05906751935629917 + 0.025220859827674663*I, 0.4662798765888462 + 0.*I}}
14.39	{{0.5341106263998806 + 0.*I, -0.059069678081299926 - 0.02449571266669136*I}, {-0.0590696780812999 + 0.02449571266669136*I, 0.4658893736001185 + 0.*I}}
14.4	{{0.5344897050146368 + 0.*I, -0.059071829586026636 - 0.023765723290272267*I}, {-0.05907182958602661 + 0.023765723290272267*I, 0.46551029498536234 + 0.*I}}
14.41	{{0.5348572758563286 + 0.*I, -0.05907397389439231 - 0.023031119581336846*I}, {-0.05907397389439234 + 0.023031119581336846*I, 0.4651427241436706 + 0.*I}}
14.42	{{0.5352132621426463 + 0.*I, -0.05907611103030988 - 0.02229213196546932*I}, {-0.059076111030309825 + 0.02229213196546932*I, 0.4647867378573528 + 0.*I}}
14.43	{{0.5355575937949004 + 0.*I, -0.05907824101769232 - 0.02154899319923737*I}, {-0.05907824101769232 + 0.02154899319923737*I, 0.4644424062050988 + 0.*I}}
14.44	{{0.5358902075185117 + 0.*I, -0.05908036388045254 - 0.02080193815583208*I}, {-0.05908036388045246 + 0.02080193815583208*I, 0.4641097924814874 + 0.*I}}
14.450000000000001	{{0.53621104687708 + 0.*I, -0.05908247964250346 - 0.020051203608205084*I}, {-0.05908247964250346 + 0.020051203608205084*I, 0.46378895312291923 + 0.*I}}
14.46	{{0.5365200623599629 + 0.*I, -0.05908458832775809 - 0.019297028009876847*I}, {-0.05908458832775812 + 0.019297028009876847*I, 0.46347993764003637 + 0.*I}}
14.47	{{0.5368172114432995 + 0.*I, -0.059086689960129335 - 0.018539651273595196*I}, {-0.05908668996012936 + 0.018539651273595196*I, 0.4631827885566997 + 0.*I}}
14.48	{{0.5371024582943646 + 0.*I, -0.05908878456352573 - 0.017779314769875456*I}, {-0.05908878456352573 + 0.017779314769875456*I, 0.4628975417056346 + 0.*I}}
14.49	{{0.5373757601789362 + 0.*I, -0.059090872161557784 - 0.01701625915757909*I}, {-0.05909087216155773 + 0.01701625915757909*I, 0.4626242398210628 + 0.*I}}
14.5	{{0.5376370649982867 + 0.*I, -0.05909295277735535 - 0.016250712687850968*I}, {-0.05909295277735538 + 0.016250712687850968*I, 0.46236293500171244 + 0.*I}}
14.51	{{0.5378863262062904 + 0.*I, -0.05909502643400544 - 0.015482903271257826*I}, {-0.05909502643400544 + 0.015482903271257826*I, 0.4621136737937088 + 0.*I}}
14.52	{{0.5381235034172529 + 0.*I, -0.05909709315459455 - 0.014713061168435924*I}, {-0.05909709315459455 + 0.014713061168435924*I, 0.4618764965827462 + 0.*I}}
14.530000000000001	{{0.5383485625059768 + 0.*I, -0.059099152962209495 - 0.01394141880042698*I}, {-0.059099152962209495 + 0.01394141880042698*I, 0.4616514374940224 + 0.*I}}
14.540000000000001	{{0.5385614757022201 + 0.*I, -0.05910120587993695 - 0.013168210555646251*I}, {-0.05910120587993695 + 0.013168210555646251*I, 0.4614385242977791 + 0.*I}}
14.55	{{0.5387622216794515 + 0.*I, -0.059103251930863604 - 0.012393672593634445*I}, {-0.059103251930863604 + 0.012393672593634445*I, 0.4612377783205476 + 0.*I}}
14.56	{{0.5389507856378088 + 0.*I, -0.05910529113807628 - 0.011618042645754076*I}, {-0.059105291138076305 + 0.011618042645754076*I, 0.4610492143621904 + 0.*I}}
14.57	{{0.5391271593811711 + 0.*I, -0.05910732352466164 - 0.010841559812983226*I}, {-0.05910732352466164 + 0.01084155981298323*I, 0.46087284061882816 + 0.*I}}
14.58	{{0.5392913413882605 + 0.*I, -0.0591093491137063 - 0.01006446436096953*I}, {-0.05910934911370633 + 0.010064464360969534*I, 0.4607086586117387 + 0.*I}}
14.59	{{0.5394433326743949 + 0.*I, -0.059111367928223024 - 0.009286997382708615*I}, {-0.05911136792822305 + 0.009286997382708616*I, 0.4605566673256042 + 0.*I}}
14.6	{{0.5395831220009509 + 0.*I, -0.059113379990714615 - 0.00850938830828808*I}, {-0.059113379990714615 + 0.008509388308288082*I, 0.4604168779990482 + 0.*I}}
14.61	{{0.5397107002213735 + 0.*I, -0.059115385323470965 - 0.0077318581585791865*I}, {-0.05911538532347094 + 0.007731858158579189*I, 0.46028929977862565 + 0.*I}}
14.620000000000001	{{0.5398260637893124 + 0.*I, -0.059117383948780994 - 0.006954629872415341*I}, {-0.059117383948780966 + 0.0069546298724153435*I, 0.4601739362106867 + 0.*I}}
14.63	{{0.5399292147787776 + 0.*I, -0.05911937588893379 - 0.006177928295025513*I}, {-0.05911937588893382 + 0.006177928295025515*I, 0.46007078522122147 + 0.*I}}
14.64	{{0.5400201609883766 + 0.*I, -0.05912136116621833 - 0.005401980012413089*I}, {-0.059121361166218356 + 0.0054019800124130895*I, 0.45997983901162254 + 0.*I}}
14.65	{{0.5400989160407426 + 0.*I, -0.059123339802923836 - 0.004627013181957046*I}, {-0.05912333980292386 + 0.004627013181957048*I, 0.45990108395925655 + 0.*I}}
14.66	{{0.5401654994770456 + 0.*I, -0.05912531182133918 - 0.003853257359365802*I}, {-0.05912531182133918 + 0.003853257359365803*I, 0.4598345005229536 + 0.*I}}
14.67	{{0.540219936846473 + 0.*I, -0.05912727724375336 - 0.0030809433221165384*I}, {-0.059127277243753384 + 0.0030809433221165392*I, 0.4597800631535261 + 0.*I}}
14.68	{{0.5402622597905781 + 0.*I, -0.0591292360924556 - 0.0023103028895185723*I}, {-0.05912923609245563 + 0.002310302889518574*I, 0.4597377402094211 + 0.*I}}
14.69	{{0.5402925057010788 + 0.*I, -0.05913118838973028 - 0.0015415688222534534*I}, {-0.059131188389730305 + 0.001541568822253455*I, 0.4597074942989203 + 0.*I}}
14.700000000000001	{{0.5403107060117629 + 0.*I, -0.05913313415757915 - 0.0007749680694212499*I}, {-0.05913313415757915 + 0.0007749680694212515*I, 0.4596892939882361 + 0.*I}}
14.71	{{0.5403168882159188 + 0.*I, -0.059135073417559914 - 0.000010710620054420815*I}, {-0.059135073417559886 + 0.000010710620054422346*I, 0.4596831117840803 + 0.*I}}
14.72	{{0.5403110850348567 + 0.*I, -0.05913700619119128 + 0.0007509945049798516*I}, {-0.05913700619119128 - 0.0007509945049798501*I, 0.45968891496514236 + 0.*I}}
14.73	{{0.5402933340043528 + 0.*I, -0.05913893249999225 + 0.0015099367104032416*I}, {-0.059138932499992275 - 0.0015099367104032405*I, 0.45970666599564636 + 0.*I}}
14.74	{{0.540263677584139 + 0.*I, -0.05914085236548183 + 0.002265903959879643*I}, {-0.05914085236548183 - 0.002265903959879641*I, 0.45973632241586004 + 0.*I}}
14.75	{{0.5402221632636245 + 0.*I, -0.059142765809178904 + 0.0030186829135452433*I}, {-0.059142765809178904 - 0.003018682913545242*I, 0.4597778367363746 + 0.*I}}
14.76	{{0.5401688436637178 + 0.*I, -0.05914467285260233 + 0.003768059069612823*I}, {-0.05914467285260236 - 0.0037680590696128223*I, 0.45983115633628135 + 0.*I}}
14.77	{{0.5401037766346299 + 0.*I, -0.05914657351727112 + 0.004513816909947786*I}, {-0.059146573517271095 - 0.004513816909947785*I, 0.4598962233653691 + 0.*I}}
14.780000000000001	{{0.5400270253495355 + 0.*I, -0.05914846782470409 + 0.005255740049506679*I}, {-0.05914846782470409 - 0.005255740049506678*I, 0.4599729746504636 + 0.*I}}
14.790000000000001	{{0.5399386583939711 + 0.*I, -0.059150355796420306 + 0.00599361138952451*I}, {-0.05915035579642028 - 0.0059936113895245075*I, 0.46006134160602796 + 0.*I}}
14.8	{{0.5398387459881479 + 0.*I, -0.05915223745386691 + 0.006727214891020865*I}, {-0.05915223745386694 - 0.006727214891020863*I, 0.4601612540118513 + 0.*I}}
14.81	{{0.539727350981226 + 0.*I, -0.05915411281801419 + 0.007456351946038361*I}, {-0.05915411281801422 - 0.007456351946038359*I, 0.4602726490187731 + 0.*I}}
14.82	{{0.5396045406807719 + 0.*I, -0.05915598190963817 + 0.008180833207361881*I}, {-0.05915598190963817 - 0.008180833207361878*I, 0.46039545931922715 + 0.*I}}
14.83	{{0.539470386392757 + 0.*I, -0.05915784474951413 + 0.008900468248070325*I}, {-0.05915784474951413 - 0.008900468248070323*I, 0.4605296136072422 + 0.*I}}
14.84	{{0.5393249634118703 + 0.*I, -0.0591597013584175 + 0.00961506556546744*I}, {-0.05915970135841747 - 0.009615065565467436*I, 0.46067503658812875 + 0.*I}}
14.85	{{0.5391683511289647 + 0.*I, -0.05916155175712373 + 0.010324432683067182*I}, {-0.059161551757123704 - 0.01032443268306718*I, 0.46083164887103434 + 0.*I}}
14.86	{{0.5390006331357297 + 0.*I, -0.059163395966408266 + 0.011028376256911587*I}, {-0.059163395966408294 - 0.011028376256911585*I, 0.46099936686426946 + 0.*I}}
14.870000000000001	{{0.5388218973264602 + 0.*I, -0.0591652340070464 + 0.011726702186146298*I}, {-0.05916523400704643 - 0.011726702186146298*I, 0.46117810267353887 + 0.*I}}
14.88	{{0.5386322359967894 + 0.*I, -0.05916706589981377 + 0.01241921572777462*I}, {-0.05916706589981377 - 0.01241921572777462*I, 0.46136776400320956 + 0.*I}}
14.89	{{0.5384317459392516 + 0.*I, -0.05916889166548561 + 0.013105721615514168*I}, {-0.059168891665485585 - 0.013105721615514168*I, 0.46156825406074753 + 0.*I}}
14.9	{{0.538220528098576 + 0.*I, -0.05917071132483273 + 0.013786024260838872*I}, {-0.05917071132483273 - 0.013786024260838872*I, 0.461779471901423 + 0.*I}}
14.91	{{0.5379986792044149 + 0.*I, -0.0591725248983577 + 0.01445993801433042*I}, {-0.0591725248983577 - 0.01445993801433042*I, 0.4620013207955842 + 0.*I}}
14.92	{{0.5377662975368679 + 0.*I, -0.05917433240615269 + 0.015127296194713287*I}, {-0.05917433240615272 - 0.015127296194713287*I, 0.46223370246313117 + 0.*I}}
14.93	{{0.5375234855809868 + 0.*I, -0.05917613386827528 + 0.01578793355284538*I}, {-0.059176133868275305 - 0.01578793355284538*I, 0.46247651441901233 + 0.*I}}
14.94	{{0.5372703487795121 + 0.*I, -0.05917792930478294 + 0.016441684184021657*I}, {-0.05917792930478294 - 0.016441684184021657*I, 0.46272965122048704 + 0.*I}}
14.950000000000001	{{0.5370069956374857 + 0.*I, -0.05917971873573333 + 0.017088381592168526*I}, {-0.059179718735733355 - 0.017088381592168526*I, 0.46299300436251345 + 0.*I}}
14.96	{{0.5367335378252772 + 0.*I, -0.05918150218118404 + 0.01772785875844733*I}, {-0.059181502181184065 - 0.01772785875844733*I, 0.46326646217472184 + 0.*I}}
14.97	{{0.5364500902798844 + 0.*I, -0.05918327966119272 + 0.018359948214227057*I}, {-0.05918327966119277 - 0.018359948214227057*I, 0.4635499097201147 + 0.*I}}
14.98	{{0.5361567713043709 + 0.*I, -0.05918505119581685 + 0.018984482118382412*I}, {-0.05918505119581685 - 0.018984482118382412*I, 0.4638432286956281 + 0.*I}}
14.99	{{0.5358537026653046 + 0.*I, -0.0591868168051142 + 0.019601292338867198*I}, {-0.059186816805114256 - 0.019601292338867198*I, 0.4641462973346945 + 0.*I}}
15.	{{0.5355410096880614 + 0.*I, -0.05918857650914219 + 0.020210210538513695*I}, {-0.05918857650914219 - 0.020210210538513695*I, 0.4644589903119377 + 0.*I}}
15.01	{{0.5352188183342593 + 0.*I, -0.05919033032788937 + 0.020811071142094146*I}, {-0.05919033032788934 - 0.020811071142094146*I, 0.4647811816657398 + 0.*I}}
15.02	{{0.5348872527639219 + 0.*I, -0.059192078280897564 + 0.021403729167227128*I}, {-0.059192078280897564 - 0.021403729167227128*I, 0.4651127472360772 + 0.*I}}
15.030000000000001	{{0.5345464431019146 + 0.*I, -0.059193820387531765 + 0.021988048486521476*I}, {-0.05919382038753171 - 0.021988048486521476*I, 0.46545355689808454 + 0.*I}}
15.040000000000001	{{0.534196521470874 + 0.*I, -0.05919555666715656 + 0.022563892816536757*I}, {-0.05919555666715656 - 0.022563892816536757*I, 0.46580347852912496 + 0.*I}}
15.05	{{0.5338376219622916 + 0.*I, -0.05919728713913647 + 0.023131125705637336*I}, {-0.059197287139136495 - 0.023131125705637336*I, 0.46616237803770755 + 0.*I}}
15.06	{{0.5334698807335445 + 0.*I, -0.059199011822836184 + 0.023689610563913156*I}, {-0.059199011822836156 - 0.023689610563913156*I, 0.4665301192664546 + 0.*I}}
15.07	{{0.5330934361044027 + 0.*I, -0.05920073073762011 + 0.02423921069740734*I}, {-0.05920073073762011 - 0.02423921069740734*I, 0.46690656389559637 + 0.*I}}
15.08	{{0.5327084286528698 + 0.*I, -0.059202443902853036 + 0.024779789346637455*I}, {-0.059202443902853036 - 0.024779789346637455*I, 0.4672915713471294 + 0.*I}}
15.09	{{0.5323150013102221 + 0.*I, -0.05920415133789936 + 0.02531120972939788*I}, {-0.05920415133789933 - 0.02531120972939788*I, 0.467684998689777 + 0.*I}}
15.1	{{0.5319132994551095 + 0.*I, -0.05920585306212367 + 0.025833335087823282*I}, {-0.05920585306212367 - 0.025833335087823282*I, 0.46808670054488954 + 0.*I}}
15.11	{{0.5315034706155265 + 0.*I, -0.059207549094886014 + 0.026346028978278126*I}, {-0.05920754909488604 - 0.026346028978278126*I, 0.4684965293844726 + 0.*I}}
15.120000000000001	{{0.531085660397821 + 0.*I, -0.05920923945529177 + 0.026849167549393885*I}, {-0.0592092394552918 - 0.026849167549393885*I, 0.4689143396021781 + 0.*I}}
15.13	{{0.5306600207897043 + 0.*I, -0.05921092416206733 + 0.02734264533448268*I}, {-0.0592109241620673 - 0.02734264533448268*I, 0.4693399792102949 + 0.*I}}
15.14	{{0.5302267064458334 + 0.*I, -0.05921260323390795 + 0.027826358574609893*I}, {-0.05921260323390795 - 0.027826358574609893*I, 0.46977329355416575 + 0.*I}}
15.15	{{0.5297858728776844 + 0.*I, -0.059214276689509376 + 0.02830020379245004*I}, {-0.05921427668950935 - 0.02830020379245004*I, 0.47021412712231464 + 0.*I}}
15.16	{{0.5293376765405714 + 0.*I, -0.05921594454756693 + 0.02876407778398896*I}, {-0.059215944547566984 - 0.02876407778398896*I, 0.4706623234594277 + 0.*I}}
15.17	{{0.5288822749213138 + 0.*I, -0.05921760682677624 + 0.029217877614301255*I}, {-0.05921760682677621 - 0.029217877614301255*I, 0.4711177250786853 + 0.*I}}
15.18	{{0.528419826626416 + 0.*I, -0.05921926354583279 + 0.029661500617426225*I}, {-0.05921926354583276 - 0.029661500617426225*I, 0.47158017337358316 + 0.*I}}
15.19	{{0.5279504914706297 + 0.*I, -0.05922091472343197 + 0.030094844400358704*I}, {-0.05922091472343197 - 0.030094844400358704*I, 0.47204950852936944 + 0.*I}}
15.200000000000001	{{0.5274744305657632 + 0.*I, -0.05922256037826945 + 0.03051780685116791*I}, {-0.05922256037826945 - 0.03051780685116791*I, 0.47252556943423607 + 0.*I}}
15.21	{{0.526991806409605 + 0.*I, -0.05922420052904054 + 0.030930286151256457*I}, {-0.05922420052904054 - 0.030930286151256457*I, 0.47300819359039403 + 0.*I}}
15.22	{{0.5265027811958314 + 0.*I, -0.05922583519437424 + 0.03133218453807266*I}, {-0.05922583519437427 - 0.03133218453807266*I, 0.47349721880416773 + 0.*I}}
15.23	{{0.5260075208055511 + 0.*I, -0.05922746439248136 + 0.03172342514734474*I}, {-0.05922746439248133 - 0.03172342514734474*I, 0.47399247919444804 + 0.*I}}
15.24	{{0.5255061976019205 + 0.*I, -0.05922908814141159 + 0.032103938496356885*I}, {-0.05922908814141156 - 0.032103938496356885*I, 0.4744938023980786 + 0.*I}}
15.25	{{0.5249989838275319 + 0.*I, -0.059230706459214605 + 0.03247365583513358*I}, {-0.059230706459214605 - 0.03247365583513358*I, 0.47500101617246737 + 0.*I}}
15.26	{{0.5244860515645597 + 0.*I, -0.05923231936393991 + 0.032832509111168716*I}, {-0.05923231936393991 - 0.032832509111168716*I, 0.47551394843543937 + 0.*I}}
15.27	{{0.5239675728099904 + 0.*I, -0.05923392687363713 + 0.03318043092842879*I}, {-0.05923392687363713 - 0.03318043092842879*I, 0.4760324271900087 + 0.*I}}
15.280000000000001	{{0.5234437195524805 + 0.*I, -0.05923552900635565 + 0.03351735451010135*I}, {-0.05923552900635562 - 0.03351735451010135*I, 0.47655628044751863 + 0.*I}}
15.290000000000001	{{0.5229146638507258 + 0.*I, -0.05923712578014517 + 0.03384321366513578*I}, {-0.05923712578014517 - 0.03384321366513578*I, 0.4770853361492733 + 0.*I}}
15.3	{{0.522380577913209 + 0.*I, -0.05923871721305518 + 0.03415794275862442*I}, {-0.05923871721305515 - 0.03415794275862442*I, 0.4776194220867901 + 0.*I}}
15.31	{{0.5218416341792059 + 0.*I, -0.059240303323135235 + 0.03446147668606143*I}, {-0.059240303323135235 - 0.03446147668606143*I, 0.4781583658207933 + 0.*I}}
15.32	{{0.521298005114498 + 0.*I, -0.05924188412843007 + 0.034753751226558265*I}, {-0.05924188412843007 - 0.034753751226558265*I, 0.4787019948855012 + 0.*I}}
15.33	{{0.5207498637861498 + 0.*I, -0.05924345964674349 + 0.035034715643856656*I}, {-0.05924345964674349 - 0.035034715643856656*I, 0.47925013621384926 + 0.*I}}
15.34	{{0.5201973932331685 + 0.*I, -0.059245029895528684 + 0.035304334701449815*I}, {-0.059245029895528684 - 0.035304334701449815*I, 0.4798026067668306 + 0.*I}}
15.35	{{0.5196407773507057 + 0.*I, -0.059246594892211596 + 0.0355625749530066*I}, {-0.05924659489221157 - 0.0355625749530066*I, 0.48035922264929337 + 0.*I}}
15.36	{{0.5190801988249508 + 0.*I, -0.059248154654218066 + 0.03580940407079725*I}, {-0.059248154654218066 - 0.03580940407079725*I, 0.4809198011750483 + 0.*I}}
15.370000000000001	{{0.518515839192907 + 0.*I, -0.059249709198974154 + 0.036044790770854984*I}, {-0.059249709198974154 - 0.036044790770854984*I, 0.48148416080709217 + 0.*I}}
15.38	{{0.517947878904814 + 0.*I, -0.059251258543905616 + 0.03626870474139438*I}, {-0.059251258543905644 - 0.03626870474139438*I, 0.48205212109518514 + 0.*I}}
15.39	{{0.5173764973891064 + 0.*I, -0.05925280270643846 + 0.036481116574563245*I}, {-0.05925280270643846 - 0.036481116574563245*I, 0.4826235026108929 + 0.*I}}
15.4	{{0.5168018731198012 + 0.*I, -0.05925434170399857 + 0.03668199770159889*I}, {-0.05925434170399857 - 0.03668199770159889*I, 0.4831981268801979 + 0.*I}}
15.41	{{0.5162241836861944 + 0.*I, -0.059255875554011794 + 0.03687132033146135*I}, {-0.05925587555401177 - 0.03687132033146135*I, 0.48377581631380473 + 0.*I}}
15.42	{{0.5156436058647529 + 0.*I, -0.059257404273904135 + 0.03704905739300881*I}, {-0.05925740427390416 - 0.03704905739300881*I, 0.48435639413524634 + 0.*I}}
15.43	{{0.5150603153726068 + 0.*I, -0.05925892788103712 + 0.03721518659407537*I}, {-0.05925892788103709 - 0.03721518659407537*I, 0.4849396846273924 + 0.*I}}
15.44	{{0.5144744963092684 + 0.*I, -0.05926044639238123 + 0.03736970412641187*I}, {-0.05926044639238123 - 0.03736970412641187*I, 0.48552550369073055 + 0.*I}}
15.450000000000001	{{0.5138863388061979 + 0.*I, -0.05926195982476068 + 0.03751261132669749*I}, {-0.05926195982476057 - 0.03751261132669749*I, 0.48611366119380117 + 0.*I}}
15.46	{{0.5132960309148651 + 0.*I, -0.05926346819499903 + 0.03764391100913893*I}, {-0.059263468194999 - 0.03764391100913893*I, 0.4867039690851341 + 0.*I}}
15.47	{{0.512703758561258 + 0.*I, -0.0592649715199203 + 0.03776360740377585*I}, {-0.05926497151992027 - 0.03776360740377585*I, 0.4872962414387412 + 0.*I}}
15.48	{{0.5121097055914163 + 0.*I, -0.059266469816348144 + 0.03787170605449772*I}, {-0.059266469816348116 - 0.03787170605449772*I, 0.4878902944085828 + 0.*I}}
15.49	{{0.511514053820403 + 0.*I, -0.05926796310110652 + 0.0379682137198154*I}, {-0.05926796310110649 - 0.0379682137198154*I, 0.48848594617959606 + 0.*I}}
15.5	{{0.5109169830846179 + 0.*I, -0.05926945139101919 + 0.03805313827648583*I}, {-0.05926945139101922 - 0.03805313827648583*I, 0.48908301691538125 + 0.*I}}
15.51	{{0.5103186712973574 + 0.*I, -0.059270934702910005 + 0.03812648862608418*I}, {-0.05927093470291006 - 0.03812648862608418*I, 0.48968132870264164 + 0.*I}}
15.52	{{0.50971929450752 + 0.*I, -0.059272413053602896 + 0.038188274604615616*I}, {-0.05927241305360284 - 0.038188274604615616*I, 0.49028070549247915 + 0.*I}}
15.530000000000001	{{0.5091190268265107 + 0.*I, -0.05927388645991666 + 0.03823850736150268*I}, {-0.05927388645991663 - 0.03823850736150268*I, 0.49088097317348856 + 0.*I}}
15.540000000000001	{{0.5085180453720526 + 0.*I, -0.059275354938441854 + 0.03827721062014795*I}, {-0.05927535493844188 - 0.03827721062014795*I, 0.49148195462794647 + 0.*I}}
15.55	{{0.5079165392151761 + 0.*I, -0.059276818505445555 + 0.038304418979264364*I}, {-0.05927681850544558 - 0.038304418979264364*I, 0.49208346078482307 + 0.*I}}
15.56	{{0.5073146964632721 + 0.*I, -0.059278277177170074 + 0.038320168729666614*I}, {-0.05927827717717002 - 0.038320168729666614*I, 0.492685303536727 + 0.*I}}
15.57	{{0.5067127022399766 + 0.*I, -0.05927973096985806 + 0.03832449791982393*I}, {-0.05927973096985806 - 0.03832449791982393*I, 0.49328729776002256 + 0.*I}}
15.58	{{0.5061107387121069 + 0.*I, -0.05928117989975201 + 0.03831744622834615*I}, {-0.05928117989975201 - 0.03831744622834615*I, 0.4938892612878921 + 0.*I}}
15.59	{{0.5055089851207805 + 0.*I, -0.05928262398309447 + 0.03829905483855595*I}, {-0.05928262398309447 - 0.03829905483855595*I, 0.49449101487921854 + 0.*I}}
15.6	{{0.5049076178166405 + 0.*I, -0.05928406323612803 + 0.0382693663152648*I}, {-0.05928406323612806 - 0.0382693663152648*I, 0.49509238218335855 + 0.*I}}
15.610000000000001	{{0.504306810299109 + 0.*I, -0.05928549767509517 + 0.03822842448386877*I}, {-0.05928549767509517 - 0.03822842448386877*I, 0.49569318970089016 + 0.*I}}
15.620000000000001	{{0.5037067332595861 + 0.*I, -0.05928692731623844 + 0.038176274311877555*I}, {-0.05928692731623844 - 0.038176274311877555*I, 0.4962932667404131 + 0.*I}}
15.63	{{0.5031075546285121 + 0.*I, -0.05928835217580028 + 0.03811296179298763*I}, {-0.05928835217580025 - 0.03811296179298763*I, 0.49689244537148686 + 0.*I}}
15.64	{{0.5025094407909402 + 0.*I, -0.05928977226996138 + 0.038038537768740936*I}, {-0.059289772269961405 - 0.038038537768740936*I, 0.497490559209059 + 0.*I}}
15.65	{{0.5019125698460059 + 0.*I, -0.05929118761453622 + 0.03795306691223923*I}, {-0.05929118761453628 - 0.03795306691223923*I, 0.4980874301539932 + 0.*I}}
15.66	{{0.501317124663531 + 0.*I, -0.05929259822520658 + 0.03785661640922779*I}, {-0.05929259822520658 - 0.03785661640922779*I, 0.49868287533646805 + 0.*I}}
15.67	{{0.5007232844701162 + 0.*I, -0.05929400411765351 + 0.03774925543895897*I}, {-0.05929400411765351 - 0.03774925543895897*I, 0.49927671552988295 + 0.*I}}
15.68	{{0.5001312248005874 + 0.*I, -0.059295405307558446 + 0.0376310550879305*I}, {-0.059295405307558474 - 0.0376310550879305*I, 0.49986877519941153 + 0.*I}}
15.69	{{0.4995411175101855 + 0.*I, -0.05929680181060282 + 0.03750208820379642*I}, {-0.059296801810602845 - 0.03750208820379642*I, 0.5004588824898136 + 0.*I}}
15.700000000000001	{{0.49895313079144543 + 0.*I, -0.0592981936424678 + 0.03736242925076603*I}, {-0.0592981936424678 - 0.03736242925076603*I, 0.5010468692085537 + 0.*I}}
15.71	{{0.49836742919571564 + 0.*I, -0.059299580818834824 + 0.03721215416662268*I}, {-0.05929958081883485 - 0.03721215416662268*I, 0.5016325708042835 + 0.*I}}
15.72	{{0.4977841736592512 + 0.*I, -0.05930096335538515 + 0.037051340221491647*I}, {-0.05930096335538515 - 0.037051340221491647*I, 0.5022158263407478 + 0.*I}}
15.73	{{0.49720352153382197 + 0.*I, -0.05930234126780021 + 0.03688006587848603*I}, {-0.05930234126780021 - 0.03688006587848603*I, 0.5027964784661773 + 0.*I}}
15.74	{{0.496625626666104 + 0.*I, -0.0593037145717564 + 0.03669841115283763*I}, {-0.0593037145717564 - 0.03669841115283763*I, 0.503374373333895 + 0.*I}}
15.75	{{0.49605064787127057 + 0.*I, -0.05930508328271383 + 0.03650646611714422*I}, {-0.05930508328271383 - 0.03650646611714422*I, 0.5039493521287286 + 0.*I}}
15.76	{{0.4954787561639492 + 0.*I, -0.059306447415833546 + 0.03630432609402142*I}, {-0.05930644741583352 - 0.03630432609402142*I, 0.50452124383605 + 0.*I}}
15.77	{{0.4949101200145014 + 0.*I, -0.05930780698625518 + 0.03609208784657892*I}, {-0.05930780698625515 - 0.03609208784657892*I, 0.5050898799854977 + 0.*I}}
15.780000000000001	{{0.4943449036279205 + 0.*I, -0.05930916200911818 + 0.035869850270473194*I}, {-0.05930916200911818 - 0.035869850270473194*I, 0.5056550963720787 + 0.*I}}
15.790000000000001	{{0.4937832669368143 + 0.*I, -0.059310512499562096 + 0.03563771423322463*I}, {-0.059310512499562096 - 0.03563771423322463*I, 0.5062167330631848 + 0.*I}}
15.8	{{0.4932253655994804 + 0.*I, -0.05931185847272638 + 0.03539578241426934*I}, {-0.059311858472726325 - 0.03539578241426934*I, 0.5067746344005187 + 0.*I}}
15.81	{{0.4926713510030348 + 0.*I, -0.05931319994375067 + 0.03514415914588794*I}, {-0.059313199943750644 - 0.03514415914588794*I, 0.5073286489969644 + 0.*I}}
15.82	{{0.49212137027155956 + 0.*I, -0.05931453692777444 + 0.03488295025515197*I}, {-0.05931453692777444 - 0.03488295025515197*I, 0.5078786297284397 + 0.*I}}
15.83	{{0.49157556627922816 + 0.*I, -0.059315869439937136 + 0.03461226290702828*I}, {-0.059315869439937136 - 0.03461226290702828*I, 0.508424433720771 + 0.*I}}
15.84	{{0.4910340776683626 + 0.*I, -0.059317197495378365 + 0.03433220544877942*I}, {-0.059317197495378365 - 0.03433220544877942*I, 0.5089659223316365 + 0.*I}}
15.85	{{0.49049704135251715 + 0.*I, -0.059318521109177874 + 0.03404289049673709*I}, {-0.0593185211091779 - 0.03404289049673709*I, 0.509502958647482 + 0.*I}}
15.860000000000001	{{0.48996460757005766 + 0.*I, -0.05931984029607326 + 0.03374443835137006*I}, {-0.05931984029607326 - 0.03374443835137006*I, 0.5100353924299413 + 0.*I}}
15.870000000000001	{{0.48943692951360485 + 0.*I, -0.05932115507068117 + 0.03343696917425886*I}, {-0.05932115507068114 - 0.03343696917425886*I, 0.5105630704863944 + 0.*I}}
15.88	{{0.48891415573616187 + 0.*I, -0.05932246544761782 + 0.03312060535655275*I}, {-0.05932246544761782 - 0.03312060535655275*I, 0.5110858442638373 + 0.*I}}
15.89	{{0.4883964301002637 + 0.*I, -0.059323771441499834 + 0.032795471415376365*I}, {-0.059323771441499834 - 0.032795471415376365*I, 0.5116035698997354 + 0.*I}}
15.9	{{0.4878838917575785 + 0.*I, -0.05932507306694357 + 0.03246169382488193*I}, {-0.05932507306694357 - 0.03246169382488193*I, 0.5121161082424207 + 0.*I}}
15.91	{{0.4873766751337861 + 0.*I, -0.059326370338565415 + 0.03211940084742303*I}, {-0.059326370338565415 - 0.03211940084742303*I, 0.5126233248662131 + 0.*I}}
15.92	{{0.486874909918721 + 0.*I, -0.05932766327098188 + 0.03176872236499705*I}, {-0.05932766327098188 - 0.03176872236499705*I, 0.5131250900812783 + 0.*I}}
15.93	{{0.48637872106175933 + 0.*I, -0.05932895187880932 + 0.03140978971110173*I}, {-0.05932895187880935 - 0.03140978971110173*I, 0.51362127893824 + 0.*I}}
15.94	{{0.48588822877242915 + 0.*I, -0.059330236176664275 + 0.031042735503151512*I}, {-0.0593302361766643 - 0.031042735503151512*I, 0.5141117712275701 + 0.*I}}
15.950000000000001	{{0.4854035487529519 + 0.*I, -0.05933151617915819 + 0.030667693933778432*I}, {-0.05933151617915819 - 0.030667693933778432*I, 0.5145964512470472 + 0.*I}}
15.96	{{0.4849248029353453 + 0.*I, -0.05933279190069757 + 0.03028480553029123*I}, {-0.059332791900697596 - 0.03028480553029123*I, 0.5150751970646539 + 0.*I}}
15.97	{{0.48445212407554383 + 0.*I, -0.059334063355413136 + 0.02989421024915505*I}, {-0.059334063355413136 - 0.02989421024915505*I, 0.5155478759244553 + 0.*I}}
15.98	{{0.4839856412435232 + 0.*I, -0.0593353305574163 + 0.029496049119588492*I}, {-0.05933533055741633 - 0.029496049119588492*I, 0.5160143587564759 + 0.*I}}
15.99	{{0.483525478582305 + 0.*I, -0.05933659352081844 + 0.029090465385499965*I}, {-0.05933659352081844 - 0.029090465385499965*I, 0.5164745214176942 + 0.*I}}
16.	{{0.48307175527018487 + 0.*I, -0.059337852259730955 + 0.02867760433396514*I}, {-0.05933785225973093 - 0.02867760433396514*I, 0.5169282447298142 + 0.*I}}
16.01	{{0.4826245854882608 + 0.*I, -0.05933910678826523 + 0.02825761312308855*I}, {-0.05933910678826526 - 0.02825761312308855*I, 0.5173754145117383 + 0.*I}}
16.02	{{0.48218407839326993 + 0.*I, -0.05934035712053276 + 0.02783064060939527*I}, {-0.05934035712053273 - 0.02783064060939527*I, 0.5178159216067292 + 0.*I}}
16.03	{{0.4817503380957379 + 0.*I, -0.059341603270644916 + 0.02739683717489954*I}, {-0.059341603270644944 - 0.02739683717489954*I, 0.5182496619042612 + 0.*I}}
16.04	{{0.48132346364344797 + 0.*I, -0.059342845252713106 + 0.02695635455399942*I}, {-0.05934284525271313 - 0.02695635455399942*I, 0.5186765363565512 + 0.*I}}
16.05	{{0.48090354901021914 + 0.*I, -0.059344083080848736 + 0.026509345660340376*I}, {-0.059344083080848736 - 0.026509345660340376*I, 0.51909645098978 + 0.*I}}
16.06	{{0.48049068654409877 + 0.*I, -0.05934531676910562 + 0.02605596654283552*I}, {-0.059345316769105705 - 0.02605596654283552*I, 0.5195093134559006 + 0.*I}}
16.07	{{0.4800849816966387 + 0.*I, -0.05934654633121786 + 0.025596374183046562*I}, {-0.0593465463312178 - 0.025596374183046562*I, 0.5199150183033604 + 0.*I}}
16.080000000000002	{{0.4796865408126073 + 0.*I, -0.05934777178080919 + 0.02513072308894702*I}, {-0.05934777178080919 - 0.02513072308894702*I, 0.5203134591873919 + 0.*I}}
16.09	{{0.4792954652546438 + 0.*I, -0.05934899313150349 + 0.024659169941368766*I}, {-0.05934899313150352 - 0.024659169941368766*I, 0.5207045347453554 + 0.*I}}
16.1	{{0.4789118513502548 + 0.*I, -0.059350210396924646 + 0.02418187348471864*I}, {-0.05935021039692462 - 0.02418187348471864*I, 0.5210881486497443 + 0.*I}}
16.11	{{0.4785357903436033 + 0.*I, -0.059351423590696534 + 0.023698994357836352*I}, {-0.059351423590696534 - 0.023698994357836352*I, 0.5214642096563958 + 0.*I}}
16.12	{{0.4781673683524574 + 0.*I, -0.05935263272644292 + 0.02321069492368328*I}, {-0.05935263272644292 - 0.02321069492368328*I, 0.5218326316475419 + 0.*I}}
16.13	{{0.4778066663303308 + 0.*I, -0.059353837817787636 + 0.0227171390980091*I}, {-0.059353837817787664 - 0.0227171390980091*I, 0.5221933336696684 + 0.*I}}
16.14	{{0.4774537600338337 + 0.*I, -0.05935503887835464 + 0.022218492177133963*I}, {-0.05935503887835461 - 0.022218492177133963*I, 0.5225462399661656 + 0.*I}}
16.15	{{0.4771087199952593 + 0.*I, -0.059356235921767614 + 0.021714920664995488*I}, {-0.059356235921767614 - 0.021714920664995488*I, 0.5228912800047398 + 0.*I}}
16.16	{{0.4767716118867119 + 0.*I, -0.05935742896164567 + 0.02120659245304046*I}, {-0.0593574289616457 - 0.02120659245304046*I, 0.5232283881132873 + 0.*I}}
16.17	{{0.4764425080135749 + 0.*I, -0.05935861801141348 + 0.020693677379670886*I}, {-0.059358618011413455 - 0.020693677379670886*I, 0.5235574919864243 + 0.*I}}
16.18	{{0.47612148882612165 + 0.*I, -0.059359803084241325 + 0.020176339458460125*I}, {-0.05935980308424135 - 0.020176339458460125*I, 0.5238785111738776 + 0.*I}}
16.19	{{0.47580863051341965 + 0.*I, -0.05936098419328223 + 0.019654743335674303*I}, {-0.05936098419328223 - 0.019654743335674303*I, 0.5241913694865796 + 0.*I}}
16.2	{{0.47550400433676937 + 0.*I, -0.059362161351689424 + 0.01912905567167874*I}, {-0.05936216135168945 - 0.01912905567167874*I, 0.5244959956632298 + 0.*I}}
16.21	{{0.47520767656798946 + 0.*I, -0.059363334572616 + 0.01859944498074485*I}, {-0.05936333457261603 - 0.01859944498074485*I, 0.5247923234320098 + 0.*I}}
16.22	{{0.47491970843253795 + 0.*I, -0.05936450386921499 + 0.0180660814690611*I}, {-0.059364503869215074 - 0.0180660814690611*I, 0.5250802915674613 + 0.*I}}
16.23	{{0.47464015605751186 + 0.*I, -0.05936566925463968 + 0.017529136871075233*I}, {-0.05936566925463965 - 0.017529136871075233*I, 0.5253598439424874 + 0.*I}}
16.240000000000002	{{0.4743690704245758 + 0.*I, -0.05936683074204302 + 0.01698878428430787*I}, {-0.05936683074204299 - 0.01698878428430787*I, 0.5256309295754233 + 0.*I}}
16.25	{{0.47410649732785615 + 0.*I, -0.05936798834457821 + 0.016445198002768*I}, {-0.05936798834457821 - 0.016445198002768*I, 0.525893502672143 + 0.*I}}
16.26	{{0.47385247733684094 + 0.*I, -0.059369142075398285 + 0.01589855334910844*I}, {-0.05936914207539831 - 0.01589855334910844*I, 0.5261475226631583 + 0.*I}}
16.27	{{0.47360704972667966 + 0.*I, -0.059370291947601045 + 0.015349027256729054*I}, {-0.059370291947601045 - 0.015349027256729054*I, 0.5263929502733196 + 0.*I}}
16.28	{{0.47337026495886403 + 0.*I, -0.059371437973985114 + 0.01479679114976998*I}, {-0.059371437973985086 - 0.01479679114976998*I, 0.5266297350411351 + 0.*I}}
16.29	{{0.4731421723986941 + 0.*I, -0.05937258016724917 + 0.014242012218281006*I}, {-0.059372580167249195 - 0.014242012218281006*I, 0.5268578276013051 + 0.*I}}
16.3	{{0.4729228167390294 + 0.*I, -0.059373718540091935 + 0.013684859500504147*I}, {-0.059373718540091935 - 0.013684859500504147*I, 0.5270771832609698 + 0.*I}}
16.31	{{0.4727122379457779 + 0.*I, -0.059374853105212066 + 0.013125503782036396*I}, {-0.059374853105212094 - 0.013125503782036396*I, 0.5272877620542213 + 0.*I}}
16.32	{{0.4725104711897847 + 0.*I, -0.059375983875308125 + 0.012564117447640293*I}, {-0.059375983875308125 - 0.012564117447640293*I, 0.5274895288102146 + 0.*I}}
16.330000000000002	{{0.47231754678313104 + 0.*I, -0.0593771108630789 + 0.012000874330836596*I}, {-0.05937711086307887 - 0.012000874330836596*I, 0.5276824532168681 + 0.*I}}
16.34	{{0.4721334901199052 + 0.*I, -0.05937823408122295 + 0.011435949561391314*I}, {-0.05937823408122295 - 0.011435949561391314*I, 0.5278665098800939 + 0.*I}}
16.35	{{0.47195832162150353 + 0.*I, -0.05937935354243898 + 0.010869519410824782*I}, {-0.05937935354243895 - 0.010869519410824782*I, 0.5280416783784957 + 0.*I}}
16.36	{{0.47179205668652247 + 0.*I, -0.05938046925942561 + 0.010301761136066448*I}, {-0.05938046925942561 - 0.010301761136066448*I, 0.5282079433134766 + 0.*I}}
16.37	{{0.47163470614441577 + 0.*I, -0.05938158124487675 + 0.00973285301551887*I}, {-0.05938158124487675 - 0.00973285301551887*I, 0.5283652938555834 + 0.*I}}
16.38	{{0.4714862869670054 + 0.*I, -0.059382689511302156 + 0.009162970826354155*I}, {-0.059382689511302184 - 0.009162970826354151*I, 0.5285137130329939 + 0.*I}}
16.39	{{0.4713468207521692 + 0.*I, -0.05938379407097699 + 0.008592280458720333*I}, {-0.05938379407097699 - 0.008592280458720332*I, 0.52865317924783 + 0.*I}}
16.4	{{0.4712163248705289 + 0.*I, -0.05938489493616117 + 0.00802094796933178*I}, {-0.0593848949361612 - 0.008020947969331779*I, 0.5287836751294702 + 0.*I}}
16.41	{{0.4710948123802675 + 0.*I, -0.05938599211911463 + 0.007449140990364406*I}, {-0.05938599211911463 - 0.007449140990364403*I, 0.5289051876197316 + 0.*I}}
16.42	{{0.4709822919508099 + 0.*I, -0.05938708563209716 + 0.006877028599846628*I}, {-0.05938708563209716 - 0.006877028599846626*I, 0.5290177080491892 + 0.*I}}
16.43	{{0.4708787677902967 + 0.*I, -0.05938817548736877 + 0.00630478118937197*I}, {-0.059388175487368744 - 0.0063047811893719675*I, 0.5291212322097025 + 0.*I}}
16.44	{{0.47078423957693194 + 0.*I, -0.059389261697189305 + 0.00573257032924001*I}, {-0.059389261697189305 - 0.005732570329240007*I, 0.5292157604230673 + 0.*I}}
16.45	{{0.4706987023942796 + 0.*I, -0.05939034427381873 + 0.005160568631131667*I}, {-0.05939034427381873 - 0.005160568631131665*I, 0.5293012976057196 + 0.*I}}
16.46	{{0.4706221466705812 + 0.*I, -0.05939142322951682 + 0.004588949608421678*I}, {-0.05939142322951685 - 0.004588949608421677*I, 0.5293778533294179 + 0.*I}}
16.47	{{0.47055455812216673 + 0.*I, -0.05939249857654358 + 0.004017887534244065*I}, {-0.05939249857654358 - 0.004017887534244063*I, 0.5294454418778324 + 0.*I}}
16.48	{{0.47049592164494536 + 0.*I, -0.05939357032710557 + 0.003447556589525962*I}, {-0.059393570327105544 - 0.0034475565895259607*I, 0.5295040783550538 + 0.*I}}
16.490000000000002	{{0.47044623005937447 + 0.*I, -0.05939463849312987 + 0.0028781201293093927*I}, {-0.05939463849312987 - 0.0028781201293093914*I, 0.5295537699406248 + 0.*I}}
16.5	{{0.47040547344858363 + 0.*I, -0.059395703086452784 + 0.0023097362430888127*I}, {-0.059395703086452784 - 0.002309736243088812*I, 0.5295945265514155 + 0.*I}}
16.51	{{0.4703736381011897 + 0.*I, -0.059396764118910705 + 0.001742564333065031*I}, {-0.059396764118910705 - 0.0017425643330650298*I, 0.5296263618988095 + 0.*I}}
16.52	{{0.4703507064571539 + 0.*I, -0.059397821602339806 + 0.0011767650359182913*I}, {-0.05939782160233978 - 0.0011767650359182896*I, 0.5296492935428453 + 0.*I}}
16.53	{{0.47033665702962846 + 0.*I, -0.05939887554857645 + 0.0006125001126734269*I}, {-0.05939887554857648 - 0.0006125001126734255*I, 0.5296633429703707 + 0.*I}}
16.54	{{0.4703314643299601 + 0.*I, -0.05939992596945701 + 0.000049932335639434366*I}, {-0.05939992596945698 - 0.00004993233563943304*I, 0.529668535670039 + 0.*I}}
16.55	{{0.47033509879593627 + 0.*I, -0.05940097287681767 - 0.0005107746274981103*I}, {-0.059400972876817726 + 0.0005107746274981116*I, 0.5296649012040628 + 0.*I}}
16.56	{{0.47034752672336444 + 0.*I, -0.05940201628249489 - 0.001069456332335311*I}, {-0.05940201628249489 + 0.0010694563323353124*I, 0.5296524732766348 + 0.*I}}
16.57	{{0.47036871020106374 + 0.*I, -0.059403056198324894 - 0.001625947679078644*I}, {-0.059403056198324894 + 0.001625947679078645*I, 0.5296312897989354 + 0.*I}}
16.580000000000002	{{0.47039860759643004 + 0.*I, -0.059404092636139105 - 0.0021800830358618*I}, {-0.059404092636139105 + 0.0021800830358618007*I, 0.5296013924035691 + 0.*I}}
16.59	{{0.470437182119836 + 0.*I, -0.05940512560759492 - 0.0027317031951657697*I}, {-0.05940512560759492 + 0.002731703195165771*I, 0.5295628178801632 + 0.*I}}
16.6	{{0.4704843977846418 + 0.*I, -0.059406155124133164 - 0.0032806612883943963*I}, {-0.059406155124133164 + 0.0032806612883943976*I, 0.5295156022153572 + 0.*I}}
16.61	{{0.4705402149778665 + 0.*I, -0.0594071811971813 - 0.0038268107276484106*I}, {-0.05940718119718125 + 0.0038268107276484115*I, 0.5294597850221325 + 0.*I}}
16.62	{{0.4706045908869236 + 0.*I, -0.05940820383816642 - 0.004370003954878337*I}, {-0.05940820383816642 + 0.004370003954878339*I, 0.5293954091130755 + 0.*I}}
16.63	{{0.4706774794192135 + 0.*I, -0.0594092230585162 - 0.004910092526788571*I}, {-0.059409223058516175 + 0.004910092526788572*I, 0.5293225205807857 + 0.*I}}
16.64	{{0.47075883112406736 + 0.*I, -0.0594102388696576 - 0.005446927202903223*I}, {-0.05941023886965763 + 0.0054469272029032244*I, 0.5292411688759318 + 0.*I}}
16.65	{{0.47084859311714045 + 0.*I, -0.059411251283018385 - 0.005980358036725849*I}, {-0.05941125128301833 + 0.005980358036725851*I, 0.5291514068828587 + 0.*I}}
16.66	{{0.4709467090073496 + 0.*I, -0.059412260310025555 - 0.006510234469933472*I}, {-0.059412260310025555 + 0.006510234469933474*I, 0.5290532909926494 + 0.*I}}
16.67	{{0.4710531188264484 + 0.*I, -0.05941326596210664 - 0.007036405429530654*I}, {-0.05941326596210661 + 0.007036405429530656*I, 0.5289468811735507 + 0.*I}}
16.68	{{0.47116775896133234 + 0.*I, -0.05941426825068888 - 0.007558719427897441*I}, {-0.059414268250688906 + 0.007558719427897443*I, 0.5288322410386668 + 0.*I}}
16.69	{{0.4712905654974392 + 0.*I, -0.059415267187148374 - 0.008077026720227126*I}, {-0.059415267187148374 + 0.008077026720227129*I, 0.5287094345025598 + 0.*I}}
16.7	{{0.47142147834577397 + 0.*I, -0.059416262782599955 - 0.008591191961425732*I}, {-0.05941626278259998 + 0.008591191961425736*I, 0.5285785216542249 + 0.*I}}
16.71	{{0.47156043358858907 + 0.*I, -0.05941725504807632 - 0.009101085329842126*I}, {-0.05941725504807632 + 0.00910108532984213*I, 0.5284395664114099 + 0.*I}}
16.72	{{0.4717073648099471 + 0.*I, -0.05941824399460979 - 0.009606576357139627*I}, {-0.05941824399460974 + 0.00960657635713963*I, 0.528292635190052 + 0.*I}}
16.73	{{0.471862203045263 + 0.*I, -0.05941922963323293 - 0.010107533972229417*I}, {-0.059419229633232956 + 0.01010753397222942*I, 0.528137796954736 + 0.*I}}
16.740000000000002	{{0.472024876703541 + 0.*I, -0.05942021197497829 - 0.010603826562166022*I}, {-0.05942021197497832 + 0.010603826562166026*I, 0.527975123296458 + 0.*I}}
16.75	{{0.4721953114912074 + 0.*I, -0.05942119103087848 - 0.011095322036265984*I}, {-0.05942119103087848 + 0.011095322036265984*I, 0.5278046885087916 + 0.*I}}
16.76	{{0.4723734303376389 + 0.*I, -0.05942216681196569 - 0.011581887893405031*I}, {-0.059422166811965715 + 0.011581887893405031*I, 0.5276265696623601 + 0.*I}}
16.77	{{0.47255915332248355 + 0.*I, -0.05942313932927282 - 0.012063391292448765*I}, {-0.0594231393292729 + 0.012063391292448765*I, 0.5274408466775155 + 0.*I}}
16.78	{{0.4727523976048772 + 0.*I, -0.059424108593832264 - 0.012539699125774411*I}, {-0.059424108593832264 + 0.012539699125774411*I, 0.5272476023951218 + 0.*I}}
16.79	{{0.4729530778752807 + 0.*I, -0.059425074616671514 - 0.013010678296998432*I}, {-0.059425074616671486 + 0.013010678296998432*I, 0.5270469221247184 + 0.*I}}
16.8	{{0.47316111175283637 + 0.*I, -0.05942603740865368 - 0.013476205041947636*I}, {-0.059426037408653654 + 0.013476205041947636*I, 0.5268388882471626 + 0.*I}}
16.81	{{0.47337641406277464 + 0.*I, -0.05942699698044199 - 0.013936168601210329*I}, {-0.059426996980442015 + 0.013936168601210329*I, 0.5266235859372244 + 0.*I}}
16.82	{{0.4735988970559398 + 0.*I, -0.059427953342687995 - 0.014390458884252428*I}, {-0.059427953342687995 + 0.014390458884252428*I, 0.5264011029440592 + 0.*I}}
16.830000000000002	{{0.4738284712210992 + 0.*I, -0.059428906506042656 - 0.014838965515101554*I}, {-0.05942890650604263 + 0.014838965515101554*I, 0.5261715287788997 + 0.*I}}
16.84	{{0.4740650452107572 + 0.*I, -0.059429856481157506 - 0.015281577864968475*I}, {-0.059429856481157506 + 0.015281577864968475*I, 0.5259349547892418 + 0.*I}}
16.85	{{0.474308525767682 + 0.*I, -0.05943080327868386 - 0.015718185088083248*I}, {-0.05943080327868386 + 0.015718185088083248*I, 0.525691474232317 + 0.*I}}
16.86	{{0.4745588176522478 + 0.*I, -0.05943174690927305 - 0.016148676160728747*I}, {-0.059431746909273026 + 0.016148676160728747*I, 0.5254411823477513 + 0.*I}}
16.87	{{0.47481582357069596 + 0.*I, -0.05943268738357632 - 0.016572939923455352*I}, {-0.05943268738357632 + 0.016572939923455352*I, 0.5251841764293029 + 0.*I}}
16.88	{{0.4750794441044124 + 0.*I, -0.059433624712245114 - 0.01699086512644719*I}, {-0.05943362471224506 + 0.01699086512644719*I, 0.5249205558955865 + 0.*I}}
16.89	{{0.4753495776403249 + 0.*I, -0.05943455890593061 - 0.01740234047802213*I}, {-0.059434558905930635 + 0.01740234047802213*I, 0.524650422359674 + 0.*I}}
16.9	{{0.475626122735639 + 0.*I, -0.05943548997523493 - 0.017807257809491328*I}, {-0.0594354899752349 + 0.017807257809491328*I, 0.52437387726436 + 0.*I}}
16.91	{{0.47590897742450045 + 0.*I, -0.05943641793051599 - 0.018205524831589347*I}, {-0.05943641793051599 + 0.018205524831589347*I, 0.5240910225754984 + 0.*I}}
16.92	{{0.4761980354750738 + 0.*I, -0.059437342782057145 - 0.018597054321305477*I}, {-0.05943734278205712 + 0.018597054321305477*I, 0.5238019645249251 + 0.*I}}
16.93	{{0.4764931896798778 + 0.*I, -0.05943826454014173 - 0.018981759113653882*I}, {-0.05943826454014178 + 0.018981759113653882*I, 0.5235068103201211 + 0.*I}}
16.94	{{0.4767943318134188 + 0.*I, -0.05943918321505304 - 0.019359552104198856*I}, {-0.05943918321505304 + 0.019359552104198856*I, 0.5232056681865802 + 0.*I}}
16.95	{{0.4771013525644919 + 0.*I, -0.059440098817074405 - 0.019730346256442502*I}, {-0.05944009881707438 + 0.019730346256442502*I, 0.5228986474355072 + 0.*I}}
16.96	{{0.4774141414684232 + 0.*I, -0.05944101135648913 - 0.020094054612305227*I}, {-0.05944101135648913 + 0.020094054612305227*I, 0.5225858585315758 + 0.*I}}
16.97	{{0.47773258683934916 + 0.*I, -0.059441920843580465 - 0.020450590305700157*I}, {-0.059441920843580465 + 0.020450590305700157*I, 0.5222674131606498 + 0.*I}}
16.98	{{0.4780565757026359 + 0.*I, -0.05944282728863176 - 0.020799866579206735*I}, {-0.05944282728863176 + 0.020799866579206735*I, 0.5219434242973631 + 0.*I}}
16.990000000000002	{{0.4783859937275361 + 0.*I, -0.05944373070192635 - 0.02114179680383814*I}, {-0.059443730701926295 + 0.02114179680383814*I, 0.5216140062724628 + 0.*I}}
17.	{{0.47872072558079715 + 0.*I, -0.05944463109374265 - 0.021476294884774746*I}, {-0.05944463109374268 + 0.021476294884774746*I, 0.5212792744192019 + 0.*I}}
17.01	{{0.47906065660064345 + 0.*I, -0.059445528474203396 - 0.021803285617420155*I}, {-0.05944552847420337 + 0.021803285617420155*I, 0.5209393433993554 + 0.*I}}
17.02	{{0.47940566641595317 + 0.*I, -0.059446422853247194 - 0.022122705750540234*I}, {-0.059446422853247194 + 0.022122705750540234*I, 0.5205943335840458 + 0.*I}}
17.03	{{0.47975563341503114 + 0.*I, -0.059447314240801935 - 0.022434492998274293*I}, {-0.05944731424080191 + 0.022434492998274293*I, 0.5202443665849679 + 0.*I}}
17.04	{{0.4801104357846241 + 0.*I, -0.059448202646795734 - 0.022738585462281313*I}, {-0.05944820264679568 + 0.022738585462281313*I, 0.5198895642153749 + 0.*I}}
17.05	{{0.48046995145078397 + 0.*I, -0.059449088081156565 - 0.023034921611544894*I}, {-0.05944908808115659 + 0.023034921611544894*I, 0.519530048549215 + 0.*I}}
17.06	{{0.4808340580188282 + 0.*I, -0.05944997055381246 - 0.023323440265043332*I}, {-0.05944997055381243 + 0.023323440265043332*I, 0.5191659419811707 + 0.*I}}
17.07	{{0.4812026327124919 + 0.*I, -0.059450850074691364 - 0.023604080577315476*I}, {-0.059450850074691364 + 0.023604080577315476*I, 0.518797367287507 + 0.*I}}
17.080000000000002	{{0.481575552312365 + 0.*I, -0.05945172665372128 - 0.023876782026943724*I}, {-0.05945172665372131 + 0.023876782026943724*I, 0.518424447687634 + 0.*I}}
17.09	{{0.481952693093711 + 0.*I, -0.05945260030083033 - 0.024141484407978545*I}, {-0.059452600300830355 + 0.024141484407978545*I, 0.518047306906288 + 0.*I}}
17.1	{{0.48233393076376474 + 0.*I, -0.05945347102594631 - 0.024398127824324215*I}, {-0.05945347102594631 + 0.024398127824324215*I, 0.517666069236234 + 0.*I}}
17.11	{{0.4827191415516631 + 0.*I, -0.05945433883894996 - 0.024646656435943357*I}, {-0.05945433883894996 + 0.024646656435943357*I, 0.5172808584483359 + 0.*I}}
17.12	{{0.48310819715053077 + 0.*I, -0.05945520374949395 - 0.024887029611575583*I}, {-0.05945520374949395 + 0.024887029611575583*I, 0.5168918028494682 + 0.*I}}
17.13	{{0.4835009652059591 + 0.*I, -0.059456065767163196 - 0.025119210755690898*I}, {-0.059456065767163224 + 0.025119210755690898*I, 0.5164990347940398 + 0.*I}}
17.14	{{0.4838973139293604 + 0.*I, -0.059456924901542835 - 0.025343163983137174*I}, {-0.059456924901542835 + 0.025343163983137174*I, 0.5161026860706385 + 0.*I}}
17.150000000000002	{{0.48429711206841786 + 0.*I, -0.05945778116221778 - 0.025558854079021264*I}, {-0.05945778116221778 + 0.025558854079021264*I, 0.515702887931581 + 0.*I}}
17.16	{{0.484700228857209 + 0.*I, -0.05945863455877298 - 0.025766246455294094*I}, {-0.05945863455877298 + 0.025766246455294094*I, 0.51529977114279 + 0.*I}}
17.17	{{0.48510653396473025 + 0.*I, -0.059459485100793436 - 0.025965307109920076*I}, {-0.05945948510079338 + 0.025965307109920076*I, 0.5148934660352686 + 0.*I}}
17.18	{{0.4855158974419138 + 0.*I, -0.059460332797864 - 0.026156002588677577*I}, {-0.05946033279786403 + 0.026156002588677577*I, 0.5144841025580851 + 0.*I}}
17.19	{{0.48592818966722107 + 0.*I, -0.05946117765956993 - 0.026338299949635293*I}, {-0.05946117765956993 + 0.026338299949635293*I, 0.5140718103327778 + 0.*I}}
17.2	{{0.4863432812909021 + 0.*I, -0.05946201969549594 - 0.026512166730344386*I}, {-0.05946201969549594 + 0.026512166730344386*I, 0.5136567187090968 + 0.*I}}
17.21	{{0.48676104367131 + 0.*I, -0.059462858915227484 - 0.026677571173918162*I}, {-0.05946285891522743 + 0.026677571173918162*I, 0.5132389563286889 + 0.*I}}
17.22	{{0.48718134798696766 + 0.*I, -0.05946369532823434 - 0.026834490787756966*I}, {-0.05946369532823434 + 0.026834490787756966*I, 0.5128186520130311 + 0.*I}}
17.23	{{0.48760405575755533 + 0.*I, -0.05946452894377424 - 0.026982914717070896*I}, {-0.05946452894377424 + 0.026982914717070896*I, 0.5123959442424435 + 0.*I}}
17.240000000000002	{{0.4880290282375601 + 0.*I, -0.05946535977108447 - 0.02712283383896668*I}, {-0.0594653597710845 + 0.02712283383896668*I, 0.5119709717624388 + 0.*I}}
17.25	{{0.4884561280129269 + 0.*I, -0.05946618781940283 - 0.027254240043640552*I}, {-0.059466187819402855 + 0.027254240043640552*I, 0.511543871987072 + 0.*I}}
17.26	{{0.4888852189651381 + 0.*I, -0.059467013097966814 - 0.02737712616534809*I}, {-0.05946701309796687 + 0.02737712616534809*I, 0.5111147810348609 + 0.*I}}
17.27	{{0.4893161662329279 + 0.*I, -0.05946783561601415 - 0.027491485915501546*I}, {-0.059467835616014125 + 0.027491485915501546*I, 0.510683833767071 + 0.*I}}
17.28	{{0.4897488361717086 + 0.*I, -0.05946865538278223 - 0.027597313817962366*I}, {-0.05946865538278223 + 0.027597313817962366*I, 0.5102511638282903 + 0.*I}}
17.29	{{0.4901830963107774 + 0.*I, -0.059469472407508744 - 0.02769460514659347*I}, {-0.05946947240750877 + 0.02769460514659347*I, 0.5098169036892215 + 0.*I}}
17.3	{{0.4906188153083877 + 0.*I, -0.05947028669943133 - 0.027783355865135636*I}, {-0.05947028669943133 + 0.027783355865135636*I, 0.5093811846916113 + 0.*I}}
17.31	{{0.4910558629047555 + 0.*I, -0.05947109826778735 - 0.027863562569467912*I}, {-0.059471098267787376 + 0.027863562569467912*I, 0.5089441370952434 + 0.*I}}
17.32	{{0.49149410987308917 + 0.*I, -0.05947190712181469 - 0.027935222432311894*I}, {-0.05947190712181466 + 0.027935222432311894*I, 0.5085058901269097 + 0.*I}}
17.330000000000002	{{0.4919334280522868 + 0.*I, -0.059472713270707606 - 0.027998337172793764*I}, {-0.05947271327070763 + 0.027998337172793764*I, 0.5080665719477122 + 0.*I}}
17.34	{{0.49237368118964153 + 0.*I, -0.05947351672342971 - 0.028052922449534518*I}, {-0.05947351672342971 + 0.028052922449534518*I, 0.5076263188103574 + 0.*I}}
17.35	{{0.49281472823045364 + 0.*I, -0.05947431748886817 - 0.028098996484369046*I}, {-0.05947431748886817 + 0.028098996484369046*I, 0.5071852717695453 + 0.*I}}
17.36	{{0.49325643012090825 + 0.*I, -0.05947511557590987 - 0.028136578789552096*I}, {-0.0594751155759099 + 0.028136578789552096*I, 0.5067435698790906 + 0.*I}}
17.37	{{0.49369864983110634 + 0.*I, -0.05947591099344218 - 0.028165690111388565*I}, {-0.05947591099344213 + 0.028165690111388565*I, 0.5063013501688927 + 0.*I}}
17.38	{{0.49414125233152884 + 0.*I, -0.059476703750351856 - 0.028186352341295358*I}, {-0.0594767037503518 + 0.028186352341295358*I, 0.5058587476684702 + 0.*I}}
17.39	{{0.49458410456656654 + 0.*I, -0.05947749385552617 - 0.02819858842853708*I}, {-0.05947749385552614 + 0.02819858842853708*I, 0.5054158954334325 + 0.*I}}
17.400000000000002	{{0.49502707542517044 + 0.*I, -0.05947828131785213 - 0.028202422294718046*I}, {-0.05947828131785213 + 0.028202422294718046*I, 0.5049729245748286 + 0.*I}}
17.41	{{0.49547003570868753 + 0.*I, -0.059479066146216675 - 0.028197878750112294*I}, {-0.059479066146216675 + 0.028197878750112294*I, 0.5045299642913115 + 0.*I}}
17.42	{{0.4959128580959459 + 0.*I, -0.05947984834950715 - 0.028184983411910648*I}, {-0.05947984834950715 + 0.028184983411910648*I, 0.5040871419040531 + 0.*I}}
17.43	{{0.49635541710565234 + 0.*I, -0.05948062793661038 - 0.02816376262446306*I}, {-0.05948062793661038 + 0.02816376262446306*I, 0.5036445828943468 + 0.*I}}
17.44	{{0.49679758914467 + 0.*I, -0.059481404916411046 - 0.028134243784792106*I}, {-0.059481404916411074 + 0.028134243784792106*I, 0.503202410855329 + 0.*I}}
17.45	{{0.4972392479370146 + 0.*I, -0.059482179297662974 - 0.02809646421047877*I}, {-0.059482179297663 + 0.02809646421047877*I, 0.5027607520629844 + 0.*I}}
17.46	{{0.4976802566865978 + 0.*I, -0.05948295108893081 - 0.02805046793974446*I}, {-0.059482951088930786 + 0.02805046793974446*I, 0.5023197433134012 + 0.*I}}
17.47	{{0.4981204794190636 + 0.*I, -0.05948372029876431 - 0.027996299997126894*I}, {-0.059483720298764364 + 0.027996299997126894*I, 0.5018795205809353 + 0.*I}}
17.48	{{0.4985597827906325 + 0.*I, -0.05948448693571348 - 0.027934006893796798*I}, {-0.05948448693571348 + 0.027934006893796798*I, 0.5014402172093663 + 0.*I}}
17.490000000000002	{{0.49899803608028614 + 0.*I, -0.05948525100832813 - 0.027863636521423363*I}, {-0.059485251008328105 + 0.027863636521423363*I, 0.5010019639197129 + 0.*I}}
17.5	{{0.49943511117852524 + 0.*I, -0.05948601252515798 - 0.027785238047130095*I}, {-0.05948601252515798 + 0.027785238047130095*I, 0.5005648888214739 + 0.*I}}
17.51	{{0.49987088257274226 + 0.*I, -0.05948677149475304 - 0.02769886180963738*I}, {-0.05948677149475301 + 0.02769886180963738*I, 0.5001291174272569 + 0.*I}}
17.52	{{0.50030522732925 + 0.*I, -0.05948752792566303 - 0.027604559216686978*I}, {-0.05948752792566303 + 0.027604559216686978*I, 0.49969477267074913 + 0.*I}}
17.53	{{0.5007380250720197 + 0.*I, -0.059488281826437894 - 0.02750238264384169*I}, {-0.059488281826437894 + 0.02750238264384169*I, 0.49926197492797947 + 0.*I}}
17.54	{{0.5011691579581713 + 0.*I, -0.0594890332056274 - 0.0273923853347531*I}, {-0.0594890332056274 + 0.0273923853347531*I, 0.4988308420418278 + 0.*I}}
17.55	{{0.5015985106502735 + 0.*I, -0.059489782071781544 - 0.027274621302987495*I}, {-0.05948978207178157 + 0.027274621302987495*I, 0.4984014893497255 + 0.*I}}
17.56	{{0.5020259693476699 + 0.*I, -0.05949052843342115 - 0.0271491480184317*I}, {-0.059490528433421175 + 0.0271491480184317*I, 0.49797403065232915 + 0.*I}}
17.57	{{0.5024514105611287 + 0.*I, -0.05949127229886106 - 0.027016032648618217*I}, {-0.05949127229886103 + 0.027016032648618217*I, 0.4975485894388703 + 0.*I}}
17.580000000000002	{{0.5028747060172671 + 0.*I, -0.05949201367632698 - 0.02687534290186155*I}, {-0.05949201367632698 + 0.02687534290186155*I, 0.497125293982732 + 0.*I}}
17.59	{{0.5032957304453098 + 0.*I, -0.05949275257404443 - 0.026727148042913474*I}, {-0.059492752574044405 + 0.026727148042913474*I, 0.49670426955468927 + 0.*I}}
17.6	{{0.50371436167908 + 0.*I, -0.05949348900023871 - 0.02657151890803092*I}, {-0.05949348900023868 + 0.02657151890803092*I, 0.496285638320919 + 0.*I}}
17.61	{{0.5041304806613587 + 0.*I, -0.05949422296313539 - 0.026408527787472977*I}, {-0.059494222963135335 + 0.026408527787472977*I, 0.49586951933864043 + 0.*I}}
17.62	{{0.5045439714445179 + 0.*I, -0.05949495447095979 - 0.02623824830857565*I}, {-0.05949495447095979 + 0.02623824830857565*I, 0.4954560285554812 + 0.*I}}
17.63	{{0.5049547211874528 + 0.*I, -0.059495683531937404 - 0.026060755319510326*I}, {-0.05949568353193743 + 0.026060755319510326*I, 0.49504527881254634 + 0.*I}}
17.64	{{0.5053626201488416 + 0.*I, -0.05949641015429366 - 0.025876124773827298*I}, {-0.05949641015429369 + 0.025876124773827298*I, 0.49463737985115747 + 0.*I}}
17.650000000000002	{{0.5057675616767661 + 0.*I, -0.05949713434625398 - 0.0256844336158884*I}, {-0.059497134346254005 + 0.0256844336158884*I, 0.49423243832323305 + 0.*I}}
17.66	{{0.5061694421947232 + 0.*I, -0.059497856116043746 - 0.025485759667289148*I}, {-0.059497856116043746 + 0.025485759667289148*I, 0.49383055780527596 + 0.*I}}
17.67	{{0.5065681611661983 + 0.*I, -0.05949857547188753 - 0.025280181711859567*I}, {-0.05949857547188753 + 0.025280181711859567*I, 0.4934318388338008 + 0.*I}}
17.68	{{0.5069636150091694 + 0.*I, -0.05949929242190802 - 0.02506778535481002*I}, {-0.05949929242190802 + 0.02506778535481002*I, 0.4930363849908298 + 0.*I}}
17.69	{{0.5073556891662994 + 0.*I, -0.059500006974038955 - 0.024848658577975278*I}, {-0.05950000697403893 + 0.024848658577975278*I, 0.49264431083369986 + 0.*I}}
17.7	{{0.5077442704992767 + 0.*I, -0.05950071913619365 - 0.02462288967178125*I}, {-0.05950071913619365 + 0.02462288967178125*I, 0.4922557295007222 + 0.*I}}
17.71	{{0.5081292493018645 + 0.*I, -0.05950142891628543 - 0.024390568633135132*I}, {-0.05950142891628546 + 0.024390568633135132*I, 0.49187075069813463 + 0.*I}}
17.72	{{0.5085105193194221 + 0.*I, -0.0595021363222277 - 0.02415178704111264*I}, {-0.0595021363222277 + 0.02415178704111264*I, 0.4914894806805771 + 0.*I}}
17.73	{{0.5088879777645422 + 0.*I, -0.059502841361933706 - 0.023906637932606178*I}, {-0.059502841361933706 + 0.023906637932606178*I, 0.4911120222354568 + 0.*I}}
17.740000000000002	{{0.5092615253287996 + 0.*I, -0.0595035440433167 - 0.02365521567804528*I}, {-0.0595035440433167 + 0.02365521567804528*I, 0.49073847467119946 + 0.*I}}
17.75	{{0.5096310661906263 + 0.*I, -0.05950424437429008 - 0.023397615857295218*I}, {-0.059504244374290055 + 0.023397615857295218*I, 0.49036893380937274 + 0.*I}}
17.76	{{0.5099965080193261 + 0.*I, -0.059504942362767155 - 0.02313393513584167*I}, {-0.059504942362767155 + 0.02313393513584167*I, 0.49000349198067294 + 0.*I}}
17.77	{{0.5103577619752406 + 0.*I, -0.0595056380166612 - 0.022864271141370157*I}, {-0.0595056380166612 + 0.022864271141370157*I, 0.4896422380247585 + 0.*I}}
17.78	{{0.510714742706089 + 0.*I, -0.05950633134388564 - 0.022588722340844403*I}, {-0.05950633134388569 + 0.022588722340844403*I, 0.48928525729391015 + 0.*I}}
17.79	{{0.5110673664967043 + 0.*I, -0.05950702235232758 - 0.022307389475325*I}, {-0.059507022352327604 + 0.022307389475325*I, 0.48893263350329486 + 0.*I}}
17.8	{{0.5114155390052025 + 0.*I, -0.05950771104968364 - 0.022020378012263336*I}, {-0.05950771104968369 + 0.022020378012263336*I, 0.4885844609947966 + 0.*I}}
17.81	{{0.5117591634597395 + 0.*I, -0.059508397443575195 - 0.021727791480424898*I}, {-0.059508397443575195 + 0.021727791480424898*I, 0.4882408365402596 + 0.*I}}
17.82	{{0.51209814671532 + 0.*I, -0.05950908154162418 - 0.021429734854438998*I}, {-0.05950908154162418 + 0.021429734854438998*I, 0.48790185328467917 + 0.*I}}
17.830000000000002	{{0.5124323992658854 + 0.*I, -0.05950976335145261 - 0.021126314717826188*I}, {-0.05950976335145261 + 0.021126314717826188*I, 0.48756760073411365 + 0.*I}}
17.84	{{0.5127618352722755 + 0.*I, -0.0595104428806823 - 0.020817639136731066*I}, {-0.05951044288068233 + 0.020817639136731066*I, 0.48723816472772363 + 0.*I}}
17.85	{{0.513086372586293 + 0.*I, -0.0595111201369353 - 0.020503817533182325*I}, {-0.0595111201369353 + 0.020503817533182325*I, 0.48691362741370614 + 0.*I}}
17.86	{{0.5134059327708639 + 0.*I, -0.05951179512783358 - 0.020184960557989753*I}, {-0.05951179512783358 + 0.020184960557989753*I, 0.48659406722913523 + 0.*I}}
17.87	{{0.5137204411162892 + 0.*I, -0.05951246786099909 - 0.019861179963383394*I}, {-0.05951246786099909 + 0.019861179963383394*I, 0.4862795588837099 + 0.*I}}
17.88	{{0.5140298266525858 + 0.*I, -0.059513138344053806 - 0.019532588475505853*I}, {-0.059513138344053806 + 0.019532588475505853*I, 0.4859701733474133 + 0.*I}}
17.89	{{0.5143340221579169 + 0.*I, -0.059513806584619605 - 0.019199299666862932*I}, {-0.05951380658461963 + 0.019199299666862932*I, 0.48566597784208215 + 0.*I}}
17.900000000000002	{{0.5146329616806613 + 0.*I, -0.05951447259028858 - 0.018861429445507467*I}, {-0.05951447259028858 + 0.018861429445507467*I, 0.48536703831933764 + 0.*I}}
17.91	{{0.5149265693055882 + 0.*I, -0.05951513636847544 - 0.01851909442490936*I}, {-0.05951513636847544 + 0.01851909442490936*I, 0.4850734306944107 + 0.*I}}
17.92	{{0.515214768161476 + 0.*I, -0.059515797926530306 - 0.018172408923680588*I}, {-0.059515797926530334 + 0.018172408923680588*I, 0.4847852318385231 + 0.*I}}
17.93	{{0.5154974850343877 + 0.*I, -0.059516457271803075 - 0.017821488853197662*I}, {-0.059516457271803075 + 0.017821488853197662*I, 0.48450251496561125 + 0.*I}}
17.94	{{0.5157746504081833 + 0.*I, -0.0595171144116437 - 0.017466451659386224*I}, {-0.059517114411643646 + 0.017466451659386224*I, 0.48422534959181585 + 0.*I}}
17.95	{{0.5160461985016671 + 0.*I, -0.05951776935340222 - 0.017107416198889128*I}, {-0.05951776935340225 + 0.017107416198889128*I, 0.483953801498332 + 0.*I}}
17.96	{{0.5163120673019671 + 0.*I, -0.059518422104428675 - 0.01674450261430604*I}, {-0.05951842210442865 + 0.01674450261430604*I, 0.48368793269803184 + 0.*I}}
17.97	{{0.5165721985941105 + 0.*I, -0.05951907267207296 - 0.01637783220861412*I}, {-0.05951907267207296 + 0.01637783220861412*I, 0.48342780140588854 + 0.*I}}
17.98	{{0.5168265379867858 + 0.*I, -0.05951972106368503 - 0.016007527318870025*I}, {-0.059519721063685 + 0.016007527318870025*I, 0.4831734620132132 + 0.*I}}
17.990000000000002	{{0.517075034934269 + 0.*I, -0.059520367286614945 - 0.015633711189302152*I}, {-0.05952036728661497 + 0.015633711189302152*I, 0.4829249650657302 + 0.*I}}
18.	{{0.517317642754501 + 0.*I, -0.05952101134821261 - 0.015256507843895305*I}, {-0.05952101134821261 + 0.015256507843895305*I, 0.482682357245498 + 0.*I}}
