# Supplementary material for: When do perturbative approaches accurately capture the dynamics of complex quantum systems?
Source: Sci Rep. 2016 Jun 23;6:28204. doi: 10.1038/srep28204 (PMC4917862; doi:10.1038/srep28204)
Supplement: 2LS_Pmat_Weak.csv [file srep28204-s4.csv]

0.	{{0.9999999999999998 + 0.*I, 0. + 0.*I}, {0. + 0.*I, 0. + 0.*I}}
0.01	{{0.9999383165967386 - 8.673617379884035*^-19*I, -8.64702198732914*^-11 + 0.007853568024387397*I}, {-8.647021225677114*^-11 - 0.007853568024387397*I, 0.00006168340326110932 + 8.673617379884035*^-19*I}}
0.02	{{0.9997532858767708 + 0.*I, -1.3795776188096909*^-9 + 0.015704654576309762*I}, {-1.3795775967461767*^-9 - 0.015704654576309762*I, 0.0002467141232290169 + 0.*I}}
0.03	{{0.9994449663003556 + 0.*I, -6.964118282049014*^-9 + 0.02355077918340518*I}, {-6.964118251908194*^-9 - 0.02355077918340518*I, 0.0005550336996441906 + 0.*I}}
0.04	{{0.9990134552696137 + 6.938893903907228*^-18*I, -2.1946672812411805*^-8 + 0.03138946345361951*I}, {-2.1946672940781342*^-8 - 0.03138946345361951*I, 0.0009865447303860093 - 6.938893903907228*^-18*I}}
0.05	{{0.9984588890800041 + 0.*I, -5.3425177726218465*^-8 + 0.03921823215773896*I}, {-5.342517771797853*^-8 - 0.03921823215773896*I, 0.0015411109199957242 + 0.*I}}
0.06	{{0.9977814428519829 + 0.*I, -1.1045742859261409*^-7 + 0.04703461430491854*I}, {-1.1045742858155523*^-7 - 0.04703461430491854*I, 0.0022185571480168535 + 0.*I}}
0.07	{{0.9969813304430303 + 3.469446951953614*^-18*I, -2.040281142923206*^-7 + 0.054836144210344134*I}, {-2.040281143196425*^-7 - 0.054836144210344134*I, 0.0030186695569693464 - 3.469446951953614*^-18*I}}
0.08	{{0.9960588043402652 + 0.*I, -3.470140281236489*^-7 + 0.0626203625541578*I}, {-3.4701402820821667*^-7 - 0.0626203625541578*I, 0.003941195659734565 + 0.*I}}
0.09	{{0.9950141555338912 + 0.*I, -5.541471522763075*^-7 + 0.07038481743077273*I}, {-5.541471522320721*^-7 - 0.07038481743077273*I, 0.004985844466108742 + 0.*I}}
0.1	{{0.9938477133717631 - 1.3877787807814457*^-17*I, -8.419753517729944*^-7 + 0.07812706538770593*I}, {-8.419753516654416*^-7 - 0.07812706538770593*I, 0.006152286628236676 + 1.3877787807814457*^-17*I}}
0.11	{{0.9925598453953814 + 0.*I, -1.228820466658842*^-6 + 0.0858446724530632*I}, {-1.2288204667126185*^-6 - 0.0858446724530632*I, 0.007440154604618572 + 0.*I}}
0.12	{{0.9911509571576572 + 0.*I, -1.7347336264128543*^-6 + 0.09353521515082154*I}, {-1.7347336263824967*^-6 - 0.09353521515082154*I, 0.008849042842342465 + 0.*I}}
0.13	{{0.9896214920228203 + 0.*I, -2.3814476522998618*^-6 + 0.10119628150306956*I}, {-2.381447652352771*^-6 - 0.10119628150306956*I, 0.01037850797717959 + 0.*I}}
0.14	{{0.9879719309488662 + 0.*I, -3.192326460510486*^-6 + 0.1088254720183861*I}, {-3.192326460461914*^-6 - 0.1088254720183861*I, 0.012028069051133648 + 0.*I}}
0.15	{{0.9862027922529668 + 2.0816681711721685*^-17*I, -4.192311399198179*^-6 + 0.11642040066556081*I}, {-4.1923113992675676*^-6 - 0.11642040066556081*I, 0.013797207747033026 - 2.0816681711721685*^-17*I}}
0.16	{{0.9843146313602967 + 2.0816681711721685*^-17*I, -5.407864509421323*^-6 + 0.12397869583188822*I}, {-5.407864509456017*^-6 - 0.12397869583188822*I, 0.015685368639703007 - 2.0816681711721685*^-17*I}}
0.17	{{0.982308040536741 - 1.3877787807814457*^-17*I, -6.866908710823072*^-6 + 0.1314980012652972*I}, {-6.866908710627048*^-6 - 0.1314980012652972*I, 0.01769195946325894 + 1.3877787807814457*^-17*I}}
0.18	{{0.9801836486059823 + 0.*I, -8.598764959955041*^-6 + 0.1389759769996135*I}, {-8.598764959937694*^-6 - 0.1389759769996135*I, 0.019816351394017682 + 0.*I}}
0.19	{{0.9779421206514782 + 0.*I, -0.000010634086451910552 + 0.14641030026229063*I}, {-0.000010634086451898409 - 0.14641030026229063*I, 0.022057879348521527 + 0.*I}}
0.2	{{0.9755841577038586 + 1.3877787807814457*^-17*I, -0.000013004789959691898 + 0.15379866636398326*I}, {-0.000013004789959790777 - 0.15379866636398326*I, 0.02441584229614114 - 1.3877787807814457*^-17*I}}
0.21	{{0.973110496414287 + 0.*I, -0.000015743984435934166 + 0.16113878956938388*I}, {-0.00001574398443590988 - 0.16113878956938388*I, 0.026889503585712935 + 0.*I}}
0.22	{{0.9705219087143473 + 0.*I, -0.00001888589701937171 + 0.16842840394878647*I}, {-0.000018885897019428957 - 0.16842840394878647*I, 0.02947809128565239 + 0.*I}}
0.23	{{0.9678192014630264 + 0.*I, -0.000022465796612580746 + 0.1756652642098902*I}, {-0.000022465796612664013 - 0.1756652642098902*I, 0.0321807985369735 + 0.*I}}
0.24	{{0.9650032160813664 + 0.*I, -0.00002651991521024355 + 0.18284714650940456*I}, {-0.000026519915210080486 - 0.18284714650940456*I, 0.0349967839186333 + 0.*I}}
0.25	{{0.9620748281753827 + 1.3877787807814457*^-17*I, -0.00003108536717655319 + 0.18997184924407057*I}, {-0.00003108536717668503 - 0.18997184924407057*I, 0.03792517182461716 - 1.3877787807814457*^-17*I}}
0.26	{{0.9590349471478286 - 4.163336342344337*^-17*I, -0.00003620006668797471 + 0.1970371938207614*I}, {-0.00003620006668784287 - 0.1970371938207614*I, 0.040965052852171134 + 4.163336342344337*^-17*I}}
0.27	{{0.95588451579941 + 0.*I, -0.00004190264355713458 + 0.20404102540538357*I}, {-0.000041902643557086006 - 0.20404102540538357*I, 0.04411548420058999 + 0.*I}}
0.28	{{0.9526245099200357 + 0.*I, -0.0000482323576788124 + 0.21098121365034778*I}, {-0.00004823235767879852 - 0.21098121365034778*I, 0.04737549007996417 + 0.*I}}
0.29	{{0.9492559378707044 + 0.*I, -0.000055229012333235517 + 0.2178556534004382*I}, {-0.00005522901233316613 - 0.2178556534004382*I, 0.0507440621292953 + 0.*I}}
0.3	{{0.9457798401566109 + 0.*I, -0.00006293286659675434 + 0.2246622653769589*I}, {-0.00006293286659680639 - 0.2246622653769589*I, 0.05422015984338889 + 0.*I}}
0.31	{{0.9421972889920555 + 4.163336342344337*^-17*I, -0.0000713845471119745 + 0.23139899684008985*I}, {-0.00007138454711205083 - 0.23139899684008985*I, 0.05780271100794437 - 4.163336342344337*^-17*I}}
0.32	{{0.9385093878577346 - 4.163336342344337*^-17*I, -0.00008062495946586923 + 0.23806382222944128*I}, {-0.00008062495946584494 - 0.23806382222944128*I, 0.06149061214226527 + 4.163336342344337*^-17*I}}
0.33	{{0.9347172710509746 - 1.3877787807814457*^-17*I, -0.00009069519943571969 + 0.24465474378284308*I}, {-0.00009069519943566418 - 0.24465474378284308*I, 0.06528272894902537 + 1.3877787807814457*^-17*I}}
0.34	{{0.9308221032294584 + 0.*I, -0.00010163646435362717 + 0.25116979213345875*I}, {-0.00010163646435369655 - 0.25116979213345875*I, 0.06917789677054156 + 0.*I}}
0.35000000000000003	{{0.9268250789489916 + 0.*I, -0.00011348996484084051 + 0.25760702688536413*I}, {-0.00011348996484088908 - 0.25760702688536413*I, 0.0731749210510082 + 0.*I}}
0.36	{{0.9227274221958236 - 2.7755575615628914*^-17*I, -0.0001262968371590345 + 0.263964537167776*I}, {-0.00012629683715892348 - 0.263964537167776*I, 0.07727257780417626 + 2.7755575615628914*^-17*I}}
0.37	{{0.918530385914033 + 0.*I, -0.00014009805642134499 + 0.2702404421681648*I}, {-0.0001400980564213103 - 0.2702404421681648*I, 0.08146961408596681 + 0.*I}}
0.38	{{0.9142352515284649 + 0.*I, -0.00015493435090158103 + 0.2764328916445283*I}, {-0.00015493435090163654 - 0.2764328916445283*I, 0.08576474847153492 + 0.*I}}
0.39	{{0.909843328463685 - 5.551115123125783*^-17*I, -0.00017084611766715607 + 0.2825400664171456*I}, {-0.00017084611766703117 - 0.2825400664171456*I, 0.09015667153631483 + 5.551115123125783*^-17*I}}
0.4	{{0.9053559536593958 + 0.*I, -0.00018787333975789355 + 0.2885601788401677*I}, {-0.00018787333975788661 - 0.2885601788401677*I, 0.09464404634060389 + 0.*I}}
0.41000000000000003	{{0.9007744910827397 - 5.551115123125783*^-17*I, -0.00020605550512586834 + 0.29449147325344416*I}, {-0.00020605550512578508 - 0.29449147325344416*I, 0.09922550891726019 + 5.551115123125783*^-17*I}}
0.42	{{0.8961003312378807 + 0.*I, -0.00022543152753162765 + 0.3003322264150101*I}, {-0.0002254315275316554 - 0.3003322264150101*I, 0.1038996687621191 + 0.*I}}
0.43	{{0.8913348906732474 + 0.*I, -0.00024603966959496626 + 0.30608074791470047*I}, {-0.00024603966959496626 - 0.30608074791470047*I, 0.10866510932675226 + 0.*I}}
0.44	{{0.8864796114867737 + 2.7755575615628914*^-17*I, -0.0002679174681750607 + 0.31173538056937466*I}, {-0.0002679174681750607 - 0.31173538056937466*I, 0.11352038851322625 - 2.7755575615628914*^-17*I}}
0.45	{{0.8815359608294664 - 2.7755575615628914*^-17*I, -0.00029110166225065903 + 0.3172945008002739*I}, {-0.0002911016622506035 - 0.3172945008002739*I, 0.11846403917053337 + 2.7755575615628914*^-17*I}}
0.46	{{0.8765054304075897 + 0.*I, -0.0003156281234574787 + 0.32275651899304203*I}, {-0.00031562812345747177 - 0.32275651899304203*I, 0.12349456959241009 + 0.*I}}
0.47000000000000003	{{0.8713895359837311 + 2.7755575615628914*^-17*I, -0.00034153178942342155 + 0.328119879840974*I}, {-0.0003415317894235048 - 0.328119879840974*I, 0.12861046401626863 - 2.7755575615628914*^-17*I}}
0.48	{{0.8661898168769901 + 0.*I, -0.0003688466000353885 + 0.33338306267205875*I}, {-0.00036884660003541625 - 0.33338306267205875*I, 0.13381018312300963 + 0.*I}}
0.49	{{0.860907835462495 + 5.551115123125783*^-17*I, -0.0003976054367544335 + 0.3385445817604087*I}, {-0.00039760543675457227 - 0.3385445817604087*I, 0.1390921645375048 - 5.551115123125783*^-17*I}}
0.5	{{0.8555451766704345 + 0.*I, -0.00042784006508461703 + 0.3436029866226724*I}, {-0.00042784006508458927 - 0.3436029866226724*I, 0.14445482332956538 + 0.*I}}
0.51	{{0.8501034474847511 - 8.326672684688674*^-17*I, -0.00045958108028681943 + 0.34855686230003*I}, {-0.0004595810802866529 - 0.34855686230003*I, 0.1498965525152485 + 8.326672684688674*^-17*I}}
0.52	{{0.8445842764416283 + 5.551115123125783*^-17*I, -0.0004928578564181718 + 0.3534048296263854*I}, {-0.0004928578564181718 - 0.3534048296263854*I, 0.15541572355837144 - 5.551115123125783*^-17*I}}
0.53	{{0.8389893131278621 + 0.*I, -0.0005276984987623856 + 0.3581455454833621*I}, {-0.0005276984987623717 - 0.3581455454833621*I, 0.16101068687213776 + 0.*I}}
0.54	{{0.8333202276791928 - 5.551115123125783*^-17*I, -0.000564129799703772 + 0.3627777030427084*I}, {-0.0005641297997037442 - 0.3627777030427084*I, 0.16667977232080705 + 5.551115123125783*^-17*I}}
0.55	{{0.8275787102786375 + 0.*I, -0.0006021771980866397 + 0.36730003199671685*I}, {-0.0006021771980866258 - 0.36730003199671685*I, 0.17242128972136234 + 0.*I}}
0.56	{{0.82176647065484 + 5.551115123125783*^-17*I, -0.0006418647420906032 + 0.371711298777252*I}, {-0.0006418647420906587 - 0.371711298777252*I, 0.17823352934515974 - 5.551115123125783*^-17*I}}
0.5700000000000001	{{0.8158852375804324 + 2.7755575615628914*^-17*I, -0.0006832150556359551 + 0.37601030676397107*I}, {-0.0006832150556361216 - 0.37601030676397107*I, 0.1841147624195673 - 2.7755575615628914*^-17*I}}
0.58	{{0.8099367583703732 + 2.7755575615628914*^-17*I, -0.0007262493083259325 + 0.38019589648230956*I}, {-0.0007262493083260435 - 0.38019589648230956*I, 0.1900632416296268 - 2.7755575615628914*^-17*I}}
0.59	{{0.8039227983802051 + 0.*I, -0.000770987188922545 + 0.3842669457917885*I}, {-0.0007709871889225728 - 0.3842669457917885*I, 0.19607720161979464 + 0.*I}}
0.6	{{0.7978451405041587 + 2.7755575615628914*^-17*I, -0.0008174468823348713 + 0.38822237006518223*I}, {-0.0008174468823350378 - 0.38822237006518223*I, 0.2021548594958411 - 2.7755575615628914*^-17*I}}
0.61	{{0.7917055846729925 + 0.*I, -0.0008656450501002277 + 0.39206112235906687*I}, {-0.0008656450501002694 - 0.39206112235906687*I, 0.20829441532700743 + 0.*I}}
0.62	{{0.785505947351456 + 0.*I, -0.0009155968143150783 + 0.395782193576245*I}, {-0.0009155968143150506 - 0.395782193576245*I, 0.2144940526485439 + 0.*I}}
0.63	{{0.779248061035232 - 2.7755575615628914*^-17*I, -0.000967315744976327 + 0.3993846126205228*I}, {-0.0009673157449762299 - 0.3993846126205228*I, 0.22075193896476797 + 2.7755575615628914*^-17*I}}
0.64	{{0.7729337737472006 + 2.7755575615628914*^-17*I, -0.001020813850676594 + 0.40286744654428597*I}, {-0.0010208138506766773 - 0.40286744654428597*I, 0.22706622625279915 - 2.7755575615628914*^-17*I}}
0.65	{{0.7665649485328523 - 8.326672684688674*^-17*I, -0.0010761015725922474 + 0.40622980068929593*I}, {-0.0010761015725922057 - 0.40622980068929593*I, 0.23343505146714738 + 8.326672684688674*^-17*I}}
0.66	{{0.7601434629546565 + 0.*I, -0.0011331877816936897 + 0.4094708188210993*I}, {-0.001133187781693648 - 0.4094708188210993*I, 0.23985653704534343 + 0.*I}}
0.67	{{0.7536712085851871 - 8.326672684688674*^-17*I, -0.001192079779103239 + 0.4125896832574131*I}, {-0.0011920797791031557 - 0.4125896832574131*I, 0.24632879141481281 + 8.326672684688674*^-17*I}}
0.68	{{0.7471500904987876 + 2.7755575615628914*^-17*I, -0.0012527832995170574 + 0.41558561499081603*I}, {-0.0012527832995171684 - 0.41558561499081603*I, 0.25284990950121217 - 2.7755575615628914*^-17*I}}
0.6900000000000001	{{0.7405820267615503 + 8.326672684688674*^-17*I, -0.001315302517602035 + 0.4184578738060475*I}, {-0.0013153025176020627 - 0.4184578738060475*I, 0.2594179732384495 - 8.326672684688674*^-17*I}}
0.7000000000000001	{{0.7339689479193735 + 0.*I, -0.0013796400572729794 + 0.4212057583921795*I}, {-0.001379640057272924 - 0.4212057583921795*I, 0.2660310520806264 + 0.*I}}
0.71	{{0.7273127964838577 + 8.326672684688674*^-17*I, -0.0014457970037525802 + 0.42382860644989373*I}, {-0.001445797003752608 - 0.42382860644989373*I, 0.27268720351614206 - 8.326672684688674*^-17*I}}
0.72	{{0.7206155264157899 + 0.*I, -0.00151377291831023 + 0.4263257947940659*I}, {-0.00151377291831023 - 0.4263257947940659*I, 0.27938447358421 + 0.*I}}
0.73	{{0.7138791026059645 + 0.*I, -0.0015835658555726773 + 0.4286967394518179*I}, {-0.0015835658555726773 - 0.4286967394518179*I, 0.28612089739403523 + 0.*I}}
0.74	{{0.7071055003530868 + 2.7755575615628914*^-17*I, -0.0016551723832957665 + 0.4309408957561711*I}, {-0.0016551723832957665 - 0.4309408957561711*I, 0.2928944996469129 - 2.7755575615628914*^-17*I}}
0.75	{{0.7002967048385019 - 2.7755575615628914*^-17*I, -0.0017285876044850212 + 0.43305775843539307*I}, {-0.0017285876044849935 - 0.43305775843539307*I, 0.29970329516149796 + 2.7755575615628914*^-17*I}}
0.76	{{0.693454710597493 + 0.*I, -0.0018038051817500511 + 0.4350468616981011*I}, {-0.0018038051817500789 - 0.4350468616981011*I, 0.3065452894025069 + 0.*I}}
0.77	{{0.6865815209868986 - 2.7755575615628914*^-17*I, -0.0018808173637743786 + 0.4369077793141446*I}, {-0.001880817363774323 - 0.4369077793141446*I, 0.3134184790131013 + 2.7755575615628914*^-17*I}}
0.78	{{0.6796791476487964 + 5.551115123125783*^-17*I, -0.001959615013783722 + 0.43864012469126284*I}, {-0.0019596150137837776 - 0.43864012469126284*I, 0.32032085235120333 - 5.551115123125783*^-17*I}}
0.79	{{0.6727496099700094 + 2.7755575615628914*^-17*I, -0.002040187639892277 + 0.4402435509474709*I}, {-0.0020401876398923047 - 0.4402435509474709*I, 0.32725039002999046 - 2.7755575615628914*^-17*I}}
0.8	{{0.665794934537198 + 0.*I, -0.0021225234272068683 + 0.4417177509791041*I}, {-0.002122523427206785 - 0.4417177509791041*I, 0.33420506546280204 + 0.*I}}
0.81	{{0.6588171545873072 - 2.7755575615628914*^-17*I, -0.0022066092715701813 + 0.44306245752440754*I}, {-0.0022066092715701535 - 0.44306245752440754*I, 0.3411828454126926 + 2.7755575615628914*^-17*I}}
0.8200000000000001	{{0.651818309453152 + 5.551115123125783*^-17*I, -0.002292430814822055 + 0.44427744322253815*I}, {-0.002292430814822166 - 0.44427744322253815*I, 0.3481816905468479 - 5.551115123125783*^-17*I}}
0.8300000000000001	{{0.6448004440039263 + 8.326672684688674*^-17*I, -0.0023799724814593803 + 0.4453625206678047*I}, {-0.0023799724814593526 - 0.4453625206678047*I, 0.35519955599607356 - 8.326672684688674*^-17*I}}
0.84	{{0.6377656080804464 + 0.*I, -0.0024692175165765273 + 0.44631754245894745*I}, {-0.0024692175165764996 - 0.44631754245894745*I, 0.3622343919195534 + 0.*I}}
0.85	{{0.63071585592494 + 0.*I, -0.0025601480249689 + 0.44714240124323307*I}, {-0.0025601480249689 - 0.44714240124323307*I, 0.36928414407506005 + 0.*I}}
0.86	{{0.6236532456052173 + 8.326672684688674*^-17*I, -0.002652745011284152 + 0.44783702975510387*I}, {-0.002652745011284152 - 0.44783702975510387*I, 0.37634675439478255 - 8.326672684688674*^-17*I}}
0.87	{{0.6165798384330723 + 0.*I, -0.002746988421105323 + 0.448401400849107*I}, {-0.0027469884211053786 - 0.448401400849107*I, 0.38342016156692754 + 0.*I}}
0.88	{{0.609497698376777 + 0.*I, -0.0028428571828559845 + 0.44883552752679234*I}, {-0.0028428571828560123 - 0.44883552752679234*I, 0.39050230162322286 + 0.*I}}
0.89	{{0.6024088914675575 + 0.*I, -0.00294032925041543 + 0.44913946295725554*I}, {-0.0029403292504154577 - 0.44913946295725554*I, 0.3975911085324423 + 0.*I}}
0.9	{{0.5953154851999531 + 0.*I, -0.003039381646337047 + 0.4493133004909711*I}, {-0.003039381646337075 - 0.4493133004909711*I, 0.40468451480004686 + 0.*I}}
0.91	{{0.5882195479259834 + 0.*I, -0.0031399905055654598 + 0.4493571736665518*I}, {-0.0031399905055654598 - 0.4493571736665518*I, 0.41178045207401637 + 0.*I}}
0.92	{{0.5811231482430705 + 0.*I, -0.0032421311195481306 + 0.44927125621003866*I}, {-0.003242131119548103 - 0.44927125621003866*I, 0.41887685175692924 + 0.*I}}
0.93	{{0.5740283543756808 + 0.*I, -0.0033457779806434496 + 0.4490557620263231*I}, {-0.0033457779806433108 - 0.4490557620263231*I, 0.425971645624319 + 0.*I}}
0.9400000000000001	{{0.5669372335506822 + 8.326672684688674*^-17*I, -0.0034509048267289955 + 0.44871094518227805*I}, {-0.0034509048267289677 - 0.44871094518227805*I, 0.4330627664493174 - 8.326672684688674*^-17*I}}
0.9500000000000001	{{0.559851851366427 + 0.*I, -0.003557484685916046 + 0.4482370998811658*I}, {-0.0035574846859160736 - 0.4482370998811658*I, 0.44014814863357277 + 0.*I}}
0.96	{{0.5527742711556005 + 0.*I, -0.0036654899212785197 + 0.4476345604278777*I}, {-0.0036654899212785474 - 0.4476345604278777*I, 0.4472257288443994 + 0.*I}}
0.97	{{0.5457065533419008 - 2.7755575615628914*^-17*I, -0.003774892275513475 + 0.44690370118455447*I}, {-0.0037748922755134473 - 0.44690370118455447*I, 0.454293446658099 + 2.7755575615628914*^-17*I}}
0.98	{{0.5386507547906356 + 0.*I, -0.003885662915444399 + 0.44604493651612365*I}, {-0.003885662915444399 - 0.44604493651612365*I, 0.4613492452093643 + 0.*I}}
0.99	{{0.5316089281533509 - 8.326672684688674*^-17*I, -0.003997772476293071 + 0.44505872072528707*I}, {-0.003997772476293043 - 0.44505872072528707*I, 0.46839107184664897 + 8.326672684688674*^-17*I}}
1.	{{0.5245831212066345 + 2.7755575615628914*^-17*I, -0.004111191105637457 + 0.44394554797648966*I}, {-0.004111191105637457 - 0.44394554797648966*I, 0.47541687879336525 - 2.7755575615628914*^-17*I}}
1.01	{{0.5175753761852562 + 0.*I, -0.00422588850698713 + 0.4427059522083953*I}, {-0.004225888506987158 - 0.4427059522083953*I, 0.4824246238147436 + 0.*I}}
1.02	{{0.5105877291098408 + 5.551115123125783*^-17*I, -0.00434183398290372 + 0.44134050703439665*I}, {-0.004341833982903748 - 0.44134050703439665*I, 0.48941227089015915 - 5.551115123125783*^-17*I}}
1.03	{{0.5036222091092915 - 2.7755575615628914*^-17*I, -0.004458996477602284 + 0.43984982563068853*I}, {-0.004458996477602284 - 0.43984982563068853*I, 0.4963777908907083 + 2.7755575615628914*^-17*I}}
1.04	{{0.4966808377382077 + 0.*I, -0.0045773446189684985 + 0.4382345606114382*I}, {-0.004577344618968443 - 0.4382345606114382*I, 0.503319162261792 + 0.*I}}
1.05	{{0.4897656282895711 + 0.*I, -0.004696846759935813 + 0.43649540389058833*I}, {-0.004696846759935813 - 0.43649540389058833*I, 0.5102343717104285 + 0.*I}}
1.06	{{0.482878585102993 - 5.551115123125783*^-17*I, -0.004817471019164188 + 0.4346330865298407*I}, {-0.004817471019164188 - 0.4346330865298407*I, 0.5171214148970068 + 5.551115123125783*^-17*I}}
1.07	{{0.47602170286885104 + 0.*I, -0.004939185320970235 + 0.43264837857237104*I}, {-0.004939185320970263 - 0.43264837857237104*I, 0.5239782971311489 + 0.*I}}
1.08	{{0.46919696592865867 + 0.*I, -0.005061957434458947 + 0.43054208886184603*I}, {-0.00506195743445903 - 0.43054208886184603*I, 0.5308030340713412 + 0.*I}}
1.09	{{0.46240634757204513 + 5.551115123125783*^-17*I, -0.0051857550118120654 + 0.4283150648463149*I}, {-0.0051857550118120654 - 0.4283150648463149*I, 0.5375936524279546 - 5.551115123125783*^-17*I}}
1.1	{{0.455651809330738 + 0.*I, -0.005310545625691748 + 0.42596819236656897*I}, {-0.0053105456256917205 - 0.42596819236656897*I, 0.5443481906692618 + 0.*I}}
1.11	{{0.44893530026997597 + 0.*I, -0.005436296805720692 + 0.4235023954285793*I}, {-0.0054362968057207195 - 0.4235023954285793*I, 0.5510646997300237 + 0.*I}}
1.12	{{0.44225875627779115 - 5.551115123125783*^-17*I, -0.005562976074002246 + 0.42091863595963436*I}, {-0.005562976074002246 - 0.42091863595963436*I, 0.5577412437222087 + 5.551115123125783*^-17*I}}
1.1300000000000001	{{0.4356240993526317 + 0.*I, -0.0056905509796514875 + 0.4182179135478239*I}, {-0.0056905509796514875 - 0.4182179135478239*I, 0.5643759006473683 + 0.*I}}
1.1400000000000001	{{0.429033236889811 + 0.*I, -0.005818989132303581 + 0.41540126516453246*I}, {-0.005818989132303609 - 0.41540126516453246*I, 0.5709667631101888 + 0.*I}}
1.1500000000000001	{{0.42248806096729585 + 0.*I, -0.0059482582345792845 + 0.41246976486963016*I}, {-0.0059482582345793955 - 0.41246976486963016*I, 0.5775119390327039 + 0.*I}}
1.16	{{0.41599044763135984 + 0.*I, -0.006078326113478333 + 0.409424523499069*I}, {-0.006078326113478305 - 0.409424523499069*I, 0.5840095523686402 + 0.*I}}
1.17	{{0.40954225618265183 + 0.*I, -0.0062091607506863655 + 0.4062666883346184*I}, {-0.006209160750686393 - 0.4062666883346184*I, 0.5904577438173482 + 0.*I}}
1.18	{{0.403145328463248 + 0.*I, -0.006340730311775372 + 0.40299744275550103*I}, {-0.006340730311775289 - 0.40299744275550103*I, 0.596854671536752 + 0.*I}}
1.19	{{0.3968014881452663 - 2.7755575615628914*^-17*I, -0.006473003174282704 + 0.3996180058717156*I}, {-0.006473003174282788 - 0.3996180058717156*I, 0.6031985118547337 + 2.7755575615628914*^-17*I}}
1.2	{{0.3905125400216442 + 0.*I, -0.006605947954659297 + 0.39612963213885527*I}, {-0.006605947954659297 - 0.39612963213885527*I, 0.6094874599783556 + 0.*I}}
1.21	{{0.3842802692996943 + 0.*I, -0.0067395335340751095 + 0.3925336109542748*I}, {-0.006739533534075137 - 0.3925336109542748*I, 0.6157197307003055 + 0.*I}}
1.22	{{0.3781064408980581 + 0.*I, -0.0068737290830790665 + 0.3888312662344676*I}, {-0.006873729083079039 - 0.3888312662344676*I, 0.6218935591019416 + 0.*I}}
1.23	{{0.3719927987477041 + 0.*I, -0.007008504085104006 + 0.3850239559735648*I}, {-0.007008504085104061 - 0.3850239559735648*I, 0.6280072012522957 + 0.*I}}
1.24	{{0.36594106509760893 + 0.*I, -0.007143828358820853 + 0.3811130717828843*I}, {-0.007143828358820825 - 0.3811130717828843*I, 0.6340589349023908 + 0.*I}}
1.25	{{0.35995293982578835 + 2.7755575615628914*^-17*I, -0.007279672079336691 + 0.3771000384115004*I}, {-0.007279672079336608 - 0.3771000384115004*I, 0.6400470601742114 - 2.7755575615628914*^-17*I}}
1.26	{{0.35403009975633437 + 0.*I, -0.0074160057982439465 + 0.37298631324782944*I}, {-0.007416005798243974 - 0.37298631324782944*I, 0.6459699002436655 + 0.*I}}
1.27	{{0.348174197983135 - 5.551115123125783*^-17*I, -0.007552800462523157 + 0.36877338580226227*I}, {-0.007552800462523157 - 0.36877338580226227*I, 0.6518258020168648 + 5.551115123125783*^-17*I}}
1.28	{{0.34238686320095135 + 0.*I, -0.007690027432304569 + 0.3644627771709128*I}, {-0.007690027432304569 - 0.3644627771709128*I, 0.6576131367990483 + 0.*I}}
1.29	{{0.3366696990445287 + 0.*I, -0.00782765849750175 + 0.3600560394805738*I}, {-0.007827658497501722 - 0.3600560394805738*I, 0.6633303009554714 + 0.*I}}
1.3	{{0.3310242834364234 + 5.551115123125783*^-17*I, -0.007965665893321983 + 0.35555475531501535*I}, {-0.007965665893321927 - 0.35555475531501535*I, 0.6689757165635764 - 5.551115123125783*^-17*I}}
1.31	{{0.32545216794422926 + 0.*I, -0.008104022314669862 + 0.350960537122792*I}, {-0.008104022314669834 - 0.350960537122792*I, 0.6745478320557705 + 0.*I}}
1.32	{{0.31995487714787574 - 5.551115123125783*^-17*I, -0.008242700929455365 + 0.3462750266067549*I}, {-0.008242700929455393 - 0.3462750266067549*I, 0.680045122852124 + 5.551115123125783*^-17*I}}
1.33	{{0.31453390801768183 + 2.7755575615628914*^-17*I, -0.008381675390823295 + 0.34149989409550396*I}, {-0.008381675390823351 - 0.34149989409550396*I, 0.6854660919823179 - 2.7755575615628914*^-17*I}}
1.34	{{0.3091907293038317 + 0.*I, -0.008520919848318709 + 0.33663683789704407*I}, {-0.008520919848318709 - 0.33663683789704407*I, 0.6908092706961679 + 0.*I}}
1.35	{{0.3039267809379414 - 1.3877787807814457*^-16*I, -0.008660408958009513 + 0.33168758363494677*I}, {-0.00866040895800968 - 0.33168758363494677*I, 0.6960732190620585 + 1.3877787807814457*^-16*I}}
1.36	{{0.29874347344737173 + 2.7755575615628914*^-17*I, -0.008800117891582665 + 0.3266538835673486*I}, {-0.008800117891582637 - 0.3266538835673486*I, 0.7012565265526283 - 2.7755575615628914*^-17*I}}
1.37	{{0.29364218738294023 + 0.*I, -0.0089400223444355 + 0.3215375158891519*I}, {-0.008940022344435472 - 0.3215375158891519*I, 0.7063578126170595 + 0.*I}}
1.3800000000000001	{{0.288624272760667 + 2.7755575615628914*^-17*I, -0.00908009854278552 + 0.316340284017822*I}, {-0.00908009854278563 - 0.316340284017822*I, 0.7113757272393328 - 2.7755575615628914*^-17*I}}
1.3900000000000001	{{0.28369104851818205 + 0.*I, -0.009220323249819112 + 0.31106401586321136*I}, {-0.009220323249819251 - 0.31106401586321136*I, 0.7163089514818178 + 0.*I}}
1.4000000000000001	{{0.27884380198640835 - 5.551115123125783*^-17*I, -0.009360673770903133 + 0.3057105630818691*I}, {-0.009360673770903216 - 0.3057105630818691*I, 0.7211561980135917 + 5.551115123125783*^-17*I}}
1.41	{{0.2740837883771159 - 5.551115123125783*^-17*I, -0.009501127957886518 + 0.3002818003163215*I}, {-0.009501127957886546 - 0.3002818003163215*I, 0.7259162116228841 + 5.551115123125783*^-17*I}}
1.42	{{0.269412230286931 + 0.*I, -0.009641664212513557 + 0.29477962441984357*I}, {-0.009641664212513557 - 0.29477962441984357*I, 0.7305877697130688 + 0.*I}}
1.43	{{0.26483031721836153 + 0.*I, -0.009782261488977928 + 0.2892059536672658*I}, {-0.009782261488977873 - 0.2892059536672658*I, 0.7351696827816384 + 0.*I}}
1.44	{{0.2603392051183857 + 5.551115123125783*^-17*I, -0.00992289929564133 + 0.2835627269523883*I}, {-0.009922899295641274 - 0.2835627269523883*I, 0.7396607948816141 - 5.551115123125783*^-17*I}}
1.45	{{0.2559400159351278 + 5.551115123125783*^-17*I, -0.010063557695947675 + 0.2778519029726004*I}, {-0.010063557695947523 - 0.2778519029726004*I, 0.7440599840648721 - 5.551115123125783*^-17*I}}
1.46	{{0.2516338371931202 - 2.7755575615628914*^-17*I, -0.010204217308557487 + 0.2720754594013298*I}, {-0.010204217308557473 - 0.2720754594013298*I, 0.7483661628068797 + 2.7755575615628914*^-17*I}}
1.47	{{0.2474217215876391 + 0.*I, -0.010344859306731347 + 0.26623539204896807*I}, {-0.010344859306731347 - 0.26623539204896807*I, 0.7525782784123607 + 0.*I}}
1.48	{{0.24330468659856289 + 0.*I, -0.010485465416991274 + 0.26033371401294014*I}, {-0.010485465416991191 - 0.26033371401294014*I, 0.7566953134014367 + 0.*I}}
1.49	{{0.2392837141241897 + 0.*I, -0.01062601791709021 + 0.254372454817611*I}, {-0.01062601791709017 - 0.254372454817611*I, 0.7607162858758099 + 0.*I}}
1.5	{{0.23535975013541488 + 0.*I, -0.010766499633315274 + 0.24835365954473604*I}, {-0.010766499633315274 - 0.24835365954473604*I, 0.764640249864585 + 0.*I}}
1.51	{{0.23153370435065074 + 0.*I, -0.010906893937157214 + 0.242279387955188*I}, {-0.010906893937157214 - 0.242279387955188*I, 0.7684662956493491 + 0.*I}}
1.52	{{0.2278064499318397 - 2.7755575615628914*^-17*I, -0.011047184741373561 + 0.23615171360270173*I}, {-0.011047184741373561 - 0.23615171360270173*I, 0.7721935500681603 + 2.7755575615628914*^-17*I}}
1.53	{{0.22417882320187757 + 0.*I, -0.011187356495475254 + 0.22997272294040152*I}, {-0.011187356495475198 - 0.22997272294040152*I, 0.7758211767981223 + 0.*I}}
1.54	{{0.22065162338374816 + 0.*I, -0.011327394180665057 + 0.22374451442088208*I}, {-0.011327394180664974 - 0.22374451442088208*I, 0.7793483766162517 + 0.*I}}
1.55	{{0.21722561236162397 - 5.551115123125783*^-17*I, -0.011467283304258613 + 0.21746919759063338*I}, {-0.011467283304258724 - 0.21746919759063338*I, 0.7827743876383759 + 5.551115123125783*^-17*I}}
1.56	{{0.2139015144641721 - 1.3877787807814457*^-17*I, -0.011607009893616752 + 0.21114889217960553*I}, {-0.011607009893616793 - 0.21114889217960553*I, 0.7860984855358277 + 1.3877787807814457*^-17*I}}
1.57	{{0.2106800162702629 - 4.163336342344337*^-17*I, -0.011746560489615324 + 0.20478572718672222*I}, {-0.011746560489615365 - 0.20478572718672222*I, 0.7893199837297371 + 4.163336342344337*^-17*I}}
1.58	{{0.20756176643725213 + 6.938893903907228*^-17*I, -0.01188592213968459 + 0.1983818399621568*I}, {-0.01188592213968448 - 0.1983818399621568*I, 0.7924382335627478 - 6.938893903907228*^-17*I}}
1.59	{{0.20454737555197633 + 0.*I, -0.01202508239044485 + 0.1919393752871907*I}, {-0.012025082390444974 - 0.1919393752871907*I, 0.7954526244480238 + 0.*I}}
1.6	{{0.2016374160045632 - 2.7755575615628914*^-17*I, -0.012164029279966418 + 0.1854604844524816*I}, {-0.01216402927996646 - 0.1854604844524816*I, 0.7983625839954365 + 2.7755575615628914*^-17*I}}
1.61	{{0.1988324218851359 + 4.163336342344337*^-17*I, -0.01230275132967898 + 0.17894732433556726*I}, {-0.012302751329678896 - 0.17894732433556726*I, 0.8011675781148642 - 4.163336342344337*^-17*I}}
1.62	{{0.19613288890344682 + 0.*I, -0.012441237535964558 + 0.17240205647843537*I}, {-0.012441237535964544 - 0.17240205647843537*I, 0.803867111096553 + 0.*I}}
1.6300000000000001	{{0.19353927433145313 + 2.7755575615628914*^-17*I, -0.012579477361450903 + 0.16582684616598442*I}, {-0.01257947736145082 - 0.16582684616598442*I, 0.8064607256685468 - 2.7755575615628914*^-17*I}}
1.6400000000000001	{{0.19105199696880582 + 2.7755575615628914*^-17*I, -0.012717460726040838 + 0.1592238615062065*I}, {-0.01271746072604063 - 0.1592238615062065*I, 0.808948003031194 - 2.7755575615628914*^-17*I}}
1.6500000000000001	{{0.1886714371312013 + 2.7755575615628914*^-17*I, -0.012855177997695172 + 0.1525952725129093*I}, {-0.012855177997694978 - 0.1525952725129093*I, 0.8113285628687985 - 2.7755575615628914*^-17*I}}
1.6600000000000001	{{0.186397936661499 - 1.3877787807814457*^-17*I, -0.012992619983000789 + 0.145943250191797*I}, {-0.012992619983000941 - 0.145943250191797*I, 0.8136020633385007 + 1.3877787807814457*^-17*I}}
1.67	{{0.18423179896349046 + 0.*I, -0.013129777917545313 + 0.13926996563071956*I}, {-0.013129777917545327 - 0.13926996563071956*I, 0.8157682010365094 + 0.*I}}
1.68	{{0.18217328905816127 + 1.3877787807814457*^-17*I, -0.013266643456120483 + 0.13257758909488748*I}, {-0.013266643456120386 - 0.13257758909488748*I, 0.8178267109418383 - 1.3877787807814457*^-17*I}}
1.69	{{0.18022263366226704 + 1.3877787807814457*^-17*I, -0.013403208662781343 + 0.12586828912785042*I}, {-0.013403208662781274 - 0.12586828912785042*I, 0.8197773663377328 - 1.3877787807814457*^-17*I}}
1.7	{{0.17838002128900277 + 0.*I, -0.013539466000781972 + 0.11914423165901168*I}, {-0.013539466000782041 - 0.11914423165901168*I, 0.821619978710997 + 0.*I}}
1.71	{{0.17664560237052418 + 6.938893903907228*^-18*I, -0.013675408322407975 + 0.11240757911844776*I}, {-0.013675408322407934 - 0.11240757911844776*I, 0.8233543976294757 - 6.938893903907228*^-18*I}}
1.72	{{0.17501948940204215 + 0.*I, -0.013811028858730937 + 0.10566048955978584*I}, {-0.013811028858730978 - 0.10566048955978584*I, 0.8249805105979577 + 0.*I}}
1.73	{{0.17350175710718854 - 2.0816681711721685*^-17*I, -0.0139463212093002 + 0.09890511579187264*I}, {-0.013946321209300339 - 0.09890511579187264*I, 0.8264982428928112 + 2.0816681711721685*^-17*I}}
1.74	{{0.17209244262431844 + 0.*I, -0.014081279331796662 + 0.09214360451995568*I}, {-0.014081279331796592 - 0.09214360451995568*I, 0.8279075573756812 + 0.*I}}
1.75	{{0.17079154571338895 + 2.7755575615628914*^-17*I, -0.014215897531663649 + 0.0853780954970731*I}, {-0.01421589753166358 - 0.0853780954970731*I, 0.8292084542866109 - 2.7755575615628914*^-17*I}}
1.76	{{0.16959902898302656 + 6.938893903907228*^-18*I, -0.014350170451735894 + 0.07861072068633743*I}, {-0.014350170451735922 - 0.07861072068633743*I, 0.8304009710169731 - 6.938893903907228*^-18*I}}
1.77	{{0.16851481813737318 + 6.938893903907228*^-18*I, -0.014484093061882239 + 0.0718436034347687*I}, {-0.014484093061882197 - 0.0718436034347687*I, 0.8314851818626265 - 6.938893903907228*^-18*I}}
1.78	{{0.1675388022422646 + 0.*I, -0.014617660648680114 + 0.06507885765931541*I}, {-0.014617660648680142 - 0.06507885765931541*I, 0.8324611977577352 + 0.*I}}
1.79	{{0.16667083401029176 + 3.469446951953614*^-17*I, -0.014750868805135625 + 0.058318587045678716*I}, {-0.01475086880513532 - 0.058318587045678716*I, 0.8333291659897082 - 3.469446951953614*^-17*I}}
1.8	{{0.16591073010424678 - 6.938893903907228*^-18*I, -0.014883713420467723 + 0.05156488426052643*I}, {-0.014883713420467792 - 0.05156488426052643*I, 0.8340892698957532 + 6.938893903907228*^-18*I}}
1.81	{{0.16525827145845837 + 1.0408340855860843*^-17*I, -0.015016190669967983 + 0.044819830177666484*I}, {-0.01501619066996801 - 0.044819830177666484*I, 0.8347417285415415 - 1.0408340855860843*^-17*I}}
1.82	{{0.16471320361748282 - 6.938893903907228*^-18*I, -0.015148297004950767 + 0.03808549311871382*I}, {-0.015148297004950795 - 0.03808549311871382*I, 0.835286796382517 + 6.938893903907228*^-18*I}}
1.83	{{0.16427523709160557 + 3.469446951953614*^-18*I, -0.015280029142806448 + 0.03136392810876701*I}, {-0.015280029142806406 - 0.03136392810876701*I, 0.8357247629083944 - 3.469446951953614*^-18*I}}
1.84	{{0.1639440477285919 - 6.938893903907228*^-18*I, -0.015411384057169797 + 0.02465717614757518*I}, {-0.015411384057169741 - 0.02465717614757518*I, 0.8360559522714082 + 6.938893903907228*^-18*I}}
1.85	{{0.1637192771010994 - 1.734723475976807*^-18*I, -0.015542358968215278 + 0.01796726349665488*I}, {-0.01554235896821532 - 0.01796726349665488*I, 0.8362807228989004 + 1.734723475976807*^-18*I}}
1.86	{{0.16360053290916293 + 1.3010426069826053*^-17*I, -0.015672951333090393 + 0.011296200982781751*I}, {-0.01567295133309049 - 0.011296200982781751*I, 0.8363994670908368 - 1.3010426069826053*^-17*I}}
1.87	{{0.1635873893971317 - 7.806255641895632*^-18*I, -0.015803158836492498 + 0.004645983318257239*I}, {-0.015803158836492637 - 0.004645983318257239*I, 0.8364126106028679 + 7.806255641895632*^-18*I}}
1.8800000000000001	{{0.16367938778444235 + 5.204170427930421*^-18*I, -0.015932979381406795 - 0.001981411561685032*I}, {-0.01593297938140681 + 0.001981411561685032*I, 0.8363206122155576 - 5.204170427930421*^-18*I}}
1.8900000000000001	{{0.16387603670958506 + 1.474514954580286*^-17*I, -0.016062411080005626 - 0.008584023143990979*I}, {-0.016062411080005667 + 0.008584023143990979*I, 0.8361239632904147 - 1.474514954580286*^-17*I}}
1.9000000000000001	{{0.1641768126866232 - 8.673617379884035*^-18*I, -0.01619145224472031 - 0.015159908965112975*I}, {-0.01619145224472024 + 0.015159908965112975*I, 0.8358231873133768 + 8.673617379884035*^-18*I}}
1.9100000000000001	{{0.16458116057360367 + 0.*I, -0.01632010137949444 - 0.021707145220272863*I}, {-0.016320101379494356 + 0.021707145220272863*I, 0.8354188394263959 + 0.*I}}
1.92	{{0.16508849405220322 + 5.204170427930421*^-18*I, -0.01644835717121952 - 0.028223827354416205*I}, {-0.016448357171219452 + 0.028223827354416205*I, 0.8349115059477963 - 5.204170427930421*^-18*I}}
1.93	{{0.16569819611793368 + 0.*I, -0.016576218481366353 - 0.034708070634647335*I}, {-0.01657621848136631 + 0.034708070634647335*I, 0.8343018038820662 + 0.*I}}
1.94	{{0.1664096195802399 + 0.*I, -0.016703684337808694 - 0.041158010703956256*I}, {-0.016703684337808666 + 0.041158010703956256*I, 0.8335903804197599 + 0.*I}}
1.95	{{0.16722208757180818 + 0.*I, -0.01683075392685046 - 0.04757180411609079*I}, {-0.016830753926850517 + 0.04757180411609079*I, 0.8327779124281915 + 0.*I}}
1.96	{{0.1681348940664091 + 0.*I, -0.016957426585457153 - 0.05394762885145345*I}, {-0.01695742658545707 + 0.05394762885145345*I, 0.8318651059335908 + 0.*I}}
1.97	{{0.16914730440459286 + 3.469446951953614*^-18*I, -0.01708370179369466 - 0.06028368481393041*I}, {-0.01708370179369456 + 0.06028368481393041*I, 0.830852695595407 - 3.469446951953614*^-18*I}}
1.98	{{0.1702585558265609 + 0.*I, -0.017209579167379918 - 0.06657819430859753*I}, {-0.017209579167379918 + 0.06657819430859753*I, 0.8297414441734388 + 0.*I}}
1.99	{{0.17146785801153486 + 6.938893903907228*^-18*I, -0.017335058450942756 - 0.07282940250027242*I}, {-0.017335058450942742 + 0.07282940250027242*I, 0.8285321419884649 - 6.938893903907228*^-18*I}}
2.	{{0.17277439362294997 - 6.938893903907228*^-18*I, -0.017460139510504097 - 0.07903557785291826*I}, {-0.01746013951050407 + 0.07903557785291826*I, 0.8272256063770499 + 6.938893903907228*^-18*I}}
2.0100000000000002	{{0.17417731885880552 - 1.3877787807814457*^-17*I, -0.01758482232716857 - 0.08519501254992706*I}, {-0.017584822327168514 + 0.08519501254992706*I, 0.8258226811411945 + 1.3877787807814457*^-17*I}}
2.02	{{0.17567576400650783 + 0.*I, -0.01770910699053216 - 0.09130602289534484*I}, {-0.017709106990532186 + 0.09130602289534484*I, 0.8243242359934918 + 0.*I}}
2.0300000000000002	{{0.17726883400155394 + 0.*I, -0.0178329936924099 - 0.09736694969613183*I}, {-0.017832993692409926 + 0.09736694969613183*I, 0.8227311659984458 + 0.*I}}
2.04	{{0.17895560898940244 + 0.*I, -0.017956482720774297 - 0.1033761586255677*I}, {-0.017956482720774325 + 0.1033761586255677*I, 0.8210443910105977 + 0.*I}}
2.05	{{0.18073514488990222 - 6.938893903907228*^-18*I, -0.018079574453914046 - 0.10933204056795592*I}, {-0.018079574453914005 + 0.10933204056795592*I, 0.8192648551100976 + 6.938893903907228*^-18*I}}
2.06	{{0.18260647396364915 - 1.3877787807814457*^-17*I, -0.01820226935480275 - 0.11523301194479323*I}, {-0.01820226935480268 + 0.11523301194479323*I, 0.8173935260363507 + 1.3877787807814457*^-17*I}}
2.07	{{0.1845686053796537 + 2.0816681711721685*^-17*I, -0.01832456796568359 - 0.12107751502260272*I}, {-0.018324567965683602 + 0.12107751502260272*I, 0.8154313946203462 - 2.0816681711721685*^-17*I}}
2.08	{{0.1866205257837249 + 1.3877787807814457*^-17*I, -0.018446470902862375 - 0.12686401820265764*I}, {-0.018446470902862444 + 0.12686401820265764*I, 0.813379474216275 - 1.3877787807814457*^-17*I}}
2.09	{{0.18876119986697698 + 2.7755575615628914*^-17*I, -0.018567978851710576 - 0.13259101629283793*I}, {-0.01856797885171063 + 0.13259101629283793*I, 0.8112388001330229 - 2.7755575615628914*^-17*I}}
2.1	{{0.19098957093389168 - 2.7755575615628914*^-17*I, -0.01868909256187383 - 0.13825703076189588*I}, {-0.018689092561873677 + 0.13825703076189588*I, 0.8090104290661082 + 2.7755575615628914*^-17*I}}
2.11	{{0.1933045614693767 - 1.3877787807814457*^-17*I, -0.018809812842683002 - 0.1438606099764188*I}, {-0.01880981284268296 + 0.1438606099764188*I, 0.8066954385306231 + 1.3877787807814457*^-17*I}}
2.12	{{0.19570507370428514 + 1.3877787807814457*^-17*I, -0.01893014055876724 - 0.14940032942080844*I}, {-0.01893014055876735 + 0.14940032942080844*I, 0.8042949262957146 - 1.3877787807814457*^-17*I}}
2.13	{{0.19818999017887123 + 0.*I, -0.01905007662586207 - 0.15487479190060957*I}, {-0.01905007662586211 + 0.15487479190060957*I, 0.8018100098211285 + 0.*I}}
2.14	{{0.2007581743036836 + 0.*I, -0.019169622006811493 - 0.16028262772954513*I}, {-0.019169622006811438 + 0.16028262772954513*I, 0.7992418256963163 + 0.*I}}
2.15	{{0.20340847091740996 + 0.*I, -0.019288777707759275 - 0.16562249490062783*I}, {-0.019288777707759275 + 0.16562249490062783*I, 0.7965915290825899 + 0.*I}}
2.16	{{0.20613970684121397 + 0.*I, -0.019407544774525706 - 0.17089307924174305*I}, {-0.019407544774525776 + 0.17089307924174305*I, 0.7938602931587856 + 0.*I}}
2.17	{{0.2089506914291205 - 4.163336342344337*^-17*I, -0.01952592428916572 - 0.17609309455610556*I}, {-0.019525924289165553 + 0.17609309455610556*I, 0.7910493085708793 + 4.163336342344337*^-17*I}}
2.18	{{0.21184021711402823 + 0.*I, -0.019643917366703595 - 0.18122128274801716*I}, {-0.019643917366703734 + 0.18122128274801716*I, 0.7881597828859714 + 0.*I}}
2.19	{{0.2148070599489545 - 2.7755575615628914*^-17*I, -0.01976152515204116 - 0.18627641393435337*I}, {-0.01976152515204105 + 0.18627641393435337*I, 0.7851929400510456 + 2.7755575615628914*^-17*I}}
2.2	{{0.21784998014313214 + 0.*I, -0.019878748817032138 - 0.19125728654223584*I}, {-0.019878748817032166 + 0.19125728654223584*I, 0.7821500198568676 + 0.*I}}
2.21	{{0.2209677225926114 + 0.*I, -0.019995589557720794 - 0.19616272739334295*I}, {-0.01999558955772085 + 0.19616272739334295*I, 0.7790322774073886 + 0.*I}}
2.22	{{0.22415901740503028 + 5.551115123125783*^-17*I, -0.02011204859173918 - 0.20099159177533435*I}, {-0.020112048591739318 + 0.20099159177533435*I, 0.7758409825949694 - 5.551115123125783*^-17*I}}
2.23	{{0.2274225804182538 - 2.7755575615628914*^-17*I, -0.020228127155856826 - 0.20574276350086199*I}, {-0.020228127155856757 + 0.20574276350086199*I, 0.7725774195817459 + 2.7755575615628914*^-17*I}}
2.24	{{0.23075711371259638 + 0.*I, -0.020343826503679885 - 0.21041515495466212*I}, {-0.020343826503679996 + 0.21041515495466212*I, 0.7692428862874037 + 0.*I}}
2.25	{{0.23416130611637134 + 2.7755575615628914*^-17*I, -0.020459147903493263 - 0.21500770712921213*I}, {-0.020459147903493347 + 0.21500770712921213*I, 0.7658386938836284 - 2.7755575615628914*^-17*I}}
2.2600000000000002	{{0.23763383370453522 + 0.*I, -0.020574092636242436 - 0.21951938964946002*I}, {-0.020574092636242436 + 0.21951938964946002*I, 0.7623661662954645 + 0.*I}}
2.27	{{0.2411733602902124 - 4.163336342344337*^-17*I, -0.020688661993646995 - 0.22394920078712066*I}, {-0.02068866199364705 + 0.22394920078712066*I, 0.7588266397097875 + 4.163336342344337*^-17*I}}
2.2800000000000002	{{0.24477853790892445 + 1.3877787807814457*^-17*I, -0.02080285727644393 - 0.22829616746505027*I}, {-0.02080285727644382 + 0.22829616746505027*I, 0.7552214620910754 - 1.3877787807814457*^-17*I}}
2.29	{{0.24844800729535496 + 8.326672684688674*^-17*I, -0.020916679792754717 - 0.23255934525220093*I}, {-0.0209166797927548 + 0.23255934525220093*I, 0.7515519927046447 - 8.326672684688674*^-17*I}}
2.3000000000000003	{{0.2521803983525221 + 0.*I, -0.021030130856569837 - 0.23673781834966665*I}, {-0.021030130856569906 + 0.23673781834966665*I, 0.7478196016474774 + 0.*I}}
2.31	{{0.25597433061324015 + 0.*I, -0.021143211786347677 - 0.24083069956832354*I}, {-0.021143211786347593 + 0.24083069956832354*I, 0.7440256693867597 + 0.*I}}
2.32	{{0.2598284136937894 - 4.163336342344337*^-17*I, -0.021255923903721302 - 0.2448371302985709*I}, {-0.02125592390372122 + 0.2448371302985709*I, 0.7401715863062107 + 4.163336342344337*^-17*I}}
2.33	{{0.26374124773972607 + 0.*I, -0.021368268532309234 - 0.24875628047267237*I}, {-0.02136826853230922 + 0.24875628047267237*I, 0.7362587522602738 + 0.*I}}
2.34	{{0.2677114238637951 + 0.*I, -0.02148024699662593 - 0.2525873485201949*I}, {-0.02148024699662593 + 0.2525873485201949*I, 0.732288576136205 + 0.*I}}
2.35	{{0.27173752457592876 + 0.*I, -0.021591860621084313 - 0.2563295613170363*I}, {-0.021591860621084313 + 0.2563295613170363*I, 0.7282624754240711 + 0.*I}}
2.36	{{0.2758181242053354 - 2.7755575615628914*^-17*I, -0.02170311072908976 - 0.25998217412852587*I}, {-0.021703110729089703 + 0.25998217412852587*I, 0.7241818757946641 + 2.7755575615628914*^-17*I}}
2.37	{{0.27995178931471154 - 2.7755575615628914*^-17*I, -0.021813998642217336 - 0.2635444705470753*I}, {-0.021813998642217225 + 0.2635444705470753*I, 0.7200482106852881 + 2.7755575615628914*^-17*I}}
2.38	{{0.28413707910662156 + 0.*I, -0.02192452567947048 - 0.26701576242484665*I}, {-0.021924525679470508 + 0.26701576242484665*I, 0.7158629208933782 + 0.*I}}
2.39	{{0.2883725458221253 + 0.*I, -0.022034693156614826 - 0.27039538980189853*I}, {-0.022034693156614826 + 0.27039538980189853*I, 0.7116274541778747 + 0.*I}}
2.4	{{0.29265673513173807 + 0.*I, -0.022144502385582993 - 0.27368272083025363*I}, {-0.02214450238558291 + 0.27368272083025363*I, 0.7073432648682616 + 0.*I}}
2.41	{{0.2969881865188444 + 0.*I, -0.022253954673948473 - 0.2768771516943297*I}, {-0.02225395467394853 + 0.2768771516943297*I, 0.7030118134811554 + 0.*I}}
2.42	{{0.3013654336556918 + 0.*I, -0.022363051324460148 - 0.2799781065281498*I}, {-0.02236305132446026 + 0.2799781065281498*I, 0.698634566344308 + 0.*I}}
2.43	{{0.3057870047721222 + 2.7755575615628914*^-17*I, -0.02247179363463897 - 0.28298503732975*I}, {-0.022471793634639026 + 0.28298503732975*I, 0.6942129952278776 - 2.7755575615628914*^-17*I}}
2.44	{{0.31025142301720626 + 5.551115123125783*^-17*I, -0.02258018289642627 - 0.2858974238731704*I}, {-0.022580182896426437 + 0.2858974238731704*I, 0.6897485769827933 - 5.551115123125783*^-17*I}}
2.45	{{0.31475720681397296 + 5.551115123125783*^-17*I, -0.02268822039588725 - 0.2887147736184208*I}, {-0.02268822039588725 + 0.2887147736184208*I, 0.6852427931860268 - 5.551115123125783*^-17*I}}
2.46	{{0.3193028702074344 + 5.551115123125783*^-17*I, -0.022795907412959393 - 0.29143662161977424*I}, {-0.022795907412959393 + 0.29143662161977424*I, 0.6806971297925655 - 5.551115123125783*^-17*I}}
2.47	{{0.32388692320612955 + 5.551115123125783*^-17*I, -0.022903245221247398 - 0.29406253043274566*I}, {-0.022903245221247426 + 0.29406253043274566*I, 0.6761130767938703 - 5.551115123125783*^-17*I}}
2.48	{{0.328507872117419 - 2.7755575615628914*^-17*I, -0.023010235087857323 - 0.2965920900200797*I}, {-0.023010235087857323 + 0.2965920900200797*I, 0.671492127882581 + 2.7755575615628914*^-17*I}}
2.49	{{0.3331642198767834 - 5.551115123125783*^-17*I, -0.02311687827326997 - 0.29902491765706396*I}, {-0.02311687827326997 + 0.29902491765706396*I, 0.6668357801232161 + 5.551115123125783*^-17*I}}
2.5	{{0.3378544663713842 + 0.*I, -0.02322317603124746 - 0.3013606578364604*I}, {-0.02322317603124746 + 0.3013606578364604*I, 0.6621455336286158 + 0.*I}}
2.5100000000000002	{{0.34257710875816344 + 8.326672684688674*^-17*I, -0.023329129608771926 - 0.30359898217333003*I}, {-0.023329129608772037 + 0.30359898217333003*I, 0.6574228912418363 - 8.326672684688674*^-17*I}}
2.52	{{0.34733064177676914 + 0.*I, -0.02343474024601444 - 0.30573958931000683*I}, {-0.023434740246014385 + 0.30573958931000683*I, 0.6526693582232308 + 0.*I}}
2.5300000000000002	{{0.3521135580576006 + 2.7755575615628914*^-17*I, -0.02354000917632529 - 0.3077822048214569*I}, {-0.02354000917632526 + 0.3077822048214569*I, 0.6478864419423992 - 2.7755575615628914*^-17*I}}
2.54	{{0.3569243484252791 + 2.7755575615628914*^-17*I, -0.02364493762625383 - 0.30972658112123774*I}, {-0.023644937626253804 + 0.30972658112123774*I, 0.6430756515747207 - 2.7755575615628914*^-17*I}}
2.5500000000000003	{{0.36176150219786096 + 0.*I, -0.023749526815583982 - 0.31157249736825204*I}, {-0.02374952681558401 + 0.31157249736825204*I, 0.6382384978021389 + 0.*I}}
2.56	{{0.3666235074821086 - 2.7755575615628914*^-17*I, -0.023853777957391104 - 0.3133197593744712*I}, {-0.02385377795739113 + 0.3133197593744712*I, 0.6333764925178913 + 2.7755575615628914*^-17*I}}
2.57	{{0.37150885146515245 + 0.*I, -0.023957692258113644 - 0.31496819951378*I}, {-0.023957692258113616 + 0.31496819951378*I, 0.6284911485348473 + 0.*I}}
2.58	{{0.3764160207028734 + 0.*I, -0.024061270917639016 - 0.31651767663207486*I}, {-0.02406127091763899 + 0.31651767663207486*I, 0.6235839792971264 + 0.*I}}
2.59	{{0.38134350140533907 + 5.551115123125783*^-17*I, -0.024164515129403097 - 0.3179680759587236*I}, {-0.024164515129403097 + 0.3179680759587236*I, 0.6186564985946605 - 5.551115123125783*^-17*I}}
2.6	{{0.38628977971964285 + 0.*I, -0.024267426080497784 - 0.3193193090194784*I}, {-0.02426742608049781 + 0.3193193090194784*I, 0.613710220280357 + 0.*I}}
2.61	{{0.3912533420104768 + 0.*I, -0.02437000495178826 - 0.32057131355090634*I}, {-0.024370004951788204 + 0.32057131355090634*I, 0.6087466579895231 + 0.*I}}
2.62	{{0.3962326751387891 + 2.7755575615628914*^-17*I, -0.024472252918037035 - 0.32172405341638277*I}, {-0.02447225291803712 + 0.32172405341638277*I, 0.6037673248612105 - 2.7755575615628914*^-17*I}}
2.63	{{0.40122626673886497 + 0.*I, -0.02457417114803251 - 0.32277751852367365*I}, {-0.02457417114803251 + 0.32277751852367365*I, 0.5987737332611348 + 0.*I}}
2.64	{{0.40623260549417245 + 0.*I, -0.02467576080472278 - 0.3237317247441073*I}, {-0.024675760804722724 + 0.3237317247441073*I, 0.5937673945058275 + 0.*I}}
2.65	{{0.4112501814123136 + 5.551115123125783*^-17*I, -0.024777023045350566 - 0.3245867138333178*I}, {-0.024777023045350677 + 0.3245867138333178*I, 0.588749818587686 - 5.551115123125783*^-17*I}}
2.66	{{0.41627748609942156 + 0.*I, -0.0248779590215904 - 0.3253425533535223*I}, {-0.0248779590215904 + 0.3253425533535223*I, 0.5837225139005785 + 0.*I}}
2.67	{{0.42131301303432245 + 0.*I, -0.024978569879685164 - 0.3259993365972685*I}, {-0.02497856987968511 + 0.3259993365972685*I, 0.5786869869656774 + 0.*I}}
2.68	{{0.4263552578428079 + 5.551115123125783*^-17*I, -0.02507885676058305 - 0.3265571825125772*I}, {-0.025078856760583135 + 0.3265571825125772*I, 0.573644742157192 - 5.551115123125783*^-17*I}}
2.69	{{0.43140271857232304 + 0.*I, -0.025178820800071694 - 0.3270162356293745*I}, {-0.025178820800071722 + 0.3270162356293745*I, 0.568597281427677 + 0.*I}}
2.7	{{0.43645389596739015 + 0.*I, -0.02527846312891055 - 0.3273766659870993*I}, {-0.025278463128910522 + 0.3273766659870993*I, 0.5635461040326095 + 0.*I}}
2.71	{{0.4415072937460774 + 2.7755575615628914*^-17*I, -0.02537778487295872 - 0.3276386690633427*I}, {-0.02537778487295872 + 0.3276386690633427*I, 0.5584927062539224 - 2.7755575615628914*^-17*I}}
2.72	{{0.4465614188777999 + 2.7755575615628914*^-17*I, -0.02547678715330068 - 0.32780246570336624*I}, {-0.02547678715330076 + 0.32780246570336624*I, 0.5534385811221998 - 2.7755575615628914*^-17*I}}
2.73	{{0.4516147818627488 + 2.7755575615628914*^-17*I, -0.025575471086365653 - 0.3278683020503216*I}, {-0.025575471086365653 + 0.3278683020503216*I, 0.548385218137251 - 2.7755575615628914*^-17*I}}
2.74	{{0.4566658970132213 + 5.551115123125783*^-17*I, -0.025673837784043085 - 0.3278364494759804*I}, {-0.025673837784043085 + 0.3278364494759804*I, 0.5433341029867785 - 5.551115123125783*^-17*I}}
2.75	{{0.4617132827371124 + 0.*I, -0.025771888353791572 - 0.32770720451176505*I}, {-0.025771888353791572 + 0.32770720451176505*I, 0.5382867172628873 + 0.*I}}
2.7600000000000002	{{0.46675546182383 + 0.*I, -0.025869623898743033 - 0.32748088877985604*I}, {-0.025869623898743033 + 0.32748088877985604*I, 0.5332445381761698 + 0.*I}}
2.77	{{0.47179096173285895 + 5.551115123125783*^-17*I, -0.025967045517799908 - 0.3271578489241346*I}, {-0.025967045517799936 + 0.3271578489241346*I, 0.5282090382671408 - 5.551115123125783*^-17*I}}
2.7800000000000002	{{0.4768183148852143 - 2.7755575615628914*^-17*I, -0.026064154305726395 - 0.3267384565407059*I}, {-0.026064154305726367 + 0.3267384565407059*I, 0.5231816851147855 + 2.7755575615628914*^-17*I}}
2.79	{{0.48183605895798104 + 5.551115123125783*^-17*I, -0.026160951353231765 - 0.32622310810773725*I}, {-0.026160951353231793 + 0.32622310810773725*I, 0.518163941042019 - 5.551115123125783*^-17*I}}
2.8000000000000003	{{0.48684273718214455 + 0.*I, -0.026257437747049278 - 0.32561222491432334*I}, {-0.026257437747049278 + 0.32561222491432334*I, 0.5131572628178553 + 0.*I}}
2.81	{{0.49183689864388613 + 0.*I, -0.02635361457000515 - 0.32490625298809295*I}, {-0.02635361457000515 + 0.32490625298809295*I, 0.5081631013561138 + 0.*I}}
2.82	{{0.4968170985895093 + 0.*I, -0.026449482901084315 - 0.32410566302124577*I}, {-0.026449482901084315 + 0.32410566302124577*I, 0.5031829014104907 + 0.*I}}
2.83	{{0.5017818987341403 + 0.*I, -0.02654504381548589 - 0.3232109502947083*I}, {-0.026545043815485808 + 0.3232109502947083*I, 0.49821810126585975 + 0.*I}}
2.84	{{0.5067298675743331 + 2.7755575615628914*^-17*I, -0.026640298384673106 - 0.3222226346000824*I}, {-0.026640298384673106 + 0.3222226346000824*I, 0.49327013242566653 - 2.7755575615628914*^-17*I}}
2.85	{{0.5116595807046899 - 5.551115123125783*^-17*I, -0.02673524767641758 - 0.321141260159054*I}, {-0.026735247676417606 + 0.321141260159054*I, 0.48834041929530975 + 5.551115123125783*^-17*I}}
2.86	{{0.5165696211385818 + 0.*I, -0.02682989275483491 - 0.3199673955399231*I}, {-0.02682989275483494 + 0.3199673955399231*I, 0.48343037886141793 + 0.*I}}
2.87	{{0.5214585796330568 + 2.7755575615628914*^-17*I, -0.02692423468041552 - 0.31870163357090464*I}, {-0.02692423468041555 + 0.31870163357090464*I, 0.47854142036694297 - 2.7755575615628914*^-17*I}}
2.88	{{0.5263250550179704 - 2.7755575615628914*^-17*I, -0.02701827451004815 - 0.3173445912498536*I}, {-0.027018274510048207 + 0.3173445912498536*I, 0.47367494498202933 + 2.7755575615628914*^-17*I}}
2.89	{{0.5311676545293914 + 5.551115123125783*^-17*I, -0.027112013297037718 - 0.3158969096500506*I}, {-0.027112013297037607 + 0.3158969096500506*I, 0.4688323454706083 - 5.551115123125783*^-17*I}}
2.9	{{0.5359849941472836 + 0.*I, -0.027205452091116578 - 0.31435925382169483*I}, {-0.027205452091116605 + 0.31435925382169483*I, 0.46401500585271616 + 0.*I}}
2.91	{{0.5407756989374661 - 8.326672684688674*^-17*I, -0.0272985919384518 - 0.3127323126887368*I}, {-0.0272985919384518 + 0.3127323126887368*I, 0.4592243010625339 + 8.326672684688674*^-17*I}}
2.92	{{0.545538403397823 + 2.7755575615628914*^-17*I, -0.027391433881645277 - 0.31101679894068934*I}, {-0.027391433881645277 + 0.31101679894068934*I, 0.4544615966021767 - 2.7755575615628914*^-17*I}}
2.93	{{0.5502717518087215 - 5.551115123125783*^-17*I, -0.02748397895972965 - 0.3092134489190522*I}, {-0.027483978959729677 + 0.3092134489190522*I, 0.44972824819127855 + 5.551115123125783*^-17*I}}
2.94	{{0.5549743985875646 - 2.7755575615628914*^-17*I, -0.02757622820815947 - 0.3073230224979868*I}, {-0.027576228208159387 + 0.3073230224979868*I, 0.4450256014124352 + 2.7755575615628914*^-17*I}}
2.95	{{0.5596450086474065 + 0.*I, -0.02766818265879739 - 0.30534630295887905*I}, {-0.027668182658797474 + 0.30534630295887905*I, 0.44035499135259326 + 0.*I}}
2.96	{{0.5642822577595077 + 0.*I, -0.027759843339897505 - 0.30328409685843355*I}, {-0.027759843339897533 + 0.30328409685843355*I, 0.4357177422404922 + 0.*I}}
2.97	{{0.5688848329197195 + 0.*I, -0.027851211276082366 - 0.30113723388994157*I}, {-0.027851211276082394 + 0.30113723388994157*I, 0.4311151670802804 + 0.*I}}
2.98	{{0.5734514327185439 - 2.7755575615628914*^-17*I, -0.027942287488319506 - 0.2989065667373739*I}, {-0.027942287488319506 + 0.2989065667373739*I, 0.4265485672814559 + 2.7755575615628914*^-17*I}}
2.99	{{0.577980767714706 + 0.*I, -0.028033072993892516 - 0.29659297092195785*I}, {-0.028033072993892544 + 0.29659297092195785*I, 0.4220192322852938 + 0.*I}}
3.	{{0.5824715608120535 - 5.551115123125783*^-17*I, -0.028123568806370236 - 0.29419734464089414*I}, {-0.02812356880637032 + 0.29419734464089414*I, 0.41752843918794624 + 5.551115123125783*^-17*I}}
3.0100000000000002	{{0.5869225476395825 - 2.7755575615628914*^-17*I, -0.028213775935573837 - 0.29172060859789306*I}, {-0.028213775935573893 + 0.29172060859789306*I, 0.4130774523604173 + 2.7755575615628914*^-17*I}}
3.02	{{0.5913324769343618 + 5.551115123125783*^-17*I, -0.02830369538754024 - 0.2891637058252047*I}, {-0.028303695387540212 + 0.2891637058252047*I, 0.408667523065638 - 5.551115123125783*^-17*I}}
3.0300000000000002	{{0.5957001109271234 + 2.7755575615628914*^-17*I, -0.028393328164484866 - 0.286527601496833*I}, {-0.02839332816448481 + 0.286527601496833*I, 0.4042998890728764 - 2.7755575615628914*^-17*I}}
3.04	{{0.6000242257302497 + 2.7755575615628914*^-17*I, -0.02848267526476317 - 0.28381328273263895*I}, {-0.028482675264763196 + 0.28381328273263895*I, 0.39997577426975006 - 2.7755575615628914*^-17*I}}
3.0500000000000003	{{0.6043036117278937 - 5.551115123125783*^-17*I, -0.028571737682830167 - 0.28102175839303767*I}, {-0.028571737682830223 + 0.28102175839303767*I, 0.395696388272106 + 5.551115123125783*^-17*I}}
3.06	{{0.6085370739679258 + 5.551115123125783*^-17*I, -0.028660516409198755 - 0.27815405886402483*I}, {-0.028660516409198755 + 0.27815405886402483*I, 0.39146292603207383 - 5.551115123125783*^-17*I}}
3.0700000000000003	{{0.6127234325554118 + 0.*I, -0.02874901243039829 - 0.27521123583225926*I}, {-0.02874901243039829 + 0.27521123583225926*I, 0.387276567444588 + 0.*I}}
3.08	{{0.6168615230472854 - 2.7755575615628914*^-17*I, -0.028837226728932686 - 0.2721943620499653*I}, {-0.028837226728932713 + 0.2721943620499653*I, 0.3831384769527144 + 2.7755575615628914*^-17*I}}
3.09	{{0.620950196847882 + 0.*I, -0.028925160283237994 - 0.26910453108941634*I}, {-0.028925160283237966 + 0.26910453108941634*I, 0.3790498031521178 + 0.*I}}
3.1	{{0.6249883216049777 + 0.*I, -0.029012814067640447 - 0.2659428570867858*I}, {-0.02901281406764042 + 0.2659428570867858*I, 0.37501167839502203 + 0.*I}}
3.11	{{0.628974781605963 + 2.7755575615628914*^-17*I, -0.029100189052315373 - 0.26271047447516693*I}, {-0.029100189052315373 + 0.26271047447516693*I, 0.37102521839403685 - 2.7755575615628914*^-17*I}}
3.12	{{0.6329084781737732 + 2.7755575615628914*^-17*I, -0.0291872862032464 - 0.25940853770657746*I}, {-0.029187286203246426 + 0.25940853770657746*I, 0.3670915218262264 - 2.7755575615628914*^-17*I}}
3.13	{{0.6367883300621813 + 0.*I, -0.02927410648218559 - 0.2560382209627872*I}, {-0.029274106482185647 + 0.2560382209627872*I, 0.36321166993781867 + 0.*I}}
3.14	{{0.640613273850047 + 0.*I, -0.029360650846615544 - 0.2526007178548213*I}, {-0.029360650846615516 + 0.2526007178548213*I, 0.3593867261499528 + 0.*I}}
3.15	{{0.6443822643341082 - 4.163336342344337*^-17*I, -0.029446920249711295 - 0.2490972411110149*I}, {-0.029446920249711322 + 0.2490972411110149*I, 0.3556177356658916 + 4.163336342344337*^-17*I}}
3.16	{{0.6480942749198939 - 5.551115123125783*^-17*I, -0.029532915640306023 - 0.24552902225350842*I}, {-0.029532915640306107 + 0.24552902225350842*I, 0.35190572508010576 + 5.551115123125783*^-17*I}}
3.17	{{0.6517482980103149 + 0.*I, -0.029618637962857075 - 0.24189731126310446*I}, {-0.029618637962857075 + 0.24189731126310446*I, 0.34825170198968514 + 0.*I}}
3.18	{{0.6553433453915027 + 0.*I, -0.0297040881574136 - 0.23820337623241156*I}, {-0.029704088157413627 + 0.23820337623241156*I, 0.34465665460849726 + 0.*I}}
3.19	{{0.6588784486154438 + 4.163336342344337*^-17*I, -0.029789267159588295 - 0.23444850300723685*I}, {-0.02978926715958824 + 0.23444850300723685*I, 0.34112155138455624 - 4.163336342344337*^-17*I}}
3.2	{{0.6623526593789514 + 0.*I, -0.029874175900528988 - 0.23063399481620037*I}, {-0.029874175900529015 + 0.23063399481620037*I, 0.3376473406210484 + 0.*I}}
3.21	{{0.6657650498985246 - 1.3877787807814457*^-17*I, -0.029958815306894204 - 0.22676117188857098*I}, {-0.029958815306894204 + 0.22676117188857098*I, 0.33423495010147525 + 1.3877787807814457*^-17*I}}
3.22	{{0.6691147132806237 - 1.3877787807814457*^-17*I, -0.03004318630083147 - 0.22283137106034206*I}, {-0.030043186300831498 + 0.22283137106034206*I, 0.3308852867193762 + 1.3877787807814457*^-17*I}}
3.23	{{0.6724007638869023 - 2.7755575615628914*^-17*I, -0.03012728979995616 - 0.2188459453685912*I}, {-0.03012728979995616 + 0.2188459453685912*I, 0.32759923611309755 + 2.7755575615628914*^-17*I}}
3.24	{{0.6756223376939281 + 1.3877787807814457*^-17*I, -0.030211126717336056 - 0.21480626363418404*I}, {-0.030211126717336084 + 0.21480626363418404*I, 0.3243776623060719 - 1.3877787807814457*^-17*I}}
3.25	{{0.678778592646918 - 2.7755575615628914*^-17*I, -0.030294697961476102 - 0.2107137100329149*I}, {-0.030294697961476102 + 0.2107137100329149*I, 0.32122140735308186 + 2.7755575615628914*^-17*I}}
3.2600000000000002	{{0.6818687090070306 + 1.3877787807814457*^-17*I, -0.030378004436307116 - 0.20656968365518596*I}, {-0.030378004436307116 + 0.20656968365518596*I, 0.31813129099296916 - 1.3877787807814457*^-17*I}}
3.27	{{0.6848918896917385 - 2.7755575615628914*^-17*I, -0.030461047041178246 - 0.2023755980543606*I}, {-0.030461047041178274 + 0.2023755980543606*I, 0.31510811030826136 + 2.7755575615628914*^-17*I}}
3.2800000000000002	{{0.687847360607823 + 1.3877787807814457*^-17*I, -0.03054382667085004 - 0.19813288078394276*I}, {-0.030543826670849955 + 0.19813288078394276*I, 0.31215263939217686 - 1.3877787807814457*^-17*I}}
3.29	{{0.6907343709765268 + 0.*I, -0.030626344215492707 - 0.19384297292375638*I}, {-0.030626344215492707 + 0.19384297292375638*I, 0.309265629023473 + 0.*I}}
3.3000000000000003	{{0.6935521936504101 + 4.163336342344337*^-17*I, -0.030708600560687027 - 0.1895073285953247*I}, {-0.03070860056068689 + 0.1895073285953247*I, 0.30644780634958957 - 4.163336342344337*^-17*I}}
3.31	{{0.6963001254214555 - 2.7755575615628914*^-17*I, -0.030790596587426222 - 0.18512741446666522*I}, {-0.030790596587426305 + 0.18512741446666522*I, 0.3036998745785445 + 2.7755575615628914*^-17*I}}
3.3200000000000003	{{0.6989774873199797 + 0.*I, -0.030872333172124122 - 0.1807047092467423*I}, {-0.030872333172124122 + 0.1807047092467423*I, 0.3010225126800201 + 0.*I}}
3.33	{{0.7015836249039127 + 0.*I, -0.030953811186622715 - 0.1762407031698406*I}, {-0.03095381118662277 + 0.1762407031698406*I, 0.2984163750960869 + 0.*I}}
3.34	{{0.704117908538016 + 0.*I, -0.031035031498206078 - 0.17173689747013482*I}, {-0.031035031498206134 + 0.17173689747013482*I, 0.2958820914619837 + 0.*I}}
3.35	{{0.706579733662617 - 2.7755575615628914*^-17*I, -0.031115994969614424 - 0.16719480384676833*I}, {-0.031115994969614452 + 0.16719480384676833*I, 0.29342026633738305 + 2.7755575615628914*^-17*I}}
3.36	{{0.7089685210514525 + 0.*I, -0.03119670245906253 - 0.16261594391975434*I}, {-0.031196702459062503 + 0.16261594391975434*I, 0.29103147894854753 + 0.*I}}
3.37	{{0.7112837170582236 + 0.*I, -0.03127715482026022 - 0.15800184867704267*I}, {-0.031277154820260306 + 0.15800184867704267*I, 0.288716282941776 + 0.*I}}
3.38	{{0.7135247938514708 + 1.3877787807814457*^-17*I, -0.03135735290243674 - 0.15335405791311896*I}, {-0.03135735290243677 + 0.15335405791311896*I, 0.2864752061485287 - 1.3877787807814457*^-17*I}}
3.39	{{0.7156912496373985 + 2.7755575615628914*^-17*I, -0.03143729755036606 - 0.1486741196595044*I}, {-0.031437297550366144 + 0.1486741196595044*I, 0.2843087503626013 - 2.7755575615628914*^-17*I}}
3.4	{{0.7177826088702888 + 0.*I, -0.031516989604395695 - 0.1439635896075608*I}, {-0.03151698960439561 + 0.1439635896075608*I, 0.282217391129711 + 0.*I}}
3.41	{{0.71979842245016 + 2.7755575615628914*^-17*I, -0.03159642990047873 - 0.13922403052401017*I}, {-0.03159642990047873 + 0.13922403052401017*I, 0.28020157754983976 - 2.7755575615628914*^-17*I}}
3.42	{{0.7217382679073368 + 0.*I, -0.03167561927020707 - 0.13445701165959664*I}, {-0.03167561927020704 + 0.13445701165959664*I, 0.2782617320926629 + 0.*I}}
3.43	{{0.723601749573622 - 4.163336342344337*^-17*I, -0.031754558540847244 - 0.1296641081513376*I}, {-0.03175455854084738 + 0.1296641081513376*I, 0.276398250426378 + 4.163336342344337*^-17*I}}
3.44	{{0.7253884987397675 + 0.*I, -0.03183324853537961 - 0.12484690041882249*I}, {-0.031833248535379596 + 0.12484690041882249*I, 0.27461150126023226 + 0.*I}}
3.45	{{0.7270981737989746 - 6.938893903907228*^-18*I, -0.03191169007253725 - 0.1200069735550274*I}, {-0.03191169007253722 + 0.1200069735550274*I, 0.2729018262010249 + 6.938893903907228*^-18*I}}
3.46	{{0.7287304603761495 - 4.163336342344337*^-17*I, -0.03198988396684993 - 0.11514591671214015*I}, {-0.03198988396685004 + 0.11514591671214015*I, 0.27126953962385053 + 4.163336342344337*^-17*I}}
3.47	{{0.730285071442681 + 0.*I, -0.03206783102868771 - 0.11026532248288211*I}, {-0.03206783102868763 + 0.11026532248288211*I, 0.2697149285573187 + 0.*I}}
3.48	{{0.7317617474165158 + 4.163336342344337*^-17*I, -0.0321455320643067 - 0.10536678627784388*I}, {-0.032145532064306565 + 0.10536678627784388*I, 0.2682382525834839 - 4.163336342344337*^-17*I}}
3.49	{{0.7331602562473227 - 2.0816681711721685*^-17*I, -0.0322229878758975 - 0.10045190569934814*I}, {-0.03222298787589756 + 0.10045190569934814*I, 0.26683974375267705 + 2.0816681711721685*^-17*I}}
3.5	{{0.7344803934865686 + 2.7755575615628914*^-17*I, -0.03230019926163474 - 0.0955222799123703*I}, {-0.032300199261634716 + 0.0955222799123703*I, 0.2655196065134312 - 2.7755575615628914*^-17*I}}
3.5100000000000002	{{0.7357219823423404 - 2.0816681711721685*^-17*I, -0.03237716701572663 - 0.09057950901305042*I}, {-0.03237716701572664 + 0.09057950901305042*I, 0.264278017657659 + 2.0816681711721685*^-17*I}}
3.52	{{0.7368848737187739 + 3.469446951953614*^-17*I, -0.03245389192846865 - 0.08562519339534133*I}, {-0.03245389192846862 + 0.08562519339534133*I, 0.2631151262812259 - 3.469446951953614*^-17*I}}
3.5300000000000002	{{0.7379689462399655 + 3.469446951953614*^-17*I, -0.03253037478629628 - 0.08066093311633801*I}, {-0.032530374786296154 + 0.08066093311633801*I, 0.2620310537600344 - 3.469446951953614*^-17*I}}
3.54	{{0.7389741062582739 + 6.938893903907228*^-18*I, -0.03260661637183837 - 0.07568832726085004*I}, {-0.03260661637183837 + 0.07568832726085004*I, 0.26102589374172597 - 6.938893903907228*^-18*I}}
3.5500000000000003	{{0.7399002878469335 - 6.938893903907228*^-18*I, -0.03268261746397483 - 0.07070897330576331*I}, {-0.032682617463974786 + 0.07070897330576331*I, 0.2600997121530661 + 6.938893903907228*^-18*I}}
3.56	{{0.7407474527769231 + 0.*I, -0.03275837883789029 - 0.06572446648476647*I}, {-0.03275837883789029 + 0.06572446648476647*I, 0.2592525472230769 + 0.*I}}
3.5700000000000003	{{0.7415155904780599 + 0.*I, -0.03283390126513308 - 0.0607363991539898*I}, {-0.032833901265133136 + 0.0607363991539898*I, 0.2584844095219399 + 0.*I}}
3.58	{{0.7422047179843125 + 3.469446951953614*^-18*I, -0.032909185513671835 - 0.0557463601591332*I}, {-0.032909185513671696 + 0.0557463601591332*I, 0.25779528201568747 - 3.469446951953614*^-18*I}}
3.59	{{0.7428148798633385 + 0.*I, -0.03298423234795311 - 0.050755934204638635*I}, {-0.03298423234795321 + 0.050755934204638635*I, 0.25718512013666117 + 0.*I}}
3.6	{{0.7433461481302903 + 2.7755575615628914*^-17*I, -0.03305904252896147 - 0.045766701225472994*I}, {-0.03305904252896147 + 0.045766701225472994*I, 0.2566538518697094 - 2.7755575615628914*^-17*I}}
3.61	{{0.7437986221459394 - 6.938893903907228*^-18*I, -0.0331336168142759 - 0.04078023576207962*I}, {-0.033133616814275846 + 0.04078023576207962*I, 0.25620137785406016 + 6.938893903907228*^-18*I}}
3.62	{{0.744172428499206 + 0.*I, -0.033207955958130364 - 0.03579810633905648*I}, {-0.03320795595813042 + 0.03579810633905648*I, 0.25582757150079394 + 0.*I}}
3.63	{{0.7444677208741874 + 1.214306433183765*^-17*I, -0.033282060711472106 - 0.0308218748481114*I}, {-0.033282060711472106 + 0.0308218748481114*I, 0.25553227912581217 - 1.214306433183765*^-17*I}}
3.64	{{0.744684679901821 + 0.*I, -0.03335593182202079 - 0.025853095935841675*I}, {-0.03335593182202079 + 0.025853095935841675*I, 0.2553153200981786 + 0.*I}}
3.65	{{0.7448235129963123 + 1.214306433183765*^-17*I, -0.03342957003432584 - 0.020893316396880135*I}, {-0.03342957003432587 + 0.020893316396880135*I, 0.2551764870036878 - 1.214306433183765*^-17*I}}
3.66	{{0.7448844541765078 + 0.*I, -0.0335029760898265 - 0.01594407457293434*I}, {-0.03350297608982651 + 0.01594407457293434*I, 0.2551155458234917 + 0.*I}}
3.67	{{0.7448677638723956 + 1.734723475976807*^-18*I, -0.03357615072690878 - 0.011006899758252855*I}, {-0.033576150726908796 + 0.011006899758252852*I, 0.25513223612760416 - 1.734723475976807*^-18*I}}
3.68	{{0.7447737287169358 - 2.8189256484623115*^-17*I, -0.03364909468096372 - 0.006083311612022661*I}, {-0.033649094680963845 + 0.006083311612022663*I, 0.25522627128306397 + 2.8189256484623115*^-17*I}}
3.69	{{0.7446026613234624 + 0.*I, -0.03372180868444363 - 0.0011748195782097547*I}, {-0.033721808684443785 + 0.0011748195782097547*I, 0.2553973386765374 + 0.*I}}
3.7	{{0.7443549000488913 + 1.0625181290357943*^-17*I, -0.0337942934669192 + 0.0037170776866671303*I}, {-0.033794293466919104 - 0.0037170776866671295*I, 0.25564509995110846 - 1.0408340855860843*^-17*I}}
3.71	{{0.7440308087430104 - 6.938893903907228*^-18*I, -0.033866549755134256 + 0.008590892877347588*I}, {-0.033866549755134354 - 0.008590892877347591*I, 0.2559691912569896 + 6.938893903907228*^-18*I}}
3.72	{{0.743630776484133 - 8.673617379884035*^-19*I, -0.03393857827306207 + 0.01344515059475903*I}, {-0.033938578273062125 - 0.01344515059475903*I, 0.2563692235158667 + 8.673617379884035*^-19*I}}
3.73	{{0.7431552173014222 - 1.3877787807814457*^-17*I, -0.03401037974195781 + 0.018278387891606882*I}, {-0.03401037974195788 - 0.018278387891606882*I, 0.2568447826985773 + 1.3877787807814457*^-17*I}}
3.74	{{0.7426045698842019 + 0.*I, -0.0340819548804126 + 0.023089154808192413*I}, {-0.0340819548804127 - 0.023089154808192413*I, 0.25739543011579813 + 0.*I}}
3.75	{{0.7419792972785966 - 2.42861286636753*^-17*I, -0.03415330440440578 + 0.027876014898023833*I}, {-0.03415330440440585 - 0.027876014898023833*I, 0.25802070272140315 + 2.42861286636753*^-17*I}}
3.7600000000000002	{{0.7412798865718548 + 1.3877787807814457*^-17*I, -0.034224429027355174 + 0.03263754574282595*I}, {-0.03422442902735505 - 0.03263754574282595*I, 0.2587201134281449 - 1.3877787807814457*^-17*I}}
3.77	{{0.7405068485647204 + 0.*I, -0.03429532946016739 + 0.03737233945654131*I}, {-0.03429532946016739 - 0.03737233945654131*I, 0.2594931514352798 + 0.*I}}
3.7800000000000002	{{0.7396607174322363 + 6.938893903907228*^-18*I, -0.03436600641128695 + 0.042079003177965035*I}, {-0.03436600641128691 - 0.042079003177965035*I, 0.2603392825677636 - 6.938893903907228*^-18*I}}
3.79	{{0.7387420503733854 - 1.0408340855860843*^-17*I, -0.03443646058674377 + 0.04675615955164422*I}, {-0.0344364605867437 - 0.04675615955164422*I, 0.2612579496266145 + 1.0408340855860843*^-17*I}}
3.8000000000000003	{{0.737751427249967 - 1.3877787807814457*^-17*I, -0.034506692690198626 + 0.051402447196712456*I}, {-0.03450669269019868 - 0.051402447196712456*I, 0.26224857275003277 + 1.3877787807814457*^-17*I}}
3.81	{{0.7366894502151401 + 0.*I, -0.03457670342298991 + 0.05601652116333747*I}, {-0.03457670342298992 - 0.05601652116333747*I, 0.2633105497848594 + 0.*I}}
3.8200000000000003	{{0.7355567433320638 + 0.*I, -0.034646493484175256 + 0.060597053376485015*I}, {-0.03464649348417523 - 0.060597053376485015*I, 0.2644432566679361 + 0.*I}}
3.83	{{0.7343539521830769 - 6.938893903907228*^-18*I, -0.034716063570575495 + 0.06514273306671792*I}, {-0.034716063570575564 - 0.06514273306671792*I, 0.2656460478169232 + 6.938893903907228*^-18*I}}
3.84	{{0.7330817434698739 - 6.938893903907228*^-18*I, -0.03478541437681504 + 0.06965226718777737*I}, {-0.034785414376814996 - 0.06965226718777737*I, 0.2669182565301262 + 6.938893903907228*^-18*I}}
3.85	{{0.7317408046051364 + 1.3877787807814457*^-17*I, -0.03485454659536119 + 0.0741243808206995*I}, {-0.034854546595361316 - 0.0741243808206995*I, 0.2682591953948634 - 1.3877787807814457*^-17*I}}
3.86	{{0.7303318432960897 + 0.*I, -0.0349234609165629 + 0.07855781756425902*I}, {-0.034923460916562885 - 0.07855781756425902*I, 0.26966815670391026 + 0.*I}}
3.87	{{0.7288555871204592 + 0.*I, -0.034992158028686826 + 0.08295133991154328*I}, {-0.03499215802868691 - 0.08295133991154328*I, 0.2711444128795406 + 0.*I}}
3.88	{{0.7273127830953136 - 6.938893903907228*^-18*I, -0.03506063861795283 + 0.0873037296124749*I}, {-0.03506063861795283 - 0.0873037296124749*I, 0.27268721690468617 + 6.938893903907228*^-18*I}}
3.89	{{0.7257041972392742 + 0.*I, -0.03512890336856783 + 0.0916137880221422*I}, {-0.03512890336856794 - 0.0916137880221422*I, 0.2742958027607257 + 0.*I}}
3.9	{{0.7240306141285855 + 0.*I, -0.035196952962757766 + 0.09588033643479797*I}, {-0.03519695296275782 - 0.09588033643479797*I, 0.2759693858714142 + 0.*I}}
3.91	{{0.72229283644754 + 0.*I, -0.03526478808079908 + 0.10010221640342068*I}, {-0.03526478808079919 - 0.10010221640342068*I, 0.2777071635524597 + 0.*I}}
3.92	{{0.720491684533749 + 0.*I, -0.035332409401047093 + 0.1042782900447506*I}, {-0.035332409401047135 - 0.1042782900447506*I, 0.2795083154662505 + 0.*I}}
3.93	{{0.7186279959187608 + 0.*I, -0.03539981759996491 + 0.10840744032973566*I}, {-0.03539981759996494 - 0.10840744032973566*I, 0.2813720040812391 + 0.*I}}
3.94	{{0.7167026248645161 + 2.0816681711721685*^-17*I, -0.035467013352149024 + 0.11248857135934101*I}, {-0.03546701335214898 - 0.11248857135934101*I, 0.2832973751354838 - 2.0816681711721685*^-17*I}}
3.95	{{0.7147164418961413 + 2.0816681711721685*^-17*I, -0.035533997330354894 + 0.11652060862570437*I}, {-0.03553399733035485 - 0.11652060862570437*I, 0.28528355810385814 - 2.0816681711721685*^-17*I}}
3.96	{{0.7126703333315727 + 0.*I, -0.03560077020552005 + 0.12050249925862874*I}, {-0.03560077020552013 - 0.12050249925862874*I, 0.2873296666684271 + 0.*I}}
3.97	{{0.7105652008084945 + 0.*I, -0.03566733264678701 + 0.12443321225744015*I}, {-0.03566733264678701 - 0.12443321225744015*I, 0.2894347991915054 + 0.*I}}
3.98	{{0.7084019608090896 + 0.*I, -0.03573368532152299 + 0.1283117387082456*I}, {-0.03573368532152299 - 0.1283117387082456*I, 0.29159803919091 + 0.*I}}
3.99	{{0.7061815441830768 - 1.3877787807814457*^-17*I, -0.03579982889533995 + 0.1321370919866552*I}, {-0.03579982889534003 - 0.1321370919866552*I, 0.2938184558169231 + 1.3877787807814457*^-17*I}}
4.	{{0.7039048956695131 + 0.*I, -0.03586576403211267 + 0.13590830794604822*I}, {-0.03586576403211267 - 0.13590830794604822*I, 0.2960951043304867 + 0.*I}}
4.01	{{0.7015729734178352 - 4.163336342344337*^-17*I, -0.035931491393994985 + 0.13962444509148647*I}, {-0.03593149139399482 - 0.13962444509148647*I, 0.29842702658216463 + 4.163336342344337*^-17*I}}
4.0200000000000005	{{0.6991867485085985 + 0.*I, -0.03599701164143554 + 0.14328458473939318*I}, {-0.035997011641435595 - 0.14328458473939318*I, 0.3008132514914012 + 0.*I}}
4.03	{{0.6967472044743748 + 0.*I, -0.036062325433192266 + 0.1468878311631371*I}, {-0.03606232543319224 - 0.1468878311631371*I, 0.3032527955256249 + 0.*I}}
4.04	{{0.6942553368212501 + 0.*I, -0.03612743342634456 + 0.1504333117246835*I}, {-0.03612743342634461 - 0.1504333117246835*I, 0.3057446631787498 + 0.*I}}
4.05	{{0.6917121525513639 + 0.*I, -0.036192336276305526 + 0.15392017699248112*I}, {-0.036192336276305415 - 0.15392017699248112*I, 0.30828784744863597 + 0.*I}}
4.0600000000000005	{{0.6891186696869173 + 0.*I, -0.03625703463683205 + 0.15734760084578336*I}, {-0.036257034636832025 - 0.15734760084578336*I, 0.31088133031308274 + 0.*I}}
4.07	{{0.6864759167960637 + 0.*I, -0.03632152916003467 + 0.16071478056561073*I}, {-0.03632152916003467 - 0.16071478056561073*I, 0.3135240832039364 + 0.*I}}
4.08	{{0.6837849325210872 + 0.*I, -0.03638582049638589 + 0.16402093691258218*I}, {-0.03638582049638586 - 0.16402093691258218*I, 0.3162150674789128 + 0.*I}}
4.09	{{0.6810467651092653 + 1.3877787807814457*^-17*I, -0.036449909294727134 + 0.16726531419185436*I}, {-0.036449909294727106 - 0.16726531419185436*I, 0.3189532348907347 - 1.3877787807814457*^-17*I}}
4.1	{{0.6782624719467892 + 0.*I, -0.036513796202274684 + 0.17044718030542508*I}, {-0.03651379620227474 - 0.17044718030542508*I, 0.32173752805321026 + 0.*I}}
4.11	{{0.6754331190961156 + 0.*I, -0.03657748186462623 + 0.17356582679207247*I}, {-0.0365774818646262 - 0.17356582679207247*I, 0.3245668809038844 + 0.*I}}
4.12	{{0.6725597808370933 + 0.*I, -0.03664096692576335 + 0.1766205688552085*I}, {-0.036640966925763324 - 0.1766205688552085*I, 0.32744021916290655 + 0.*I}}
4.13	{{0.6696435392122126 + 0.*I, -0.03670425202805622 + 0.17961074537894933*I}, {-0.03670425202805627 - 0.17961074537894933*I, 0.33035646078778746 + 0.*I}}
4.14	{{0.6666854835762913 - 2.7755575615628914*^-17*I, -0.03676733781226582 + 0.18253571893270185*I}, {-0.03676733781226579 - 0.18253571893270185*I, 0.33331451642370846 + 2.7755575615628914*^-17*I}}
4.15	{{0.6636867101509127 + 0.*I, -0.03683022491754545 + 0.18539487576458966*I}, {-0.03683022491754548 - 0.18539487576458966*I, 0.3363132898490869 + 0.*I}}
4.16	{{0.6606483215839015 + 0.*I, -0.0368929139814419 + 0.18818762578404466*I}, {-0.03689291398144187 - 0.18818762578404466*I, 0.33935167841609826 + 0.*I}}
4.17	{{0.6575714265141159 + 1.3877787807814457*^-17*I, -0.03695540563989547 + 0.19091340253390243*I}, {-0.03695540563989544 - 0.19091340253390243*I, 0.34242857348588396 - 1.3877787807814457*^-17*I}}
4.18	{{0.6544571391418168 + 0.*I, -0.03701770052723957 + 0.19357166315234683*I}, {-0.03701770052723952 - 0.19357166315234683*I, 0.3455428608581829 + 0.*I}}
4.19	{{0.651306578804854 + 0.*I, -0.0370797992761997 + 0.19616188832505696*I}, {-0.037079799276199726 - 0.19616188832505696*I, 0.3486934211951459 + 0.*I}}
4.2	{{0.6481208695608975 + 2.7755575615628914*^-17*I, -0.03714170251789123 + 0.19868358222791604*I}, {-0.037141702517891284 - 0.19868358222791604*I, 0.35187913043910224 - 2.7755575615628914*^-17*I}}
4.21	{{0.6449011397759193 - 1.3877787807814457*^-17*I, -0.03720341088181767 + 0.2011362724606522*I}, {-0.03720341088181775 - 0.2011362724606522*I, 0.35509886022408055 + 1.3877787807814457*^-17*I}}
4.22	{{0.6416485217191206 - 1.3877787807814457*^-17*I, -0.03726492499586748 + 0.2035195099717751*I}, {-0.03726492499586739 - 0.2035195099717751*I, 0.3583514782808792 + 1.3877787807814457*^-17*I}}
4.23	{{0.6383641511644768 + 1.3877787807814457*^-17*I, -0.03732624548631025 + 0.20583286897519049*I}, {-0.03732624548631022 - 0.20583286897519049*I, 0.36163584883552324 - 1.3877787807814457*^-17*I}}
4.24	{{0.6350491669990557 + 1.3877787807814457*^-17*I, -0.03738737297779382 + 0.2080759468588662*I}, {-0.03738737297779382 - 0.2080759468588662*I, 0.36495083300094416 - 1.3877787807814457*^-17*I}}
4.25	{{0.6317047108382483 + 0.*I, -0.03744830809333943 + 0.2102483640859339*I}, {-0.03744830809333943 - 0.2102483640859339*I, 0.36829528916175147 + 0.*I}}
4.26	{{0.6283319266480352 + 0.*I, -0.03750905145433703 + 0.2123497640886057*I}, {-0.037509051454336945 - 0.2123497640886057*I, 0.37166807335196494 + 0.*I}}
4.2700000000000005	{{0.6249319603743868 + 0.*I, -0.03756960368054063 + 0.21437981315529137*I}, {-0.03756960368054052 - 0.21437981315529137*I, 0.3750680396256134 + 0.*I}}
4.28	{{0.6215059595798951 + 0.*I, -0.037629965390062525 + 0.2163382003112961*I}, {-0.037629965390062525 - 0.2163382003112961*I, 0.3784940404201047 + 0.*I}}
4.29	{{0.6180550730876894 - 4.163336342344337*^-17*I, -0.037690137199368756 + 0.21822463719348467*I}, {-0.037690137199368784 - 0.21822463719348467*I, 0.3819449269123104 + 4.163336342344337*^-17*I}}
4.3	{{0.6145804506327031 - 4.163336342344337*^-17*I, -0.03775011972327208 + 0.22003885791928685*I}, {-0.037750119723272024 - 0.22003885791928685*I, 0.3854195493672967 + 4.163336342344337*^-17*I}}
4.3100000000000005	{{0.6110832425203175 - 1.3877787807814457*^-17*I, -0.03780991357492691 + 0.22178061895042567*I}, {-0.03780991357492691 - 0.22178061895042567*I, 0.3889167574796825 + 1.3877787807814457*^-17*I}}
4.32	{{0.6075645992924045 - 2.7755575615628914*^-17*I, -0.037869519365822835 + 0.22344969895173972*I}, {-0.03786951936582281 - 0.22344969895173972*I, 0.3924354007075952 + 2.7755575615628914*^-17*I}}
4.33	{{0.6040256714007675 - 2.7755575615628914*^-17*I, -0.0379289377057781 + 0.2250458986454701*I}, {-0.03792893770577807 - 0.2250458986454701*I, 0.39597432859923254 + 2.7755575615628914*^-17*I}}
4.34	{{0.6004676088879645 + 0.*I, -0.0379881692029338 + 0.22656904066137667*I}, {-0.037988169202933825 - 0.22656904066137667*I, 0.3995323911120353 + 0.*I}}
4.3500000000000005	{{0.5968915610754908 + 2.7755575615628914*^-17*I, -0.03804721446374698 + 0.22801896938304053*I}, {-0.038047214463746926 - 0.22801896938304053*I, 0.40310843892450887 - 2.7755575615628914*^-17*I}}
4.36	{{0.5932986762592642 + 0.*I, -0.038106074092984 + 0.22939555079070797*I}, {-0.038106074092983944 - 0.22939555079070797*I, 0.40670132374073553 + 0.*I}}
4.37	{{0.589690101412357 - 1.3877787807814457*^-17*I, -0.0381647486937145 + 0.2306986723010182*I}, {-0.038164748693714556 - 0.2306986723010182*I, 0.4103098985876428 + 1.3877787807814457*^-17*I}}
4.38	{{0.5860669818949009 + 0.*I, -0.03822323886730461 + 0.23192824260395276*I}, {-0.03822323886730461 - 0.23192824260395276*I, 0.4139330181050991 + 0.*I}}
4.39	{{0.5824304611710698 + 0.*I, -0.03828154521341004 + 0.23308419149733664*I}, {-0.03828154521341007 - 0.23308419149733664*I, 0.4175695388289301 + 0.*I}}
4.4	{{0.5787816805330387 + 0.*I, -0.03833966832997049 + 0.23416646971920702*I}, {-0.03833966832997046 - 0.23416646971920702*I, 0.4212183194669614 + 0.*I}}
4.41	{{0.5751217788318036 + 0.*I, -0.03839760881320253 + 0.23517504877836262*I}, {-0.03839760881320245 - 0.23517504877836262*I, 0.42487822116819596 + 0.*I}}
4.42	{{0.5714518922147254 + 0.*I, -0.03845536725759374 + 0.23610992078339163*I}, {-0.038455367257593825 - 0.23610992078339163*I, 0.4285481077852743 + 0.*I}}
4.43	{{0.5677731538696634 + 0.*I, -0.038512944255896464 + 0.2369710982704647*I}, {-0.038512944255896436 - 0.2369710982704647*I, 0.43222684613033635 + 0.*I}}
4.44	{{0.5640866937755398 + 0.*I, -0.038570340399121605 + 0.2377586140301729*I}, {-0.038570340399121605 - 0.2377586140301729*I, 0.43591330622446 + 0.*I}}
4.45	{{0.5603936384591717 + 0.*I, -0.038627556276533304 + 0.23847252093367277*I}, {-0.038627556276533304 - 0.23847252093367277*I, 0.43960636154082816 + 0.*I}}
4.46	{{0.5566951107581928 + 0.*I, -0.03868459247564232 + 0.23911289175839182*I}, {-0.03868459247564235 - 0.23911289175839182*I, 0.4433048892418072 + 0.*I}}
4.47	{{0.5529922295898836 + 0.*I, -0.038741449582201826 + 0.23967981901353497*I}, {-0.03874144958220185 - 0.23967981901353497*I, 0.4470077704101162 + 0.*I}}
4.48	{{0.5492861097257126 + 2.7755575615628914*^-17*I, -0.0387981281802009 + 0.24017341476561715*I}, {-0.03879812818020101 - 0.24017341476561715*I, 0.4507138902742873 - 2.7755575615628914*^-17*I}}
4.49	{{0.5455778615713875 + 1.3877787807814457*^-17*I, -0.038854628851860196 + 0.24059381046423456*I}, {-0.03885462885186022 - 0.24059381046423456*I, 0.454422138428612 - 1.3877787807814457*^-17*I}}
4.5	{{0.5418685909522027 + 1.3877787807814457*^-17*I, -0.0389109521776268 + 0.2409411567682756*I}, {-0.038910952177626745 - 0.2409411567682756*I, 0.4581314090477971 - 1.3877787807814457*^-17*I}}
4.51	{{0.5381593989034694 + 4.163336342344337*^-17*I, -0.03896709873617002 + 0.24121562337275393*I}, {-0.03896709873617002 - 0.24121562337275393*I, 0.46184060109653047 - 4.163336342344337*^-17*I}}
4.5200000000000005	{{0.5344513814658021 + 4.163336342344337*^-17*I, -0.039023069104376085 + 0.24141739883643515*I}, {-0.03902306910437614 - 0.24141739883643515*I, 0.4655486185341977 - 4.163336342344337*^-17*I}}
4.53	{{0.5307456294850321 - 5.551115123125783*^-17*I, -0.0390788638573456 + 0.2415466904104134*I}, {-0.039078863857345714 - 0.2415466904104134*I, 0.46925437051496766 + 5.551115123125783*^-17*I}}
4.54	{{0.5270432284165121 + 4.163336342344337*^-17*I, -0.03913448356838817 + 0.24160372386777695*I}, {-0.039134483568388195 - 0.24160372386777695*I, 0.4729567715834877 - 4.163336342344337*^-17*I}}
4.55	{{0.5233452581335745 + 0.*I, -0.039189928809019836 + 0.24158874333449065*I}, {-0.039189928809019864 - 0.24158874333449065*I, 0.4766547418664252 + 0.*I}}
4.5600000000000005	{{0.5196527927399013 + 0.*I, -0.039245200148959714 + 0.24150201112160552*I}, {-0.039245200148959714 - 0.24150201112160552*I, 0.4803472072600986 + 0.*I}}
4.57	{{0.5159669003855589 - 1.3877787807814457*^-17*I, -0.03930029815612662 + 0.24134380755889012*I}, {-0.039300298156126595 - 0.24134380755889012*I, 0.4840330996144413 + 1.3877787807814457*^-17*I}}
4.58	{{0.5122886430864492 + 0.*I, -0.03935522339663655 + 0.2411144308299666*I}, {-0.03935522339663666 - 0.2411144308299666*I, 0.4877113569135507 + 0.*I}}
4.59	{{0.5086190765469347 - 1.3877787807814457*^-17*I, -0.039409976434800764 + 0.2408141968090145*I}, {-0.039409976434800764 - 0.2408141968090145*I, 0.491380923453065 + 1.3877787807814457*^-17*I}}
4.6000000000000005	{{0.5049592499853804 + 0.*I, -0.03946455783312308 + 0.24044343889909406*I}, {-0.03946455783312311 - 0.24044343889909406*I, 0.49504075001461967 + 0.*I}}
4.61	{{0.5013102059623689 - 1.3877787807814457*^-17*I, -0.03951896815229833 + 0.24000250787212385*I}, {-0.03951896815229833 - 0.24000250787212385*I, 0.498689794037631 + 1.3877787807814457*^-17*I}}
4.62	{{0.49767298021133927 - 1.3877787807814457*^-17*I, -0.039573207951211054 + 0.23949177171053354*I}, {-0.03957320795121108 - 0.23949177171053354*I, 0.5023270197886607 + 1.3877787807814457*^-17*I}}
4.63	{{0.4940486014714023 + 0.*I, -0.03962727778693431 + 0.2389116154505959*I}, {-0.03962727778693431 - 0.2389116154505959*I, 0.5059513985285975 + 0.*I}}
4.64	{{0.4904380913220908 + 1.3877787807814457*^-17*I, -0.039681178214728496 + 0.238262441027431*I}, {-0.03968117821472847 - 0.238262441027431*I, 0.5095619086779087 - 1.3877787807814457*^-17*I}}
4.65	{{0.48684246401979936 + 1.3877787807814457*^-17*I, -0.03973490978804098 + 0.2375446671216575*I}, {-0.03973490978804098 - 0.2375446671216575*I, 0.5131575359802005 - 1.3877787807814457*^-17*I}}
4.66	{{0.48326272633568074 + 0.*I, -0.03978847305850591 + 0.23675872900765443*I}, {-0.03978847305850591 - 0.23675872900765443*I, 0.5167372736643194 + 0.*I}}
4.67	{{0.47969987739476183 + 0.*I, -0.03984186857594427 + 0.23590507840338074*I}, {-0.03984186857594427 - 0.23590507840338074*I, 0.5203001226052381 + 0.*I}}
4.68	{{0.47615490851605613 + 1.3877787807814457*^-17*I, -0.03989509688836393 + 0.23498418332168897*I}, {-0.03989509688836387 - 0.23498418332168897*I, 0.5238450914839436 - 1.3877787807814457*^-17*I}}
4.69	{{0.4726288030534431 - 1.3877787807814457*^-17*I, -0.039948158541960294 + 0.23399652792305387*I}, {-0.03994815854196032 - 0.23399652792305387*I, 0.5273711969465567 + 1.3877787807814457*^-17*I}}
4.7	{{0.46912253623710853 - 1.3877787807814457*^-17*I, -0.040001054081118065 + 0.23294261236962494*I}, {-0.04000105408111809 - 0.23294261236962494*I, 0.5308774637628916 + 1.3877787807814457*^-17*I}}
4.71	{{0.4656370750153235 + 0.*I, -0.04005378404841067 + 0.2318229526804993*I}, {-0.04005378404841067 - 0.2318229526804993*I, 0.5343629249846763 + 0.*I}}
4.72	{{0.46217337789637525 + 0.*I, -0.04010634898460366 + 0.2306380805880995*I}, {-0.04010634898460366 - 0.2306380805880995*I, 0.5378266221036249 + 0.*I}}
4.73	{{0.4587323947904427 + 0.*I, -0.04015874942865494 + 0.22938854339552855*I}, {-0.04015874942865494 - 0.22938854339552855*I, 0.5412676052095574 + 0.*I}}
4.74	{{0.4553150668512429 + 0.*I, -0.04021098591771738 + 0.22807490383476478*I}, {-0.04021098591771738 - 0.22807490383476478*I, 0.5446849331487571 + 0.*I}}
4.75	{{0.4519223263172628 + 0.*I, -0.04026305898714175 + 0.2266977399255466*I}, {-0.04026305898714172 - 0.2266977399255466*I, 0.5480776736827371 + 0.*I}}
4.76	{{0.4485550963524181 + 2.7755575615628914*^-17*I, -0.04031496917047753 + 0.2252576448347893*I}, {-0.040314969170477555 - 0.2252576448347893*I, 0.5514449036475817 - 2.7755575615628914*^-17*I}}
4.7700000000000005	{{0.445214290885978 + 0.*I, -0.04036671699947747 + 0.22375522673636522*I}, {-0.04036671699947747 - 0.22375522673636522*I, 0.5547857091140216 + 0.*I}}
4.78	{{0.44190081445161494 + 0.*I, -0.040418303004099376 + 0.22219110867106986*I}, {-0.040418303004099376 - 0.22219110867106986*I, 0.5580991855483848 + 0.*I}}
4.79	{{0.43861556202543595 + 2.7755575615628914*^-17*I, -0.04046972771250992 + 0.2205659284065877*I}, {-0.04046972771250995 - 0.2205659284065877*I, 0.5613844379745636 - 2.7755575615628914*^-17*I}}
4.8	{{0.4353594188628852 - 4.163336342344337*^-17*I, -0.04052099165108794 + 0.21888033829726694*I}, {-0.04052099165108797 - 0.21888033829726694*I, 0.5646405811371147 + 4.163336342344337*^-17*I}}
4.8100000000000005	{{0.4321332603343947 - 4.163336342344337*^-17*I, -0.04057209534442799 + 0.21713500514349943*I}, {-0.04057209534442796 - 0.21713500514349943*I, 0.5678667396656051 + 4.163336342344337*^-17*I}}
4.82	{{0.42893795175969074 + 0.*I, -0.04062303931534453 + 0.21533061005050277*I}, {-0.0406230393153445 - 0.21533061005050277*I, 0.5710620482403088 + 0.*I}}
4.83	{{0.4257743482406652 + 0.*I, -0.04067382408487555 + 0.21346784828628818*I}, {-0.040673824084875576 - 0.21346784828628818*I, 0.5742256517593347 + 0.*I}}
4.84	{{0.4226432944927383 + 2.7755575615628914*^-17*I, -0.04072445017228746 + 0.21154742913860017*I}, {-0.040724450172287485 - 0.21154742913860017*I, 0.5773567055072615 - 2.7755575615628914*^-17*I}}
4.8500000000000005	{{0.4195456246746546 + 1.3877787807814457*^-17*I, -0.040774918095079216 + 0.20957007577060416*I}, {-0.040774918095079216 - 0.20957007577060416*I, 0.5804543753253453 - 1.3877787807814457*^-17*I}}
4.86	{{0.416482162216657 + 0.*I, -0.04082522836898653 + 0.20753652507509737*I}, {-0.040825228368986555 - 0.20753652507509737*I, 0.583517837783343 + 0.*I}}
4.87	{{0.4134537196470084 + 0.*I, -0.04087538150798753 + 0.2054475275270131*I}, {-0.04087538150798753 - 0.2054475275270131*I, 0.5865462803529916 + 0.*I}}
4.88	{{0.4104610984168391 + 1.3877787807814457*^-17*I, -0.04092537802430743 + 0.20330384703398902*I}, {-0.04092537802430746 - 0.20330384703398902*I, 0.5895389015831607 - 1.3877787807814457*^-17*I}}
4.89	{{0.40750508872330926 + 1.3877787807814457*^-17*I, -0.040975218428423305 + 0.20110626078476723*I}, {-0.04097521842842333 - 0.20110626078476723*I, 0.5924949112766905 - 1.3877787807814457*^-17*I}}
4.9	{{0.4045864693310911 + 0.*I, -0.04102490322906957 + 0.19885555909519018*I}, {-0.04102490322906949 - 0.19885555909519018*I, 0.5954135306689086 + 0.*I}}
4.91	{{0.40170600739219675 + 1.3877787807814457*^-17*I, -0.04107443293324378 + 0.19655254525156496*I}, {-0.0410744329332437 - 0.19655254525156496*I, 0.5982939926078028 - 1.3877787807814457*^-17*I}}
4.92	{{0.39886445826417055 - 2.7755575615628914*^-17*I, -0.04112380804621163 + 0.19419803535115432*I}, {-0.041123808046211685 - 0.19419803535115432*I, 0.6011355417358293 + 2.7755575615628914*^-17*I}}
4.93	{{0.3960625653267071 + 2.7755575615628914*^-17*I, -0.04117302907151299 + 0.19179285813957292*I}, {-0.041173029071512934 - 0.19179285813957292*I, 0.6039374346732929 - 2.7755575615628914*^-17*I}}
4.94	{{0.39330105979674396 + 0.*I, -0.04122209651096709 + 0.18933785484485233*I}, {-0.04122209651096709 - 0.18933785484485233*I, 0.6066989402032558 + 0.*I}}
4.95	{{0.3905806605421069 + 0.*I, -0.041271010864679436 + 0.18683387900795143*I}, {-0.041271010864679436 - 0.18683387900795143*I, 0.6094193394578926 + 0.*I}}
4.96	{{0.3879020738937922 + 1.3877787807814457*^-17*I, -0.041319772631046914 + 0.18428179630948782*I}, {-0.04131977263104686 - 0.18428179630948782*I, 0.6120979261062074 - 1.3877787807814457*^-17*I}}
4.97	{{0.3852659934569852 + 2.7755575615628914*^-17*I, -0.04136838230676407 + 0.18168248439247336*I}, {-0.041368382306764095 - 0.18168248439247336*I, 0.6147340065430144 - 2.7755575615628914*^-17*I}}
4.98	{{0.3826730999209305 + 0.*I, -0.0414168403868293 + 0.17903683268083562*I}, {-0.0414168403868293 - 0.17903683268083562*I, 0.6173269000790691 + 0.*I}}
4.99	{{0.38012406086777684 + 0.*I, -0.041465147364551674 + 0.17634574219352406*I}, {-0.0414651473645517 - 0.17634574219352406*I, 0.6198759391322233 + 0.*I}}
5.	{{0.37761953058053077 - 1.3877787807814457*^-17*I, -0.04151330373155579 + 0.17361012535398834*I}, {-0.04151330373155587 - 0.17361012535398834*I, 0.622380469419469 + 1.3877787807814457*^-17*I}}
5.01	{{0.37516014985027957 + 0.*I, -0.04156130997778967 + 0.17083090579484358*I}, {-0.04156130997778967 - 0.17083090579484358*I, 0.6248398501497205 + 0.*I}}
5.0200000000000005	{{0.3727465457828316 + 0.*I, -0.04160916659153038 + 0.16800901815752722*I}, {-0.041609166591530355 - 0.16800901815752722*I, 0.6272534542171682 + 0.*I}}
5.03	{{0.3703793316049604 - 2.7755575615628914*^-17*I, -0.041656874059390475 + 0.16514540788677215*I}, {-0.0416568740593905 - 0.16514540788677215*I, 0.6296206683950394 + 2.7755575615628914*^-17*I}}
5.04	{{0.36805910647042595 + 0.*I, -0.04170443286632497 + 0.16224103101972137*I}, {-0.041704432866325025 - 0.16224103101972137*I, 0.6319408935295738 + 0.*I}}
5.05	{{0.3657864552659769 + 0.*I, -0.04175184349563732 + 0.15929685396952434*I}, {-0.04175184349563732 - 0.15929685396952434*I, 0.6342135447340227 + 0.*I}}
5.0600000000000005	{{0.36356194841753575 - 2.7755575615628914*^-17*I, -0.04179910642898657 + 0.15631385330326356*I}, {-0.0417991064289866 - 0.15631385330326356*I, 0.6364380515824639 + 2.7755575615628914*^-17*I}}
5.07	{{0.3613861416967806 + 0.*I, -0.041846222146393164 + 0.15329301551406727*I}, {-0.04184622214639311 - 0.15329301551406727*I, 0.6386138583032193 + 0.*I}}
5.08	{{0.3592595760283531 + 1.3877787807814457*^-17*I, -0.041893191126246676 + 0.1502353367872789*I}, {-0.041893191126246676 - 0.1502353367872789*I, 0.6407404239716464 - 1.3877787807814457*^-17*I}}
5.09	{{0.35718277729792286 + 0.*I, -0.041940013845311375 + 0.14714182276056295*I}, {-0.041940013845311375 - 0.14714182276056295*I, 0.6428172227020768 + 0.*I}}
5.1000000000000005	{{0.35515625616135055 + 0.*I, -0.04198669077873346 + 0.14401348827784066*I}, {-0.04198669077873346 - 0.14401348827784066*I, 0.6448437438386494 + 0.*I}}
5.11	{{0.3531805078552024 - 1.3877787807814457*^-17*I, -0.04203322240004764 + 0.14085135713695995*I}, {-0.04203322240004764 - 0.14085135713695995*I, 0.6468194921447976 + 1.3877787807814457*^-17*I}}
5.12	{{0.35125601200886936 - 1.3877787807814457*^-17*I, -0.042079609181183614 + 0.13765646183101254*I}, {-0.0420796091811837 - 0.13765646183101254*I, 0.6487439879911303 + 1.3877787807814457*^-17*I}}
5.13	{{0.34938323245855973 - 1.3877787807814457*^-17*I, -0.042125851592472896 + 0.13442984328323715*I}, {-0.042125851592472896 - 0.13442984328323715*I, 0.6506167675414398 + 1.3877787807814457*^-17*I}}
5.14	{{0.34756261706342895 + 0.*I, -0.04217195010265512 + 0.13117255057544172*I}, {-0.042171950102655176 - 0.13117255057544172*I, 0.6524373829365706 + 0.*I}}
5.15	{{0.345794597524127 + 2.7755575615628914*^-17*I, -0.04221790517888535 + 0.12788564066990954*I}, {-0.04221790517888535 - 0.12788564066990954*I, 0.654205402475873 - 2.7755575615628914*^-17*I}}
5.16	{{0.3440795892040422 + 2.0816681711721685*^-17*I, -0.042263717286739944 + 0.12457017812475951*I}, {-0.042263717286739944 - 0.12457017812475951*I, 0.6559204107959576 - 2.0816681711721685*^-17*I}}
5.17	{{0.3424179909535233 - 2.0816681711721685*^-17*I, -0.04230938689022312 + 0.12122723480273773*I}, {-0.04230938689022318 - 0.12122723480273773*I, 0.6575820090464768 + 2.0816681711721685*^-17*I}}
5.18	{{0.34081018493736936 - 3.469446951953614*^-17*I, -0.04235491445177447 + 0.11785788957345203*I}, {-0.04235491445177447 - 0.11785788957345203*I, 0.6591898150626303 + 3.469446951953614*^-17*I}}
5.19	{{0.3392565364658804 + 0.*I, -0.04240030043227455 + 0.11446322800905556*I}, {-0.04240030043227455 - 0.11446322800905556*I, 0.6607434635341198 + 0.*I}}
5.2	{{0.33775739382975356 - 6.938893903907228*^-18*I, -0.04244554529105152 + 0.11104434207340971*I}, {-0.042445545291051656 - 0.11104434207340971*I, 0.6622426061702462 + 6.938893903907228*^-18*I}}
5.21	{{0.3363130881391288 + 2.0816681711721685*^-17*I, -0.04249064948588832 + 0.10760232980476916*I}, {-0.04249064948588832 - 0.10760232980476916*I, 0.663686911860871 - 2.0816681711721685*^-17*I}}
5.22	{{0.3349239331670699 + 1.3877787807814457*^-17*I, -0.04253561347302784 + 0.10413829499205322*I}, {-0.04253561347302781 - 0.10413829499205322*I, 0.6650760668329297 - 1.3877787807814457*^-17*I}}
5.23	{{0.33359022519778114 + 0.*I, -0.04258043770718059 + 0.10065334684476639*I}, {-0.04258043770718056 - 0.10065334684476639*I, 0.6664097748022187 + 0.*I}}
5.24	{{0.3323122428798505 + 2.0816681711721685*^-17*I, -0.04262512264153026 + 0.09714859965666886*I}, {-0.04262512264153029 - 0.09714859965666886*I, 0.6676877571201494 - 2.0816681711721685*^-17*I}}
5.25	{{0.33109024708481305 + 6.938893903907228*^-18*I, -0.0426696687277405 + 0.09362517246328683*I}, {-0.042669668727740584 - 0.09362517246328683*I, 0.6689097529151866 - 6.938893903907228*^-18*I}}
5.26	{{0.329924480771327 + 2.0816681711721685*^-17*I, -0.04271407641596103 + 0.09008418869339416*I}, {-0.04271407641596098 - 0.09008418869339416*I, 0.6700755192286731 - 2.0816681711721685*^-17*I}}
5.2700000000000005	{{0.32881516885524276 + 6.938893903907228*^-18*I, -0.042758346154833565 + 0.0865267758145844*I}, {-0.04275834615483365 - 0.0865267758145844*I, 0.6711848311447569 - 6.938893903907228*^-18*I}}
5.28	{{0.3277625180858613 + 1.3877787807814457*^-17*I, -0.0428024783914987 + 0.08295406497309381*I}, {-0.0428024783914987 - 0.08295406497309381*I, 0.6722374819141386 - 1.3877787807814457*^-17*I}}
5.29	{{0.32676671692864867 - 1.3877787807814457*^-17*I, -0.042846473571601235 + 0.07936719062802497*I}, {-0.04284647357160132 - 0.07936719062802497*I, 0.673233283071351 + 1.3877787807814457*^-17*I}}
5.3	{{0.3258279354546917 + 6.938893903907228*^-18*I, -0.04289033213929705 + 0.07576729018015413*I}, {-0.042890332139297105 - 0.07576729018015413*I, 0.674172064545308 - 6.938893903907228*^-18*I}}
5.3100000000000005	{{0.3249463252371594 + 1.3877787807814457*^-17*I, -0.042934054537258654 + 0.07215550359550912*I}, {-0.04293405453725857 - 0.07215550359550912*I, 0.6750536747628404 - 1.3877787807814457*^-17*I}}
5.32	{{0.32412201925503437 - 6.938893903907228*^-18*I, -0.0429776412066811 + 0.068532973023924*I}, {-0.04297764120668113 - 0.068532973023924*I, 0.6758779807449654 + 6.938893903907228*^-18*I}}
5.33	{{0.3233551318043737 + 6.938893903907228*^-18*I, -0.04302109258728845 + 0.06490084241278132*I}, {-0.04302109258728837 - 0.06490084241278132*I, 0.676644868195626 - 6.938893903907228*^-18*I}}
5.34	{{0.32264575841734233 + 6.938893903907228*^-18*I, -0.043064409117339136 + 0.06126025711617537*I}, {-0.04306440911733911 - 0.06126025711617537*I, 0.6773542415826571 - 6.938893903907228*^-18*I}}
5.3500000000000005	{{0.3219939757892679 + 0.*I, -0.043107591233632364 + 0.05761236349974188*I}, {-0.04310759123363239 - 0.05761236349974188*I, 0.6780060242107323 + 0.*I}}
5.36	{{0.32139984171394076 - 2.7755575615628914*^-17*I, -0.04315063937151295 + 0.053958308541401226*I}, {-0.04315063937151292 - 0.053958308541401226*I, 0.678600158286059 + 2.7755575615628914*^-17*I}}
5.37	{{0.320863395027392 + 3.469446951953614*^-18*I, -0.04319355396487845 + 0.05029923942828529*I}, {-0.04319355396487845 - 0.05029923942828529*I, 0.6791366049726079 - 3.469446951953614*^-18*I}}
5.38	{{0.3203846555603531 + 0.*I, -0.04323633544618352 + 0.04663630315012703*I}, {-0.04323633544618355 - 0.04663630315012703*I, 0.6796153444396467 + 0.*I}}
5.39	{{0.31996362409960777 + 1.734723475976807*^-17*I, -0.04327898424644627 + 0.04297064608939939*I}, {-0.04327898424644633 - 0.04297064608939939*I, 0.680036375900392 - 1.734723475976807*^-17*I}}
5.4	{{0.3196002823584237 - 1.3877787807814457*^-17*I, -0.04332150079525404 + 0.03930341360849853*I}, {-0.04332150079525399 - 0.03930341360849853*I, 0.6803997176415763 + 1.3877787807814457*^-17*I}}
5.41	{{0.31929459295624574 + 0.*I, -0.043363885520767614 + 0.035635749634288554*I}, {-0.04336388552076759 - 0.035635749634288554*I, 0.6807054070437539 + 0.*I}}
5.42	{{0.3190464994078236 - 2.7755575615628914*^-17*I, -0.04340613884972894 + 0.03196879624031583*I}, {-0.04340613884972899 - 0.03196879624031584*I, 0.680953500592176 + 2.7755575615628914*^-17*I}}
5.43	{{0.31885592612192254 + 3.469446951953614*^-18*I, -0.04344826120746442 + 0.028303693227025094*I}, {-0.04344826120746442 - 0.028303693227025094*I, 0.6811440738780774 - 3.469446951953614*^-18*I}}
5.44	{{0.3187227784097689 + 1.214306433183765*^-17*I, -0.04349025301789153 + 0.024641577700309614*I}, {-0.0434902530178915 - 0.024641577700309614*I, 0.6812772215902312 - 1.214306433183765*^-17*I}}
5.45	{{0.31864694250335823 + 1.0408340855860843*^-17*I, -0.043532114703523556 + 0.020983583648740645*I}, {-0.04353211470352353 - 0.020983583648740645*I, 0.6813530574966415 - 1.0408340855860843*^-17*I}}
5.46	{{0.31862828558374323 - 2.2551405187698492*^-17*I, -0.04357384668547551 + 0.017330841519813997*I}, {-0.04357384668547554 - 0.017330841519813997*I, 0.6813717144162568 + 2.2551405187698492*^-17*I}}
5.47	{{0.3186666558194049 + 2.6020852139652106*^-18*I, -0.043615449383468646 + 0.013684477795582184*I}, {-0.043615449383468674 - 0.01368447779558218*I, 0.6813333441805949 - 2.6020852139652106*^-18*I}}
5.48	{{0.31876188241479997 - 2.6020852139652106*^-18*I, -0.043656923215835974 + 0.010045614568023581*I}, {-0.04365692321583592 - 0.010045614568023577*I, 0.6812381175851998 + 2.6020852139652106*^-18*I}}
5.49	{{0.318913775669155 + 1.9949319973733282*^-17*I, -0.04369826859952761 + 0.006415369114514442*I}, {-0.04369826859952758 - 0.006415369114514442*I, 0.6810862243308446 - 1.9949319973733282*^-17*I}}
5.5	{{0.3191221270455747 - 1.734723475976807*^-18*I, -0.04373948595011551 + 0.002794853473771686*I}, {-0.04373948595011545 - 0.0027948534737716893*I, 0.680877872954425 + 1.951563910473908*^-18*I}}
5.51	{{0.3193867092505024 + 0.*I, -0.04378057568179866 - 0.0008148259773572297*I}, {-0.04378057568179866 + 0.0008148259773572297*I, 0.6806132907494971 + 0.*I}}
5.5200000000000005	{{0.3197072763235739 + 8.673617379884035*^-19*I, -0.043821538207408334 - 0.00441256894588701*I}, {-0.043821538207408306 + 0.004412568945887006*I, 0.6802927236764262 - 8.673617379884035*^-19*I}}
5.53	{{0.3200835637378705 + 1.214306433183765*^-17*I, -0.04386237393841266 - 0.007997281643092307*I}, {-0.043862373938412635 + 0.007997281643092304*I, 0.6799164362621295 - 1.214306433183765*^-17*I}}
5.54	{{0.32051528851058353 - 1.3010426069826053*^-17*I, -0.04390308328492157 - 0.01156787720293408*I}, {-0.04390308328492154 + 0.011567877202934087*I, 0.6794847114894162 + 1.3010426069826053*^-17*I}}
5.55	{{0.32100214932406745 - 3.469446951953614*^-18*I, -0.04394366665569199 - 0.015123276098131296*I}, {-0.04394366665569199 + 0.015123276098131296*I, 0.678997850675932 + 3.469446951953614*^-18*I}}
5.5600000000000005	{{0.32154382665725634 + 0.*I, -0.04398412445813274 - 0.0186624065535085*I}, {-0.0439841244581326 + 0.0186624065535085*I, 0.6784561733427432 + 0.*I}}
5.57	{{0.32213998292739976 - 8.673617379884035*^-18*I, -0.044024457098308406 - 0.022184204956234202*I}, {-0.044024457098308434 + 0.022184204956234212*I, 0.6778600170725999 + 1.0408340855860843*^-17*I}}
5.58	{{0.3227902626420587 + 0.*I, -0.0440646649809458 - 0.025687616262581033*I}, {-0.044064664980945745 + 0.025687616262581033*I, 0.6772097373579411 + 0.*I}}
5.59	{{0.32349429256128465 + 0.*I, -0.04410474850943674 - 0.029171594400834257*I}, {-0.04410474850943674 + 0.029171594400834257*I, 0.6765057074387151 + 0.*I}}
5.6000000000000005	{{0.3242516818698967 + 0.*I, -0.044144708085844114 - 0.0326351026699758*I}, {-0.04414470808584409 + 0.03263510266997582*I, 0.6757483181301032 + 0.*I}}
5.61	{{0.32506202235974646 + 6.938893903907228*^-18*I, -0.04418454411090625 - 0.0360771141337808*I}, {-0.04418454411090622 + 0.0360771141337808*I, 0.6749379776402533 - 6.938893903907228*^-18*I}}
5.62	{{0.32592488862185787 - 6.938893903907228*^-18*I, -0.044224256984041116 - 0.03949661200996842*I}, {-0.044224256984041144 + 0.03949661200996843*I, 0.6740751113781416 + 1.0408340855860843*^-17*I}}
5.63	{{0.3268398382483057 - 1.3877787807814457*^-17*I, -0.04426384710335157 - 0.042892590054048975*I}, {-0.04426384710335157 + 0.042892590054048975*I, 0.6731601617516945 + 1.3877787807814457*^-17*I}}
5.64	{{0.3278064120436812 + 1.0408340855860843*^-17*I, -0.04430331486562886 - 0.046264052937513775*I}, {-0.04430331486562894 + 0.046264052937513775*I, 0.6721935879563183 - 1.0408340855860843*^-17*I}}
5.65	{{0.32882413424599494 + 0.*I, -0.04434266066635867 - 0.049610016620035106*I}, {-0.04434266066635867 + 0.049610016620035106*I, 0.6711758657540048 + 0.*I}}
5.66	{{0.3298925127568252 + 0.*I, -0.044381884899723695 - 0.052929508715329476*I}, {-0.04438188489972372 + 0.052929508715329476*I, 0.6701074872431745 + 0.*I}}
5.67	{{0.3310110393805386 + 1.0408340855860843*^-17*I, -0.044420987958610436 - 0.05622156885036643*I}, {-0.044420987958610436 + 0.05622156885036643*I, 0.668988960619461 - 1.0408340855860843*^-17*I}}
5.68	{{0.332179190072371 - 3.469446951953614*^-18*I, -0.0444599702346114 - 0.05948524901759378*I}, {-0.0444599702346114 + 0.05948524901759378*I, 0.6678208099276288 + 3.469446951953614*^-18*I}}
5.69	{{0.33339642519516033 + 2.0816681711721685*^-17*I, -0.04449883211803091 - 0.06271961391988115*I}, {-0.04449883211803091 + 0.06271961391988115*I, 0.6666035748048393 - 2.0816681711721685*^-17*I}}
5.7	{{0.33466218978450163 - 2.0816681711721685*^-17*I, -0.044537573997888824 - 0.0659237413078684*I}, {-0.04453757399788888 + 0.0659237413078684*I, 0.6653378102154983 + 2.0816681711721685*^-17*I}}
5.71	{{0.3359759138220877 + 0.*I, -0.04457619626192555 - 0.06909672230944038*I}, {-0.044576196261925494 + 0.06909672230944038*I, 0.6640240861779119 + 0.*I}}
5.72	{{0.33733701251698717 - 1.3877787807814457*^-17*I, -0.044614699296605276 - 0.07223766175104214*I}, {-0.044614699296605276 + 0.07223766175104214*I, 0.6626629874830123 + 1.3877787807814457*^-17*I}}
5.73	{{0.3387448865945963 + 6.938893903907228*^-18*I, -0.04465308348712166 - 0.07534567847056794*I}, {-0.04465308348712166 + 0.07534567847056794*I, 0.6612551134054034 - 6.938893903907228*^-18*I}}
5.74	{{0.3401989225929945 + 1.3877787807814457*^-17*I, -0.04469134921740109 - 0.07841990562156623*I}, {-0.04469134921740109 + 0.07841990562156623*I, 0.6598010774070049 - 1.3877787807814457*^-17*I}}
5.75	{{0.3416984931664312 + 0.*I, -0.04472949687010702 - 0.08145949096852335*I}, {-0.04472949687010702 + 0.08145949096852335*I, 0.6583015068335687 + 0.*I}}
5.76	{{0.3432429573956387 + 0.*I, -0.04476752682664492 - 0.08446359717298454*I}, {-0.04476752682664492 + 0.08446359717298454*I, 0.6567570426043612 + 0.*I}}
5.7700000000000005	{{0.3448316611046899 - 1.3877787807814457*^-17*I, -0.04480543946716578 - 0.08743140207029917*I}, {-0.04480543946716575 + 0.08743140207029917*I, 0.6551683388953099 + 1.3877787807814457*^-17*I}}
5.78	{{0.3464639371840819 + 0.*I, -0.044843235170570483 - 0.09036209893678614*I}, {-0.04484323517057054 + 0.09036209893678614*I, 0.6535360628159183 + 0.*I}}
5.79	{{0.3481391059197375 + 0.*I, -0.044880914314514214 - 0.09325489674712455*I}, {-0.0448809143145143 + 0.09325489674712455*I, 0.6518608940802626 + 0.*I}}
5.8	{{0.3498564753276036 + 1.3877787807814457*^-17*I, -0.044918477275410595 - 0.09610902042179388*I}, {-0.044918477275410595 + 0.09610902042179388*I, 0.6501435246723963 - 1.3877787807814457*^-17*I}}
5.8100000000000005	{{0.3516153414935166 - 6.938893903907228*^-18*I, -0.04495592442843549 - 0.09892371106439896*I}, {-0.044955924428435434 + 0.09892371106439896*I, 0.6483846585064833 + 6.938893903907228*^-18*I}}
5.82	{{0.3534149889180048 + 0.*I, -0.04499325614753133 - 0.10169822618873307*I}, {-0.0449932561475313 + 0.10169822618873307*I, 0.6465850110819953 + 0.*I}}
5.83	{{0.3552546908656896 + 0.*I, -0.04503047280541128 - 0.10443183993544435*I}, {-0.04503047280541128 + 0.10443183993544435*I, 0.6447453091343104 + 0.*I}}
5.84	{{0.35713370971894176 + 1.3877787807814457*^-17*I, -0.045067574773563296 - 0.10712384327818203*I}, {-0.045067574773563324 + 0.10712384327818203*I, 0.6428662902810585 - 1.3877787807814457*^-17*I}}
5.8500000000000005	{{0.35905129733544866 + 2.7755575615628914*^-17*I, -0.04510456242225441 - 0.10977354421912737*I}, {-0.04510456242225447 + 0.10977354421912737*I, 0.6409487026645517 - 2.7755575615628914*^-17*I}}
5.86	{{0.3610066954093426 + 0.*I, -0.045141436120534256 - 0.11238026797380773*I}, {-0.04514143612053423 + 0.11238026797380773*I, 0.6389933045906572 + 0.*I}}
5.87	{{0.3629991358355408 + 1.3877787807814457*^-17*I, -0.04517819623623942 - 0.11494335714513178*I}, {-0.04517819623623953 + 0.11494335714513178*I, 0.6370008641644589 - 1.3877787807814457*^-17*I}}
5.88	{{0.3650278410769402 + 0.*I, -0.0452148431359978 - 0.11746217188657887*I}, {-0.04521484313599783 + 0.11746217188657887*I, 0.6349721589230597 + 0.*I}}
5.89	{{0.3670920245341166 - 2.7755575615628914*^-17*I, -0.04525137718523212 - 0.11993609005450194*I}, {-0.04525137718523209 + 0.11993609005450194*I, 0.6329079754658832 + 2.7755575615628914*^-17*I}}
5.9	{{0.3691908909171724 + 6.938893903907228*^-18*I, -0.04528779874816405 - 0.12236450734951429*I}, {-0.045287798748163965 + 0.12236450734951429*I, 0.6308091090828272 - 6.938893903907228*^-18*I}}
5.91	{{0.3713236366193782 + 0.*I, -0.045324108187818374 - 0.12474683744694855*I}, {-0.045324108187818346 + 0.12474683744694855*I, 0.6286763633806218 + 0.*I}}
5.92	{{0.3734894500922554 + 0.*I, -0.04536030586602671 - 0.12708251211638935*I}, {-0.045360305866026684 + 0.12708251211638935*I, 0.6265105499077444 + 0.*I}}
5.93	{{0.3756875122217478 - 1.3877787807814457*^-17*I, -0.0453963921434318 - 0.12937098133029273*I}, {-0.04539639214343183 + 0.12937098133029273*I, 0.6243124877782521 + 1.3877787807814457*^-17*I}}
5.94	{{0.3779169967051324 + 1.3877787807814457*^-17*I, -0.045432367379491134 - 0.1316117133617299*I}, {-0.045432367379491134 + 0.1316117133617299*I, 0.6220830032948672 - 1.3877787807814457*^-17*I}}
5.95	{{0.38017707042832205 + 0.*I, -0.04546823193248126 - 0.13380419487129408*I}, {-0.04546823193248117 + 0.13380419487129408*I, 0.6198229295716776 + 0.*I}}
5.96	{{0.38246689384321797 + 0.*I, -0.0455039861595011 - 0.13594793098323896*I}, {-0.045503986159501075 + 0.13594793098323896*I, 0.6175331061567817 + 0.*I}}
5.97	{{0.3847856213447704 + 0.*I, -0.045539630416476407 - 0.1380424453509139*I}, {-0.045539630416476407 + 0.1380424453509139*I, 0.6152143786552295 + 0.*I}}
5.98	{{0.38713240164741525 + 0.*I, -0.045575165058163836 - 0.14008728021159403*I}, {-0.045575165058163836 + 0.14008728021159403*I, 0.6128675983525844 + 0.*I}}
5.99	{{0.3895063781605549 - 1.3877787807814457*^-17*I, -0.04561059043815405 - 0.14208199643079772*I}, {-0.04561059043815402 + 0.14208199643079772*I, 0.610493621839445 + 1.3877787807814457*^-17*I}}
6.	{{0.3919066893627593 - 2.7755575615628914*^-17*I, -0.04564590690887599 - 0.1440261735362147*I}, {-0.04564590690887593 + 0.1440261735362147*I, 0.6080933106372406 + 2.7755575615628914*^-17*I}}
6.01	{{0.3943324691743717 + 0.*I, -0.04568111482160134 - 0.1459194097413672*I}, {-0.04568111482160131 + 0.1459194097413672*I, 0.6056675308256284 + 0.*I}}
6.0200000000000005	{{0.39678284732820696 - 2.7755575615628914*^-17*I, -0.04571621452644725 - 0.14776132195914785*I}, {-0.04571621452644725 + 0.14776132195914785*I, 0.6032171526717929 + 2.7755575615628914*^-17*I}}
6.03	{{0.39925694973803727 + 0.*I, -0.04575120637238109 - 0.14955154580538382*I}, {-0.04575120637238106 + 0.14955154580538382*I, 0.6007430502619625 + 0.*I}}
6.04	{{0.40175389886457447 + 0.*I, -0.045786090707223975 - 0.15128973559259748*I}, {-0.04578609070722395 + 0.15128973559259748*I, 0.5982461011354253 + 0.*I}}
6.05	{{0.4042728140786561 - 2.7755575615628914*^-17*I, -0.045820867877654325 - 0.15297556431413198*I}, {-0.045820867877654325 + 0.15297556431413198*I, 0.5957271859213438 + 2.7755575615628914*^-17*I}}
6.0600000000000005	{{0.40681281202136044 - 1.3877787807814457*^-17*I, -0.04585553822921237 - 0.1546087236188331*I}, {-0.045855538229212345 + 0.1546087236188331*I, 0.5931871879786397 + 1.3877787807814457*^-17*I}}
6.07	{{0.409373006960778 + 0.*I, -0.04589010210630273 - 0.15618892377648258*I}, {-0.04589010210630273 + 0.15618892377648258*I, 0.5906269930392218 + 0.*I}}
6.08	{{0.41195251114518694 + 0.*I, -0.04592455985219995 - 0.15771589363419056*I}, {-0.04592455985219984 + 0.15771589363419056*I, 0.5880474888548126 + 0.*I}}
6.09	{{0.4145504351523708 + 0.*I, -0.04595891180905037 - 0.15918938056396081*I}, {-0.04595891180905032 + 0.15918938056396081*I, 0.5854495648476291 + 0.*I}}
6.1000000000000005	{{0.4171658882348474 + 1.3877787807814457*^-17*I, -0.04599315831787748 - 0.1606091504016557*I}, {-0.04599315831787748 + 0.1606091504016557*I, 0.5828341117651525 - 1.3877787807814457*^-17*I}}
6.11	{{0.41979797866078017 + 0.*I, -0.046027299718584824 - 0.1619749873775929*I}, {-0.046027299718584824 + 0.1619749873775929*I, 0.5802020213392198 + 0.*I}}
6.12	{{0.42244581405034953 + 1.3877787807814457*^-17*I, -0.04606133634995965 - 0.16328669403901525*I}, {-0.046061336349959625 + 0.16328669403901525*I, 0.57755418594965 - 1.3877787807814457*^-17*I}}
6.13	{{0.42510850170738057 + 0.*I, -0.046095268549677576 - 0.1645440911646795*I}, {-0.04609526854967755 + 0.1645440911646795*I, 0.5748914982926194 + 0.*I}}
6.140000000000001	{{0.4277851489460291 + 0.*I, -0.0461290966543047 - 0.1657470176718213*I}, {-0.04612909665430476 + 0.1657470176718213*I, 0.5722148510539707 + 0.*I}}
6.15	{{0.43047486341234636 + 0.*I, -0.046162820999303245 - 0.16689533051575342*I}, {-0.046162820999303245 + 0.16689533051575342*I, 0.5695251365876532 + 0.*I}}
6.16	{{0.4331767534005463 + 0.*I, -0.04619644191903369 - 0.16798890458236573*I}, {-0.04619644191903377 + 0.16798890458236573*I, 0.5668232465994532 + 0.*I}}
6.17	{{0.4358899281638195 + 1.3877787807814457*^-17*I, -0.04622995974675942 - 0.16902763257379538*I}, {-0.046229959746759364 + 0.16902763257379538*I, 0.5641100718361803 - 1.3877787807814457*^-17*I}}
6.18	{{0.438613498219542 + 1.3877787807814457*^-17*I, -0.046263374814649455 - 0.1700114248875429*I}, {-0.04626337481464948 + 0.1700114248875429*I, 0.5613865017804579 - 1.3877787807814457*^-17*I}}
6.19	{{0.44134657564874674 - 2.7755575615628914*^-17*I, -0.04629668745378318 - 0.17094020948931027*I}, {-0.04629668745378318 + 0.17094020948931027*I, 0.5586534243512529 + 2.7755575615628914*^-17*I}}
6.2	{{0.44408827438973497 + 1.3877787807814457*^-17*I, -0.046329897994153546 - 0.17181393177984589*I}, {-0.0463298979941536 + 0.17181393177984589*I, 0.5559117256102646 - 1.3877787807814457*^-17*I}}
6.21	{{0.4468377105257153 + 0.*I, -0.04636300676467056 - 0.1726325544560756*I}, {-0.04636300676467048 + 0.1726325544560756*I, 0.5531622894742845 + 0.*I}}
6.22	{{0.4495940025663705 + 1.3877787807814457*^-17*I, -0.04639601409316471 - 0.17339605736680713*I}, {-0.04639601409316474 + 0.17339605736680713*I, 0.5504059974336291 - 1.3877787807814457*^-17*I}}
6.23	{{0.4523562717232742 - 2.7755575615628914*^-17*I, -0.04642892030639148 - 0.17410443736329526*I}, {-0.04642892030639151 + 0.17410443736329526*I, 0.5476437282767259 + 2.7755575615628914*^-17*I}}
6.24	{{0.45512364217907164 + 1.3877787807814457*^-17*I, -0.04646172573003374 - 0.17475770814495084*I}, {-0.04646172573003379 + 0.17475770814495084*I, 0.5448763578209282 - 1.3877787807814457*^-17*I}}
6.25	{{0.45789524135037984 - 1.3877787807814457*^-17*I, -0.046494430688706734 - 0.17535590010048469*I}, {-0.046494430688706734 + 0.17535590010048469*I, 0.5421047586496196 + 1.3877787807814457*^-17*I}}
6.26	{{0.46067020014434146 + 0.*I, -0.04652703550596016 - 0.1758990601447694*I}, {-0.04652703550596013 + 0.1758990601447694*I, 0.5393297998556583 + 0.*I}}
6.2700000000000005	{{0.46344765320880904 - 1.3877787807814457*^-17*I, -0.04655954050428296 - 0.17638725155170587*I}, {-0.046559540504282904 + 0.17638725155170587*I, 0.5365523467911907 + 1.3877787807814457*^-17*I}}
6.28	{{0.46622673917613033 + 2.7755575615628914*^-17*I, -0.04659194600510633 - 0.1768205537833757*I}, {-0.04659194600510633 + 0.1768205537833757*I, 0.5337732608238699 - 2.7755575615628914*^-17*I}}
6.29	{{0.46900660090051993 + 0.*I, -0.04662425232880715 - 0.1771990623157624*I}, {-0.04662425232880715 + 0.1771990623157624*I, 0.53099339909948 + 0.*I}}
6.3	{{0.4717863856890248 + 1.3877787807814457*^-17*I, -0.046656459794711946 - 0.1775228884613177*I}, {-0.046656459794711946 + 0.1775228884613177*I, 0.5282136143109748 - 1.3877787807814457*^-17*I}}
6.3100000000000005	{{0.4745652455260841 + 2.7755575615628914*^-17*I, -0.0466885687211 - 0.17779215918864733*I}, {-0.0466885687211 + 0.17779215918864733*I, 0.525434754473916 - 2.7755575615628914*^-17*I}}
6.32	{{0.4773423372917108 + 0.*I, -0.04672057942520713 - 0.17800701693958765*I}, {-0.046720579425207076 + 0.17800701693958765*I, 0.5226576627082891 + 0.*I}}
6.33	{{0.4801168229733336 + 0.*I, -0.04675249222322922 - 0.17816761944393775*I}, {-0.04675249222322919 + 0.17816761944393775*I, 0.5198831770266668 + 0.*I}}
6.34	{{0.4828878698713312 + 0.*I, -0.04678430743032508 - 0.17827413953211013*I}, {-0.04678430743032508 + 0.17827413953211013*I, 0.5171121301286685 + 0.*I}}
6.3500000000000005	{{0.48565465079832587 + 1.3877787807814457*^-17*I, -0.046816025360621294 - 0.17832676494595173*I}, {-0.046816025360621294 + 0.17832676494595173*I, 0.5143453492016741 - 1.3877787807814457*^-17*I}}
6.36	{{0.4884163442722891 + 1.3877787807814457*^-17*I, -0.04684764632721386 - 0.17832569814798888*I}, {-0.046847646327213915 + 0.17832569814798888*I, 0.5115836557277106 - 1.3877787807814457*^-17*I}}
6.37	{{0.49117213470354826 + 1.3877787807814457*^-17*I, -0.046879170642173285 - 0.17827115612933664*I}, {-0.04687917064217331 + 0.17827115612933664*I, 0.5088278652964517 - 1.3877787807814457*^-17*I}}
6.38	{{0.49392121257576227 + 2.7755575615628914*^-17*I, -0.04691059861654692 - 0.17816337021651008*I}, {-0.04691059861654692 + 0.17816337021651008*I, 0.5060787874242374 - 2.7755575615628914*^-17*I}}
6.390000000000001	{{0.49666277462097275 - 2.7755575615628914*^-17*I, -0.04694193056036303 - 0.17800258587736645*I}, {-0.04694193056036303 + 0.17800258587736645*I, 0.5033372253790269 + 2.7755575615628914*^-17*I}}
6.4	{{0.4993960239888253 + 2.7755575615628914*^-17*I, -0.046973166782633774 - 0.17778906252639956*I}, {-0.0469731667826338 + 0.17778906252639956*I, 0.5006039760111747 - 2.7755575615628914*^-17*I}}
6.41	{{0.5021201704100747 + 0.*I, -0.047004307591358846 - 0.17752307332960027*I}, {-0.047004307591358874 + 0.17752307332960027*I, 0.49787982958992505 + 0.*I}}
6.42	{{0.5048344303544902 + 0.*I, -0.04703535329352879 - 0.1772049050090894*I}, {-0.04703535329352879 + 0.1772049050090894*I, 0.49516556964550995 + 0.*I}}
6.43	{{0.507538027183287 + 0.*I, -0.04706630419512853 - 0.17683485764771684*I}, {-0.047066304195128555 + 0.17683485764771684*I, 0.492461972816713 + 0.*I}}
6.44	{{0.5102301912962209 + 0.*I, -0.04709716060114022 - 0.17641324449381926*I}, {-0.04709716060114025 + 0.17641324449381926*I, 0.48976980870377884 + 0.*I}}
6.45	{{0.5129101602734757 + 0.*I, -0.04712792281554756 - 0.17594039176631093*I}, {-0.047127922815547535 + 0.17594039176631093*I, 0.4870898397265243 + 0.*I}}
6.46	{{0.5155771790125028 - 1.3877787807814457*^-17*I, -0.04715859114133786 - 0.17541663846027872*I}, {-0.04715859114133786 + 0.17541663846027872*I, 0.48442282098749684 + 1.3877787807814457*^-17*I}}
6.47	{{0.5182304998599536 + 0.*I, -0.04718916588050634 - 0.17484233615324138*I}, {-0.04718916588050631 + 0.17484233615324138*I, 0.4817695001400462 + 0.*I}}
6.48	{{0.5208693827388629 + 0.*I, -0.047219647334059284 - 0.17421784881222152*I}, {-0.047219647334059284 + 0.17421784881222152*I, 0.4791306172611367 + 0.*I}}
6.49	{{0.5234930952712509 + 1.3877787807814457*^-17*I, -0.047250035802017004 - 0.1735435526017709*I}, {-0.047250035802017004 + 0.1735435526017709*I, 0.4765069047287489 - 1.3877787807814457*^-17*I}}
6.5	{{0.526100912896303 + 1.3877787807814457*^-17*I, -0.04728033158341716 - 0.1728198356930779*I}, {-0.04728033158341707 + 0.1728198356930779*I, 0.47389908710369666 - 1.3877787807814457*^-17*I}}
6.51	{{0.5286921189842977 + 0.*I, -0.047310534976318375 - 0.17204709807427654*I}, {-0.04731053497631835 + 0.17204709807427654*I, 0.471307881015702 + 0.*I}}
6.5200000000000005	{{0.5312660049464601 + 0.*I, -0.04734064627780327 - 0.17122575136206597*I}, {-0.04734064627780327 + 0.17122575136206597*I, 0.4687339950535399 + 0.*I}}
6.53	{{0.5338218703409063 + 1.3877787807814457*^-17*I, -0.04737066578398169 - 0.17035621861473882*I}, {-0.04737066578398169 + 0.17035621861473882*I, 0.4661781296590937 - 1.3877787807814457*^-17*I}}
6.54	{{0.5363590229748705 + 0.*I, -0.047400593789993895 - 0.1694389341467041*I}, {-0.047400593789993895 + 0.1694389341467041*I, 0.46364097702512924 + 0.*I}}
6.55	{{0.5388767790033786 - 1.3877787807814457*^-17*I, -0.04743043059001423 - 0.168474343344586*I}, {-0.04743043059001417 + 0.168474343344586*I, 0.46112322099662073 + 1.3877787807814457*^-17*I}}
6.5600000000000005	{{0.541374463024563 + 0.*I, -0.04746017647725345 - 0.16746290248495913*I}, {-0.04746017647725345 + 0.16746290248495913*I, 0.45862553697543695 + 0.*I}}
6.57	{{0.5438514081717847 + 1.3877787807814457*^-17*I, -0.04748983174396279 - 0.16640507855378173*I}, {-0.047489831743962874 + 0.16640507855378173*I, 0.45614859182821516 - 1.3877787807814457*^-17*I}}
6.58	{{0.5463069562027629 + 0.*I, -0.04751939668143684 - 0.16530134906756874*I}, {-0.04751939668143684 + 0.16530134906756874*I, 0.4536930437972371 + 0.*I}}
6.59	{{0.5487404575858745 - 2.7755575615628914*^-17*I, -0.047548871580016305 - 0.16415220189634*I}, {-0.04754887158001633 + 0.16415220189634*I, 0.45125954241412525 + 2.7755575615628914*^-17*I}}
6.6000000000000005	{{0.5511512715838174 - 1.3877787807814457*^-17*I, -0.047578256729092105 - 0.16295813508836954*I}, {-0.04757825672909202 + 0.16295813508836954*I, 0.4488487284161824 + 1.3877787807814457*^-17*I}}
6.61	{{0.5535387663348074 + 1.3877787807814457*^-17*I, -0.047607552417107346 - 0.16171965669674954*I}, {-0.04760755241710729 + 0.16171965669674954*I, 0.4464612336651925 - 1.3877787807814457*^-17*I}}
6.62	{{0.5559023189314944 + 1.3877787807814457*^-17*I, -0.04763675893156144 - 0.16043728460777157*I}, {-0.04763675893156155 + 0.16043728460777157*I, 0.4440976810685055 - 1.3877787807814457*^-17*I}}
6.63	{{0.5582413154977683 - 2.7755575615628914*^-17*I, -0.047665876559013054 - 0.1591115463711213*I}, {-0.04766587655901294 + 0.1591115463711213*I, 0.44175868450223177 + 2.7755575615628914*^-17*I}}
6.640000000000001	{{0.5605551512636242 + 0.*I, -0.047694905585082326 - 0.1577429790318711*I}, {-0.04769490558508235 + 0.1577429790318711*I, 0.43944484873637557 + 0.*I}}
6.65	{{0.5628432306382654 + 1.3877787807814457*^-17*I, -0.047723846294455585 - 0.1563321289642442*I}, {-0.04772384629445556 + 0.1563321289642442*I, 0.4371567693617344 - 1.3877787807814457*^-17*I}}
6.66	{{0.5651049672816005 + 0.*I, -0.04775269897088674 - 0.15487955170711495*I}, {-0.04775269897088674 + 0.15487955170711495*I, 0.43489503271839886 + 0.*I}}
6.67	{{0.5673397841743038 - 1.3877787807814457*^-17*I, -0.04778146389720167 - 0.15338581180120592*I}, {-0.04778146389720164 + 0.15338581180120592*I, 0.4326602158256958 + 1.3877787807814457*^-17*I}}
6.68	{{0.5695471136865888 + 0.*I, -0.04781014135530026 - 0.1518514826279249*I}, {-0.047810141355300234 + 0.1518514826279249*I, 0.43045288631341094 + 0.*I}}
6.69	{{0.5717263976458573 + 0.*I, -0.047838731626160536 - 0.15027714624978247*I}, {-0.047838731626160536 + 0.15027714624978247*I, 0.42827360235414247 + 0.*I}}
6.7	{{0.5738770874033615 + 0.*I, -0.0478672349898408 - 0.14866339325232278*I}, {-0.04786723498984086 + 0.14866339325232278*I, 0.42612291259663815 + 0.*I}}
6.71	{{0.575998643900028 - 1.3877787807814457*^-17*I, -0.0478956517254831 - 0.14701082258748788*I}, {-0.047895651725483046 + 0.14701082258748788*I, 0.42400135609997197 + 1.3877787807814457*^-17*I}}
6.72	{{0.5780905377315755 + 0.*I, -0.047923982111316044 - 0.14532004141833207*I}, {-0.04792398211131607 + 0.14532004141833207*I, 0.4219094622684242 + 0.*I}}
6.73	{{0.5801522492130597 + 0.*I, -0.04795222642465791 - 0.14359166496499573*I}, {-0.047952226424657934 + 0.14359166496499573*I, 0.41984775078694003 + 0.*I}}
6.74	{{0.5821832684429613 - 1.3877787807814457*^-17*I, -0.047980384941919696 - 0.14182631635183962*I}, {-0.047980384941919724 + 0.14182631635183962*I, 0.4178167315570386 + 1.3877787807814457*^-17*I}}
6.75	{{0.5841830953669434 + 0.*I, -0.04800845793860831 - 0.14002462645563074*I}, {-0.048008457938608334 + 0.14002462645563074*I, 0.41581690463305643 + 0.*I}}
6.76	{{0.5861512398413784 - 1.3877787807814457*^-17*I, -0.04803644568932891 - 0.13818723375467667*I}, {-0.04803644568932891 + 0.13818723375467667*I, 0.4138487601586213 + 1.3877787807814457*^-17*I}}
6.7700000000000005	{{0.5880872216967489 + 0.*I, -0.0480643484677884 - 0.13631478417878456*I}, {-0.0480643484677884 + 0.13631478417878456*I, 0.4119127783032505 + 0.*I}}
6.78	{{0.5899905708010174 + 0.*I, -0.04809216654679832 - 0.1344079309599265*I}, {-0.04809216654679835 + 0.1344079309599265*I, 0.41000942919898253 + 0.*I}}
6.79	{{0.5918608271230487 + 1.3877787807814457*^-17*I, -0.04811990019827761 - 0.1324673344834829*I}, {-0.04811990019827758 + 0.1324673344834829*I, 0.408139172876951 - 1.3877787807814457*^-17*I}}
6.8	{{0.593697540796165 + 2.7755575615628914*^-17*I, -0.04814754969325574 - 0.13049366213993616*I}, {-0.04814754969325569 + 0.13049366213993616*I, 0.40630245920383484 - 2.7755575615628914*^-17*I}}
6.8100000000000005	{{0.5955002721818972 + 0.*I, -0.048175115301875404 - 0.1284875881768759*I}, {-0.048175115301875404 + 0.1284875881768759*I, 0.4044997278181028 + 0.*I}}
6.82	{{0.5972685919340011 + 1.3877787807814457*^-17*I, -0.04820259729339571 - 0.12644979355118102*I}, {-0.04820259729339568 + 0.12644979355118102*I, 0.4027314080659987 - 1.3877787807814457*^-17*I}}
6.83	{{0.5990020810627849 + 0.*I, -0.048229995936195036 - 0.1243809657812343*I}, {-0.04822999593619501 + 0.1243809657812343*I, 0.40099791893721526 + 0.*I}}
6.84	{{0.60070033099979 + 1.3877787807814457*^-17*I, -0.048257311497773514 - 0.12228179879903103*I}, {-0.048257311497773486 + 0.12228179879903103*I, 0.39929966900020997 - 1.3877787807814457*^-17*I}}
6.8500000000000005	{{0.6023629436628672 + 0.*I, -0.04828454424475653 - 0.12015299280202961*I}, {-0.04828454424475645 + 0.12015299280202961*I, 0.39763705633713275 + 0.*I}}
6.86	{{0.6039895315216632 + 0.*I, -0.048311694442897124 - 0.11799525410460455*I}, {-0.048311694442897096 + 0.11799525410460455*I, 0.3960104684783369 + 0.*I}}
6.87	{{0.6055797176635411 + 0.*I, -0.04833876235707918 - 0.11580929498894843*I}, {-0.04833876235707918 + 0.11580929498894843*I, 0.39442028233645887 + 0.*I}}
6.88	{{0.6071331358599412 + 0.*I, -0.048365748251319785 - 0.11359583355527575*I}, {-0.048365748251319896 + 0.11359583355527575*I, 0.3928668641400584 + 0.*I}}
6.890000000000001	{{0.6086494306331771 + 0.*I, -0.04839265238877316 - 0.11135559357118319*I}, {-0.04839265238877316 + 0.11135559357118319*I, 0.3913505693668233 + 0.*I}}
6.9	{{0.6101282573236553 + 1.3877787807814457*^-17*I, -0.04841947503173194 - 0.1090893043200156*I}, {-0.04841947503173194 + 0.1090893043200156*I, 0.3898717426763447 - 1.3877787807814457*^-17*I}}
6.91	{{0.6115692821575084 + 0.*I, -0.04844621644163105 - 0.10679770044809024*I}, {-0.04844621644163111 + 0.10679770044809024*I, 0.38843071784249145 + 0.*I}}
6.92	{{0.6129721823145982 + 0.*I, -0.04847287687905061 - 0.1044815218106361*I}, {-0.048472876879050525 + 0.1044815218106361*I, 0.3870278176854015 + 0.*I}}
6.93	{{0.6143366459968616 + 0.*I, -0.04849945660371785 - 0.10214151331630435*I}, {-0.04849945660371782 + 0.10214151331630435*I, 0.3856633540031389 + 0.*I}}
6.94	{{0.615662372496947 + 2.0816681711721685*^-17*I, -0.04852595587451103 - 0.0997784247701059*I}, {-0.04852595587451103 + 0.0997784247701059*I, 0.38433762750305245 - 2.0816681711721685*^-17*I}}
6.95	{{0.6169490722670943 + 3.469446951953614*^-17*I, -0.0485523749494613 - 0.09739301071464282*I}, {-0.04855237494946127 + 0.09739301071464282*I, 0.3830509277329056 - 3.469446951953614*^-17*I}}
6.96	{{0.6181964669881781 - 2.0816681711721685*^-17*I, -0.048578714085755814 - 0.09498603026949262*I}, {-0.048578714085755786 + 0.09498603026949262*I, 0.3818035330118218 + 2.0816681711721685*^-17*I}}
6.97	{{0.6194042896388616 + 0.*I, -0.04860497353974075 - 0.0925582469686205*I}, {-0.04860497353974075 + 0.0925582469686205*I, 0.380595710361138 + 0.*I}}
6.98	{{0.6205722845647677 + 0.*I, -0.04863115356692377 - 0.09011042859568534*I}, {-0.048631153566923685 + 0.09011042859568534*I, 0.3794277154352319 + 0.*I}}
6.99	{{0.6217002075475808 - 6.938893903907228*^-18*I, -0.048657254421976714 - 0.08764334701712598*I}, {-0.048657254421976714 + 0.08764334701712598*I, 0.37829979245241935 + 6.938893903907228*^-18*I}}
7.	{{0.6227878258739887 + 0.*I, -0.048683276358738425 - 0.08515777801290023*I}, {-0.04868327635873837 + 0.08515777801290023*I, 0.3772121741260112 + 0.*I}}
7.01	{{0.6238349184043566 + 0.*I, -0.04870921963021785 - 0.08265450110477272*I}, {-0.048709219630217904 + 0.08265450110477272*I, 0.37616508159564316 + 0.*I}}
7.0200000000000005	{{0.6248412756410209 - 1.3877787807814457*^-17*I, -0.04873508448859604 - 0.08013429938204189*I}, {-0.04873508448859604 + 0.08013429938204189*I, 0.37515872435897873 + 1.3877787807814457*^-17*I}}
7.03	{{0.6258066997960898 - 6.938893903907228*^-18*I, -0.04876087118522948 - 0.077597959324609*I}, {-0.048760871185229426 + 0.077597959324609*I, 0.37419330020391034 + 6.938893903907228*^-18*I}}
7.04	{{0.6267310048586222 - 6.938893903907228*^-18*I, -0.04878657997065272 - 0.0750462706232885*I}, {-0.048786579970652694 + 0.0750462706232885*I, 0.3732689951413777 + 6.938893903907228*^-18*I}}
7.05	{{0.6276140166610576 - 6.938893903907228*^-18*I, -0.04881221109458034 - 0.07248002599728434*I}, {-0.04881221109458034 + 0.07248002599728434*I, 0.37238598333894257 + 6.938893903907228*^-18*I}}
7.0600000000000005	{{0.6284555729447557 - 6.938893903907228*^-18*I, -0.04883776480591073 - 0.0699000210087454*I}, {-0.048837764805910705 + 0.0699000210087454*I, 0.37154442705524426 + 6.938893903907228*^-18*I}}
7.07	{{0.6292555234245085 + 0.*I, -0.048863241352728404 - 0.06730705387432989*I}, {-0.048863241352728404 + 0.06730705387432989*I, 0.37074447657549114 + 0.*I}}
7.08	{{0.6300137298518738 + 2.0816681711721685*^-17*I, -0.048888640982305887 - 0.06470192527371615*I}, {-0.048888640982305914 + 0.06470192527371615*I, 0.36998627014812613 - 2.0816681711721685*^-17*I}}
7.09	{{0.6307300660771767 - 1.0408340855860843*^-17*I, -0.048913963941107585 - 0.06208543815500443*I}, {-0.048913963941107585 + 0.06208543815500443*I, 0.36926993392282287 + 1.0408340855860843*^-17*I}}
7.1000000000000005	{{0.631404418110028 + 0.*I, -0.048939210474791606 - 0.059458397536962276*I}, {-0.048939210474791606 + 0.059458397536962276*I, 0.36859558188997193 + 0.*I}}
7.11	{{0.6320366841781881 - 2.7755575615628914*^-17*I, -0.048964380828212806 - 0.056821610308073464*I}, {-0.04896438082821283 + 0.056821610308073464*I, 0.36796331582181174 + 2.7755575615628914*^-17*I}}
7.12	{{0.6326267747846244 - 1.3877787807814457*^-17*I, -0.048989475245425185 - 0.054175885022361994*I}, {-0.048989475245425185 + 0.054175885022361994*I, 0.36737322521537563 + 1.3877787807814457*^-17*I}}
7.13	{{0.6331746127625799 + 3.469446951953614*^-18*I, -0.04901449396968455 - 0.051522031691972545*I}, {-0.04901449396968455 + 0.051522031691972545*I, 0.36682538723742036 - 3.469446951953614*^-18*I}}
7.140000000000001	{{0.6336801333284949 - 1.0408340855860843*^-17*I, -0.04903943724345139 - 0.0488608615764901*I}, {-0.04903943724345139 + 0.0488608615764901*I, 0.3663198666715048 + 1.0408340855860843*^-17*I}}
7.15	{{0.6341432841326007 + 0.*I, -0.049064305308393175 - 0.04619318696900418*I}, {-0.049064305308393175 + 0.04619318696900418*I, 0.3658567158673991 + 0.*I}}
7.16	{{0.6345640253070096 + 0.*I, -0.04908909840538733 - 0.04351982097891844*I}, {-0.04908909840538736 + 0.04351982097891844*I, 0.3654359746929907 + 0.*I}}
7.17	{{0.6349423295111299 - 1.0408340855860843*^-17*I, -0.04911381677452298 - 0.04084157731152456*I}, {-0.04911381677452306 + 0.040841577311524574*I, 0.3650576704888697 + 1.0408340855860843*^-17*I}}
7.18	{{0.6352781819742253 + 1.734723475976807*^-17*I, -0.049138460655104965 - 0.03815927004436995*I}, {-0.049138460655104965 + 0.03815927004436993*I, 0.3647218180257748 - 1.734723475976807*^-17*I}}
7.19	{{0.6355715805349341 + 2.0816681711721685*^-17*I, -0.04916303028565505 - 0.03547371340045103*I}, {-0.049163030285654996 + 0.03547371340045103*I, 0.3644284194650659 - 2.0816681711721685*^-17*I}}
7.2	{{0.6358225356775831 - 3.469446951953614*^-18*I, -0.04918752590391495 - 0.03278572151828088*I}, {-0.04918752590391495 + 0.032785721518280866*I, 0.36417746432241677 + 3.469446951953614*^-18*I}}
7.21	{{0.6360310705651036 - 1.214306433183765*^-17*I, -0.049211947746849616 - 0.030096108218883304*I}, {-0.049211947746849616 + 0.030096108218883318*I, 0.36396892943489617 + 1.214306433183765*^-17*I}}
7.22	{{0.6361972210683825 - 1.734723475976807*^-18*I, -0.04923629605064861 - 0.02740568676978577*I}, {-0.04923629605064864 + 0.02740568676978577*I, 0.3638027789316175 + 1.734723475976807*^-18*I}}
7.23	{{0.6363210357918659 + 0.*I, -0.04926057105072945 - 0.02471526964607642*I}, {-0.04926057105072945 + 0.02471526964607643*I, 0.3636789642081339 + 0.*I}}
7.24	{{0.6364025760952468 + 1.734723475976807*^-18*I, -0.04928477298173961 - 0.02202566828862007*I}, {-0.04928477298173958 + 0.02202566828862007*I, 0.3635974239047536 - 1.734723475976807*^-18*I}}
7.25	{{0.6364419161110562 + 1.734723475976807*^-18*I, -0.049308902077559835 - 0.01933769285951724*I}, {-0.049308902077559835 + 0.01933769285951724*I, 0.36355808388894373 - 1.734723475976807*^-18*I}}
7.26	{{0.6364391427579998 - 1.734723475976807*^-18*I, -0.049332958571305874 - 0.01665215199491949*I}, {-0.04933295857130596 + 0.01665215199491949*I, 0.3635608572419997 + 1.734723475976807*^-18*I}}
7.2700000000000005	{{0.6363943557498624 - 2.168404344971009*^-17*I, -0.04935694269533125 - 0.013969852555304727*I}, {-0.04935694269533125 + 0.013969852555304732*I, 0.3636056442501371 + 2.0816681711721685*^-17*I}}
7.28	{{0.6363076675998238 + 0.*I, -0.049380854681229824 - 0.011291599373342781*I}, {-0.049380854681229824 + 0.011291599373342781*I, 0.3636923324001758 + 0.*I}}
7.29	{{0.6361792036200273 - 6.938893903907228*^-18*I, -0.04940469475983872 - 0.008618194999474827*I}, {-0.04940469475983872 + 0.008618194999474834*I, 0.3638207963799727 + 6.938893903907228*^-18*I}}
7.3	{{0.6360091019162428 - 6.071532165918825*^-18*I, -0.04942846316123972 - 0.005950439445350937*I}, {-0.04942846316123972 + 0.005950439445350937*I, 0.36399089808375723 + 6.071532165918825*^-18*I}}
7.3100000000000005	{{0.6357975133774803 + 1.3010426069826053*^-18*I, -0.04945216011476289 - 0.003289129925272117*I}, {-0.049452160114762916 + 0.0032891299252721246*I, 0.36420248662251964 - 1.3010426069826053*^-18*I}}
7.32	{{0.6355446016604036 - 8.673617379884035*^-19*I, -0.04947578584898854 - 0.0006350605957943103*I}, {-0.04947578584898851 + 0.0006350605957943103*I, 0.3644553983395963 + 8.673617379884035*^-19*I}}
7.33	{{0.6352505431684112 - 8.673617379884035*^-19*I, -0.049499340591749375 + 0.002010977706344727*I}, {-0.049499340591749375 - 0.002010977706344727*I, 0.36474945683158816 + 8.673617379884035*^-19*I}}
7.34	{{0.6349155270252484 + 0.*I, -0.04952282457013357 + 0.0046481977277991636*I}, {-0.049522824570133545 - 0.0046481977277991636*I, 0.36508447297475133 + 0.*I}}
7.3500000000000005	{{0.6345397550430245 + 1.3010426069826053*^-17*I, -0.04954623801048691 + 0.007275816063511455*I}, {-0.04954623801048705 - 0.007275816063511463*I, 0.3654602449569754 - 1.3010426069826053*^-17*I}}
7.36	{{0.6341234416845205 + 9.540979117872439*^-18*I, -0.049569581138415864 + 0.009893053422748106*I}, {-0.049569581138415836 - 0.009893053422748113*I, 0.3658765583154797 - 9.540979117872439*^-18*I}}
7.37	{{0.6336668140196671 - 6.071532165918825*^-18*I, -0.049592854178788226 + 0.012499134896076944*I}, {-0.049592854178788226 - 0.01249913489607694*I, 0.36633318598033277 + 6.071532165918825*^-18*I}}
7.38	{{0.6331701116760979 + 1.474514954580286*^-17*I, -0.0496160573557381 + 0.015093290223088505*I}, {-0.04961605735573804 - 0.015093290223088501*I, 0.3668298883239019 - 1.3877787807814457*^-17*I}}
7.390000000000001	{{0.6326335867836715 - 3.469446951953614*^-18*I, -0.049639190892665774 + 0.017674754060655478*I}, {-0.049639190892665774 - 0.01767475406065548*I, 0.3673664132163281 + 1.734723475976807*^-18*I}}
7.4	{{0.6320575039128817 - 1.0408340855860843*^-17*I, -0.04966225501224242 + 0.02024276625151958*I}, {-0.049662255012242335 - 0.02024276625151958*I, 0.36794249608711793 + 1.0408340855860843*^-17*I}}
7.41	{{0.6314421400070687 - 6.938893903907228*^-18*I, -0.04968524993641049 + 0.02279657209299033*I}, {-0.04968524993641052 - 0.02279657209299034*I, 0.3685578599929309 + 6.938893903907228*^-18*I}}
7.42	{{0.6307877843083657 + 8.673617379884035*^-18*I, -0.049708175886388095 + 0.02533542260552886*I}, {-0.04970817588638807 - 0.02533542260552886*I, 0.36921221569163387 - 8.673617379884035*^-18*I}}
7.43	{{0.6300947382773122 + 5.204170427930421*^-18*I, -0.04973103308266946 + 0.027858574801000714*I}, {-0.04973103308266952 - 0.027858574801000714*I, 0.3699052617226877 - 5.204170427930421*^-18*I}}
7.44	{{0.6293633155060832 + 0.*I, -0.04975382174502857 + 0.030365291950359155*I}, {-0.0497538217450286 - 0.030365291950359155*I, 0.37063668449391673 + 0.*I}}
7.45	{{0.6285938416252908 + 0.*I, -0.0497765420925213 + 0.03285484385052854*I}, {-0.0497765420925213 - 0.03285484385052854*I, 0.37140615837470903 + 0.*I}}
7.46	{{0.6277866542043173 + 1.734723475976807*^-17*I, -0.04979919434348751 + 0.03532650709025789*I}, {-0.049799194343487396 - 0.035326507090257905*I, 0.37221334579568216 - 1.734723475976807*^-17*I}}
7.47	{{0.6269421026451617 + 0.*I, -0.04982177871555349 + 0.03777956531469492*I}, {-0.04982177871555349 - 0.0377795653146949*I, 0.37305789735483813 + 0.*I}}
7.48	{{0.6260605480697757 - 3.469446951953614*^-18*I, -0.04984429542563462 + 0.04021330948844845*I}, {-0.04984429542563465 - 0.04021330948844845*I, 0.37393945193022404 + 3.469446951953614*^-18*I}}
7.49	{{0.6251423632008911 + 3.469446951953614*^-18*I, -0.04986674468993735 + 0.04262703815689367*I}, {-0.049866744689937376 - 0.04262703815689367*I, 0.374857636799109 - 3.469446951953614*^-18*I}}
7.5	{{0.6241879322363333 + 0.*I, -0.04988912672396156 + 0.045020057705477914*I}, {-0.04988912672396156 - 0.045020057705477914*I, 0.37581206776366594 + 0.*I}}
7.51	{{0.6231976507168457 + 1.0408340855860843*^-17*I, -0.04991144174250345 + 0.0473916826167808*I}, {-0.049911441742503365 - 0.0473916826167808*I, 0.3768023492831537 - 1.0408340855860843*^-17*I}}
7.5200000000000005	{{0.6221719253874347 - 3.469446951953614*^-18*I, -0.049933689959656746 + 0.049741235725086014*I}, {-0.04993368995965683 - 0.049741235725086014*I, 0.37782807461256496 + 3.469446951953614*^-18*I}}
7.53	{{0.6211111740522833 + 3.469446951953614*^-18*I, -0.049955871588816425 + 0.052068048468221356*I}, {-0.049955871588816425 - 0.052068048468221356*I, 0.378888825947717 - 3.469446951953614*^-18*I}}
7.54	{{0.6200158254232657 + 1.0408340855860843*^-17*I, -0.049977986842679845 + 0.05437146113642419*I}, {-0.049977986842679845 - 0.05437146113642419*I, 0.37998417457673433 - 1.0408340855860843*^-17*I}}
7.55	{{0.6188863189621255 + 1.0408340855860843*^-17*I, -0.05000003593324942 + 0.056650823117986804*I}, {-0.05000003593324939 - 0.056650823117986804*I, 0.381113681037874 - 1.0408340855860843*^-17*I}}
7.5600000000000005	{{0.6177231047163741 - 2.7755575615628914*^-17*I, -0.050022019071835344 + 0.058905493141447905*I}, {-0.050022019071835344 - 0.058905493141447926*I, 0.38227689528362585 + 2.7755575615628914*^-17*I}}
7.57	{{0.6165266431489851 + 1.0408340855860843*^-17*I, -0.050043936469057304 + 0.06113483951408635*I}, {-0.05004393646905719 - 0.06113483951408635*I, 0.3834733568510147 - 1.0408340855860843*^-17*I}}
7.58	{{0.6152974049619724 - 1.3877787807814457*^-17*I, -0.05006578833484687 + 0.06333824035648761*I}, {-0.0500657883348469 - 0.06333824035648761*I, 0.3847025950380272 + 1.3877787807814457*^-17*I}}
7.59	{{0.614035870913938 + 6.938893903907228*^-18*I, -0.050087574878450225 + 0.06551508383294771*I}, {-0.05008757487845014 - 0.06551508383294771*I, 0.3859641290860615 - 6.938893903907228*^-18*I}}
7.6000000000000005	{{0.6127425316316966 + 0.*I, -0.05010929630842964 + 0.06766476837748786*I}, {-0.05010929630842964 - 0.06766476837748786*I, 0.38725746836830294 + 0.*I}}
7.61	{{0.6114178874160887 + 0.*I, -0.05013095283266655 + 0.06978670291525603*I}, {-0.05013095283266655 - 0.06978670291525603*I, 0.3885821125839111 + 0.*I}}
7.62	{{0.6100624480421005 - 6.938893903907228*^-18*I, -0.050152544658363385 + 0.07188030707909615*I}, {-0.05015254465836336 - 0.07188030707909615*I, 0.3899375519578996 + 6.938893903907228*^-18*I}}
7.63	{{0.608676732553424 + 0.*I, -0.050174071992045155 + 0.07394501142107167*I}, {-0.05017407199204524 - 0.07394501142107167*I, 0.3913232674465761 + 0.*I}}
7.640000000000001	{{0.607261269051595 + 0.*I, -0.050195535039563755 + 0.07598025761873207*I}, {-0.050195535039563755 - 0.07598025761873207*I, 0.3927387309484048 + 0.*I}}
7.65	{{0.605816594479855 + 0.*I, -0.05021693400609745 + 0.07798549867592273*I}, {-0.05021693400609745 - 0.07798549867592273*I, 0.39418340552014464 + 0.*I}}
7.66	{{0.6043432544018952 - 6.938893903907228*^-18*I, -0.05023826909615525 + 0.0799601991179402*I}, {-0.05023826909615528 - 0.0799601991179402*I, 0.3956567455981048 + 6.938893903907228*^-18*I}}
7.67	{{0.6028418027756421 + 0.*I, -0.05025954051357806 + 0.08190383518084175*I}, {-0.05025954051357806 - 0.08190383518084175*I, 0.39715819722435747 + 0.*I}}
7.68	{{0.6013128017222655 - 1.3877787807814457*^-17*I, -0.050280748461541014 + 0.0838158949947278*I}, {-0.050280748461540986 - 0.0838158949947278*I, 0.398687198277734 + 1.3877787807814457*^-17*I}}
7.69	{{0.5997568212905731 + 0.*I, -0.05030189314255634 + 0.08569587876082213*I}, {-0.050301893142556314 - 0.08569587876082213*I, 0.4002431787094267 + 0.*I}}
7.7	{{0.598174439216991 - 6.938893903907228*^-18*I, -0.050322974758474526 + 0.08754329892217966*I}, {-0.050322974758474553 - 0.08754329892217966*I, 0.4018255607830089 + 6.938893903907228*^-18*I}}
7.71	{{0.5965662406813159 + 0.*I, -0.050343993510487295 + 0.08935768032786438*I}, {-0.05034399351048727 - 0.08935768032786438*I, 0.4034337593186834 + 0.*I}}
7.72	{{0.5949328180584394 - 6.938893903907228*^-18*I, -0.05036494959912918 + 0.0911385603904456*I}, {-0.05036494959912918 - 0.0911385603904456*I, 0.4050671819415599 + 6.938893903907228*^-18*I}}
7.73	{{0.5932747706662485 - 6.938893903907228*^-18*I, -0.05038584322428036 + 0.09288548923666826*I}, {-0.05038584322428044 - 0.09288548923666826*I, 0.4067252293337512 + 6.938893903907228*^-18*I}}
7.74	{{0.591592704509915 - 6.938893903907228*^-18*I, -0.0504066745851684 + 0.09459802985116289*I}, {-0.050406674585168426 - 0.09459802985116289*I, 0.4084072954900847 + 6.938893903907228*^-18*I}}
7.75	{{0.5898872320227875 + 6.938893903907228*^-18*I, -0.05042744388037029 + 0.09627575821307541*I}, {-0.05042744388037029 - 0.09627575821307541*I, 0.4101127679772121 - 6.938893903907228*^-18*I}}
7.76	{{0.588158971804108 + 0.*I, -0.050448151307814715 + 0.09791826342549352*I}, {-0.05044815130781474 - 0.09791826342549352*I, 0.41184102819589197 + 0.*I}}
7.7700000000000005	{{0.5864085483537765 + 0.*I, -0.05046879706478491 + 0.09952514783756965*I}, {-0.05046879706478494 - 0.09952514783756965*I, 0.4135914516462236 + 0.*I}}
7.78	{{0.5846365918043956 + 0.*I, -0.05048938134791908 + 0.10109602715924114*I}, {-0.050489381347919055 - 0.10109602715924114*I, 0.415363408195604 + 0.*I}}
7.79	{{0.5828437376508249 + 0.*I, -0.05050990435321456 + 0.10263053056846379*I}, {-0.05050990435321448 - 0.10263053056846379*I, 0.417156262349175 + 0.*I}}
7.8	{{0.5810306264774798 + 2.0816681711721685*^-17*I, -0.050530366276028416 + 0.10412830081087901*I}, {-0.050530366276028416 - 0.10412830081087901*I, 0.41896937352252006 - 2.0816681711721685*^-17*I}}
7.8100000000000005	{{0.5791979036836205 + 2.0816681711721685*^-17*I, -0.050550767311080325 + 0.10558899429185117*I}, {-0.0505507673110803 - 0.10558899429185117*I, 0.4208020963163791 - 2.0816681711721685*^-17*I}}
7.82	{{0.5773462192068619 - 2.0816681711721685*^-17*I, -0.050571107652454206 + 0.10701228116081754*I}, {-0.05057110765245429 - 0.10701228116081754*I, 0.42265378079313787 + 2.0816681711721685*^-17*I}}
7.83	{{0.5754762272451532 + 2.0816681711721685*^-17*I, -0.050591387493601314 + 0.10839784538790723*I}, {-0.050591387493601286 - 0.10839784538790723*I, 0.42452377275484654 - 2.0816681711721685*^-17*I}}
7.84	{{0.5735885859774715 + 0.*I, -0.050611607027340244 + 0.1097453848327893*I}, {-0.050611607027340355 - 0.1097453848327893*I, 0.4264114140225283 + 0.*I}}
7.8500000000000005	{{0.5716839572834695 + 0.*I, -0.050631766445861814 + 0.11105461130573137*I}, {-0.05063176644586184 - 0.11105461130573137*I, 0.42831604271653057 + 0.*I}}
7.86	{{0.5697630064623278 - 6.938893903907228*^-18*I, -0.05065186594072879 + 0.11232525062084728*I}, {-0.05065186594072876 - 0.11232525062084728*I, 0.4302369935376723 + 6.938893903907228*^-18*I}}
7.87	{{0.5678264019510537 - 3.469446951953614*^-17*I, -0.050671905702878994 + 0.11355704264153516*I}, {-0.05067190570287894 - 0.11355704264153516*I, 0.4321735980489461 + 3.469446951953614*^-17*I}}
7.88	{{0.5658748150424731 + 2.0816681711721685*^-17*I, -0.05069188592262741 + 0.11474974131810894*I}, {-0.050691885922627467 - 0.11474974131810894*I, 0.4341251849575269 - 2.0816681711721685*^-17*I}}
7.890000000000001	{{0.563908919603157 + 0.*I, -0.05071180678966808 + 0.11590311471763992*I}, {-0.05071180678966805 - 0.11590311471763992*I, 0.43609108039684286 + 0.*I}}
7.9	{{0.5619293917915313 + 0.*I, -0.05073166849307581 + 0.11701694504603466*I}, {-0.05073166849307578 - 0.11701694504603466*I, 0.43807060820846855 + 0.*I}}
7.91	{{0.5599369097764026 + 0.*I, -0.05075147122130891 + 0.11809102866238746*I}, {-0.050751471221308936 - 0.11809102866238746*I, 0.44006309022359735 + 0.*I}}
7.92	{{0.5579321534561443 - 1.3877787807814457*^-17*I, -0.050771215162210726 + 0.11912517608565211*I}, {-0.05077121516221075 - 0.11912517608565211*I, 0.4420678465438552 + 1.3877787807814457*^-17*I}}
7.930000000000001	{{0.5559158041787806 + 0.*I, -0.05079090050301155 + 0.1201192119936885*I}, {-0.05079090050301158 - 0.1201192119936885*I, 0.44408419582121883 + 0.*I}}
7.94	{{0.5538885444631956 - 6.938893903907228*^-18*I, -0.05081052743033121 + 0.12107297521475216*I}, {-0.050810527430331154 - 0.12107297521475216*I, 0.44611145553680426 + 6.938893903907228*^-18*I}}
7.95	{{0.5518510577217013 - 2.0816681711721685*^-17*I, -0.050830096130181024 + 0.12198631871150092*I}, {-0.050830096130181024 - 0.12198631871150092*I, 0.4481489422782986 + 2.0816681711721685*^-17*I}}
7.96	{{0.549804027984193 + 0.*I, -0.05084960678796446 + 0.12285910955760228*I}, {-0.050849606787964435 - 0.12285910955760228*I, 0.4501959720158063 + 0.*I}}
7.97	{{0.5477481396241097 + 0.*I, -0.05086905958848165 + 0.12369122890703606*I}, {-0.05086905958848162 - 0.12369122890703606*I, 0.4522518603758898 + 0.*I}}
7.98	{{0.5456840770864153 + 2.0816681711721685*^-17*I, -0.050888454715928955 + 0.12448257195619564*I}, {-0.0508884547159289 - 0.12448257195619564*I, 0.45431592291358475 - 2.0816681711721685*^-17*I}}
7.99	{{0.5436125246178207 + 0.*I, -0.05090779235390219 + 0.12523304789889533*I}, {-0.05090779235390222 - 0.12523304789889533*I, 0.45638747538217916 + 0.*I}}
8.	{{0.5415341659994488 + 0.*I, -0.05092707268539862 + 0.12594257987440677*I}, {-0.05092707268539862 - 0.12594257987440677*I, 0.45846583400055074 + 0.*I}}
8.01	{{0.5394496842821423 + 0.*I, -0.05094629589281843 + 0.1266111049086495*I}, {-0.05094629589281846 - 0.1266111049086495*I, 0.4605503157178579 + 0.*I}}
8.02	{{0.537359761524613 + 0.*I, -0.050965462157967156 + 0.12723857384866916*I}, {-0.050965462157967184 - 0.12723857384866916*I, 0.4626402384753868 + 0.*I}}
8.03	{{0.5352650785346276 + 0.*I, -0.050984571662057304 + 0.12782495129054786*I}, {-0.05098457166205739 - 0.12782495129054786*I, 0.464734921465372 + 0.*I}}
8.040000000000001	{{0.5331663146133984 + 0.*I, -0.05100362458571059 + 0.12837021550089492*I}, {-0.05100362458571056 - 0.12837021550089492*I, 0.4668336853866016 + 0.*I}}
8.05	{{0.5310641473033725 + 2.7755575615628914*^-17*I, -0.05102262110895958 + 0.12887435833207142*I}, {-0.05102262110895958 - 0.12887435833207142*I, 0.4689358526966275 - 2.7755575615628914*^-17*I}}
8.06	{{0.5289592521395751 + 1.3877787807814457*^-17*I, -0.051041561411249686 + 0.12933738513131504*I}, {-0.051041561411249686 - 0.12933738513131504*I, 0.47104074786042494 - 1.3877787807814457*^-17*I}}
8.07	{{0.5268523024046791 + 0.*I, -0.051060445671441634 + 0.12975931464392887*I}, {-0.05106044567144166 - 0.12975931464392887*I, 0.4731476975953207 + 0.*I}}
8.08	{{0.5247439688879492 + 0.*I, -0.051079274067812874 + 0.13014017891070928*I}, {-0.05107927406781282 - 0.13014017891070928*I, 0.4752560311120509 + 0.*I}}
8.09	{{0.5226349196482085 - 1.3877787807814457*^-17*I, -0.0510980467780591 + 0.1304800231597934*I}, {-0.051098046778059125 - 0.1304800231597934*I, 0.4773650803517913 + 1.3877787807814457*^-17*I}}
8.1	{{0.520525819780974 + 1.3877787807814457*^-17*I, -0.05111676397929721 + 0.13077890569310613*I}, {-0.05111676397929721 - 0.13077890569310613*I, 0.479474180219026 - 1.3877787807814457*^-17*I}}
8.11	{{0.5184173311898778 + 1.3877787807814457*^-17*I, -0.0511354258480666 + 0.13103689776759814*I}, {-0.0511354258480666 - 0.13103689776759814*I, 0.4815826688101218 - 1.3877787807814457*^-17*I}}
8.120000000000001	{{0.5163101123625145 - 1.3877787807814457*^-17*I, -0.05115403256033102 + 0.13125408347146444*I}, {-0.05115403256033113 - 0.13125408347146444*I, 0.4836898876374852 + 1.3877787807814457*^-17*I}}
8.13	{{0.5142048181508145 + 0.*I, -0.05117258429148061 + 0.13143055959554048*I}, {-0.05117258429148064 - 0.13143055959554048*I, 0.48579518184918546 + 0.*I}}
8.14	{{0.5121020995560586 + 0.*I, -0.051191081216333756 + 0.13156643550007394*I}, {-0.05119108121633373 - 0.13156643550007394*I, 0.487897900443941 + 0.*I}}
8.15	{{0.5100026035186289 - 1.3877787807814457*^-17*I, -0.051209523509139154 + 0.13166183297707384*I}, {-0.051209523509139154 - 0.13166183297707384*I, 0.4899973964813706 + 1.3877787807814457*^-17*I}}
8.16	{{0.5079069727125866 + 0.*I, -0.05122791134357707 + 0.13171688610844093*I}, {-0.0512279113435771 - 0.13171688610844093*I, 0.4920930272874132 + 0.*I}}
8.17	{{0.5058158453451531 - 1.3877787807814457*^-17*I, -0.05124624489276258 + 0.13173174112008584*I}, {-0.05124624489276258 - 0.13173174112008584*I, 0.49418415465484705 + 1.3877787807814457*^-17*I}}
8.18	{{0.5037298549611733 + 0.*I, -0.0512645243292455 + 0.13170655623224115*I}, {-0.0512645243292455 - 0.13170655623224115*I, 0.49627014503882655 + 0.*I}}
8.19	{{0.5016496302526217 + 0.*I, -0.05128274982501388 + 0.1316415015061774*I}, {-0.051282749825013935 - 0.1316415015061774*I, 0.498350369747378 + 0.*I}}
8.2	{{0.4995757948732008 + 1.3877787807814457*^-17*I, -0.0513009215514951 + 0.13153675868753134*I}, {-0.05130092155149513 - 0.13153675868753134*I, 0.500424205126799 - 1.3877787807814457*^-17*I}}
8.21	{{0.497508967258087 + 0.*I, -0.05131903967955784 + 0.1313925210464564*I}, {-0.05131903967955784 - 0.1313925210464564*I, 0.5024910327419129 + 0.*I}}
8.22	{{0.49544976044885647 + 0.*I, -0.05133710437951411 + 0.1312089932148046*I}, {-0.05133710437951408 - 0.1312089932148046*I, 0.5045502395511433 + 0.*I}}
8.23	{{0.49339878192361863 + 0.*I, -0.05135511582112065 + 0.13098639102054946*I}, {-0.05135511582112068 - 0.13098639102054946*I, 0.5066012180763813 + 0.*I}}
8.24	{{0.49135663343238134 + 0.*I, -0.051373074173581196 + 0.13072494131965703*I}, {-0.05137307417358117 - 0.13072494131965703*I, 0.5086433665676188 + 0.*I}}
8.25	{{0.4893239108376577 + 1.3877787807814457*^-17*I, -0.05139097960554809 + 0.13042488182561301*I}, {-0.05139097960554809 - 0.13042488182561301*I, 0.510676089162342 - 1.3877787807814457*^-17*I}}
8.26	{{0.48730120396032206 + 0.*I, -0.05140883228512427 + 0.13008646093681*I}, {-0.05140883228512422 - 0.13008646093681*I, 0.5126987960396778 + 0.*I}}
8.27	{{0.4852890964307012 + 0.*I, -0.05142663237986475 + 0.1297099375619982*I}, {-0.051426632379864695 - 0.1297099375619982*I, 0.5147109035692985 + 0.*I}}
8.28	{{0.48328816554490184 + 1.3877787807814457*^-17*I, -0.05144438005677879 + 0.1292955809440009*I}, {-0.05144438005677873 - 0.1292955809440009*I, 0.5167118344550979 - 1.3877787807814457*^-17*I}}
8.290000000000001	{{0.4812989821263439 - 2.7755575615628914*^-17*I, -0.051462075482331365 + 0.12884367048189185*I}, {-0.05146207548233139 - 0.12884367048189185*I, 0.518701017873656 + 2.7755575615628914*^-17*I}}
8.3	{{0.47932211039247763 + 0.*I, -0.05147971882244548 + 0.12835449555182915*I}, {-0.05147971882244551 - 0.12835449555182915*I, 0.5206778896075224 + 0.*I}}
8.31	{{0.4773581078266429 + 0.*I, -0.05149731024250315 + 0.12782835532673748*I}, {-0.05149731024250315 - 0.12782835532673748*I, 0.5226418921733565 + 0.*I}}
8.32	{{0.4754075250550378 + 0.*I, -0.051514849907347865 + 0.12726555859502564*I}, {-0.051514849907347865 - 0.12726555859502564*I, 0.5245924749449615 + 0.*I}}
8.33	{{0.47347090572873807 + 0.*I, -0.051532337981286314 + 0.12666642357852345*I}, {-0.051532337981286314 - 0.12666642357852345*I, 0.5265290942712624 + 0.*I}}
8.34	{{0.4715487864107111 + 0.*I, -0.05154977462808949 + 0.1260312777498156*I}, {-0.05154977462808949 - 0.1260312777498156*I, 0.5284512135892887 + 0.*I}}
8.35	{{0.46964169646777343 + 0.*I, -0.05156716001099548 + 0.12536045764914844*I}, {-0.05156716001099548 - 0.12536045764914844*I, 0.5303583035322263 + 0.*I}}
8.36	{{0.4677501579674026 - 6.938893903907228*^-18*I, -0.05158449429271028 + 0.12465430870107716*I}, {-0.05158449429271034 - 0.12465430870107716*I, 0.5322498420325974 + 6.938893903907228*^-18*I}}
8.370000000000001	{{0.4658746855793437 - 6.938893903907228*^-18*I, -0.05160177763541002 + 0.12391318503101878*I}, {-0.051601777635410045 - 0.12391318503101878*I, 0.534125314420656 + 6.938893903907228*^-18*I}}
8.38	{{0.4640157864819257 + 0.*I, -0.05161901020074272 + 0.1231374492818692*I}, {-0.05161901020074275 - 0.1231374492818692*I, 0.5359842135180738 + 0.*I}}
8.39	{{0.46217396027299373 + 6.938893903907228*^-18*I, -0.05163619214983006 + 0.12232747243083564*I}, {-0.05163619214983012 - 0.12232747243083564*I, 0.537826039727006 - 6.938893903907228*^-18*I}}
8.4	{{0.46034969888537186 + 2.7755575615628914*^-17*I, -0.051653323643268745 + 0.12148363360663374*I}, {-0.051653323643268745 - 0.12148363360663374*I, 0.5396503011146281 - 2.7755575615628914*^-17*I}}
8.41	{{0.4585434865067596 + 0.*I, -0.05167040484113261 + 0.1206063199071878*I}, {-0.051670404841132556 - 0.1206063199071878*I, 0.5414565134932401 + 0.*I}}
8.42	{{0.4567557995039566 + 0.*I, -0.05168743590297431 + 0.11969592621797036*I}, {-0.05168743590297431 - 0.11969592621797036*I, 0.5432442004960429 + 0.*I}}
8.43	{{0.45498710635131 - 2.0816681711721685*^-17*I, -0.0517044169878266 + 0.11875285503110714*I}, {-0.051704416987826574 - 0.11875285503110714*I, 0.5450128936486895 + 2.0816681711721685*^-17*I}}
8.44	{{0.4532378675632762 + 0.*I, -0.051721348254204824 + 0.11777751626536986*I}, {-0.051721348254204796 - 0.11777751626536986*I, 0.5467621324367233 + 0.*I}}
8.45	{{0.451508535630984 + 0.*I, -0.051738229860107954 + 0.1167703270871714*I}, {-0.051738229860107954 - 0.1167703270871714*I, 0.5484914643690153 + 0.*I}}
8.46	{{0.4497995549626772 + 0.*I, -0.05175506196302049 + 0.11573171173266865*I}, {-0.051755061963020516 - 0.11573171173266865*I, 0.5502004450373229 + 0.*I}}
8.47	{{0.44811136182792155 - 6.938893903907228*^-18*I, -0.05177184471991417 + 0.11466210133107782*I}, {-0.051771844719914195 - 0.11466210133107782*I, 0.551888638172078 + 6.938893903907228*^-18*I}}
8.48	{{0.44644438430545186 + 0.*I, -0.05178857828725006 + 0.11356193372928934*I}, {-0.05178857828725009 - 0.11356193372928934*I, 0.5535556156945478 + 0.*I}}
8.49	{{0.44479904223453137 + 0.*I, -0.051805262820979275 + 0.11243165331787548*I}, {-0.05180526282097936 - 0.11243165331787548*I, 0.5552009577654684 + 0.*I}}
8.5	{{0.44317574716969926 + 0.*I, -0.05182189847654539 + 0.11127171085856272*I}, {-0.05182189847654539 - 0.11127171085856272*I, 0.5568242528303001 + 0.*I}}
8.51	{{0.44157490233877916 + 0.*I, -0.05183848540888661 + 0.11008256331324667*I}, {-0.05183848540888658 - 0.11008256331324667*I, 0.5584250976612211 + 0.*I}}
8.52	{{0.43999690260400914 + 1.3877787807814457*^-17*I, -0.05185502377243545 + 0.10886467367460864*I}, {-0.05185502377243545 - 0.10886467367460864*I, 0.5600030973959909 - 1.3877787807814457*^-17*I}}
8.53	{{0.43844213442617674 + 0.*I, -0.05187151372112317 + 0.10761851079839466*I}, {-0.05187151372112314 - 0.10761851079839466*I, 0.5615578655738231 + 0.*I}}
8.540000000000001	{{0.43691097583161415 + 0.*I, -0.05188795540837904 + 0.10634454923740441*I}, {-0.05188795540837904 - 0.10634454923740441*I, 0.5630890241683861 + 0.*I}}
8.55	{{0.43540379638192783 + 0.*I, -0.05190434898713306 + 0.10504326907723432*I}, {-0.05190434898713303 - 0.10504326907723432*I, 0.5645962036180721 + 0.*I}}
8.56	{{0.4339209571463299 - 2.0816681711721685*^-17*I, -0.05192069460981791 + 0.10371515577380647*I}, {-0.05192069460981796 - 0.10371515577380647*I, 0.5660790428536702 + 2.0816681711721685*^-17*I}}
8.57	{{0.4324628106764383 + 0.*I, -0.05193699242836983 + 0.1023606999927164*I}, {-0.0519369924283698 - 0.1023606999927164*I, 0.5675371893235616 + 0.*I}}
8.58	{{0.4310297009834172 + 6.938893903907228*^-18*I, -0.05195324259423045 + 0.1009803974504182*I}, {-0.05195324259423045 - 0.1009803974504182*I, 0.5689702990165821 - 6.938893903907228*^-18*I}}
8.59	{{0.4296219635173251 + 0.*I, -0.0519694452583489 + 0.09957474875725865*I}, {-0.0519694452583489 - 0.09957474875725865*I, 0.5703780364826749 + 0.*I}}
8.6	{{0.42823992514854115 + 6.938893903907228*^-18*I, -0.051985600571182705 + 0.09814425926237233*I}, {-0.05198560057118262 - 0.09814425926237233*I, 0.5717600748514587 - 6.938893903907228*^-18*I}}
8.61	{{0.42688390415115063 + 0.*I, -0.05200170868270024 + 0.0966894389004345*I}, {-0.052001708682700265 - 0.0966894389004345*I, 0.5731160958488496 + 0.*I}}
8.620000000000001	{{0.4255542101881513 + 6.938893903907228*^-18*I, -0.05201776974238137 + 0.09521080204026591*I}, {-0.052017769742381315 - 0.09521080204026591*I, 0.5744457898118485 - 6.938893903907228*^-18*I}}
8.63	{{0.4242511442983735 + 0.*I, -0.052033783899219976 + 0.0937088673352801*I}, {-0.05203378389921992 - 0.0937088673352801*I, 0.5757488557016264 + 0.*I}}
8.64	{{0.42297499888497814 + 0.*I, -0.05204975130172487 + 0.09218415757574731*I}, {-0.052049751301724845 - 0.09218415757574731*I, 0.5770250011150219 + 0.*I}}
8.65	{{0.4217260577054285 + 6.938893903907228*^-18*I, -0.05206567209792168 + 0.09063719954285868*I}, {-0.05206567209792168 - 0.09063719954285868*I, 0.5782739422945712 - 6.938893903907228*^-18*I}}
8.66	{{0.4205045958628141 + 6.938893903907228*^-18*I, -0.052081546435354814 + 0.08906852386455166*I}, {-0.05208154643535484 - 0.08906852386455166*I, 0.5794954041371856 - 6.938893903907228*^-18*I}}
8.67	{{0.4193108797984183 + 6.938893903907228*^-18*I, -0.052097374461088114 + 0.08747866487306552*I}, {-0.05209737446108814 - 0.08747866487306552*I, 0.5806891202015816 - 6.938893903907228*^-18*I}}
8.68	{{0.41814516728542095 + 6.938893903907228*^-18*I, -0.05211315632170718 + 0.08586816046418178*I}, {-0.05211315632170721 - 0.08586816046418178*I, 0.5818548327145785 - 6.938893903907228*^-18*I}}
8.69	{{0.4170077074236366 + 0.*I, -0.05212889216332103 + 0.08423755195810174*I}, {-0.05212889216332106 - 0.08423755195810174*I, 0.5829922925763638 + 0.*I}}
8.700000000000001	{{0.41589874063518073 - 1.3877787807814457*^-17*I, -0.05214458213156287 + 0.0825873839619112*I}, {-0.05214458213156287 - 0.0825873839619112*I, 0.5841012593648192 + 1.3877787807814457*^-17*I}}
8.71	{{0.4148184986609827 + 0.*I, -0.05216022637159273 + 0.08091820423357274*I}, {-0.05216022637159273 - 0.08091820423357274*I, 0.5851815013390174 + 0.*I}}
8.72	{{0.4137672045580384 + 6.938893903907228*^-18*I, -0.052175825028097894 + 0.07923056354738309*I}, {-0.05217582502809781 - 0.07923056354738309*I, 0.5862327954419615 - 6.938893903907228*^-18*I}}
8.73	{{0.4127450726973298 - 6.938893903907228*^-18*I, -0.05219137824529557 + 0.07752501556083094*I}, {-0.05219137824529557 - 0.07752501556083094*I, 0.5872549273026701 + 6.938893903907228*^-18*I}}
8.74	{{0.41175230876232516 - 6.938893903907228*^-18*I, -0.052206886166933225 + 0.07580211668278647*I}, {-0.05220688616693325 - 0.07580211668278647*I, 0.5882476912376744 + 6.938893903907228*^-18*I}}
8.75	{{0.4107891097479855 + 0.*I, -0.05222234893629163 + 0.07406242594294325*I}, {-0.05222234893629163 - 0.07406242594294325*I, 0.5892108902520148 + 0.*I}}
8.76	{{0.40985566396020195 + 0.*I, -0.052237766696184906 + 0.07230650486244199*I}, {-0.052237766696184906 - 0.07230650486244199*I, 0.5901443360397978 + 0.*I}}
8.77	{{0.4089521510156109 + 6.938893903907228*^-18*I, -0.05225313958896294 + 0.0705349173255908*I}, {-0.052253139588962993 - 0.0705349173255908*I, 0.5910478489843889 - 6.938893903907228*^-18*I}}
8.78	{{0.40807874184170956 + 0.*I, -0.05226846775651284 + 0.06874822945260048*I}, {-0.05226846775651289 - 0.06874822945260048*I, 0.5919212581582902 + 0.*I}}
8.790000000000001	{{0.4072355986772346 + 0.*I, -0.05228375134026014 + 0.06694700947324904*I}, {-0.05228375134026014 - 0.06694700947324904*I, 0.5927644013227653 + 0.*I}}
8.8	{{0.4064228750727443 - 1.3877787807814457*^-17*I, -0.05229899048117029 + 0.06513182760138944*I}, {-0.052298990481170315 - 0.06513182760138944*I, 0.593577124927255 + 1.3877787807814457*^-17*I}}
8.81	{{0.4056407158913681 + 0.*I, -0.05231418531975088 + 0.06330325591020533*I}, {-0.052314185319750905 - 0.06330325591020536*I, 0.5943592841086323 - 6.938893903907228*^-18*I}}
8.82	{{0.4048892573096771 - 3.469446951953614*^-18*I, -0.052329335996052107 + 0.061461868208129086*I}, {-0.052329335996052107 - 0.061461868208129086*I, 0.5951107426903224 + 3.469446951953614*^-18*I}}
8.83	{{0.4041686268186631 + 3.469446951953614*^-18*I, -0.05234444264966914 + 0.059608239915327196*I}, {-0.052344442649669254 - 0.059608239915327196*I, 0.5958313731813369 - 3.469446951953614*^-18*I}}
8.84	{{0.40347894322477507 + 6.938893903907228*^-18*I, -0.05235950541974324 + 0.057742947940659824*I}, {-0.05235950541974327 - 0.057742947940659824*I, 0.596521056775225 - 6.938893903907228*^-18*I}}
8.85	{{0.4028203166510188 - 1.0408340855860843*^-17*I, -0.052374524444963266 + 0.05586657055901857*I}, {-0.052374524444963266 - 0.05586657055901857*I, 0.5971796833489813 + 1.0408340855860843*^-17*I}}
8.86	{{0.4021928485380909 + 0.*I, -0.05238949986356686 + 0.05397968728895134*I}, {-0.052389499863566835 - 0.05397968728895134*I, 0.5978071514619088 + 0.*I}}
8.870000000000001	{{0.4015966316455468 - 6.938893903907228*^-18*I, -0.05240443181334295 + 0.05208287877047764*I}, {-0.05240443181334303 - 0.05208287877047764*I, 0.5984033683544534 + 6.938893903907228*^-18*I}}
8.88	{{0.4010317500529956 + 0.*I, -0.052419320431631944 + 0.05017672664300175*I}, {-0.05241932043163189 - 0.05017672664300175*I, 0.5989682499470043 + 0.*I}}
8.89	{{0.400498279161337 + 1.0408340855860843*^-17*I, -0.052434165855328285 + 0.048261813423227024*I}, {-0.05243416585532834 - 0.048261813423227024*I, 0.5995017208386628 - 1.0408340855860843*^-17*I}}
8.9	{{0.3999962856940376 + 6.938893903907228*^-18*I, -0.05244896822088091 + 0.04633872238298487*I}, {-0.052448968220880854 - 0.04633872238298487*I, 0.6000037143059619 - 6.938893903907228*^-18*I}}
8.91	{{0.3995258276984739 + 0.*I, -0.05246372766429555 + 0.04440803742688334*I}, {-0.05246372766429558 - 0.04440803742688334*I, 0.6004741723015259 + 0.*I}}
8.92	{{0.3990869545473566 - 6.938893903907228*^-18*I, -0.052478444321135964 + 0.04247034296968501*I}, {-0.052478444321135964 - 0.04247034296968501*I, 0.6009130454526432 + 6.938893903907228*^-18*I}}
8.93	{{0.3986797069402688 + 0.*I, -0.05249311832652523 + 0.04052622381333191*I}, {-0.0524931183265252 - 0.04052622381333191*I, 0.6013202930597308 + 0.*I}}
8.94	{{0.39830411690534795 - 3.469446951953614*^-18*I, -0.05250774981514711 + 0.03857626502352582*I}, {-0.05250774981514711 - 0.03857626502352582*I, 0.6016958830946519 + 3.469446951953614*^-18*I}}
8.950000000000001	{{0.39796020780115077 - 3.469446951953614*^-18*I, -0.052522338921247747 + 0.03662105180578633*I}, {-0.052522338921247747 - 0.03662105180578633*I, 0.602039792198849 + 3.469446951953614*^-18*I}}
8.96	{{0.39764799431874814 + 0.*I, -0.05253688577863724 + 0.03466116938090568*I}, {-0.05253688577863724 - 0.03466116938090567*I, 0.6023520056812517 + 0.*I}}
8.97	{{0.3973674824840917 + 1.734723475976807*^-17*I, -0.05255139052069063 + 0.03269720285972032*I}, {-0.05255139052069063 - 0.03269720285972032*I, 0.6026325175159082 - 1.734723475976807*^-17*I}}
8.98	{{0.39711866966071374 + 5.204170427930421*^-18*I, -0.05256585328034938 + 0.030729737117130125*I}, {-0.052565853280349406 - 0.030729737117130125*I, 0.6028813303392857 - 5.204170427930421*^-18*I}}
8.99	{{0.396901544552815 + 0.*I, -0.052580274190123455 + 0.028759356665293265*I}, {-0.052580274190123455 - 0.028759356665293265*I, 0.6030984554471843 + 0.*I}}
9.	{{0.39671608720880247 - 1.734723475976807*^-18*I, -0.0525946533820921 + 0.02678664552593172*I}, {-0.05259465338209207 - 0.026786645525931727*I, 0.6032839127911973 + 3.469446951953614*^-18*I}}
9.01	{{0.39656226902534764 - 1.734723475976807*^-18*I, -0.05260899098790511 + 0.024812187101683113*I}, {-0.05260899098790511 - 0.02481218710168312*I, 0.6034377309746526 + 1.734723475976807*^-18*I}}
9.02	{{0.3964400527520355 + 0.*I, -0.052623287138784725 + 0.02283656404644466*I}, {-0.05262328713878478 - 0.02283656404644466*I, 0.603559947247964 + 0.*I}}
9.03	{{0.3963493924966818 + 3.469446951953614*^-18*I, -0.05263754196552725 + 0.020860358134654693*I}, {-0.05263754196552728 - 0.020860358134654693*I, 0.6036506075033187 - 3.469446951953614*^-18*I}}
9.040000000000001	{{0.3962902337313907 - 5.204170427930421*^-18*I, -0.05265175559850341 + 0.018884150129461687*I}, {-0.052651755598503325 - 0.018884150129461687*I, 0.6037097662686091 + 5.204170427930421*^-18*I}}
9.05	{{0.39626251329945095 - 3.469446951953614*^-18*I, -0.052665928167660886 + 0.016908519649742573*I}, {-0.052665928167660914 - 0.016908519649742573*I, 0.6037374867005492 + 3.469446951953614*^-18*I}}
9.06	{{0.3962661594231368 + 6.071532165918825*^-18*I, -0.05268005980252502 + 0.014934045035924142*I}, {-0.05268005980252499 - 0.014934045035924156*I, 0.6037338405768631 - 6.071532165918825*^-18*I}}
9.07	{{0.39630109171252204 - 4.336808689942018*^-18*I, -0.052694150632200676 + 0.012961303214584004*I}, {-0.052694150632200676 - 0.012961303214584004*I, 0.603698908287478 + 4.336808689942018*^-18*I}}
9.08	{{0.39636722117538525 + 4.336808689942018*^-18*I, -0.052708200785372944 + 0.010990869561794906*I}, {-0.052708200785372916 - 0.010990869561794906*I, 0.6036327788246152 - 4.336808689942018*^-18*I}}
9.09	{{0.39646445022830656 + 9.540979117872439*^-18*I, -0.052722210390309276 + 0.00902331776519735*I}, {-0.052722210390309276 - 0.00902331776519735*I, 0.603535549771693 - 9.540979117872439*^-18*I}}
9.1	{{0.39659267270905685 - 1.691355389077387*^-17*I, -0.052736179574860514 + 0.007059219684780476*I}, {-0.05273617957486049 - 0.0070592196847804834*I, 0.603407327290943 + 1.734723475976807*^-17*I}}
9.11	{{0.39675177389036387 + 6.938893903907228*^-18*I, -0.05275010846646186 + 0.005099145212361016*I}, {-0.05275010846646183 - 0.00509914521236101*I, 0.6032482261096361 - 6.938893903907228*^-18*I}}
9.120000000000001	{{0.3969416304951724 - 1.1058862159352145*^-17*I, -0.05276399719213545 + 0.003143662129758555*I}, {-0.052763997192135426 - 0.003143662129758555*I, 0.6030583695048274 + 1.1058862159352145*^-17*I}}
9.13	{{0.39716211071348906 - 9.64939933512099*^-18*I, -0.05277784587848974 + 0.0011933359656656796*I}, {-0.052777845878489715 - 0.0011933359656656865*I, 0.60283788928651 + 9.64939933512099*^-18*I}}
9.14	{{0.39741307422091776 + 1.3010426069826053*^-18*I, -0.0527916546517235 - 0.0007512701487778932*I}, {-0.052791654651723474 + 0.0007512701487778932*I, 0.6025869257790821 - 1.3010426069826053*^-18*I}}
9.15	{{0.3976943721989852 + 0.*I, -0.05280542363762433 - 0.0026895956256931673*I}, {-0.05280542363762436 + 0.0026895956256931604*I, 0.6023056278010148 + 0.*I}}
9.16	{{0.3980058473573702 - 4.336808689942018*^-18*I, -0.0528191529615723 - 0.004621082567431569*I}, {-0.05281915296157236 + 0.004621082567431569*I, 0.6019941526426298 + 4.336808689942018*^-18*I}}
9.17	{{0.3983473339581278 + 9.107298248878237*^-18*I, -0.05283284274854 - 0.00654517591478279*I}, {-0.05283284274854 + 0.006545175914782797*I, 0.601652666041872 - 9.107298248878237*^-18*I}}
9.18	{{0.39871865784202176 + 3.469446951953614*^-18*I, -0.05284649312309417 - 0.008461323596383871*I}, {-0.052846493123094196 + 0.008461323596383871*I, 0.6012813421579778 - 3.469446951953614*^-18*I}}
9.19	{{0.3991196364570623 + 1.734723475976807*^-17*I, -0.052860104209397324 - 0.01036897667929475*I}, {-0.05286010420939735 + 0.010368976679294756*I, 0.6008803635429374 - 1.734723475976807*^-17*I}}
9.200000000000001	{{0.39955007888935545 - 2.6020852139652106*^-18*I, -0.052873676131209024 - 0.012267589520695673*I}, {-0.05287367613120897 + 0.012267589520695673*I, 0.6004499211106444 + 2.6020852139652106*^-18*I}}
9.21	{{0.40000978589636327 - 1.214306433183765*^-17*I, -0.05288720901188651 - 0.014156619920650489*I}, {-0.05288720901188654 + 0.014156619920650489*I, 0.5999902141036364 + 1.214306433183765*^-17*I}}
9.22	{{0.4004985499426775 + 0.*I, -0.05290070297438709 - 0.016035529275887906*I}, {-0.05290070297438704 + 0.016035529275887906*I, 0.5995014500573224 + 0.*I}}
9.23	{{0.4010161552383993 + 3.469446951953614*^-18*I, -0.0529141581412686 - 0.017903782734527453*I}, {-0.05291415814126865 + 0.017903782734527453*I, 0.5989838447616009 - 3.469446951953614*^-18*I}}
9.24	{{0.4015623777802281 + 3.469446951953614*^-18*I, -0.05292757463469136 - 0.019760849351690056*I}, {-0.05292757463469139 + 0.019760849351690063*I, 0.5984376222197716 - 5.204170427930421*^-18*I}}
9.25	{{0.402136985395351 - 2.0816681711721685*^-17*I, -0.05294095257641884 - 0.021606202245913444*I}, {-0.05294095257641884 + 0.021606202245913458*I, 0.597863014604649 + 2.0816681711721685*^-17*I}}
9.26	{{0.4027397377882197 - 6.938893903907228*^-18*I, -0.05295429208781949 - 0.023439318756292973*I}, {-0.05295429208781949 + 0.023439318756292963*I, 0.5972602622117804 + 6.938893903907228*^-18*I}}
9.27	{{0.40337038659031305 + 5.204170427930421*^-18*I, -0.05296759328986783 - 0.025259680600264747*I}, {-0.05296759328986783 + 0.025259680600264747*I, 0.5966296134096869 - 5.204170427930421*^-18*I}}
9.28	{{0.40402867541296206 + 5.204170427930421*^-18*I, -0.05298085630314564 - 0.027066774031935366*I}, {-0.052980856303145585 + 0.027066774031935366*I, 0.5959713245870375 - 5.204170427930421*^-18*I}}
9.290000000000001	{{0.4047143399033244 + 8.673617379884035*^-18*I, -0.05299408124784366 - 0.0288600900008653*I}, {-0.052994081247843605 + 0.02886009000086531*I, 0.5952856600966752 - 6.938893903907228*^-18*I}}
9.3	{{0.4054271078035845 - 1.734723475976807*^-18*I, -0.05300726824376217 - 0.030639124311201756*I}, {-0.05300726824376217 + 0.030639124311201762*I, 0.5945728921964153 + 1.734723475976807*^-18*I}}
9.31	{{0.40616669901345676 + 6.938893903907228*^-18*I, -0.05302041741031288 - 0.032403377781057854*I}, {-0.05302041741031294 + 0.03240337778105786*I, 0.5938333009865431 - 6.938893903907228*^-18*I}}
9.32	{{0.4069328256560592 + 3.469446951953614*^-18*I, -0.05303352886652024 - 0.03415235640202219*I}, {-0.05303352886652024 + 0.0341523564020222*I, 0.5930671743439401 - 3.469446951953614*^-18*I}}
9.33	{{0.4077251921472278 + 0.*I, -0.05304660273102224 - 0.035885571498686056*I}, {-0.053046602731022185 + 0.03588557149868607*I, 0.5922748078527722 + 0.*I}}
9.34	{{0.4085434952683258 + 0.*I, -0.05305963912207182 - 0.037602539888069476*I}, {-0.05305963912207179 + 0.037602539888069476*I, 0.5914565047316744 + 0.*I}}
9.35	{{0.4093874242426161 + 1.0408340855860843*^-17*I, -0.05307263815753846 - 0.039302784038817346*I}, {-0.05307263815753854 + 0.03930278403881736*I, 0.5906125757573839 - 1.3877787807814457*^-17*I}}
9.36	{{0.4102566608152389 + 0.*I, -0.053085599954909246 - 0.040985832230044074*I}, {-0.05308559995490919 + 0.040985832230044074*I, 0.5897433391847611 + 0.*I}}
9.370000000000001	{{0.41115087933684463 - 3.469446951953614*^-18*I, -0.053098524631289834 - 0.04265121870968945*I}, {-0.053098524631289834 + 0.042651218709689465*I, 0.5888491206631556 + 0.*I}}
9.38	{{0.41206974685092296 - 1.3877787807814457*^-17*I, -0.05311141230340638 - 0.044298483852253566*I}, {-0.05311141230340638 + 0.04429848385225359*I, 0.5879302531490762 + 1.3877787807814457*^-17*I}}
9.39	{{0.4130129231848704 + 0.*I, -0.05312426308760601 - 0.04592717431577586*I}, {-0.05312426308760604 + 0.04592717431577586*I, 0.5869870768151288 + 0.*I}}
9.4	{{0.4139800610448108 + 0.*I, -0.05313707709985882 - 0.04753684319791276*I}, {-0.05313707709985882 + 0.04753684319791276*I, 0.5860199389551888 + 0.*I}}
9.41	{{0.41497080611421167 + 1.0408340855860843*^-17*I, -0.05314985445575812 - 0.04912705019097384*I}, {-0.05314985445575815 + 0.04912705019097384*I, 0.5850291938857886 - 1.0408340855860843*^-17*I}}
9.42	{{0.4159847971563 - 1.3877787807814457*^-17*I, -0.053162595270523 - 0.05069736173577161*I}, {-0.05316259527052303 + 0.05069736173577161*I, 0.5840152028437 + 1.3877787807814457*^-17*I}}
9.43	{{0.4170216661203019 - 6.938893903907228*^-18*I, -0.05317529965899834 - 0.05224735117413791*I}, {-0.053175299658998365 + 0.05224735117413791*I, 0.582978333879698 + 6.938893903907228*^-18*I}}
9.44	{{0.4180810382514999 + 0.*I, -0.053187967735656844 - 0.053776598899958034*I}, {-0.05318796773565687 + 0.053776598899958034*I, 0.5819189617484999 + 0.*I}}
9.450000000000001	{{0.4191625322051185 + 0.*I, -0.05320059961459972 - 0.055284692508572195*I}, {-0.05320059961459972 + 0.055284692508572195*I, 0.5808374677948813 + 0.*I}}
9.46	{{0.4202657601640255 + 0.*I, -0.053213195409558295 - 0.05677122694439595*I}, {-0.05321319540955832 + 0.05677122694439595*I, 0.5797342398359739 + 0.*I}}
9.47	{{0.42139032796024023 - 6.938893903907228*^-18*I, -0.05322575523389514 - 0.05823580464660782*I}, {-0.05322575523389511 + 0.05823580464660782*I, 0.5786096720397604 + 6.938893903907228*^-18*I}}
9.48	{{0.42253583520022253 + 1.0408340855860843*^-17*I, -0.05323827920060498 - 0.05967803569275032*I}, {-0.05323827920060492 + 0.05967803569275032*I, 0.5774641647997774 - 1.0408340855860843*^-17*I}}
9.49	{{0.4237018753939303 - 3.469446951953614*^-18*I, -0.053250767422316436 - 0.06109753794009558*I}, {-0.053250767422316436 + 0.06109753794009558*I, 0.5762981246060694 + 3.469446951953614*^-18*I}}
9.5	{{0.42488803608759684 + 3.469446951953614*^-18*I, -0.05326322001129277 - 0.06249393716462415*I}, {-0.053263220011292745 + 0.06249393716462415*I, 0.5751119639124032 - 3.469446951953614*^-18*I}}
9.51	{{0.4260938990002032 + 6.938893903907228*^-18*I, -0.0532756370794332 - 0.06386686719746604*I}, {-0.05327563707943317 + 0.06386686719746604*I, 0.5739061009997971 - 6.938893903907228*^-18*I}}
9.52	{{0.42731904016359223 + 0.*I, -0.05328801873827424 - 0.0652159700586533*I}, {-0.05328801873827427 + 0.0652159700586533*I, 0.5726809598364077 + 0.*I}}
9.53	{{0.4285630300661812 + 0.*I, -0.05330036509899083 - 0.06654089608803994*I}, {-0.05330036509899083 + 0.06654089608803994*I, 0.5714369699338187 + 0.*I}}
9.540000000000001	{{0.42982543380020455 - 6.938893903907228*^-18*I, -0.05331267627239736 - 0.06784130407323821*I}, {-0.053312676272397386 + 0.06784130407323821*I, 0.5701745661997955 + 6.938893903907228*^-18*I}}
9.55	{{0.4311058112124323 + 6.938893903907228*^-18*I, -0.053324952368949186 - 0.06911686137442885*I}, {-0.053324952368949186 + 0.06911686137442885*I, 0.568894188787567 - 6.938893903907228*^-18*I}}
9.56	{{0.4324037170582936 + 0.*I, -0.05333719349874358 - 0.07036724404590515*I}, {-0.05333719349874361 + 0.07036724404590515*I, 0.5675962829417063 + 0.*I}}
9.57	{{0.43371870115931965 - 2.0816681711721685*^-17*I, -0.053349399771520645 - 0.07159213695420605*I}, {-0.053349399771520645 + 0.07159213695420602*I, 0.566281298840681 + 1.3877787807814457*^-17*I}}
9.58	{{0.4350503085638362 + 6.938893903907228*^-18*I, -0.053361571296664995 - 0.07279123389270564*I}, {-0.05336157129666502 + 0.07279123389270564*I, 0.5649496914361634 - 6.938893903907228*^-18*I}}
9.59	{{0.43639807971081435 + 0.*I, -0.05337370818320686 - 0.07396423769252418*I}, {-0.05337370818320686 + 0.07396423769252418*I, 0.5636019202891852 + 0.*I}}
9.6	{{0.43776155059677657 - 6.938893903907228*^-18*I, -0.05338581053982297 - 0.07511086032962971*I}, {-0.05338581053982294 + 0.07511086032962971*I, 0.5622384494032229 + 6.938893903907228*^-18*I}}
9.61	{{0.4391402529456728 + 0.*I, -0.05339787847483793 - 0.07623082302800285*I}, {-0.053397878474837956 + 0.07623082302800288*I, 0.5608597470543271 + 0.*I}}
9.620000000000001	{{0.44053371438161304 + 0.*I, -0.05340991209622467 - 0.0773238563587461*I}, {-0.05340991209622459 + 0.0773238563587461*I, 0.5594662856183866 + 0.*I}}
9.63	{{0.44194145860434864 - 6.938893903907228*^-18*I, -0.05342191151160722 - 0.07838970033501227*I}, {-0.0534219115116073 + 0.0783897003350123*I, 0.5580585413956511 + 6.938893903907228*^-18*I}}
9.64	{{0.44336300556738856 + 0.*I, -0.053433876828260285 - 0.07942810450264724*I}, {-0.053433876828260285 + 0.07942810450264724*I, 0.5566369944326108 + 0.*I}}
9.65	{{0.44479787165863033 + 6.938893903907228*^-18*I, -0.05344580815311101 - 0.08043882802642774*I}, {-0.05344580815311101 + 0.08043882802642774*I, 0.5552021283413691 - 6.938893903907228*^-18*I}}
9.66	{{0.44624556988337827 - 6.938893903907228*^-18*I, -0.053457705592740185 - 0.08142163977179898*I}, {-0.05345770559274016 + 0.08142163977179898*I, 0.5537544301166217 + 6.938893903907228*^-18*I}}
9.67	{{0.4477056100496241 + 0.*I, -0.05346956925338314 - 0.08237631838200649*I}, {-0.05346956925338314 + 0.08237631838200649*I, 0.5522943899503756 + 0.*I}}
9.68	{{0.4491774989554571 + 0.*I, -0.05348139924093109 - 0.08330265235053216*I}, {-0.05348139924093109 + 0.08330265235053216*I, 0.5508225010445427 + 0.*I}}
9.69	{{0.4506607405784614 + 0.*I, -0.05349319566093222 - 0.0842004400887452*I}, {-0.05349319566093222 + 0.0842004400887452*I, 0.5493392594215382 + 0.*I}}
9.700000000000001	{{0.4521548362669652 + 0.*I, -0.05350495861859292 - 0.08506948998868506*I}, {-0.053504958618592946 + 0.08506948998868506*I, 0.5478451637330346 + 0.*I}}
9.71	{{0.4536592849329948 + 0.*I, -0.0535166882187785 - 0.08590962048090081*I}, {-0.0535166882187785 + 0.08590962048090081*I, 0.5463407150670058 + 0.*I}}
9.72	{{0.4551735832467847 - 6.938893903907228*^-18*I, -0.05352838456601436 - 0.08672066008727664*I}, {-0.05352838456601444 + 0.08672066008727664*I, 0.5448264167532146 + 6.938893903907228*^-18*I}}
9.73	{{0.4566972258327029 + 6.938893903907228*^-18*I, -0.053540047764488286 - 0.08750244746877861*I}, {-0.053540047764488286 + 0.08750244746877861*I, 0.5433027741672972 - 6.938893903907228*^-18*I}}
9.74	{{0.45822970546641556 - 6.938893903907228*^-18*I, -0.053551677918049434 - 0.08825483146806504*I}, {-0.05355167791804952 + 0.08825483146806504*I, 0.5417702945335845 + 6.938893903907228*^-18*I}}
9.75	{{0.4597705132731661 + 0.*I, -0.05356327513021128 - 0.08897767114691048*I}, {-0.05356327513021131 + 0.08897767114691048*I, 0.5402294867268337 + 0.*I}}
9.76	{{0.46131913892698606 + 6.938893903907228*^-18*I, -0.05357483950415212 - 0.08967083581839688*I}, {-0.05357483950415212 + 0.08967083581839688*I, 0.5386808610730139 - 6.938893903907228*^-18*I}}
9.77	{{0.4628750708506879 + 0.*I, -0.0535863711427155 - 0.09033420507383488*I}, {-0.05358637114271561 + 0.09033420507383488*I, 0.5371249291493122 + 0.*I}}
9.78	{{0.4644377964164821 + 0.*I, -0.05359787014841266 - 0.09096766880438445*I}, {-0.053597870148412635 + 0.09096766880438445*I, 0.5355622035835175 + 0.*I}}
9.790000000000001	{{0.4660068021470496 - 6.938893903907228*^-18*I, -0.05360933662342246 - 0.09157112721734875*I}, {-0.05360933662342249 + 0.09157112721734875*I, 0.5339931978529497 + 6.938893903907228*^-18*I}}
9.8	{{0.4675815739169078 + 0.*I, -0.05362077066959278 - 0.09214449084712523*I}, {-0.05362077066959278 + 0.09214449084712523*I, 0.5324184260830922 + 0.*I}}
9.81	{{0.4691615971539097 + 0.*I, -0.053632172388441895 - 0.09268768056080276*I}, {-0.053632172388442007 + 0.09268768056080276*I, 0.5308384028460904 + 0.*I}}
9.82	{{0.4707463570407101 - 2.0816681711721685*^-17*I, -0.05364354188115969 - 0.09320062755840042*I}, {-0.05364354188115969 + 0.09320062755840042*I, 0.5292536429592897 + 2.0816681711721685*^-17*I}}
9.83	{{0.47233533871603206 + 0.*I, -0.05365487924860776 - 0.09368327336775145*I}, {-0.05365487924860787 + 0.09368327336775145*I, 0.5276646612839677 + 0.*I}}
9.84	{{0.4739280274755714 - 1.3877787807814457*^-17*I, -0.05366618459132175 - 0.09413556983404182*I}, {-0.05366618459132172 + 0.09413556983404182*I, 0.526071972524428 + 1.3877787807814457*^-17*I}}
9.85	{{0.47552390897237834 + 0.*I, -0.05367745800951146 - 0.09455747910402117*I}, {-0.05367745800951146 + 0.09455747910402117*I, 0.5244760910276212 + 0.*I}}
9.86	{{0.47712246941654873 + 0.*I, -0.053688699603062384 - 0.09494897360490809*I}, {-0.053688699603062384 + 0.09494897360490809*I, 0.5228775305834514 + 0.*I}}
9.870000000000001	{{0.4787231957740652 + 0.*I, -0.05369990947153694 - 0.09531003601802117*I}, {-0.053699909471536966 + 0.09531003601802117*I, 0.521276804225935 + 0.*I}}
9.88	{{0.4803255759646303 + 0.*I, -0.05371108771417468 - 0.0956406592471723*I}, {-0.053711087714174655 + 0.0956406592471723*I, 0.5196744240353695 + 0.*I}}
9.89	{{0.4819290990583314 + 0.*I, -0.05372223442989482 - 0.09594084638186605*I}, {-0.053722234429894794 + 0.09594084638186605*I, 0.518070900941669 + 0.*I}}
9.9	{{0.48353325547097636 + 0.*I, -0.05373334971729535 - 0.09621061065535431*I}, {-0.05373334971729535 + 0.09621061065535431*I, 0.516466744529023 + 0.*I}}
9.91	{{0.48513753715795604 + 0.*I, -0.05374443367465617 - 0.09644997539760283*I}, {-0.0537444336746562 + 0.09644997539760283*I, 0.5148624628420444 + 0.*I}}
9.92	{{0.4867414378064676 + 0.*I, -0.053755486399938324 - 0.0966589739832331*I}, {-0.053755486399938324 + 0.0966589739832331*I, 0.5132585621935327 + 0.*I}}
9.93	{{0.4883444530259653 + 0.*I, -0.053766507990786166 - 0.09683764977450661*I}, {-0.053766507990786194 + 0.09683764977450661*I, 0.5116555469740345 + 0.*I}}
9.94	{{0.489946080536681 + 6.938893903907228*^-18*I, -0.05377749854452818 - 0.09698605605942737*I}, {-0.05377749854452818 + 0.09698605605942737*I, 0.510053919463319 - 6.938893903907228*^-18*I}}
9.950000000000001	{{0.49154582035607264 + 0.*I, -0.05378845815817779 - 0.09710425598504194*I}, {-0.05378845815817776 + 0.09710425598504194*I, 0.5084541796439274 + 0.*I}}
9.96	{{0.4931431749830683 + 0.*I, -0.05379938692843428 - 0.09719232248602422*I}, {-0.05379938692843428 + 0.09719232248602422*I, 0.5068568250169316 + 0.*I}}
9.97	{{0.49473764957996413 - 2.0816681711721685*^-17*I, -0.053810284951684384 - 0.09725033820863485*I}, {-0.053810284951684384 + 0.09725033820863485*I, 0.5052623504200356 + 2.0816681711721685*^-17*I}}
9.98	{{0.49632875215184535 + 0.*I, -0.05382115232400306 - 0.0972783954301531*I}, {-0.053821152324002974 + 0.0972783954301531*I, 0.5036712478481544 + 0.*I}}
9.99	{{0.4979159937234035 + 0.*I, -0.05383198914115411 - 0.09727659597388191*I}, {-0.05383198914115403 + 0.09727659597388191*I, 0.5020840062765963 + 0.*I}}
10.	{{0.49949888851302615 - 1.3877787807814457*^-17*I, -0.05384279549859136 - 0.09724505111983267*I}, {-0.05384279549859128 + 0.09724505111983267*I, 0.5005011114869737 + 1.3877787807814457*^-17*I}}
10.01	{{0.5010769541040423 - 6.938893903907228*^-18*I, -0.05385357149146053 - 0.09718388151120178*I}, {-0.053853571491460556 + 0.09718388151120178*I, 0.4989230458959576 + 6.938893903907228*^-18*I}}
10.02	{{0.5026497116130051 - 6.938893903907228*^-18*I, -0.05386431721459908 - 0.09709321705675197*I}, {-0.05386431721459908 + 0.09709321705675197*I, 0.497350288386994 + 6.938893903907228*^-18*I}}
10.03	{{0.5042166858549083 + 1.3877787807814457*^-17*I, -0.05387503276253794 - 0.09697319682922044*I}, {-0.05387503276253794 + 0.09697319682922044*I, 0.4957833141450916 - 1.3877787807814457*^-17*I}}
10.040000000000001	{{0.505777405505224 - 1.3877787807814457*^-17*I, -0.05388571822950178 - 0.09682396895987502*I}, {-0.05388571822950175 + 0.09682396895987502*I, 0.4942225944947759 + 1.3877787807814457*^-17*I}}
10.05	{{0.5073314032586737 + 0.*I, -0.053896373709411166 - 0.0966456905293468*I}, {-0.053896373709411166 + 0.0966456905293468*I, 0.492668596741326 + 0.*I}}
10.06	{{0.5088782159846299 + 0.*I, -0.05390699929588255 - 0.09643852745486826*I}, {-0.05390699929588258 + 0.09643852745486826*I, 0.4911217840153699 + 0.*I}}
10.07	{{0.5104173848790617 + 0.*I, -0.0539175950822296 - 0.09620265437405072*I}, {-0.0539175950822296 + 0.09620265437405072*I, 0.48958261512093837 + 0.*I}}
10.08	{{0.511948455612945 + 0.*I, -0.05392816116146443 - 0.09593825452533786*I}, {-0.05392816116146443 + 0.09593825452533786*I, 0.48805154438705517 + 0.*I}}
10.09	{{0.5134709784770564 + 0.*I, -0.05393869762629819 - 0.09564551962527287*I}, {-0.05393869762629827 + 0.09564551962527287*I, 0.4865290215229435 + 0.*I}}
10.1	{{0.5149845085230806 + 0.*I, -0.053949204569142234 - 0.09532464974272167*I}, {-0.053949204569142234 + 0.09532464974272167*I, 0.4850154914769189 + 0.*I}}
10.11	{{0.5164886057009666 - 1.3877787807814457*^-17*I, -0.05395968208210933 - 0.09497585317019334*I}, {-0.05395968208210927 + 0.09497585317019334*I, 0.4835113942990335 + 1.3877787807814457*^-17*I}}
10.120000000000001	{{0.5179828349924671 + 0.*I, -0.053970130257014 - 0.09459934629240473*I}, {-0.053970130257014 + 0.09459934629240473*I, 0.48201716500753244 + 0.*I}}
10.13	{{0.5194667665408186 + 0.*I, -0.05398054918537443 - 0.09419535345223366*I}, {-0.053980549185374455 + 0.09419535345223366*I, 0.4805332334591811 + 0.*I}}
10.14	{{0.5209399757764989 - 1.3877787807814457*^-17*I, -0.053990938958412754 - 0.09376410681420928*I}, {-0.0539909389584127 + 0.09376410681420928*I, 0.47906002422350125 + 1.3877787807814457*^-17*I}}
10.15	{{0.5224020435390316 + 0.*I, -0.05400129966705569 - 0.09330584622568662*I}, {-0.05400129966705572 + 0.09330584622568662*I, 0.47759795646096825 + 0.*I}}
10.16	{{0.5238525561947956 - 6.938893903907228*^-18*I, -0.054011631401936655 - 0.09282081907585604*I}, {-0.05401163140193674 + 0.09282081907585604*I, 0.47614744380520335 + 6.938893903907228*^-18*I}}
10.17	{{0.5252911057508121 + 0.*I, -0.05402193425339635 - 0.09230928015273504*I}, {-0.05402193425339635 + 0.09230928015273504*I, 0.4747088942491881 + 0.*I}}
10.18	{{0.5267172899644741 - 2.0816681711721685*^-17*I, -0.05403220831148234 - 0.09177149149829253*I}, {-0.05403220831148242 + 0.09177149149829253*I, 0.4732827100355253 + 2.0816681711721685*^-17*I}}
10.19	{{0.5281307124492218 + 0.*I, -0.05404245366595223 - 0.09120772226185507*I}, {-0.05404245366595223 + 0.09120772226185507*I, 0.4718692875507778 + 0.*I}}
10.200000000000001	{{0.5295309827761233 + 0.*I, -0.05405267040627293 - 0.09061824855194296*I}, {-0.05405267040627301 + 0.09061824855194296*I, 0.4704690172238769 + 0.*I}}
10.21	{{0.5309177165713737 + 0.*I, -0.05406285862162258 - 0.0900033532866844*I}, {-0.05406285862162252 + 0.0900033532866844*I, 0.4690822834286261 + 0.*I}}
10.22	{{0.5322905356097044 - 6.938893903907228*^-18*I, -0.05407301840089063 - 0.0893633260429546*I}, {-0.05407301840089068 + 0.0893633260429546*I, 0.4677094643902954 + 6.938893903907228*^-18*I}}
10.23	{{0.5336490679037031 + 0.*I, -0.05408314983267967 - 0.08869846290438517*I}, {-0.0540831498326797 + 0.08869846290438517*I, 0.4663509320962962 + 0.*I}}
10.24	{{0.5349929477890591 - 6.938893903907228*^-18*I, -0.054093253005305986 - 0.08800906630838934*I}, {-0.054093253005305986 + 0.08800906630838934*I, 0.46500705221094063 + 6.938893903907228*^-18*I}}
10.25	{{0.5363218160057447 + 6.938893903907228*^-18*I, -0.05410332800680037 - 0.08729544489234267*I}, {-0.05410332800680037 + 0.08729544489234267*I, 0.4636781839942552 - 6.938893903907228*^-18*I}}
10.26	{{0.5376353197751585 - 6.938893903907228*^-18*I, -0.05411337492490906 - 0.08655791333906226*I}, {-0.05411337492490906 + 0.08655791333906226*I, 0.4623646802248407 + 6.938893903907228*^-18*I}}
10.27	{{0.5389331128732509 - 1.3877787807814457*^-17*I, -0.054123393847095136 - 0.08579679222172151*I}, {-0.05412339384709508 + 0.08579679222172151*I, 0.4610668871267489 + 1.3877787807814457*^-17*I}}
10.28	{{0.5402148556996604 + 0.*I, -0.05413338486053859 - 0.08501240784833602*I}, {-0.05413338486053862 + 0.08501240784833602*I, 0.4597851443003399 + 0.*I}}
10.290000000000001	{{0.5414802153429072 + 0.*I, -0.05414334805213833 - 0.08420509210595307*I}, {-0.054143348052138274 + 0.08420509210595307*I, 0.4585197846570933 + 0.*I}}
10.3	{{0.5427288656416681 + 6.938893903907228*^-18*I, -0.05415328350851234 - 0.08337518230467786*I}, {-0.05415328350851231 + 0.08337518230467786*I, 0.4572711343583321 - 6.938893903907228*^-18*I}}
10.31	{{0.5439604872421935 + 0.*I, -0.05416319131599845 - 0.08252302102165858*I}, {-0.05416319131599842 + 0.08252302102165858*I, 0.4560395127578061 + 0.*I}}
10.32	{{0.5451747676519046 - 6.938893903907228*^-18*I, -0.05417307156065618 - 0.08164895594515842*I}, {-0.05417307156065618 + 0.08164895594515842*I, 0.45482523234809535 + 6.938893903907228*^-18*I}}
10.33	{{0.546371401289226 + 6.938893903907228*^-18*I, -0.054182924328266574 - 0.08075333971883372*I}, {-0.05418292432826666 + 0.08075333971883372*I, 0.4536285987107733 - 6.938893903907228*^-18*I}}
10.34	{{0.5475500895297192 + 0.*I, -0.0541927497043341 - 0.07983652978633379*I}, {-0.05419274970433405 + 0.07983652978633379*I, 0.45244991047028016 + 0.*I}}
10.35	{{0.5487105407485683 + 0.*I, -0.05420254777408687 - 0.07889888823633595*I}, {-0.05420254777408687 + 0.07889888823633595*I, 0.4512894592514324 + 0.*I}}
10.36	{{0.5498524703594861 + 6.938893903907228*^-18*I, -0.05421231862247747 - 0.07794078164812632*I}, {-0.05421231862247747 + 0.07794078164812632*I, 0.45014752964051363 - 6.938893903907228*^-18*I}}
10.370000000000001	{{0.5509756008501197 + 0.*I, -0.05422206233418442 - 0.07696258093782868*I}, {-0.054222062334184445 + 0.07696258093782868*I, 0.4490243991498799 + 0.*I}}
10.38	{{0.552079661814008 + 0.*I, -0.054231778993612895 - 0.07596466120538393*I}, {-0.05423177899361295 + 0.07596466120538391*I, 0.4479203381859921 + 0.*I}}
10.39	{{0.5531643899791834 - 6.938893903907228*^-18*I, -0.054241468684895544 - 0.07494740158237614*I}, {-0.0542414686848956 + 0.07494740158237614*I, 0.44683561002081645 + 6.938893903907228*^-18*I}}
10.4	{{0.5542295292334916 + 0.*I, -0.05425113149189281 - 0.07391118508079578*I}, {-0.05425113149189287 + 0.07391118508079578*I, 0.44577047076650844 + 0.*I}}
10.41	{{0.5552748306467024 + 0.*I, -0.05426076749819503 - 0.07285639844283046*I}, {-0.05426076749819511 + 0.07285639844283046*I, 0.44472516935329687 + 0.*I}}
10.42	{{0.5563000524895081 - 1.3877787807814457*^-17*I, -0.0542703767871226 - 0.07178343199176193*I}, {-0.054270376787122626 + 0.07178343199176193*I, 0.44369994751049124 + 1.3877787807814457*^-17*I}}
10.43	{{0.5573049602494823 + 1.3877787807814457*^-17*I, -0.0542799594417267 - 0.0706926794840512*I}, {-0.0542799594417267 + 0.0706926794840512*I, 0.44269503975051755 - 1.3877787807814457*^-17*I}}
10.44	{{0.5582893266440964 - 1.3877787807814457*^-17*I, -0.05428951554479011 - 0.06958453796268023*I}, {-0.05428951554479014 + 0.06958453796268023*I, 0.4417106733559041 + 1.3877787807814457*^-17*I}}
10.450000000000001	{{0.5592529316308772 + 0.*I, -0.05429904517882911 - 0.06845940761182498*I}, {-0.05429904517882911 + 0.06845940761182498*I, 0.44074706836912314 + 0.*I}}
10.46	{{0.5601955624148007 + 0.*I, -0.05430854842609306 - 0.06731769161291651*I}, {-0.054308548426093034 + 0.06731769161291652*I, 0.4398044375851986 + 0.*I}}
10.47	{{0.561117013453013 + 0.*I, -0.05431802536856617 - 0.06615979600215288*I}, {-0.054318025368566225 + 0.06615979600215288*I, 0.4388829865469864 + 0.*I}}
10.48	{{0.5620170864569668 + 0.*I, -0.05432747608796795 - 0.06498612952951417*I}, {-0.054327476087967924 + 0.06498612952951417*I, 0.437982913543033 + 0.*I}}
10.49	{{0.5628955903920777 - 6.938893903907228*^-18*I, -0.05433690066575403 - 0.06379710351932766*I}, {-0.05433690066575403 + 0.06379710351932766*I, 0.4371044096079218 + 6.938893903907228*^-18*I}}
10.5	{{0.5637523414749892 + 6.938893903907228*^-18*I, -0.0543462991831174 - 0.06259313173243097*I}, {-0.05434629918311745 + 0.06259313173243097*I, 0.43624765852501013 - 6.938893903907228*^-18*I}}
10.51	{{0.5645871631685404 + 2.0816681711721685*^-17*I, -0.05435567172098882 - 0.0613746302299665*I}, {-0.05435567172098879 + 0.0613746302299665*I, 0.4354128368314598 - 2.0816681711721685*^-17*I}}
10.52	{{0.565399886174536 - 1.0408340855860843*^-17*I, -0.05436501836003799 - 0.060142017238843326*I}, {-0.05436501836003796 + 0.060142017238843326*I, 0.43460011382546426 + 1.0408340855860843*^-17*I}}
10.53	{{0.5661903484244142 + 0.*I, -0.0543743391806743 - 0.058895713018897754*I}, {-0.05437433918067433 + 0.058895713018897754*I, 0.43380965157558615 + 0.*I}}
10.540000000000001	{{0.5669583950679036 - 3.469446951953614*^-18*I, -0.054383634263047764 - 0.05763613973177145*I}, {-0.05438363426304771 + 0.05763613973177145*I, 0.4330416049320958 + 3.469446951953614*^-18*I}}
10.55	{{0.5677038784597712 + 6.938893903907228*^-18*I, -0.05439290368704991 - 0.056363721311530356*I}, {-0.054392903687049826 + 0.056363721311530376*I, 0.43229612154022834 - 3.469446951953614*^-18*I}}
10.56	{{0.5684266581447467 + 0.*I, -0.05440214753231387 - 0.05507888333703643*I}, {-0.05440214753231387 + 0.05507888333703643*I, 0.4315733418552533 + 0.*I}}
10.57	{{0.5691266008407248 + 1.0408340855860843*^-17*I, -0.05441136587821688 - 0.05378205290608361*I}, {-0.05441136587821693 + 0.05378205290608361*I, 0.43087339915927536 - 1.0408340855860843*^-17*I}}
10.58	{{0.5698035804203354 + 0.*I, -0.05442055880387947 - 0.052473658511300925*I}, {-0.05442055880387944 + 0.052473658511300925*I, 0.43019641957966437 + 0.*I}}
10.59	{{0.5704574778909712 + 1.734723475976807*^-17*I, -0.054429726388166955 - 0.051154129917827085*I}, {-0.05442972638816693 + 0.05115412991782711*I, 0.42954252210902877 - 1.734723475976807*^-17*I}}
10.6	{{0.5710881813733606 - 3.469446951953614*^-18*I, -0.05443886870969039 - 0.049823898042748116*I}, {-0.05443886870969042 + 0.049823898042748116*I, 0.42891181862663874 + 3.469446951953614*^-18*I}}
10.61	{{0.5716955860787838 + 3.469446951953614*^-18*I, -0.0544479858468076 - 0.04848339483629231*I}, {-0.05444798584680757 + 0.04848339483629231*I, 0.42830441392121676 - 3.469446951953614*^-18*I}}
10.620000000000001	{{0.5722795942849999 - 3.469446951953614*^-18*I, -0.054457077877622995 - 0.04713305316477302*I}, {-0.054457077877622995 + 0.04713305316477302*I, 0.42772040571499953 + 3.469446951953614*^-18*I}}
10.63	{{0.5728401153109954 + 0.*I, -0.05446614487998963 - 0.04577330669525674*I}, {-0.05446614487998963 + 0.04577330669525674*I, 0.4271598846890041 + 0.*I}}
10.64	{{0.5733770654906064 - 1.0408340855860843*^-17*I, -0.054475186931509434 - 0.04440458978194241*I}, {-0.054475186931509434 + 0.04440458978194241*I, 0.4266229345093941 + 1.0408340855860843*^-17*I}}
10.65	{{0.5738903681451157 + 3.469446951953614*^-18*I, -0.05448420410953375 - 0.04302733735422429*I}, {-0.05448420410953375 + 0.04302733735422429*I, 0.42610963185488393 - 3.469446951953614*^-18*I}}
10.66	{{0.5743799535548987 - 1.734723475976807*^-17*I, -0.05449319649116502 - 0.04164198480641264*I}, {-0.05449319649116505 + 0.041641984806412645*I, 0.42562004644510143 + 1.3877787807814457*^-17*I}}
10.67	{{0.5748457589301785 + 6.938893903907228*^-18*I, -0.054502164153256705 - 0.040248967889080105*I}, {-0.05450216415325668 + 0.0402489678890801*I, 0.4251542410698216 - 6.938893903907228*^-18*I}}
10.68	{{0.5752877283809816 + 0.*I, -0.05451110717241464 - 0.03884872260200173*I}, {-0.05451110717241467 + 0.03884872260200173*I, 0.42471227161901914 + 0.*I}}
10.69	{{0.5757058128863464 + 0.*I, -0.054520025624997415 - 0.037441685088648605*I}, {-0.05452002562499744 + 0.03744168508864859*I, 0.42429418711365385 + 0.*I}}
10.700000000000001	{{0.5760999702628626 - 1.0408340855860843*^-17*I, -0.05452891958711792 - 0.03602829153219468*I}, {-0.05452891958711795 + 0.036028291532194695*I, 0.4239000297371369 + 1.0408340855860843*^-17*I}}
10.71	{{0.5764701651325939 + 0.*I, -0.0545377891346433 - 0.03460897805300026*I}, {-0.054537789134643216 + 0.03460897805300026*I, 0.42352983486740636 + 0.*I}}
10.72	{{0.5768163688904475 + 0.*I, -0.05454663434319629 - 0.03318418060751352*I}, {-0.05454663434319626 + 0.03318418060751352*I, 0.4231836311095528 + 0.*I}}
10.73	{{0.5771385596710499 - 6.938893903907228*^-18*I, -0.05455545528815586 - 0.031754334888557785*I}, {-0.054555455288155835 + 0.03175433488855779*I, 0.4228614403289499 + 3.469446951953614*^-18*I}}
10.74	{{0.5774367223151735 + 0.*I, -0.05456425204465809 - 0.03031987622694196*I}, {-0.05456425204465809 + 0.03031987622694196*I, 0.42256327768482627 + 0.*I}}
10.75	{{0.577710848335768 + 3.469446951953614*^-18*I, -0.054573024687596505 - 0.0288812394943474*I}, {-0.05457302468759645 + 0.028881239494347392*I, 0.4222891516642316 - 5.204170427930421*^-18*I}}
10.76	{{0.5779609358836398 + 0.*I, -0.054581773291623836 - 0.02743885900743859*I}, {-0.054581773291623864 + 0.02743885900743858*I, 0.42203906411635994 + 0.*I}}
10.77	{{0.5781869897128208 + 6.938893903907228*^-18*I, -0.054590497931152004 - 0.025993168433138033*I}, {-0.05459049793115203 + 0.025993168433138033*I, 0.42181301028717855 - 6.938893903907228*^-18*I}}
10.78	{{0.5783890211456664 + 0.*I, -0.05459919868035307 - 0.024544600695011035*I}, {-0.054599198680352956 + 0.024544600695011035*I, 0.4216109788543332 + 0.*I}}
10.790000000000001	{{0.5785670480377108 - 6.938893903907228*^-18*I, -0.054607875613159884 - 0.023093587880703093*I}, {-0.05460787561315991 + 0.023093587880703103*I, 0.4214329519622899 + 6.938893903907228*^-18*I}}
10.8	{{0.5787210947423141 - 1.734723475976807*^-18*I, -0.054616528803267506 - 0.02164056115037015*I}, {-0.05461652880326745 + 0.02164056115037015*I, 0.42127890525768513 + 1.734723475976807*^-18*I}}
10.81	{{0.5788511920751338 + 0.*I, -0.05462515832413345 - 0.020185950646037745*I}, {-0.05462515832413345 + 0.020185950646037752*I, 0.42114880792486614 + 0.*I}}
10.82	{{0.5789573772784207 + 3.469446951953614*^-18*I, -0.05463376424897837 - 0.01873018540183901*I}, {-0.05463376424897831 + 0.01873018540183901*I, 0.4210426227215794 - 3.469446951953614*^-18*I}}
10.83	{{0.5790396939851872 - 5.204170427930421*^-18*I, -0.054642346650787155 - 0.017273693255060306*I}, {-0.05464234665078721 + 0.017273693255060306*I, 0.42096030601481366 + 5.204170427930421*^-18*I}}
10.84	{{0.5790981921832365 + 1.734723475976807*^-18*I, -0.054650905602309396 - 0.015816900757938887*I}, {-0.05465090560230937 + 0.015816900757938887*I, 0.42090180781676334 - 1.734723475976807*^-18*I}}
10.85	{{0.5791329281790847 + 8.673617379884035*^-19*I, -0.05465944117606086 - 0.014360233090153877*I}, {-0.05465944117606086 + 0.014360233090153874*I, 0.4208670718209153 - 8.673617379884035*^-19*I}}
10.86	{{0.57914396456176 + 3.469446951953614*^-18*I, -0.054667953444323125 - 0.012904113971945548*I}, {-0.054667953444323125 + 0.012904113971945548*I, 0.4208560354382388 - 3.469446951953614*^-18*I}}
10.870000000000001	{{0.5791313701665078 - 6.071532165918825*^-18*I, -0.05467644247914538 - 0.011448965577804938*I}, {-0.054676442479145354 + 0.011448965577804941*I, 0.4208686298334918 + 6.071532165918825*^-18*I}}
10.88	{{0.5790952200383739 - 6.938893903907228*^-18*I, -0.0546849083523443 - 0.00999520845068004*I}, {-0.054684908352344325 + 0.009995208450680046*I, 0.420904779961626 + 6.938893903907228*^-18*I}}
10.89	{{0.5790355953956858 - 3.469446951953614*^-18*I, -0.05469335113550594 - 0.008543261416629264*I}, {-0.05469335113550594 + 0.00854326141662927*I, 0.4209644046043143 + 4.336808689942018*^-18*I}}
10.9	{{0.5789525835934075 + 3.469446951953614*^-18*I, -0.054701770899985125 - 0.007093541499875796*I}, {-0.05470177089998518 + 0.007093541499875796*I, 0.4210474164065926 - 3.469446951953614*^-18*I}}
10.91	{{0.5788462780863621 - 5.204170427930421*^-18*I, -0.054710167716907565 - 0.005646463838203218*I}, {-0.05471016771690754 + 0.005646463838203218*I, 0.42115372191363776 + 5.204170427930421*^-18*I}}
10.92	{{0.5787167783923084 + 2.168404344971009*^-18*I, -0.05471854165716927 - 0.004202441598636537*I}, {-0.05471854165716933 + 0.004202441598636532*I, 0.42128322160769166 - 2.168404344971009*^-18*I}}
10.93	{{0.5785641900548479 + 2.3852447794681098*^-18*I, -0.054726892791438386 - 0.002761885893357017*I}, {-0.054726892791438414 + 0.002761885893357011*I, 0.42143580994515184 - 2.3852447794681098*^-18*I}}
10.94	{{0.5783886246061478 - 2.168404344971009*^-18*I, -0.0547352211901555 - 0.0013252056958036075*I}, {-0.054735221190155614 + 0.0013252056958036075*I, 0.42161137539385235 + 2.168404344971009*^-18*I}}
10.950000000000001	{{0.5781901995294455 - 1.0842021724855044*^-17*I, -0.05474352692353446 + 0.0001071922430935419*I}, {-0.054743526923534486 - 0.00010719224309353582*I, 0.4218098004705546 + 1.083524546127701*^-17*I}}
10.96	{{0.577969038221316 - 8.456776945386935*^-18*I, -0.05475181006156282 + 0.0015349034785895204*I}, {-0.054751810061562795 - 0.0015349034785895142*I, 0.4220309617786838 + 8.456776945386935*^-18*I}}
10.97	{{0.5777252699536637 - 4.336808689942018*^-18*I, -0.05476007067400307 + 0.0029575259557566556*I}, {-0.05476007067400307 - 0.002957525955756643*I, 0.4222747300463351 + 4.119968255444917*^-18*I}}
10.98	{{0.5774590298354108 + 6.938893903907228*^-18*I, -0.054768308830393075 + 0.004374660093114927*I}, {-0.0547683088303931 - 0.004374660093114927*I, 0.4225409701645896 - 6.938893903907228*^-18*I}}
10.99	{{0.5771704587738329 + 9.540979117872439*^-18*I, -0.05477652460004673 + 0.005785908866295627*I}, {-0.054776524600046755 - 0.005785908866295627*I, 0.42282954122616623 - 9.540979117872439*^-18*I}}
11.	{{0.5768597034355287 + 1.734723475976807*^-18*I, -0.05478471805205537 + 0.007190877891779932*I}, {-0.05478471805205526 - 0.007190877891779932*I, 0.42314029656447066 - 1.734723475976807*^-18*I}}
11.01	{{0.576526916206947 + 4.336808689942018*^-18*I, -0.0547928892552868 + 0.00858917551074257*I}, {-0.054792889255286886 - 0.00858917551074257*I, 0.42347308379305293 - 4.336808689942018*^-18*I}}
11.02	{{0.5761722551544562 - 1.734723475976807*^-18*I, -0.05480103827838856 + 0.009980412873028647*I}, {-0.05480103827838853 - 0.009980412873028643*I, 0.4238277448455431 + 2.6020852139652106*^-18*I}}
11.03	{{0.5757958839838988 - 2.6020852139652106*^-18*I, -0.054809165189786624 + 0.011364204021296075*I}, {-0.05480916518978665 - 0.011364204021296075*I, 0.4242041160161011 + 2.6020852139652106*^-18*I}}
11.040000000000001	{{0.5753979719995763 - 1.734723475976807*^-18*I, -0.05481727005768661 + 0.012740165975342246*I}, {-0.05481727005768655 - 0.012740165975342246*I, 0.42460202800042257 + 1.734723475976807*^-18*I}}
11.05	{{0.5749786940626322 - 2.6020852139652106*^-18*I, -0.0548253529500749 + 0.014107918816638271*I}, {-0.05482535295007493 - 0.014107918816638271*I, 0.42502130593736764 + 2.6020852139652106*^-18*I}}
11.06	{{0.5745382305487591 + 9.540979117872439*^-18*I, -0.0548334139347193 + 0.015467085773086073*I}, {-0.05483341393471919 - 0.015467085773086083*I, 0.4254617694512409 - 9.540979117872439*^-18*I}}
11.07	{{0.5740767673051999 - 5.204170427930421*^-18*I, -0.05484145307916899 + 0.016817293304013423*I}, {-0.054841453079169045 - 0.016817293304013423*I, 0.42592323269479987 + 5.204170427930421*^-18*I}}
11.08	{{0.5735944956069723 - 8.673617379884035*^-18*I, -0.054849470450756665 + 0.01815817118541295*I}, {-0.05484947045075661 - 0.018158171185412943*I, 0.42640550439302716 + 8.673617379884035*^-18*I}}
11.09	{{0.5730916121122692 + 1.734723475976807*^-18*I, -0.05485746611659781 + 0.019489352595436098*I}, {-0.054857466116597836 - 0.0194893525954361*I, 0.4269083878877309 + 0.*I}}
11.1	{{0.5725683188169737 + 0.*I, -0.05486544014359218 + 0.020810474200141652*I}, {-0.054865440143592153 - 0.020810474200141656*I, 0.42743168118302577 + 0.*I}}
11.11	{{0.5720248230082431 + 0.*I, -0.054873392598424164 + 0.022121176239495027*I}, {-0.05487339259842422 - 0.022121176239495027*I, 0.4279751769917566 + 0.*I}}
11.120000000000001	{{0.5714613372170876 - 3.469446951953614*^-18*I, -0.05488132354756414 + 0.023421102613618065*I}, {-0.05488132354756414 - 0.023421102613618065*I, 0.4285386627829127 + 3.469446951953614*^-18*I}}
11.13	{{0.5708780791699009 + 1.734723475976807*^-18*I, -0.05488923305726817 + 0.02470990096927654*I}, {-0.05488923305726817 - 0.02470990096927654*I, 0.4291219208300988 - 1.734723475976807*^-18*I}}
11.14	{{0.5702752717388807 - 3.469446951953614*^-18*I, -0.0548971211935797 + 0.025987222786593094*I}, {-0.05489712119357967 - 0.025987222786593087*I, 0.4297247282611194 + 5.204170427930421*^-18*I}}
11.15	{{0.5696531428912744 + 8.673617379884035*^-18*I, -0.05490498802232924 + 0.027252723465968895*I}, {-0.05490498802232918 - 0.027252723465968895*I, 0.4303468571087256 - 8.673617379884035*^-18*I}}
11.16	{{0.5690119256374047 - 3.469446951953614*^-18*I, -0.05491283360913596 + 0.02850606241519498*I}, {-0.054912833609135986 - 0.02850606241519498*I, 0.4309880743625951 + 3.469446951953614*^-18*I}}
11.17	{{0.5683518579774096 - 1.734723475976807*^-18*I, -0.05492065801940821 + 0.0297469031367237*I}, {-0.05492065801940818 - 0.029746903136723693*I, 0.4316481420225906 + 3.469446951953614*^-18*I}}
11.18	{{0.5676731828466417 - 5.204170427930421*^-18*I, -0.05492846131834339 + 0.030974913315078414*I}, {-0.054928461318343474 - 0.030974913315078408*I, 0.4323268171533575 + 5.204170427930421*^-18*I}}
11.19	{{0.5669761480596778 + 3.469446951953614*^-18*I, -0.05493624357093024 + 0.03218976490436559*I}, {-0.05493624357093024 - 0.03218976490436559*I, 0.43302385194032145 - 3.469446951953614*^-18*I}}
11.200000000000001	{{0.566261006252874 + 0.*I, -0.054944004841947724 + 0.033391134215851846*I}, {-0.05494400484194775 - 0.03339113421585185*I, 0.43373899374712654 + 0.*I}}
11.21	{{0.5655280148254203 + 0.*I, -0.05495174519596685 + 0.03457870200557113*I}, {-0.05495174519596685 - 0.034578702005571116*I, 0.43447198517457986 + 0.*I}}
11.22	{{0.5647774358788473 - 3.469446951953614*^-18*I, -0.05495946469735086 + 0.03575215356191494*I}, {-0.054959464697350885 - 0.03575215356191494*I, 0.4352225641211527 + 3.469446951953614*^-18*I}}
11.23	{{0.5640095361549206 + 0.*I, -0.054967163410256537 + 0.036911178793160464*I}, {-0.05496716341025651 - 0.036911178793160464*I, 0.435990463845079 + 0.*I}}
11.24	{{0.5632245869718894 + 6.938893903907228*^-18*I, -0.05497484139863418 + 0.03805547231488631*I}, {-0.05497484139863418 - 0.03805547231488632*I, 0.4367754130281098 - 1.0408340855860843*^-17*I}}
11.25	{{0.562422864159034 + 3.469446951953614*^-18*I, -0.0549824987262284 + 0.03918473353722299*I}, {-0.05498249872622846 - 0.03918473353722299*I, 0.4375771358409657 - 3.469446951953614*^-18*I}}
11.26	{{0.561604647989471 - 3.469446951953614*^-18*I, -0.054990135456579436 + 0.04029866675187907*I}, {-0.05499013545657949 - 0.04029866675187907*I, 0.4383953520105294 + 3.469446951953614*^-18*I}}
11.27	{{0.5607702231111746 - 3.469446951953614*^-18*I, -0.05499775165302262 + 0.041396981218886644*I}, {-0.05499775165302265 - 0.041396981218886644*I, 0.43922977688882514 + 3.469446951953614*^-18*I}}
11.28	{{0.5599198784761754 + 3.469446951953614*^-18*I, -0.055005347378690506 + 0.042479391253001195*I}, {-0.05500534737869048 - 0.042479391253001195*I, 0.44008012152382503 - 3.469446951953614*^-18*I}}
11.290000000000001	{{0.5590539072678924 + 6.938893903907228*^-18*I, -0.05501292269651209 + 0.04354561630968876*I}, {-0.05501292269651206 - 0.04354561630968877*I, 0.4409460927321074 - 6.938893903907228*^-18*I}}
11.3	{{0.5581726068265778 - 1.3877787807814457*^-17*I, -0.05502047766921453 + 0.044595381070635244*I}, {-0.055020477669214585 - 0.044595381070635244*I, 0.44182739317342196 + 1.3877787807814457*^-17*I}}
11.31	{{0.5572762785728269 + 0.*I, -0.0550280123593237 + 0.04562841552870408*I}, {-0.0550280123593237 - 0.04562841552870408*I, 0.4427237214271722 + 0.*I}}
11.32	{{0.5563652279291409 + 3.469446951953614*^-18*I, -0.05503552682916407 + 0.04664445507226925*I}, {-0.05503552682916399 - 0.04664445507226925*I, 0.44363477207085955 - 3.469446951953614*^-18*I}}
11.33	{{0.5554397642394984 + 1.3877787807814457*^-17*I, -0.055043021140860016 + 0.04764324056884898*I}, {-0.05504302114086004 - 0.047643240568849*I, 0.4445602357605011 - 1.3877787807814457*^-17*I}}
11.34	{{0.5545002006869408 + 0.*I, -0.05505049535633702 + 0.04862451844795923*I}, {-0.055050495356336965 - 0.04862451844795923*I, 0.44549979931305916 + 0.*I}}
11.35	{{0.5535468542091196 + 3.469446951953614*^-18*I, -0.05505794953732032 + 0.04958804078310966*I}, {-0.05505794953732027 - 0.04958804078310966*I, 0.44645314579088047 - 3.469446951953614*^-18*I}}
11.36	{{0.552580045411819 - 6.938893903907228*^-18*I, -0.055065383745338065 + 0.05053356537286026*I}, {-0.055065383745338065 - 0.05053356537286026*I, 0.44741995458818085 + 6.938893903907228*^-18*I}}
11.370000000000001	{{0.5516000984804271 + 0.*I, -0.0550727980417203 + 0.05146085582085174*I}, {-0.05507279804172033 - 0.05146085582085174*I, 0.44839990151957315 + 0.*I}}
11.38	{{0.550607341089351 - 1.0408340855860843*^-17*I, -0.055080192487600266 + 0.05236968161472834*I}, {-0.055080192487600266 - 0.05236968161472834*I, 0.4493926589106489 + 1.0408340855860843*^-17*I}}
11.39	{{0.5496021043093726 + 0.*I, -0.05508756714391455 + 0.053259818203866924*I}, {-0.05508756714391455 - 0.053259818203866924*I, 0.4503978956906269 + 0.*I}}
11.4	{{0.5485847225129445 + 0.*I, -0.05509492207140462 + 0.05413104707582105*I}, {-0.05509492207140462 - 0.05413104707582105*I, 0.45141527748705434 + 0.*I}}
11.41	{{0.5475555332774299 + 0.*I, -0.05510225733061658 + 0.05498315583139644*I}, {-0.05510225733061655 - 0.05498315583139644*I, 0.4524444667225699 + 0.*I}}
11.42	{{0.5465148772862873 - 3.469446951953614*^-18*I, -0.055109572981901805 + 0.05581593825826754*I}, {-0.055109572981901805 - 0.05581593825826754*I, 0.4534851227137131 + 3.469446951953614*^-18*I}}
11.43	{{0.5454630982282258 + 0.*I, -0.05511686908541841 + 0.05662919440304374*I}, {-0.055116869085418435 - 0.05662919440304374*I, 0.45453690177177464 + 0.*I}}
11.44	{{0.544400542694331 + 0.*I, -0.055124145701131166 + 0.05742273064169927*I}, {-0.05512414570113122 - 0.05742273064169927*I, 0.4555994573056693 + 0.*I}}
11.450000000000001	{{0.5433275600731872 + 0.*I, -0.055131402888812325 + 0.05819635974827556*I}, {-0.05513140288881235 - 0.05819635974827556*I, 0.4566724399268126 + 0.*I}}
11.46	{{0.5422445024440237 + 0.*I, -0.05513864070804228 + 0.058949900961764196*I}, {-0.05513864070804231 - 0.058949900961764196*I, 0.45775549755597655 + 0.*I}}
11.47	{{0.5411517244678996 - 6.938893903907228*^-18*I, -0.05514585921821036 + 0.05968318005108693*I}, {-0.0551458592182103 - 0.05968318005108693*I, 0.4588482755321 + 6.938893903907228*^-18*I}}
11.48	{{0.5400495832769749 - 1.0408340855860843*^-17*I, -0.05515305847851504 + 0.06039602937807875*I}, {-0.055153058478515066 - 0.06039602937807875*I, 0.45995041672302495 + 1.0408340855860843*^-17*I}}
11.49	{{0.5389384383618884 + 0.*I, -0.05516023854796481 + 0.061088287958388165*I}, {-0.05516023854796484 - 0.061088287958388165*I, 0.46106156163811196 + 0.*I}}
11.5	{{0.5378186514572905 + 0.*I, -0.05516739948537891 + 0.06175980152020929*I}, {-0.05516739948537891 - 0.06175980152020929*I, 0.4621813485427095 + 0.*I}}
11.51	{{0.5366905864255714 + 3.469446951953614*^-18*I, -0.05517454134938757 + 0.06241042256075813*I}, {-0.055174541349387596 - 0.06241042256075813*I, 0.4633094135744279 - 3.469446951953614*^-18*I}}
11.52	{{0.5355546091388316 + 0.*I, -0.055181664198433206 + 0.06304001040040842*I}, {-0.05518166419843326 - 0.06304001040040842*I, 0.4644453908611682 + 0.*I}}
11.53	{{0.5344110873591417 + 0.*I, -0.05518876809077067 + 0.06364843123440643*I}, {-0.05518876809077061 - 0.06364843123440643*I, 0.4655889126408576 + 0.*I}}
11.540000000000001	{{0.5332603906171566 + 0.*I, -0.055195853084467505 + 0.06423555818208194*I}, {-0.055195853084467505 - 0.06423555818208194*I, 0.46673960938284265 + 0.*I}}
11.55	{{0.5321028900891311 - 6.938893903907228*^-18*I, -0.0552029192374055 + 0.06480127133347488*I}, {-0.0552029192374055 - 0.06480127133347488*I, 0.4678971099108691 + 6.938893903907228*^-18*I}}
11.56	{{0.5309389584724006 + 0.*I, -0.055209966607280364 + 0.06534545779330547*I}, {-0.05520996660728039 - 0.06534545779330547*I, 0.4690610415275991 + 0.*I}}
11.57	{{0.5297689698594042 + 6.938893903907228*^-18*I, -0.05521699525160287 + 0.06586801172220713*I}, {-0.05521699525160287 - 0.06586801172220713*I, 0.4702310301405954 - 6.938893903907228*^-18*I}}
11.58	{{0.5285932996103007 + 0.*I, -0.055224005227699435 + 0.06636883437515419*I}, {-0.05522400522769941 - 0.06636883437515419*I, 0.47140670038970023 + 0.*I}}
11.59	{{0.5274123242242592 + 0.*I, -0.055230996592712134 + 0.0668478341370132*I}, {-0.05523099659271208 - 0.0668478341370132*I, 0.47258767577574085 + 0.*I}}
11.6	{{0.5262264212095089 + 0.*I, -0.05523796940360015 + 0.06730492655515072*I}, {-0.05523796940360018 - 0.06730492655515072*I, 0.473773578790491 + 0.*I}}
11.61	{{0.5250359689522034 + 0.*I, -0.0552449237171401 + 0.0677400343690349*I}, {-0.055244923717140154 - 0.06774003436903489*I, 0.4749640310477966 + 0.*I}}
11.620000000000001	{{0.5238413465842019 + 0.*I, -0.05525185958992626 + 0.06815308753676913*I}, {-0.05525185958992626 - 0.0681530875367691*I, 0.4761586534157979 + 0.*I}}
11.63	{{0.5226429338498428 + 0.*I, -0.05525877707837151 + 0.06854402325850091*I}, {-0.05525877707837151 - 0.06854402325850091*I, 0.4773570661501569 + 0.*I}}
11.64	{{0.5214411109717958 - 6.938893903907228*^-18*I, -0.05526567623870776 + 0.0689127859966514*I}, {-0.05526567623870776 - 0.0689127859966514*I, 0.47855888902820504 + 6.938893903907228*^-18*I}}
11.65	{{0.5202362585160804 + 0.*I, -0.05527255712698664 + 0.06925932749291598*I}, {-0.0552725571269867 - 0.06925932749291598*I, 0.47976374148391937 + 0.*I}}
11.66	{{0.5190287572563558 + 0.*I, -0.055279419799080326 + 0.06958360678198822*I}, {-0.055279419799080354 - 0.06958360678198822*I, 0.4809712427436439 + 0.*I}}
11.67	{{0.5178189880375526 + 6.938893903907228*^-18*I, -0.055286264310681454 + 0.06988559020196397*I}, {-0.055286264310681454 - 0.06988559020196397*I, 0.4821810119624473 - 6.938893903907228*^-18*I}}
11.68	{{0.5166073316389619 - 6.938893903907228*^-18*I, -0.055293090717304455 + 0.07016525140138818*I}, {-0.05529309071730448 - 0.07016525140138818*I, 0.48339266836103767 + 6.938893903907228*^-18*I}}
11.69	{{0.5153941686368757 - 6.938893903907228*^-18*I, -0.05529989907428556 + 0.07042257134290669*I}, {-0.05529989907428559 - 0.07042257134290669*I, 0.48460583136312463 + 6.938893903907228*^-18*I}}
11.700000000000001	{{0.5141798792668666 + 0.*I, -0.055306689436783685 + 0.07065753830349374*I}, {-0.055306689436783685 - 0.07065753830349374*I, 0.48582012073313324 + 0.*I}}
11.71	{{0.5129648432858274 + 6.938893903907228*^-18*I, -0.0553134618597812 + 0.0708701478712278*I}, {-0.055313461859781116 - 0.0708701478712278*I, 0.48703515671417275 - 6.938893903907228*^-18*I}}
11.72	{{0.5117494398338507 + 0.*I, -0.05532021639808371 + 0.07106040293859224*I}, {-0.05532021639808371 - 0.07106040293859224*I, 0.48825056016614876 + 0.*I}}
11.73	{{0.5105340472960738 + 0.*I, -0.05532695310632191 + 0.07122831369228359*I}, {-0.05532695310632188 - 0.07122831369228359*I, 0.4894659527039259 + 0.*I}}
11.74	{{0.509319043164573 + 0.*I, -0.05533367203895098 + 0.07137389759951213*I}, {-0.055333672038950954 - 0.07137389759951213*I, 0.49068095683542684 + 0.*I}}
11.75	{{0.5081048039004301 + 6.938893903907228*^-18*I, -0.05534037325025126 + 0.07149717939078529*I}, {-0.05534037325025132 - 0.07149717939078529*I, 0.4918951960995698 - 6.938893903907228*^-18*I}}
11.76	{{0.506891704796065 + 0.*I, -0.05534705679433016 + 0.07159819103916926*I}, {-0.05534705679433022 - 0.07159819103916928*I, 0.4931082952039347 + 6.938893903907228*^-18*I}}
11.77	{{0.5056801198379444 + 0.*I, -0.055353722725120735 + 0.07167697173602701*I}, {-0.055353722725120735 - 0.07167697173602701*I, 0.49431988016205497 + 0.*I}}
11.78	{{0.5044704215697762 + 6.938893903907228*^-18*I, -0.05536037109638384 + 0.07173356786323626*I}, {-0.055360371096383865 - 0.07173356786323626*I, 0.4955295784302239 - 6.938893903907228*^-18*I}}
11.790000000000001	{{0.503262980956287 + 0.*I, -0.055367001961707824 + 0.07176803296189592*I}, {-0.055367001961707824 - 0.07176803296189592*I, 0.49673701904371326 + 0.*I}}
11.8	{{0.5020581672477015 + 0.*I, -0.05537361537450944 + 0.07178042769753312*I}, {-0.05537361537450941 - 0.07178042769753312*I, 0.49794183275229836 + 0.*I}}
11.81	{{0.5008563478450196 + 0.*I, -0.055380211388034534 + 0.07177081982182727*I}, {-0.05538021138803448 - 0.07177081982182727*I, 0.4991436521549808 + 0.*I}}
11.82	{{0.4996578881661956 + 0.*I, -0.05538679005535799 + 0.07173928413087287*I}, {-0.05538679005535799 - 0.07173928413087287*I, 0.500342111833805 + 0.*I}}
11.83	{{0.498463151513336 - 6.938893903907228*^-18*I, -0.055393351429385035 + 0.07168590242000689*I}, {-0.05539335142938501 - 0.07168590242000689*I, 0.5015368484866631 + 6.938893903907228*^-18*I}}
11.84	{{0.49727249894100756 + 0.*I, -0.05539989556285155 + 0.07161076343522936*I}, {-0.05539989556285155 - 0.07161076343522936*I, 0.5027275010589933 + 0.*I}}
11.85	{{0.49608628912575425 + 6.938893903907228*^-18*I, -0.05540642250832406 + 0.0715139628212535*I}, {-0.05540642250832406 - 0.07151396282125348*I, 0.5039137108742451 - 1.3877787807814457*^-17*I}}
11.86	{{0.4949048782369484 + 0.*I, -0.05541293231820135 + 0.07139560306622086*I}, {-0.05541293231820135 - 0.07139560306622086*I, 0.5050951217630509 + 0.*I}}
11.870000000000001	{{0.49372861980904176 - 6.938893903907228*^-18*I, -0.05541942504471414 + 0.07125579344312755*I}, {-0.055419425044714116 - 0.07125579344312755*I, 0.5062713801909577 + 6.938893903907228*^-18*I}}
11.88	{{0.49255786461534135 + 0.*I, -0.055425900739925565 + 0.07109464994800456*I}, {-0.05542590073992562 - 0.07109464994800456*I, 0.507442135384658 + 0.*I}}
11.89	{{0.4913929605433939 + 0.*I, -0.055432359455732855 + 0.07091229523490569*I}, {-0.05543235945573288 - 0.07091229523490569*I, 0.5086070394566052 + 0.*I}}
11.9	{{0.4902342524720749 + 0.*I, -0.05543880124386652 + 0.07070885854775545*I}, {-0.05543880124386649 - 0.07070885854775545*I, 0.5097657475279246 + 0.*I}}
11.91	{{0.4890820821504732 + 0.*I, -0.05544522615589162 + 0.07048447564911653*I}, {-0.05544522615589162 - 0.07048447564911653*I, 0.5109179178495268 + 0.*I}}
11.92	{{0.4879367880786655 + 0.*I, -0.0554516342432082 + 0.07023928874593759*I}, {-0.0554516342432082 - 0.07023928874593759*I, 0.5120632119213341 + 0.*I}}
11.93	{{0.4867987053904631 - 6.938893903907228*^-18*I, -0.055458025557051566 + 0.06997344641234815*I}, {-0.05545802555705162 - 0.06997344641234815*I, 0.5132012946095366 + 6.938893903907228*^-18*I}}
11.94	{{0.48566816573821425 + 0.*I, -0.05546440014849355 + 0.06968710350956749*I}, {-0.05546440014849352 - 0.06968710350956749*I, 0.5143318342617853 + 0.*I}}
11.950000000000001	{{0.4845454971797512 + 0.*I, -0.055470758068442094 + 0.06938042110300217*I}, {-0.055470758068442094 - 0.06938042110300217*I, 0.5154545028202491 + 0.*I}}
11.96	{{0.4834310240675522 + 6.938893903907228*^-18*I, -0.05547709936764239 + 0.06905356637660492*I}, {-0.05547709936764239 - 0.06905356637660492*I, 0.5165689759324483 - 6.938893903907228*^-18*I}}
11.97	{{0.4823250669401994 + 0.*I, -0.05548342409667706 + 0.06870671254457476*I}, {-0.05548342409667706 - 0.06870671254457476*I, 0.5176749330598007 + 0.*I}}
11.98	{{0.48122794241620737 + 6.938893903907228*^-18*I, -0.05548973230596718 + 0.06834003876047964*I}, {-0.05548973230596721 - 0.06834003876047964*I, 0.5187720575837922 - 6.938893903907228*^-18*I}}
11.99	{{0.480139963090285 + 0.*I, -0.05549602404577253 + 0.06795373002388395*I}, {-0.0554960240457725 - 0.06795373002388395*I, 0.5198600369097152 + 0.*I}}
12.	{{0.47906143743209945 - 6.938893903907228*^-18*I, -0.05550229936619161 + 0.06754797708456872*I}, {-0.05550229936619164 - 0.06754797708456872*I, 0.5209385625679008 + 6.938893903907228*^-18*I}}
12.01	{{0.477992669687613 + 0.*I, -0.05550855831716309 + 0.06712297634443325*I}, {-0.05550855831716309 - 0.06712297634443326*I, 0.5220073303123866 + 0.*I}}
12.02	{{0.4769339597830411 + 0.*I, -0.055514800948465864 + 0.06667892975716766*I}, {-0.05551480094846589 - 0.06667892975716766*I, 0.5230660402169587 + 0.*I}}
12.030000000000001	{{0.47588560323148854 + 6.938893903907228*^-18*I, -0.055521027309719556 + 0.06621604472579129*I}, {-0.055521027309719584 - 0.06621604472579129*I, 0.5241143967685116 - 6.938893903907228*^-18*I}}
12.040000000000001	{{0.47484789104232666 - 6.938893903907228*^-18*I, -0.05552723745038496 + 0.06573453399815107*I}, {-0.05552723745038493 - 0.06573453399815107*I, 0.5251521089576735 + 6.938893903907228*^-18*I}}
12.05	{{0.4738211096333451 + 6.938893903907228*^-18*I, -0.05553343141976455 + 0.0652346155604753*I}, {-0.05553343141976458 - 0.0652346155604753*I, 0.526178890366654 - 6.938893903907228*^-18*I}}
12.06	{{0.47280554074573505 + 0.*I, -0.055539609267003576 + 0.06471651252908339*I}, {-0.05553960926700355 - 0.06471651252908339*I, 0.527194459254264 + 0.*I}}
12.07	{{0.4718014613619349 + 0.*I, -0.05554577104108996 + 0.06418045304034901*I}, {-0.05554577104108996 - 0.06418045304034901*I, 0.5281985386380649 + 0.*I}}
12.08	{{0.4708091436263816 + 6.938893903907228*^-18*I, -0.05555191679085489 + 0.06362667013901807*I}, {-0.05555191679085486 - 0.06362667013901807*I, 0.5291908563736178 - 6.938893903907228*^-18*I}}
12.09	{{0.46982885476920055 + 0.*I, -0.055558046564973346 + 0.06305540166498208*I}, {-0.055558046564973235 - 0.06305540166498211*I, 0.5301711452307994 + 0.*I}}
12.1	{{0.4688608570328568 + 0.*I, -0.055564160411964825 + 0.06246689013861215*I}, {-0.055564160411964825 - 0.06246689013861215*I, 0.5311391429671428 + 0.*I}}
12.11	{{0.4679054076018022 + 0.*I, -0.055570258380193666 + 0.061861382644752355*I}, {-0.055570258380193666 - 0.061861382644752355*I, 0.5320945923981973 + 0.*I}}
12.120000000000001	{{0.4669627585351285 + 6.938893903907228*^-18*I, -0.05557634051786986 + 0.0612391307154789*I}, {-0.05557634051786989 - 0.0612391307154789*I, 0.5330372414648709 - 6.938893903907228*^-18*I}}
12.13	{{0.46603315670225576 + 1.0408340855860843*^-17*I, -0.05558240687304869 + 0.06060039021172901*I}, {-0.05558240687304869 - 0.06060039021172901*I, 0.5339668432977438 - 1.0408340855860843*^-17*I}}
12.14	{{0.46511684372165657 + 0.*I, -0.05558845749363245 + 0.05994542120389933*I}, {-0.05558845749363245 - 0.05994542120389935*I, 0.5348831562783434 + 0.*I}}
12.15	{{0.4642140559026373 + 3.469446951953614*^-18*I, -0.055594492427369885 + 0.059274487851523255*I}, {-0.05559449242736986 - 0.059274487851523255*I, 0.5357859440973622 - 3.469446951953614*^-18*I}}
12.16	{{0.46332502419017524 + 0.*I, -0.05560051172185748 + 0.058587858282125274*I}, {-0.05560051172185748 - 0.058587858282125274*I, 0.5366749758098246 + 0.*I}}
12.17	{{0.4624499741128105 + 0.*I, -0.0556065154245394 + 0.057885804469357066*I}, {-0.055606515424539454 - 0.057885804469357066*I, 0.5375500258871895 + 0.*I}}
12.18	{{0.46158912573360034 + 0.*I, -0.05561250358270839 + 0.05716860211051975*I}, {-0.05561250358270839 - 0.05716860211051975*I, 0.5384108742663989 + 0.*I}}
12.19	{{0.46074269360412134 + 0.*I, -0.05561847624350591 + 0.05643653050356829*I}, {-0.05561847624350588 - 0.05643653050356829*I, 0.5392573063958782 + 0.*I}}
12.200000000000001	{{0.4599108867215099 + 0.*I, -0.05562443345392279 + 0.05568987242370436*I}, {-0.05562443345392279 - 0.05568987242370436*I, 0.5400891132784892 + 0.*I}}
12.21	{{0.4590939084885368 + 3.469446951953614*^-18*I, -0.055630375260799975 + 0.05492891399965187*I}, {-0.05563037526079995 - 0.05492891399965187*I, 0.5409060915114628 - 3.469446951953614*^-18*I}}
12.22	{{0.45829195667668504 + 0.*I, -0.055636301710828395 + 0.054153944589716466*I}, {-0.055636301710828395 - 0.054153944589716466*I, 0.5417080433233146 + 0.*I}}
12.23	{{0.4575052233922244 + 1.0408340855860843*^-17*I, -0.05564221285055032 + 0.05336525665772317*I}, {-0.05564221285055038 - 0.05336525665772317*I, 0.5424947766077757 - 1.0408340855860843*^-17*I}}
12.24	{{0.45673389504524875 + 1.0408340855860843*^-17*I, -0.05564810872635881 + 0.05256314564892854*I}, {-0.055648108726358836 - 0.05256314564892854*I, 0.5432661049547512 - 1.0408340855860843*^-17*I}}
12.25	{{0.4559781523216562 - 1.0408340855860843*^-17*I, -0.055653989384499225 + 0.051747909865999725*I}, {-0.0556539893844992 - 0.051747909865999725*I, 0.5440218476783445 + 1.0408340855860843*^-17*I}}
12.26	{{0.4552381701580328 - 1.0408340855860843*^-17*I, -0.0556598548710687 + 0.05091985034514976*I}, {-0.0556598548710687 - 0.05091985034514976*I, 0.544761829841967 + 1.0408340855860843*^-17*I}}
12.27	{{0.45451411771942185 + 6.938893903907228*^-18*I, -0.05566570523201789 + 0.050079270732523204*I}, {-0.05566570523201789 - 0.050079270732523204*I, 0.5454858822805779 - 6.938893903907228*^-18*I}}
12.280000000000001	{{0.45380615837992155 + 0.*I, -0.055671540513150236 + 0.049226477160912316*I}, {-0.055671540513150264 - 0.049226477160912316*I, 0.5461938416200789 + 0.*I}}
12.290000000000001	{{0.4531144497060893 + 0.*I, -0.05567736076012267 + 0.04836177812689411*I}, {-0.05567736076012261 - 0.04836177812689411*I, 0.5468855502939101 + 0.*I}}
12.3	{{0.45243914344310593 + 3.469446951953614*^-18*I, -0.05568316601844697 + 0.04748548436846746*I}, {-0.05568316601844697 - 0.04748548436846746*I, 0.5475608565568941 - 3.469446951953614*^-18*I}}
12.31	{{0.4517803855036444 + 3.469446951953614*^-18*I, -0.05568895633348936 + 0.04659790874327065*I}, {-0.05568895633348933 - 0.04659790874327065*I, 0.5482196144963554 - 3.469446951953614*^-18*I}}
12.32	{{0.4511383159594142 - 1.0408340855860843*^-17*I, -0.05569473175047099 + 0.045699366107456896*I}, {-0.05569473175047099 - 0.04569936610745687*I, 0.5488616840405851 + 1.0408340855860843*^-17*I}}
12.33	{{0.45051306903531635 + 0.*I, -0.055700492314469 + 0.044790173195302097*I}, {-0.055700492314469 - 0.04479017319530212*I, 0.5494869309646835 + 0.*I}}
12.34	{{0.44990477310616145 + 6.938893903907228*^-18*I, -0.05570623807041647 + 0.04387064849961617*I}, {-0.0557062380704165 - 0.04387064849961619*I, 0.550095226893838 - 6.938893903907228*^-18*I}}
12.35	{{0.4493135506959029 + 1.0408340855860843*^-17*I, -0.05571196906310322 + 0.04294111215302575*I}, {-0.055711969063103245 - 0.042941112153025755*I, 0.5506864493040968 - 6.938893903907228*^-18*I}}
12.36	{{0.4487395184793188 + 6.938893903907228*^-18*I, -0.05571768533717572 + 0.042001885810196746*I}, {-0.05571768533717569 - 0.04200188581019673*I, 0.551260481520681 - 3.469446951953614*^-18*I}}
12.370000000000001	{{0.4481827872860915 + 6.938893903907228*^-18*I, -0.05572338693713849 + 0.04105329253105655*I}, {-0.055723386937138464 - 0.04105329253105654*I, 0.5518172127139076 - 3.469446951953614*^-18*I}}
12.38	{{0.4476434621072253 + 6.938893903907228*^-18*I, -0.05572907390735368 + 0.04009565666507634*I}, {-0.05572907390735368 - 0.04009565666507635*I, 0.5523565378927738 - 1.0408340855860843*^-17*I}}
12.39	{{0.4471216421037338 - 1.0408340855860843*^-17*I, -0.05573474629204217 + 0.0391293037366712*I}, {-0.05573474629204217 - 0.039129303736671214*I, 0.5528783578962659 + 6.938893903907228*^-18*I}}
12.4	{{0.44661742061754295 - 3.469446951953614*^-18*I, -0.0557404041352835 + 0.03815456033176874*I}, {-0.0557404041352835 - 0.038154560331768735*I, 0.553382579382457 + 0.*I}}
12.41	{{0.4461308851845415 + 0.*I, -0.05574604748101636 + 0.037171753985599805*I}, {-0.055746047481016386 - 0.03717175398559979*I, 0.5538691148154576 + 0.*I}}
12.42	{{0.4456621175497155 + 0.*I, -0.05575167637303993 + 0.03618121307175409*I}, {-0.05575167637303999 - 0.03618121307175409*I, 0.5543378824502847 + 0.*I}}
12.43	{{0.44521119368429235 + 0.*I, -0.055757290855013186 + 0.03518326669254666*I}, {-0.055757290855013186 - 0.03518326669254666*I, 0.5547888063157076 + 0.*I}}
12.44	{{0.44477818380484513 - 3.469446951953614*^-18*I, -0.055762890970455864 + 0.03417824457073419*I}, {-0.05576289097045589 - 0.03417824457073419*I, 0.5552218161951543 + 3.469446951953614*^-18*I}}
12.450000000000001	{{0.44436315239427104 + 6.938893903907228*^-18*I, -0.05576847676274907 + 0.033166476942619275*I}, {-0.055768476762749014 - 0.033166476942619275*I, 0.5556368476057286 - 6.938893903907228*^-18*I}}
12.46	{{0.44396615822458596 - 3.469446951953614*^-18*I, -0.055774048275135574 + 0.032148294452574125*I}, {-0.055774048275135546 - 0.032148294452574125*I, 0.5560338417754136 + 3.469446951953614*^-18*I}}
12.47	{{0.44358725438146457 + 8.673617379884035*^-18*I, -0.055779605550719924 + 0.031124028049015137*I}, {-0.055779605550719924 - 0.031124028049015137*I, 0.5564127456185346 - 8.673617379884035*^-18*I}}
12.48	{{0.4432264882904581 + 0.*I, -0.055785148632469445 + 0.03009400888185471*I}, {-0.05578514863246942 - 0.03009400888185471*I, 0.5567735117095411 + 0.*I}}
12.49	{{0.44288390174481596 + 0.*I, -0.05579067756321465 + 0.029058568201453486*I}, {-0.05579067756321465 - 0.029058568201453493*I, 0.5571160982551835 + 0.*I}}
12.5	{{0.44255953093485023 - 1.734723475976807*^-18*I, -0.05579619238564912 + 0.028018037259094748*I}, {-0.05579619238564909 - 0.028018037259094748*I, 0.5574404690651493 + 1.734723475976807*^-18*I}}
12.51	{{0.4422534064787681 - 5.204170427930421*^-18*I, -0.05580169314233058 + 0.026972747208995604*I}, {-0.05580169314233058 - 0.02697274720899561*I, 0.5577465935212309 + 3.469446951953614*^-18*I}}
12.52	{{0.44196555345490746 + 0.*I, -0.05580717987568107 + 0.025923029011869214*I}, {-0.05580717987568107 - 0.025923029011869204*I, 0.5580344465450926 + 0.*I}}
12.530000000000001	{{0.44169599143530325 - 1.734723475976807*^-18*I, -0.05581265262798696 + 0.024869213340051467*I}, {-0.05581265262798696 - 0.02486921334005148*I, 0.558304008564697 + 1.734723475976807*^-18*I}}
12.540000000000001	{{0.4414447345205269 - 5.204170427930421*^-18*I, -0.055818111441400475 + 0.023811630484196336*I}, {-0.055818111441400475 - 0.023811630484196343*I, 0.5585552654794733 + 5.204170427930421*^-18*I}}
12.55	{{0.44121179137572 + 0.*I, -0.055823556357939313 + 0.022750610261543056*I}, {-0.055823556357939286 - 0.022750610261543066*I, 0.5587882086242801 + 0.*I}}
12.56	{{0.4409971652677669 + 8.673617379884035*^-18*I, -0.055828987419486775 + 0.021686481925763133*I}, {-0.055828987419486775 - 0.02168648192576314*I, 0.5590028347322331 - 8.673617379884035*^-18*I}}
12.57	{{0.44080085410353537 - 8.673617379884035*^-18*I, -0.05583440466779338 + 0.020619574078378458*I}, {-0.05583440466779338 - 0.02061957407837845*I, 0.559199145896464 + 8.673617379884035*^-18*I}}
12.58	{{0.44062285046912675 - 5.204170427930421*^-18*I, -0.05583980814447634 + 0.019550214581748916*I}, {-0.055839808144476366 - 0.019550214581748906*I, 0.5593771495308728 + 3.469446951953614*^-18*I}}
12.59	{{0.4404631416700666 - 3.469446951953614*^-18*I, -0.055845197891019854 + 0.018478730473625467*I}, {-0.05584519789101983 - 0.01847873047362547*I, 0.559536858329932 + 5.204170427930421*^-18*I}}
12.6	{{0.44032170977238627 + 3.469446951953614*^-18*I, -0.05585057394877671 + 0.01740544788325282*I}, {-0.05585057394877674 - 0.01740544788325282*I, 0.5596782902276134 - 3.469446951953614*^-18*I}}
12.61	{{0.44019853164451883 - 5.204170427930421*^-18*I, -0.05585593635896738 + 0.016330691949013848*I}, {-0.05585593635896735 - 0.016330691949013848*I, 0.5598014683554807 + 5.204170427930421*^-18*I}}
12.620000000000001	{{0.44009357899997337 + 2.6020852139652106*^-18*I, -0.05586128516268127 + 0.01525478673760048*I}, {-0.05586128516268124 - 0.015254786737600477*I, 0.559906421000026 - 1.734723475976807*^-18*I}}
12.63	{{0.4400068184407119 - 1.734723475976807*^-18*I, -0.0558666204008767 + 0.01417805516469144*I}, {-0.0558666204008767 - 0.014178055164691443*I, 0.5599931815592885 + 2.6020852139652106*^-18*I}}
12.64	{{0.4399382115011824 - 8.673617379884035*^-18*I, -0.05587194211438157 + 0.01310081891711957*I}, {-0.05587194211438157 - 0.013100818917119575*I, 0.560061788498817 + 7.806255641895632*^-18*I}}
12.65	{{0.43988771469296384 + 2.6020852139652106*^-18*I, -0.055877250343894264 + 0.012023398376505706*I}, {-0.05587725034389429 - 0.012023398376505706*I, 0.5601122853070364 - 2.6020852139652106*^-18*I}}
12.66	{{0.43985527954995196 + 3.469446951953614*^-18*I, -0.055882545129982614 + 0.010946112544336377*I}, {-0.055882545129982586 - 0.010946112544336377*I, 0.5601447204500479 - 3.469446951953614*^-18*I}}
12.67	{{0.4398408526740609 + 3.469446951953614*^-18*I, -0.055887826513085964 + 0.009869278968457773*I}, {-0.05588782651308599 - 0.009869278968457773*I, 0.560159147325938 - 3.469446951953614*^-18*I}}
12.68	{{0.4398443757813775 - 3.469446951953614*^-18*I, -0.05589309453351485 + 0.008793213670961548*I}, {-0.05589309453351482 - 0.008793213670961551*I, 0.5601556242186216 + 2.6020852139652106*^-18*I}}
12.69	{{0.43986578574872726 + 0.*I, -0.05589834923145112 + 0.007718231077429743*I}, {-0.055898349231451094 - 0.007718231077429738*I, 0.5601342142512726 + 0.*I}}
12.700000000000001	{{0.4399050146606164 - 4.7704895589362195*^-18*I, -0.05590359064694883 + 0.006644643947508173*I}, {-0.05590359064694883 - 0.006644643947508168*I, 0.5600949853393825 + 4.7704895589362195*^-18*I}}
12.71	{{0.4399619898565065 + 1.3010426069826053*^-18*I, -0.055908818819934814 + 0.005572763306781553*I}, {-0.055908818819934814 - 0.005572763306781553*I, 0.560038010143493 - 1.3010426069826053*^-18*I}}
12.72	{{0.440036633978376 + 3.469446951953614*^-18*I, -0.05591403379020818 + 0.004502898379906274*I}, {-0.05591403379020826 - 0.004502898379906274*I, 0.5599633660216232 - 3.469446951953614*^-18*I}}
12.73	{{0.4401288650185497 - 1.951563910473908*^-18*I, -0.05591923559744216 + 0.0034353565249769704*I}, {-0.05591923559744216 - 0.0034353565249769704*I, 0.5598711349814499 + 1.951563910473908*^-18*I}}
12.74	{{0.440238596367748 + 3.2526065174565133*^-18*I, -0.055924424281182855 + 0.0023704431690834762*I}, {-0.05592442428118288 - 0.0023704431690834762*I, 0.5597614036322511 - 3.2526065174565133*^-18*I}}
12.75	{{0.4403657368633369 - 4.9873299934333204*^-18*I, -0.05592959988085136 + 0.00130846174502324*I}, {-0.05592959988085139 - 0.00130846174502324*I, 0.5596342631366626 + 4.9873299934333204*^-18*I}}
12.76	{{0.44051019083774146 + 1.0842021724855044*^-19*I, -0.055934762435742524 + 0.00024971362913409463*I}, {-0.055934762435742524 - 0.00024971362913409463*I, 0.5594898091622584 - 1.0842021724855044*^-19*I}}
12.77	{{0.4406718581670057 - 1.0842021724855044*^-19*I, -0.05593991198502679 - 0.0008055019197949702*I}, {-0.05593991198502685 + 0.0008055019197949758*I, 0.5593281418329941 + 1.0842021724855044*^-19*I}}
12.780000000000001	{{0.4408506343194718 - 3.577867169202165*^-18*I, -0.055945048567749456 - 0.001856887820572457*I}, {-0.055945048567749456 + 0.0018568878205724513*I, 0.5591493656805286 + 3.686287386450715*^-18*I}}
12.790000000000001	{{0.4410464104045547 + 1.951563910473908*^-18*I, -0.05595017222283194 - 0.0029041492286481715*I}, {-0.05595017222283194 + 0.0029041492286481715*I, 0.5589535895954444 - 1.951563910473908*^-18*I}}
12.8	{{0.44125907322160707 - 1.734723475976807*^-18*I, -0.055955282989071764 - 0.003946993594199311*I}, {-0.055955282989071764 + 0.003946993594199304*I, 0.5587409267783932 + 1.3010426069826053*^-18*I}}
12.81	{{0.4414885053088371 - 6.938893903907228*^-18*I, -0.055960380905142965 - 0.0049851307192916115*I}, {-0.0559603809051431 + 0.0049851307192916115*I, 0.558511494691163 + 6.938893903907228*^-18*I}}
12.82	{{0.4417345849922927 - 2.168404344971009*^-18*I, -0.05596546600959648 - 0.006018272814157011*I}, {-0.055965466009596565 + 0.006018272814157011*I, 0.5582654150077071 + 2.168404344971009*^-18*I}}
12.83	{{0.44199718643487973 + 0.*I, -0.055970538340860826 - 0.007046134552630218*I}, {-0.055970538340860854 + 0.007046134552630218*I, 0.55800281356512 + 0.*I}}
12.84	{{0.44227617968541777 + 0.*I, -0.0559755979372423 - 0.008068433126780497*I}, {-0.05597559793724233 + 0.008068433126780492*I, 0.5577238203145816 + 0.*I}}
12.85	{{0.44257143072772476 + 2.6020852139652106*^-18*I, -0.05598064483692505 - 0.009084888300777454*I}, {-0.05598064483692505 + 0.009084888300777454*I, 0.5574285692722745 - 2.6020852139652106*^-18*I}}
12.86	{{0.44288280152972637 + 4.336808689942018*^-18*I, -0.05598567907797228 - 0.010095222464031137*I}, {-0.05598567907797225 + 0.01009522246403114*I, 0.5571171984702743 - 4.336808689942018*^-18*I}}
12.870000000000001	{{0.4432101500925883 - 1.3010426069826053*^-17*I, -0.05599070069832557 - 0.01109916068364429*I}, {-0.05599070069832557 + 0.0110991606836443*I, 0.556789849907412 + 1.214306433183765*^-17*I}}
12.88	{{0.4435533304998803 - 3.469446951953614*^-18*I, -0.05599570973580645 - 0.012096430756208627*I}, {-0.05599570973580642 + 0.012096430756208627*I, 0.5564466695001198 + 3.469446951953614*^-18*I}}
12.89	{{0.4439121929667627 + 0.*I, -0.05600070622811576 - 0.013086763258989734*I}, {-0.05600070622811576 + 0.01308676325898973*I, 0.556087807033236 + 0.*I}}
12.9	{{0.4442865838892142 - 9.540979117872439*^-18*I, -0.056005690212835135 - 0.014069891600528975*I}, {-0.056005690212835135 + 0.014069891600528985*I, 0.555713416110786 + 9.540979117872439*^-18*I}}
12.91	{{0.4446763458932933 + 3.469446951953614*^-18*I, -0.05601066172742572 - 0.015045552070696883*I}, {-0.05601066172742572 + 0.015045552070696883*I, 0.5553236541067057 - 3.469446951953614*^-18*I}}
12.92	{{0.4450813178844676 + 5.204170427930421*^-18*I, -0.056015620809230504 - 0.016013483890234874*I}, {-0.056015620809230504 + 0.016013483890234867*I, 0.5549186821155329 - 6.938893903907228*^-18*I}}
12.93	{{0.44550133509698986 - 1.734723475976807*^-18*I, -0.05602056749547327 - 0.016973429259812982*I}, {-0.05602056749547327 + 0.016973429259812982*I, 0.5544986649030108 + 1.734723475976807*^-18*I}}
12.94	{{0.44593622914336783 + 1.734723475976807*^-18*I, -0.05602550182325983 - 0.017925133408633775*I}, {-0.05602550182325988 + 0.01792513340863378*I, 0.5540637708566327 - 3.469446951953614*^-18*I}}
12.950000000000001	{{0.4463858280639182 + 0.*I, -0.056030423829577736 - 0.018868344642612896*I}, {-0.05603042382957768 + 0.018868344642612896*I, 0.5536141719360811 + 0.*I}}
12.96	{{0.4468499563764372 + 1.734723475976807*^-18*I, -0.05603533355129739 - 0.019802814392161402*I}, {-0.056035333551297306 + 0.019802814392161402*I, 0.5531500436235618 - 1.734723475976807*^-18*I}}
12.97	{{0.4473284351259964 + 0.*I, -0.05604023102517178 - 0.020728297259595272*I}, {-0.05604023102517178 + 0.020728297259595265*I, 0.5526715648740038 + 0.*I}}
12.98	{{0.4478210819348906 + 0.*I, -0.05604511628783709 - 0.021644551066196588*I}, {-0.05604511628783715 + 0.021644551066196588*I, 0.5521789180651097 + 0.*I}}
12.99	{{0.44832771105276126 + 5.204170427930421*^-18*I, -0.05604998937581343 - 0.02255133689894448*I}, {-0.05604998937581343 + 0.022551336898944493*I, 0.5516722889472387 - 5.204170427930421*^-18*I}}
13.	{{0.44884813340691054 - 5.204170427930421*^-18*I, -0.05605485032550461 - 0.02344841915694066*I}, {-0.05605485032550461 + 0.02344841915694066*I, 0.5511518665930895 + 5.204170427930421*^-18*I}}
13.01	{{0.44938215665283654 - 3.469446951953614*^-18*I, -0.05605969917319875 - 0.024335565597541544*I}, {-0.056059699173198724 + 0.024335565597541544*I, 0.5506178433471631 + 3.469446951953614*^-18*I}}
13.02	{{0.4499295852250149 - 5.204170427930421*^-18*I, -0.05606453595506897 - 0.025212547382217294*I}, {-0.05606453595506897 + 0.02521254738221728*I, 0.5500704147749842 + 5.204170427930421*^-18*I}}
13.030000000000001	{{0.4504902203879518 + 5.204170427930421*^-18*I, -0.05606936070717344 - 0.026079139122145968*I}, {-0.0560693607071735 + 0.026079139122145968*I, 0.5495097796120488 - 5.204170427930421*^-18*I}}
13.040000000000001	{{0.45106386028753154 - 1.0408340855860843*^-17*I, -0.05607417346545582 - 0.026935118923559095*I}, {-0.05607417346545579 + 0.026935118923559095*I, 0.548936139712469 + 1.0408340855860843*^-17*I}}
13.05	{{0.45165030000270057 + 3.469446951953614*^-18*I, -0.05607897426574546 - 0.02778026843284437*I}, {-0.05607897426574546 + 0.02778026843284437*I, 0.5483496999972993 - 3.469446951953614*^-18*I}}
13.06	{{0.4522493315975016 + 0.*I, -0.0560837631437581 - 0.028614372881412147*I}, {-0.0560837631437581 + 0.028614372881412147*I, 0.5477506684024992 + 0.*I}}
13.07	{{0.4528607441734903 + 5.204170427930421*^-18*I, -0.05608854013509587 - 0.029437221130333188*I}, {-0.05608854013509593 + 0.029437221130333188*I, 0.5471392558265086 - 5.204170427930421*^-18*I}}
13.08	{{0.45348432392258 + 0.*I, -0.0560933052752485 - 0.030248605714744557*I}, {-0.05609330527524847 + 0.030248605714744557*I, 0.5465156760774198 + 0.*I}}
13.09	{{0.45411985418031386 + 3.469446951953614*^-18*I, -0.05609805859959238 - 0.03104832288802882*I}, {-0.05609805859959241 + 0.03104832288802882*I, 0.5458801458196848 - 3.469446951953614*^-18*I}}
13.1	{{0.4547671154796338 + 0.*I, -0.05610280014339178 - 0.0318361726657613*I}, {-0.05610280014339178 + 0.0318361726657613*I, 0.5452328845203652 + 0.*I}}
13.11	{{0.45542588560513786 + 6.938893903907228*^-18*I, -0.056107529941799655 - 0.03261195886941901*I}, {-0.0561075299417996 + 0.032611958869419026*I, 0.544574114394862 - 6.938893903907228*^-18*I}}
13.120000000000001	{{0.45609593964788586 + 3.469446951953614*^-18*I, -0.05611224802985626 - 0.03337548916984788*I}, {-0.05611224802985626 + 0.03337548916984788*I, 0.5439040603521141 - 3.469446951953614*^-18*I}}
13.13	{{0.45677705006076935 + 0.*I, -0.056116954442491374 - 0.034126575130475206*I}, {-0.056116954442491374 + 0.03412657513047519*I, 0.5432229499392305 + 0.*I}}
13.14	{{0.4574689867144783 + 0.*I, -0.05612164921452406 - 0.034865032250257375*I}, {-0.056121649214524005 + 0.03486503225025737*I, 0.5425310132855216 + 0.*I}}
13.15	{{0.4581715169540949 + 0.*I, -0.0561263323806625 - 0.03559068000634727*I}, {-0.05612633238066253 + 0.035590680006347276*I, 0.5418284830459061 + 0.*I}}
13.16	{{0.45888440565634153 + 0.*I, -0.05613100397550491 - 0.03630334189646672*I}, {-0.056131003975504884 + 0.03630334189646671*I, 0.5411155943436584 + 3.469446951953614*^-18*I}}
13.17	{{0.45960741528751936 + 0.*I, -0.05613566403353984 - 0.03700284548096224*I}, {-0.05613566403353981 + 0.037002845480962235*I, 0.5403925847124806 + 0.*I}}
13.18	{{0.46034030596214925 + 0.*I, -0.05614031258914634 - 0.037689022424526084*I}, {-0.05614031258914634 + 0.03768902242452608*I, 0.5396596940378505 + 0.*I}}
13.19	{{0.4610828355023609 + 0.*I, -0.0561449496765945 - 0.03836170853755841*I}, {-0.05614494967659453 + 0.03836170853755842*I, 0.5389171644976397 + 0.*I}}
13.200000000000001	{{0.4618347594980361 + 0.*I, -0.056149575330045526 - 0.0390207438171434*I}, {-0.05614957533004558 + 0.0390207438171434*I, 0.5381652405019625 + 0.*I}}
13.21	{{0.46259583136775684 - 3.469446951953614*^-18*I, -0.056154189583552644 - 0.03966597248761529*I}, {-0.05615418958355267 + 0.03966597248761529*I, 0.5374041686322434 + 3.469446951953614*^-18*I}}
13.22	{{0.46336580242054326 - 6.938893903907228*^-18*I, -0.05615879247106062 - 0.04029724304068218*I}, {-0.05615879247106065 + 0.04029724304068217*I, 0.5366341975794562 + 6.938893903907228*^-18*I}}
13.23	{{0.46414442191845084 + 3.469446951953614*^-18*I, -0.056163384026407 - 0.04091440827507746*I}, {-0.056163384026407 + 0.04091440827507746*I, 0.5358555780815488 - 3.469446951953614*^-18*I}}
13.24	{{0.46493143714000457 + 0.*I, -0.05616796428332188 - 0.041517325335705735*I}, {-0.05616796428332188 + 0.04151732533570575*I, 0.5350685628599954 + 0.*I}}
13.25	{{0.4657265934445174 + 0.*I, -0.05617253327542815 - 0.04210585575224807*I}, {-0.05617253327542818 + 0.042105855752248074*I, 0.5342734065554816 + 0.*I}}
13.26	{{0.46652963433729966 + 0.*I, -0.05617709103624258 - 0.042679865477188765*I}, {-0.05617709103624258 + 0.04267986547718876*I, 0.5334703656626993 - 3.469446951953614*^-18*I}}
13.27	{{0.46734030153577355 + 0.*I, -0.05618163759917574 - 0.04323922492322743*I}, {-0.05618163759917574 + 0.043239224923227425*I, 0.5326596984642263 + 0.*I}}
13.280000000000001	{{0.4681583350365139 + 3.469446951953614*^-18*I, -0.056186172997531536 - 0.043783809000035215*I}, {-0.056186172997531536 + 0.04378380900003522*I, 0.5318416649634861 + 0.*I}}
13.290000000000001	{{0.4689834731832223 + 0.*I, -0.056190697264509065 - 0.04431349715031231*I}, {-0.056190697264509065 + 0.04431349715031231*I, 0.5310165268167765 + 0.*I}}
13.3	{{0.46981545273565145 + 0.*I, -0.05619521043320225 - 0.04482817338510864*I}, {-0.05619521043320222 + 0.04482817338510864*I, 0.5301845472643483 + 0.*I}}
13.31	{{0.4706540089394719 + 0.*I, -0.056199712536599555 - 0.04532772631835782*I}, {-0.056199712536599555 + 0.0453277263183578*I, 0.529345991060528 + 0.*I}}
13.32	{{0.471498875597113 + 0.*I, -0.05620420360758527 - 0.04581204920058389*I}, {-0.05620420360758524 + 0.04581204920058389*I, 0.5285011244028879 + 0.*I}}
13.33	{{0.47234978513955905 + 0.*I, -0.056208683678939636 - 0.04628103995173327*I}, {-0.05620868367893961 + 0.04628103995173327*I, 0.5276502148604414 + 0.*I}}
13.34	{{0.47320646869911737 + 0.*I, -0.05621315278333866 - 0.046734601193083654*I}, {-0.05621315278333863 + 0.046734601193083654*I, 0.5267935313008826 + 0.*I}}
13.35	{{0.4740686561831505 - 6.938893903907228*^-18*I, -0.056217610953355424 - 0.04717264027818411*I}, {-0.056217610953355396 + 0.04717264027818411*I, 0.5259313438168507 + 6.938893903907228*^-18*I}}
13.36	{{0.47493607634877 - 3.469446951953614*^-18*I, -0.0562220582214589 - 0.047595069322776865*I}, {-0.0562220582214589 + 0.047595069322776865*I, 0.5250639236512294 + 3.469446951953614*^-18*I}}
13.370000000000001	{{0.47580845687850026 - 3.469446951953614*^-18*I, -0.05622649462001625 - 0.04800180523365105*I}, {-0.056226494620016276 + 0.04800180523365105*I, 0.5241915431214994 + 3.469446951953614*^-18*I}}
13.38	{{0.47668552445687945 + 0.*I, -0.056230920181291666 - 0.048392769736380056*I}, {-0.056230920181291694 + 0.048392769736380056*I, 0.5233144755431208 + 0.*I}}
13.39	{{0.4775670048480159 + 0.*I, -0.05623533493744687 - 0.04876788940189264*I}, {-0.056235334937446896 + 0.04876788940189264*I, 0.5224329951519835 + 0.*I}}
13.4	{{0.4784526229740723 + 0.*I, -0.05623973892054235 - 0.04912709567182655*I}, {-0.05623973892054235 + 0.04912709567182655*I, 0.5215473770259277 + 0.*I}}
13.41	{{0.47934210299466173 - 6.938893903907228*^-18*I, -0.056244132162536625 - 0.04947032488261562*I}, {-0.05624413216253665 + 0.04947032488261562*I, 0.5206578970053373 + 6.938893903907228*^-18*I}}
13.42	{{0.4802351683871541 - 1.0408340855860843*^-17*I, -0.05624851469528716 - 0.04979751828826075*I}, {-0.05624851469528716 + 0.04979751828826075*I, 0.5197648316128453 + 1.0408340855860843*^-17*I}}
13.43	{{0.48113154202785174 + 0.*I, -0.05625288655055055 - 0.050108622081733056*I}, {-0.05625288655055055 + 0.050108622081733056*I, 0.5188684579721474 + 0.*I}}
13.44	{{0.48203094627403587 + 0.*I, -0.0562572477599832 - 0.05040358741496215*I}, {-0.0562572477599832 + 0.05040358741496215*I, 0.5179690537259636 + 0.*I}}
13.450000000000001	{{0.482933103046842 + 0.*I, -0.05626159835514058 - 0.050682370417358395*I}, {-0.05626159835514061 + 0.050682370417358395*I, 0.5170668969531578 + 0.*I}}
13.46	{{0.4838377339149462 + 0.*I, -0.056265938367479035 - 0.05094493221282183*I}, {-0.05626593836747906 + 0.05094493221282183*I, 0.5161622660850536 + 0.*I}}
13.47	{{0.484744560179035 + 0.*I, -0.05627026782835498 - 0.05119123893518961*I}, {-0.05627026782835498 + 0.05119123893518961*I, 0.5152554398209642 + 0.*I}}
13.48	{{0.48565330295702336 - 3.469446951953614*^-18*I, -0.056274586769025775 - 0.0514212617420752*I}, {-0.05627458676902575 + 0.0514212617420752*I, 0.5143466970429771 + 3.469446951953614*^-18*I}}
13.49	{{0.48656368326998456 - 3.469446951953614*^-18*I, -0.056278895220649744 - 0.05163497682705244*I}, {-0.05627889522064969 + 0.05163497682705245*I, 0.5134363167300157 + 6.938893903907228*^-18*I}}
13.5	{{0.48747542212877104 + 0.*I, -0.05628319321428646 - 0.05183236543014119*I}, {-0.05628319321428646 + 0.05183236543014119*I, 0.512524577871229 + 0.*I}}
13.51	{{0.48838824062126984 + 0.*I, -0.056287480780897736 - 0.05201341384654897*I}, {-0.05628748078089771 + 0.05201341384654897*I, 0.5116117593787304 + 0.*I}}
13.52	{{0.48930186000026243 + 3.469446951953614*^-18*I, -0.056291757951347 - 0.05217811343362726*I}, {-0.056291757951347 + 0.05217811343362726*I, 0.5106981399997376 - 3.469446951953614*^-18*I}}
13.530000000000001	{{0.4902160017718491 - 6.938893903907228*^-18*I, -0.056296024756400165 - 0.05232646061600093*I}, {-0.05629602475640019 + 0.05232646061600093*I, 0.5097839982281506 + 6.938893903907228*^-18*I}}
13.540000000000001	{{0.4911303877843859 + 0.*I, -0.05630028122672617 - 0.05245845688883203*I}, {-0.05630028122672617 + 0.05245845688883203*I, 0.508869612215613 + 0.*I}}
13.55	{{0.49204474031789425 + 0.*I, -0.05630452739289635 - 0.05257410881917829*I}, {-0.05630452739289635 + 0.05257410881917829*I, 0.5079552596821046 + 0.*I}}
13.56	{{0.49295878217389133 + 0.*I, -0.05630876328538589 - 0.052673428045412585*I}, {-0.05630876328538589 + 0.052673428045412585*I, 0.5070412178261078 + 0.*I}}
13.57	{{0.49387223676559255 + 0.*I, -0.0563129889345734 - 0.05275643127466703*I}, {-0.05631298893457337 + 0.05275643127466703*I, 0.506127763234407 + 0.*I}}
13.58	{{0.4947848282084356 + 3.469446951953614*^-18*I, -0.05631720437074128 - 0.05282314027827023*I}, {-0.05631720437074128 + 0.05282314027827023*I, 0.5052151717915644 - 3.469446951953614*^-18*I}}
13.59	{{0.49569628141087047 - 3.469446951953614*^-18*I, -0.05632140962407656 - 0.05287358188514757*I}, {-0.0563214096240765 + 0.05287358188514757*I, 0.5043037185891288 + 3.469446951953614*^-18*I}}
13.6	{{0.49660632216536205 + 0.*I, -0.05632560472467049 - 0.05290778797315569*I}, {-0.05632560472467052 + 0.05290778797315569*I, 0.5033936778346371 + 0.*I}}
13.61	{{0.4975146772395459 + 1.0408340855860843*^-17*I, -0.05632978970251945 - 0.05292579545832542*I}, {-0.05632978970251945 + 0.05292579545832542*I, 0.5024853227604541 - 1.0408340855860843*^-17*I}}
13.620000000000001	{{0.4984210744674811 + 6.938893903907228*^-18*I, -0.05633396458752507 - 0.05292764628198973*I}, {-0.0563339645875251 + 0.05292764628198973*I, 0.5015789255325194 - 6.938893903907228*^-18*I}}
13.63	{{0.4993252428409441 + 3.469446951953614*^-18*I, -0.05633812940949395 - 0.05291338739577463*I}, {-0.05633812940949395 + 0.05291338739577463*I, 0.5006747571590557 - 3.469446951953614*^-18*I}}
13.64	{{0.5002269126006985 + 0.*I, -0.05634228419813944 - 0.05288307074443467*I}, {-0.05634228419813947 + 0.05288307074443467*I, 0.4997730873993028 + 0.*I}}
13.65	{{0.501125815327674 + 0.*I, -0.05634642898307976 - 0.052836753246516696*I}, {-0.05634642898307976 + 0.052836753246516696*I, 0.498874184672326 + 0.*I}}
13.66	{{0.5020216840340115 + 0.*I, -0.05635056379384076 - 0.05277449677283674*I}, {-0.05635056379384076 + 0.05277449677283674*I, 0.4979783159659882 + 0.*I}}
13.67	{{0.5029142532538832 - 3.469446951953614*^-18*I, -0.05635468865985416 - 0.05269636812276046*I}, {-0.05635468865985413 + 0.05269636812276046*I, 0.49708574674611594 + 3.469446951953614*^-18*I}}
13.68	{{0.5038032591340494 + 0.*I, -0.05635880361045928 - 0.05260243899827686*I}, {-0.05635880361045925 + 0.05260243899827686*I, 0.49619674086595106 + 0.*I}}
13.69	{{0.5046884395240642 + 6.938893903907228*^-18*I, -0.05636290867490243 - 0.052492785975860386*I}, {-0.0563629086749024 + 0.052492785975860365*I, 0.4953115604759349 - 6.938893903907228*^-18*I}}
13.700000000000001	{{0.5055695340660914 + 0.*I, -0.05636700388233748 - 0.05236749047611723*I}, {-0.056367003882337535 + 0.05236749047611723*I, 0.4944304659339086 + 0.*I}}
13.71	{{0.5064462842842312 + 0.*I, -0.0563710892618266 - 0.05222663873121607*I}, {-0.0563710892618266 + 0.05222663873121607*I, 0.4935537157157696 + 0.*I}}
13.72	{{0.5073184336733233 + 0.*I, -0.05637516484233965 - 0.05207032175010487*I}, {-0.05637516484233965 + 0.05207032175010487*I, 0.49268156632667737 + 0.*I}}
13.73	{{0.5081857277871412 + 0.*I, -0.05637923065275541 - 0.051898635281518835*I}, {-0.05637923065275546 + 0.051898635281518814*I, 0.49181427221285917 + 0.*I}}
13.74	{{0.5090479143259168 + 0.*I, -0.05638328672186152 - 0.051711679774787245*I}, {-0.05638328672186152 + 0.051711679774787224*I, 0.49095208567408277 + 0.*I}}
13.75	{{0.509904743223129 + 0.*I, -0.05638733307835467 - 0.05150956033845051*I}, {-0.05638733307835464 + 0.05150956033845051*I, 0.4900952567768714 + 0.*I}}
13.76	{{0.5107559667314869 + 0.*I, -0.056391369750840525 - 0.05129238669669919*I}, {-0.056391369750840525 + 0.05129238669669919*I, 0.4892440332685131 + 0.*I}}
13.77	{{0.5116013395080525 + 0.*I, -0.056395396767835115 - 0.051060273143652704*I}, {-0.056395396767835115 + 0.05106027314365268*I, 0.48839866049194647 + 0.*I}}
13.780000000000001	{{0.5124406186984233 + 0.*I, -0.05639941415776403 - 0.05081333849549547*I}, {-0.056399414157764005 + 0.05081333849549547*I, 0.4875593813015768 + 0.*I}}
13.790000000000001	{{0.5132735640199142 + 0.*I, -0.05640342194896325 - 0.05055170604049302*I}, {-0.05640342194896328 + 0.05055170604049302*I, 0.486726435980085 + 0.*I}}
13.8	{{0.5140999378436883 + 6.938893903907228*^-18*I, -0.05640742016967962 - 0.05027550348691184*I}, {-0.05640742016967962 + 0.05027550348691183*I, 0.48590006215631154 - 3.469446951953614*^-18*I}}
13.81	{{0.5149195052757479 + 0.*I, -0.056411408848070194 - 0.04998486290886979*I}, {-0.05641140884807022 + 0.04998486290886979*I, 0.4850804947242509 + 0.*I}}
13.82	{{0.5157320342367506 + 6.938893903907228*^-18*I, -0.05641538801220397 - 0.0496799206901476*I}, {-0.05641538801220397 + 0.0496799206901476*I, 0.48426796576324943 - 6.938893903907228*^-18*I}}
13.83	{{0.5165372955405618 + 0.*I, -0.056419357690060734 - 0.049360817465993176*I}, {-0.056419357690060734 + 0.0493608174659932*I, 0.48346270445943745 + 0.*I}}
13.84	{{0.5173350629715128 + 0.*I, -0.05642331790953242 - 0.04902769806295321*I}, {-0.05642331790953242 + 0.04902769806295319*I, 0.4826649370284873 + 0.*I}}
13.85	{{0.5181251133602753 + 0.*I, -0.05642726869842282 - 0.048680711436770455*I}, {-0.05642726869842282 + 0.048680711436770455*I, 0.48187488663972444 + 0.*I}}
13.86	{{0.5189072266583219 - 6.938893903907228*^-18*I, -0.05643121008444818 - 0.048320010608384825*I}, {-0.05643121008444821 + 0.04832001060838484*I, 0.48109277334167844 + 3.469446951953614*^-18*I}}
13.870000000000001	{{0.5196811860108932 + 0.*I, -0.05643514209523695 - 0.047945752598082876*I}, {-0.05643514209523695 + 0.047945752598082876*I, 0.4803188139891067 + 0.*I}}
13.88	{{0.520446777828437 + 0.*I, -0.0564390647583308 - 0.047558098357837184*I}, {-0.056439064758330826 + 0.047558098357837184*I, 0.47955322217156415 + 0.*I}}
13.89	{{0.5212037918564467 + 3.469446951953614*^-18*I, -0.056442978101184565 - 0.04715721270188444*I}, {-0.05644297810118454 + 0.047157212701884416*I, 0.4787962081435528 - 3.469446951953614*^-18*I}}
13.9	{{0.5219520212436717 + 0.*I, -0.05644688215116628 - 0.046743264235590526*I}, {-0.05644688215116628 + 0.046743264235590526*I, 0.47804797875632826 + 0.*I}}
13.91	{{0.52269126260862 + 0.*I, -0.05645077693555789 - 0.046316425282652444*I}, {-0.05645077693555786 + 0.046316425282652444*I, 0.47730873739138 + 0.*I}}
13.92	{{0.5234213161043364 + 6.938893903907228*^-18*I, -0.056454662481555506 - 0.04587687181069182*I}, {-0.056454662481555534 + 0.04587687181069182*I, 0.47657868389566493 - 6.938893903907228*^-18*I}}
13.93	{{0.5241419854813847 + 0.*I, -0.05645853881626883 - 0.045424783355292896*I}, {-0.05645853881626883 + 0.045424783355292896*I, 0.4758580145186144 + 0.*I}}
13.94	{{0.524853078149016 + 0.*I, -0.05646240596672303 - 0.04496034294254195*I}, {-0.05646240596672303 + 0.04496034294254193*I, 0.4751469218509833 + 0.*I}}
13.950000000000001	{{0.52555440523445 + 0.*I, -0.05646626395985746 - 0.04448373701012744*I}, {-0.05646626395985743 + 0.04448373701012744*I, 0.4744455947655495 + 0.*I}}
13.96	{{0.5262457816402608 - 3.469446951953614*^-18*I, -0.05647011282252673 - 0.043995155327059846*I}, {-0.0564701128225267 + 0.043995155327059846*I, 0.4737542183597394 + 3.469446951953614*^-18*I}}
13.97	{{0.5269270260998129 - 3.469446951953614*^-18*I, -0.056473952581500814 - 0.04349479091207058*I}, {-0.056473952581500786 + 0.04349479091207058*I, 0.47307297390018677 + 3.469446951953614*^-18*I}}
13.98	{{0.5275979612307176 + 0.*I, -0.056477783263465586 - 0.04298283995075712*I}, {-0.056477783263465586 + 0.042982839950757135*I, 0.47240203876928194 + 0.*I}}
13.99	{{0.5282584135862748 - 6.938893903907228*^-18*I, -0.05648160489502285 - 0.042459501711533676*I}, {-0.056481604895022824 + 0.04245950171153368*I, 0.47174158641372455 + 6.938893903907228*^-18*I}}
14.	{{0.5289082137048758 + 0.*I, -0.056485417502689955 - 0.041924978460454516*I}, {-0.05648541750268998 + 0.041924978460454516*I, 0.4710917862951248 + 0.*I}}
14.01	{{0.5295471961573311 + 3.469446951953614*^-18*I, -0.056489221112901444 - 0.041379475374976604*I}, {-0.056489221112901444 + 0.041379475374976604*I, 0.4704528038426692 - 3.469446951953614*^-18*I}}
14.02	{{0.5301751995921112 + 3.469446951953614*^-18*I, -0.05649301575200846 - 0.04082320045672727*I}, {-0.05649301575200846 + 0.04082320045672727*I, 0.46982480040788943 - 3.469446951953614*^-18*I}}
14.030000000000001	{{0.5307920667784615 + 0.*I, -0.05649680144627878 - 0.040256364443344315*I}, {-0.05649680144627875 + 0.040256364443344315*I, 0.469207933221537 + 0.*I}}
14.040000000000001	{{0.5313976446473894 + 3.469446951953614*^-18*I, -0.05650057822189805 - 0.03967918071946032*I}, {-0.05650057822189805 + 0.03967918071946032*I, 0.4686023553526102 - 3.469446951953614*^-18*I}}
14.05	{{0.5319917843304844 + 6.938893903907228*^-18*I, -0.056504346104969044 - 0.039091865226894854*I}, {-0.056504346104969044 + 0.03909186522689484*I, 0.46800821566951534 - 6.938893903907228*^-18*I}}
14.06	{{0.5325743411965833 - 3.469446951953614*^-18*I, -0.05650810512151236 - 0.03849463637412884*I}, {-0.05650810512151236 + 0.038494636374128824*I, 0.4674256588034169 + 3.469446951953614*^-18*I}}
14.07	{{0.5331451748862419 - 6.938893903907228*^-18*I, -0.056511855297466995 - 0.0378877149451293*I}, {-0.05651185529746694 + 0.03788771494512931*I, 0.46685482511375775 + 1.0408340855860843*^-17*I}}
14.08	{{0.533704149344024 + 0.*I, -0.05651559665868991 - 0.0372713240075937*I}, {-0.05651559665868988 + 0.03727132400759371*I, 0.4662958506559747 + 3.469446951953614*^-18*I}}
14.09	{{0.5342511328485883 + 0.*I, -0.05651932923095693 - 0.03664568882068459*I}, {-0.056519329230956955 + 0.03664568882068459*I, 0.4657488671514116 + 0.*I}}
14.1	{{0.5347859980405697 + 3.469446951953614*^-18*I, -0.056523053039962856 - 0.03601103674232575*I}, {-0.056523053039962856 + 0.03601103674232575*I, 0.46521400195943086 - 3.469446951953614*^-18*I}}
14.11	{{0.5353086219482628 - 3.469446951953614*^-18*I, -0.05652676811132101 - 0.03536759713612872*I}, {-0.05652676811132101 + 0.03536759713612872*I, 0.4646913780517365 + 3.469446951953614*^-18*I}}
14.120000000000001	{{0.5358188860110996 - 1.0408340855860843*^-17*I, -0.05653047447056511 - 0.03471560127801858*I}, {-0.05653047447056514 + 0.034715601278018586*I, 0.4641811139888995 + 6.938893903907228*^-18*I}}
14.13	{{0.5363166761009215 + 0.*I, -0.05653417214314774 - 0.03405528226263214*I}, {-0.05653417214314774 + 0.034055282262632144*I, 0.46368332389907907 + 0.*I}}
14.14	{{0.5368018825410592 + 0.*I, -0.05653786115444176 - 0.03338687490955159*I}, {-0.05653786115444176 + 0.03338687490955158*I, 0.46319811745894107 + 0.*I}}
14.15	{{0.5372744001232301 - 3.469446951953614*^-18*I, -0.05654154152973989 - 0.032710615669448176*I}, {-0.05654154152973989 + 0.03271061566944819*I, 0.4627255998767704 + 3.469446951953614*^-18*I}}
14.16	{{0.5377341281222502 + 0.*I, -0.05654521329425574 - 0.03202674253019913*I}, {-0.056545213294255714 + 0.03202674253019913*I, 0.4622658718777493 + 0.*I}}
14.17	{{0.538180970308591 + 3.469446951953614*^-18*I, -0.056548876473123344 - 0.03133549492304606*I}, {-0.05654887647312337 + 0.03133549492304606*I, 0.46181902969140887 - 3.469446951953614*^-18*I}}
14.18	{{0.5386148349587798 + 0.*I, -0.05655253109139785 - 0.030637113628861987*I}, {-0.05655253109139774 + 0.030637113628861987*I, 0.46138516504122057 + 0.*I}}
14.19	{{0.5390356348636742 + 1.734723475976807*^-18*I, -0.05655617717405528 - 0.029931840684590212*I}, {-0.05655617717405528 + 0.029931840684590212*I, 0.46096436513632555 - 1.734723475976807*^-18*I}}
14.200000000000001	{{0.5394432873346253 + 0.*I, -0.0565598147459937 - 0.02921991928991931*I}, {-0.0565598147459937 + 0.02921991928991931*I, 0.46055671266537435 + 0.*I}}
14.21	{{0.539837714207548 + 0.*I, -0.05656344383203224 - 0.028501593714257808*I}, {-0.05656344383203227 + 0.028501593714257808*I, 0.460162285792452 + 0.*I}}
14.22	{{0.5402188418449267 + 0.*I, -0.05656706445691245 - 0.02777710920406917*I}, {-0.056567064456912425 + 0.02777710920406917*I, 0.45978115815507203 + 0.*I}}
14.23	{{0.5405866011357869 + 8.673617379884035*^-18*I, -0.05657067664529805 - 0.027046711890626185*I}, {-0.05657067664529805 + 0.02704671189062617*I, 0.45941339886421284 - 8.673617379884035*^-18*I}}
14.24	{{0.5409409274936438 + 0.*I, -0.0565742804217754 - 0.026310648698246487*I}, {-0.05657428042177534 + 0.026310648698246487*I, 0.4590590725063567 + 0.*I}}
14.25	{{0.5412817608524794 - 1.734723475976807*^-18*I, -0.05657787581085266 - 0.025569167253061964*I}, {-0.05657787581085266 + 0.025569167253061964*I, 0.4587182391475198 + 1.734723475976807*^-18*I}}
14.26	{{0.5416090456607693 + 0.*I, -0.05658146283696222 - 0.02482251579238026*I}, {-0.05658146283696225 + 0.02482251579238026*I, 0.45839095433923066 + 0.*I}}
14.27	{{0.5419227308735821 + 0.*I, -0.056585041524459034 - 0.024070943074692378*I}, {-0.05658504152445906 + 0.024070943074692368*I, 0.458077269126418 + 0.*I}}
14.280000000000001	{{0.5422227699428102 + 5.204170427930421*^-18*I, -0.05658861189762171 - 0.0233146982903761*I}, {-0.05658861189762168 + 0.0233146982903761*I, 0.45777723005718973 - 5.204170427930421*^-18*I}}
14.290000000000001	{{0.5425091208055484 + 1.734723475976807*^-18*I, -0.05659217398065258 - 0.022554030973147295*I}, {-0.05659217398065258 + 0.022554030973147295*I, 0.45749087919445247 - 1.734723475976807*^-18*I}}
14.3	{{0.542781745870665 + 0.*I, -0.05659572779767752 - 0.021789190912306865*I}, {-0.056595727797677464 + 0.021789190912306865*I, 0.4572182541293351 + 0.*I}}
14.31	{{0.5430406120036113 + 0.*I, -0.05659927337274745 - 0.021020428065829846*I}, {-0.05659927337274742 + 0.021020428065829846*I, 0.4569593879963877 + 0.*I}}
14.32	{{0.5432856905095002 - 3.469446951953614*^-18*I, -0.05660281072983708 - 0.020247992474339827*I}, {-0.05660281072983703 + 0.020247992474339838*I, 0.4567143094905001 + 5.204170427930421*^-18*I}}
14.33	{{0.5435169571144952 + 0.*I, -0.05660633989284611 - 0.019472134176014035*I}, {-0.05660633989284611 + 0.019472134176014035*I, 0.45648304288550356 + 0.*I}}
14.34	{{0.5437343919455742 + 5.204170427930421*^-18*I, -0.05660986088559922 - 0.01869310312245595*I}, {-0.05660986088559927 + 0.018693103122455944*I, 0.45626560805442584 - 5.204170427930421*^-18*I}}
14.35	{{0.5439379795086751 - 1.734723475976807*^-18*I, -0.056613373731846134 - 0.017911149095575257*I}, {-0.056613373731846134 + 0.017911149095575257*I, 0.45606202049132527 + 1.734723475976807*^-18*I}}
14.36	{{0.5441277086653058 + 0.*I, -0.05661687845526192 - 0.017126521625512755*I}, {-0.05661687845526192 + 0.017126521625512755*I, 0.4558722913346939 + 0.*I}}
14.370000000000001	{{0.5443035726076424 - 3.469446951953614*^-18*I, -0.056620375079447643 - 0.01633946990964063*I}, {-0.0566203750794477 + 0.01633946990964063*I, 0.45569642739235783 + 3.469446951953614*^-18*I}}
14.38	{{0.5444655688321622 + 2.6020852139652106*^-18*I, -0.05662386362793012 - 0.01555024273267348*I}, {-0.05662386362793012 + 0.01555024273267347*I, 0.45553443116783676 - 2.6020852139652106*^-18*I}}
14.39	{{0.5446136991118775 + 1.474514954580286*^-17*I, -0.056627344124162426 - 0.014759088387917244*I}, {-0.056627344124162426 + 0.014759088387917233*I, 0.45538630088812243 - 1.474514954580286*^-17*I}}
14.4	{{0.5447479694671884 + 0.*I, -0.05663081659152375 - 0.01396625459968398*I}, {-0.0566308165915238 + 0.01396625459968398*I, 0.45525203053281127 + 0.*I}}
14.41	{{0.5448683901354358 + 3.469446951953614*^-18*I, -0.05663428105332036 - 0.013171988446899647*I}, {-0.05663428105332036 + 0.013171988446899647*I, 0.45513160986456425 - 3.469446951953614*^-18*I}}
14.42	{{0.5449749755391748 + 0.*I, -0.05663773753278492 - 0.012376536287923706*I}, {-0.05663773753278492 + 0.012376536287923706*I, 0.45502502446082493 + 0.*I}}
14.43	{{0.5450677442532377 + 7.806255641895632*^-18*I, -0.05664118605307772 - 0.011580143686606165*I}, {-0.05664118605307769 + 0.011580143686606155*I, 0.45493225574676355 - 6.938893903907228*^-18*I}}
14.44	{{0.5451467189706177 + 1.734723475976807*^-18*I, -0.05664462663728553 - 0.010783055339595775*I}, {-0.056644626637285506 + 0.010783055339595775*I, 0.4548532810293806 - 1.734723475976807*^-18*I}}
14.450000000000001	{{0.5452119264672497 + 0.*I, -0.056648059308423926 - 0.00998551500492082*I}, {-0.0566480593084239 + 0.00998551500492082*I, 0.45478807353274897 + 0.*I}}
14.46	{{0.5452633975656964 - 1.734723475976807*^-18*I, -0.05665148408943538 - 0.009187765431852062*I}, {-0.05665148408943538 + 0.009187765431852062*I, 0.45473660243430364 + 1.734723475976807*^-18*I}}
14.47	{{0.5453011670978287 + 1.734723475976807*^-18*I, -0.05665490100319068 - 0.008390048292062517*I}, {-0.056654901003190705 + 0.008390048292062517*I, 0.4546988329021704 - 1.734723475976807*^-18*I}}
14.48	{{0.5453252738665322 + 0.*I, -0.056658310072488866 - 0.007592604112093873*I}, {-0.05665831007248892 + 0.007592604112093862*I, 0.45467472613346804 + 0.*I}}
14.49	{{0.5453357606064752 + 0.*I, -0.056661711320057595 - 0.0067956722071352725*I}, {-0.05666171132005757 + 0.0067956722071352725*I, 0.4546642393935244 + 0.*I}}
14.5	{{0.5453326739440165 + 0.*I, -0.05666510476855327 - 0.005999490616124014*I}, {-0.056665104768553326 + 0.005999490616124014*I, 0.4546673260559839 + 0.*I}}
14.51	{{0.5453160643562684 + 0.*I, -0.05666849044056105 - 0.005204296038167869*I}, {-0.05666849044056105 + 0.005204296038167869*I, 0.4546839356437315 + 0.*I}}
14.52	{{0.5452859861293892 + 3.469446951953614*^-18*I, -0.0566718683585955 - 0.004410323770292307*I}, {-0.0566718683585955 + 0.004410323770292298*I, 0.45471401387061083 - 3.469446951953614*^-18*I}}
14.530000000000001	{{0.5452424973161291 + 1.951563910473908*^-18*I, -0.05667523854510051 - 0.0036178076465142256*I}, {-0.05667523854510054 + 0.0036178076465142256*I, 0.45475750268387033 - 1.951563910473908*^-18*I}}
14.540000000000001	{{0.5451856596926941 - 5.204170427930421*^-18*I, -0.05667860102244987 - 0.002826979978237371*I}, {-0.056678601022449815 + 0.002826979978237371*I, 0.4548143403073056 + 5.204170427930421*^-18*I}}
14.55	{{0.5451155387149569 + 0.*I, -0.056681955812946855 - 0.0020380714959651494*I}, {-0.05668195581294688 + 0.0020380714959651494*I, 0.4548844612850438 + 0.*I}}
14.56	{{0.5450322034740687 - 1.734723475976807*^-18*I, -0.056685302938825094 - 0.0012513112923294*I}, {-0.056685302938825066 + 0.0012513112923294*I, 0.45496779652593117 + 1.734723475976807*^-18*I}}
14.57	{{0.5449357266515155 - 8.61940727125976*^-18*I, -0.0566886424222485 - 0.0004669267664222241*I}, {-0.056688642422248525 + 0.0004669267664222342*I, 0.4550642733484836 + 8.61940727125976*^-18*I}}
14.58	{{0.5448261844736516 + 0.*I, -0.05669197428531203 + 0.0003148564305753896*I}, {-0.05669197428531203 - 0.0003148564305753896*I, 0.4551738155263486 + 0.*I}}
14.59	{{0.544703656665757 + 0.*I, -0.05669529855004024 + 0.0010938144484783946*I}, {-0.05669529855004021 - 0.0010938144484783946*I, 0.45529634333424174 + 0.*I}}
14.6	{{0.544568226405669 + 0.*I, -0.056698615238390315 + 0.001869725289910313*I}, {-0.056698615238390315 - 0.001869725289910313*I, 0.45543177359433146 + 0.*I}}
14.61	{{0.5444199802769967 - 1.734723475976807*^-18*I, -0.05670192437224891 + 0.002642368860856837*I}, {-0.05670192437224897 - 0.002642368860856837*I, 0.455580019723002 + 1.734723475976807*^-18*I}}
14.620000000000001	{{0.5442590082220007 + 8.673617379884035*^-18*I, -0.0567052259734358 + 0.0034115270199736097*I}, {-0.05670522597343575 - 0.0034115270199736192*I, 0.4557409917779992 - 8.456776945386935*^-18*I}}
14.63	{{0.5440854034941222 + 4.336808689942018*^-19*I, -0.05670852006370122 + 0.004176983626667781*I}, {-0.056708520063701195 - 0.004176983626667781*I, 0.45591459650587773 - 4.336808689942018*^-19*I}}
14.64	{{0.5438992626102441 - 1.734723475976807*^-18*I, -0.05671180666472814 + 0.00493852458796918*I}, {-0.056711806664728026 - 0.00493852458796918*I, 0.4561007373897565 + 1.734723475976807*^-18*I}}
14.65	{{0.5437006853026835 + 1.734723475976807*^-18*I, -0.05671508579813078 + 0.005695937904210414*I}, {-0.05671508579813078 - 0.005695937904210414*I, 0.4562993146973169 - 1.734723475976807*^-18*I}}
14.66	{{0.5434897744709658 + 3.0357660829594124*^-18*I, -0.05671835748545653 + 0.006449013713535951*I}, {-0.05671835748545653 - 0.006449013713535951*I, 0.45651022552903353 - 3.0357660829594124*^-18*I}}
14.67	{{0.5432666361334046 + 2.168404344971009*^-18*I, -0.056721621748185125 + 0.007197544335262275*I}, {-0.05672162174818518 - 0.007197544335262285*I, 0.4567333638665956 - 1.734723475976807*^-18*I}}
14.68	{{0.5430313793785122 + 1.734723475976807*^-18*I, -0.05672487860772868 + 0.007941324312108245*I}, {-0.05672487860772865 - 0.007941324312108245*I, 0.45696862062148735 - 1.734723475976807*^-18*I}}
14.69	{{0.542784116316283 + 1.734723475976807*^-18*I, -0.05672812808543298 + 0.008680150451322399*I}, {-0.056728128085432955 - 0.00868015045132241*I, 0.457215883683718 - 1.734723475976807*^-18*I}}
14.700000000000001	{{0.5425249620293531 + 0.*I, -0.05673137020257599 + 0.009413821864728155*I}, {-0.056731370202576015 - 0.009413821864728155*I, 0.45747503797064737 + 0.*I}}
14.71	{{0.5422540345240872 + 0.*I, -0.05673460498037036 + 0.010142140007710618*I}, {-0.05673460498037036 - 0.010142140007710618*I, 0.457745965475913 + 0.*I}}
14.72	{{0.541971454681589 + 0.*I, -0.0567378324399615 + 0.010864908717173816*I}, {-0.056737832439961444 - 0.010864908717173816*I, 0.45802854531841064 + 0.*I}}
14.73	{{0.5416773462086781 + 8.673617379884035*^-19*I, -0.05674105260242901 + 0.01158193424848818*I}, {-0.05674105260242901 - 0.01158193424848819*I, 0.4583226537913213 - 1.734723475976807*^-18*I}}
14.74	{{0.5413718355888386 + 0.*I, -0.05674426548878647 + 0.012293025311458858*I}, {-0.056744265488786444 - 0.012293025311458858*I, 0.4586281644111616 + 0.*I}}
14.75	{{0.5410550520331634 - 6.938893903907228*^-18*I, -0.056747471119981824 + 0.012997993105338659*I}, {-0.056747471119981824 - 0.01299799310533865*I, 0.4589449479668366 + 7.806255641895632*^-18*I}}
14.76	{{0.5407271274313143 + 0.*I, -0.05675066951689725 + 0.013696651352912004*I}, {-0.05675066951689728 - 0.013696651352912004*I, 0.4592728725686847 + 0.*I}}
14.77	{{0.5403881963025055 + 1.1275702593849246*^-17*I, -0.05675386070035032 + 0.014388816333677446*I}, {-0.05675386070035027 - 0.014388816333677456*I, 0.45961180369749544 - 1.1275702593849246*^-17*I}}
14.780000000000001	{{0.5400383957465197 - 2.6020852139652106*^-18*I, -0.05675704469109252 + 0.015074306916155578*I}, {-0.05675704469109247 - 0.015074306916155578*I, 0.4599616042534802 + 2.6020852139652106*^-18*I}}
14.790000000000001	{{0.5396778653947937 + 0.*I, -0.05676022150981122 + 0.015752944589346205*I}, {-0.05676022150981125 - 0.015752944589346205*I, 0.4603221346052068 + 0.*I}}
14.8	{{0.5393067473615443 + 0.*I, -0.05676339117712875 + 0.016424553493366252*I}, {-0.05676339117712881 - 0.016424553493366252*I, 0.4606932526384562 + 0.*I}}
14.81	{{0.5389251861949789 + 0.*I, -0.05676655371360334 + 0.01708896044929065*I}, {-0.05676655371360334 - 0.01708896044929065*I, 0.4610748138050213 + 0.*I}}
14.82	{{0.5385333288285777 + 0.*I, -0.056769709139728786 + 0.017745994988223393*I}, {-0.056769709139728786 - 0.017745994988223393*I, 0.4614666711714225 + 0.*I}}
14.83	{{0.5381313245324582 - 3.469446951953614*^-18*I, -0.05677285747593458 + 0.01839548937962586*I}, {-0.05677285747593458 - 0.01839548937962586*I, 0.46186867546754146 + 3.469446951953614*^-18*I}}
14.84	{{0.5377193248648279 + 0.*I, -0.0567759987425869 + 0.019037278658927747*I}, {-0.0567759987425869 - 0.019037278658927747*I, 0.46228067513517146 + 0.*I}}
14.85	{{0.5372974836235255 + 0.*I, -0.056779132959987905 + 0.019671200654442708*I}, {-0.056779132959987905 - 0.019671200654442708*I, 0.4627025163764741 + 0.*I}}
14.86	{{0.5368659567976526 - 8.673617379884035*^-18*I, -0.056782260148376285 + 0.020297096013617587*I}, {-0.05678226014837634 - 0.020297096013617566*I, 0.4631340432023467 + 8.673617379884035*^-18*I}}
14.870000000000001	{{0.5364249025192966 + 0.*I, -0.056785380327928014 + 0.020914808228636117*I}, {-0.056785380327928014 - 0.020914808228636117*I, 0.4635750974807026 + 0.*I}}
14.88	{{0.5359744810153433 - 1.734723475976807*^-18*I, -0.05678849351875573 + 0.021524183661399812*I}, {-0.056788493518755756 - 0.021524183661399812*I, 0.46402551898465744 + 1.734723475976807*^-18*I}}
14.89	{{0.53551485455937 + 0.*I, -0.056791599740908805 + 0.022125071567911773*I}, {-0.05679159974090875 - 0.022125071567911773*I, 0.46448514544062924 + 0.*I}}
14.9	{{0.5350461874236343 - 6.938893903907228*^-18*I, -0.05679469901437506 + 0.02271732412208116*I}, {-0.05679469901437506 - 0.02271732412208115*I, 0.4649538125763655 + 6.938893903907228*^-18*I}}
14.91	{{0.5345686458311223 - 6.938893903907228*^-18*I, -0.05679779135907875 + 0.023300796438970837*I}, {-0.05679779135907878 - 0.02330079643897083*I, 0.46543135416887604 + 8.673617379884035*^-18*I}}
14.92	{{0.5340823979076861 + 1.734723475976807*^-18*I, -0.05680087679488294 + 0.023875346597508396*I}, {-0.05680087679488299 - 0.023875346597508396*I, 0.4659176020923125 - 1.734723475976807*^-18*I}}
14.93	{{0.5335876136342295 + 0.*I, -0.05680395534158825 + 0.024440835662678594*I}, {-0.05680395534158822 - 0.024440835662678594*I, 0.46641238636577054 + 0.*I}}
14.94	{{0.533084464798958 + 1.734723475976807*^-18*I, -0.056807027018933254 + 0.024997127707214517*I}, {-0.056807027018933254 - 0.024997127707214517*I, 0.46691553520104123 - 1.734723475976807*^-18*I}}
14.950000000000001	{{0.5325731249496777 - 6.938893903907228*^-18*I, -0.05681009184659519 + 0.025544089832805185*I}, {-0.05681009184659516 - 0.025544089832805175*I, 0.4674268750503223 + 6.938893903907228*^-18*I}}
14.96	{{0.5320537693461196 + 3.469446951953614*^-18*I, -0.056813149844189975 + 0.026081592190834543*I}, {-0.056813149844189975 - 0.026081592190834554*I, 0.46794623065388063 - 3.469446951953614*^-18*I}}
14.97	{{0.5315265749122998 + 3.469446951953614*^-18*I, -0.056816201031272245 + 0.02660950800266613*I}, {-0.056816201031272245 - 0.026609508002666142*I, 0.46847342508770073 - 3.469446951953614*^-18*I}}
14.98	{{0.5309917201888865 - 3.469446951953614*^-18*I, -0.056819245427335324 + 0.027127713579486866*I}, {-0.056819245427335324 - 0.027127713579486866*I, 0.46900827981111193 + 3.469446951953614*^-18*I}}
14.99	{{0.5304493852855754 - 8.673617379884035*^-18*I, -0.05682228305181253 + 0.027636088341720932*I}, {-0.05682228305181253 - 0.027636088341720925*I, 0.4695506147144231 + 8.673617379884035*^-18*I}}
15.	{{0.5298997518334432 - 1.734723475976807*^-18*I, -0.056825313924075804 + 0.02813451483802551*I}, {-0.05682531392407583 - 0.0281345148380255*I, 0.4701002481665568 + 3.469446951953614*^-18*I}}
15.01	{{0.5293430029372812 + 5.204170427930421*^-18*I, -0.05682833806343662 + 0.02862287876387757*I}, {-0.056828338063436595 - 0.028622878763877584*I, 0.4706569970627167 - 5.204170427930421*^-18*I}}
15.02	{{0.5287793231278981 + 0.*I, -0.05683135548914703 + 0.02910106897975792*I}, {-0.056831355489147 - 0.029101068979757932*I, 0.47122067687210045 + 0.*I}}
15.030000000000001	{{0.5282088983143509 + 0.*I, -0.056834366220398336 + 0.029568977528941384*I}, {-0.05683436622039828 - 0.029568977528941384*I, 0.4717911016856493 + 0.*I}}
15.040000000000001	{{0.5276319157361202 - 1.734723475976807*^-18*I, -0.05683737027632188 + 0.030026499654896767*I}, {-0.05683737027632188 - 0.030026499654896757*I, 0.47236808426387966 + 3.469446951953614*^-18*I}}
15.05	{{0.527048563915203 - 5.204170427930421*^-18*I, -0.05684036767599024 + 0.030473533818301222*I}, {-0.05684036767599024 - 0.030473533818301216*I, 0.47295143608479684 + 5.204170427930421*^-18*I}}
15.06	{{0.5264590326080982 + 0.*I, -0.05684335843841562 + 0.030909981713670827*I}, {-0.05684335843841559 - 0.030909981713670837*I, 0.47354096739190066 + 0.*I}}
15.07	{{0.5258635127576865 - 6.938893903907228*^-18*I, -0.05684634258255153 + 0.03133574828560915*I}, {-0.05684634258255153 - 0.03133574828560914*I, 0.4741364872423135 + 6.938893903907228*^-18*I}}
15.08	{{0.5252621964449729 - 3.469446951953614*^-18*I, -0.056849320127292186 + 0.03175074174467203*I}, {-0.056849320127292186 - 0.03175074174467202*I, 0.4747378035550268 + 0.*I}}
15.09	{{0.5246552768406948 - 3.469446951953614*^-18*I, -0.05685229109147297 + 0.0321548735828486*I}, {-0.05685229109147297 - 0.0321548735828486*I, 0.47534472315930476 + 3.469446951953614*^-18*I}}
15.1	{{0.5240429481567609 + 0.*I, -0.05685525549387058 + 0.032548058588654394*I}, {-0.056855255493870605 - 0.032548058588654394*I, 0.47595705184323756 + 0.*I}}
15.11	{{0.523425405597524 + 0.*I, -0.056858213353203235 + 0.03293021486183121*I}, {-0.05685821335320321 - 0.032930214861831224*I, 0.4765745944024753 + 0.*I}}
15.120000000000001	{{0.5228028453108549 + 0.*I, -0.05686116468813088 + 0.03330126382764967*I}, {-0.05686116468813088 - 0.03330126382764967*I, 0.47719715468914514 + 0.*I}}
15.13	{{0.5221754643390211 + 0.*I, -0.05686410951725515 + 0.03366113025080537*I}, {-0.05686410951725515 - 0.03366113025080537*I, 0.47782453566097827 + 0.*I}}
15.14	{{0.5215434605693465 - 3.469446951953614*^-18*I, -0.05686704785911989 + 0.034009742248901215*I}, {-0.05686704785911989 - 0.034009742248901215*I, 0.478456539430653 + 3.469446951953614*^-18*I}}
15.15	{{0.5209070326846351 - 3.469446951953614*^-18*I, -0.05686997973221122 + 0.03434703130550536*I}, {-0.05686997973221122 - 0.03434703130550534*I, 0.47909296731536466 + 0.*I}}
15.16	{{0.5202663801133547 + 0.*I, -0.05687290515495791 + 0.03467293228277405*I}, {-0.05687290515495788 - 0.03467293228277405*I, 0.4797336198866452 + 0.*I}}
15.17	{{0.5196217029795646 + 0.*I, -0.05687582414573064 + 0.034987383433626076*I}, {-0.056875824145730614 - 0.034987383433626076*I, 0.4803782970204347 + 0.*I}}
15.18	{{0.5189732020525744 - 3.469446951953614*^-18*I, -0.05687873672284377 + 0.03529032641345636*I}, {-0.05687873672284374 - 0.03529032641345636*I, 0.4810267979474253 + 3.469446951953614*^-18*I}}
15.19	{{0.5183210786963213 - 3.469446951953614*^-18*I, -0.056881642904554164 + 0.0355817062913731*I}, {-0.05688164290455419 - 0.0355817062913731*I, 0.4816789213036783 + 3.469446951953614*^-18*I}}
15.200000000000001	{{0.5176655348184633 + 3.469446951953614*^-18*I, -0.056884542709061764 + 0.0358614715609423*I}, {-0.056884542709061764 - 0.03586147156094229*I, 0.4823344651815361 + 0.*I}}
15.21	{{0.5170067728191712 + 0.*I, -0.056887436154510446 + 0.036129574150423796*I}, {-0.05688743615451047 - 0.036129574150423796*I, 0.48299322718082943 + 0.*I}}
15.22	{{0.5163449955396104 + 3.469446951953614*^-18*I, -0.056890323258986714 + 0.036385969432479195*I}, {-0.056890323258986714 - 0.036385969432479195*I, 0.4836550044603882 - 3.469446951953614*^-18*I}}
15.23	{{0.5156804062101215 + 0.*I, -0.056893204040521866 + 0.036630616233334204*I}, {-0.056893204040521866 - 0.036630616233334204*I, 0.4843195937898773 + 0.*I}}
15.24	{{0.5150132083980626 - 3.469446951953614*^-18*I, -0.056896078517090304 + 0.0368634768413741*I}, {-0.056896078517090304 - 0.0368634768413741*I, 0.4849867916019378 + 3.469446951953614*^-18*I}}
15.25	{{0.5143436059553369 + 1.0408340855860843*^-17*I, -0.05689894670661069 + 0.03708451701515257*I}, {-0.05689894670661069 - 0.03708451701515258*I, 0.4856563940446622 - 6.938893903907228*^-18*I}}
15.26	{{0.5136718029655953 + 0.*I, -0.05690180862694644 + 0.03729370599079142*I}, {-0.05690180862694641 - 0.03729370599079143*I, 0.4863281970344049 + 0.*I}}
15.27	{{0.51299800369109 + 0.*I, -0.056904664295904656 + 0.03749101648874946*I}, {-0.05690466429590463 - 0.03749101648874947*I, 0.4870019963089091 + 3.469446951953614*^-18*I}}
15.280000000000001	{{0.5123224125192118 - 3.469446951953614*^-18*I, -0.056907513731237536 + 0.03767642471993733*I}, {-0.056907513731237536 - 0.03767642471993733*I, 0.487677587480788 + 3.469446951953614*^-18*I}}
15.290000000000001	{{0.511645233908677 + 0.*I, -0.056910356950642005 + 0.037849910391153915*I}, {-0.05691035695064203 - 0.0378499103911539*I, 0.4883547660913228 + 0.*I}}
15.3	{{0.5109666723353906 + 0.*I, -0.05691319397175995 + 0.03801145670982154*I}, {-0.05691319397175998 - 0.03801145670982155*I, 0.48903332766460983 + 0.*I}}
15.31	{{0.5102869322379707 - 1.0408340855860843*^-17*I, -0.0569160248121785 + 0.0381610503879939*I}, {-0.0569160248121785 - 0.03816105038799392*I, 0.48971306776202983 + 6.938893903907228*^-18*I}}
15.32	{{0.5096062179629478 + 0.*I, -0.056918849489429935 + 0.038298681645612134*I}, {-0.05691884948942996 - 0.038298681645612134*I, 0.49039378203705253 + 0.*I}}
15.33	{{0.5089247337096371 + 0.*I, -0.05692166802099227 + 0.038424344212984074*I}, {-0.056921668020992244 - 0.03842434421298406*I, 0.49107526629036286 + 3.469446951953614*^-18*I}}
15.34	{{0.5082426834746936 + 0.*I, -0.0569244804242888 + 0.03853803533246005*I}, {-0.05692448042428877 - 0.03853803533246005*I, 0.4917573165253052 + 0.*I}}
15.35	{{0.5075602709963577 + 0.*I, -0.05692728671668909 + 0.03863975575928032*I}, {-0.05692728671668912 - 0.03863975575928033*I, 0.49243972900364097 + 0.*I}}
15.36	{{0.5068776996983954 + 0.*I, -0.056930086915508965 + 0.03872950976156753*I}, {-0.05693008691550891 - 0.03872950976156751*I, 0.4931223003016041 + 0.*I}}
15.370000000000001	{{0.5061951726337484 - 3.469446951953614*^-18*I, -0.05693288103800967 + 0.038807305119438334*I}, {-0.05693288103800967 - 0.03880730511943833*I, 0.493804827366251 + 0.*I}}
15.38	{{0.5055128924279082 + 3.469446951953614*^-18*I, -0.056935669101399494 + 0.03887315312320838*I}, {-0.056935669101399494 - 0.03887315312320838*I, 0.49448710757209036 - 3.469446951953614*^-18*I}}
15.39	{{0.5048310612220182 + 0.*I, -0.0569384511228333 + 0.03892706857066509*I}, {-0.0569384511228333 - 0.038927068570665094*I, 0.4951689387779819 + 0.*I}}
15.4	{{0.5041498806157211 + 3.469446951953614*^-18*I, -0.056941227119411825 + 0.03896906976338155*I}, {-0.05694122711941185 - 0.038969069763381554*I, 0.4958501193842776 + 0.*I}}
15.41	{{0.5034695516097834 + 0.*I, -0.05694399710818396 + 0.03899917850204759*I}, {-0.056943997108183986 - 0.03899917850204759*I, 0.49653044839021687 + 0.*I}}
15.42	{{0.5027902745484797 - 3.469446951953614*^-18*I, -0.05694676110614463 + 0.03901742008079216*I}, {-0.05694676110614463 - 0.03901742008079216*I, 0.4972097254515202 + 3.469446951953614*^-18*I}}
15.43	{{0.5021122490617989 - 6.938893903907228*^-18*I, -0.056949519130236576 + 0.03902382328047245*I}, {-0.056949519130236576 - 0.03902382328047245*I, 0.49788775093820115 + 6.938893903907228*^-18*I}}
15.44	{{0.5014356740074543 + 0.*I, -0.056952271197349885 + 0.039018420360906476*I}, {-0.05695227119734986 - 0.039018420360906476*I, 0.4985643259925468 + 0.*I}}
15.450000000000001	{{0.5007607474127391 + 0.*I, -0.05695501732432187 + 0.03900124705202467*I}, {-0.05695501732432187 - 0.03900124705202467*I, 0.4992392525872603 + 0.*I}}
15.46	{{0.5000876664162555 - 3.469446951953614*^-18*I, -0.05695775752793805 + 0.03897234254391853*I}, {-0.05695775752793805 - 0.03897234254391853*I, 0.49991233358374476 + 3.469446951953614*^-18*I}}
15.47	{{0.4994166272095123 + 0.*I, -0.05696049182493146 + 0.0389317494757638*I}, {-0.05696049182493146 - 0.0389317494757638*I, 0.5005833727904864 + 0.*I}}
15.48	{{0.4987478249784586 - 3.469446951953614*^-18*I, -0.05696322023198372 + 0.03887951392359704*I}, {-0.05696322023198369 - 0.03887951392359704*I, 0.5012521750215411 + 3.469446951953614*^-18*I}}
15.49	{{0.4980814538449372 - 3.469446951953614*^-18*I, -0.05696594276572409 + 0.03881568538692551*I}, {-0.05696594276572403 - 0.03881568538692551*I, 0.5019185461550617 + 3.469446951953614*^-18*I}}
15.5	{{0.49741770680812325 - 3.469446951953614*^-18*I, -0.05696865944273086 + 0.03874031677415028*I}, {-0.05696865944273086 - 0.038740316774150296*I, 0.5025822931918769 + 3.469446951953614*^-18*I}}
15.51	{{0.49675677568594406 + 6.938893903907228*^-18*I, -0.0569713702795302 + 0.038653464386784825*I}, {-0.0569713702795302 - 0.038653464386784825*I, 0.5032432243140545 - 6.938893903907228*^-18*I}}
15.52	{{0.4960988510565423 + 0.*I, -0.0569740752925979 + 0.03855518790245143*I}, {-0.0569740752925979 - 0.03855518790245143*I, 0.503901148943457 + 0.*I}}
15.530000000000001	{{0.49544412219977985 + 0.*I, -0.05697677449835803 + 0.038445550356639144*I}, {-0.05697677449835803 - 0.03844555035663914*I, 0.5045558778002199 + 0.*I}}
15.540000000000001	{{0.4947927770388455 - 6.938893903907228*^-18*I, -0.056979467913183646 + 0.038324618123208254*I}, {-0.05697946791318376 - 0.038324618123208254*I, 0.5052072229611547 + 6.938893903907228*^-18*I}}
15.55	{{0.4941450020819788 + 0.*I, -0.05698215555339753 + 0.03819246089362775*I}, {-0.0569821555533975 - 0.038192460893627767*I, 0.5058549979180211 + 0.*I}}
15.56	{{0.4935009823643538 + 0.*I, -0.05698483743527172 + 0.03804915165493316*I}, {-0.05698483743527169 - 0.03804915165493317*I, 0.5064990176356448 + 0.*I}}
15.57	{{0.49286090139015615 + 0.*I, -0.05698751357502774 + 0.03789476666639317*I}, {-0.05698751357502774 - 0.03789476666639316*I, 0.5071390986098442 + 0.*I}}
15.58	{{0.49222494107487935 + 0.*I, -0.05699018398883657 + 0.037729385434876216*I}, {-0.056990183988836596 - 0.037729385434876216*I, 0.5077750589251206 + 0.*I}}
15.59	{{0.4915932816879002 + 0.*I, -0.05699284869281984 + 0.03755309068890799*I}, {-0.0569928486928199 - 0.03755309068890799*I, 0.5084067183121006 + 0.*I}}
15.6	{{0.49096610179533906 + 3.469446951953614*^-18*I, -0.05699550770304829 + 0.037365968351413356*I}, {-0.05699550770304829 - 0.037365968351413356*I, 0.50903389820466 - 3.469446951953614*^-18*I}}
15.610000000000001	{{0.4903435782032752 - 6.938893903907228*^-18*I, -0.05699816103554384 + 0.03716810751113749*I}, {-0.05699816103554381 - 0.03716810751113748*I, 0.5096564217967248 + 6.938893903907228*^-18*I}}
15.620000000000001	{{0.4897258859013204 + 3.469446951953614*^-18*I, -0.057000808706277856 + 0.03695960039274207*I}, {-0.05700080870627783 - 0.03695960039274207*I, 0.5102741140986786 - 3.469446951953614*^-18*I}}
15.63	{{0.48911319800662767 + 0.*I, -0.05700345073117297 + 0.036740542325575144*I}, {-0.057003450731172856 - 0.036740542325575144*I, 0.5108868019933729 + 0.*I}}
15.64	{{0.4885056857083355 + 0.*I, -0.05700608712610178 + 0.036511031711113535*I}, {-0.057006087126101807 - 0.03651103171111354*I, 0.5114943142916629 - 3.469446951953614*^-18*I}}
15.65	{{0.48790351821252614 + 0.*I, -0.05700871790688872 + 0.03627116998907879*I}, {-0.05700871790688869 - 0.0362711699890788*I, 0.5120964817874736 + 0.*I}}
15.66	{{0.48730686268769463 - 3.469446951953614*^-18*I, -0.05701134308930836 + 0.03602106160223044*I}, {-0.057011343089308386 - 0.03602106160223043*I, 0.5126931373123043 + 0.*I}}
15.67	{{0.4867158842108129 + 3.469446951953614*^-18*I, -0.05701396268908712 + 0.035760813959839655*I}, {-0.05701396268908712 - 0.035760813959839655*I, 0.5132841157891879 - 3.469446951953614*^-18*I}}
15.68	{{0.4861307457139863 - 3.469446951953614*^-18*I, -0.05701657672190186 + 0.035490537399850516*I}, {-0.05701657672190183 - 0.035490537399850516*I, 0.5138692542860134 + 3.469446951953614*^-18*I}}
15.69	{{0.48555160793178315 + 0.*I, -0.05701918520338184 + 0.03521034514973627*I}, {-0.05701918520338181 - 0.035210345149736276*I, 0.5144483920682168 + 0.*I}}
15.700000000000001	{{0.48497862934923747 + 0.*I, -0.057021788149107244 + 0.034920353286060246*I}, {-0.0570217881491073 - 0.034920353286060246*I, 0.5150213706507613 + 0.*I}}
15.71	{{0.4844119661505999 + 0.*I, -0.057024385574610786 + 0.03462068069275245*I}, {-0.057024385574610786 - 0.03462068069275245*I, 0.5155880338494006 + 0.*I}}
15.72	{{0.48385177216884395 - 3.469446951953614*^-18*I, -0.057026977495376274 + 0.034311449018115045*I}, {-0.05702697749537622 - 0.034311449018115045*I, 0.5161482278311553 + 3.469446951953614*^-18*I}}
15.73	{{0.48329819883600156 + 3.469446951953614*^-18*I, -0.05702956392684047 + 0.03399278263057154*I}, {-0.05702956392684047 - 0.03399278263057154*I, 0.5167018011639978 - 3.469446951953614*^-18*I}}
15.74	{{0.48275139513433074 + 3.469446951953614*^-18*I, -0.05703214488439168 + 0.03366480857317504*I}, {-0.05703214488439165 - 0.03366480857317504*I, 0.517248604865669 - 3.469446951953614*^-18*I}}
15.75	{{0.48221150754838105 + 3.469446951953614*^-18*I, -0.057034720383371124 + 0.033327656516895024*I}, {-0.05703472038337107 - 0.033327656516895024*I, 0.5177884924516194 - 3.469446951953614*^-18*I}}
15.76	{{0.48167868001798014 + 0.*I, -0.057037290439072075 + 0.032981458712701014*I}, {-0.0570372904390721 - 0.032981458712701014*I, 0.5183213199820192 + 0.*I}}
15.77	{{0.4811530538921889 + 0.*I, -0.05703985506674111 + 0.03262634994246482*I}, {-0.05703985506674111 - 0.03262634994246482*I, 0.5188469461078116 + 0.*I}}
15.780000000000001	{{0.480634767884244 + 0.*I, -0.057042414281577164 + 0.03226246746870469*I}, {-0.057042414281577164 - 0.03226246746870469*I, 0.5193652321157547 + 0.*I}}
15.790000000000001	{{0.4801239580275531 + 0.*I, -0.05704496809873266 + 0.03188995098319485*I}, {-0.05704496809873266 - 0.03188995098319485*I, 0.5198760419724464 + 0.*I}}
15.8	{{0.4796207576327416 + 0.*I, -0.05704751653331272 + 0.031508942554467394*I}, {-0.05704751653331272 - 0.031508942554467394*I, 0.520379242367259 + 0.*I}}
15.81	{{0.47912529724581643 - 1.734723475976807*^-18*I, -0.05705005960037615 + 0.031119586574233304*I}, {-0.05705005960037615 - 0.031119586574233304*I, 0.5208747027541821 + 1.734723475976807*^-18*I}}
15.82	{{0.47863770460746957 + 0.*I, -0.05705259731493495 + 0.030722029702751626*I}, {-0.05705259731493498 - 0.030722029702751626*I, 0.5213622953925311 + 0.*I}}
15.83	{{0.4781581046135345 + 0.*I, -0.05705512969195492 + 0.030316420813178088*I}, {-0.05705512969195492 - 0.030316420813178088*I, 0.5218418953864645 + 0.*I}}
15.84	{{0.47768661927666867 + 0.*I, -0.057057656746355656 + 0.02990291093492322*I}, {-0.057057656746355656 - 0.02990291093492322*I, 0.5223133807233292 + 0.*I}}
15.85	{{0.4772233676892489 + 0.*I, -0.057060178493010455 + 0.02948165319605477*I}, {-0.057060178493010455 - 0.02948165319605477*I, 0.5227766323107499 + 0.*I}}
15.860000000000001	{{0.4767684659875322 + 0.*I, -0.057062694946747095 + 0.02905280276477708*I}, {-0.057062694946747095 - 0.02905280276477708*I, 0.5232315340124678 + 0.*I}}
15.870000000000001	{{0.4763220273171099 + 0.*I, -0.057065206122347056 + 0.02861651679002561*I}, {-0.057065206122347 - 0.02861651679002561*I, 0.5236779726828908 + 0.*I}}
15.88	{{0.47588416179967113 + 0.*I, -0.057067712034546025 + 0.028172954341209522*I}, {-0.057067712034546 - 0.028172954341209522*I, 0.5241158382003275 + 0.*I}}
15.89	{{0.4754549765011149 + 0.*I, -0.05707021269803533 + 0.027722276347144234*I}, {-0.057070212698035305 - 0.02772227634714424*I, 0.5245450234988847 + 0.*I}}
15.9	{{0.47503457540101207 + 0.*I, -0.05707270812745985 + 0.02726464553420988*I}, {-0.05707270812745982 - 0.02726464553420988*I, 0.5249654245989894 + 0.*I}}
15.91	{{0.4746230593634658 + 3.469446951953614*^-18*I, -0.057075198337419475 + 0.02680022636377703*I}, {-0.0570751983374195 - 0.02680022636377702*I, 0.5253769406365354 - 5.204170427930421*^-18*I}}
15.92	{{0.4742205261093803 + 0.*I, -0.057077683342469265 + 0.0263291849689404*I}, {-0.057077683342469265 - 0.026329184968940388*I, 0.525779473890621 + 0.*I}}
15.93	{{0.47382707019014797 + 0.*I, -0.057080163157119335 + 0.025851689090601666*I}, {-0.05708016315711928 - 0.025851689090601666*I, 0.5261729298098529 + 0.*I}}
15.94	{{0.4734427829627903 + 0.*I, -0.05708263779583489 + 0.025367908012943887*I}, {-0.05708263779583486 - 0.025367908012943897*I, 0.5265572170372113 + 0.*I}}
15.950000000000001	{{0.4730677525665531 + 0.*I, -0.05708510727303642 + 0.02487801249834184*I}, {-0.05708510727303645 - 0.02487801249834183*I, 0.5269322474334464 + 0.*I}}
15.96	{{0.4727020639009908 + 0.*I, -0.05708757160310052 + 0.024382174721750933*I}, {-0.057087571603100545 - 0.024382174721750933*I, 0.5272979360990093 + 0.*I}}
15.97	{{0.47234579860552384 + 0.*I, -0.05709003080035871 + 0.023880568204618223*I}, {-0.05709003080035871 - 0.023880568204618223*I, 0.5276542013944768 + 0.*I}}
15.98	{{0.47199903504051166 + 0.*I, -0.05709248487909871 + 0.02337336774836395*I}, {-0.05709248487909871 - 0.02337336774836395*I, 0.528000964959487 + 0.*I}}
15.99	{{0.4716618482698375 + 5.204170427930421*^-18*I, -0.05709493385356412 + 0.02286074936747469*I}, {-0.05709493385356412 - 0.022860749367474682*I, 0.5283381517301612 - 5.204170427930421*^-18*I}}
16.	{{0.4713343100450028 + 0.*I, -0.05709737773795462 + 0.02234289022225625*I}, {-0.05709737773795462 - 0.02234289022225625*I, 0.5286656899549973 + 0.*I}}
16.01	{{0.4710164887907582 + 0.*I, -0.05709981654642593 + 0.02181996855129243*I}, {-0.057099816546425985 - 0.02181996855129243*I, 0.5289835112092409 + 0.*I}}
16.02	{{0.4707084495922703 + 0.*I, -0.057102250293090434 + 0.021292163603654372*I}, {-0.057102250293090434 - 0.021292163603654372*I, 0.5292915504077284 + 0.*I}}
16.03	{{0.4704102541838143 + 0.*I, -0.05710467899201707 + 0.020759655570907337*I}, {-0.0571046789920171 - 0.020759655570907337*I, 0.5295897458161856 + 0.*I}}
16.04	{{0.47012196093901165 - 5.204170427930421*^-18*I, -0.05710710265723101 + 0.020222625518963047*I}, {-0.05710710265723101 - 0.020222625518963047*I, 0.529878039060989 + 5.204170427930421*^-18*I}}
16.05	{{0.46984362486260467 + 0.*I, -0.05710952130271443 + 0.019681255319819714*I}, {-0.05710952130271443 - 0.019681255319819714*I, 0.5301563751373948 + 0.*I}}
16.06	{{0.4695752975837726 + 0.*I, -0.05711193494240685 + 0.01913572758324162*I}, {-0.05711193494240685 - 0.01913572758324162*I, 0.5304247024162282 + 0.*I}}
16.07	{{0.46931702735096825 + 0.*I, -0.05711434359020384 + 0.0185862255884184*I}, {-0.057114343590203814 - 0.0185862255884184*I, 0.5306829726490313 + 0.*I}}
16.080000000000002	{{0.46906885902830353 - 1.734723475976807*^-18*I, -0.05711674725995927 + 0.018032933215655564*I}, {-0.057116747259959244 - 0.018032933215655564*I, 0.5309311409716957 + 1.734723475976807*^-18*I}}
16.09	{{0.4688308340934405 - 1.734723475976807*^-18*I, -0.05711914596548359 + 0.01747603487813662*I}, {-0.05711914596548365 - 0.01747603487813662*I, 0.5311691659065586 + 1.734723475976807*^-18*I}}
16.1	{{0.4686029906370078 - 1.734723475976807*^-18*I, -0.0571215397205454 + 0.016915715453804908*I}, {-0.05712153972054537 - 0.016915715453804908*I, 0.5313970093629924 + 1.734723475976807*^-18*I}}
16.11	{{0.46838536336351755 + 1.734723475976807*^-18*I, -0.05712392853886994 + 0.01635216021741051*I}, {-0.05712392853886994 - 0.01635216021741051*I, 0.531614636636483 - 1.734723475976807*^-18*I}}
16.12	{{0.46817798359378193 + 0.*I, -0.057126312434141124 + 0.015785554772762594*I}, {-0.057126312434141124 - 0.015785554772762604*I, 0.5318220164062175 + 0.*I}}
16.13	{{0.46798087926881066 + 8.673617379884035*^-19*I, -0.05712869142000049 + 0.015216084985235856*I}, {-0.05712869142000046 - 0.015216084985235856*I, 0.532019120731189 - 8.673617379884035*^-19*I}}
16.14	{{0.46779407495517267 + 0.*I, -0.05713106551004729 + 0.014643936914568417*I}, {-0.05713106551004729 - 0.014643936914568417*I, 0.5322059250448282 + 0.*I}}
16.15	{{0.46761759185181445 - 1.734723475976807*^-18*I, -0.05713343471783899 + 0.014069296747999139*I}, {-0.05713343471783899 - 0.014069296747999139*I, 0.5323824081481847 + 1.734723475976807*^-18*I}}
16.16	{{0.46745144779832065 + 3.469446951953614*^-18*I, -0.057135799056891756 + 0.013492350733780025*I}, {-0.057135799056891756 - 0.013492350733780014*I, 0.5325485522016795 - 3.469446951953614*^-18*I}}
16.17	{{0.46729565728457817 + 0.*I, -0.057138158540679995 + 0.01291328511510971*I}, {-0.05713815854067994 - 0.01291328511510971*I, 0.5327043427154213 + 0.*I}}
16.18	{{0.4671502314618553 + 0.*I, -0.05714051318263633 + 0.01233228606452378*I}, {-0.05714051318263633 - 0.01233228606452378*I, 0.5328497685381439 + 0.*I}}
16.19	{{0.4670151781552482 + 0.*I, -0.05714286299615248 + 0.011749539618780985*I}, {-0.05714286299615248 - 0.011749539618780985*I, 0.5329848218447528 + 0.*I}}
16.2	{{0.46689050187748427 + 2.6020852139652106*^-18*I, -0.057145207994578534 + 0.011165231614287122*I}, {-0.057145207994578534 - 0.011165231614287122*I, 0.5331094981225158 - 2.6020852139652106*^-18*I}}
16.21	{{0.46677620384406876 + 0.*I, -0.057147548191224196 + 0.010579547623086483*I}, {-0.05714754819122422 - 0.010579547623086473*I, 0.5332237961559324 + 0.*I}}
16.22	{{0.4666722819897239 + 0.*I, -0.057149883599357604 + 0.009992672889464461*I}, {-0.057149883599357604 - 0.009992672889464451*I, 0.5333277180102772 + 0.*I}}
16.23	{{0.4665787309861252 - 5.204170427930421*^-18*I, -0.057152214232206455 + 0.00940479226718706*I}, {-0.05715221423220643 - 0.00940479226718707*I, 0.5334212690138748 + 5.204170427930421*^-18*I}}
16.240000000000002	{{0.4664955422608893 + 0.*I, -0.05715454010295773 + 0.008816090157419012*I}, {-0.057154540102957785 - 0.008816090157419012*I, 0.5335044577391097 + 0.*I}}
16.25	{{0.4664227040177901 + 0.*I, -0.05715686122475799 + 0.00822675044734649*I}, {-0.05715686122475799 - 0.00822675044734648*I, 0.5335772959822089 + 0.*I}}
16.26	{{0.4663602012581781 + 1.3010426069826053*^-18*I, -0.057159177610713235 + 0.007636956449537189*I}, {-0.057159177610713235 - 0.007636956449537189*I, 0.5336397987418215 - 1.3010426069826053*^-18*I}}
16.27	{{0.46630801580357195 + 1.3010426069826053*^-18*I, -0.057161489273889005 + 0.007046890842069843*I}, {-0.05716148927388898 - 0.007046890842069843*I, 0.5336919841964278 - 1.3010426069826053*^-18*I}}
16.28	{{0.4662661263193929 + 0.*I, -0.057163796227311076 + 0.006456735609455435*I}, {-0.057163796227311076 - 0.006456735609455444*I, 0.5337338736806065 + 0.*I}}
16.29	{{0.4662345083398119 + 3.903127820947816*^-18*I, -0.05716609848396531 + 0.005866671984384076*I}, {-0.05716609848396531 - 0.005866671984384067*I, 0.5337654916601886 - 3.469446951953614*^-18*I}}
16.3	{{0.46621313429367056 + 0.*I, -0.057168396056796966 + 0.005276880390316552*I}, {-0.05716839605679705 - 0.005276880390316552*I, 0.533786865706329 + 0.*I}}
16.31	{{0.46620197353146253 + 0.*I, -0.05717068895871244 + 0.004687540384950519*I}, {-0.05717068895871244 - 0.004687540384950519*I, 0.5337980264685364 + 0.*I}}
16.32	{{0.4662009923533198 - 8.673617379884035*^-19*I, -0.057172977202577996 + 0.004098830604577411*I}, {-0.057172977202578024 - 0.00409883060457742*I, 0.5337990076466801 + 8.673617379884035*^-19*I}}
16.330000000000002	{{0.46621015403798505 - 1.951563910473908*^-18*I, -0.05717526080122057 + 0.0035109287093592805*I}, {-0.05717526080122054 - 0.0035109287093592805*I, 0.5337898459620147 + 1.951563910473908*^-18*I}}
16.34	{{0.46622941887273917 + 1.5178830414797062*^-18*I, -0.05717753976742759 + 0.00292401132953751*I}, {-0.057177539767427565 - 0.00292401132953751*I, 0.5337705811272613 - 1.5178830414797062*^-18*I}}
16.35	{{0.4662587441842361 + 8.673617379884035*^-19*I, -0.057179814113947264 + 0.002338254012596849*I}, {-0.05717981411394732 - 0.002338254012596849*I, 0.5337412558157649 - 8.673617379884035*^-19*I}}
16.36	{{0.4662980843702253 + 0.*I, -0.05718208385348872 + 0.001753831171401571*I}, {-0.05718208385348872 - 0.0017538311714015802*I, 0.5337019156297749 + 0.*I}}
16.37	{{0.46634739093212085 + 1.8431436932253575*^-18*I, -0.05718434899872202 + 0.0011709160333147183*I}, {-0.05718434899872202 - 0.0011709160333147183*I, 0.5336526090678781 - 1.8431436932253575*^-18*I}}
16.38	{{0.4664066125083832 - 1.734723475976807*^-18*I, -0.057186609562279056 + 0.000589680590321117*I}, {-0.057186609562279056 - 0.000589680590321117*I, 0.5335933874916192 + 1.734723475976807*^-18*I}}
16.39	{{0.46647569490866847 + 3.3881317890172014*^-20*I, -0.05718886555675132 + 0.000010295550160625892*I}, {-0.05718886555675132 - 0.000010295550160625892*I, 0.5335243050913303 - 3.3881317890172014*^-20*I}}
16.4	{{0.46655458114875137 + 0.*I, -0.0571911169946934 - 0.0005670697115125395*I}, {-0.057191116994693425 + 0.0005670697115125395*I, 0.533445418851249 + 0.*I}}
16.41	{{0.46664321148611554 + 1.6263032587282567*^-18*I, -0.05719336388862062 - 0.0011422471979386632*I}, {-0.05719336388862062 + 0.0011422471979386723*I, 0.5333567885138839 - 1.734723475976807*^-18*I}}
16.42	{{0.46674152345625525 + 1.8431436932253575*^-18*I, -0.05719560625100967 - 0.0017150703370172617*I}, {-0.05719560625100967 + 0.0017150703370172617*I, 0.5332584765437447 - 1.8431436932253575*^-18*I}}
16.43	{{0.4668494519095934 + 0.*I, -0.05719784409429979 - 0.002285374026024855*I}, {-0.057197844094299816 + 0.002285374026024855*I, 0.5331505480904072 + 0.*I}}
16.44	{{0.4669669290490155 + 0.*I, -0.05720007743089131 - 0.002852994675277687*I}, {-0.05720007743089131 + 0.002852994675277687*I, 0.5330330709509841 + 0.*I}}
16.45	{{0.46709388446797495 + 4.336808689942018*^-18*I, -0.05720230627314704 - 0.0034177702507345196*I}, {-0.05720230627314707 + 0.0034177702507345283*I, 0.532906115532024 - 4.336808689942018*^-18*I}}
16.46	{{0.4672302451891321 - 3.469446951953614*^-18*I, -0.05720453063339165 - 0.003979540315541183*I}, {-0.05720453063339162 + 0.003979540315541183*I, 0.5327697548108683 + 3.469446951953614*^-18*I}}
16.47	{{0.46737593570349567 + 0.*I, -0.05720675052391186 - 0.0045381460705090524*I}, {-0.05720675052391183 + 0.0045381460705090524*I, 0.5326240642965023 + 0.*I}}
16.48	{{0.4675308780100512 - 8.673617379884035*^-19*I, -0.05720896595695768 - 0.0050934303935336505*I}, {-0.05720896595695768 + 0.005093430393533642*I, 0.5324691219899504 + 8.673617379884035*^-19*I}}
16.490000000000002	{{0.4676949916557972 + 0.*I, -0.05721117694474018 - 0.005645237877949265*I}, {-0.05721117694474018 + 0.005645237877949265*I, 0.5323050083442016 + 0.*I}}
16.5	{{0.4678681937762296 - 3.469446951953614*^-18*I, -0.057213383499434334 - 0.0061934148698249624*I}, {-0.057213383499434306 + 0.006193414869824972*I, 0.5321318062237708 + 3.903127820947816*^-18*I}}
16.51	{{0.4680503991361593 - 3.903127820947816*^-18*I, -0.057215585633176996 - 0.006737809504206285*I}, {-0.057215585633176996 + 0.006737809504206276*I, 0.5319496008638417 + 3.469446951953614*^-18*I}}
16.52	{{0.4682415201709029 + 0.*I, -0.057217783358068014 - 0.007278271740302798*I}, {-0.05721778335806804 + 0.007278271740302788*I, 0.5317584798290964 + 0.*I}}
16.53	{{0.46844146702777834 - 1.734723475976807*^-18*I, -0.0572199766861706 - 0.007814653395633725*I}, {-0.0572199766861706 + 0.007814653395633725*I, 0.5315585329722202 + 1.734723475976807*^-18*I}}
16.54	{{0.46865014760788026 + 8.673617379884035*^-19*I, -0.05722216562951077 - 0.008346808179131842*I}, {-0.05722216562951074 + 0.008346808179131842*I, 0.5313498523921204 - 8.673617379884035*^-19*I}}
16.55	{{0.4688674676081118 - 8.673617379884035*^-19*I, -0.05722435020007721 - 0.008874591723221126*I}, {-0.057224350200077184 + 0.008874591723221137*I, 0.5311325323918877 + 8.673617379884035*^-19*I}}
16.56	{{0.4690933305634545 - 1.734723475976807*^-18*I, -0.05722653040982306 - 0.009397861614868419*I}, {-0.057226530409823034 + 0.009397861614868408*I, 0.5309066694365453 + 1.734723475976807*^-18*I}}
16.57	{{0.4693276378894219 - 7.806255641895632*^-18*I, -0.057228706270663815 - 0.009916477425628033*I}, {-0.057228706270663815 + 0.009916477425628015*I, 0.5306723621105791 + 7.806255641895632*^-18*I}}
16.580000000000002	{{0.46957028892469443 - 3.469446951953614*^-18*I, -0.057230877794478996 - 0.010430300740682727*I}, {-0.057230877794479024 + 0.010430300740682727*I, 0.5304297110753053 + 3.469446951953614*^-18*I}}
16.59	{{0.46982118097390557 + 0.*I, -0.05723304499311177 - 0.010939195186896851*I}, {-0.05723304499311174 + 0.010939195186896851*I, 0.5301788190260933 + 0.*I}}
16.6	{{0.47008020935054184 + 0.*I, -0.05723520787836914 - 0.011443026459894373*I}, {-0.057235207878369054 + 0.011443026459894373*I, 0.529919790649457 + 0.*I}}
16.61	{{0.4703472674199458 + 0.*I, -0.05723736646202168 - 0.011941662350171443*I}, {-0.05723736646202168 + 0.011941662350171443*I, 0.5296527325800542 + 0.*I}}
16.62	{{0.4706222466423944 + 2.6020852139652106*^-18*I, -0.057239520755804324 - 0.012434972768262293*I}, {-0.057239520755804324 + 0.012434972768262293*I, 0.5293777533576054 - 2.6020852139652106*^-18*I}}
16.63	{{0.47090503661623284 + 2.6020852139652106*^-18*I, -0.057241670771416064 - 0.012922829768968969*I}, {-0.057241670771416064 + 0.012922829768968969*I, 0.5290949633837678 - 2.6020852139652106*^-18*I}}
16.64	{{0.47119552512103524 + 8.673617379884035*^-19*I, -0.057243816520519686 - 0.013405107574673704*I}, {-0.057243816520519714 + 0.013405107574673704*I, 0.5288044748789643 - 8.673617379884035*^-19*I}}
16.65	{{0.47149359816078595 - 2.6020852139652106*^-18*I, -0.05724595801474322 - 0.013881682597745856*I}, {-0.05724595801474322 + 0.013881682597745856*I, 0.5285064018392136 + 2.6020852139652106*^-18*I}}
16.66	{{0.4717991400070449 + 0.*I, -0.05724809526567806 - 0.014352433462064915*I}, {-0.05724809526567809 + 0.014352433462064915*I, 0.5282008599929546 + 0.*I}}
16.67	{{0.4721120332420954 + 3.469446951953614*^-18*I, -0.05725022828488127 - 0.014817241023670486*I}, {-0.0572502282848813 + 0.014817241023670486*I, 0.5278879667579048 - 3.469446951953614*^-18*I}}
16.68	{{0.4724321588020442 - 1.734723475976807*^-18*I, -0.05725235708387372 - 0.015275988390561114*I}, {-0.05725235708387372 + 0.015275988390561114*I, 0.5275678411979545 + 1.734723475976807*^-18*I}}
16.69	{{0.4727593960198731 - 3.469446951953614*^-18*I, -0.05725448167414188 - 0.015728560941657824*I}, {-0.05725448167414188 + 0.015728560941657824*I, 0.5272406039801281 + 3.469446951953614*^-18*I}}
16.7	{{0.4730936226684005 + 0.*I, -0.05725660206713615 - 0.01617484634494892*I}, {-0.05725660206713615 + 0.01617484634494892*I, 0.526906377331601 + 0.*I}}
16.71	{{0.47343471500317535 + 0.*I, -0.05725871827427287 - 0.01661473457483682*I}, {-0.057258718274272896 + 0.01661473457483682*I, 0.5265652849968248 + 0.*I}}
16.72	{{0.47378254780525964 - 1.734723475976807*^-18*I, -0.057260830306932964 - 0.01704811792870229*I}, {-0.057260830306932964 + 0.01704811792870229*I, 0.5262174521947394 + 1.734723475976807*^-18*I}}
16.73	{{0.47413699442390056 + 1.734723475976807*^-18*I, -0.057262938176462996 - 0.01747489104270742*I}, {-0.057262938176462996 + 0.01747489104270742*I, 0.5258630055760987 - 1.734723475976807*^-18*I}}
16.740000000000002	{{0.4744979268190787 + 1.734723475976807*^-18*I, -0.05726504189417475 - 0.017894950906852378*I}, {-0.05726504189417472 + 0.017894950906852378*I, 0.5255020731809202 - 1.734723475976807*^-18*I}}
16.75	{{0.47486521560392864 + 3.469446951953614*^-18*I, -0.057267141471345095 - 0.01830819687930798*I}, {-0.05726714147134504 + 0.01830819687930798*I, 0.5251347843960699 - 3.469446951953614*^-18*I}}
16.76	{{0.47523873008701334 + 1.734723475976807*^-18*I, -0.05726923691921726 - 0.018714530700040526*I}, {-0.05726923691921723 + 0.018714530700040526*I, 0.524761269912985 - 1.734723475976807*^-18*I}}
16.77	{{0.47561833831444794 + 0.*I, -0.05727132824899955 - 0.019113856503745957*I}, {-0.0572713282489995 + 0.019113856503745957*I, 0.5243816616855492 + 0.*I}}
16.78	{{0.476003907111875 + 3.469446951953614*^-18*I, -0.057273415471866346 - 0.019506080832116333*I}, {-0.05727341547186632 + 0.019506080832116343*I, 0.5239960928881253 - 3.469446951953614*^-18*I}}
16.79	{{0.476395302126259 + 0.*I, -0.05727549859895767 - 0.01989111264545005*I}, {-0.05727549859895764 + 0.019891112645450057*I, 0.5236046978737415 - 1.734723475976807*^-18*I}}
16.8	{{0.4767923878675388 + 1.734723475976807*^-18*I, -0.05727757764137992 - 0.020268863333630503*I}, {-0.05727757764137992 + 0.020268863333630503*I, 0.5232076121324623 - 1.734723475976807*^-18*I}}
16.81	{{0.4771950277500845 + 0.*I, -0.057279652610205206 - 0.020639246726485*I}, {-0.057279652610205206 + 0.020639246726485*I, 0.5228049722499142 + 0.*I}}
16.82	{{0.4776030841339986 + 0.*I, -0.057281723516472594 - 0.02100217910354561*I}, {-0.05728172351647262 + 0.02100217910354561*I, 0.5223969158660022 + 0.*I}}
16.830000000000002	{{0.4780164183662168 + 1.734723475976807*^-18*I, -0.05728379037118661 - 0.02135757920322512*I}, {-0.05728379037118661 + 0.02135757920322512*I, 0.521983581633784 - 1.734723475976807*^-18*I}}
16.84	{{0.4784348908214556 + 0.*I, -0.05728585318531898 - 0.021705368231428473*I}, {-0.05728585318531901 + 0.021705368231428473*I, 0.521565109178546 + 0.*I}}
16.85	{{0.4788583609429589 + 1.734723475976807*^-18*I, -0.05728791196980715 - 0.022045469869612373*I}, {-0.05728791196980709 + 0.022045469869612373*I, 0.5211416390570396 - 1.734723475976807*^-18*I}}
16.86	{{0.4792866872830824 + 0.*I, -0.05728996673555625 - 0.022377810282310135*I}, {-0.05728996673555628 + 0.022377810282310135*I, 0.5207133127169179 + 0.*I}}
16.87	{{0.47971972754367764 + 0.*I, -0.057292017493437625 - 0.022702318124138247*I}, {-0.057292017493437625 + 0.022702318124138258*I, 0.5202802724563232 + 0.*I}}
16.88	{{0.48015733861631904 - 3.469446951953614*^-18*I, -0.05729406425428943 - 0.023018924546295116*I}, {-0.0572940642542894 + 0.023018924546295116*I, 0.5198426613836813 + 3.469446951953614*^-18*I}}
16.89	{{0.48059937662234653 + 0.*I, -0.05729610702891688 - 0.023327563202571695*I}, {-0.05729610702891688 + 0.023327563202571695*I, 0.5194006233776547 + 0.*I}}
16.9	{{0.48104569695273003 - 1.734723475976807*^-18*I, -0.057298145828092256 - 0.023628170254881488*I}, {-0.05729814582809223 + 0.023628170254881488*I, 0.5189543030472683 + 1.734723475976807*^-18*I}}
16.91	{{0.4814961543077816 + 1.734723475976807*^-18*I, -0.057300180662555406 - 0.02392068437832734*I}, {-0.05730018066255543 + 0.023920684378327346*I, 0.5185038456922175 - 3.469446951953614*^-18*I}}
16.92	{{0.48195060273667867 + 0.*I, -0.05730221154301304 - 0.02420504676581357*I}, {-0.05730221154301307 + 0.02420504676581357*I, 0.5180493972633211 + 0.*I}}
16.93	{{0.48240889567684675 + 0.*I, -0.05730423848013935 - 0.02448120113221746*I}, {-0.05730423848013935 + 0.02448120113221746*I, 0.5175911043231529 + 0.*I}}
16.94	{{0.4828708859931785 - 3.469446951953614*^-18*I, -0.05730626148457621 - 0.02474909371812878*I}, {-0.05730626148457624 + 0.02474909371812877*I, 0.517129114006821 + 1.734723475976807*^-18*I}}
16.95	{{0.4833364260171006 - 1.734723475976807*^-18*I, -0.057308280566932934 - 0.025008673293168*I}, {-0.057308280566932934 + 0.025008673293168*I, 0.5166635739828983 + 1.734723475976807*^-18*I}}
16.96	{{0.48380536758550124 - 1.734723475976807*^-18*I, -0.05731029573778673 - 0.02525989115889265*I}, {-0.05731029573778673 + 0.02525989115889265*I, 0.516194632414499 + 1.734723475976807*^-18*I}}
16.97	{{0.48427756207950995 + 1.734723475976807*^-18*I, -0.05731230700768225 - 0.025502701151298802*I}, {-0.05731230700768228 + 0.025502701151298802*I, 0.5157224379204882 - 1.734723475976807*^-18*I}}
16.98	{{0.48475286046316274 + 0.*I, -0.05731431438713269 - 0.025737059642927523*I}, {-0.05731431438713264 + 0.025737059642927523*I, 0.5152471395368358 + 0.*I}}
16.990000000000002	{{0.4852311133219209 + 1.734723475976807*^-18*I, -0.057316317886618534 - 0.025962925544580108*I}, {-0.057316317886618534 + 0.025962925544580115*I, 0.5147688866780789 - 1.734723475976807*^-18*I}}
17.	{{0.485712170901087 + 0.*I, -0.05731831751658914 - 0.026180260306650376*I}, {-0.05731831751658917 + 0.026180260306650376*I, 0.5142878290989148 + 0.*I}}
17.01	{{0.48619588314410256 + 0.*I, -0.05732031328746137 - 0.0263890279200784*I}, {-0.05732031328746137 + 0.0263890279200784*I, 0.5138041168558977 + 0.*I}}
17.02	{{0.48668209973074994 - 5.204170427930421*^-18*I, -0.057322305209620866 - 0.026589194916928918*I}, {-0.057322305209620894 + 0.026589194916928918*I, 0.5133179002692485 + 5.204170427930421*^-18*I}}
17.03	{{0.4871706701152497 + 0.*I, -0.05732429329342184 - 0.026780730370599828*I}, {-0.05732429329342184 + 0.026780730370599838*I, 0.5128293298847507 + 0.*I}}
17.04	{{0.4876614435642653 + 0.*I, -0.057326277549186455 - 0.02696360589566114*I}, {-0.0573262775491864 + 0.026963605895661148*I, 0.5123385564357342 + 0.*I}}
17.05	{{0.4881542691948445 + 0.*I, -0.05732825798720595 - 0.02713779564732842*I}, {-0.05732825798720595 + 0.02713779564732842*I, 0.5118457308051542 + 0.*I}}
17.06	{{0.4886489960122685 + 0.*I, -0.05733023461774048 - 0.027303276320569385*I}, {-0.057330234617740505 + 0.027303276320569385*I, 0.511351003987732 + 0.*I}}
17.07	{{0.4891454729478386 + 0.*I, -0.057332207451018274 - 0.027460027148846152*I}, {-0.057332207451018274 + 0.027460027148846152*I, 0.5108545270521604 + 0.*I}}
17.080000000000002	{{0.4896435488966149 + 3.469446951953614*^-18*I, -0.057334176497237294 - 0.02760802990249042*I}, {-0.057334176497237294 + 0.02760802990249043*I, 0.5103564511033858 - 5.204170427930421*^-18*I}}
17.09	{{0.49014307275507996 + 1.734723475976807*^-18*I, -0.0573361417665639 - 0.027747268886711203*I}, {-0.05733614176656385 + 0.027747268886711203*I, 0.5098569272449194 - 1.734723475976807*^-18*I}}
17.1	{{0.4906438934587831 - 3.469446951953614*^-18*I, -0.05733810326913405 - 0.027877730939233063*I}, {-0.05733810326913405 + 0.027877730939233063*I, 0.5093561065412167 + 3.469446951953614*^-18*I}}
17.11	{{0.49114586001992055 - 5.204170427930421*^-18*I, -0.05734006101505282 - 0.02799940542756066*I}, {-0.05734006101505282 + 0.02799940542756066*I, 0.5088541399800797 + 5.204170427930421*^-18*I}}
17.12	{{0.49164882156489875 + 0.*I, -0.057342015014394315 - 0.02811228424586756*I}, {-0.057342015014394315 + 0.028112284245867567*I, 0.5083511784351011 + 0.*I}}
17.13	{{0.4921526273718636 + 0.*I, -0.05734396527720245 - 0.028216361811503055*I}, {-0.05734396527720248 + 0.02821636181150306*I, 0.5078473726281363 + 0.*I}}
17.14	{{0.4926571269082089 + 3.469446951953614*^-18*I, -0.057345911813490524 - 0.02831163506111335*I}, {-0.057345911813490524 + 0.02831163506111334*I, 0.5073428730917913 - 1.734723475976807*^-18*I}}
17.150000000000002	{{0.4931621698680674 + 0.*I, -0.05734785463324135 - 0.028398103446369907*I}, {-0.05734785463324138 + 0.028398103446369907*I, 0.5068378301319356 + 0.*I}}
17.16	{{0.49366760620978417 + 0.*I, -0.05734979374640731 - 0.02847576892929964*I}, {-0.05734979374640736 + 0.02847576892929964*I, 0.5063323937902159 + 0.*I}}
17.17	{{0.4941732861934006 - 1.734723475976807*^-18*I, -0.05735172916291101 - 0.028544635977209104*I}, {-0.05735172916291101 + 0.028544635977209104*I, 0.5058267138065989 + 1.734723475976807*^-18*I}}
17.18	{{0.4946790604181058 + 0.*I, -0.057353660892644986 - 0.028604711557194677*I}, {-0.05735366089264496 + 0.028604711557194684*I, 0.5053209395818944 + 0.*I}}
17.19	{{0.49518477985970555 - 1.734723475976807*^-18*I, -0.05735558894547113 - 0.02865600513023142*I}, {-0.05735558894547113 + 0.02865600513023142*I, 0.5048152201402939 + 1.734723475976807*^-18*I}}
17.2	{{0.49569029590808655 - 1.734723475976807*^-18*I, -0.05735751333122205 - 0.028698528644830676*I}, {-0.057357513331222104 + 0.02869852864483067*I, 0.504309704091911 + 3.469446951953614*^-18*I}}
17.21	{{0.49619546040468654 + 0.*I, -0.05735943405970054 - 0.02873229653025811*I}, {-0.057359434059700565 + 0.02873229653025811*I, 0.5038045395953139 + 0.*I}}
17.22	{{0.49670012567995137 + 1.734723475976807*^-18*I, -0.05736135114067906 - 0.028757325689301082*I}, {-0.05736135114067903 + 0.028757325689301082*I, 0.503299874320047 - 1.734723475976807*^-18*I}}
17.23	{{0.4972041445908265 + 0.*I, -0.05736326458390115 - 0.02877363549057691*I}, {-0.05736326458390115 + 0.02877363549057691*I, 0.5027958554091722 + 0.*I}}
17.240000000000002	{{0.49770737055822095 - 3.469446951953614*^-18*I, -0.057365174399080676 - 0.028781247760369347*I}, {-0.05736517439908062 + 0.028781247760369347*I, 0.5022926294417802 + 3.469446951953614*^-18*I}}
17.25	{{0.4982096576044893 - 1.734723475976807*^-18*I, -0.05736708059590159 - 0.028780186773984265*I}, {-0.05736708059590159 + 0.028780186773984265*I, 0.5017903423955107 + 1.734723475976807*^-18*I}}
17.26	{{0.4987108603909225 + 1.734723475976807*^-18*I, -0.0573689831840192 - 0.028770479246611864*I}, {-0.05736898318401923 + 0.028770479246611864*I, 0.50128913960908 - 1.734723475976807*^-18*I}}
17.27	{{0.4992108342552125 + 1.734723475976807*^-18*I, -0.05737088217305897 - 0.028752154323684637*I}, {-0.05737088217305897 + 0.028752154323684637*I, 0.5007891657447882 - 1.734723475976807*^-18*I}}
17.28	{{0.4997094352489424 + 0.*I, -0.05737277757261752 - 0.02872524357071925*I}, {-0.05737277757261752 + 0.02872524357071925*I, 0.5002905647510554 + 0.*I}}
17.29	{{0.5002065201750477 + 3.469446951953614*^-18*I, -0.057374669392262795 - 0.02868978096263018*I}, {-0.05737466939226277 + 0.02868978096263018*I, 0.4997934798249526 - 3.469446951953614*^-18*I}}
17.3	{{0.5007019466252636 + 3.469446951953614*^-18*I, -0.05737655764153268 - 0.028645802872503207*I}, {-0.05737655764153271 + 0.028645802872503207*I, 0.49929805337473643 - 3.469446951953614*^-18*I}}
17.31	{{0.5011955730175706 + 0.*I, -0.05737844232993744 - 0.028593348059817003*I}, {-0.05737844232993747 + 0.028593348059817003*I, 0.4988044269824292 + 0.*I}}
17.32	{{0.5016872586335991 + 1.734723475976807*^-18*I, -0.05738032346695773 - 0.02853245765809992*I}, {-0.05738032346695776 + 0.028532457658099926*I, 0.4983127413664006 - 3.469446951953614*^-18*I}}
17.330000000000002	{{0.5021768636560083 + 0.*I, -0.05738220106204564 - 0.028463175162010634*I}, {-0.05738220106204564 + 0.028463175162010634*I, 0.49782313634399133 + 0.*I}}
17.34	{{0.5026642492058229 + 0.*I, -0.05738407512462515 - 0.028385546413829895*I}, {-0.05738407512462515 + 0.028385546413829895*I, 0.49733575079417625 + 0.*I}}
17.35	{{0.5031492773797235 + 0.*I, -0.05738594566409114 - 0.028299619589351815*I}, {-0.057385945664091165 + 0.028299619589351815*I, 0.4968507226202742 + 0.*I}}
17.36	{{0.5036318112872782 + 0.*I, -0.057387812689810414 - 0.028205445183162686*I}, {-0.057387812689810414 + 0.028205445183162686*I, 0.49636818871272204 + 0.*I}}
17.37	{{0.5041117150880963 + 3.469446951953614*^-18*I, -0.05738967621112118 - 0.028103075993295677*I}, {-0.05738967621112115 + 0.028103075993295687*I, 0.4958882849119036 - 3.469446951953614*^-18*I}}
17.38	{{0.5045888540289195 + 0.*I, -0.05739153623733359 - 0.027992567105250107*I}, {-0.057391536237333646 + 0.027992567105250117*I, 0.4954111459710807 + 0.*I}}
17.39	{{0.5050630944806058 + 1.734723475976807*^-18*I, -0.05739339277772984 - 0.02787397587536391*I}, {-0.05739339277772981 + 0.02787397587536391*I, 0.4949369055193943 - 1.734723475976807*^-18*I}}
17.400000000000002	{{0.5055343039750143 + 0.*I, -0.05739524584156372 - 0.02774736191352898*I}, {-0.05739524584156372 + 0.02774736191352898*I, 0.4944656960249849 + 0.*I}}
17.41	{{0.5060023512417738 + 0.*I, -0.05739709543806115 - 0.027612787065238238*I}, {-0.05739709543806118 + 0.027612787065238245*I, 0.4939976487582247 + 0.*I}}
17.42	{{0.5064671062449168 + 0.*I, -0.05739894157642042 - 0.02747031539295519*I}, {-0.05739894157642045 + 0.0274703153929552*I, 0.4935328937550839 + 0.*I}}
17.43	{{0.5069284402193588 - 1.734723475976807*^-18*I, -0.05740078426581144 - 0.027320013156796212*I}, {-0.05740078426581138 + 0.027320013156796205*I, 0.4930715597806392 + 1.734723475976807*^-18*I}}
17.44	{{0.507386225707237 + 0.*I, -0.05740262351537734 - 0.027161948794515667*I}, {-0.05740262351537731 + 0.027161948794515667*I, 0.4926137742927619 + 0.*I}}
17.45	{{0.5078403365940399 + 0.*I, -0.05740445933423288 - 0.02699619290078712*I}, {-0.05740445933423277 + 0.026996192900787114*I, 0.49215966340595985 + 0.*I}}
17.46	{{0.5082906481445635 - 1.734723475976807*^-18*I, -0.05740629173146533 - 0.026822818205770774*I}, {-0.05740629173146536 + 0.026822818205770784*I, 0.4917093518554373 + 3.469446951953614*^-18*I}}
17.47	{{0.5087370370386417 - 1.734723475976807*^-18*I, -0.0574081207161348 - 0.026641899552961687*I}, {-0.05740812071613485 + 0.0266418995529617*I, 0.49126296296135796 + 1.734723475976807*^-18*I}}
17.48	{{0.5091793814066538 - 3.469446951953614*^-18*I, -0.057409946297273945 - 0.026453513876310005*I}, {-0.05740994629727397 + 0.026453513876310005*I, 0.49082061859334597 + 3.469446951953614*^-18*I}}
17.490000000000002	{{0.5096175608647686 + 0.*I, -0.05741176848388846 - 0.02625774017661004*I}, {-0.057411768483888515 + 0.02625774017661004*I, 0.4903824391352305 + 0.*I}}
17.5	{{0.5100514565499322 + 0.*I, -0.05741358728495638 - 0.026054659497150023*I}, {-0.05741358728495638 + 0.026054659497150023*I, 0.48994854345006933 + 0.*I}}
17.51	{{0.5104809511545494 + 0.*I, -0.057415402709428576 - 0.025844354898620216*I}, {-0.057415402709428576 + 0.025844354898620216*I, 0.48951904884545006 + 0.*I}}
17.52	{{0.5109059289608778 + 0.*I, -0.05741721476622963 - 0.025626911433275338*I}, {-0.05741721476622963 + 0.025626911433275338*I, 0.4890940710391235 + 0.*I}}
17.53	{{0.5113262758750619 + 3.469446951953614*^-18*I, -0.05741902346425648 - 0.025402416118347145*I}, {-0.05741902346425648 + 0.025402416118347135*I, 0.48867372412493787 - 1.734723475976807*^-18*I}}
17.54	{{0.5117418794608428 + 0.*I, -0.057420828812379476 - 0.02517095790870722*I}, {-0.05742082881237953 + 0.025170957908707232*I, 0.4882581205391573 + 0.*I}}
17.55	{{0.5121526289728722 - 1.734723475976807*^-18*I, -0.0574226308194426 - 0.02493262766877726*I}, {-0.05742263081944257 + 0.02493262766877726*I, 0.48784737102712705 + 1.734723475976807*^-18*I}}
17.56	{{0.5125584153896457 + 0.*I, -0.05742442949426241 - 0.024687518143687522*I}, {-0.05742442949426241 + 0.024687518143687522*I, 0.4874415846103545 + 0.*I}}
17.57	{{0.5129591314460082 - 3.469446951953614*^-18*I, -0.05742622484562965 - 0.024435723929683423*I}, {-0.05742622484562962 + 0.024435723929683423*I, 0.4870408685539933 + 3.469446951953614*^-18*I}}
17.580000000000002	{{0.5133546716652228 + 0.*I, -0.0574280168823077 - 0.02417734144378336*I}, {-0.05742801688230764 + 0.02417734144378337*I, 0.486645328334776 + 0.*I}}
17.59	{{0.5137449323905853 + 3.469446951953614*^-18*I, -0.057429805613034485 - 0.023912468892688086*I}, {-0.05742980561303457 + 0.023912468892688103*I, 0.4862550676094135 - 1.734723475976807*^-18*I}}
17.6	{{0.5141298118165357 + 0.*I, -0.05743159104652126 - 0.02364120624094724*I}, {-0.05743159104652126 + 0.023641206240947246*I, 0.48587018818346406 + 0.*I}}
17.61	{{0.5145092100192754 + 0.*I, -0.05743337319145281 - 0.023363655178387156*I}, {-0.05743337319145281 + 0.023363655178387146*I, 0.48549078998072626 + 0.*I}}
17.62	{{0.5148830289868462 - 1.734723475976807*^-18*I, -0.0574351520564875 - 0.023079919086804138*I}, {-0.0574351520564875 + 0.023079919086804138*I, 0.4851169710131519 + 1.734723475976807*^-18*I}}
17.63	{{0.5152511726486692 + 0.*I, -0.05743692765025865 - 0.022790103005931997*I}, {-0.05743692765025862 + 0.022790103005931997*I, 0.4847488273513313 + 0.*I}}
17.64	{{0.5156135469044767 - 1.734723475976807*^-18*I, -0.05743869998137255 - 0.02249431359868912*I}, {-0.05743869998137252 + 0.02249431359868912*I, 0.4843864530955223 + 1.734723475976807*^-18*I}}
17.650000000000002	{{0.5159700596526825 + 0.*I, -0.057440469058410076 - 0.02219265911571565*I}, {-0.057440469058410076 + 0.02219265911571564*I, 0.4840299403473173 + 0.*I}}
17.66	{{0.5163206208180978 - 3.469446951953614*^-18*I, -0.05744223488992625 - 0.021885249359208988*I}, {-0.05744223488992625 + 0.021885249359209*I, 0.4836793791819034 + 5.204170427930421*^-18*I}}
17.67	{{0.5166651423790203 - 1.734723475976807*^-18*I, -0.057443997484450116 - 0.021572195646068083*I}, {-0.057443997484450116 + 0.021572195646068083*I, 0.4833348576209802 + 1.734723475976807*^-18*I}}
17.68	{{0.5170035383936529 - 1.734723475976807*^-18*I, -0.05744575685048536 - 0.021253610770359907*I}, {-0.05744575685048525 + 0.02125361077035992*I, 0.482996461606347 + 1.734723475976807*^-18*I}}
17.69	{{0.5173357250258281 + 0.*I, -0.057447512996509825 - 0.020929608965117922*I}, {-0.057447512996509825 + 0.020929608965117922*I, 0.4826642749741705 + 0.*I}}
17.7	{{0.5176616205700285 + 5.204170427930421*^-18*I, -0.057449265930976184 - 0.02060030586348946*I}, {-0.057449265930976184 + 0.02060030586348945*I, 0.4823383794299718 - 3.469446951953614*^-18*I}}
17.71	{{0.5179811454756654 + 0.*I, -0.05745101566231123 - 0.02026581845924196*I}, {-0.05745101566231123 + 0.02026581845924196*I, 0.4820188545243346 + 0.*I}}
17.72	{{0.5182942223706171 + 3.469446951953614*^-18*I, -0.05745276219891682 - 0.019926265066649948*I}, {-0.05745276219891676 + 0.019926265066649948*I, 0.48170577762938277 - 3.469446951953614*^-18*I}}
17.73	{{0.5186007760839826 + 0.*I, -0.0574545055491692 - 0.019581765279771842*I}, {-0.05745450554916917 + 0.019581765279771842*I, 0.48139922391601697 + 0.*I}}
17.740000000000002	{{0.5189007336680458 - 5.204170427930421*^-18*I, -0.057456245721419774 - 0.019232439931140627*I}, {-0.057456245721419774 + 0.019232439931140634*I, 0.4810992663319525 + 5.204170427930421*^-18*I}}
17.75	{{0.519194024419428 - 3.469446951953614*^-18*I, -0.057457982723994605 - 0.018878411049882686*I}, {-0.057457982723994605 + 0.018878411049882696*I, 0.4808059755805726 + 3.469446951953614*^-18*I}}
17.76	{{0.5194805798993984 + 0.*I, -0.05745971656519497 - 0.018519801819284178*I}, {-0.05745971656519497 + 0.018519801819284178*I, 0.48051942010060067 + 0.*I}}
17.77	{{0.5197603339533523 + 0.*I, -0.05746144725329694 - 0.018156736533828013*I}, {-0.05746144725329691 + 0.018156736533828013*I, 0.4802396660466479 + 0.*I}}
17.78	{{0.5200332227293977 + 0.*I, -0.05746317479655172 - 0.017789340555718427*I}, {-0.057463174796551775 + 0.017789340555718427*I, 0.4799667772706016 + 0.*I}}
17.79	{{0.5202991846960772 + 0.*I, -0.057464899203186065 - 0.017417740270918008*I}, {-0.057464899203186065 + 0.017417740270918018*I, 0.47970081530392294 + 0.*I}}
17.8	{{0.5205581606591705 + 5.204170427930421*^-18*I, -0.057466620481401776 - 0.01704206304471715*I}, {-0.05746662048140175 + 0.017042063044717143*I, 0.4794418393408283 - 5.204170427930421*^-18*I}}
17.81	{{0.5208100937775954 + 0.*I, -0.05746833863937614 - 0.016662437176862176*I}, {-0.05746833863937614 + 0.016662437176862166*I, 0.47918990622240476 + 0.*I}}
17.82	{{0.5210549295783586 + 3.469446951953614*^-18*I, -0.057470053685261646 - 0.016278991856262047*I}, {-0.05747005368526162 + 0.01627899185626204*I, 0.4789450704216415 - 1.734723475976807*^-18*I}}
17.830000000000002	{{0.5212926159705772 + 0.*I, -0.057471765627186505 - 0.015891857115302693*I}, {-0.057471765627186505 + 0.015891857115302693*I, 0.47870738402942237 + 0.*I}}
17.84	{{0.5215231032585292 - 1.734723475976807*^-18*I, -0.05747347447325468 - 0.015501163783791372*I}, {-0.05747347447325468 + 0.015501163783791372*I, 0.47847689674147154 + 1.734723475976807*^-18*I}}
17.85	{{0.5217463441537323 - 2.6020852139652106*^-18*I, -0.057475180231545214 - 0.015107043442557089*I}, {-0.057475180231545214 + 0.015107043442557089*I, 0.4782536558462658 + 2.6020852139652106*^-18*I}}
17.86	{{0.5219622937860513 + 0.*I, -0.05747688291011399 - 0.014709628376735786*I}, {-0.05747688291011399 + 0.014709628376735786*I, 0.47803770621394803 + 0.*I}}
17.87	{{0.5221709097137902 + 0.*I, -0.05747858251699178 - 0.014309051528764239*I}, {-0.05747858251699178 + 0.014309051528764239*I, 0.4778290902862101 + 0.*I}}
17.88	{{0.5223721519328005 - 2.6020852139652106*^-18*I, -0.05748027906018574 - 0.013905446451112937*I}, {-0.05748027906018571 + 0.013905446451112947*I, 0.4776278480672005 + 2.6020852139652106*^-18*I}}
17.89	{{0.5225659828845669 - 1.734723475976807*^-18*I, -0.05748197254767837 - 0.013498947258783619*I}, {-0.057481972547678395 + 0.013498947258783629*I, 0.47743401711543354 + 1.734723475976807*^-18*I}}
17.900000000000002	{{0.5227523674632769 + 2.6020852139652106*^-18*I, -0.05748366298742913 - 0.013089688581602185*I}, {-0.057483662987429185 + 0.013089688581602175*I, 0.4772476325367226 - 2.6020852139652106*^-18*I}}
17.91	{{0.5229312730218618 + 0.*I, -0.05748535038737321 - 0.012677805516332788*I}, {-0.05748535038737321 + 0.012677805516332788*I, 0.4770687269781373 + 0.*I}}
17.92	{{0.5231026693770068 - 1.734723475976807*^-18*I, -0.057487034755422134 - 0.01226343357864473*I}, {-0.05748703475542216 + 0.01226343357864473*I, 0.4768973306229939 + 1.734723475976807*^-18*I}}
17.93	{{0.5232665288131199 - 8.673617379884035*^-19*I, -0.05748871609946335 - 0.01184670865496093*I}, {-0.05748871609946332 + 0.01184670865496093*I, 0.4767334711868794 + 8.673617379884035*^-19*I}}
17.94	{{0.5234228260852734 + 0.*I, -0.057490394427361036 - 0.011427766954214906*I}, {-0.05749039442736101 + 0.011427766954214906*I, 0.4765771739147274 + 0.*I}}
17.95	{{0.5235715384210812 + 1.734723475976807*^-18*I, -0.05749206974695553 - 0.011006744959551298*I}, {-0.05749206974695553 + 0.011006744959551291*I, 0.4764284615789166 - 8.673617379884035*^-19*I}}
17.96	{{0.523712645521559 + 8.673617379884035*^-19*I, -0.057493742066064335 - 0.010583779379992983*I}, {-0.05749374206606428 + 0.010583779379992983*I, 0.4762873544784402 - 8.673617379884035*^-19*I}}
17.97	{{0.5238461295609093 + 0.*I, -0.05749541139248082 - 0.01015900710211123*I}, {-0.057495411392480794 + 0.01015900710211123*I, 0.4761538704390902 + 0.*I}}
17.98	{{0.5239719751852883 - 1.734723475976807*^-18*I, -0.057497077733975305 - 0.009732565141723342*I}, {-0.05749707773397528 + 0.009732565141723349*I, 0.47602802481471296 + 1.734723475976807*^-18*I}}
17.990000000000002	{{0.5240901695105119 + 0.*I, -0.05749874109829459 - 0.009304590595652933*I}, {-0.057498741098294615 + 0.009304590595652933*I, 0.47590983048948815 + 0.*I}}
18.	{{0.5242007021187378 + 1.734723475976807*^-18*I, -0.0575004014931631 - 0.008875220593577083*I}, {-0.0575004014931631 + 0.008875220593577076*I, 0.4757992978812629 - 1.734723475976807*^-18*I}}
