# Supplementary material for: When do perturbative approaches accurately capture the dynamics of complex quantum systems?
Source: Sci Rep. 2016 Jun 23;6:28204. doi: 10.1038/srep28204 (PMC4917862; doi:10.1038/srep28204)
Supplement: 2LS_Pmat_Strong.csv [file srep28204-s5.csv]

0.	{{0.9999999999999998 + 0.*I, 0. + 0.*I}, {0. + 0.*I, 0. + 0.*I}}
0.01	{{0.9999383197991756 + 0.*I, -8.645683613472954*^-10 + 0.00785275248185588*I}, {-8.645683114401142*^-10 - 0.00785275248185588*I, 0.00006168020082445959 + 0.*I}}
0.02	{{0.999753337074637 - 1.734723475976807*^-18*I, -1.3787183450464369*^-8 + 0.015698134426469994*I}, {-1.3787183479575197*^-8 - 0.015698134426469994*I, 0.00024666292536271503 + 1.734723475976807*^-18*I}}
0.03	{{0.9994452251366772 + 0.*I, -6.954365810996066*^-8 + 0.023528797890126366*I}, {-6.954365818867374*^-8 - 0.023528797890126366*I, 0.0005547748633225901 + 0.*I}}
0.04	{{0.9990142717503714 + 0.*I, -2.18920905292741*^-7 + 0.031337440763641804*I}, {-2.1892090533112175*^-7 - 0.031337440763641804*I, 0.0009857282496284136 + 0.*I}}
0.05	{{0.9984608775078528 + 0.*I, -5.321784152245712*^-7 + 0.039116829724536194*I}, {-5.321784151745895*^-7 - 0.039116829724536194*I, 0.0015391224921469785 + 0.*I}}
0.06	{{0.997785553567418 + 0.*I, -1.0984114501844111*^-6 + 0.04685982265111987*I}, {-1.0984114501579566*^-6 - 0.04685982265111987*I, 0.0022144464325817067 + 0.*I}}
0.07	{{0.9969889187831277 + 0.*I, -2.0248167844627574*^-6 + 0.05455939033991159*I}, {-2.0248167844013915*^-6 - 0.05455939033991159*I, 0.0030110812168720313 + 0.*I}}
0.08	{{0.9960716962546656 - 1.0408340855860843*^-17*I, -3.4358631163522446*^-6 + 0.06220863737523813*I}, {-3.4358631161523177*^-6 - 0.06220863737523813*I, 0.003928303745334193 + 1.0408340855860843*^-17*I}}
0.09	{{0.9950347093329293 + 6.938893903907228*^-18*I, -5.4723695477876255*^-6 + 0.06980082200879179*I}, {-5.472369547942016*^-6 - 0.06980082200879179*I, 0.004965290667070739 - 6.938893903907228*^-18*I}}
0.1	{{0.9938788771220808 + 6.938893903907228*^-18*I, -8.290496717189288*^-6 + 0.07732937491720154*I}, {-8.290496717239162*^-6 - 0.07732937491720154*I, 0.006121122877919192 - 6.938893903907228*^-18*I}}
0.11	{{0.9926052095235104 + 0.*I, -0.000012060656288337412 + 0.08478791671719264*I}, {-0.00001206065628833828 - 0.08478791671719264*I, 0.007394790476489404 + 0.*I}}
0.12	{{0.9912148018713332 + 0.*I, -0.00001696634552339482 + 0.09217027413050011*I}, {-0.000016966345523445996 - 0.09217027413050011*I, 0.008785198128666512 + 0.*I}}
0.13	{{0.989708829212581 + 6.938893903907228*^-18*I, -0.000023202914588793533 + 0.09947049470422142*I}, {-0.000023202914588875065 - 0.09947049470422142*I, 0.010291170787418669 - 6.938893903907228*^-18*I}}
0.14	{{0.988088540288154 - 2.0816681711721685*^-17*I, -0.000030976275042005064 + 0.10668286000655167*I}, {-0.000030976275041784754 - 0.10668286000655167*I, 0.011911459711845823 + 2.0816681711721685*^-17*I}}
0.15	{{0.9863552512728204 + 0.*I, -0.000040501558630279266 + 0.11380189723267535*I}, {-0.000040501558630345186 - 0.11380189723267535*I, 0.01364474872717942 + 0.*I}}
0.16	{{0.9845103393340977 + 6.938893903907228*^-18*I, -0.000052001736086826345 + 0.12082238917080612*I}, {-0.00005200173608689747 - 0.12082238917080612*I, 0.015489660665901872 - 6.938893903907228*^-18*I}}
0.17	{{0.98255523607069 + 0.*I, -0.00006570620601314969 + 0.12773938249377473*I}, {-0.00006570620601316877 - 0.12773938249377473*I, 0.017444763929309902 + 0.*I}}
0.18	{{0.9804914208913278 + 2.7755575615628914*^-17*I, -0.00008184936423416556 + 0.13454819435699603*I}, {-0.00008184936423427831 - 0.13454819435699603*I, 0.019508579108672194 - 2.7755575615628914*^-17*I}}
0.19	{{0.9783204143943551 + 1.3877787807814457*^-17*I, -0.0001006691641352031 + 0.14124441729890874*I}, {-0.00010066916413526902 - 0.14124441729890874*I, 0.021679585605644692 - 1.3877787807814457*^-17*I}}
0.2	{{0.9760437718072439 + 1.3877787807814457*^-17*I, -0.00012240567851568018 + 0.14782392245490478*I}, {-0.00012240567851588488 - 0.14782392245490478*I, 0.023956228192755932 - 1.3877787807814457*^-17*I}}
0.21	{{0.9736630765434608 + 1.3877787807814457*^-17*I, -0.00014729967336013505 + 0.15428286111018774*I}, {-0.00014729967336019403 - 0.15428286111018774*I, 0.02633692345653912 - 1.3877787807814457*^-17*I}}
0.22	{{0.9711799339317706 - 1.3877787807814457*^-17*I, -0.00017559120368532133 + 0.1606176646307711*I}, {-0.00017559120368535082 - 0.1606176646307711*I, 0.028820066068229365 + 1.3877787807814457*^-17*I}}
0.23	{{0.9685959651701876 + 0.*I, -0.00020751824125719853 + 0.16682504282479674*I}, {-0.0002075182412572367 - 0.16682504282479674*I, 0.03140403482981227 + 0.*I}}
0.24	{{0.9659128015534444 + 2.7755575615628914*^-17*I, -0.00024331534349814055 + 0.17290198079841634*I}, {-0.00024331534349817524 - 0.17290198079841634*I, 0.0340871984465555 - 2.7755575615628914*^-17*I}}
0.25	{{0.9631320790190827 - 4.163336342344337*^-17*I, -0.0002832123723354729 + 0.17884573438151136*I}, {-0.0002832123723353168 - 0.17884573438151136*I, 0.03686792098091721 + 4.163336342344337*^-17*I}}
0.26	{{0.9602554330531483 - 1.3877787807814457*^-17*I, -0.00032743327108131215 + 0.18465382420844634*I}, {-0.00032743327108115255 - 0.18465382420844634*I, 0.039744566946851245 + 1.3877787807814457*^-17*I}}
0.27	{{0.9572844939920492 - 2.7755575615628914*^-17*I, -0.00037619490671259026 + 0.19032402854778707*I}, {-0.0003761949067124723 - 0.19032402854778707*I, 0.042715506007950564 + 2.7755575615628914*^-17*I}}
0.28	{{0.9542208827524785 + 2.7755575615628914*^-17*I, -0.00042970598411185 + 0.19585437498241334*I}, {-0.0004297059841119402 - 0.19585437498241334*I, 0.04577911724752122 - 2.7755575615628914*^-17*I}}
0.29	{{0.9510662070164929 + 1.3877787807814457*^-17*I, -0.0004881660380039454 + 0.20124313104767888*I}, {-0.0004881660380040946 - 0.20124313104767888*I, 0.04893379298350693 - 1.3877787807814457*^-17*I}}
0.3	{{0.947822057893887 - 1.3877787807814457*^-17*I, -0.0005517645074352706 + 0.20648879394021113*I}, {-0.0005517645074350798 - 0.20648879394021113*I, 0.052177942106112804 + 1.3877787807814457*^-17*I}}
0.31	{{0.9444900070790532 - 1.3877787807814457*^-17*I, -0.0006206798967503535 + 0.21159007941359187*I}, {-0.0006206798967501211 - 0.21159007941359187*I, 0.05550999292094663 + 1.3877787807814457*^-17*I}}
0.32	{{0.941071604514544 + 0.*I, -0.0006950790261124329 + 0.21654590997954137*I}, {-0.0006950790261125127 - 0.21654590997954137*I, 0.05892839548545588 + 0.*I}}
0.33	{{0.9375683765686695 + 0.*I, -0.0007751163737066968 + 0.2213554025343755*I}, {-0.0007751163737066968 - 0.2213554025343755*I, 0.062431623431330185 + 0.*I}}
0.34	{{0.9339818247297065 + 0.*I, -0.000860933510876738 + 0.22601785553046327*I}, {-0.0008609335108767449 - 0.22601785553046327*I, 0.06601817527029358 + 0.*I}}
0.35000000000000003	{{0.9303134248146882 + 0.*I, -0.0009526586305831364 + 0.2305327358112445*I}, {-0.0009526586305830739 - 0.2305327358112445*I, 0.06968657518531157 + 0.*I}}
0.36	{{0.9265646266863798 + 0.*I, -0.0010504061687401922 + 0.23489966522614644*I}, {-0.0010504061687401367 - 0.23489966522614644*I, 0.07343537331362004 + 0.*I}}
0.37	{{0.9227368544678907 + 4.163336342344337*^-17*I, -0.001154276517201569 + 0.23911840713853488*I}, {-0.0011542765172016661 - 0.23911840713853488*I, 0.0772631455321093 - 4.163336342344337*^-17*I}}
0.38	{{0.9188315072405447 + 0.*I, -0.0012643558264350263 + 0.24318885293575956*I}, {-0.001264355826434957 - 0.24318885293575956*I, 0.0811684927594552 + 0.*I}}
0.39	{{0.914849960207063 + 0.*I, -0.001380715895244855 + 0.24711100864547267*I}, {-0.0013807158952448273 - 0.24711100864547267*I, 0.08515003979293675 + 0.*I}}
0.4	{{0.9107935662989102 + 2.7755575615628914*^-17*I, -0.0015034141442959448 + 0.25088498175683516*I}, {-0.0015034141442960627 - 0.25088498175683516*I, 0.08920643370108977 - 2.7755575615628914*^-17*I}}
0.41000000000000003	{{0.9066636582037533 + 2.7755575615628914*^-17*I, -0.0016324936696358594 + 0.2545109683390604*I}, {-0.0016324936696359357 - 0.2545109683390604*I, 0.09333634179624659 - 2.7755575615628914*^-17*I}}
0.42	{{0.9024615507864728 + 0.*I, -0.0017679833719441151 + 0.2579892405430983*I}, {-0.0017679833719441707 - 0.2579892405430983*I, 0.09753844921352707 + 0.*I}}
0.43	{{0.8981885438749571 + 0.*I, -0.0019098981568288487 + 0.26132013456521247*I}, {-0.0019098981568290568 - 0.26132013456521247*I, 0.10181145612504276 + 0.*I}}
0.44	{{0.893845925380103 - 5.551115123125783*^-17*I, -0.002058239201153056 + 0.26450403914387166*I}, {-0.0020582392011530976 - 0.26450403914387166*I, 0.10615407461989701 + 5.551115123125783*^-17*I}}
0.45	{{0.8894349747179408 + 0.*I, -0.0022129942801155655 + 0.267541384653838*I}, {-0.002212994280115642 - 0.267541384653838*I, 0.11056502528205903 + 0.*I}}
0.46	{{0.8849569665006618 + 0.*I, -0.0023741381496146796 + 0.2704326328536912*I}, {-0.0023741381496146657 - 0.2704326328536912*I, 0.1150430334993382 + 0.*I}}
0.47000000000000003	{{0.8804131744624877 + 2.7755575615628914*^-17*I, -0.0025416329782916858 + 0.2731782673353623*I}, {-0.002541632978291873 - 0.2731782673353623*I, 0.11958682553751213 - 2.7755575615628914*^-17*I}}
0.48	{{0.8758048755857999 + 2.7755575615628914*^-17*I, -0.002715428823599486 + 0.27577878471662765*I}, {-0.002715428823599486 - 0.27577878471662765*I, 0.12419512441420008 - 2.7755575615628914*^-17*I}}
0.49	{{0.8711333543927107 + 0.*I, -0.0028954641462225483 + 0.2782346866100362*I}, {-0.002895464146222493 - 0.2782346866100362*I, 0.1288666456072891 + 0.*I}}
0.5	{{0.8663999073672813 + 2.7755575615628914*^-17*I, -0.0030816663572431624 + 0.2805464723944293*I}, {-0.0030816663572432734 - 0.2805464723944293*I, 0.13360009263271846 - 2.7755575615628914*^-17*I}}
0.51	{{0.8616058474738687 - 2.7755575615628914*^-17*I, -0.003273952392541579 + 0.2827146328081658*I}, {-0.0032739523925415376 - 0.2827146328081658*I, 0.13839415252613113 + 2.7755575615628914*^-17*I}}
0.52	{{0.856752508737572 + 0.*I, -0.0034722293090704848 + 0.2847396443763894*I}, {-0.0034722293090704293 - 0.2847396443763894*I, 0.14324749126242767 + 0.*I}}
0.53	{{0.851841250853447 + 2.7755575615628914*^-17*I, -0.0036763948978418837 + 0.2866219646782623*I}, {-0.0036763948978419253 - 0.2866219646782623*I, 0.14815874914655303 - 2.7755575615628914*^-17*I}}
0.54	{{0.846873463792005 + 2.7755575615628914*^-17*I, -0.003886338308678461 + 0.2883620284540024*I}, {-0.0038863383086784192 - 0.2883620284540024*I, 0.15312653620799488 - 2.7755575615628914*^-17*I}}
0.55	{{0.8418505723695529 + 0.*I, -0.004101940682048 + 0.2899602445459084*I}, {-0.0041019406820480275 - 0.2899602445459084*I, 0.15814942763044718 + 0.*I}}
0.56	{{0.8367740407530387 + 0.*I, -0.004323075783580155 + 0.2914169936622837*I}, {-0.004323075783580238 - 0.2914169936622837*I, 0.16322595924696107 + 0.*I}}
0.5700000000000001	{{0.831645376870342 + 0.*I, -0.00454961063715803 + 0.2927326269483292*I}, {-0.004549610637157975 - 0.2927326269483292*I, 0.1683546231296579 + 0.*I}}
0.58	{{0.8264661366982576 - 2.7755575615628914*^-17*I, -0.004781406152804424 + 0.29390746534366885*I}, {-0.004781406152804493 - 0.29390746534366885*I, 0.17353386330174236 + 2.7755575615628914*^-17*I}}
0.59	{{0.8212379284018301 + 0.*I, -0.005018317745900502 + 0.29494179970217543*I}, {-0.00501831774590053 - 0.29494179970217543*I, 0.1787620715981698 + 0.*I}}
0.6	{{0.8159624163001258 + 0.*I, -0.005260195944609858 + 0.2958358916462099*I}, {-0.005260195944609872 - 0.2958358916462099*I, 0.18403758369987394 + 0.*I}}
0.61	{{0.8106413246350136 + 2.7755575615628914*^-17*I, -0.005506886982712955 + 0.29658997512423013*I}, {-0.005506886982712941 - 0.29658997512423013*I, 0.1893586753649863 - 2.7755575615628914*^-17*I}}
0.62	{{0.8052764411210007 + 0.*I, -0.005758233375389554 + 0.29720425863797745*I}, {-0.005758233375389582 - 0.29720425863797745*I, 0.1947235588789988 + 0.*I}}
0.63	{{0.7998696202556819 + 2.7755575615628914*^-17*I, -0.006014074475812647 + 0.29767892810307794*I}, {-0.00601407447581262 - 0.29767892810307794*I, 0.20013037974431772 - 2.7755575615628914*^-17*I}}
0.64	{{0.794422786371823 - 5.551115123125783*^-17*I, -0.006274247010729095 + 0.2980141503048971*I}, {-0.006274247010728998 - 0.2980141503048971*I, 0.205577213628177 + 5.551115123125783*^-17*I}}
0.65	{{0.7889379364135957 + 0.*I, -0.006538585593519053 + 0.2982100769098179*I}, {-0.006538585593519108 - 0.2982100769098179*I, 0.21106206358640414 + 0.*I}}
0.66	{{0.7834171424209131 + 8.326672684688674*^-17*I, -0.006806923213507121 + 0.29826684899077915*I}, {-0.0068069232135070795 - 0.29826684899077915*I, 0.21658285757908707 - 8.326672684688674*^-17*I}}
0.67	{{0.7778625537072381 + 2.7755575615628914*^-17*I, -0.007079091700584295 + 0.2981846020248625*I}, {-0.007079091700584336 - 0.2981846020248625*I, 0.22213744629276155 - 2.7755575615628914*^-17*I}}
0.68	{{0.7722763987176393 - 2.7755575615628914*^-17*I, -0.007354922164457378 + 0.2979634713199455*I}, {-0.007354922164457392 - 0.2979634713199455*I, 0.22772360128236047 + 2.7755575615628914*^-17*I}}
0.6900000000000001	{{0.7666609865552059 + 0.*I, -0.0076342454080843836 + 0.2976035978269203*I}, {-0.0076342454080843974 - 0.2976035978269203*I, 0.2333390134447938 + 0.*I}}
0.7000000000000001	{{0.7610187081652766 + 0.*I, -0.007916892315085855 + 0.2971051342936768*I}, {-0.007916892315085813 - 0.2971051342936768*I, 0.23898129183472322 + 0.*I}}
0.71	{{0.7553520371682048 - 2.7755575615628914*^-17*I, -0.008202694211117245 + 0.296468251716951*I}, {-0.008202694211117245 - 0.296468251716951*I, 0.24464796283179507 + 2.7755575615628914*^-17*I}}
0.72	{{0.7496635303326549 - 2.7755575615628914*^-17*I, -0.008491483199387029 + 0.29569314604823416*I}, {-0.00849148319938707 - 0.29569314604823416*I, 0.25033646966734513 + 2.7755575615628914*^-17*I}}
0.73	{{0.7439558276826345 + 2.7755575615628914*^-17*I, -0.008783092470660225 + 0.2947800451101693*I}, {-0.008783092470660267 - 0.2947800451101693*I, 0.25604417231736526 - 2.7755575615628914*^-17*I}}
0.74	{{0.7382316522326791 - 5.551115123125783*^-17*I, -0.009077356588244823 + 0.29372921568025645*I}, {-0.009077356588244795 - 0.29372921568025645*I, 0.2617683477673206 + 5.551115123125783*^-17*I}}
0.75	{{0.7324938093467659 + 0.*I, -0.009374111748583658 + 0.29254097069918794*I}, {-0.009374111748583686 - 0.29254097069918794*I, 0.2675061906532339 + 0.*I}}
0.76	{{0.726745185717693 - 2.7755575615628914*^-17*I, -0.009673196018188501 + 0.2912156765617443*I}, {-0.009673196018188529 - 0.2912156765617443*I, 0.2732548142823067 + 2.7755575615628914*^-17*I}}
0.77	{{0.7209887479648059 + 0.*I, -0.009974449547745845 + 0.2897537604488937*I}, {-0.00997444954774579 - 0.2897537604488937*I, 0.2790112520351937 + 0.*I}}
0.78	{{0.7152275408490664 + 0.*I, -0.010277714764305501 + 0.2881557176605081*I}, {-0.010277714764305612 - 0.2881557176605081*I, 0.2847724591509337 + 0.*I}}
0.79	{{0.7094646851055871 + 5.551115123125783*^-17*I, -0.010582836542523011 + 0.2864221189089685*I}, {-0.010582836542522983 - 0.2864221189089685*I, 0.29053531489441253 - 5.551115123125783*^-17*I}}
0.8	{{0.7037033748948827 - 2.7755575615628914*^-17*I, -0.01088966235597616 + 0.28455361753483654*I}, {-0.010889662355976187 - 0.28455361753483654*I, 0.29629662510511734 + 2.7755575615628914*^-17*I}}
0.81	{{0.6979468748751874 - 2.7755575615628914*^-17*I, -0.011198042409615472 + 0.282550956606735*I}, {-0.011198042409615527 - 0.282550956606735*I, 0.30205312512481264 + 2.7755575615628914*^-17*I}}
0.8200000000000001	{{0.6921985168993416 + 2.7755575615628914*^-17*I, -0.011507829754422272 + 0.2804149758685873*I}, {-0.011507829754422189 - 0.2804149758685873*I, 0.30780148310065814 - 2.7755575615628914*^-17*I}}
0.8300000000000001	{{0.6864616963408618 + 2.7755575615628914*^-17*I, -0.011818880385370378 + 0.27814661849841427*I}, {-0.011818880385370462 - 0.27814661849841427*I, 0.3135383036591377 - 2.7755575615628914*^-17*I}}
0.84	{{0.6807398680549692 - 2.7755575615628914*^-17*I, -0.012131053323782448 + 0.27574693764398694*I}, {-0.012131053323782448 - 0.27574693764398694*I, 0.3192601319450304 + 2.7755575615628914*^-17*I}}
0.85	{{0.6750365419815079 + 0.*I, -0.01244421068516327 + 0.27321710270175537*I}, {-0.01244421068516327 - 0.27321710270175537*I, 0.3249634580184923 + 0.*I}}
0.86	{{0.6693552783978567 + 0.*I, -0.01275821773358643 + 0.27055840530665415*I}, {-0.012758217733586402 - 0.27055840530665415*I, 0.3306447216021432 + 0.*I}}
0.87	{{0.6636996828311357 - 5.551115123125783*^-17*I, -0.01307294292367539 + 0.2677722650015837*I}, {-0.013072942923675529 - 0.2677722650015837*I, 0.336300317168864 + 5.551115123125783*^-17*I}}
0.88	{{0.6580734006401998 + 0.*I, -0.013388257931202852 + 0.26486023455663027*I}, {-0.013388257931202824 - 0.26486023455663027*I, 0.34192659935979974 + 0.*I}}
0.89	{{0.6524801112791518 + 0.*I, -0.01370403767329148 + 0.2618240049093781*I}, {-0.013704037673291508 - 0.2618240049093781*I, 0.34751988872084794 + 0.*I}}
0.9	{{0.6469235222553207 + 0.*I, -0.014020160319167696 + 0.25866540969901*I}, {-0.014020160319167696 - 0.25866540969901*I, 0.35307647774467904 + 0.*I}}
0.91	{{0.6414073627959093 - 5.551115123125783*^-17*I, -0.014336507292371015 + 0.255386429368297*I}, {-0.014336507292371015 - 0.255386429368297*I, 0.35859263720409074 + 5.551115123125783*^-17*I}}
0.92	{{0.6359353772387479 + 0.*I, -0.014652963265286978 + 0.25198919480901466*I}, {-0.014652963265286978 - 0.25198919480901466*I, 0.36406462276125146 + 0.*I}}
0.93	{{0.6305113181638615 - 4.163336342344337*^-17*I, -0.014969416146819847 + 0.2484759905278428*I}, {-0.014969416146819792 - 0.2484759905278428*I, 0.3694886818361383 + 4.163336342344337*^-17*I}}
0.9400000000000001	{{0.6251389392837794 + 1.3877787807814457*^-17*I, -0.015285757063974281 + 0.24484925731137064*I}, {-0.015285757063974253 - 0.24484925731137064*I, 0.3748610607162204 - 1.3877787807814457*^-17*I}}
0.9500000000000001	{{0.6198219881117908 + 0.*I, -0.015601880338072194 + 0.2411115943704676*I}, {-0.015601880338072222 - 0.2411115943704676*I, 0.3801780118882092 + 0.*I}}
0.96	{{0.6145641984285363 - 1.3877787807814457*^-17*I, -0.015917683456276532 + 0.23726576094597707*I}, {-0.015917683456276532 - 0.23726576094597707*I, 0.38543580157146357 + 1.3877787807814457*^-17*I}}
0.97	{{0.6093692825685595 - 1.3877787807814457*^-17*I, -0.01623306703905142 + 0.23331467735947709*I}, {-0.01623306703905142 - 0.23331467735947709*I, 0.39063071743144046 + 1.3877787807814457*^-17*I}}
0.98	{{0.6042409235495952 + 4.163336342344337*^-17*I, -0.0165479348041363 + 0.22926142549468598*I}, {-0.016547934804136216 - 0.22926142549468598*I, 0.39575907645040453 - 4.163336342344337*^-17*I}}
0.99	{{0.5991827670685113 + 0.*I, -0.016862193527568015 + 0.22510924869701837*I}, {-0.016862193527568126 - 0.22510924869701837*I, 0.40081723293148813 + 0.*I}}
1.	{{0.5941984133889178 - 1.3877787807814457*^-17*I, -0.017175753002239613 + 0.2208615510807957*I}, {-0.017175753002239613 - 0.2208615510807957*I, 0.4058015866110817 + 1.3877787807814457*^-17*I}}
1.01	{{0.5892914091464694 + 2.7755575615628914*^-17*I, -0.017488525994436732 + 0.21652189623567106*I}, {-0.017488525994436732 - 0.21652189623567106*I, 0.4107085908535306 - 2.7755575615628914*^-17*I}}
1.02	{{0.5844652390988776 + 0.*I, -0.017800428198757212 + 0.21209400532598155*I}, {-0.017800428198757184 - 0.21209400532598155*I, 0.41553476090112185 + 0.*I}}
1.03	{{0.5797233178485284 + 0.*I, -0.018111378191772776 + 0.20758175457894273*I}, {-0.018111378191772692 - 0.20758175457894273*I, 0.4202766821514713 + 0.*I}}
1.04	{{0.5750689815664067 - 1.3877787807814457*^-17*I, -0.01842129738475673 + 0.20298917215987156*I}, {-0.01842129738475684 - 0.20298917215987156*I, 0.4249310184335931 + 1.3877787807814457*^-17*I}}
1.05	{{0.5705054797467684 + 0.*I, -0.018730109975764575 + 0.19832043443497246*I}, {-0.018730109975764547 - 0.19832043443497246*I, 0.4294945202532313 + 0.*I}}
1.06	{{0.5660359670225887 + 1.3877787807814457*^-17*I, -0.01903774290131849 + 0.19357986162459284*I}, {-0.019037742901318516 - 0.19357986162459284*I, 0.43396403297741104 - 1.3877787807814457*^-17*I}}
1.07	{{0.5616634950723387 + 0.*I, -0.01934412578791872 + 0.18877191285230996*I}, {-0.01934412578791861 - 0.18877191285230996*I, 0.4383365049276607 + 0.*I}}
1.08	{{0.5573910046490178 + 1.3877787807814457*^-17*I, -0.019649190903569702 + 0.18390118059767513*I}, {-0.019649190903569702 - 0.18390118059767513*I, 0.44260899535098236 - 1.3877787807814457*^-17*I}}
1.09	{{0.5532213177626264 + 4.163336342344337*^-17*I, -0.019952873109484737 + 0.17897238456296072*I}, {-0.01995287310948471 - 0.17897238456296072*I, 0.4467786822373734 - 4.163336342344337*^-17*I}}
1.1	{{0.5491571300473913 - 1.3877787807814457*^-17*I, -0.020255109812105987 + 0.17399036496677311*I}, {-0.02025510981210596 - 0.17399036496677311*I, 0.45084286995260814 + 1.3877787807814457*^-17*I}}
1.11	{{0.5452010033450245 - 2.7755575615628914*^-17*I, -0.020555840915553014 + 0.16896007527994716*I}, {-0.020555840915553014 - 0.16896007527994716*I, 0.4547989966549749 + 2.7755575615628914*^-17*I}}
1.12	{{0.5413553585351333 - 2.7755575615628914*^-17*I, -0.020855008774592343 + 0.16388657442165877*I}, {-0.020855008774592315 - 0.16388657442165877*I, 0.4586446414648667 + 2.7755575615628914*^-17*I}}
1.1300000000000001	{{0.5376224686435762 - 4.163336342344337*^-17*I, -0.02115255814819983 + 0.15877501843622716*I}, {-0.02115255814819983 - 0.15877501843622716*I, 0.46237753135642334 + 4.163336342344337*^-17*I}}
1.1400000000000001	{{0.5340044522590771 + 0.*I, -0.021448436153770012 + 0.15363065167355724*I}, {-0.02144843615377004 - 0.15363065167355724*I, 0.465995547740923 + 0.*I}}
1.1500000000000001	{{0.5305032672877601 - 2.7755575615628914*^-17*I, -0.021742592222014023 + 0.14845879749863616*I}, {-0.021742592222014107 - 0.14845879749863616*I, 0.4694967327122397 + 2.7755575615628914*^-17*I}}
1.16	{{0.5271207050744764 + 2.7755575615628914*^-17*I, -0.02203497805256771 + 0.14326484855787353*I}, {-0.02203497805256774 - 0.14326484855787353*I, 0.4728792949255236 - 2.7755575615628914*^-17*I}}
1.17	{{0.5238583849188041 + 0.*I, -0.02232554757032479 + 0.1380542566324117*I}, {-0.02232554757032479 - 0.1380542566324117*I, 0.47614161508119546 + 0.*I}}
1.18	{{0.5207177490124849 - 1.3877787807814457*^-17*I, -0.02261425688249527 + 0.13283252211074925*I}, {-0.022614256882495243 - 0.13283252211074925*I, 0.4792822509875147 + 1.3877787807814457*^-17*I}}
1.19	{{0.5177000578237443 + 0.*I, -0.02290106423638444 + 0.12760518311516225*I}, {-0.022901064236384328 - 0.12760518311516225*I, 0.4822999421762553 + 0.*I}}
1.2	{{0.5148063859524978 + 0.*I, -0.023185929977871333 + 0.12237780431840824*I}, {-0.02318592997787139 - 0.12237780431840824*I, 0.48519361404750194 + 0.*I}}
1.21	{{0.51203761847882 + 0.*I, -0.0234688165105722 + 0.11715596548909023*I}, {-0.02346881651057217 - 0.11715596548909023*I, 0.48796238152117954 + 0.*I}}
1.22	{{0.509394447825288 + 0.*I, -0.023749688255653045 + 0.11194524980577258*I}, {-0.02374968825565299 - 0.11194524980577258*I, 0.4906055521747115 + 0.*I}}
1.23	{{0.5068773711518999 + 0.*I, -0.02402851161226416 + 0.10675123198152457*I}, {-0.02402851161226416 - 0.10675123198152457*I, 0.4931226288481001 + 0.*I}}
1.24	{{0.5044866883002169 + 0.*I, -0.02430525491856092 + 0.10157946624195034*I}, {-0.02430525491856103 - 0.10157946624195034*I, 0.49551331169978285 + 0.*I}}
1.25	{{0.5022225003012091 + 2.7755575615628914*^-17*I, -0.024579888413269774 + 0.09643547420097945*I}, {-0.02457988841326969 - 0.09643547420097945*I, 0.49777749969879087 - 2.7755575615628914*^-17*I}}
1.26	{{0.5000847084589752 - 2.0816681711721685*^-17*I, -0.024852384197761257 + 0.09132473267968802*I}, {-0.024852384197761312 - 0.09132473267968802*I, 0.4999152915410246 + 2.0816681711721685*^-17*I}}
1.27	{{0.49807301402012805 + 0.*I, -0.025122716198590633 + 0.08625266151422617*I}, {-0.025122716198590633 - 0.08625266151422617*I, 0.5019269859798716 + 0.*I}}
1.28	{{0.4961869184361253 + 1.3877787807814457*^-17*I, -0.02539086013046246 + 0.08122461139949724*I}, {-0.025390860130462406 - 0.08122461139949724*I, 0.5038130815638742 - 1.3877787807814457*^-17*I}}
1.29	{{0.4944257242232658 - 1.3877787807814457*^-17*I, -0.02565679345957983 + 0.07624585181558097*I}, {-0.025656793459579913 - 0.07624585181558097*I, 0.5055742757767347 + 1.3877787807814457*^-17*I}}
1.3	{{0.49278853642242615 - 1.3877787807814457*^-17*I, -0.02592049536733873 + 0.07132155908401241*I}, {-0.025920495367338814 - 0.07132155908401241*I, 0.5072114635775726 + 1.3877787807814457*^-17*I}}
1.31	{{0.4912742646579428 - 2.7755575615628914*^-17*I, -0.026181946714327886 + 0.06645680460089164*I}, {-0.026181946714327914 - 0.06645680460089164*I, 0.5087257353420569 + 2.7755575615628914*^-17*I}}
1.32	{{0.489881625792284 + 1.3877787807814457*^-17*I, -0.02644113000459783 + 0.061656543293436235*I}, {-0.0264411300045978 - 0.061656543293436235*I, 0.5101183742077151 - 1.3877787807814457*^-17*I}}
1.33	{{0.4886091471704816 + 6.938893903907228*^-18*I, -0.026698029350164798 + 0.056925602345963*I}, {-0.026698029350164798 - 0.056925602345963*I, 0.5113908528295186 - 6.938893903907228*^-18*I}}
1.34	{{0.4874551704454872 + 1.0408340855860843*^-17*I, -0.026952630435715552 + 0.05226867024043358*I}, {-0.02695263043571544 - 0.05226867024043358*I, 0.5125448295545123 - 1.0408340855860843*^-17*I}}
1.35	{{0.48641785597295784 + 0.*I, -0.027204920483484996 + 0.04769028615557688*I}, {-0.027204920483484996 - 0.04769028615557688*I, 0.5135821440270424 + 0.*I}}
1.36	{{0.485495187761238 + 0.*I, -0.0274548882182781 + 0.043194829767267344*I}, {-0.027454888218278156 - 0.043194829767267344*I, 0.5145048122387624 + 0.*I}}
1.37	{{0.4846849789597198 - 1.734723475976807*^-17*I, -0.027702523832611903 + 0.03878651149124304*I}, {-0.027702523832612014 - 0.03878651149124303*I, 0.5153150210402793 + 1.734723475976807*^-17*I}}
1.3800000000000001	{{0.48398487786616695 - 3.469446951953614*^-18*I, -0.027947818951957082 + 0.03446936320743882*I}, {-0.027947818951957026 - 0.03446936320743882*I, 0.5160151221338334 + 3.469446951953614*^-18*I}}
1.3900000000000001	{{0.48339237443111627 - 8.673617379884035*^-18*I, -0.028190766600058398 + 0.030247229503177153*I}, {-0.028190766600058426 - 0.030247229503177153*I, 0.5166076255688836 + 8.673617379884035*^-18*I}}
1.4000000000000001	{{0.4829048072351245 + 1.214306433183765*^-17*I, -0.028431361164323682 + 0.026123759470214072*I}, {-0.028431361164323682 - 0.026123759470214072*I, 0.5170951927648753 - 1.214306433183765*^-17*I}}
1.41	{{0.4825193709123324 - 1.734723475976807*^-18*I, -0.028669598361261983 + 0.022102399088198568*I}, {-0.02866959836126201 - 0.022102399088198568*I, 0.517480629087668 + 1.734723475976807*^-18*I}}
1.42	{{0.48223312399173024 + 8.673617379884035*^-18*I, -0.028905475201968706 + 0.0181863842244779*I}, {-0.02890547520196879 - 0.018186384224477898*I, 0.5177668760082705 - 1.0408340855860843*^-17*I}}
1.43	{{0.4820429971255302 + 3.469446951953614*^-18*I, -0.029138989957646327 + 0.014378734277388948*I}, {-0.029138989957646272 - 0.014378734277388953*I, 0.5179570028744692 - 3.469446951953614*^-18*I}}
1.44	{{0.481945801672238 - 3.469446951953614*^-18*I, -0.029370142125160398 + 0.010682246487228321*I}, {-0.029370142125160398 - 0.010682246487228321*I, 0.5180541983277613 + 3.469446951953614*^-18*I}}
1.45	{{0.4819382386003812 - 3.122502256758253*^-17*I, -0.029598932392629645 + 0.007099490936015613*I}, {-0.029598932392629562 - 0.007099490936015616*I, 0.518061761399619 + 3.122502256758253*^-17*I}}
1.46	{{0.48201690767741756 - 3.686287386450715*^-18*I, -0.02982536260505031 + 0.003632806253964042*I}, {-0.029825362605050337 - 0.003632806253964042*I, 0.517983092322582 + 3.686287386450715*^-18*I}}
1.47	{{0.48217831690708274 - 3.469446951953614*^-18*I, -0.030049435729963714 + 0.00028429604728378086*I}, {-0.03004943572996377 - 0.00028429604728378086*I, 0.5178216830929162 + 3.469446951953614*^-18*I}}
1.48	{{0.48241889217738315 + 6.7220534694101275*^-18*I, -0.030271155823169693 - 0.0029441739414278875*I}, {-0.03027115582316972 + 0.0029441739414278875*I, 0.5175811078226166 - 6.7220534694101275*^-18*I}}
1.49	{{0.48273498708061174 - 1.0408340855860843*^-17*I, -0.03049052799449764 - 0.0060509779323770115*I}, {-0.030490527994497724 + 0.006050977932377009*I, 0.5172650129193878 + 1.0408340855860843*^-17*I}}
1.5	{{0.48312289286614396 - 2.6020852139652106*^-18*I, -0.030707558373648275 - 0.009034731462970683*I}, {-0.03070755837364833 + 0.00903473146297068*I, 0.5168771071338557 + 2.6020852139652106*^-18*I}}
1.51	{{0.483578848486345 - 7.806255641895632*^-18*I, -0.03092225407611557 - 0.011894291996509612*I}, {-0.030922254076115624 + 0.011894291996509609*I, 0.5164211515136554 + 7.806255641895632*^-18*I}}
1.52	{{0.4840990506957631 - 3.469446951953614*^-18*I, -0.031134623169208425 - 0.014628758787728768*I}, {-0.031134623169208425 + 0.014628758787728773*I, 0.5159009493042366 + 4.336808689942018*^-18*I}}
1.53	{{0.48467966416380714 + 0.*I, -0.03134467463818749 - 0.01723747201115632*I}, {-0.03134467463818749 + 0.01723747201115632*I, 0.5153203358361933 + 0.*I}}
1.54	{{0.4853168315613591 - 1.3877787807814457*^-17*I, -0.03155241835253342 - 0.019720011161636568*I}, {-0.03155241835253353 + 0.01972001116163656*I, 0.5146831684386408 + 1.3877787807814457*^-17*I}}
1.55	{{0.48600668358227034 + 0.*I, -0.0317578650323716 - 0.022076192739657146*I}, {-0.0317578650323716 + 0.022076192739657146*I, 0.5139933164177297 + 0.*I}}
1.56	{{0.48674534886134785 + 0.*I, -0.03196102621506863 - 0.024306067237321368*I}, {-0.03196102621506866 + 0.024306067237321368*I, 0.5132546511386517 + 0.*I}}
1.57	{{0.4875289637513597 + 1.734723475976807*^-18*I, -0.032161914222026716 - 0.026409915443894365*I}, {-0.032161914222026605 + 0.026409915443894365*I, 0.5124710362486414 - 1.734723475976807*^-18*I}}
1.58	{{0.48835368192265327 + 1.0408340855860843*^-17*I, -0.032360542125695696 - 0.028388244092803716*I}, {-0.032360542125695696 + 0.028388244092803716*I, 0.5116463180773463 - 1.0408340855860843*^-17*I}}
1.59	{{0.48921568375030333 + 0.*I, -0.03255692371682958 - 0.03024178087478089*I}, {-0.03255692371682967 + 0.03024178087478089*I, 0.5107843162496972 + 0.*I}}
1.6	{{0.4901111854551068 + 3.469446951953614*^-18*I, -0.03275107347200554 - 0.031971468844461726*I}, {-0.03275107347200559 + 0.031971468844461726*I, 0.5098888145448929 - 3.469446951953614*^-18*I}}
1.61	{{0.4910364479664489 - 1.0408340855860843*^-17*I, -0.03294300652143717 - 0.03357846025022372*I}, {-0.03294300652143714 + 0.03357846025022372*I, 0.5089635520335499 + 1.0408340855860843*^-17*I}}
1.62	{{0.49198778547678007 + 3.469446951953614*^-18*I, -0.03313273861709959 - 0.03506410981929452*I}, {-0.03313273861709948 + 0.03506410981929452*I, 0.5080122145232195 - 3.469446951953614*^-18*I}}
1.6300000000000001	{{0.49296157365941407 - 3.469446951953614*^-18*I, -0.033320286101193836 - 0.036429967532221635*I}, {-0.033320286101193836 + 0.036429967532221635*I, 0.5070384263405862 + 3.469446951953614*^-18*I}}
1.6400000000000001	{{0.4939542575234031 + 1.3877787807814457*^-17*I, -0.03350566587497622 - 0.03767777092262987*I}, {-0.03350566587497622 + 0.03767777092262987*I, 0.5060457424765965 - 1.3877787807814457*^-17*I}}
1.6500000000000001	{{0.4949623588814017 + 0.*I, -0.0336888953679719 - 0.038809436939804265*I}, {-0.0336888953679719 + 0.038809436939804265*I, 0.5050376411185987 + 0.*I}}
1.6600000000000001	{{0.4959824834087 + 6.938893903907228*^-18*I, -0.03386999250760181 - 0.03982705341301847*I}, {-0.033869992507601754 + 0.03982705341301847*I, 0.5040175165913001 - 6.938893903907228*^-18*I}}
1.67	{{0.49701132727396274 - 6.938893903907228*^-18*I, -0.034048975689241645 - 0.04073287015767205*I}, {-0.034048975689241645 + 0.04073287015767205*I, 0.5029886727260371 + 6.938893903907228*^-18*I}}
1.68	{{0.49804568332459315 + 6.938893903907228*^-18*I, -0.03422586374673936 - 0.04152928976420592*I}, {-0.03422586374673933 + 0.04152928976420592*I, 0.5019543166754075 - 6.938893903907228*^-18*I}}
1.69	{{0.49908244681211045 - 3.469446951953614*^-18*I, -0.03440067592340881 - 0.04221885811142785*I}, {-0.03440067592340873 + 0.04221885811142785*I, 0.5009175531878891 + 3.469446951953614*^-18*I}}
1.7	{{0.5001186206454173 + 0.*I, -0.034573431843525154 - 0.04280425464630819*I}, {-0.03457343184352518 + 0.042804254646308194*I, 0.4998813793545826 + 0.*I}}
1.71	{{0.5011513201623043 + 0.*I, -0.03474415148433957 - 0.04328828247248891*I}, {-0.03474415148433957 + 0.04328828247248891*I, 0.4988486798376944 + 0.*I}}
1.72	{{0.5021777774120721 + 3.469446951953614*^-18*I, -0.03491285514863324 - 0.043673858289704826*I}, {-0.03491285514863329 + 0.043673858289704826*I, 0.4978222225879283 - 3.469446951953614*^-18*I}}
1.73	{{0.5031953449445785 + 0.*I, -0.03507956343782864 - 0.04396400222604066*I}, {-0.03507956343782867 + 0.04396400222604066*I, 0.49680465505542093 + 0.*I}}
1.74	{{0.5042014991035184 + 0.*I, -0.035244297225677984 - 0.0441618276044499*I}, {-0.03524429722567787 + 0.0441618276044499*I, 0.49579850089648103 + 0.*I}}
1.75	{{0.5051938428240677 + 0.*I, -0.035407077632541195 - 0.04427053068425444*I}, {-0.03540707763254122 + 0.04427053068425444*I, 0.4948061571759329 + 0.*I}}
1.76	{{0.5061701079374107 - 6.938893903907228*^-18*I, -0.03556792600027159 - 0.04429338041743096*I}, {-0.035567926000271616 + 0.04429338041743096*I, 0.49382989206258987 + 6.938893903907228*^-18*I}}
1.77	{{0.5071281569868935 + 0.*I, -0.035726863867722364 - 0.0442337082583874*I}, {-0.035726863867722364 + 0.0442337082583874*I, 0.4928718430131066 + 0.*I}}
1.78	{{0.5080659845627096 - 6.938893903907228*^-18*I, -0.03588391294688553 - 0.044094898064649155*I}, {-0.03588391294688542 + 0.044094898064649155*I, 0.4919340154372903 + 6.938893903907228*^-18*I}}
1.79	{{0.508981718164099 - 3.469446951953614*^-18*I, -0.036039095099677176 - 0.043880376124424414*I}, {-0.03603909509967715 + 0.043880376124424414*I, 0.49101828183590324 + 3.469446951953614*^-18*I}}
1.8	{{0.5098736185999854 - 3.469446951953614*^-18*I, -0.03619243231537603 - 0.04359360134541601*I}, {-0.03619243231537603 + 0.04359360134541601*I, 0.4901263814000144 + 3.469446951953614*^-18*I}}
1.81	{{0.5107400799408378 + 3.469446951953614*^-18*I, -0.036343946688728646 - 0.04323805563750495*I}, {-0.03634394668872862 + 0.04323805563750495*I, 0.4892599200591611 - 3.469446951953614*^-18*I}}
1.82	{{0.5115796290361941 + 0.*I, -0.03649366039872412 - 0.04281723452006743*I}, {-0.03649366039872415 + 0.04281723452006743*I, 0.48842037096380675 + 0.*I}}
1.83	{{0.5123909246139216 + 3.469446951953614*^-18*I, -0.036641595688048284 - 0.042334637982714224*I}, {-0.03664159568804834 + 0.042334637982714224*I, 0.4876090753860779 - 3.469446951953614*^-18*I}}
1.84	{{0.5131727559787004 + 0.*I, -0.03678777484322168 - 0.04179376162617742*I}, {-0.03678777484322171 + 0.04179376162617742*I, 0.4868272440213003 + 0.*I}}
1.85	{{0.5139240413284705 + 3.469446951953614*^-18*I, -0.0369322201754243 - 0.04119808810792995*I}, {-0.03693222017542433 + 0.04119808810792995*I, 0.48607595867152964 - 3.469446951953614*^-18*I}}
1.86	{{0.5146438257087977 + 0.*I, -0.037074954002011024 - 0.040551078914921206*I}, {-0.037074954002011024 + 0.040551078914921206*I, 0.48535617429120337 + 0.*I}}
1.87	{{0.5153312786260357 + 0.*I, -0.0372159986287183 - 0.03985616648356965*I}, {-0.037215998628718244 + 0.03985616648356965*I, 0.4846687213739648 + 0.*I}}
1.8800000000000001	{{0.5159856913410639 + 0.*I, -0.03735537633256261 - 0.039116746684876226*I}, {-0.03735537633256261 + 0.039116746684876226*I, 0.484014308658936 + 0.*I}}
1.8900000000000001	{{0.5166064738660328 + 0.*I, -0.037493109345431125 - 0.038336171690237765*I}, {-0.03749310934543104 + 0.038336171690237765*I, 0.48339352613396624 + 0.*I}}
1.9000000000000001	{{0.5171931516871221 + 0.*I, -0.03762921983835951 - 0.03751774323124955*I}, {-0.037629219838359484 + 0.03751774323124955*I, 0.4828068483128763 + 0.*I}}
1.9100000000000001	{{0.5177453622367038 + 3.469446951953614*^-18*I, -0.0377637299064969 - 0.036664706264516636*I}, {-0.03776372990649693 + 0.036664706264516636*I, 0.48225463776329636 - 3.469446951953614*^-18*I}}
1.92	{{0.5182628511385579 + 0.*I, -0.03789666155475166 - 0.03578024305024723*I}, {-0.03789666155475166 + 0.035780243050247226*I, 0.4817371488614417 + 0.*I}}
1.93	{{0.5187454682499283 + 0.*I, -0.038028036684114364 - 0.034867467651199816*I}, {-0.038028036684114364 + 0.034867467651199816*I, 0.4812545317500706 + 0.*I}}
1.94	{{0.5191931635241525 - 3.469446951953614*^-18*I, -0.038157877078650204 - 0.03392942085640499*I}, {-0.03815787707865023 + 0.03392942085640499*I, 0.4808068364758471 + 3.469446951953614*^-18*I}}
1.95	{{0.5196059827174909 + 0.*I, -0.03828620439315414 - 0.032969065531996376*I}, {-0.03828620439315408 + 0.032969065531996376*I, 0.4803940172825093 + 0.*I}}
1.96	{{0.5199840629635034 + 0.*I, -0.03841304014146196 - 0.03198928239947184*I}, {-0.03841304014146191 + 0.03198928239947184*I, 0.48001593703649476 + 0.*I}}
1.97	{{0.5203276282379434 + 0.*I, -0.03853840568540601 - 0.030992866239777227*I}, {-0.03853840568540601 + 0.030992866239777227*I, 0.479672371762056 + 0.*I}}
1.98	{{0.5206369847366322 + 1.734723475976807*^-18*I, -0.03866232222440799 - 0.029982522519765638*I}, {-0.03866232222440799 + 0.029982522519765638*I, 0.4793630152633671 - 1.734723475976807*^-18*I}}
1.99	{{0.5209125161882431 + 1.734723475976807*^-18*I, -0.038784810785696955 - 0.028960864435844447*I}, {-0.038784810785696955 + 0.028960864435844447*I, 0.47908748381175703 - 1.734723475976807*^-18*I}}
2.	{{0.5211546791231798 - 1.734723475976807*^-18*I, -0.03890589221514135 - 0.02793041036798599*I}, {-0.03890589221514132 + 0.02793041036798599*I, 0.47884532087681975 + 1.734723475976807*^-18*I}}
2.0100000000000002	{{0.5213639981190349 + 0.*I, -0.03902558716868473 - 0.02689358173575169*I}, {-0.03902558716868479 + 0.02689358173575169*I, 0.4786360018809648 + 0.*I}}
2.02	{{0.5215410610422326 - 6.938893903907228*^-18*I, -0.039143916104370374 - 0.025852701246565166*I}, {-0.0391439161043704 + 0.025852701246565166*I, 0.47845893895776803 + 6.938893903907228*^-18*I}}
2.0300000000000002	{{0.521686514304595 + 5.204170427930421*^-18*I, -0.03926089927494311 - 0.024809991525172125*I}, {-0.039260899274943084 + 0.024809991525172118*I, 0.4783134856954037 - 5.204170427930421*^-18*I}}
2.04	{{0.5218010581526042 + 0.*I, -0.03937655672101509 - 0.02376757411204969*I}, {-0.03937655672101509 + 0.02376757411204969*I, 0.47819894184739603 + 0.*I}}
2.05	{{0.5218854420061053 - 1.734723475976807*^-18*I, -0.03949090826477994 - 0.02272746881746574*I}, {-0.03949090826477994 + 0.02272746881746574*I, 0.4781145579938948 + 1.734723475976807*^-18*I}}
2.06	{{0.5219404598622068 + 0.*I, -0.03960397350426209 - 0.02169159341695408*I}, {-0.03960397350426209 + 0.021691593416954084*I, 0.478059540137794 + 0.*I}}
2.07	{{0.5219669457789979 - 3.469446951953614*^-18*I, -0.039715771808087025 - 0.020661763673152443*I}, {-0.039715771808087025 + 0.020661763673152436*I, 0.4780330542210034 + 5.204170427930421*^-18*I}}
2.08	{{0.5219657694526526 + 1.734723475976807*^-18*I, -0.039826322310754 - 0.019639693668249608*I}, {-0.039826322310754 + 0.019639693668249608*I, 0.4780342305473473 - 1.734723475976807*^-18*I}}
2.09	{{0.5219378319003604 - 3.469446951953614*^-18*I, -0.03993564390840143 - 0.018626996430707168*I}, {-0.03993564390840143 + 0.018626996430707157*I, 0.47806216809964086 + 3.469446951953614*^-18*I}}
2.1	{{0.5218840612603881 + 3.469446951953614*^-18*I, -0.040043755255042585 - 0.017625184839450934*I}, {-0.04004375525504261 + 0.017625184839450934*I, 0.47811593873961106 - 3.469446951953614*^-18*I}}
2.11	{{0.521805408719511 + 0.*I, -0.04015067475926154 - 0.016635672788369103*I}, {-0.04015067475926154 + 0.01663567278836911*I, 0.4781945912804891 - 1.734723475976807*^-18*I}}
2.12	{{0.5217028445768555 + 3.469446951953614*^-18*I, -0.040256420581349595 - 0.015659776593702275*I}, {-0.04025642058134957 + 0.01565977659370227*I, 0.4782971554231439 - 3.469446951953614*^-18*I}}
2.13	{{0.5215773544521902 + 8.673617379884035*^-19*I, -0.04036101063086789 - 0.014698716626760866*I}, {-0.04036101063086789 + 0.014698716626760866*I, 0.4784226455478097 - 8.673617379884035*^-19*I}}
2.14	{{0.521429935645537 + 4.336808689942018*^-18*I, -0.04046446256461936 - 0.013753619154353004*I}, {-0.04046446256461944 + 0.013753619154353*I, 0.4785700643544626 - 4.336808689942018*^-18*I}}
2.15	{{0.5212615936539792 - 8.673617379884035*^-19*I, -0.04056679378501374 - 0.012825518369346933*I}, {-0.04056679378501374 + 0.012825518369346936*I, 0.47873840634602205 + 8.673617379884035*^-19*I}}
2.16	{{0.5210733388504697 - 2.6020852139652106*^-18*I, -0.04066802143880957 - 0.011915358593917309*I}, {-0.040668021438809626 + 0.011915358593917312*I, 0.47892666114953053 + 2.6020852139652106*^-18*I}}
2.17	{{0.5208661833284918 + 0.*I, -0.04076816241621767 - 0.011023996638234373*I}, {-0.04076816241621767 + 0.011023996638234373*I, 0.4791338166715064 + 0.*I}}
2.18	{{0.5206411379154239 + 0.*I, -0.04086723335034895 - 0.01015220429763582*I}, {-0.04086723335034895 + 0.01015220429763582*I, 0.4793588620845749 + 0.*I}}
2.19	{{0.5203992093565717 + 0.*I, -0.040965250616989135 - 0.00930067097167528*I}, {-0.04096525061698916 + 0.009300670971675275*I, 0.4796007906434283 + 0.*I}}
2.2	{{0.5201413976709627 - 8.673617379884035*^-19*I, -0.04106223033469045 - 0.008470006388853722*I}, {-0.04106223033469045 + 0.008470006388853722*I, 0.47985860232904 + 8.673617379884035*^-19*I}}
2.21	{{0.5198686936791437 - 8.673617379884035*^-19*I, -0.04115818836515592 - 0.007660743421312953*I}, {-0.04115818836515589 + 0.007660743421312958*I, 0.48013130632085704 + 4.336808689942018*^-19*I}}
2.22	{{0.5195820767024882 + 4.7704895589362195*^-18*I, -0.04125314031390889 - 0.0068733409742911655*I}, {-0.04125314031390889 + 0.006873340974291155*I, 0.480417923297512 - 5.204170427930421*^-18*I}}
2.23	{{0.5192825124327314 + 2.6020852139652106*^-18*I, -0.0413471015312267 - 0.006108186935707023*I}, {-0.0413471015312267 + 0.006108186935707018*I, 0.48071748756726684 - 2.6020852139652106*^-18*I}}
2.24	{{0.5189709509698509 - 2.6020852139652106*^-18*I, -0.041440087113326946 - 0.0053656011718421995*I}, {-0.041440087113326946 + 0.005365601171842205*I, 0.4810290490301511 + 2.6020852139652106*^-18*I}}
2.25	{{0.5186483250257056 - 4.336808689942018*^-19*I, -0.041532111903788776 - 0.004645838555730428*I}, {-0.041532111903788776 + 0.004645838555730433*I, 0.48135167497429954 + 4.336808689942018*^-19*I}}
2.2600000000000002	{{0.5183155482903503 + 0.*I, -0.041623190495198054 - 0.00394909201552259*I}, {-0.041623190495198054 + 0.00394909201552259*I, 0.48168445170965224 + 0.*I}}
2.27	{{0.5179735139573665 - 1.0842021724855044*^-18*I, -0.04171333723099918 - 0.0032754955907843813*I}, {-0.04171333723099918 + 0.0032754955907843865*I, 0.4820264860426326 + 8.673617379884035*^-19*I}}
2.2800000000000002	{{0.5176230934040866 + 2.168404344971009*^-19*I, -0.041802566207541636 - 0.0026251274853818654*I}, {-0.04180256620754169 + 0.0026251274853818654*I, 0.4823769065959093 - 2.168404344971009*^-19*I}}
2.29	{{0.5172651350222115 + 0.*I, -0.04189089127630602 - 0.0019980131063228354*I}, {-0.04189089127630602 + 0.0019980131063228298*I, 0.48273486497779156 - 2.168404344971009*^-19*I}}
2.3000000000000003	{{0.516900463193882 + 2.168404344971009*^-19*I, -0.041978326046296255 - 0.0013941280786395147*I}, {-0.041978326046296255 + 0.0013941280786395147*I, 0.4830995368061207 - 2.168404344971009*^-19*I}}
2.31	{{0.5165298774080619 - 9.215718466126788*^-19*I, -0.0420648838865898 - 0.0008134012271186809*I}, {-0.04206488388658974 + 0.0008134012271186861*I, 0.4834701225919433 + 9.215718466126788*^-19*I}}
2.32	{{0.5161541515116395 + 0.*I, -0.04215057792902557 - 0.000255717516400516*I}, {-0.042150577929025546 + 0.0002557175164005107*I, 0.48384584848835877 + 0.*I}}
2.33	{{0.5157740330896365 - 4.87890977618477*^-19*I, -0.042235421071025125 + 0.0002790790583183122*I}, {-0.04223542107102518 - 0.0002790790583183122*I, 0.48422596691036024 + 4.87890977618477*^-19*I}}
2.34	{{0.5153902429685274 + 0.*I, -0.04231942597852775 + 0.0007911826370432343*I}, {-0.04231942597852775 - 0.0007911826370432343*I, 0.4846097570314756 + 0.*I}}
2.35	{{0.5150034748366861 - 3.2526065174565133*^-18*I, -0.04240260508903526 + 0.0012808227235778825*I}, {-0.04240260508903526 - 0.0012808227235778773*I, 0.4849965251633145 + 3.2526065174565133*^-18*I}}
2.36	{{0.5146143949758268 - 2.3852447794681098*^-18*I, -0.042484970614752815 + 0.001748261482661504*I}, {-0.04248497061475279 - 0.0017482614826614985*I, 0.4853856050241725 + 2.2768245622195593*^-18*I}}
2.37	{{0.5142236420971613 + 4.336808689942018*^-19*I, -0.04256653454581255 + 0.0021937911106974326*I}, {-0.04256653454581258 - 0.0021937911106974326*I, 0.485776357902843 - 4.336808689942018*^-19*I}}
2.38	{{0.5138318272760803 + 0.*I, -0.042647308653573496 + 0.00261773128448881*I}, {-0.042647308653573496 - 0.00261773128448881*I, 0.486168172723923 + 0.*I}}
2.39	{{0.5134395339791328 - 4.336808689942018*^-19*I, -0.04272730449398665 + 0.003020426691787444*I}, {-0.04272730449398665 - 0.003020426691787444*I, 0.4865604660208652 + 4.336808689942018*^-19*I}}
2.4	{{0.5130473181770571 + 1.0842021724855044*^-18*I, -0.04280653341101759 + 0.0034022446468752595*I}, {-0.04280653341101753 - 0.0034022446468752643*I, 0.486952681822943 - 8.673617379884035*^-19*I}}
2.41	{{0.5126557085377221 + 6.505213034913027*^-19*I, -0.042885006540112125 + 0.0037635727938381868*I}, {-0.042885006540112125 - 0.003763572793838192*I, 0.48734429146227803 - 6.505213034913027*^-19*I}}
2.42	{{0.5122652066929645 + 2.6020852139652106*^-18*I, -0.042962734811704706 + 0.004104816899658009*I}, {-0.042962734811704706 - 0.004104816899658015*I, 0.48773479330703534 - 2.6020852139652106*^-18*I}}
2.43	{{0.5118762875733125 + 0.*I, -0.04303972895475486 + 0.004426398738743839*I}, {-0.04303972895475486 - 0.004426398738743839*I, 0.48812371242668073 + 0.*I}}
2.44	{{0.5114893998048297 + 8.673617379884035*^-19*I, -0.04311599950030828 + 0.004728754070046717*I}, {-0.04311599950030828 - 0.004728754070046717*I, 0.488510600195174 - 8.673617379884035*^-19*I}}
2.45	{{0.5111049661623155 - 4.336808689942018*^-19*I, -0.043191556785068475 + 0.005012330707454675*I}, {-0.043191556785068475 - 0.00501233070745467*I, 0.48889503383768285 + 4.336808689942018*^-19*I}}
2.46	{{0.5107233840735156 - 1.734723475976807*^-18*I, -0.04326641095498504 + 0.005277586683745629*I}, {-0.043266410954984985 - 0.005277586683745623*I, 0.4892766159264865 + 1.734723475976807*^-18*I}}
2.47	{{0.5103450261688084 + 0.*I, -0.043340571968835256 + 0.005524988507987854*I}, {-0.043340571968835256 - 0.0055249885079878495*I, 0.48965497383119805 + 0.*I}}
2.48	{{0.5099702408713928 + 0.*I, -0.04341404960180695 + 0.005755009515916067*I}, {-0.04341404960180695 - 0.005755009515916067*I, 0.49002975912860625 + 0.*I}}
2.49	{{0.5095993530229812 + 0.*I, -0.043486853449070245 + 0.0059681283124818005*I}, {-0.04348685344907022 - 0.005968128312481806*I, 0.4904006469770221 + 0.*I}}
2.5	{{0.5092326645402038 + 0.*I, -0.04355899292933055 + 0.006164827305471639*I}, {-0.043558992929330576 - 0.0061648273054716336*I, 0.49076733545979395 + 0.*I}}
2.5100000000000002	{{0.5088704550973533 + 0.*I, -0.04363047728836683 + 0.006345591328813544*I}, {-0.04363047728836683 - 0.006345591328813539*I, 0.49112954490265154 + 0.*I}}
2.52	{{0.5085129828310029 + 0.*I, -0.0437013156025374 + 0.006510906353941856*I}, {-0.0437013156025374 - 0.006510906353941856*I, 0.491487017169 + 0.*I}}
2.5300000000000002	{{0.5081604850625951 + 4.336808689942018*^-19*I, -0.0437715167822626 + 0.006661258287370164*I}, {-0.0437715167822626 - 0.006661258287370169*I, 0.49183951493740635 - 4.336808689942018*^-19*I}}
2.54	{{0.5078131790350177 + 0.*I, -0.043841089575469755 + 0.006797131852423788*I}, {-0.04384108957546973 - 0.006797131852423788*I, 0.492186820964984 + 0.*I}}
2.5500000000000003	{{0.5074712626596204 - 1.3010426069826053*^-18*I, -0.04391004257100092 + 0.006919009552911597*I}, {-0.04391004257100092 - 0.006919009552911597*I, 0.4925287373403795 + 1.3010426069826053*^-18*I}}
2.56	{{0.5071349152702651 - 1.3010426069826053*^-18*I, -0.0439783842019813 + 0.0070273707163665995*I}, {-0.04397838420198133 - 0.007027370716366589*I, 0.4928650847297359 + 1.3010426069826053*^-18*I}}
2.57	{{0.5068042983812081 + 8.673617379884035*^-19*I, -0.044046122749141686 + 0.007122690614357896*I}, {-0.04404612274914174 - 0.007122690614357901*I, 0.4931957016187931 - 4.336808689942018*^-19*I}}
2.58	{{0.5064795564458949 + 4.336808689942018*^-19*I, -0.04411326634409449 + 0.007205439657269977*I}, {-0.044113266344094515 - 0.007205439657269982*I, 0.49352044355410596 - 8.673617379884035*^-19*I}}
2.59	{{0.5061608176139026 + 1.3010426069826053*^-18*I, -0.04417982297256118 + 0.007276082660858009*I}, {-0.04417982297256118 - 0.007276082660858014*I, 0.49383918238609714 - 1.3010426069826053*^-18*I}}
2.6	{{0.5058481944835133 + 1.3010426069826053*^-18*I, -0.044245800477546254 + 0.007335078181820592*I}, {-0.044245800477546254 - 0.007335078181820592*I, 0.4941518055164851 - 1.3010426069826053*^-18*I}}
2.61	{{0.5055417848475948 - 8.673617379884035*^-19*I, -0.04431120656245949 + 0.007382877919579519*I}, {-0.04431120656245949 - 0.0073828779195795145*I, 0.49445821515240884 + 4.336808689942018*^-19*I}}
2.62	{{0.5052416724306447 + 1.3010426069826053*^-18*I, -0.044376048794178224 + 0.007419926181422008*I}, {-0.04437604879417825 - 0.007419926181422013*I, 0.49475832756935245 - 1.3010426069826053*^-18*I}}
2.63	{{0.5049479276151314 + 0.*I, -0.044440334606059506 + 0.0074466594081407655*I}, {-0.044440334606059534 - 0.00744665940814076*I, 0.49505207238486526 + 0.*I}}
2.64	{{0.5046606081552822 + 0.*I, -0.044504071300886516 + 0.007463505757301552*I}, {-0.04450407130088657 - 0.007463505757301552*I, 0.49533939184471815 + 0.*I}}
2.65	{{0.5043797598768461 - 8.673617379884035*^-19*I, -0.04456726605375891 + 0.00747088474127409*I}, {-0.044567266053758964 - 0.007470884741274086*I, 0.4956202401231543 + 1.3010426069826053*^-18*I}}
2.66	{{0.5041054173613977 + 1.3010426069826053*^-18*I, -0.04462992591492296 + 0.007469206917180551*I}, {-0.04462992591492296 - 0.0074692069171805615*I, 0.49589458263859765 - 1.3010426069826053*^-18*I}}
2.67	{{0.503837604613949 + 0.*I, -0.044692057812539876 + 0.007458873625944246*I}, {-0.04469205781253985 - 0.007458873625944246*I, 0.4961623953860478 + 0.*I}}
2.68	{{0.5035763357127718 + 1.3010426069826053*^-18*I, -0.0447536685553902 + 0.007440276777658855*I}, {-0.0447536685553902 - 0.00744027677765886*I, 0.4964236642872232 - 1.3010426069826053*^-18*I}}
2.69	{{0.5033216154405593 + 0.*I, -0.04481476483552138 + 0.007413798680544485*I}, {-0.04481476483552141 - 0.007413798680544485*I, 0.49667838455944346 + 0.*I}}
2.7	{{0.5030734398960457 + 0.*I, -0.044875353230826115 + 0.00737981191081066*I}, {-0.044875353230826115 - 0.007379811910810655*I, 0.4969265601039594 + 0.*I}}
2.71	{{0.5028317970855143 - 4.336808689942018*^-19*I, -0.044935440207564514 + 0.007338679220805413*I}, {-0.044935440207564514 - 0.007338679220805413*I, 0.4971682029144829 + 4.336808689942018*^-19*I}}
2.72	{{0.5025966674936003 + 0.*I, -0.04499503212282299 + 0.007290753482895561*I}, {-0.04499503212282299 - 0.007290753482895561*I, 0.49740333250640545 + 0.*I}}
2.73	{{0.5023680246329157 - 1.734723475976807*^-18*I, -0.04505413522690627 + 0.007236377666592655*I}, {-0.04505413522690624 - 0.007236377666592644*I, 0.4976319753670876 + 2.168404344971009*^-18*I}}
2.74	{{0.5021458355723214 + 0.*I, -0.045112755665675436 + 0.007175884846512933*I}, {-0.045112755665675464 - 0.007175884846512933*I, 0.4978541644276801 + 0.*I}}
2.75	{{0.5019300614434624 + 0.*I, -0.045170899482820076 + 0.007109598238836993*I}, {-0.045170899482820076 - 0.007109598238836993*I, 0.49806993855653503 + 0.*I}}
2.7600000000000002	{{0.5017206579255533 - 4.336808689942018*^-19*I, -0.04522857262207197 + 0.007037831264013162*I}, {-0.045228572622071944 - 0.007037831264013156*I, 0.49827934207445246 + 4.336808689942018*^-19*I}}
2.77	{{0.5015175757082818 + 0.*I, -0.04528578092935706 + 0.006960887633530902*I}, {-0.04528578092935709 - 0.006960887633530897*I, 0.49848242429171796 + 0.*I}}
2.7800000000000002	{{0.5013207609329852 + 1.3010426069826053*^-18*I, -0.04534253015489409 + 0.006879061458671858*I}, {-0.04534253015489409 - 0.006879061458671863*I, 0.49867923906701905 - 1.3010426069826053*^-18*I}}
2.79	{{0.5011301556120328 + 4.336808689942018*^-19*I, -0.04539882595522718 + 0.006792637379230094*I}, {-0.04539882595522721 - 0.006792637379230099*I, 0.49886984438796605 - 4.336808689942018*^-19*I}}
2.8000000000000003	{{0.5009456980267699 + 8.673617379884035*^-19*I, -0.04545467389521066 + 0.006701890710275469*I}, {-0.04545467389521066 - 0.006701890710275474*I, 0.49905430197323253 - 8.673617379884035*^-19*I}}
2.81	{{0.5007673231040803 - 4.336808689942018*^-19*I, -0.04551007944992952 + 0.0066070876051179984*I}, {-0.045510079449929464 - 0.006607087605117993*I, 0.49923267689591677 + 4.336808689942018*^-19*I}}
2.82	{{0.5005949627719998 - 4.336808689942018*^-19*I, -0.045565048006572434 + 0.006508485232712559*I}, {-0.04556504800657246 - 0.006508485232712555*I, 0.4994050372279958 + 8.673617379884035*^-19*I}}
2.83	{{0.5004285462945856 + 4.336808689942018*^-19*I, -0.04561958486624629 + 0.00640633196782558*I}, {-0.045619584866246315 - 0.006406331967825584*I, 0.4995714537054149 - 8.673617379884035*^-19*I}}
2.84	{{0.5002680005864857 + 0.*I, -0.04567369524574008 + 0.0063008675923648255*I}, {-0.045673695245740054 - 0.0063008675923648255*I, 0.49973199941351787 + 0.*I}}
2.85	{{0.5001132505076075 - 4.336808689942018*^-19*I, -0.04572738427923842 + 0.006192323506352553*I}, {-0.045727384279238364 - 0.006192323506352558*I, 0.4998867494923922 + 4.336808689942018*^-19*I}}
2.86	{{0.49996421913832145 - 8.673617379884035*^-19*I, -0.045780657019985654 + 0.006080922947099088*I}, {-0.04578065701998568 - 0.006080922947099079*I, 0.500035780861682 + 4.336808689942018*^-19*I}}
2.87	{{0.4998208280356409 + 0.*I, -0.04583351844189834 + 0.005966881215208533*I}, {-0.04583351844189834 - 0.005966881215208538*I, 0.5001791719643593 + 0.*I}}
2.88	{{0.49968299747096423 - 4.336808689942018*^-19*I, -0.04588597344113565 + 0.005850405906122192*I}, {-0.04588597344113565 - 0.005850405906122188*I, 0.5003170025290451 + 8.673617379884035*^-19*I}}
2.89	{{0.4995506466497774 + 8.673617379884035*^-19*I, -0.045938026837617885 + 0.005731697145974731*I}, {-0.045938026837617885 - 0.005731697145974731*I, 0.5004493533502301 - 8.673617379884035*^-19*I}}
2.9	{{0.499423693913994 + 0.*I, -0.04598968337650669 + 0.005610947830608036*I}, {-0.04598968337650666 - 0.0056109478306080405*I, 0.5005763060859957 + 0.*I}}
2.91	{{0.4993020569274079 + 0.*I, -0.04604094772964126 + 0.005488343866652932*I}, {-0.04604094772964126 - 0.005488343866652932*I, 0.5006979430725893 + 0.*I}}
2.92	{{0.4991856528447717 + 8.673617379884035*^-19*I, -0.04609182449692581 + 0.0053640644136532245*I}, {-0.04609182449692584 - 0.0053640644136532245*I, 0.5008143471552305 - 8.673617379884035*^-19*I}}
2.93	{{0.499074398465261 + 0.*I, -0.04614231820768658 + 0.005238282126268291*I}, {-0.04614231820768658 - 0.005238282126268291*I, 0.5009256015347395 + 0.*I}}
2.94	{{0.49896821037076156 - 8.673617379884035*^-19*I, -0.04619243332198539 + 0.0051111633956493355*I}, {-0.04619243332198539 - 0.00511116339564933*I, 0.5010317896292396 + 8.673617379884035*^-19*I}}
2.95	{{0.49886700504961934 + 1.3010426069826053*^-18*I, -0.04624217423189492 + 0.004982868589141815*I}, {-0.04624217423189492 - 0.00498286858914181*I, 0.5011329949503789 - 1.3010426069826053*^-18*I}}
2.96	{{0.49877069900649695 - 4.336808689942018*^-19*I, -0.046291545262740263 + 0.004853552287521308*I}, {-0.046291545262740263 - 0.004853552287521308*I, 0.5012293009935013 + 4.336808689942018*^-19*I}}
2.97	{{0.4986792088588943 + 0.*I, -0.04634055067430387 + 0.004723363519022598*I}, {-0.04634055067430387 - 0.004723363519022593*I, 0.5013207911411058 + 0.*I}}
2.98	{{0.49859245142098174 - 1.3010426069826053*^-18*I, -0.04638919466199776 + 0.004592445989472971*I}, {-0.046389194661997785 - 0.004592445989472967*I, 0.5014075485790208 + 8.673617379884035*^-19*I}}
2.99	{{0.49851034377534215 + 0.*I, -0.046437481358003796 + 0.004460938307889133*I}, {-0.046437481358003796 - 0.004460938307889133*I, 0.5014896562246554 + 0.*I}}
3.	{{0.498432803333257 - 8.673617379884035*^-19*I, -0.04648541483238433 + 0.004328974206944246*I}, {-0.04648541483238433 - 0.004328974206944251*I, 0.5015671966667417 + 8.673617379884035*^-19*I}}
3.0100000000000002	{{0.498359747884102 - 8.673617379884035*^-19*I, -0.04653299909415895 + 0.004196682757757082*I}, {-0.04653299909415898 - 0.004196682757757082*I, 0.5016402521158958 + 8.673617379884035*^-19*I}}
3.02	{{0.4982910956345385 + 4.336808689942018*^-19*I, -0.04658023809235917 + 0.004064188578498849*I}, {-0.04658023809235917 - 0.004064188578498841*I, 0.5017089043654623 - 4.336808689942018*^-19*I}}
3.0300000000000002	{{0.49822676523804355 + 0.*I, -0.04662713571704982 + 0.003931612036355696*I}, {-0.046627135717049795 - 0.003931612036355691*I, 0.5017732347619581 + 0.*I}}
3.04	{{0.49816667581544144 + 6.505213034913027*^-19*I, -0.046673695800329595 + 0.0037990694424260363*I}, {-0.046673695800329595 - 0.0037990694424260415*I, 0.5018333241845587 - 6.505213034913027*^-19*I}}
3.0500000000000003	{{0.4981107469670111 - 8.673617379884035*^-19*I, -0.046719922117303025 + 0.003666673239171132*I}, {-0.046719922117303 - 0.003666673239171137*I, 0.5018892530329898 + 8.673617379884035*^-19*I}}
3.06	{{0.4980588987767771 + 2.168404344971009*^-19*I, -0.04676581838703053 + 0.0035345321800770886*I}, {-0.04676581838703056 - 0.0035345321800770886*I, 0.5019411012232228 - 2.168404344971009*^-19*I}}
3.0700000000000003	{{0.4980110518096058 + 4.336808689942018*^-19*I, -0.04681138827345599 + 0.0034027515012232438*I}, {-0.04681138827345596 - 0.003402751501223239*I, 0.5019889481903949 - 2.168404344971009*^-19*I}}
3.08	{{0.49796712710166696 - 6.505213034913027*^-19*I, -0.046856635386311185 + 0.0032714330844896573*I}, {-0.04685663538631116 - 0.0032714330844896573*I, 0.5020328728983293 + 6.505213034913027*^-19*I}}
3.09	{{0.4979270461448988 + 6.505213034913027*^-19*I, -0.046901563282002345 + 0.003140675612172369*I}, {-0.04690156328200237 - 0.0031406756121723648*I, 0.502072953855105 - 6.505213034913027*^-19*I}}
3.1	{{0.4978907308659829 + 1.3010426069826053*^-18*I, -0.04694617546447158 + 0.0030105747128107486*I}, {-0.04694617546447155 - 0.003010574712810744*I, 0.5021092691340174 - 1.3010426069826053*^-18*I}}
3.11	{{0.4978581036005294 + 0.*I, -0.04699047538604817 + 0.0028812230980664174*I}, {-0.04699047538604817 - 0.0028812230980664174*I, 0.5021418963994708 + 0.*I}}
3.12	{{0.49782908706290824 + 0.*I, -0.04703446644827275 + 0.0027527106905280165*I}, {-0.04703446644827275 - 0.0027527106905280165*I, 0.5021709129370904 + 0.*I}}
3.13	{{0.4978036043124019 + 4.336808689942018*^-19*I, -0.04707815200271173 + 0.002625124742349864*I}, {-0.04707815200271176 - 0.0026251247423498595*I, 0.5021963956875997 - 4.336808689942018*^-19*I}}
3.14	{{0.49778157871616646 - 4.336808689942018*^-19*I, -0.047121535351750204 + 0.0024985499446670027*I}, {-0.047121535351750204 - 0.0024985499446670027*I, 0.5022184212838333 + 4.336808689942018*^-19*I}}
3.15	{{0.4977629339096098 + 4.336808689942018*^-19*I, -0.04716461974937369 + 0.002373068527762203*I}, {-0.047164619749373665 - 0.002373068527762203*I, 0.5022370660903918 - 4.336808689942018*^-19*I}}
3.16	{{0.49774759375466493 - 2.168404344971009*^-19*I, -0.04720740840193169 + 0.002248760351993958*I}, {-0.04720740840193166 - 0.002248760351993958*I, 0.5022524062453366 + 2.168404344971009*^-19*I}}
3.17	{{0.49773548229654807 - 2.168404344971009*^-19*I, -0.04724990446888999 + 0.0021257029895274965*I}, {-0.04724990446888999 - 0.002125702989527492*I, 0.5022645177034506 + 2.168404344971009*^-19*I}}
3.18	{{0.49772652371948767 + 4.336808689942018*^-19*I, -0.04729211106356768 + 0.0020039717969433284*I}, {-0.04729211106356768 - 0.0020039717969433284*I, 0.5022734762805102 - 4.336808689942018*^-19*I}}
3.19	{{0.49772064230193774 + 2.168404344971009*^-19*I, -0.04733403125386265 + 0.0018836399788302826*I}, {-0.04733403125386265 - 0.0018836399788302826*I, 0.5022793576980633 - 2.168404344971009*^-19*I}}
3.2	{{0.4977177623717767 + 0.*I, -0.04737566806296356 + 0.0017647786425019718*I}, {-0.04737566806296356 - 0.0017647786425019718*I, 0.5022822376282227 + 0.*I}}
3.21	{{0.4977178082619935 + 0.*I, -0.04741702447005258 + 0.001647456844007075*I}, {-0.04741702447005258 - 0.001647456844007075*I, 0.502282191738007 + 0.*I}}
3.22	{{0.4977207042672812 + 0.*I, -0.047458103410994074 + 0.001531741625635098*I}, {-0.047458103410994074 - 0.0015317416256350937*I, 0.502279295732718 + 0.*I}}
3.23	{{0.4977263746020474 - 4.336808689942018*^-19*I, -0.047498907779016 + 0.0014176980451495941*I}, {-0.04749890777901597 - 0.0014176980451495941*I, 0.5022736253979533 + 4.336808689942018*^-19*I}}
3.24	{{0.4977347433602276 - 2.168404344971009*^-19*I, -0.04753944042537783 + 0.001305389197010879*I}, {-0.04753944042537783 - 0.001305389197010879*I, 0.5022652566397724 + 2.168404344971009*^-19*I}}
3.25	{{0.49774573447736115 - 3.2526065174565133*^-19*I, -0.047579704160031544 + 0.0011948762258794637*I}, {-0.047579704160031516 - 0.001194876225879468*I, 0.5022542655226384 + 3.2526065174565133*^-19*I}}
3.2600000000000002	{{0.4977592716952941 + 2.168404344971009*^-19*I, -0.047619701752271815 + 0.0010862183327195356*I}, {-0.047619701752271815 - 0.0010862183327195356*I, 0.5022407283047055 - 2.168404344971009*^-19*I}}
3.27	{{0.49777527852990755 - 2.168404344971009*^-19*I, -0.047659435931377475 + 0.000979472773849421*I}, {-0.04765943593137745 - 0.000979472773849421*I, 0.5022247214700912 + 2.168404344971009*^-19*I}}
3.2800000000000002	{{0.49779367824222187 - 3.2526065174565133*^-19*I, -0.04769890938724533 + 0.0008746948533120474*I}, {-0.047698909387245275 - 0.0008746948533120474*I, 0.5022063217577789 + 3.2526065174565133*^-19*I}}
3.29	{{0.49781439381319936 + 4.87890977618477*^-19*I, -0.04773812477101347 + 0.0007719379089635194*I}, {-0.04773812477101347 - 0.0007719379089635194*I, 0.5021856061867989 - 4.87890977618477*^-19*I}}
3.3000000000000003	{{0.4978373479225836 + 2.168404344971009*^-19*I, -0.0477770846956799 + 0.0006712532927016104*I}, {-0.04777708469567993 - 0.0006712532927016104*I, 0.5021626520774163 - 2.168404344971009*^-19*I}}
3.31	{{0.49786246293200914 + 5.421010862427522*^-19*I, -0.04781579173670997 + 0.0005726903452780993*I}, {-0.04781579173670997 - 0.0005726903452780911*I, 0.5021375370679901 - 5.421010862427522*^-19*I}}
3.3200000000000003	{{0.49788966087269626 + 0.*I, -0.047854248432638524 + 0.0004762963661593022*I}, {-0.047854248432638496 - 0.0004762963661593022*I, 0.5021103391273034 + 0.*I}}
3.33	{{0.4979188634379105 + 8.131516293641283*^-20*I, -0.047892457285663964 + 0.0003821165789185435*I}, {-0.047892457285663936 - 0.0003821165789185435*I, 0.5020811365620894 - 8.131516293641283*^-20*I}}
3.34	{{0.49794999198041656 - 2.981555974335137*^-19*I, -0.047930420762235554 + 0.00029019409265988467*I}, {-0.047930420762235526 - 0.00029019409265988467*I, 0.5020500080195813 + 2.981555974335137*^-19*I}}
3.35	{{0.49798296751509186 + 0.*I, -0.04796814129363283 + 0.00020056985998878133*I}, {-0.04796814129363286 - 0.00020056985998878133*I, 0.5020170324849076 + 0.*I}}
3.36	{{0.4980177107268218 + 2.710505431213761*^-20*I, -0.048005621276539234 + 0.0001132826320567445*I}, {-0.04800562127653926 - 0.0001132826320567445*I, 0.5019822892731772 - 2.710505431213761*^-20*I}}
3.37	{{0.49805414198382053 + 2.879912020664621*^-20*I, -0.04804286307360889 + 0.000028368911218124708*I}, {-0.048042863073608916 - 0.000028368911218124708*I, 0.5019458580161775 - 2.879912020664621*^-20*I}}
3.38	{{0.4980921813564258 + 5.421010862427522*^-20*I, -0.04807986901402678 - 0.000054137098155188886*I}, {-0.04807986901402678 + 0.000054137098155188886*I, 0.5019078186435793 - 5.421010862427522*^-20*I}}
3.39	{{0.4981317486414055 + 3.7947076036992655*^-19*I, -0.04811664139406038 - 0.00013420354014972874*I}, {-0.04811664139406038 + 0.00013420354014972874*I, 0.5018682513585928 - 3.7947076036992655*^-19*I}}
3.4	{{0.4981727633918618 - 1.4907779871675686*^-19*I, -0.04815318247761033 - 0.00021180095852296185*I}, {-0.04815318247761033 + 0.00021180095852295377*I, 0.5018272366081401 + 1.4907779871675686*^-19*I}}
3.41	{{0.49821514495257824 - 4.336808689942018*^-19*I, -0.048189494496747226 - 0.00028690234809757346*I}, {-0.048189494496747226 + 0.00028690234809756543*I, 0.5017848550474204 + 4.336808689942018*^-19*I}}
3.42	{{0.49825881250091464 + 1.6263032587282567*^-19*I, -0.048225579652249384 - 0.00035948320578579586*I}, {-0.048225579652249356 + 0.00035948320578579586*I, 0.5017411874990837 - 1.6263032587282567*^-19*I}}
3.43	{{0.498303685093035 + 8.131516293641283*^-20*I, -0.04826144011412911 - 0.00042952158069652676*I}, {-0.04826144011412914 + 0.00042952158069652676*I, 0.5016963149069628 - 8.131516293641283*^-20*I}}
3.44	{{0.4983496817154342 - 1.6263032587282567*^-19*I, -0.04829707802215594 - 0.0004969981227864184*I}, {-0.048297078022155965 + 0.0004969981227864184*I, 0.5016503182845639 + 1.6263032587282567*^-19*I}}
3.45	{{0.4983967213415739 - 5.421010862427522*^-19*I, -0.04833249548637136 - 0.000561896129526572*I}, {-0.04833249548637139 + 0.000561896129526564*I, 0.5016032786584229 + 4.87890977618477*^-19*I}}
3.46	{{0.4984447229934718 - 7.589415207398531*^-19*I, -0.04836769458759943 - 0.0006242015900698888*I}, {-0.04836769458759946 + 0.0006242015900698888*I, 0.5015552770065278 + 7.589415207398531*^-19*I}}
3.47	{{0.4984936058080096 + 0.*I, -0.04840267737795001 - 0.0006839032264202876*I}, {-0.04840267737795004 + 0.0006839032264202876*I, 0.5015063941919911 + 0.*I}}
3.48	{{0.49854328910775647 + 1.0842021724855044*^-19*I, -0.04843744588131593 - 0.0007409925311236637*I}, {-0.048437445881315905 + 0.0007409925311236637*I, 0.5014567108922442 - 1.0842021724855044*^-19*I}}
3.49	{{0.4985936924760117 + 2.168404344971009*^-19*I, -0.04847200209386471 - 0.0007954638010218776*I}, {-0.04847200209386471 + 0.0007954638010218697*I, 0.5014063075239907 - 2.710505431213761*^-19*I}}
3.5	{{0.4986447358357854 + 3.2526065174565133*^-19*I, -0.04850634798452244 - 0.0008473141666347638*I}, {-0.04850634798452241 + 0.0008473141666347638*I, 0.5013552641642154 - 3.2526065174565133*^-19*I}}
3.5100000000000002	{{0.498696339532414 - 5.421010862427522*^-20*I, -0.048540485495453894 - 0.0008965436167614352*I}, {-0.048540485495453894 + 0.0008965436167614352*I, 0.5013036604675859 + 5.421010862427522*^-20*I}}
3.52	{{0.49874842441944495 + 5.421010862427522*^-20*I, -0.04857441654253386 - 0.000943155017920164*I}, {-0.048574416542533916 + 0.0009431550179201721*I, 0.5012515755805549 - 1.0842021724855044*^-19*I}}
3.5300000000000002	{{0.498800911947451 + 1.0842021724855044*^-19*I, -0.048608143015813926 - 0.000987154128277135*I}, {-0.0486081430158139 + 0.000987154128277135*I, 0.5011990880525474 - 1.0842021724855044*^-19*I}}
3.54	{{0.4988537242553924 - 1.0842021724855044*^-19*I, -0.04864166677998255 - 0.0010285496057460502*I}, {-0.04864166677998255 + 0.0010285496057460424*I, 0.501146275744609 + 0.*I}}
3.5500000000000003	{{0.49890678426410806 - 1.0842021724855044*^-19*I, -0.04867498967481779 - 0.0010673530099752403*I}, {-0.04867498967481779 + 0.0010673530099752403*I, 0.5010932157358927 + 1.0842021724855044*^-19*I}}
3.56	{{0.4989600157715649 - 1.0842021724855044*^-19*I, -0.04870811351563517 - 0.0011035787979740133*I}, {-0.0487081135156352 + 0.0011035787979740133*I, 0.5010399842284315 + 1.0842021724855044*^-19*I}}
3.5700000000000003	{{0.49901334354940785 - 1.0842021724855044*^-19*I, -0.04874104009372937 - 0.0011372443131672095*I}, {-0.04874104009372934 + 0.0011372443131672095*I, 0.5009866564505928 + 1.0842021724855044*^-19*I}}
3.58	{{0.4990666934403678 + 0.*I, -0.04877377117680637 - 0.0011683697677047605*I}, {-0.04877377117680631 + 0.0011683697677047605*I, 0.5009333065596342 + 0.*I}}
3.59	{{0.49911999245614125 + 7.589415207398531*^-19*I, -0.048806308509413254 - 0.0011969782178919692*I}, {-0.048806308509413227 + 0.001196978217891977*I, 0.5008800075438603 - 7.589415207398531*^-19*I}}
3.6	{{0.4991731688752348 + 0.*I, -0.04883865381335872 - 0.0012230955326456687*I}, {-0.04883865381335878 + 0.0012230955326456687*I, 0.5008268311247646 + 0.*I}}
3.61	{{0.4992261523403628 + 1.0842021724855044*^-19*I, -0.04887080878812913 - 0.0012467503549212586*I}, {-0.048870808788129105 + 0.0012467503549212586*I, 0.5007738476596402 - 1.0842021724855044*^-19*I}}
3.62	{{0.49927887395491977 + 5.421010862427522*^-19*I, -0.04890277511129501 - 0.0012679740560957594*I}, {-0.04890277511129498 + 0.0012679740560957672*I, 0.5007211260450812 - 6.505213034913027*^-19*I}}
3.63	{{0.49933126637813324 - 1.0842021724855044*^-19*I, -0.048934554438914424 - 0.001286800683331625*I}, {-0.048934554438914396 + 0.001286800683331625*I, 0.5006687336218656 + 1.0842021724855044*^-19*I}}
3.64	{{0.4993832639183976 + 2.168404344971009*^-19*I, -0.04896614840592772 - 0.0013032668999858428*I}, {-0.04896614840592772 + 0.0013032668999858428*I, 0.5006167360816031 - 2.168404344971009*^-19*I}}
3.65	{{0.49943480262438816 - 1.0842021724855044*^-19*I, -0.04899755862654526 - 0.001317411919167614*I}, {-0.04899755862654526 + 0.0013174119191676063*I, 0.5005651973756107 + 1.0842021724855044*^-19*I}}
3.66	{{0.49948582037355105 - 1.0842021724855044*^-19*I, -0.049028786694630955 - 0.0013292774305859504*I}, {-0.049028786694630955 + 0.0013292774305859504*I, 0.5005141796264512 + 1.0842021724855044*^-19*I}}
3.67	{{0.4995362569575066 - 1.0842021724855044*^-19*I, -0.04905983418407556 - 0.0013389075208656525*I}, {-0.04905983418407556 + 0.0013389075208656525*I, 0.5004637430424926 + 1.0842021724855044*^-19*I}}
3.68	{{0.49958605416404667 + 0.*I, -0.049090702649167345 - 0.001346348587545504*I}, {-0.04909070264916729 + 0.001346348587545504*I, 0.5004139458359541 + 0.*I}}
3.69	{{0.4996351558552702 + 5.421010862427522*^-19*I, -0.04912139362495235 - 0.001351649247007015*I}, {-0.04912139362495235 + 0.001351649247007015*I, 0.500364844144731 - 5.421010862427522*^-19*I}}
3.7	{{0.49968350804156847 + 1.0842021724855044*^-19*I, -0.04915190862759086 - 0.0013548602366141881*I}, {-0.04915190862759086 + 0.0013548602366141881*I, 0.5003164919584313 - 1.0842021724855044*^-19*I}}
3.71	{{0.49973105895108694 + 1.0842021724855044*^-19*I, -0.04918224915470523 - 0.0013560343113753737*I}, {-0.04918224915470523 + 0.0013560343113753737*I, 0.5002689410489108 - 1.0842021724855044*^-19*I}}
3.72	{{0.4997777590943637 + 0.*I, -0.04921241668572254 - 0.001355226135466716*I}, {-0.04921241668572257 + 0.001355226135466716*I, 0.5002222409056392 + 0.*I}}
3.73	{{0.4998235613238395 + 0.*I, -0.049242412682208914 - 0.0013524921689827974*I}, {-0.049242412682208886 + 0.0013524921689827974*I, 0.5001764386761607 + 0.*I}}
3.74	{{0.4998684208880326 + 0.*I, -0.049272238588199624 - 0.0013478905503038169*I}, {-0.049272238588199596 + 0.0013478905503038169*I, 0.500131579111968 + 0.*I}}
3.75	{{0.4999122954800621 - 1.0842021724855044*^-19*I, -0.049301895830519804 - 0.0013414809744900788*I}, {-0.049301895830519804 + 0.0013414809744900788*I, 0.5000877045199382 + 1.0842021724855044*^-19*I}}
3.7600000000000002	{{0.49995514528039114 + 1.0842021724855044*^-19*I, -0.049331385819101736 - 0.0013333245681329013*I}, {-0.049331385819101736 + 0.0013333245681329013*I, 0.5000448547196126 - 1.0842021724855044*^-19*I}}
3.77	{{0.49999693299356096 + 0.*I, -0.04936070994729114 - 0.0013234837611073118*I}, {-0.04936070994729114 + 0.0013234837611073118*I, 0.500003067006443 + 0.*I}}
3.7800000000000002	{{0.5000376238788096 + 0.*I, -0.049389869592152164 - 0.001312022155684878*I}, {-0.04938986959215222 + 0.0013120221556848853*I, 0.49996237612118954 + 0.*I}}
3.79	{{0.5000771857744373 + 0.*I, -0.049418866114762844 - 0.001299004393475512*I}, {-0.049418866114762844 + 0.001299004393475512*I, 0.4999228142255606 + 0.*I}}
3.8000000000000003	{{0.5001155891158238 + 0.*I, -0.049447700860503374 - 0.0012844960206745543*I}, {-0.049447700860503374 + 0.0012844960206745617*I, 0.49988441088417085 + 0.*I}}
3.81	{{0.5001528069470897 - 1.0842021724855044*^-19*I, -0.04947637515934139 - 0.001268563352096397*I}, {-0.04947637515934139 + 0.0012685633520964044*I, 0.49984719305291264 + 1.0842021724855044*^-19*I}}
3.8200000000000003	{{0.5001888149263074 + 0.*I, -0.04950489032610608 - 0.00125127333447755*I}, {-0.04950489032610608 + 0.0012512733344775574*I, 0.4998111850736948 + 0.*I}}
3.83	{{0.5002235913243663 + 2.168404344971009*^-19*I, -0.04953324766076131 - 0.0012326934095315495*I}, {-0.04953324766076131 + 0.0012326934095315421*I, 0.4997764086756361 - 2.168404344971009*^-19*I}}
3.84	{{0.500257117017429 + 3.2526065174565133*^-19*I, -0.04956144844866883 - 0.001212891377234313*I}, {-0.04956144844866886 + 0.001212891377234313*I, 0.4997428829825722 - 3.2526065174565133*^-19*I}}
3.85	{{0.5002893754731156 + 2.168404344971009*^-19*I, -0.04958949396084708 - 0.0011919352598127309*I}, {-0.04958949396084711 + 0.0011919352598127383*I, 0.4997106245268831 - 2.168404344971009*^-19*I}}
3.86	{{0.5003203527304851 + 2.168404344971009*^-19*I, -0.04961738545422256 - 0.001169893166900196*I}, {-0.04961738545422259 + 0.001169893166900196*I, 0.4996796472695151 - 2.168404344971009*^-19*I}}
3.87	{{0.5003500373739312 + 0.*I, -0.04964512417187658 - 0.0011468331623120144*I}, {-0.04964512417187658 + 0.001146833162312007*I, 0.49964996262606887 + 0.*I}}
3.88	{{0.5003784205011668 + 0.*I, -0.04967271134328516 - 0.0011228231328801156*I}, {-0.04967271134328516 + 0.0011228231328801082*I, 0.49962157949883307 + 0.*I}}
3.89	{{0.5004054956854426 + 0.*I, -0.04970014818455373 - 0.001097930659770877*I}, {-0.04970014818455373 + 0.0010979306597708625*I, 0.49959450431455565 + 0.*I}}
3.9	{{0.5004312589322187 - 2.168404344971009*^-19*I, -0.04972743589864584 - 0.0010722228926922704*I}, {-0.04972743589864584 + 0.0010722228926922704*I, 0.4995687410677775 + 2.168404344971009*^-19*I}}
3.91	{{0.500455708630497 + 0.*I, -0.04975457567560618 - 0.0010457664273773107*I}, {-0.04975457567560615 + 0.0010457664273773107*I, 0.49954429136950107 + 0.*I}}
3.92	{{0.5004788454990532 - 3.2526065174565133*^-19*I, -0.04978156869277689 - 0.0010186271867092906*I}, {-0.04978156869277689 + 0.0010186271867092835*I, 0.4995211545009463 + 2.168404344971009*^-19*I}}
3.93	{{0.5005006725278439 + 0.*I, -0.04980841611501105 - 0.0009908703058320047*I}, {-0.04980841611501105 + 0.0009908703058320047*I, 0.4994993274721583 + 0.*I}}
3.94	{{0.5005211949148403 + 0.*I, -0.04983511909487792 - 0.0009625600215640431*I}, {-0.049835119094877894 + 0.0009625600215640501*I, 0.49947880508516196 + 0.*I}}
3.95	{{0.5005404199985997 - 1.6263032587282567*^-19*I, -0.04986167877286479 - 0.0009337595664109853*I}, {-0.04986167877286485 + 0.0009337595664109923*I, 0.4994595800014009 + 1.6263032587282567*^-19*I}}
3.96	{{0.5005583571868659 + 1.0842021724855044*^-19*I, -0.04988809627757318 - 0.0009045310674434992*I}, {-0.04988809627757315 + 0.0009045310674434992*I, 0.49944164281313785 - 1.0842021724855044*^-19*I}}
3.97	{{0.500575017881504 + 0.*I, -0.04991437272590865 - 0.0008749354502822941*I}, {-0.04991437272590862 + 0.0008749354502823011*I, 0.4994249821185015 + 0.*I}}
3.98	{{0.5005904154001238 + 1.6263032587282567*^-19*I, -0.04994050922326784 - 0.0008450323484036088*I}, {-0.04994050922326787 + 0.0008450323484036019*I, 0.4994095845998786 - 1.6263032587282567*^-19*I}}
3.99	{{0.5006045648946974 - 1.0842021724855044*^-19*I, -0.04996650686371926 - 0.0008148800179508355*I}, {-0.04996650686371926 + 0.0008148800179508355*I, 0.4993954351053046 + 1.0842021724855044*^-19*I}}
4.	{{0.5006174832674968 + 2.168404344971009*^-19*I, -0.04999236673017851 - 0.0007845352582102255*I}, {-0.04999236673017854 + 0.0007845352582102184*I, 0.4993825167324985 - 2.168404344971009*^-19*I}}
4.01	{{0.5006291890847399 + 0.*I, -0.050018089894582174 - 0.000754053337880048*I}, {-0.050018089894582174 + 0.000754053337880048*I, 0.4993708109152583 + 0.*I}}
4.0200000000000005	{{0.5006397024882088 - 2.168404344971009*^-19*I, -0.050043677418051796 - 0.0007234879272351178*I}, {-0.050043677418051824 + 0.0007234879272351248*I, 0.4993602975117961 + 2.168404344971009*^-19*I}}
4.03	{{0.500649045105253 - 1.6263032587282567*^-19*I, -0.05006913035105737 - 0.0006928910362605826*I}, {-0.05006913035105734 + 0.0006928910362605826*I, 0.4993509548947448 + 1.6263032587282567*^-19*I}}
4.04	{{0.5006572399575094 - 1.6263032587282567*^-19*I, -0.05009444973357835 - 0.0006623129588018389*I}, {-0.05009444973357835 + 0.0006623129588018458*I, 0.49934276004249367 + 1.0842021724855044*^-19*I}}
4.05	{{0.5006643113685827 + 3.2526065174565133*^-19*I, -0.05011963659525295 - 0.0006318022227509153*I}, {-0.05011963659525295 + 0.0006318022227509083*I, 0.49933568863142375 - 3.2526065174565133*^-19*I}}
4.0600000000000005	{{0.5006702848711497 + 0.*I, -0.05014469195553101 - 0.0006014055462636005*I}, {-0.050144691955531034 + 0.0006014055462636005*I, 0.4993297151288525 + 0.*I}}
4.07	{{0.5006751871137282 + 0.*I, -0.05016961682381968 - 0.0005711677999769318*I}, {-0.05016961682381965 + 0.0005711677999769318*I, 0.49932481288627867 + 0.*I}}
4.08	{{0.5006790457674054 + 1.0842021724855044*^-19*I, -0.05019441219962317 - 0.0005411319751722835*I}, {-0.05019441219962317 + 0.0005411319751722765*I, 0.4993209542325969 - 5.421010862427522*^-20*I}}
4.09	{{0.5006818894329281 - 5.421010862427522*^-20*I, -0.0502190790726838 - 0.0005113391578067941*I}, {-0.0502190790726838 + 0.0005113391578067941*I, 0.4993181105670756 + 5.421010862427522*^-20*I}}
4.1	{{0.5006837475483212 + 0.*I, -0.05024361842311356 - 0.00048182850831394845*I}, {-0.05024361842311359 + 0.00048182850831394845*I, 0.4993162524516738 + 0.*I}}
4.11	{{0.5006846502974485 + 0.*I, -0.05026803122152795 - 0.0004526372470536271*I}, {-0.05026803122152795 + 0.0004526372470536271*I, 0.4993153497025509 + 0.*I}}
4.12	{{0.500684628519642 + 0.*I, -0.05029231842916959 - 0.00042380064527308085*I}, {-0.050292318429169564 + 0.00042380064527308085*I, 0.49931537148035443 + 0.*I}}
4.13	{{0.5006837136208109 + 1.6263032587282567*^-19*I, -0.05031648099803604 - 0.00039535202142234775*I}, {-0.050316480998035984 + 0.00039535202142234086*I, 0.4993162863791881 - 1.6263032587282567*^-19*I}}
4.14	{{0.5006819374861277 - 1.8973538018496328*^-19*I, -0.050340519870997635 - 0.0003673227426514885*I}, {-0.05034051987099766 + 0.0003673227426514952*I, 0.49931806251387456 + 1.8973538018496328*^-19*I}}
4.15	{{0.500679332394615 - 2.710505431213761*^-20*I, -0.05036443598191642 - 0.0003397422313022834*I}, {-0.050364435981916394 + 0.0003397422313022834*I, 0.4993206676053863 + 2.710505431213761*^-20*I}}
4.16	{{0.5006759309358055 - 2.168404344971009*^-19*I, -0.050388230255761085 - 0.0003126379761934778*I}, {-0.05038823025576111 + 0.0003126379761934846*I, 0.4993240690641969 + 2.168404344971009*^-19*I}}
4.17	{{0.5006717659286556 + 0.*I, -0.05041190360871717 - 0.0002860355484873719*I}, {-0.05041190360871722 + 0.0002860355484873652*I, 0.4993282340713429 + 0.*I}}
4.18	{{0.5006668703429346 + 2.710505431213761*^-19*I, -0.05043545694829779 - 0.00025995862191469674*I}, {-0.05043545694829779 + 0.0002599586219146832*I, 0.49933312965706755 - 2.981555974335137*^-19*I}}
4.19	{{0.5006612772231855 + 2.303929616531697*^-19*I, -0.050458891173447706 - 0.00023442899712657593*I}, {-0.050458891173447706 + 0.0002344289971265692*I, 0.4993387227768159 - 2.303929616531697*^-19*I}}
4.2	{{0.5006550196154809 - 5.421010862427522*^-20*I, -0.05048220717464774 - 0.00020946662993459844*I}, {-0.05048220717464774 + 0.00020946662993459844*I, 0.49934498038451863 + 5.421010862427522*^-20*I}}
4.21	{{0.5006481304970318 + 1.8973538018496328*^-19*I, -0.050505405834016054 - 0.00018508966319449063*I}, {-0.05050540583401608 + 0.00018508966319448388*I, 0.4993518695029684 - 1.8973538018496328*^-19*I}}
4.22	{{0.5006406427087955 + 5.421010862427522*^-20*I, -0.050528488025405716 - 0.00016131446208445696*I}, {-0.050528488025405716 + 0.00016131446208445023*I, 0.499359357291207 - 5.421010862427522*^-20*I}}
4.23	{{0.5006325888911727 + 0.*I, -0.050551454614501334 - 0.00013815565252624695*I}, {-0.05055145461450128 + 0.00013815565252625367*I, 0.4993674111088331 + 0.*I}}
4.24	{{0.5006240014228618 + 6.098637220230962*^-20*I, -0.05057430645891131 - 0.00011562616249534229*I}, {-0.05057430645891137 + 0.00011562616249533562*I, 0.4993759985771329 - 5.421010862427522*^-20*I}}
4.25	{{0.5006149123629781 + 2.574980159653073*^-19*I, -0.05059704440826407 - 0.00009373726596612862*I}, {-0.0505970444082641 + 0.00009373726596611529*I, 0.49938508763702016 - 2.574980159653073*^-19*I}}
4.26	{{0.5006053533963709 - 2.0328790734103208*^-20*I, -0.050619669304291154 - 0.00007249862923914074*I}, {-0.050619669304291154 + 0.00007249862923914074*I, 0.4993946466036243 + 2.0328790734103208*^-20*I}}
4.2700000000000005	{{0.5005953557823424 + 2.0328790734103208*^-20*I, -0.050642181980920686 - 0.00005191835939901485*I}, {-0.050642181980920686 + 0.0000519183593990082*I, 0.49940464421766256 - 2.0328790734103208*^-20*I}}
4.28	{{0.5005849503066019 - 5.759824041329242*^-20*I, -0.05066458326435749 - 0.00003200305465502005*I}, {-0.05066458326435744 + 0.00003200305465502668*I, 0.4994150496933949 + 5.759824041329242*^-20*I}}
4.29	{{0.5005741672366505 - 3.218725199566341*^-20*I, -0.05068687397317306 - 0.000012757856320332356*I}, {-0.05068687397317309 + 0.000012757856320332356*I, 0.49942583276334873 + 3.218725199566341*^-20*I}}
4.3	{{0.5005630362803821 - 3.290723000082957*^-19*I, -0.05070905491838215 + 5.813497809209804*^-6*I}, {-0.050709054918382096 - 5.813497809223009*^-6*I, 0.4994369637196133 + 3.290723000082957*^-19*I}}
4.3100000000000005	{{0.5005515865480759 + 1.0164395367051604*^-20*I, -0.05073112690352702 + 0.000023708618909806706*I}, {-0.05073112690352702 - 0.000023708618909806706*I, 0.49944841345192437 - 1.0164395367051604*^-20*I}}
4.32	{{0.5005398465175898 + 2.507217523872729*^-19*I, -0.05075309072475362 + 0.00004092641164436087*I}, {-0.05075309072475362 - 0.00004092641164437402*I, 0.4994601534824128 - 2.507217523872729*^-19*I}}
4.33	{{0.5005278440028258 + 1.3552527156068805*^-20*I, -0.050774947170889706 + 0.00005746701795640018*I}, {-0.050774947170889706 - 0.00005746701795640018*I, 0.4994721559971732 - 1.3552527156068805*^-20*I}}
4.34	{{0.5005156061253511 + 2.710505431213761*^-20*I, -0.05079669702352235 + 0.00007333176035402512*I}, {-0.05079669702352238 - 0.00007333176035403168*I, 0.49948439387464794 - 2.710505431213761*^-20*I}}
4.3500000000000005	{{0.5005031592891146 - 1.3552527156068805*^-20*I, -0.050818341057069644 + 0.00008852308488683299*I}, {-0.050818341057069644 - 0.00008852308488683299*I, 0.4994968407108905 + 1.3552527156068805*^-20*I}}
4.36	{{0.5004905291582054 - 3.3881317890172014*^-20*I, -0.05083988003885467 + 0.0001030445040090533*I}, {-0.050839880038854646 - 0.00010304450400904678*I, 0.49950947084179853 + 4.0657581468206416*^-20*I}}
4.37	{{0.5004777406375845 - 2.0328790734103208*^-20*I, -0.05086131472917796 + 0.00011690053951325774*I}, {-0.05086131472917793 - 0.00011690053951325774*I, 0.49952225936241007 + 2.0328790734103208*^-20*I}}
4.38	{{0.5004648178566793 + 1.6263032587282567*^-19*I, -0.050882645881388744 + 0.0001300966657089424*I}, {-0.050882645881388716 - 0.00013009666570894889*I, 0.4995351821433224 - 1.6263032587282567*^-19*I}}
4.39	{{0.5004517841557055 + 0.*I, -0.050903874241951114 + 0.00014263925301038406*I}, {-0.050903874241951086 - 0.00014263925301038406*I, 0.4995482158442893 + 0.*I}}
4.4	{{0.5004386620747634 + 1.3552527156068805*^-20*I, -0.050925000550516825 + 0.00015453551208799226*I}, {-0.05092500055051685 - 0.00015453551208799226*I, 0.49956133792523927 - 1.3552527156068805*^-20*I}}
4.41	{{0.5004254733453954 - 6.776263578034403*^-20*I, -0.05094602553998823 + 0.00016579343872712322*I}, {-0.05094602553998823 - 0.00016579343872711677*I, 0.4995745266546074 + 6.776263578034403*^-20*I}}
4.42	{{0.500412238884706 - 5.421010862427522*^-20*I, -0.05096694993658776 + 0.0001764217595277653*I}, {-0.05096694993658779 - 0.00017642175952775884*I, 0.49958776111530157 + 6.776263578034403*^-20*I}}
4.43	{{0.5003989787917653 + 0.*I, -0.050987774459921864 + 0.0001864298785683572*I}, {-0.050987774459921864 - 0.00018642987856835077*I, 0.49960102120824434 + 0.*I}}
4.44	{{0.5003857123462913 - 1.3552527156068805*^-20*I, -0.05100849982304509 + 0.00019582782514646134*I}, {-0.05100849982304509 - 0.00019582782514646134*I, 0.49961428765371385 + 1.3552527156068805*^-20*I}}
4.45	{{0.5003724580094481 + 0.*I, -0.05102912673252505 + 0.00020462620269894646*I}, {-0.05102912673252505 - 0.00020462620269894646*I, 0.49962754199055237 + 0.*I}}
4.46	{{0.5003592334266421 - 9.486769009248164*^-20*I, -0.0510496558885041 + 0.00021283613899410571*I}, {-0.051049655888504075 - 0.00021283613899409937*I, 0.4996407665733612 + 9.486769009248164*^-20*I}}
4.47	{{0.500346055432201 + 2.710505431213761*^-20*I, -0.05107008798476095 + 0.00022046923767833892*I}, {-0.051070087984760926 - 0.00022046923767834526*I, 0.49965394456780227 - 1.3552527156068805*^-20*I}}
4.48	{{0.500332940055847 + 0.*I, -0.05109042370877245 + 0.0002275375312503496*I}, {-0.05109042370877251 - 0.0002275375312503496*I, 0.4996670599441543 + 0.*I}}
4.49	{{0.5003199025307978 + 0.*I, -0.051110663741774476 + 0.00023405343552620296*I}, {-0.051110663741774476 - 0.00023405343552620296*I, 0.4996800974691949 + 0.*I}}
4.5	{{0.5003069573034239 - 1.3552527156068805*^-20*I, -0.05113080875882203 + 0.0002400297056498414*I}, {-0.05113080875882203 - 0.0002400297056498414*I, 0.49969304269657233 + 1.3552527156068805*^-20*I}}
4.51	{{0.5002941180442775 - 2.710505431213761*^-20*I, -0.0511508594288457 + 0.00024547939369444396*I}, {-0.05115085942884573 - 0.00024547939369444396*I, 0.499705881955714 + 2.710505431213761*^-20*I}}
4.5200000000000005	{{0.5002813976605003 + 0.*I, -0.05117081641471513 + 0.0002504158078918328*I}, {-0.05117081641471513 - 0.0002504158078918265*I, 0.49971860233950827 + 0.*I}}
4.53	{{0.500268808309311 - 5.421010862427522*^-20*I, -0.051190680373290026 + 0.00025485247351889843*I}, {-0.051190680373290054 - 0.00025485247351889214*I, 0.4997311916906874 + 8.131516293641283*^-20*I}}
4.54	{{0.5002563614127189 - 8.131516293641283*^-20*I, -0.051210451955485986 + 0.00025880309546237547*I}, {-0.051210451955486014 - 0.0002588030954623692*I, 0.49974363858727766 + 8.131516293641283*^-20*I}}
4.55	{{0.5002440676730686 - 1.0842021724855044*^-19*I, -0.05123013180632513 + 0.00026228152247587187*I}, {-0.05123013180632513 - 0.0002622815224758656*I, 0.4997559323269353 + 1.0842021724855044*^-19*I}}
4.5600000000000005	{{0.5002319370895162 + 2.710505431213761*^-20*I, -0.0512497205649938 + 0.000265301713136215*I}, {-0.0512497205649938 - 0.000265301713136215*I, 0.49976806291048315 - 2.710505431213761*^-20*I}}
4.57	{{0.5002199789752997 + 1.3552527156068805*^-19*I, -0.05126921886490107 + 0.0002678777034996389*I}, {-0.05126921886490113 - 0.00026787770349964517*I, 0.49978002102470587 - 1.3552527156068805*^-19*I}}
4.58	{{0.5002082019755979 - 2.710505431213761*^-20*I, -0.051288627333729325 + 0.00027002357645217396*I}, {-0.05128862733372935 - 0.00027002357645217396*I, 0.49979179802440116 + 2.710505431213761*^-20*I}}
4.59	{{0.5001966140860558 + 0.*I, -0.05130794659349522 + 0.0002717534327429603*I}, {-0.05130794659349522 - 0.0002717534327429603*I, 0.49980338591394957 + 0.*I}}
4.6000000000000005	{{0.5001852226716968 + 1.0842021724855044*^-19*I, -0.051327177260598406 + 0.00027308136368396136*I}, {-0.051327177260598406 - 0.0002730813636839676*I, 0.4998147773283058 - 8.131516293641283*^-20*I}}
4.61	{{0.500174034486323 + 0.*I, -0.05134631994588007 + 0.0002740214254945826*I}, {-0.0513463199458801 - 0.0002740214254945826*I, 0.4998259655136852 + 0.*I}}
4.62	{{0.5001630556921451 - 2.710505431213761*^-20*I, -0.0513653752546723 + 0.000274587615265267*I}, {-0.05136537525467233 - 0.00027458761526526074*I, 0.4998369443078533 + 5.421010862427522*^-20*I}}
4.63	{{0.5001522918797318 + 2.710505431213761*^-20*I, -0.05138434378685697 + 0.0002747938485101759*I}, {-0.051384343786856995 - 0.0002747938485101759*I, 0.49984770812026424 - 2.710505431213761*^-20*I}}
4.64	{{0.5001417480880432 - 5.421010862427522*^-20*I, -0.05140322613691364 + 0.00027465393827525196*I}, {-0.05140322613691364 - 0.0002746539382752396*I, 0.4998582519119624 + 5.421010862427522*^-20*I}}
4.65	{{0.5001314288245815 + 2.710505431213761*^-20*I, -0.05142202289397252 + 0.00027418157576463516*I}, {-0.05142202289397249 - 0.00027418157576463516*I, 0.4998685711754194 - 2.710505431213761*^-20*I}}
4.66	{{0.5001213380856058 - 5.421010862427522*^-20*I, -0.05144073464186988 + 0.0002733903124457439*I}, {-0.051440734641869934 - 0.00027339031244575003*I, 0.49987866191438646 + 2.710505431213761*^-20*I}}
4.67	{{0.5001114793762603 + 2.710505431213761*^-20*I, -0.05145936195919776 + 0.0002722935435903028*I}, {-0.05145936195919776 - 0.00027229354359031507*I, 0.49988852062373546 - 2.710505431213761*^-20*I}}
4.68	{{0.5001018557306048 + 0.*I, -0.051477905419354125 + 0.00027090449320682665*I}, {-0.05147790541935407 - 0.00027090449320682665*I, 0.4998981442693916 + 0.*I}}
4.69	{{0.5000924697315361 + 5.421010862427522*^-20*I, -0.05149636559059528 + 0.00026923620031779117*I}, {-0.05149636559059534 - 0.0002692362003177973*I, 0.4999075302684538 - 5.421010862427522*^-20*I}}
4.7	{{0.5000833235305024 + 0.*I, -0.05151474303608872 + 0.0002673015065334492*I}, {-0.051514743036088745 - 0.0002673015065334492*I, 0.49991667646950666 + 0.*I}}
4.71	{{0.5000744188668982 - 5.421010862427522*^-20*I, -0.05153303831395653 + 0.0002651130448725604*I}, {-0.0515330383139565 - 0.0002651130448725666*I, 0.4999255811330964 + 2.710505431213761*^-20*I}}
4.72	{{0.5000657570873401 + 2.710505431213761*^-20*I, -0.05155125197733537 + 0.0002626832297797382*I}, {-0.05155125197733537 - 0.0002626832297797382*I, 0.4999342429126643 - 2.710505431213761*^-20*I}}
4.73	{{0.5000573391644123 + 0.*I, -0.05156938457441704 + 0.0002600242482879082*I}, {-0.05156938457441701 - 0.0002600242482879082*I, 0.4999426608355921 + 0.*I}}
4.74	{{0.5000491657152263 + 0.*I, -0.05158743664850332 + 0.0002571480522742751*I}, {-0.05158743664850329 - 0.00025714805227426907*I, 0.4999508342847804 + 0.*I}}
4.75	{{0.500041237019492 - 2.710505431213761*^-20*I, -0.05160540873805236 + 0.000254066351757564*I}, {-0.05160540873805233 - 0.000254066351757564*I, 0.49995876298051545 + 2.710505431213761*^-20*I}}
4.76	{{0.5000335530372068 - 2.710505431213761*^-20*I, -0.05162330137672852 + 0.00025079060918455477*I}, {-0.05162330137672852 - 0.00025079060918455477*I, 0.4999664469627849 + 2.710505431213761*^-20*I}}
4.7700000000000005	{{0.5000261134259323 - 2.710505431213761*^-20*I, -0.051641115093452095 + 0.0002473320346537864*I}, {-0.05164111509345207 - 0.0002473320346537864*I, 0.49997388657406416 + 2.710505431213761*^-20*I}}
4.78	{{0.5000189175575249 - 2.710505431213761*^-20*I, -0.05165885041244314 + 0.00024370158202489326*I}, {-0.05165885041244317 - 0.00024370158202489925*I, 0.4999810824424766 + 2.710505431213761*^-20*I}}
4.79	{{0.5000119645344755 + 0.*I, -0.0516765078532723 + 0.00023990994586235077*I}, {-0.051676507853272324 - 0.00023990994586235077*I, 0.4999880354655227 + 0.*I}}
4.8	{{0.5000052532057221 - 2.710505431213761*^-20*I, -0.05169408793090813 + 0.00023596755916312036*I}, {-0.0516940879309081 - 0.00023596755916311437*I, 0.4999947467942706 + 4.0657581468206416*^-20*I}}
4.8100000000000005	{{0.4999987821819556 - 1.3552527156068805*^-20*I, -0.05171159115576415 + 0.00023188459181853333*I}, {-0.05171159115576415 - 0.00023188459181853333*I, 0.5000012178180528 + 1.3552527156068805*^-20*I}}
4.82	{{0.4999925498503635 + 0.*I, -0.05172901803374125 + 0.00022767094976160283*I}, {-0.05172901803374125 - 0.0002276709497616088*I, 0.5000074501496334 + 0.*I}}
4.83	{{0.49998655438897455 + 0.*I, -0.05174636906628202 + 0.00022333627475197668*I}, {-0.05174636906628205 - 0.00022333627475197668*I, 0.5000134456110232 + 0.*I}}
4.84	{{0.49998079378032534 + 0.*I, -0.05176364475040976 + 0.00021888994475194586*I}, {-0.05176364475040973 - 0.00021888994475194586*I, 0.5000192062196758 + 0.*I}}
4.8500000000000005	{{0.4999752658246911 + 2.710505431213761*^-20*I, -0.05178084557877646 + 0.0002143410748481659*I}, {-0.05178084557877646 - 0.000214341074848154*I, 0.5000247341753087 - 4.0657581468206416*^-20*I}}
4.86	{{0.49996996815276723 - 1.3552527156068805*^-20*I, -0.05179797203970943 + 0.00020969851867488036*I}, {-0.05179797203970943 - 0.00020969851867487448*I, 0.500030031847241 + 2.710505431213761*^-20*I}}
4.87	{{0.49996489823777507 - 1.3552527156068805*^-20*I, -0.05181502461725268 + 0.00020497087029610017*I}, {-0.05181502461725268 - 0.00020497087029610017*I, 0.5000351017622175 + 1.3552527156068805*^-20*I}}
4.88	{{0.499960053407138 + 0.*I, -0.05183200379121741 + 0.00020016646650527242*I}, {-0.05183200379121736 - 0.00020016646650527833*I, 0.5000399465928596 + 0.*I}}
4.89	{{0.4999554308535 - 1.3552527156068805*^-20*I, -0.05184891003721956 + 0.00019529338950276102*I}, {-0.05184891003721956 - 0.00019529338950276102*I, 0.5000445691465054 + 1.3552527156068805*^-20*I}}
4.9	{{0.4999510276453285 + 0.*I, -0.05186574382672679 + 0.00019035946991274082*I}, {-0.051865743826726846 - 0.00019035946991274082*I, 0.5000489723546717 + 0.*I}}
4.91	{{0.49994684073699314 + 1.3552527156068805*^-20*I, -0.05188250562710392 + 0.00018537229010284165*I}, {-0.05188250562710395 - 0.00018537229010284165*I, 0.5000531592630102 - 1.3552527156068805*^-20*I}}
4.92	{{0.4999428669782898 + 1.3552527156068805*^-20*I, -0.05189919590165226 + 0.00018033918777123677*I}, {-0.051899195901652234 - 0.00018033918777123677*I, 0.5000571330217142 - 1.3552527156068805*^-20*I}}
4.93	{{0.49993910312353557 - 1.3552527156068805*^-20*I, -0.05191581510965487 + 0.00017526725976763432*I}, {-0.05191581510965487 - 0.00017526725976763432*I, 0.5000608968764788 + 1.3552527156068805*^-20*I}}
4.94	{{0.4999355458401202 + 0.*I, -0.05193236370641657 + 0.0001701633661161065*I}, {-0.05193236370641657 - 0.0001701633661161065*I, 0.5000644541598798 + 0.*I}}
4.95	{{0.49993219171668113 + 0.*I, -0.0519488421433105 + 0.0001650341342093298*I}, {-0.05194884214331047 - 0.00016503413420931816*I, 0.5000678082833145 + 0.*I}}
4.96	{{0.49992903727070415 + 2.710505431213761*^-20*I, -0.05196525086781434 + 0.0001598859631453359*I}, {-0.05196525086781434 - 0.00015988596314533008*I, 0.5000709627292813 - 2.710505431213761*^-20*I}}
4.97	{{0.4999260789557868 + 0.*I, -0.05198159032355623 + 0.0001547250281796123*I}, {-0.05198159032355626 - 0.00015472502817960647*I, 0.5000739210442069 + 0.*I}}
4.98	{{0.49992331316838545 + 5.421010862427522*^-20*I, -0.05199786095035108 + 0.00014955728526665942*I}, {-0.05199786095035108 - 0.00014955728526667105*I, 0.5000766868316168 - 4.0657581468206416*^-20*I}}
4.99	{{0.4999207362542166 + 0.*I, -0.05201406318424409 + 0.0001443884756670664*I}, {-0.05201406318424409 - 0.0001443884756670664*I, 0.5000792637457878 + 0.*I}}
5.	{{0.4999183445142245 + 0.*I, -0.052030197457550054 + 0.00013922413059721278*I}, {-0.052030197457550054 - 0.00013922413059721278*I, 0.5000816554857643 + 0.*I}}
5.01	{{0.49991613421020165 - 4.0657581468206416*^-20*I, -0.05204626419889555 + 0.00013406957590077174*I}, {-0.05204626419889549 - 0.00013406957590077754*I, 0.5000838657897967 + 4.0657581468206416*^-20*I}}
5.0200000000000005	{{0.4999141015699493 + 2.710505431213761*^-20*I, -0.05206226383325241 + 0.00012892993672214536*I}, {-0.05206226383325241 - 0.00012892993672213962*I, 0.5000858984300539 - 2.710505431213761*^-20*I}}
5.03	{{0.4999122427921999 - 1.3552527156068805*^-20*I, -0.052078196781981806 + 0.0001238101421637046*I}, {-0.052078196781981806 - 0.0001238101421637046*I, 0.5000877572078019 + 1.3552527156068805*^-20*I}}
5.04	{{0.4999105540511433 + 1.3552527156068805*^-20*I, -0.05209406346287099 + 0.00011871492991018288*I}, {-0.05209406346287099 - 0.00011871492991019433*I, 0.5000894459488561 - 6.776263578034403*^-21*I}}
5.05	{{0.4999090315006389 + 0.*I, -0.052109864290171365 + 0.00011364885080470794*I}, {-0.052109864290171365 - 0.00011364885080470794*I, 0.5000909684993586 + 0.*I}}
5.0600000000000005	{{0.4999076712781362 - 6.776263578034403*^-21*I, -0.05212559967463695 + 0.00010861627336249913*I}, {-0.05212559967463695 - 0.00010861627336249343*I, 0.5000923287218676 + 1.3552527156068805*^-20*I}}
5.07	{{0.49990646950828854 - 3.3881317890172014*^-20*I, -0.05214127002355959 + 0.00010362138820964344*I}, {-0.052141270023559616 - 0.00010362138820964915*I, 0.5000935304917125 + 2.710505431213761*^-20*I}}
5.08	{{0.49990542230633184 + 6.776263578034403*^-20*I, -0.05215687574080832 + 0.00009866821243544746*I}, {-0.05215687574080827 - 0.00009866821243545884*I, 0.500094577693652 - 6.776263578034403*^-20*I}}
5.09	{{0.4999045257812172 + 1.3552527156068805*^-20*I, -0.05217241722686777 + 0.00009376059384822125*I}, {-0.0521724172268678 - 0.00009376059384821558*I, 0.5000954742187942 - 6.776263578034403*^-21*I}}
5.1000000000000005	{{0.49990377603837677 + 0.*I, -0.052187894878864965 + 0.00008890221512558134*I}, {-0.05218789487886499 - 0.00008890221512558134*I, 0.5000962239616205 + 0.*I}}
5.11	{{0.499903169182521 + 6.776263578034403*^-21*I, -0.05220330909061824 + 0.00008409659785161587*I}, {-0.052203309090618266 - 0.00008409659785161021*I, 0.500096830817484 - 1.3552527156068805*^-20*I}}
5.12	{{0.49990270131995695 - 3.3881317890172014*^-20*I, -0.05221866025266156 + 0.00007934710643405223*I}, {-0.05221866025266156 - 0.00007934710643406356*I, 0.5000972986800406 + 3.3881317890172014*^-20*I}}
5.13	{{0.4999023685609286 - 1.3552527156068805*^-20*I, -0.0522339487522869 + 0.00007465695189619185*I}, {-0.05223394875228693 - 0.00007465695189619185*I, 0.5000976314390756 + 1.3552527156068805*^-20*I}}
5.14	{{0.49990216702163515 - 1.3552527156068805*^-20*I, -0.05224917497357309 + 0.00007002919553883357*I}, {-0.05224917497357309 - 0.00007002919553883357*I, 0.5000978329783613 + 1.3552527156068805*^-20*I}}
5.15	{{0.49990209282621156 + 0.*I, -0.05226433929742527 + 0.00006546675246905092*I}, {-0.052264339297425244 - 0.00006546675246905092*I, 0.5000979071737928 + 0.*I}}
5.16	{{0.49990214210844275 + 1.0164395367051604*^-20*I, -0.0522794421016024 + 0.00006097239499309803*I}, {-0.052279442101602375 - 0.00006097239499309803*I, 0.5000978578915464 - 1.0164395367051604*^-20*I}}
5.17	{{0.49990231101349014 + 1.3552527156068805*^-20*I, -0.05229448376075904 + 0.00005654875587203504*I}, {-0.05229448376075907 - 0.000056548755872029425*I, 0.5000976889865109 - 1.3552527156068805*^-20*I}}
5.18	{{0.49990259569933126 - 6.776263578034403*^-21*I, -0.05230946464646816 + 0.00005219833143937758*I}, {-0.05230946464646813 - 0.00005219833143938318*I, 0.5000974043006658 + 6.776263578034403*^-21*I}}
5.19	{{0.49990299233827495 + 7.453889935837843*^-20*I, -0.05232438512726345 + 0.000047923484581058075*I}, {-0.052324385127263395 - 0.00004792348458106925*I, 0.5000970076617417 - 7.453889935837843*^-20*I}}
5.2	{{0.4999034971182112 + 1.6940658945086007*^-20*I, -0.05233924556866215 + 0.0000437264475786093*I}, {-0.05233924556866218 - 0.000043726447578603724*I, 0.5000965028817949 - 1.3552527156068805*^-20*I}}
5.21	{{0.4999041062439583 - 6.776263578034403*^-21*I, -0.052354046333205645 + 0.00003960932481742154*I}, {-0.05235404633320567 - 0.00003960932481742154*I, 0.5000958937560362 + 6.776263578034403*^-21*I}}
5.22	{{0.4999048159384125 + 3.3881317890172014*^-21*I, -0.052368787780487064 + 0.00003557409536271917*I}, {-0.05236878778048701 - 0.00003557409536271917*I, 0.5000951840615968 - 3.3881317890172014*^-21*I}}
5.23	{{0.4999056224436467 + 3.3881317890172014*^-21*I, -0.05238347026717732 + 0.00003162261540623887*I}, {-0.05238347026717738 - 0.00003162261540623887*I, 0.5000943775563498 - 3.3881317890172014*^-21*I}}
5.24	{{0.4999065220220935 + 0.*I, -0.052398094147065866 + 0.000027756620587680308*I}, {-0.05239809414706589 - 0.000027756620587680308*I, 0.5000934779779077 + 0.*I}}
5.25	{{0.4999075109575123 + 0.*I, -0.052412659771081144 + 0.000023977728195300596*I}, {-0.05241265977108117 - 0.000023977728195295066*I, 0.5000924890424725 + 0.*I}}
5.26	{{0.49990858555611684 - 3.3881317890172014*^-21*I, -0.052427167487330006 + 0.00002028743925069653*I}, {-0.05242716748732998 - 0.00002028743925069653*I, 0.5000914144438932 + 3.3881317890172014*^-21*I}}
5.2700000000000005	{{0.4999097421474669 - 3.3881317890172014*^-21*I, -0.0524416176411136 + 0.000016687140483371285*I}, {-0.05244161764111355 - 0.0000166871404833768*I, 0.500090257852523 + 5.082197683525802*^-21*I}}
5.28	{{0.4999109770856328 - 5.929230630780102*^-21*I, -0.0524560105749734 + 0.000013178106201036336*I}, {-0.0524560105749734 - 0.000013178106201041842*I, 0.5000890229143612 + 5.929230630780102*^-21*I}}
5.29	{{0.4999122867500764 - 1.6940658945086007*^-21*I, -0.0524703466287062 + 9.76150006216466*^-6*I}, {-0.0524703466287062 - 9.76150006216466*^-6*I, 0.5000877132499136 + 1.6940658945086007*^-21*I}}
5.3	{{0.4999136675467476 - 7.157428404298838*^-20*I, -0.052484626139399776 + 6.438376757630129*^-6*I}, {-0.052484626139399776 - 6.438376757619156*^-6*I, 0.5000863324532538 + 7.115076756936123*^-20*I}}
5.3100000000000005	{{0.4999151159090662 - 9.317362419797304*^-21*I, -0.05249884944145705 + 3.209683608611293*^-6*I}, {-0.052498849441457024 - 3.209683608611293*^-6*I, 0.5000848840909422 + 9.317362419797304*^-21*I}}
5.32	{{0.4999166282989981 - 1.1865078706460629*^-20*I, -0.0525130168666256 + 7.626208831797328*^-8*I}, {-0.05251301686662557 - 7.626208832344096*^-8*I, 0.500083371701002 + 1.1865078706460629*^-20*I}}
5.33	{{0.49991820120814223 + 1.6940658945086007*^-21*I, -0.05252712874402621 - 2.9611507248307704*^-6*I}, {-0.052527128744026236 + 2.9611507248307704*^-6*I, 0.5000817987918579 - 1.6940658945086007*^-21*I}}
5.34	{{0.4999198311588058 + 1.0587911840678754*^-20*I, -0.05254118540017752 - 5.901920754506451*^-6*I}, {-0.05254118540017749 + 5.901920754506451*^-6*I, 0.5000801688412038 - 1.0587911840678754*^-20*I}}
5.3500000000000005	{{0.4999215147051328 + 3.218725199566341*^-20*I, -0.05255518715902138 - 8.745515586114586*^-6*I}, {-0.05255518715902138 + 8.745515586120027*^-6*I, 0.5000784852948623 - 3.218725199566341*^-20*I}}
5.36	{{0.4999232484343329 + 1.1858461261560205*^-20*I, -0.052569134341955204 - 0.000011491503170615009*I}, {-0.052569134341955176 + 0.000011491503170615009*I, 0.50007675156567 - 1.1858461261560205*^-20*I}}
5.37	{{0.49992502896781565 - 4.235164736271502*^-21*I, -0.052583027267849775 - 0.000014139550564059781*I}, {-0.052583027267849775 + 0.000014139550564065204*I, 0.5000749710321959 + 3.3881317890172014*^-21*I}}
5.38	{{0.4999268529624826 - 3.218725199566341*^-20*I, -0.052596866253080576 - 0.0000166894226946112*I}, {-0.052596866253080576 + 0.000016689422694605787*I, 0.5000731470375347 + 3.218725199566341*^-20*I}}
5.39	{{0.49992871711200026 + 2.879912020664621*^-20*I, -0.052610651611549764 - 0.000019140981148501166*I}, {-0.05261065161154979 + 0.000019140981148506573*I, 0.5000712828880028 - 2.879912020664621*^-20*I}}
5.4	{{0.49993061814816886 - 1.6940658945086007*^-21*I, -0.05262438365471564 - 0.000021494182966839936*I}, {-0.05262438365471564 + 0.000021494182966839936*I, 0.5000693818518441 + 1.6940658945086007*^-21*I}}
5.41	{{0.49993255284221416 - 2.371692252312041*^-20*I, -0.05263806269160934 - 0.00002374907944478422*I}, {-0.05263806269160934 + 0.000023749079444778836*I, 0.5000674471577783 + 2.371692252312041*^-20*I}}
5.42	{{0.4999345180062991 - 2.202285662861181*^-20*I, -0.052651689028868576 - 0.000025905814925219926*I}, {-0.052651689028868603 + 0.000025905814925214546*I, 0.5000654819936858 + 2.202285662861181*^-20*I}}
5.43	{{0.4999365104949106 - 2.371692252312041*^-20*I, -0.05266526297075505 - 0.000027964625578903924*I}, {-0.05266526297075505 + 0.000027964625578898557*I, 0.5000634895050908 + 2.371692252312041*^-20*I}}
5.44	{{0.4999385272063356 - 1.6940658945086007*^-21*I, -0.05267878481917687 - 0.000029925838163399155*I}, {-0.052678784819176844 + 0.000029925838163399155*I, 0.500061472793656 + 1.6940658945086007*^-21*I}}
5.45	{{0.4999405650842654 - 2.371692252312041*^-20*I, -0.05269225487371981 - 0.00003178986875339602*I}, {-0.05269225487371984 + 0.00003178986875339067*I, 0.5000594349157376 + 2.371692252312041*^-20*I}}
5.46	{{0.49994262111926585 + 3.3881317890172014*^-21*I, -0.05270567343166116 - 0.00003355722143519709*I}, {-0.05270567343166116 + 0.00003355722143519709*I, 0.5000573788807383 - 3.3881317890172014*^-21*I}}
5.47	{{0.4999446923504176 + 0.*I, -0.05271904078799794 - 0.000035228486958660694*I}, {-0.05271904078799791 + 0.000035228486958660694*I, 0.500055307649574 + 0.*I}}
5.48	{{0.4999467758669355 + 1.3552527156068805*^-20*I, -0.05273235723547051 - 0.00003680434134000661*I}, {-0.05273235723547051 + 0.00003680434134001193*I, 0.5000532241330696 - 1.6940658945086007*^-20*I}}
5.49	{{0.49994886880974154 - 6.776263578034403*^-21*I, -0.05274562306457806 - 0.000038285544409554*I}, {-0.05274562306457806 + 0.00003828554440954868*I, 0.5000511311902633 + 1.0164395367051604*^-20*I}}
5.5	{{0.49995096837317504 + 1.3552527156068805*^-20*I, -0.05275883856360647 - 0.0000396729382986236*I}, {-0.05275883856360647 + 0.00003967293829862891*I, 0.5000490316268194 - 1.0164395367051604*^-20*I}}
5.51	{{0.4999530718066487 + 6.776263578034403*^-21*I, -0.05277200401864987 - 0.00004096744586060517*I}, {-0.05277200401864987 + 0.00004096744586061047*I, 0.5000469281933596 - 6.776263578034403*^-21*I}}
5.5200000000000005	{{0.4999551764162568 + 3.3881317890172014*^-21*I, -0.052785119713625706 - 0.000042170069021266104*I}, {-0.05278511971362568 + 0.00004217006902127139*I, 0.5000448235837397 - 6.776263578034403*^-21*I}}
5.53	{{0.4999572795665279 + 2.0328790734103208*^-20*I, -0.052798185930304414 - 0.00004328188705430891*I}, {-0.052798185930304414 + 0.000043281887054319465*I, 0.5000427204334659 - 1.6940658945086007*^-20*I}}
5.54	{{0.49995937868202744 + 0.*I, -0.0528112029483242 - 0.000044304054778417304*I}, {-0.0528112029483242 + 0.000044304054778422576*I, 0.5000406213179739 + 0.*I}}
5.55	{{0.4999614712490139 - 6.776263578034403*^-21*I, -0.052824171045211865 - 0.00004523780067265685*I}, {-0.05282417104521189 + 0.00004523780067265685*I, 0.5000385287509859 + 6.776263578034403*^-21*I}}
5.5600000000000005	{{0.49996355481709565 + 1.0164395367051604*^-20*I, -0.05283709049640642 - 0.000046084424907739095*I}, {-0.05283709049640639 + 0.0000460844249077496*I, 0.5000364451829034 - 1.0164395367051604*^-20*I}}
5.57	{{0.49996562700082037 - 6.776263578034403*^-21*I, -0.052849961575276355 - 0.00004684529729115689*I}, {-0.052849961575276355 + 0.00004684529729115164*I, 0.5000343729991836 + 6.776263578034403*^-21*I}}
5.58	{{0.4999676854812445 - 6.776263578034403*^-21*I, -0.05286278455313917 - 0.0000475218551246661*I}, {-0.05286278455313917 + 0.0000475218551246661*I, 0.5000323145187564 + 6.776263578034403*^-21*I}}
5.59	{{0.4999697280074915 - 6.776263578034403*^-21*I, -0.052875559699282954 - 0.000048115600973570566*I}, {-0.05287555969928298 + 0.000048115600973570566*I, 0.5000302719925087 + 6.776263578034403*^-21*I}}
5.6000000000000005	{{0.49997175239822644 + 2.371692252312041*^-20*I, -0.05288828728098413 - 0.00004862810034731223*I}, {-0.05288828728098413 + 0.00004862810034731745*I, 0.500028247601773 - 2.371692252312041*^-20*I}}
5.61	{{0.4999737565431047 + 6.776263578034403*^-21*I, -0.05290096756352611 - 0.00004906097929197402*I}, {-0.05290096756352611 + 0.000049060979291979236*I, 0.5000262434568943 - 1.0164395367051604*^-20*I}}
5.62	{{0.499975738404154 + 0.*I, -0.05291360081021931 - 0.0000494159218955454*I}, {-0.05291360081021931 + 0.00004941592189555059*I, 0.5000242615958458 + 0.*I}}
5.63	{{0.4999776960170903 + 3.3881317890172014*^-21*I, -0.05292618728241896 - 0.000049694667707605056*I}, {-0.05292618728241899 + 0.000049694667707610254*I, 0.5000223039829099 - 6.776263578034403*^-21*I}}
5.64	{{0.499979627492567 - 1.6940658945086007*^-20*I, -0.052938727239543015 - 0.0000498990090755251*I}, {-0.052938727239543015 + 0.0000498990090755199*I, 0.5000203725074326 + 1.3552527156068805*^-20*I}}
5.65	{{0.49998153101734316 - 3.3881317890172014*^-21*I, -0.0529512209390916 - 0.00005003078839990537*I}, {-0.0529512209390916 + 0.00005003078839990537*I, 0.5000184689826541 + 3.3881317890172014*^-21*I}}
5.66	{{0.49998340485537407 + 1.6940658945086007*^-20*I, -0.05296366863666399 - 0.00005009189531259425*I}, {-0.052963668636664046 + 0.00005009189531259943*I, 0.5000165951446296 - 2.0328790734103208*^-20*I}}
5.67	{{0.499985247348788 + 3.3881317890172014*^-21*I, -0.05297607058597509 - 0.00005008426378097466*I}, {-0.05297607058597509 + 0.00005008426378097981*I, 0.500014752651212 - 6.776263578034403*^-21*I}}
5.68	{{0.4999870569188173 + 3.3881317890172014*^-21*I, -0.052988427038875935 - 0.00005000986914292793*I}, {-0.05298842703887596 + 0.00005000986914292793*I, 0.5000129430811845 - 3.3881317890172014*^-21*I}}
5.69	{{0.4999888320665723 + 0.*I, -0.053000738245367635 - 0.000049870725077253835*I}, {-0.05300073824536761 + 0.0000498707250772487*I, 0.5000111679334311 + 0.*I}}
5.7	{{0.49999057137374503 + 0.*I, -0.05301300445362056 - 0.00004966888051482227*I}, {-0.05301300445362056 + 0.00004966888051482227*I, 0.5000094286262525 + 0.*I}}
5.71	{{0.4999922735032083 - 1.0164395367051604*^-20*I, -0.053025225909991175 - 0.00004940641649617622*I}, {-0.0530252259099912 + 0.00004940641649617622*I, 0.500007726496793 + 1.0164395367051604*^-20*I}}
5.72	{{0.4999939371994554 - 1.0164395367051604*^-20*I, -0.053037402859036686 - 0.000049085442981647534*I}, {-0.053037402859036686 + 0.00004908544298164241*I, 0.5000060628005399 + 6.776263578034403*^-21*I}}
5.73	{{0.49999556128899214 + 0.*I, -0.05304953554353417 - 0.000048708095620515834*I}, {-0.05304953554353417 + 0.00004870809562052095*I, 0.5000044387110071 + 0.*I}}
5.74	{{0.4999971446805337 - 1.3552527156068805*^-20*I, -0.0530616242044947 - 0.00004827653248604609*I}, {-0.05306162420449473 + 0.00004827653248605119*I, 0.500002855319468 + 1.3552527156068805*^-20*I}}
5.75	{{0.49999868636513317 + 1.0164395367051604*^-20*I, -0.05307366908118022 - 0.00004779293078340095*I}, {-0.05307366908118022 + 0.000047792930783406045*I, 0.5000013136348673 - 1.0164395367051604*^-20*I}}
5.76	{{0.5000001854161642 + 1.6940658945086007*^-20*I, -0.05308567041112039 - 0.00004725948353794191*I}, {-0.05308567041112042 + 0.00004725948353794699*I, 0.49999981458383924 - 1.3552527156068805*^-20*I}}
5.7700000000000005	{{0.5000016409891612 + 3.3881317890172014*^-21*I, -0.053097628430126165 - 0.00004667839627141579*I}, {-0.05309762843012614 + 0.00004667839627141579*I, 0.499998359010839 - 3.3881317890172014*^-21*I}}
5.78	{{0.5000030523215626 + 0.*I, -0.05310954337230728 - 0.00004605188367381393*I}, {-0.05310954337230728 + 0.00004605188367381393*I, 0.4999969476784371 + 0.*I}}
5.79	{{0.5000044187322907 - 6.776263578034403*^-21*I, -0.05312141547008681 - 0.00004538216627884182*I}, {-0.053121415470086836 + 0.00004538216627884182*I, 0.4999955812677096 + 6.776263578034403*^-21*I}}
5.8	{{0.5000057396212223 - 3.3881317890172014*^-21*I, -0.0531332449542167 - 0.00004467146715094753*I}, {-0.0531332449542167 + 0.00004467146715095259*I, 0.4999942603787826 + 6.776263578034403*^-21*I}}
5.8100000000000005	{{0.5000070144685106 + 3.3881317890172014*^-21*I, -0.05314503205379126 - 0.00004392200859201743*I}, {-0.05314503205379123 + 0.00004392200859201743*I, 0.49999298553148525 - 3.3881317890172014*^-21*I}}
5.82	{{0.5000082428338174 - 3.3881317890172014*^-21*I, -0.053156776996264754 - 0.000043136008875732494*I}, {-0.05315677699626478 + 0.000043136008875737535*I, 0.49999175716617605 + 6.776263578034403*^-21*I}}
5.83	{{0.5000094243553594 + 0.*I, -0.053168480007464575 - 0.00004231567901772971*I}, {-0.053168480007464575 + 0.00004231567901772971*I, 0.4999905756446379 + 0.*I}}
5.84	{{0.5000105587488628 + 2.0328790734103208*^-20*I, -0.05318014131160448 - 0.000041463219589389396*I}, {-0.05318014131160445 + 0.000041463219589384375*I, 0.49998944125113554 - 2.0328790734103208*^-20*I}}
5.8500000000000005	{{0.5000116458063976 + 0.*I, -0.05319176113130117 - 0.00004058081758322374*I}, {-0.053191761131301196 + 0.00004058081758322374*I, 0.499988354193602 + 0.*I}}
5.86	{{0.5000126853950678 + 3.3881317890172014*^-21*I, -0.053203339687587586 - 0.000039670643337510385*I}, {-0.053203339687587614 + 0.000039670643337510385*I, 0.4999873146049246 - 3.3881317890172014*^-21*I}}
5.87	{{0.5000136774556168 - 1.6940658945086007*^-20*I, -0.05321487719992757 - 0.000038734847527642074*I}, {-0.05321487719992757 + 0.000038734847527652075*I, 0.49998632254438224 + 1.6940658945086007*^-20*I}}
5.88	{{0.5000146220008592 + 1.3552527156068805*^-20*I, -0.053226373886228084 - 0.00003777555823158479*I}, {-0.053226373886228084 + 0.0000377755582315748*I, 0.4999853779991411 - 1.3552527156068805*^-20*I}}
5.89	{{0.5000155191140696 - 1.0164395367051604*^-20*I, -0.05323782996285434 - 0.00003679487807627529*I}, {-0.05323782996285434 + 0.00003679487807627529*I, 0.49998448088592684 + 1.0164395367051604*^-20*I}}
5.9	{{0.5000163689472317 + 0.*I, -0.053249245644644644 - 0.00003579488147198343*I}, {-0.053249245644644644 + 0.00003579488147198343*I, 0.4999836310527719 + 0.*I}}
5.91	{{0.5000171717191612 + 0.*I, -0.05326062114492 - 0.00003477761194068675*I}, {-0.05326062114492 + 0.00003477761194068675*I, 0.4999828282808392 + 0.*I}}
5.92	{{0.5000179277135981 + 3.3881317890172014*^-21*I, -0.05327195667550216 - 0.00003374507954478853*I}, {-0.053271956675502136 + 0.00003374507954478853*I, 0.49998207228640734 - 3.3881317890172014*^-21*I}}
5.93	{{0.5000186372771291 + 3.3881317890172014*^-21*I, -0.05328325244672244 - 0.00003269925842170826*I}, {-0.053283252446722495 + 0.00003269925842170826*I, 0.49998136272286864 - 3.3881317890172014*^-21*I}}
5.94	{{0.5000193008171051 - 2.371692252312041*^-20*I, -0.053294508667439094 - 0.000031642084429642415*I}, {-0.053294508667439094 + 0.00003164208442965231*I, 0.49998069918289145 + 2.371692252312041*^-20*I}}
5.95	{{0.5000199187994078 + 6.776263578034403*^-21*I, -0.0533057255450462 - 0.00003057545290937318*I}, {-0.05330572554504623 + 0.00003057545290937318*I, 0.4999800812005897 - 6.776263578034403*^-21*I}}
5.96	{{0.5000204917461902 - 1.0164395367051604*^-20*I, -0.05331690328548935 - 0.000029501216566412472*I}, {-0.05331690328548935 + 0.000029501216566412472*I, 0.4999795082538121 + 1.0164395367051604*^-20*I}}
5.97	{{0.5000210202335301 + 0.*I, -0.05332804209327588 - 0.000028421183477601*I}, {-0.05332804209327588 + 0.000028421183477601*I, 0.4999789797664741 + 0.*I}}
5.98	{{0.5000215048890398 - 1.6940658945086007*^-21*I, -0.05333914217148997 - 0.000027337115225454787*I}, {-0.05333914217148991 + 0.000027337115225454787*I, 0.49997849511096704 + 1.6940658945086007*^-21*I}}
5.99	{{0.5000219463893993 + 6.776263578034403*^-21*I, -0.05335020372180205 - 0.000026250725163353293*I}, {-0.05335020372180205 + 0.000026250725163353293*I, 0.49997805361059416 - 6.776263578034403*^-21*I}}
6.	{{0.500022345457898 - 8.470329472543003*^-21*I, -0.053361226944485946 - 0.000025163676814032962*I}, {-0.053361226944485946 + 0.000025163676814032962*I, 0.4999776545421055 + 8.470329472543003*^-21*I}}
6.01	{{0.5000227028618331 + 0.*I, -0.05337221203842424 - 0.00002407758240339931*I}, {-0.05337221203842424 + 0.00002407758240339931*I, 0.4999772971381672 + 0.*I}}
6.0200000000000005	{{0.5000230194100078 - 5.082197683525802*^-21*I, -0.053383159201125796 - 0.000022994001531168865*I}, {-0.053383159201125796 + 0.000022994001531168865*I, 0.4999769805899915 + 5.082197683525802*^-21*I}}
6.03	{{0.5000232959501067 + 0.*I, -0.053394068628735664 - 0.000021914439979363053*I}, {-0.053394068628735636 + 0.000021914439979363053*I, 0.49997670404989414 + 0.*I}}
6.04	{{0.5000235333660964 + 0.*I, -0.053404940516046495 - 0.000020840348659180693*I}, {-0.053404940516046495 + 0.000020840348659180693*I, 0.4999764666339086 + 0.*I}}
6.05	{{0.5000237325756021 + 0.*I, -0.05341577505650988 - 0.00001977312269629942*I}, {-0.05341577505650985 + 0.00001977312269629942*I, 0.4999762674243978 + 0.*I}}
6.0600000000000005	{{0.5000238945273052 + 0.*I, -0.0534265724422501 - 0.000018714100654178356*I}, {-0.0534265724422501 + 0.000018714100654178356*I, 0.49997610547269244 + 0.*I}}
6.07	{{0.5000240201983122 + 0.*I, -0.053437332864073706 - 0.000017664563894469803*I}, {-0.053437332864073706 + 0.000017664563894469803*I, 0.4999759798016924 + 0.*I}}
6.08	{{0.5000241105915375 + 0.*I, -0.053448056511479436 - 0.000016625736073201066*I}, {-0.053448056511479436 + 0.000016625736073201066*I, 0.4999758894084617 + 0.*I}}
6.09	{{0.5000241667331468 - 1.0164395367051604*^-20*I, -0.05345874357267347 - 0.000015598782770947807*I}, {-0.05345874357267347 + 0.000015598782770957477*I, 0.4999758332668496 + 8.470329472543003*^-21*I}}
6.1000000000000005	{{0.500024189669968 - 8.470329472543003*^-22*I, -0.05346939423457714 - 0.000014584811254839274*I}, {-0.05346939423457714 + 0.000014584811254839274*I, 0.4999758103300321 + 8.470329472543003*^-22*I}}
6.11	{{0.5000241804669516 - 1.7787691892340307*^-20*I, -0.053480008682838254 - 0.000013584870369699738*I}, {-0.053480008682838254 + 0.00001358487036970938*I, 0.49997581953304476 + 1.7787691892340307*^-20*I}}
6.12	{{0.5000241402046923 + 2.541098841762901*^-21*I, -0.05349058710184357 - 0.000012599950555555*I}, {-0.05349058710184357 + 0.000012599950555564625*I, 0.4999758597953044 - 2.541098841762901*^-21*I}}
6.13	{{0.5000240699769498 + 5.929230630780102*^-21*I, -0.053501129674728254 - 0.000011630983987946532*I}, {-0.053501129674728254 + 0.000011630983987946532*I, 0.4999759300230496 - 5.929230630780102*^-21*I}}
6.140000000000001	{{0.5000239708882425 + 0.*I, -0.05351163658338684 - 0.00001067884483756384*I}, {-0.05351163658338684 + 0.00001067884483756384*I, 0.4999760291117601 + 0.*I}}
6.15	{{0.500023844051484 + 0.*I, -0.05352210800848292 - 9.744349645197955*^-6*I}, {-0.05352210800848292 + 9.744349645197955*^-6*I, 0.49997615594851696 + 0.*I}}
6.16	{{0.5000236905856837 - 2.286988957586611*^-20*I, -0.05353254412946151 - 8.828257807702769*^-6*I}, {-0.053532544129461485 + 8.828257807712337*^-6*I, 0.49997630941431326 + 2.286988957586611*^-20*I}}
6.17	{{0.5000235116137012 - 1.6940658945086007*^-21*I, -0.053542945124558344 - 7.931272170558297*^-6*I}, {-0.053542945124558344 + 7.931272170558297*^-6*I, 0.49997648838629904 + 1.6940658945086007*^-21*I}}
6.18	{{0.5000233082600549 + 0.*I, -0.05355331117080911 - 7.054039722174708*^-6*I}, {-0.05355331117080914 + 7.054039722174708*^-6*I, 0.499976691739949 + 0.*I}}
6.19	{{0.5000230816488187 + 0.*I, -0.05356364244406031 - 6.1971523851667555*^-6*I}, {-0.053563642444060366 + 6.1971523851667555*^-6*I, 0.4999769183511819 + 0.*I}}
6.2	{{0.5000228329015923 - 5.082197683525802*^-21*I, -0.0535739391189807 - 5.361147899317598*^-6*I}, {-0.0535739391189807 + 5.361147899317598*^-6*I, 0.49997716709841056 + 5.082197683525802*^-21*I}}
6.21	{{0.5000225631355156 - 1.5246593050577406*^-20*I, -0.053584201369068746 - 4.5465107910577036*^-6*I}, {-0.053584201369068774 + 4.546510791067201*^-6*I, 0.4999774368644843 + 1.5246593050577406*^-20*I}}
6.22	{{0.5000222734614053 - 1.9058241313221758*^-21*I, -0.05359442936666431 - 3.7536734240706615*^-6*I}, {-0.05359442936666431 + 3.7536734240706615*^-6*I, 0.49997772653859845 + 1.9058241313221758*^-21*I}}
6.23	{{0.5000219649819247 - 4.658681209898652*^-21*I, -0.05360462328295687 - 2.9830171254345366*^-6*I}, {-0.05360462328295687 + 2.9830171254440073*^-6*I, 0.4999780350180766 + 4.870439446712227*^-21*I}}
6.24	{{0.5000216387898824 + 2.752857078576476*^-21*I, -0.0536147832879966 - 2.234873381941441*^-6*I}, {-0.0536147832879966 + 2.234873381941441*^-6*I, 0.49997836121011663 - 2.752857078576476*^-21*I}}
6.25	{{0.5000212959665798 - 4.0234064994579266*^-21*I, -0.05362490955070329 - 1.5095251007201558*^-6*I}, {-0.053624909550703315 + 1.5095251007201558*^-6*I, 0.4999787040334186 + 4.0234064994579266*^-21*I}}
6.26	{{0.5000209375802591 - 1.0587911840678754*^-22*I, -0.05363500223887557 - 8.07207928802737*^-7*I}, {-0.053635002238875545 + 8.07207928802737*^-7*I, 0.4999790624197403 + 1.0587911840678754*^-22*I}}
6.2700000000000005	{{0.5000205646846355 + 3.586655136029928*^-21*I, -0.05364506151920001 - 1.281116258085495*^-7*I}, {-0.05364506151919998 + 1.281116258085495*^-7*I, 0.4999794353153655 - 3.586655136029928*^-21*I}}
6.28	{{0.5000201783175128 - 4.2881042954748955*^-21*I, -0.05365508755726087 + 5.276185157502416*^-7*I}, {-0.05365508755726087 - 5.276185157502416*^-7*I, 0.49997982168248123 + 4.2881042954748955*^-21*I}}
6.29	{{0.5000197794995116 - 3.705769144237564*^-21*I, -0.053665080517550506 + 1.1598802081274055*^-6*I}, {-0.05366508051755056 - 1.1598802081274055*^-6*I, 0.49998022050049074 + 3.705769144237564*^-21*I}}
6.3	{{0.5000193692328224 - 4.552802091491864*^-21*I, -0.053675040563474524 + 1.7686126694477679*^-6*I}, {-0.053675040563474524 - 1.7686126694477679*^-6*I, 0.499980630767177 + 4.552802091491864*^-21*I}}
6.3100000000000005	{{0.5000189485001345 + 4.446922973085077*^-21*I, -0.05368496785736562 + 2.353795093655409*^-6*I}, {-0.05368496785736562 - 2.353795093655409*^-6*I, 0.49998105149986694 - 4.446922973085077*^-21*I}}
6.32	{{0.5000185182635754 - 8.046812998915853*^-21*I, -0.05369486256048883 + 2.915445094599721*^-6*I}, {-0.05369486256048883 - 2.915445094599721*^-6*I, 0.49998148173643087 + 8.046812998915853*^-21*I}}
6.33	{{0.50001807946377 + 0.*I, -0.053704724833051554 + 3.4536171294272926*^-6*I}, {-0.05370472483305158 - 3.4536171294272926*^-6*I, 0.4999819205362299 + 0.*I}}
6.34	{{0.5000176330190051 + 3.3881317890172014*^-21*I, -0.053714554834214 + 3.968400906312556*^-6*I}, {-0.053714554834214 - 3.968400906312556*^-6*I, 0.4999823669809968 - 3.3881317890172014*^-21*I}}
6.3500000000000005	{{0.5000171798244234 - 8.893845946170154*^-21*I, -0.05372435272209411 + 4.459919781408841*^-6*I}, {-0.05372435272209414 - 4.459919781399535*^-6*I, 0.49998282017557866 + 9.317362419797304*^-21*I}}
6.36	{{0.5000167207513511 + 3.3881317890172014*^-21*I, -0.05373411865377914 + 4.928329149700735*^-6*I}, {-0.05373411865377911 - 4.928329149700735*^-6*I, 0.4999832792486466 - 3.3881317890172014*^-21*I}}
6.37	{{0.5000162566466944 - 1.1011428314305904*^-20*I, -0.05374385278533392 + 5.373814834395144*^-6*I}, {-0.05374385278533389 - 5.373814834385865*^-6*I, 0.49998374335331297 + 1.0587911840678754*^-20*I}}
6.38	{{0.5000157883323715 - 6.3527471044072525*^-21*I, -0.05375355527180564 + 5.796591479005568*^-6*I}, {-0.053753555271805614 - 5.796591478996304*^-6*I, 0.4999842116676252 + 6.776263578034403*^-21*I}}
6.390000000000001	{{0.5000153166049212 + 1.3552527156068805*^-20*I, -0.05376322626723887 + 6.196900946504272*^-6*I}, {-0.05376322626723887 - 6.1969009465135245*^-6*I, 0.4999846833950812 - 1.3976043629695956*^-20*I}}
6.4	{{0.500014842235059 + 2.541098841762901*^-21*I, -0.05377286592467648 + 6.575010729356664*^-6*I}, {-0.05377286592467648 - 6.575010729356664*^-6*I, 0.4999851577649429 - 2.541098841762901*^-21*I}}
6.41	{{0.5000143659674132 + 0.*I, -0.05378247439617251 + 6.931212374108488*^-6*I}, {-0.05378247439617251 - 6.931212374108488*^-6*I, 0.49998563403258295 + 0.*I}}
6.42	{{0.5000138885202843 + 0.*I, -0.05379205183279945 + 7.265819924265349*^-6*I}, {-0.053792051832799476 - 7.265819924265349*^-6*I, 0.4999861114797156 + 0.*I}}
6.43	{{0.5000134105854566 + 4.658681209898652*^-21*I, -0.053801598384654065 + 7.579168384538732*^-6*I}, {-0.05380159838465409 - 7.579168384538732*^-6*I, 0.4999865894145436 - 4.658681209898652*^-21*I}}
6.44	{{0.5000129328281163 - 8.470329472543003*^-22*I, -0.053811114200867705 + 7.871612209659344*^-6*I}, {-0.05381111420086768 - 7.871612209659344*^-6*I, 0.4999870671718817 + 8.470329472543003*^-22*I}}
6.45	{{0.500012455886808 + 0.*I, -0.053820599429613425 + 8.143523820574898*^-6*I}, {-0.053820599429613425 - 8.143523820574898*^-6*I, 0.49998754411319285 + 0.*I}}
6.46	{{0.5000119803734402 + 7.623296525288703*^-21*I, -0.05383005421811243 + 8.395292150662196*^-6*I}, {-0.05383005421811243 - 8.395292150671355*^-6*I, 0.49998801962655687 - 8.470329472543003*^-21*I}}
6.47	{{0.5000115068733826 - 3.3881317890172014*^-21*I, -0.05383947871264402 + 8.627321224392135*^-6*I}, {-0.053839478712643996 - 8.627321224392135*^-6*I, 0.4999884931266158 + 3.3881317890172014*^-21*I}}
6.48	{{0.5000110359455742 + 0.*I, -0.05384887305855093 + 8.840028770537134*^-6*I}, {-0.05384887305855099 - 8.840028770537134*^-6*I, 0.49998896405442284 + 0.*I}}
6.49	{{0.5000105681227238 - 2.541098841762901*^-21*I, -0.05385823740024931 + 9.033844872048112*^-6*I}, {-0.053858237400249365 - 9.033844872048112*^-6*I, 0.49998943187728456 + 2.541098841762901*^-21*I}}
6.5	{{0.5000101039115056 + 0.*I, -0.053867571881231896 + 9.20921065419276*^-6*I}, {-0.053867571881231924 - 9.20921065419276*^-6*I, 0.4999898960884991 + 0.*I}}
6.51	{{0.5000096437928723 + 0.*I, -0.053876876644080945 + 9.366577012591133*^-6*I}, {-0.053876876644080945 - 9.366577012591133*^-6*I, 0.4999903562071262 + 0.*I}}
6.5200000000000005	{{0.5000091882223474 + 4.235164736271502*^-21*I, -0.0538861518304721 + 9.50640338245276*^-6*I}, {-0.053886151830472157 - 9.50640338245276*^-6*I, 0.4999908117776509 - 4.235164736271502*^-21*I}}
6.53	{{0.5000087376303711 - 1.6940658945086007*^-21*I, -0.053895397581181365 + 9.629156550153543*^-6*I}, {-0.05389539758118131 - 9.629156550153543*^-6*I, 0.4999912623696229 + 1.6940658945086007*^-21*I}}
6.54	{{0.5000082924227093 + 8.470329472543003*^-22*I, -0.053904614036094284 + 9.735309508089447*^-6*I}, {-0.053904614036094256 - 9.735309508098503*^-6*I, 0.4999917075772887 - 8.470329472543003*^-22*I}}
6.55	{{0.500007852980853 - 8.470329472543003*^-22*I, -0.053913801334210865 + 9.825340353591812*^-6*I}, {-0.053913801334210865 - 9.825340353591812*^-6*I, 0.4999921470191474 + 8.470329472543003*^-22*I}}
6.5600000000000005	{{0.5000074196624852 + 5.082197683525802*^-21*I, -0.053922959613653926 + 9.899731232374388*^-6*I}, {-0.053922959613653926 - 9.899731232392447*^-6*I, 0.49999258033751304 - 5.082197683525802*^-21*I}}
6.57	{{0.5000069928019627 + 2.541098841762901*^-21*I, -0.053932089011676315 + 9.958967327133581*^-6*I}, {-0.05393208901167626 - 9.958967327133581*^-6*I, 0.49999300719803863 - 2.541098841762901*^-21*I}}
6.58	{{0.5000065727108034 + 1.6940658945086007*^-21*I, -0.053941189664666045 + 0.000010003535891193278*I}, {-0.053941189664666045 - 0.000010003535891193278*I, 0.499993427289195 - 1.6940658945086007*^-21*I}}
6.59	{{0.5000061596782329 + 0.*I, -0.05395026170815556 + 0.000010033925327682638*I}, {-0.053950261708155534 - 0.000010033925327682638*I, 0.49999384032176564 + 0.*I}}
6.6000000000000005	{{0.5000057539717158 - 3.3881317890172014*^-21*I, -0.0539593052768263 + 0.000010050624313833881*I}, {-0.053959305276826325 - 0.000010050624313833881*I, 0.4999942460282867 + 3.3881317890172014*^-21*I}}
6.61	{{0.5000053558375164 + 0.*I, -0.05396832050451597 + 0.000010054120970387242*I}, {-0.053968320504515915 - 0.000010054120970387242*I, 0.49999464416248385 + 0.*I}}
6.62	{{0.5000049655012881 + 2.541098841762901*^-21*I, -0.05397730752422611 + 0.000010044902075701555*I}, {-0.05397730752422608 - 0.000010044902075701555*I, 0.4999950344987066 - 2.541098841762901*^-21*I}}
6.63	{{0.500004583168662 + 6.776263578034403*^-21*I, -0.05398626646812835 + 0.000010023452324121142*I}, {-0.05398626646812835 - 0.000010023452324121142*I, 0.4999954168313391 - 6.776263578034403*^-21*I}}
6.640000000000001	{{0.5000042090258192 + 2.541098841762901*^-21*I, -0.0539951974675687 + 9.99025362802564*^-6*I}, {-0.05399519746756873 - 9.99025362802564*^-6*I, 0.49999579097417457 - 2.541098841762901*^-21*I}}
6.65	{{0.5000038432401426 - 8.470329472543003*^-22*I, -0.05400410065307795 + 9.945784462890534*^-6*I}, {-0.05400410065307798 - 9.945784462881617*^-6*I, 0.4999961567598524 + 8.470329472543003*^-22*I}}
6.66	{{0.5000034859607917 + 0.*I, -0.0540129761543747 + 9.890519254553348*^-6*I}, {-0.0540129761543747 - 9.890519254553348*^-6*I, 0.4999965140392071 + 0.*I}}
6.67	{{0.5000031373193334 - 1.6940658945086007*^-21*I, -0.054021824100371985 + 9.824927807923224*^-6*I}, {-0.054021824100371985 - 9.82492780791433*^-6*I, 0.49999686268066595 + 1.6940658945086007*^-21*I}}
6.68	{{0.500002797430363 - 2.541098841762901*^-21*I, -0.0540306446191858 + 9.749474776006115*^-6*I}, {-0.05403064461918583 - 9.749474776006115*^-6*I, 0.499997202569631 + 2.541098841762901*^-21*I}}
6.69	{{0.5000024663921332 - 1.6940658945086007*^-21*I, -0.054039437838140136 + 9.664619168488449*^-6*I}, {-0.054039437838140164 - 9.664619168479582*^-6*I, 0.4999975336078709 + 1.6940658945086007*^-21*I}}
6.7	{{0.5000021442871294 - 1.6940658945086007*^-21*I, -0.054048203883769436 + 9.570813898524757*^-6*I}, {-0.054048203883769436 - 9.570813898524757*^-6*I, 0.4999978557128586 + 1.6940658945086007*^-21*I}}
6.71	{{0.5000018311827639 + 0.*I, -0.05405694288183366 + 9.46850536687905*^-6*I}, {-0.05405694288183366 - 9.46850536687905*^-6*I, 0.4999981688172363 + 0.*I}}
6.72	{{0.5000015271318962 + 8.470329472543003*^-22*I, -0.05406565495731375 + 9.35813308199291*^-6*I}, {-0.054065654957313775 - 9.358133081984078*^-6*I, 0.49999847286811216 + 0.*I}}
6.73	{{0.5000012321734908 - 3.3881317890172014*^-21*I, -0.054074340234423174 + 9.240129314918036*^-6*I}, {-0.05407434023442323 - 9.240129314918036*^-6*I, 0.4999987678265079 + 3.3881317890172014*^-21*I}}
6.74	{{0.5000009463332281 - 8.470329472543003*^-22*I, -0.05408299883661563 + 9.11491878785446*^-6*I}, {-0.05408299883661563 - 9.11491878785446*^-6*I, 0.4999990536667712 + 8.470329472543003*^-22*I}}
6.75	{{0.5000006696240551 + 0.*I, -0.054091630886586584 + 8.982918394890706*^-6*I}, {-0.054091630886586584 - 8.982918394890706*^-6*I, 0.4999993303759453 + 0.*I}}
6.76	{{0.5000004020467926 - 2.541098841762901*^-21*I, -0.05410023650628071 + 8.844536953799588*^-6*I}, {-0.05410023650628071 - 8.844536953790805*^-6*I, 0.4999995979532108 + 1.6940658945086007*^-21*I}}
6.7700000000000005	{{0.5000001435906967 - 3.3881317890172014*^-21*I, -0.05410881581689783 + 8.700174987453328*^-6*I}, {-0.05410881581689783 - 8.700174987444556*^-6*I, 0.49999985640930344 + 4.235164736271502*^-21*I}}
6.78	{{0.49999989423403446 + 0.*I, -0.05411736893889932 + 8.550224533624357*^-6*I}, {-0.054117368938899346 - 8.550224533624357*^-6*I, 0.500000105765966 + 0.*I}}
6.79	{{0.49999965394461626 + 0.*I, -0.05412589599201173 + 8.395068981775023*^-6*I}, {-0.05412589599201173 - 8.395068981775023*^-6*I, 0.5000003460553804 + 0.*I}}
6.8	{{0.49999942268035014 + 0.*I, -0.05413439709523485 + 8.23508293550282*^-6*I}, {-0.05413439709523485 - 8.235082935511555*^-6*I, 0.5000005773196461 + 0.*I}}
6.8100000000000005	{{0.49999920038975443 + 1.6940658945086007*^-21*I, -0.05414287236684465 + 8.070632099407928*^-6*I}, {-0.05414287236684465 - 8.070632099407928*^-6*I, 0.5000007996102414 - 1.6940658945086007*^-21*I}}
6.82	{{0.49999898701247875 + 0.*I, -0.05415132192440114 + 7.902073188915787*^-6*I}, {-0.054151321924401113 - 7.902073188915787*^-6*I, 0.5000010129875203 + 0.*I}}
6.83	{{0.4999987824797909 - 2.541098841762901*^-21*I, -0.05415974588475095 + 7.729753861927673*^-6*I}, {-0.05415974588475092 - 7.72975386193637*^-6*I, 0.5000012175202029 + 2.541098841762901*^-21*I}}
6.84	{{0.49999858671508657 + 2.541098841762901*^-21*I, -0.05416814436403694 + 7.554012670890273*^-6*I}, {-0.05416814436403697 - 7.554012670890273*^-6*I, 0.5000014132849153 - 2.541098841762901*^-21*I}}
6.8500000000000005	{{0.49999839963432036 + 0.*I, -0.05417651747769839 + 7.375179034015717*^-6*I}, {-0.05417651747769839 - 7.375179034024392*^-6*I, 0.5000016003656801 + 0.*I}}
6.86	{{0.49999822114650044 + 0.*I, -0.05418486534048056 + 7.193573224566654*^-6*I}, {-0.05418486534048056 - 7.193573224566654*^-6*I, 0.5000017788535003 + 0.*I}}
6.87	{{0.4999980511541037 + 0.*I, -0.05419318806643736 + 7.009506376754346*^-6*I}, {-0.05419318806643739 - 7.009506376754346*^-6*I, 0.5000019488458928 + 0.*I}}
6.88	{{0.49999788955352004 + 0.*I, -0.054201485768938185 + 6.82328050730983*^-6*I}, {-0.054201485768938185 - 6.82328050730983*^-6*I, 0.5000021104464791 + 0.*I}}
6.890000000000001	{{0.49999773623544497 + 0.*I, -0.054209758560671534 + 6.635188551394843*^-6*I}, {-0.05420975856067156 - 6.635188551394843*^-6*I, 0.500002263764557 + 0.*I}}
6.9	{{0.4999975910852863 + 8.470329472543003*^-22*I, -0.05421800655365053 + 6.445514411829002*^-6*I}, {-0.0542180065536505 - 6.445514411829002*^-6*I, 0.5000024089147129 - 8.470329472543003*^-22*I}}
6.91	{{0.49999745398354994 + 0.*I, -0.05422622985921882 + 6.254533020520536*^-6*I}, {-0.054226229859218794 - 6.254533020520536*^-6*I, 0.5000025460164464 + 0.*I}}
6.92	{{0.4999973248062058 + 2.117582368135751*^-21*I, -0.05423442858805577 + 6.062510411057794*^-6*I}, {-0.05423442858805577 - 6.062510411057794*^-6*I, 0.5000026751938005 - 2.117582368135751*^-21*I}}
6.93	{{0.4999972034250166 - 3.3881317890172014*^-21*I, -0.05424260285017818 + 5.869703801449379*^-6*I}, {-0.05424260285017815 - 5.869703801457961*^-6*I, 0.5000027965749874 + 3.8116482626443515*^-21*I}}
6.94	{{0.49999708970791024 + 1.2705494208814505*^-21*I, -0.05425075275494917 + 5.676361686077008*^-6*I}, {-0.054250752754949144 - 5.676361686068437*^-6*I, 0.5000029102920844 - 1.2705494208814505*^-21*I}}
6.95	{{0.49999698351929345 + 0.*I, -0.05425887841108226 + 5.4827239358121345*^-6*I}, {-0.05425887841108226 - 5.4827239358121345*^-6*I, 0.5000030164807014 + 0.*I}}
6.96	{{0.499996884720346 - 2.541098841762901*^-21*I, -0.05426697992664423 + 5.289021905646181*^-6*I}, {-0.05426697992664423 - 5.289021905646181*^-6*I, 0.500003115279655 + 2.541098841762901*^-21*I}}
6.97	{{0.4999967931693171 + 2.117582368135751*^-21*I, -0.054275057409059885 + 5.0954785486910775*^-6*I}, {-0.054275057409059885 - 5.095478548682541*^-6*I, 0.5000032068306733 - 2.117582368135751*^-21*I}}
6.98	{{0.499996708721848 + 2.117582368135751*^-21*I, -0.05428311096512173 + 4.90230853595238*^-6*I}, {-0.05428311096512173 - 4.90230853595238*^-6*I, 0.5000032912781538 - 2.117582368135751*^-21*I}}
6.99	{{0.49999663123117505 + 4.235164736271502*^-22*I, -0.05429114070098612 + 4.709718381079633*^-6*I}, {-0.054291140700986146 - 4.709718381079633*^-6*I, 0.5000033687688273 - 4.235164736271502*^-22*I}}
7.	{{0.49999656054844394 + 0.*I, -0.054299146722185665 + 4.517906569253713*^-6*I}, {-0.054299146722185665 - 4.517906569253713*^-6*I, 0.5000034394515593 + 0.*I}}
7.01	{{0.49999649652292544 - 2.117582368135751*^-21*I, -0.05430712913363009 + 4.327063689673447*^-6*I}, {-0.054307129133630117 - 4.327063689673447*^-6*I, 0.5000035034770766 + 2.117582368135751*^-21*I}}
7.0200000000000005	{{0.4999964390022582 - 8.470329472543003*^-22*I, -0.05431508803961163 + 4.137372570905668*^-6*I}, {-0.054315088039611686 - 4.137372570914147*^-6*I, 0.5000035609977455 + 1.2705494208814505*^-21*I}}
7.03	{{0.49999638783265943 + 0.*I, -0.054323023543808885 + 3.949008418556331*^-6*I}, {-0.05432302354380883 - 3.949008418556331*^-6*I, 0.5000036121673416 + 0.*I}}
7.04	{{0.4999963428591488 + 6.352747104407253*^-22*I, -0.054330935749292764 + 3.762138954607572*^-6*I}, {-0.054330935749292764 - 3.762138954607572*^-6*I, 0.5000036571408539 - 6.352747104407253*^-22*I}}
7.05	{{0.4999963039257307 + 1.4823076576950256*^-21*I, -0.054338824758529164 + 3.576924558047615*^-6*I}, {-0.054338824758529136 - 3.576924558047615*^-6*I, 0.5000036960742708 - 1.4823076576950256*^-21*I}}
7.0600000000000005	{{0.499996270875595 + 2.329340604949326*^-21*I, -0.054346690673384324 + 3.3935184061618323*^-6*I}, {-0.054346690673384324 - 3.3935184061618323*^-6*I, 0.5000037291244026 - 2.329340604949326*^-21*I}}
7.07	{{0.4999962435512996 - 8.470329472543003*^-22*I, -0.05435453359513048 + 3.2120666161239427*^-6*I}, {-0.05435453359513048 - 3.2120666161323664*^-6*I, 0.5000037564487083 + 8.470329472543003*^-22*I}}
7.08	{{0.4999962217949084 - 1.4823076576950256*^-21*I, -0.054362353624446025 + 3.0327083864798886*^-6*I}, {-0.05436235362444605 - 3.0327083864798886*^-6*I, 0.5000037782050949 + 1.4823076576950256*^-21*I}}
7.09	{{0.49999620544819645 - 3.8116482626443515*^-21*I, -0.054370150861425076 + 2.855576138063685*^-6*I}, {-0.054370150861425104 - 2.855576138072087*^-6*I, 0.5000037945518041 + 3.8116482626443515*^-21*I}}
7.1000000000000005	{{0.499996194352772 + 1.6940658945086007*^-21*I, -0.054377925405578315 + 2.6807956541864145*^-6*I}, {-0.054377925405578315 - 2.6807956541864145*^-6*I, 0.50000380564723 - 1.6940658945086007*^-21*I}}
7.11	{{0.49999618835022364 - 2.117582368135751*^-22*I, -0.05438567735583821 + 2.5084862195598023*^-6*I}, {-0.05438567735583824 - 2.5084862195598023*^-6*I, 0.500003811649782 + 2.117582368135751*^-22*I}}
7.12	{{0.4999961872822537 + 1.2705494208814505*^-21*I, -0.05439340681056251 + 2.3387607579216568*^-6*I}, {-0.05439340681056254 - 2.3387607579216568*^-6*I, 0.5000038127177464 - 1.2705494208814505*^-21*I}}
7.13	{{0.4999961909908264 - 6.352747104407253*^-22*I, -0.05440111386754032 + 2.171725967945761*^-6*I}, {-0.05440111386754026 - 2.171725967954119*^-6*I, 0.5000038090091798 + 6.352747104407253*^-22*I}}
7.140000000000001	{{0.49999619931825023 - 8.470329472543003*^-22*I, -0.05440879862399298 + 2.0074824573517267*^-6*I}, {-0.054408798623993004 - 2.0074824573517267*^-6*I, 0.5000038006817489 + 8.470329472543003*^-22*I}}
7.15	{{0.49999621210733725 - 3.1763735522036263*^-21*I, -0.05441646117658214 + 1.8461248749181852*^-6*I}, {-0.05441646117658214 - 1.8461248749265213*^-6*I, 0.5000037878926605 + 3.1763735522036263*^-21*I}}
7.16	{{0.4999962292014777 + 2.117582368135751*^-22*I, -0.054424101621410204 + 1.6877420404352925*^-6*I}, {-0.05442410162141023 - 1.6877420404269673*^-6*I, 0.5000037707985213 - 2.117582368135751*^-22*I}}
7.17	{{0.499996250444755 - 1.5881867761018131*^-21*I, -0.05443172005402658 + 1.5324170722140025*^-6*I}, {-0.05443172005402655 - 1.5324170722140025*^-6*I, 0.5000037495552463 + 1.5881867761018131*^-21*I}}
7.18	{{0.4999962756820386 + 2.541098841762901*^-21*I, -0.05443931656942985 + 1.3802275123831422*^-6*I}, {-0.054439316569429824 - 1.3802275123748385*^-6*I, 0.5000037243179576 - 2.541098841762901*^-21*I}}
7.19	{{0.4999963047590922 - 1.7999450129153882*^-21*I, -0.05444689126207433 + 1.2312454495512522*^-6*I}, {-0.05444689126207433 - 1.231245449559545*^-6*I, 0.5000036952409085 + 1.7999450129153882*^-21*I}}
7.2	{{0.49999633752262995 + 4.235164736271502*^-22*I, -0.054454444225870646 + 1.0855376391414775*^-6*I}, {-0.05445444422587062 - 1.0855376391414775*^-6*I, 0.5000036624773647 - 4.235164736271502*^-22*I}}
7.21	{{0.4999963738204382 + 2.117582368135751*^-22*I, -0.05446197555419313 + 9.431656210264875*^-7*I}, {-0.054461975554193104 - 9.431656210264875*^-7*I, 0.5000036261795596 - 2.117582368135751*^-22*I}}
7.22	{{0.49999641350142127 + 1.3234889800848443*^-21*I, -0.05446948533988044 + 8.041858347897923*^-7*I}, {-0.0544694853398805 - 8.041858347815316*^-7*I, 0.5000035864985807 - 1.376428539288238*^-21*I}}
7.23	{{0.49999645641568835 - 7.940933880509066*^-22*I, -0.054476973675240764 + 6.686497323602095*^-7*I}, {-0.05447697367524071 - 6.686497323684596*^-7*I, 0.500003543584306 + 7.940933880509066*^-22*I}}
7.24	{{0.49999650241464766 + 1.0587911840678754*^-22*I, -0.05448444065205746 + 5.366038882869767*^-7*I}, {-0.05448444065205746 - 5.366038882869767*^-7*I, 0.5000034975853539 - 1.0587911840678754*^-22*I}}
7.25	{{0.49999655135102894 - 3.441071348220595*^-22*I, -0.054491886361588276 + 4.0809010744363357*^-7*I}, {-0.05449188636158825 - 4.0809010744363357*^-7*I, 0.5000034486489664 + 3.441071348220595*^-22*I}}
7.26	{{0.4999966030790058 - 9.529120656610879*^-22*I, -0.05449931089457444 + 2.831455305171805*^-7*I}, {-0.054499310894574465 - 2.8314553052539863*^-7*I, 0.5000033969209987 + 9.793818452627848*^-22*I}}
7.2700000000000005	{{0.4999966574542027 + 1.4293680984916318*^-21*I, -0.05450671434123927 + 1.6180273716676311*^-7*I}, {-0.05450671434123924 - 1.6180273715855552*^-7*I, 0.5000033425457997 - 1.4426029882924803*^-21*I}}
7.28	{{0.49999671433380094 - 5.69100261436483*^-22*I, -0.054514096791294875 + 4.408984694750331*^-8*I}, {-0.05451409679129485 - 4.408984694750331*^-8*I, 0.5000032856661928 + 5.69100261436483*^-22*I}}
7.29	{{0.4999967735765922 + 2.0249381395298117*^-21*I, -0.05452145833394753 - 6.996938169250689*^-8*I}, {-0.05452145833394753 + 6.996938170069341*^-8*I, 0.5000032264234123 - 2.0249381395298117*^-21*I}}
7.3	{{0.4999968350429956 + 1.0852609636695723*^-21*I, -0.05452879905789437 - 1.803554545325607*^-7*I}, {-0.0545287990578944 + 1.803554545407367*^-7*I, 0.5000031649570043 - 1.0852609636695723*^-21*I}}
7.3100000000000005	{{0.49999689859516794 + 4.235164736271502*^-22*I, -0.054536119051334625 - 2.870530464037719*^-7*I}, {-0.054536119051334625 + 2.870530464037719*^-7*I, 0.5000031014048252 - 4.235164736271502*^-22*I}}
7.32	{{0.4999969640970359 + 1.4558378780933287*^-21*I, -0.054543418401970134 - 3.900509077511613*^-7*I}, {-0.054543418401970134 + 3.9005090775931653*^-7*I, 0.5000030359029659 - 1.4558378780933287*^-21*I}}
7.33	{{0.49999703141432406 + 3.705769144237564*^-22*I, -0.05455069719700581 - 4.89341772788686*^-7*I}, {-0.054550697197005865 + 4.89341772788686*^-7*I, 0.500002968585673 - 3.705769144237564*^-22*I}}
7.34	{{0.49999710041465184 - 7.411538288475128*^-22*I, -0.05455795552315865 - 5.849222689658386*^-7*I}, {-0.05455795552315862 + 5.849222689577043*^-7*I, 0.5000028995853429 + 7.411538288475128*^-22*I}}
7.3500000000000005	{{0.49999717096755436 - 3.705769144237564*^-22*I, -0.05456519346665756 - 6.767928277677811*^-7*I}, {-0.05456519346665756 + 6.767928277677811*^-7*I, 0.5000028290324414 + 3.705769144237564*^-22*I}}
7.36	{{0.4999972429445387 - 5.293955920339377*^-22*I, -0.05457241111324723 - 7.649575966133451*^-7*I}, {-0.05457241111324723 + 7.649575966133451*^-7*I, 0.5000027570554604 + 5.293955920339377*^-22*I}}
7.37	{{0.49999731621912896 + 0.*I, -0.05457960854819205 - 8.494243516436359*^-7*I}, {-0.05457960854819208 + 8.494243516436359*^-7*I, 0.5000026837808663 + 0.*I}}
7.38	{{0.4999973906669317 - 1.0587911840678754*^-22*I, -0.054586785856280406 - 9.30204411359314*^-7*I}, {-0.05458678585628038 + 9.30204411359314*^-7*I, 0.5000026093330697 + 1.0587911840678754*^-22*I}}
7.390000000000001	{{0.49999746616565244 + 0.*I, -0.054593943121825084 - 1.0073125508660447*^-6*I}, {-0.054593943121825084 + 1.0073125508741277*^-6*I, 0.5000025338343485 + 0.*I}}
7.4	{{0.49999754259517065 - 6.352747104407253*^-22*I, -0.05460108042867012 - 1.0807669166311727*^-6*I}, {-0.054601080428670096 + 1.0807669166311727*^-6*I, 0.5000024574048294 + 6.352747104407253*^-22*I}}
7.41	{{0.4999976198375729 + 9.529120656610879*^-22*I, -0.05460819786019194 - 1.1505889415079733*^-6*I}, {-0.054608197860191915 + 1.1505889415160358*^-6*I, 0.5000023801624319 - 1.0587911840678754*^-21*I}}
7.42	{{0.4999976977771913 + 0.*I, -0.05461529549930266 - 1.216803260048849*^-6*I}, {-0.05461529549930269 + 1.216803260048849*^-6*I, 0.5000023022228166 + 0.*I}}
7.43	{{0.49999777630065556 + 5.293955920339377*^-22*I, -0.05462237342845344 - 1.2794376237394938*^-6*I}, {-0.05462237342845344 + 1.2794376237394938*^-6*I, 0.50000222369935 - 5.293955920339377*^-22*I}}
7.44	{{0.4999978552969396 + 1.0587911840678754*^-22*I, -0.05462943172963913 - 1.338522816241477*^-6*I}, {-0.05462943172963913 + 1.338522816241477*^-6*I, 0.5000021447030643 - 1.0587911840678754*^-22*I}}
7.45	{{0.49999793465739084 + 6.352747104407253*^-22*I, -0.054636470484398986 - 1.394092568339341*^-6*I}, {-0.05463647048439904 + 1.3940925683473632*^-6*I, 0.5000020653426027 - 6.352747104407253*^-22*I}}
7.46	{{0.4999980142758026 - 1.0587911840678754*^-22*I, -0.05464348977382369 - 1.4461834725883436*^-6*I}, {-0.05464348977382366 + 1.4461834725803315*^-6*I, 0.5000019857242093 + 1.0587911840678754*^-22*I}}
7.47	{{0.4999980940483786 - 5.293955920339377*^-22*I, -0.0546504896785501 - 1.4948348974106466*^-6*I}, {-0.0546504896785501 + 1.4948348974026449*^-6*I, 0.5000019059516116 + 6.352747104407253*^-22*I}}
7.48	{{0.4999981738738941 + 0.*I, -0.054657470278777626 - 1.5400889007326332*^-6*I}, {-0.054657470278777626 + 1.5400889007326332*^-6*I, 0.5000018261261036 + 0.*I}}
7.49	{{0.4999982536536073 + 0.*I, -0.054664431654257384 - 1.5819901428683437*^-6*I}, {-0.054664431654257384 + 1.5819901428683437*^-6*I, 0.500001746346379 + 0.*I}}
7.5	{{0.49999833329140525 - 3.1763735522036263*^-22*I, -0.05467137388430704 - 1.6205857986412202*^-6*I}, {-0.05467137388430707 + 1.620585798649192*^-6*I, 0.5000016667086032 + 2.117582368135751*^-22*I}}
7.51	{{0.49999841269372847 - 1.4823076576950256*^-21*I, -0.054678297047801694 - 1.65592546872975*^-6*I}, {-0.054678297047801694 + 1.6559254687138257*^-6*I, 0.5000015873062655 + 1.4823076576950256*^-21*I}}
7.5200000000000005	{{0.49999849176972794 + 0.*I, -0.05468520122319037 - 1.6880610899783222*^-6*I}, {-0.0546852012231904 + 1.6880610899783222*^-6*I, 0.5000015082302657 + 0.*I}}
7.53	{{0.49999857043121015 - 1.0587911840678754*^-22*I, -0.054692086488488945 - 1.717046844948155*^-6*I}, {-0.054692086488488945 + 1.717046844948155*^-6*I, 0.5000014295687929 + 1.0587911840678754*^-22*I}}
7.54	{{0.49999864859268617 + 1.2705494208814505*^-21*I, -0.0546989529212851 - 1.7429390702381646*^-6*I}, {-0.0546989529212851 + 1.7429390702460969*^-6*I, 0.50000135140731 - 1.164670302474663*^-21*I}}
7.55	{{0.49999872617143737 + 6.352747104407253*^-22*I, -0.05470580059874544 - 1.765796163933332*^-6*I}, {-0.05470580059874544 + 1.765796163933332*^-6*I, 0.5000012738285587 - 6.352747104407253*^-22*I}}
7.5600000000000005	{{0.49999880308750394 - 1.0587911840678754*^-21*I, -0.05471262959761353 - 1.7856784918902205*^-6*I}, {-0.0547126295976135 + 1.7856784918743954*^-6*I, 0.500001196912492 + 1.0587911840678754*^-21*I}}
7.57	{{0.49999887926373365 + 1.0587911840678754*^-21*I, -0.054719439994215496 - 1.8026482929909455*^-6*I}, {-0.054719439994215496 + 1.8026482929988485*^-6*I, 0.5000011207362676 - 1.0587911840678754*^-21*I}}
7.58	{{0.499998954625792 + 2.117582368135751*^-22*I, -0.05472623186446099 - 1.816769583417299*^-6*I}, {-0.05472623186446099 + 1.816769583417299*^-6*I, 0.5000010453742093 - 2.117582368135751*^-22*I}}
7.59	{{0.4999990291021986 + 1.9058241313221758*^-21*I, -0.05473300528384775 - 1.8281080596854113*^-6*I}, {-0.05473300528384778 + 1.8281080596854113*^-6*I, 0.5000009708977984 - 1.9058241313221758*^-21*I}}
7.6000000000000005	{{0.499999102624347 + 1.0587911840678754*^-22*I, -0.0547397603274645 - 1.8367310008617331*^-6*I}, {-0.05473976032746444 + 1.8367310008538595*^-6*I, 0.5000008973756519 - 2.117582368135751*^-22*I}}
7.61	{{0.49999917512651004 + 4.235164736271502*^-22*I, -0.05474649706999127 - 1.8427071696738768*^-6*I}, {-0.05474649706999127 + 1.8427071696738768*^-6*I, 0.5000008248734913 - 4.235164736271502*^-22*I}}
7.62	{{0.4999992465458652 - 2.117582368135751*^-22*I, -0.05475321558570517 - 1.846106712795126*^-6*I}, {-0.0547532155857052 + 1.8461067127872714*^-6*I, 0.5000007534541372 + 2.117582368135751*^-22*I}}
7.63	{{0.49999931682250986 + 7.411538288475128*^-22*I, -0.054759915948480925 - 1.8470010601669348*^-6*I}, {-0.0547599159484809 + 1.8470010601669348*^-6*I, 0.5000006831774972 - 7.411538288475128*^-22*I}}
7.640000000000001	{{0.4999993858994551 + 0.*I, -0.05476659823179403 - 1.8454628236648706*^-6*I}, {-0.054766598231794084 + 1.8454628236570357*^-6*I, 0.5000006141005399 + 0.*I}}
7.65	{{0.4999994537226765 + 2.117582368135751*^-22*I, -0.05477326250872641 - 1.841565694948205*^-6*I}, {-0.05477326250872641 + 1.841565694948205*^-6*I, 0.5000005462773283 - 2.117582368135751*^-22*I}}
7.66	{{0.4999995202410465 + 0.*I, -0.054779908851962544 - 1.8353843428394105*^-6*I}, {-0.05477990885196252 + 1.8353843428394105*^-6*I, 0.5000004797589436 + 0.*I}}
7.67	{{0.49999958540642536 - 2.117582368135751*^-22*I, -0.05478653733380018 - 1.8269943101226465*^-6*I}, {-0.05478653733380015 + 1.8269943101148407*^-6*I, 0.5000004145935717 + 3.1763735522036263*^-22*I}}
7.68	{{0.4999996491735818 - 1.0587911840678754*^-21*I, -0.05479314802614638 - 1.8164719100172819*^-6*I}, {-0.05479314802614635 + 1.8164719100172819*^-6*I, 0.500000350826426 + 1.0587911840678754*^-21*I}}
7.69	{{0.4999997115002236 - 3.1763735522036263*^-22*I, -0.054799741000522206 - 1.8038941224495135*^-6*I}, {-0.054799741000522206 + 1.8038941224495135*^-6*I, 0.5000002884997858 + 3.1763735522036263*^-22*I}}
7.7	{{0.4999997723469943 + 4.235164736271502*^-22*I, -0.054806316328066595 - 1.7893384901568282*^-6*I}, {-0.054806316328066595 + 1.7893384901412724*^-6*I, 0.500000227653008 - 5.293955920339377*^-22*I}}
7.71	{{0.4999998316774627 - 2.117582368135751*^-22*I, -0.054812874079539 - 1.7728830148508914*^-6*I}, {-0.054812874079539 + 1.772883014843123*^-6*I, 0.500000168322537 + 1.0587911840678754*^-22*I}}
7.72	{{0.4999998894580989 + 3.1763735522036263*^-22*I, -0.05481941432532045 - 1.7546060536436637*^-6*I}, {-0.05481941432532045 + 1.7546060536436637*^-6*I, 0.5000001105419094 - 3.1763735522036263*^-22*I}}
7.73	{{0.49999994565824024 + 0.*I, -0.05482593713541395 - 1.7345862157261831*^-6*I}, {-0.05482593713541392 + 1.7345862157339328*^-6*I, 0.5000000543417522 + 0.*I}}
7.74	{{0.500000000250137 + 4.235164736271502*^-22*I, -0.05483244257945516 - 1.712902259621624*^-6*I}, {-0.05483244257945519 + 1.712902259621624*^-6*I, 0.4999999997498715 - 4.235164736271502*^-22*I}}
7.75	{{0.5000000532088231 + 0.*I, -0.054838930726702484 - 1.689632991062743*^-6*I}, {-0.05483893072670251 + 1.689632991078204*^-6*I, 0.49999994679116877 + 0.*I}}
7.76	{{0.5000001045122068 + 0.*I, -0.05484540164605292 - 1.6648571618266684*^-6*I}, {-0.05484540164605295 + 1.6648571618266684*^-6*I, 0.4999998954877867 + 0.*I}}
7.7700000000000005	{{0.5000001541409517 + 1.0587911840678754*^-22*I, -0.05485185540603418 - 1.638653369421522*^-6*I}, {-0.05485185540603413 + 1.638653369421522*^-6*I, 0.499999845859052 - 1.0587911840678754*^-22*I}}
7.78	{{0.5000002020784733 + 4.235164736271502*^-22*I, -0.054858292074811354 - 1.6110999581403483*^-6*I}, {-0.054858292074811354 + 1.6110999581557535*^-6*I, 0.49999979792153754 - 5.293955920339377*^-22*I}}
7.79	{{0.5000002483108952 - 4.235164736271502*^-22*I, -0.0548647117201877 - 1.582274921414617*^-6*I}, {-0.0548647117201877 + 1.582274921414617*^-6*I, 0.49999975168909483 + 4.235164736271502*^-22*I}}
7.8	{{0.5000002928270619 + 7.411538288475128*^-22*I, -0.054871114409613675 - 1.552255805648106*^-6*I}, {-0.05487111440961365 + 1.552255805648106*^-6*I, 0.4999997071729465 - 7.411538288475128*^-22*I}}
7.8100000000000005	{{0.5000003356183869 + 0.*I, -0.05487750021017654 - 1.5211196159220123*^-6*I}, {-0.05487750021017654 + 1.5211196159220123*^-6*I, 0.49999966438162213 + 0.*I}}
7.82	{{0.5000003766788989 + 5.293955920339377*^-22*I, -0.054883869188613765 - 1.4889427234835105*^-6*I}, {-0.054883869188613765 + 1.4889427234835105*^-6*I, 0.49999962332109793 - 5.293955920339377*^-22*I}}
7.83	{{0.5000004160051805 + 3.1763735522036263*^-22*I, -0.05489022141131367 - 1.455800775350753*^-6*I}, {-0.05489022141131367 + 1.455800775350753*^-6*I, 0.49999958399483596 - 3.1763735522036263*^-22*I}}
7.84	{{0.5000004535962393 - 3.1763735522036263*^-22*I, -0.054896556944309255 - 1.4217686061486428*^-6*I}, {-0.054896556944309255 + 1.4217686061486428*^-6*I, 0.49999954640375954 + 3.1763735522036263*^-22*I}}
7.8500000000000005	{{0.5000004894535702 + 0.*I, -0.05490287585329401 - 1.3869201523468721*^-6*I}, {-0.05490287585329398 + 1.3869201523468721*^-6*I, 0.4999995105464291 + 0.*I}}
7.86	{{0.5000005235809979 - 6.352747104407253*^-22*I, -0.05490917820361263 - 1.3513283690592963*^-6*I}, {-0.05490917820361263 + 1.3513283690592963*^-6*I, 0.4999994764190011 + 6.352747104407253*^-22*I}}
7.87	{{0.5000005559846611 + 3.1763735522036263*^-22*I, -0.054915464060268815 - 1.315065149557814*^-6*I}, {-0.05491546406026884 + 1.315065149557814*^-6*I, 0.49999944401533536 - 3.1763735522036263*^-22*I}}
7.88	{{0.500000586672943 + 2.117582368135751*^-22*I, -0.05492173348792698 - 1.278201247651301*^-6*I}, {-0.05492173348792695 + 1.2782012476436903*^-6*I, 0.4999994133270531 - 3.1763735522036263*^-22*I}}
7.890000000000001	{{0.5000006156564004 - 2.117582368135751*^-22*I, -0.054927986550913244 - 1.240806203042674*^-6*I}, {-0.05492798655091327 + 1.240806203042674*^-6*I, 0.4999993843435997 + 2.117582368135751*^-22*I}}
7.9	{{0.5000006429476912 + 0.*I, -0.05493422331321826 - 1.2029482698756743*^-6*I}, {-0.05493422331321832 + 1.2029482698756743*^-6*I, 0.499999357052309 + 0.*I}}
7.91	{{0.5000006685615133 - 1.0587911840678754*^-22*I, -0.054940443838499775 - 1.1646943484578496*^-6*I}, {-0.054940443838499775 + 1.164694348465433*^-6*I, 0.4999993314384847 + 1.0587911840678754*^-22*I}}
7.92	{{0.5000006925145283 + 2.117582368135751*^-22*I, -0.05494664819008421 - 1.126109920437609*^-6*I}, {-0.05494664819008421 + 1.1261099204300345*^-6*I, 0.4999993074854705 - 2.117582368135751*^-22*I}}
7.930000000000001	{{0.5000007148252825 + 0.*I, -0.054952836430969654 - 1.0872589873542785*^-6*I}, {-0.05495283643096968 + 1.0872589873542785*^-6*I, 0.49999928517471914 + 0.*I}}
7.94	{{0.5000007355141287 - 2.117582368135751*^-22*I, -0.05495900862382594 - 1.0482040128911946*^-6*I}, {-0.05495900862382591 + 1.0482040128987512*^-6*I, 0.499999264485869 + 2.117582368135751*^-22*I}}
7.95	{{0.5000007546031613 - 1.0587911840678754*^-22*I, -0.05496516483100014 - 1.0090058686739542*^-6*I}, {-0.05496516483100014 + 1.0090058686739542*^-6*I, 0.4999992453968346 + 1.0587911840678754*^-22*I}}
7.96	{{0.5000007721161318 + 0.*I, -0.05497130511451617 - 9.697237838244038*^-7*I}, {-0.05497130511451623 + 9.697237838168648*^-7*I, 0.49999922788388185 + 0.*I}}
7.97	{{0.5000007880783275 - 1.1117307432712692*^-21*I, -0.054977429536074374 - 9.304152983407572*^-7*I}, {-0.054977429536074346 + 9.304152983256973*^-7*I, 0.4999992119216661 + 1.1117307432712692*^-21*I}}
7.98	{{0.5000008025165832 - 1.0587911840678754*^-22*I, -0.05498353815706242 - 8.911362202802649*^-7*I}, {-0.05498353815706242 + 8.911362202802649*^-7*I, 0.49999919748340965 + 1.0587911840678754*^-22*I}}
7.99	{{0.5000008154591058 - 5.293955920339377*^-22*I, -0.05498963103854759 - 8.519405868792584*^-7*I}, {-0.05498963103854762 + 8.519405868942829*^-7*I, 0.49999918454088943 + 5.293955920339377*^-22*I}}
8.	{{0.5000008269354429 + 1.5881867761018131*^-22*I, -0.05499570824128472 - 8.128806295380533*^-7*I}, {-0.05499570824128469 + 8.128806295305501*^-7*I, 0.49999917306457237 - 1.0587911840678754*^-22*I}}
8.01	{{0.5000008369763521 - 1.5881867761018131*^-22*I, -0.05500176982571256 - 7.740067426887513*^-7*I}, {-0.05500176982571256 + 7.740067426962459*^-7*I, 0.4999991630236521 + 1.5881867761018131*^-22*I}}
8.02	{{0.5000008456137963 + 1.0587911840678754*^-22*I, -0.0550078158519651 - 7.35367456792185*^-7*I}, {-0.0550078158519651 + 7.35367456784699*^-7*I, 0.499999154386211 - 5.293955920339377*^-23*I}}
8.03	{{0.500000852880776 + 0.*I, -0.05501384637986381 - 6.970094150086613*^-7*I}, {-0.05501384637986381 + 6.970094150086613*^-7*I, 0.49999914711922144 + 0.*I}}
8.040000000000001	{{0.5000008588113074 + 1.0587911840678754*^-22*I, -0.05501986146892668 - 6.589773540174206*^-7*I}, {-0.05501986146892668 + 6.589773540174206*^-7*I, 0.4999991411886905 - 1.0587911840678754*^-22*I}}
8.05	{{0.5000008634402963 + 5.293955920339377*^-23*I, -0.05502586117836519 - 6.213140885638632*^-7*I}, {-0.05502586117836519 + 6.213140885638632*^-7*I, 0.4999991365597014 - 5.293955920339377*^-23*I}}
8.06	{{0.5000008668034853 + 5.293955920339377*^-23*I, -0.05503184556709026 - 5.840604999396736*^-7*I}, {-0.05503184556709026 + 5.840604999396736*^-7*I, 0.4999991331965268 - 5.293955920339377*^-23*I}}
8.07	{{0.500000868937333 - 5.293955920339377*^-23*I, -0.0550378146937093 - 5.47255528238529*^-7*I}, {-0.0550378146937093 + 5.47255528238529*^-7*I, 0.49999913106267235 + 5.293955920339377*^-23*I}}
8.08	{{0.5000008698789842 + 0.*I, -0.0550437686165339 - 5.109361683581402*^-7*I}, {-0.05504376861653393 + 5.109361683581402*^-7*I, 0.4999991301210114 + 0.*I}}
8.09	{{0.5000008696661673 + 2.6469779601696886*^-22*I, -0.0550497073935797 - 4.7513746967979834*^-7*I}, {-0.0550497073935797 + 4.7513746967237357*^-7*I, 0.4999991303338419 - 2.6469779601696886*^-22*I}}
8.1	{{0.5000008683370765 + 0.*I, -0.0550556310825637 - 4.398925393210451*^-7*I}, {-0.0550556310825637 + 4.398925393210451*^-7*I, 0.49999913166292986 + 0.*I}}
8.11	{{0.5000008659303544 - 2.117582368135751*^-22*I, -0.055061539740913185 - 4.0523254894838114*^-7*I}, {-0.05506153974091313 + 4.052325489557887*^-7*I, 0.4999991340696469 + 2.117582368135751*^-22*I}}
8.120000000000001	{{0.5000008624849908 - 1.0587911840678754*^-22*I, -0.05506743342576442 - 3.711867449464903*^-7*I}, {-0.05506743342576442 + 3.711867449538892*^-7*I, 0.4999991375150233 + 1.0587911840678754*^-22*I}}
8.13	{{0.5000008580402093 + 2.117582368135751*^-22*I, -0.05507331219396061 - 3.3778246192185336*^-7*I}, {-0.05507331219396061 + 3.37782461914463*^-7*I, 0.4999991419597859 - 1.852884572118782*^-22*I}}
8.14	{{0.5000008526354763 - 1.0587911840678754*^-22*I, -0.05507917610206317 - 3.050451393775962*^-7*I}, {-0.05507917610206317 + 3.050451393775962*^-7*I, 0.499999147364513 + 1.0587911840678754*^-22*I}}
8.15	{{0.5000008463103573 - 1.3234889800848443*^-22*I, -0.0550850252063447 - 2.729983415448694*^-7*I}, {-0.05508502520634473 + 2.729983415448694*^-7*I, 0.4999991536896362 + 1.3234889800848443*^-22*I}}
8.16	{{0.5000008391044715 + 6.88214269644119*^-22*I, -0.055090859562794414 - 2.416637800652176*^-7*I}, {-0.055090859562794414 + 2.4166378005785284*^-7*I, 0.4999991608955327 - 6.88214269644119*^-22*I}}
8.17	{{0.5000008310574084 + 2.117582368135751*^-22*I, -0.05509667922711792 - 2.1106133955270313*^-7*I}, {-0.05509667922711789 + 2.1106133954534692*^-7*I, 0.4999991689425798 - 2.117582368135751*^-22*I}}
8.18	{{0.5000008222087235 + 0.*I, -0.055102484254745177 - 1.8120910585241132*^-7*I}, {-0.055102484254745177 + 1.8120910585241132*^-7*I, 0.49999917779128034 + 0.*I}}
8.19	{{0.5000008125977703 + 0.*I, -0.05510827470082172 - 1.5212339683344948*^-7*I}, {-0.05510827470082172 + 1.5212339683344948*^-7*I, 0.4999991874022225 + 0.*I}}
8.2	{{0.50000080226375 + 0.*I, -0.05511405062022201 - 1.2381879556933354*^-7*I}, {-0.05511405062022201 + 1.2381879556933354*^-7*I, 0.4999991977362518 + 0.*I}}
8.21	{{0.5000007912455663 - 3.3087224502121107*^-23*I, -0.055119812067541796 - 9.630818581037656*^-8*I}, {-0.055119812067541796 + 9.630818581037656*^-8*I, 0.4999992087544437 + 3.3087224502121107*^-23*I}}
8.22	{{0.5000007795818 + 1.3234889800848443*^-23*I, -0.055125559097103316 - 6.960278954717385*^-8*I}, {-0.055125559097103316 + 6.960278954717385*^-8*I, 0.49999922041819117 - 1.3234889800848443*^-23*I}}
8.23	{{0.5000007673107021 - 5.260868695837256*^-22*I, -0.05513129176296175 - 4.37122065322312*^-8*I}, {-0.05513129176296175 + 4.3712206539536873*^-8*I, 0.499999232689304 + 5.260868695837256*^-22*I}}
8.24	{{0.5000007544700359 + 0.*I, -0.055137010118896185 - 1.864445562882489*^-8*I}, {-0.05513701011889616 + 1.864445562882489*^-8*I, 0.49999924552995634 + 0.*I}}
8.25	{{0.5000007410971398 + 8.176680355086679*^-22*I, -0.055142714218422456 + 5.593982250420867*^-9*I}, {-0.055142714218422484 - 5.5939822358429135*^-9*I, 0.4999992589028442 - 8.176680355086679*^-22*I}}
8.26	{{0.5000007272288212 + 2.150669592637872*^-23*I, -0.055148404114788774 + 2.8998119590138542*^-8*I}, {-0.055148404114788774 - 2.8998119590138542*^-8*I, 0.49999927277117345 - 2.150669592637872*^-23*I}}
8.27	{{0.5000007129013092 + 1.9852334701272664*^-23*I, -0.05515407986097698 + 5.156441653835193*^-8*I}, {-0.05515407986097692 - 5.156441653835193*^-8*I, 0.4999992870986984 - 1.9852334701272664*^-23*I}}
8.28	{{0.5000006981502227 + 6.617444900424222*^-24*I, -0.055159741509705124 + 7.329073381269397*^-8*I}, {-0.05515974150970507 - 7.329073381269397*^-8*I, 0.49999930184977237 - 6.617444900424222*^-24*I}}
8.290000000000001	{{0.5000006830105729 + 8.602678370551488*^-23*I, -0.05516538911343338 + 9.417628467493672*^-8*I}, {-0.055165389113433355 - 9.417628468219248*^-8*I, 0.49999931698942535 - 8.602678370551488*^-23*I}}
8.3	{{0.5000006675166628 + 0.*I, -0.055171022724358476 + 1.1422158599148857*^-7*I}, {-0.05517102272435845 - 1.1422158599148857*^-7*I, 0.4999993324833367 + 0.*I}}
8.31	{{0.5000006517020904 - 1.3234889800848443*^-23*I, -0.05517664239442008 + 1.3342840850157315*^-7*I}, {-0.055176642394420106 - 1.3342840850157315*^-7*I, 0.4999993482979016 + 1.3234889800848443*^-23*I}}
8.32	{{0.5000006355997252 - 1.3234889800848443*^-23*I, -0.055182248175301846 + 1.517997265564544*^-7*I}, {-0.05518224817530187 - 1.517997265564544*^-7*I, 0.4999993644002692 + 1.3234889800848443*^-23*I}}
8.33	{{0.5000006192416555 - 6.352747104407253*^-22*I, -0.05518784011843128 + 1.693396673362128*^-7*I}, {-0.05518784011843128 - 1.693396673506586*^-7*I, 0.4999993807583458 + 6.352747104407253*^-22*I}}
8.34	{{0.5000006026591777 - 1.3234889800848443*^-22*I, -0.0551934182749825 + 1.8605345981133843*^-7*I}, {-0.05519341827498253 - 1.8605345980412372*^-7*I, 0.49999939734083315 + 1.3234889800848443*^-22*I}}
8.35	{{0.5000005858827568 - 5.293955920339377*^-23*I, -0.05519898269587592 + 2.0194738337969238*^-7*I}, {-0.05519898269587595 - 2.0194738337969238*^-7*I, 0.4999994141172349 + 5.293955920339377*^-23*I}}
8.36	{{0.5000005689420608 + 0.*I, -0.055204533431785746 + 2.1702871663957685*^-7*I}, {-0.05520453343178572 - 2.1702871663957685*^-7*I, 0.4999994310579304 + 0.*I}}
8.370000000000001	{{0.5000005518658719 + 2.6469779601696886*^-22*I, -0.05521007053313379 + 2.3130568604024793*^-7*I}, {-0.055210070533133815 - 2.3130568604743823*^-7*I, 0.4999994481341216 - 2.6469779601696886*^-22*I}}
8.38	{{0.5000005346821147 + 0.*I, -0.05521559405009577 + 2.447874148318827*^-7*I}, {-0.055215594050095795 - 2.447874148318827*^-7*I, 0.49999946531789174 + 0.*I}}
8.39	{{0.5000005174178143 + 0.*I, -0.05522110403259975 + 2.5748387222713005*^-7*I}, {-0.055221104032599694 - 2.5748387222713005*^-7*I, 0.4999994825821884 + 0.*I}}
8.4	{{0.5000005000991208 + 3.1763735522036263*^-22*I, -0.055226600530331044 + 2.694058230374765*^-7*I}, {-0.055226600530331044 - 2.694058230446425*^-7*I, 0.4999994999008711 - 2.9116757561866574*^-22*I}}
8.41	{{0.5000004827512949 + 0.*I, -0.05523208359273388 + 2.805647777830341*^-7*I}, {-0.05523208359273388 - 2.805647777830341*^-7*I, 0.4999995172487113 + 0.*I}}
8.42	{{0.500000465398659 + 5.293955920339377*^-23*I, -0.05523755326900706 + 2.9097294336982417*^-7*I}, {-0.05523755326900706 - 2.909729433769742*^-7*I, 0.4999995346013584 - 5.293955920339377*^-23*I}}
8.43	{{0.5000004480646216 - 3.1763735522036263*^-22*I, -0.05524300960810963 + 3.00643174554962*^-7*I}, {-0.055243009608109656 - 3.0064317454782*^-7*I, 0.4999995519353707 + 3.1763735522036263*^-22*I}}
8.44	{{0.5000004307717277 - 5.029258124322408*^-22*I, -0.055248452658767794 + 3.0958892607071976*^-7*I}, {-0.05524845265876782 - 3.095889260564518*^-7*I, 0.49999956922827243 + 5.029258124322408*^-22*I}}
8.45	{{0.5000004135415541 + 5.293955920339377*^-23*I, -0.05525388246946464 + 3.1782420571271335*^-7*I}, {-0.05525388246946464 - 3.1782420571271335*^-7*I, 0.4999995864584479 - 5.293955920339377*^-23*I}}
8.46	{{0.5000003963947885 - 7.940933880509066*^-23*I, -0.055259299088450314 + 3.253635283407342*^-7*I}, {-0.055259299088450314 - 3.253635283407342*^-7*I, 0.499999603605219 + 7.940933880509066*^-23*I}}
8.47	{{0.5000003793511958 + 0.*I, -0.0552647025637395 + 3.3222187081418697*^-7*I}, {-0.0552647025637395 - 3.3222187081418697*^-7*I, 0.49999962064880465 + 0.*I}}
8.48	{{0.5000003624296505 + 7.940933880509066*^-23*I, -0.055270092943115745 + 3.384146280702575*^-7*I}, {-0.055270092943115745 - 3.3841462807735976*^-7*I, 0.499999637570344 - 7.940933880509066*^-23*I}}
8.49	{{0.5000003456481327 + 0.*I, -0.055275470274131516 + 3.439575703046911*^-7*I}, {-0.05527547027413149 - 3.439575703046911*^-7*I, 0.49999965435187876 + 0.*I}}
8.5	{{0.5000003290236945 + 2.117582368135751*^-22*I, -0.05528083460410568 + 3.488668012738167*^-7*I}, {-0.05528083460410571 - 3.4886680128090314*^-7*I, 0.49999967097630593 - 2.3822801641527197*^-22*I}}
8.51	{{0.500000312572553 + 7.940933880509066*^-23*I, -0.05528618598013335 + 3.531587179045244*^-7*I}, {-0.05528618598013338 - 3.531587179045244*^-7*I, 0.4999996874274498 - 7.940933880509066*^-23*I}}
8.52	{{0.5000002963100196 - 3.441071348220595*^-22*I, -0.055291524449078755 + 3.56849971056155*^-7*I}, {-0.05529152444907878 - 3.568499710490843*^-7*I, 0.49999970368997215 + 3.1763735522036263*^-22*I}}
8.53	{{0.5000002802505759 - 7.940933880509066*^-23*I, -0.055296850057583946 + 3.599574276418209*^-7*I}, {-0.05529685005758392 - 3.599574276418209*^-7*I, 0.49999971974942437 + 7.940933880509066*^-23*I}}
8.540000000000001	{{0.5000002644078313 - 5.293955920339377*^-23*I, -0.055302162852063214 + 3.624981340664334*^-7*I}, {-0.055302162852063214 - 3.624981340593784*^-7*I, 0.4999997355921785 + 7.940933880509066*^-23*I}}
8.55	{{0.500000248794565 + 1.5881867761018131*^-22*I, -0.055307462878708386 + 3.6448928092711074*^-7*I}, {-0.055307462878708386 - 3.644892809412052*^-7*I, 0.49999975120544193 - 1.5881867761018131*^-22*I}}
8.56	{{0.5000002334227485 - 2.6469779601696886*^-23*I, -0.05531275018349052 + 3.659481692235559*^-7*I}, {-0.05531275018349052 - 3.6594816920947706*^-7*I, 0.4999997665772508 + 2.6469779601696886*^-23*I}}
8.57	{{0.5000002183035476 + 2.6469779601696886*^-23*I, -0.055318024812159944 + 3.668921777039558*^-7*I}, {-0.055318024812159944 - 3.6689217769692413*^-7*I, 0.49999978169643966 - 2.6469779601696886*^-23*I}}
8.58	{{0.5000002034473501 + 1.0587911840678754*^-22*I, -0.05532328681024845 + 3.673387318697047*^-7*I}, {-0.05532328681024845 - 3.6733873187672866*^-7*I, 0.49999979655263604 - 1.0587911840678754*^-22*I}}
8.59	{{0.5000001888637676 + 0.*I, -0.055328536223069574 + 3.6730527417118465*^-7*I}, {-0.05532853622306955 - 3.6730527417118465*^-7*I, 0.4999998111362286 + 0.*I}}
8.6	{{0.5000001745616458 + 0.*I, -0.055333773095718436 + 3.6680923561350884*^-7*I}, {-0.055333773095718464 - 3.668092356205174*^-7*I, 0.4999998254383406 + 0.*I}}
8.61	{{0.5000001605491335 + 0.*I, -0.05533899747307894 + 3.6586800883828543*^-7*I}, {-0.05533899747307894 - 3.6586800883828543*^-7*I, 0.4999998394508627 + 0.*I}}
8.620000000000001	{{0.5000001468336358 + 0.*I, -0.05534420939981757 + 3.644989224598225*^-7*I}, {-0.055344209399817546 - 3.644989224598225*^-7*I, 0.49999985316636797 + 0.*I}}
8.63	{{0.5000001334218641 + 0.*I, -0.055349408920388005 + 3.6271921685865003*^-7*I}, {-0.05534940892038798 - 3.6271921685865003*^-7*I, 0.49999986657812334 + 0.*I}}
8.64	{{0.5000001203198976 - 1.5881867761018131*^-22*I, -0.05535459607903756 + 3.6054602127068367*^-7*I}, {-0.05535459607903756 - 3.60546021263706*^-7*I, 0.49999987968011106 + 1.5881867761018131*^-22*I}}
8.65	{{0.5000001075331036 + 0.*I, -0.05535977091979663 + 3.5799633220723004*^-7*I}, {-0.05535977091979666 - 3.5799633220723004*^-7*I, 0.4999998924669094 + 0.*I}}
8.66	{{0.5000000950662414 - 2.6469779601696886*^-23*I, -0.055364933486489964 + 3.5508699323764053*^-7*I}, {-0.05536493348648994 - 3.550869932306779*^-7*I, 0.4999999049337557 + 2.6469779601696886*^-23*I}}
8.67	{{0.5000000829234794 + 1.5881867761018131*^-22*I, -0.05537008382273653 + 3.518346759756148*^-7*I}, {-0.05537008382273659 - 3.5183467596170497*^-7*I, 0.49999991707652325 - 1.3234889800848443*^-22*I}}
8.68	{{0.5000000711083507 + 5.293955920339377*^-23*I, -0.055375221971945 + 3.4825586238676524*^-7*I}, {-0.055375221971945 - 3.4825586239371255*^-7*I, 0.49999992889163447 - 2.6469779601696886*^-23*I}}
8.69	{{0.5000000596238714 + 2.6469779601696886*^-23*I, -0.05538034797732386 + 3.443668283581234*^-7*I}, {-0.05538034797732383 - 3.443668283720029*^-7*I, 0.4999999403761395 - 5.293955920339377*^-23*I}}
8.700000000000001	{{0.5000000484724287 + 2.6469779601696886*^-23*I, -0.055385461881869824 + 3.401836283784659*^-7*I}, {-0.055385461881869824 - 3.401836283784659*^-7*I, 0.4999999515275623 - 2.6469779601696886*^-23*I}}
8.71	{{0.5000000376559576 - 7.940933880509066*^-23*I, -0.05539056372838555 + 3.357220814441727*^-7*I}, {-0.055390563728385495 - 3.3572208143724807*^-7*I, 0.4999999623440359 + 1.0587911840678754*^-22*I}}
8.72	{{0.5000000271758333 + 7.940933880509066*^-23*I, -0.055395653559466074 + 3.309977581330674*^-7*I}, {-0.0553956535594661 - 3.309977581330674*^-7*I, 0.4999999728241543 - 7.940933880509066*^-23*I}}
8.73	{{0.5000000170329686 + 5.293955920339377*^-23*I, -0.0554007314175094 + 3.260259687598586*^-7*I}, {-0.05540073141750945 - 3.260259687598586*^-7*I, 0.4999999829670291 - 5.293955920339377*^-23*I}}
8.74	{{0.50000000722778 + 1.3234889800848443*^-22*I, -0.0554057973447116 + 3.208217525778918*^-7*I}, {-0.05540579734471163 - 3.208217525640874*^-7*I, 0.49999999277221485 - 1.3234889800848443*^-22*I}}
8.75	{{0.4999999977602554 - 5.293955920339377*^-23*I, -0.05541085138307242 + 3.153998680184308*^-7*I}, {-0.05541085138307242 - 3.153998680184308*^-7*I, 0.5000000022397368 + 5.293955920339377*^-23*I}}
8.76	{{0.4999999886299483 + 1.0587911840678754*^-22*I, -0.055415893574394665 + 3.097747840093942*^-7*I}, {-0.055415893574394665 - 3.097747840093942*^-7*I, 0.5000000113700465 - 1.0587911840678754*^-22*I}}
8.77	{{0.49999997983599714 + 0.*I, -0.05542092396028503 + 3.03960672125106*^-7*I}, {-0.05542092396028503 - 3.0396067211134643*^-7*I, 0.5000000201640007 + 0.*I}}
8.78	{{0.4999999713771525 + 2.6469779601696886*^-23*I, -0.05542594258215533 + 2.979713997186158*^-7*I}, {-0.05542594258215533 - 2.979713997186158*^-7*I, 0.500000028622851 - 2.6469779601696886*^-23*I}}
8.790000000000001	{{0.49999996325178686 - 7.940933880509066*^-23*I, -0.05543094948122393 + 2.9182052399739783*^-7*I}, {-0.05543094948122393 - 2.9182052399739783*^-7*I, 0.500000036748216 + 7.940933880509066*^-23*I}}
8.8	{{0.49999995545792686 + 0.*I, -0.05543594469851765 + 2.8552128681104854*^-7*I}, {-0.05543594469851765 - 2.8552128681104854*^-7*I, 0.5000000445420761 + 0.*I}}
8.81	{{0.4999999479932541 + 2.6469779601696886*^-23*I, -0.05544092827487049 + 2.7908661034935835*^-7*I}, {-0.05544092827487054 - 2.790866103425082*^-7*I, 0.500000052006738 - 2.6469779601696886*^-23*I}}
8.82	{{0.49999994085515276 - 1.0587911840678754*^-22*I, -0.055445900250929464 + 2.725290935400889*^-7*I}, {-0.05544590025092949 - 2.725290935469317*^-7*I, 0.5000000591448472 + 1.3234889800848443*^-22*I}}
8.83	{{0.4999999340406788 + 0.*I, -0.05545086066714891 + 2.6586100925530307*^-7*I}, {-0.05545086066714891 - 2.6586100924846757*^-7*I, 0.5000000659593224 + 0.*I}}
8.84	{{0.4999999275466191 + 1.0587911840678754*^-22*I, -0.0554558095637972 + 2.590943020688797*^-7*I}, {-0.05545580956379717 - 2.590943020620515*^-7*I, 0.5000000724533802 - 7.940933880509066*^-23*I}}
8.85	{{0.4999999213694979 + 2.6469779601696886*^-23*I, -0.055460746980956266 + 2.522405868183192*^-7*I}, {-0.055460746980956294 - 2.522405868114984*^-7*I, 0.5000000786305091 - 2.6469779601696886*^-23*I}}
8.86	{{0.4999999155055628 + 5.293955920339377*^-23*I, -0.055465672958519535 + 2.4531114766331144*^-7*I}, {-0.055465672958519535 - 2.4531114767693856*^-7*I, 0.500000084494423 - 2.6469779601696886*^-23*I}}
8.870000000000001	{{0.4999999099508784 + 0.*I, -0.05547058753620146 + 2.3831693781970545*^-7*I}, {-0.05547058753620146 - 2.3831693781970545*^-7*I, 0.5000000900491247 + 0.*I}}
8.88	{{0.4999999047012271 + 2.6469779601696886*^-23*I, -0.055475490753526396 + 2.3126857969429418*^-7*I}, {-0.05547549075352645 - 2.3126857968749515*^-7*I, 0.5000000952987744 - 1.3234889800848443*^-23*I}}
8.89	{{0.49999989975222536 + 3.970466940254533*^-23*I, -0.055480382649840204 + 2.241763656716034*^-7*I}, {-0.05548038264984026 - 2.2417636567839523*^-7*I, 0.500000100247778 - 3.970466940254533*^-23*I}}
8.9	{{0.499999895099278 + 0.*I, -0.05548526326430492 + 2.1705025932400645*^-7*I}, {-0.055485263264304946 - 2.1705025932400645*^-7*I, 0.5000001049007128 + 0.*I}}
8.91	{{0.4999998907376382 + 3.970466940254533*^-23*I, -0.055490132635905715 + 2.0989989698512408*^-7*I}, {-0.055490132635905715 - 2.0989989698512408*^-7*I, 0.5000001092623595 - 3.970466940254533*^-23*I}}
8.92	{{0.49999988666236084 + 5.293955920339377*^-23*I, -0.055494990803443806 + 2.0273458984427272*^-7*I}, {-0.05549499080344383 - 2.0273458983750265*^-7*I, 0.5000001133376293 - 5.293955920339377*^-23*I}}
8.93	{{0.4999998828683835 - 5.293955920339377*^-23*I, -0.055499837805546376 + 1.9556332632016216*^-7*I}, {-0.055499837805546376 - 1.9556332632692505*^-7*I, 0.5000001171316192 + 6.617444900424221*^-23*I}}
8.94	{{0.4999998793504678 + 2.6469779601696886*^-23*I, -0.05550467368065898 + 1.8839477487686387*^-7*I}, {-0.05550467368065895 - 1.883947748701081*^-7*I, 0.5000001206495277 - 2.6469779601696886*^-23*I}}
8.950000000000001	{{0.4999998761032841 + 0.*I, -0.055509498467054635 + 1.8123728701258694*^-7*I}, {-0.05550949846705466 - 1.8123728701258694*^-7*I, 0.500000123896717 + 0.*I}}
8.96	{{0.4999998731213622 - 3.970466940254533*^-23*I, -0.0555143122028289 + 1.7409890070444812*^-7*I}, {-0.055514312202828875 - 1.7409890070444812*^-7*I, 0.5000001268786398 + 3.970466940254533*^-23*I}}
8.97	{{0.4999998703991298 - 1.4558378780933287*^-22*I, -0.0555191149259025 + 1.669873439814019*^-7*I}, {-0.05551911492590253 - 1.6698734396793328*^-7*I, 0.5000001296008565 + 1.4558378780933287*^-22*I}}
8.98	{{0.4999998679309425 + 7.940933880509066*^-23*I, -0.05552390667402579 + 1.59910038765482*^-7*I}, {-0.05552390667402579 - 1.59910038765482*^-7*I, 0.5000001320690426 - 7.940933880509066*^-23*I}}
8.99	{{0.49999986571106514 + 1.1911400820763599*^-22*I, -0.055528687484775935 + 1.5287410499352653*^-7*I}, {-0.055528687484775935 - 1.5287410500696672*^-7*I, 0.500000134288951 - 1.1911400820763599*^-22*I}}
9.	{{0.499999863733653 + 3.970466940254533*^-23*I, -0.05553345739555485 + 1.4588636483443115*^-7*I}, {-0.05553345739555482 - 1.4588636483443115*^-7*I, 0.5000001362663733 - 3.970466940254533*^-23*I}}
9.01	{{0.4999998619928165 + 1.3234889800848443*^-22*I, -0.0555382164435963 + 1.3895334707771567*^-7*I}, {-0.05553821644359633 - 1.3895334706430378*^-7*I, 0.5000001380071857 - 1.3234889800848443*^-22*I}}
9.02	{{0.49999986048263567 + 1.3234889800848443*^-23*I, -0.05554296466596731 + 1.3208129171928876*^-7*I}, {-0.05554296466596728 - 1.3208129171928876*^-7*I, 0.5000001395173459 - 1.3234889800848443*^-23*I}}
9.03	{{0.4999998591971422 - 2.6469779601696886*^-23*I, -0.05554770209956636 + 1.2527615467407575*^-7*I}, {-0.05554770209956639 - 1.2527615468076757*^-7*I, 0.5000001408028574 + 2.6469779601696886*^-23*I}}
9.040000000000001	{{0.4999998581302816 - 3.970466940254533*^-23*I, -0.05555242878111963 + 1.1854361251999407*^-7*I}, {-0.055552428781119684 - 1.1854361251999407*^-7*I, 0.5000001418697162 + 3.970466940254533*^-23*I}}
9.05	{{0.4999998572760022 - 1.0587911840678754*^-22*I, -0.055557144747190035 + 1.1188906736995401*^-7*I}, {-0.05555714474719006 - 1.1188906737663185*^-7*I, 0.5000001427239831 + 1.0587911840678754*^-22*I}}
9.06	{{0.49999985662823976 + 3.970466940254533*^-23*I, -0.05556185003417646 + 1.0531765186526306*^-7*I}, {-0.055561850034176435 - 1.0531765185859223*^-7*I, 0.5000001433717549 - 3.970466940254533*^-23*I}}
9.07	{{0.499999856180879 - 8.602678370551488*^-23*I, -0.05556654467830929 + 9.883423410834012*^-8*I}, {-0.05556654467830929 - 9.883423411500396*^-8*I, 0.5000001438191106 + 7.940933880509066*^-23*I}}
9.08	{{0.4999998559278279 - 9.926167350636332*^-23*I, -0.05557122871565898 + 9.244342279113653*^-8*I}, {-0.05557122871565898 - 9.244342279779338*^-8*I, 0.5000001440721722 + 9.926167350636332*^-23*I}}
9.09	{{0.4999998558629637 - 6.617444900424221*^-23*I, -0.0555759021821296 + 8.614957219926783*^-8*I}, {-0.0555759021821296 - 8.614957220591774*^-8*I, 0.5000001441370384 + 6.617444900424221*^-23*I}}
9.1	{{0.4999998559801826 + 9.926167350636332*^-23*I, -0.05558056511346601 + 7.995678734344579*^-8*I}, {-0.05558056511346601 - 7.99567873368028*^-8*I, 0.500000144019822 - 9.926167350636332*^-23*I}}
9.11	{{0.49999985627338384 - 1.9852334701272664*^-23*I, -0.055585217545251114 + 7.386892902071262*^-8*I}, {-0.05558521754525117 - 7.386892902071262*^-8*I, 0.5000001437266217 + 1.9852334701272664*^-23*I}}
9.120000000000001	{{0.49999985673647673 + 2.6469779601696886*^-23*I, -0.05558985951290704 + 6.788961896184835*^-8*I}, {-0.05558985951290704 - 6.788961896184835*^-8*I, 0.5000001432635183 - 2.6469779601696886*^-23*I}}
9.13	{{0.49999985736340813 + 0.*I, -0.05559449105169931 + 6.202224486664169*^-8*I}, {-0.05559449105169931 - 6.202224486664169*^-8*I, 0.5000001426365919 + 0.*I}}
9.14	{{0.4999998581481307 - 6.28657265540301*^-23*I, -0.05559911219673258 + 5.62699654817872*^-8*I}, {-0.05559911219673255 - 5.626996548840257*^-8*I, 0.50000014185188 + 5.955700410381799*^-23*I}}
9.15	{{0.4999998590846127 + 1.3234889800848443*^-23*I, -0.055603722982953296 + 5.063571564778224*^-8*I}, {-0.05560372298295324 - 5.063571564778224*^-8*I, 0.5000001409153775 - 1.3234889800848443*^-23*I}}
9.16	{{0.4999998601669063 - 1.9852334701272664*^-23*I, -0.05560832344515648 + 4.5122211265658454*^-8*I}, {-0.05560832344515648 - 4.5122211265658454*^-8*I, 0.5000001398330964 + 1.9852334701272664*^-23*I}}
9.17	{{0.4999998613890449 - 4.632211430296955*^-23*I, -0.055612913617975324 + 3.973195428726341*^-8*I}, {-0.055612913617975324 - 3.973195429385822*^-8*I, 0.500000138610954 + 4.963083675318166*^-23*I}}
9.18	{{0.49999986274513875 + 9.926167350636332*^-24*I, -0.05561749353589207 + 3.4467237631771104*^-8*I}, {-0.05561749353589204 - 3.4467237631771104*^-8*I, 0.5000001372548604 - 9.926167350636332*^-24*I}}
9.19	{{0.4999998642293286 - 2.6469779601696886*^-23*I, -0.05562206323323379 + 2.9330150024713315*^-8*I}, {-0.05562206323323382 - 2.9330150024713315*^-8*I, 0.5000001357706649 + 2.6469779601696886*^-23*I}}
9.200000000000001	{{0.4999998658358178 + 9.926167350636332*^-24*I, -0.055626622744175486 + 2.432258084859247*^-8*I}, {-0.05562662274417551 - 2.432258084859247*^-8*I, 0.5000001341641802 - 9.926167350636332*^-24*I}}
9.21	{{0.4999998675588492 + 8.271806125530277*^-24*I, -0.05563117210273874 + 1.9446224890459803*^-8*I}, {-0.05563117210273874 - 1.9446224890459803*^-8*I, 0.500000132441152 - 8.271806125530277*^-24*I}}
9.22	{{0.49999986939272645 + 1.4144788474656773*^-22*I, -0.05563571134279402 + 1.4702587047215896*^-8*I}, {-0.05563571134279399 - 1.4702587060337572*^-8*I, 0.5000001306072749 - 1.4144788474656773*^-22*I}}
9.23	{{0.49999987133181534 + 8.271806125530277*^-25*I, -0.05564024049806185 + 1.0092987010180763*^-8*I}, {-0.055640240498061905 - 1.0092987010180763*^-8*I, 0.5000001286681857 - 8.271806125530277*^-25*I}}
9.24	{{0.4999998733705442 + 1.2200914035157158*^-22*I, -0.05564475960211304 + 5.618563800219903*^-9*I}, {-0.05564475960211307 - 5.618563787125219*^-9*I, 0.5000001266294589 - 1.2200914035157158*^-22*I}}
9.25	{{0.4999998755033987 - 4.1359030627651384*^-25*I, -0.05564926868836856 + 1.2802803369792259*^-9*I}, {-0.055649268688368614 - 1.2802803369792259*^-9*I, 0.5000001244965951 + 4.1359030627651384*^-25*I}}
9.26	{{0.49999987772495735 - 8.602678370551488*^-23*I, -0.055653767790104086 - 2.9210720529856203*^-9*I}, {-0.055653767790104086 + 2.9210720464517177*^-9*I, 0.5000001222750516 + 8.602678370551488*^-23*I}}
9.27	{{0.49999988002983414 - 4.963083675318166*^-23*I, -0.055658256940444406 - 6.9848692603014*^-9*I}, {-0.055658256940444406 + 6.9848692537741975*^-9*I, 0.5000001199701796 + 4.963083675318166*^-23*I}}
9.28	{{0.4999998824127365 - 1.819797347616661*^-23*I, -0.05566273617236964 - 1.09106500138742*^-8*I}, {-0.05566273617236961 + 1.0910650007353684*^-8*I, 0.5000001175872766 + 1.9025154088719637*^-23*I}}
9.290000000000001	{{0.49999988486843944 - 8.189088064274974*^-23*I, -0.05566720551871435 - 1.4698111563168373*^-8*I}, {-0.05566720551871432 + 1.4698111556654531*^-8*I, 0.500000115131557 + 8.189088064274974*^-23*I}}
9.3	{{0.49999988739181656 - 3.474158572722716*^-23*I, -0.05567166501216955 - 1.83471054231851*^-8*I}, {-0.05567166501216955 + 1.8347105416677916*^-8*I, 0.5000001126081771 + 3.474158572722716*^-23*I}}
9.31	{{0.4999998899777966 + 3.3087224502121107*^-23*I, -0.055676114685280165 - 2.18576331606127*^-8*I}, {-0.055676114685280165 + 2.185763316711324*^-8*I, 0.5000001100221887 - 3.3087224502121107*^-23*I}}
9.32	{{0.49999989262141376 - 7.940933880509066*^-23*I, -0.05568055457045051 - 2.5229842267723852*^-8*I}, {-0.05568055457045051 + 2.5229842261229945*^-8*I, 0.5000001073785845 + 7.940933880509066*^-23*I}}
9.33	{{0.4999998953177616 - 6.617444900424222*^-24*I, -0.05568498469993949 - 2.846402198186543*^-8*I}, {-0.05568498469993949 + 2.846402198186543*^-8*I, 0.5000001046822478 + 6.617444900424222*^-24*I}}
9.34	{{0.4999998980620334 - 3.308722450212111*^-24*I, -0.055689405105865813 - 3.156059929497106*^-8*I}, {-0.055689405105865813 + 3.156059929497106*^-8*I, 0.5000001019379904 + 3.308722450212111*^-24*I}}
9.35	{{0.49999990084948864 + 5.293955920339377*^-23*I, -0.0556938158202058 - 3.452013487095261*^-8*I}, {-0.05569381582020583 + 3.4520134877426703*^-8*I, 0.500000099150514 - 5.293955920339377*^-23*I}}
9.36	{{0.49999990367552793 + 0.*I, -0.055698216874800255 - 3.734331909230277*^-8*I}, {-0.055698216874800255 + 3.734331909230277*^-8*I, 0.5000000963244825 + 0.*I}}
9.370000000000001	{{0.4999999065355827 + 3.308722450212111*^-24*I, -0.05570260830134452 - 4.0030968070834824*^-8*I}, {-0.05570260830134452 + 4.0030968070834824*^-8*I, 0.5000000934644082 - 3.308722450212111*^-24*I}}
9.38	{{0.4999999094252385 + 0.*I, -0.05570699013140262 - 4.258401975899227*^-8*I}, {-0.05570699013140262 + 4.258401975899227*^-8*I, 0.5000000905747721 + 0.*I}}
9.39	{{0.4999999123400924 + 6.617444900424222*^-24*I, -0.05571136239639091 - 4.5003530042282826*^-8*I}, {-0.05571136239639091 + 4.5003530042282826*^-8*I, 0.5000000876598782 - 6.617444900424222*^-24*I}}
9.4	{{0.4999999152759492 + 0.*I, -0.05571572512760159 - 4.7290668877952254*^-8*I}, {-0.055715725127601645 + 4.7290668877952254*^-8*I, 0.5000000847240467 + 0.*I}}
9.41	{{0.49999991822860246 - 3.308722450212111*^-24*I, -0.055720078356178315 - 4.94467164576661*^-8*I}, {-0.055720078356178315 + 4.944671645123128*^-8*I, 0.5000000817713925 + 3.308722450212111*^-24*I}}
9.42	{{0.4999999211940092 - 3.308722450212111*^-24*I, -0.05572442211313672 - 5.1473059372183567*^-8*I}, {-0.055724422113136746 + 5.1473059372183567*^-8*I, 0.5000000788059982 + 3.308722450212111*^-24*I}}
9.43	{{0.4999999241681959 + 1.9852334701272664*^-23*I, -0.055728756429353876 - 5.3371186839773896*^-8*I}, {-0.055728756429353876 + 5.337118684619574*^-8*I, 0.5000000758318153 - 1.9852334701272664*^-23*I}}
9.44	{{0.499999927147305 - 6.617444900424222*^-24*I, -0.05573308133557478 - 5.514268690575221*^-8*I}, {-0.05573308133557478 + 5.514268690575221*^-8*I, 0.5000000728527112 + 6.617444900424222*^-24*I}}
9.450000000000001	{{0.49999993012756005 + 2.3161057151484775*^-23*I, -0.05573739686240883 - 5.678924265278947*^-8*I}, {-0.05573739686240883 + 5.6789242659198386*^-8*I, 0.5000000698724304 - 2.3161057151484775*^-23*I}}
9.46	{{0.49999993310534074 - 3.3087224502121107*^-23*I, -0.05574170304033854 - 5.8312628487075756*^-8*I}, {-0.055741703040338514 + 5.8312628487075756*^-8*I, 0.5000000668946677 + 3.3087224502121107*^-23*I}}
9.47	{{0.49999993607705906 - 3.3087224502121107*^-23*I, -0.055745999899706605 - 5.971470634443506*^-8*I}, {-0.05574599989970658 + 5.971470633803904*^-8*I, 0.5000000639229434 + 3.3087224502121107*^-23*I}}
9.48	{{0.49999993903927986 + 0.*I, -0.055750287470729964 - 6.099742196859553*^-8*I}, {-0.05575028747072994 + 6.099742196859553*^-8*I, 0.5000000609607207 + 0.*I}}
9.49	{{0.4999999419886561 + 4.632211430296955*^-23*I, -0.05575456578349308 - 6.216280119902298*^-8*I}, {-0.055754565783493054 + 6.216280118625658*^-8*I, 0.500000058011341 - 4.632211430296955*^-23*I}}
9.5	{{0.49999994492196187 + 0.*I, -0.05575883486795244 - 6.321294617770022*^-8*I}, {-0.05575883486795244 + 6.321294618407702*^-8*I, 0.5000000550780532 + 0.*I}}
9.51	{{0.4999999478360408 + 1.3234889800848443*^-23*I, -0.055763094753930986 - 6.415003171970474*^-8*I}, {-0.05576309475393104 + 6.415003171970474*^-8*I, 0.5000000521639633 - 1.3234889800848443*^-23*I}}
9.52	{{0.4999999507278915 - 1.3234889800848443*^-23*I, -0.05576734547112891 - 6.497630149564733*^-8*I}, {-0.05576734547112894 + 6.497630148928328*^-8*I, 0.5000000492721164 + 1.9852334701272664*^-23*I}}
9.53	{{0.49999995359458926 - 2.6469779601696886*^-23*I, -0.05577158704911486 - 6.569406436376771*^-8*I}, {-0.05577158704911486 + 6.569406435741003*^-8*I, 0.500000046405419 + 2.6469779601696886*^-23*I}}
9.540000000000001	{{0.4999999564333266 - 4.632211430296955*^-23*I, -0.055775819517331876 - 6.63056906408358*^-8*I}, {-0.055775819517331876 + 6.630569065353847*^-8*I, 0.5000000435666776 + 5.293955920339377*^-23*I}}
9.55	{{0.4999999592414143 - 4.632211430296955*^-23*I, -0.05578004290509747 - 6.681360841704105*^-8*I}, {-0.055780042905097416 + 6.681360842973105*^-8*I, 0.5000000407585994 + 3.970466940254533*^-23*I}}
9.56	{{0.4999999620162423 + 3.970466940254533*^-23*I, -0.055784257241599966 - 6.72202997944849*^-8*I}, {-0.05578425724159994 + 6.72202998008236*^-8*I, 0.5000000379837525 - 3.970466940254533*^-23*I}}
9.57	{{0.49999996475534825 - 6.617444900424222*^-24*I, -0.05578846255590722 - 6.752829720875393*^-8*I}, {-0.05578846255590719 + 6.752829720875393*^-8*I, 0.5000000352446342 + 6.617444900424222*^-24*I}}
9.58	{{0.4999999674563675 - 6.617444900424222*^-24*I, -0.055792658876961554 - 6.774017972006052*^-8*I}, {-0.05579265887696158 + 6.774017972638661*^-8*I, 0.5000000325436202 + 6.617444900424222*^-24*I}}
9.59	{{0.49999997011703035 - 6.617444900424222*^-24*I, -0.05579684623357986 - 6.785856933857754*^-8*I}, {-0.055796846233579805 + 6.785856933857754*^-8*I, 0.5000000298829625 + 6.617444900424222*^-24*I}}
9.6	{{0.4999999727351856 + 1.3234889800848443*^-23*I, -0.05580102465445705 - 6.788612729368999*^-8*I}, {-0.05580102465445705 + 6.788612729368999*^-8*I, 0.5000000272648127 - 1.3234889800848443*^-23*I}}
9.61	{{0.4999999753087918 + 0.*I, -0.05580519416816562 - 6.78255503881052*^-8*I}, {-0.05580519416816565 + 6.78255503881052*^-8*I, 0.5000000246912129 + 0.*I}}
9.620000000000001	{{0.4999999778359051 + 6.617444900424222*^-24*I, -0.055809354803155325 - 6.767956731228477*^-8*I}, {-0.055809354803155325 + 6.767956731228477*^-8*I, 0.5000000221640845 - 6.617444900424222*^-24*I}}
9.63	{{0.4999999803147252 - 6.617444900424222*^-24*I, -0.05581350658775869 - 6.745093498475723*^-8*I}, {-0.055813506587758716 + 6.745093499734682*^-8*I, 0.5000000196852753 + 6.617444900424222*^-24*I}}
9.64	{{0.4999999827435222 - 3.3087224502121107*^-23*I, -0.055817649550183646 - 6.714243494589767*^-8*I}, {-0.0558176495501837 + 6.71424349396091*^-8*I, 0.5000000172564865 + 3.970466940254533*^-23*I}}
9.65	{{0.499999985120671 - 1.3234889800848443*^-23*I, -0.05582178371851762 - 6.67568696568816*^-8*I}, {-0.05582178371851762 + 6.67568696568816*^-8*I, 0.5000000148793076 + 1.3234889800848443*^-23*I}}
9.66	{{0.4999999874447153 - 1.9852334701272664*^-23*I, -0.055825909120736344 - 6.629705899314033*^-8*I}, {-0.05582590912073632 + 6.629705899314033*^-8*I, 0.5000000125552826 + 1.9852334701272664*^-23*I}}
9.67	{{0.49999998971423004 - 6.617444900424222*^-24*I, -0.05583002578468815 - 6.576583660511964*^-8*I}, {-0.05583002578468815 + 6.576583660511964*^-8*I, 0.5000000102857733 + 6.617444900424222*^-24*I}}
9.68	{{0.4999999919279264 + 2.6469779601696886*^-23*I, -0.05583413373810725 - 6.516604638884352*^-8*I}, {-0.05583413373810725 + 6.516604639510733*^-8*I, 0.5000000080720657 - 1.9852334701272664*^-23*I}}
9.69	{{0.49999999408464135 - 1.9852334701272664*^-23*I, -0.05583823300861279 - 6.450053898477225*^-8*I}, {-0.05583823300861282 + 6.450053897851461*^-8*I, 0.5000000059153614 + 1.9852334701272664*^-23*I}}
9.700000000000001	{{0.4999999961832803 + 1.3234889800848443*^-23*I, -0.055842323623703366 - 6.377216824931388*^-8*I}, {-0.055842323623703394 + 6.377216824931388*^-8*I, 0.5000000038167225 - 1.3234889800848443*^-23*I}}
9.71	{{0.4999999982228655 + 0.*I, -0.055846405610762984 - 6.298378787501056*^-8*I}, {-0.055846405610762984 + 6.298378787501056*^-8*I, 0.500000001777122 + 0.*I}}
9.72	{{0.5000000002025504 + 1.3234889800848443*^-23*I, -0.0558504789970633 - 6.213824794424295*^-8*I}, {-0.055850478997063274 + 6.213824794424295*^-8*I, 0.49999999979745957 - 1.3234889800848443*^-23*I}}
9.73	{{0.5000000021215254 - 1.3234889800848443*^-23*I, -0.055854543809754686 - 6.12383915926945*^-8*I}, {-0.055854543809754686 + 6.123839159892762*^-8*I, 0.499999997878472 + 1.3234889800848443*^-23*I}}
9.74	{{0.5000000039791422 - 1.9852334701272664*^-23*I, -0.05585860007587984 - 6.028705172090854*^-8*I}, {-0.05585860007587978 + 6.028705172090854*^-8*I, 0.4999999960208576 + 1.9852334701272664*^-23*I}}
9.75	{{0.5000000057748131 + 0.*I, -0.05586264782236372 - 5.928704772084882*^-8*I}, {-0.05586264782236372 + 5.9287047714627886*^-8*I, 0.49999999422518027 + 0.*I}}
9.76	{{0.5000000075080677 + 2.3161057151484775*^-23*I, -0.055866687076021104 - 5.824118230588972*^-8*I}, {-0.05586668707602113 + 5.824118230588972*^-8*I, 0.49999999249192895 - 2.3161057151484775*^-23*I}}
9.77	{{0.5000000091785143 - 1.3234889800848443*^-23*I, -0.0558707178635518 - 5.715223840474431*^-8*I}, {-0.05587071786355183 + 5.715223840474431*^-8*I, 0.4999999908214816 + 1.3234889800848443*^-23*I}}
9.78	{{0.5000000107858714 - 3.308722450212111*^-24*I, -0.05587474021154623 - 5.6022976077063286*^-8*I}, {-0.0558747402115462 + 5.602297608326603*^-8*I, 0.49999998921414096 + 3.308722450212111*^-24*I}}
9.790000000000001	{{0.50000001232991 - 3.308722450212111*^-24*I, -0.05587875414647933 - 5.4856129560606946*^-8*I}, {-0.055878754146479304 + 5.485612956680364*^-8*I, 0.4999999876700801 + 3.308722450212111*^-24*I}}
9.8	{{0.5000000138105485 + 9.926167350636332*^-24*I, -0.05588275969472187 - 5.365440434233254*^-8*I}, {-0.05588275969472187 + 5.365440435471389*^-8*I, 0.4999999861894413 - 9.926167350636332*^-24*I}}
9.81	{{0.5000000152277572 - 2.6469779601696886*^-23*I, -0.055886756882530336 - 5.2420474363010906*^-8*I}, {-0.05588675688253031 + 5.242047436919555*^-8*I, 0.49999998477224394 + 2.6469779601696886*^-23*I}}
9.82	{{0.5000000165815893 + 0.*I, -0.055890745736051795 - 5.115697925400137*^-8*I}, {-0.05589074573605182 + 5.1156979241644076*^-8*I, 0.49999998341842133 + 0.*I}}
9.83	{{0.50000001787218 - 1.6543612251060553*^-23*I, -0.05589472628132419 - 4.986652167217152*^-8*I}, {-0.05589472628132419 + 4.986652167834417*^-8*I, 0.4999999821278215 + 1.3234889800848443*^-23*I}}
9.84	{{0.5000000190997596 + 1.3234889800848443*^-23*I, -0.05589869854427848 - 4.855166482302123*^-8*I}, {-0.055898698544278536 + 4.855166482302123*^-8*I, 0.49999998090022735 - 1.3234889800848443*^-23*I}}
9.85	{{0.5000000202646551 + 2.3161057151484775*^-23*I, -0.055902662550740334 - 4.7214929897746474*^-8*I}, {-0.055902662550740306 + 4.7214929897746474*^-8*I, 0.4999999797353609 - 2.3161057151484775*^-23*I}}
9.86	{{0.5000000213671952 - 3.3087224502121107*^-23*I, -0.055906618326419494 - 4.5858793770535606*^-8*I}, {-0.055906618326419494 + 4.585879378284508*^-8*I, 0.49999997863279455 + 3.3087224502121107*^-23*I}}
9.870000000000001	{{0.5000000224078808 + 3.308722450212111*^-24*I, -0.05591056589693033 - 4.4485686755364505*^-8*I}, {-0.05591056589693033 + 4.448568674306694*^-8*I, 0.4999999775921249 - 3.308722450212111*^-24*I}}
9.88	{{0.5000000233872054 - 1.6543612251060553*^-23*I, -0.055914505287771865 - 4.3097990361160155*^-8*I}, {-0.055914505287771865 + 4.3097990367303*^-8*I, 0.4999999766127998 + 1.9852334701272664*^-23*I}}
9.89	{{0.500000024305771 + 9.926167350636332*^-24*I, -0.05591843652434267 - 4.169803538643648*^-8*I}, {-0.055918436524342696 + 4.169803538643648*^-8*I, 0.49999997569423793 - 9.926167350636332*^-24*I}}
9.9	{{0.5000000251642251 + 9.926167350636332*^-24*I, -0.055922359631933455 - 4.028809985785943*^-8*I}, {-0.05592235963193343 + 4.028809987012145*^-8*I, 0.4999999748357718 - 6.617444900424222*^-24*I}}
9.91	{{0.5000000259632972 - 1.9852334701272664*^-23*I, -0.05592627463573274 - 3.887040730692332*^-8*I}, {-0.05592627463573274 + 3.887040731304841*^-8*I, 0.49999997403668894 + 1.9852334701272664*^-23*I}}
9.92	{{0.5000000267037847 + 0.*I, -0.0559301815608258 - 3.7447124999831375*^-8*I}, {-0.05593018156082574 + 3.7447124999831375*^-8*I, 0.49999997329622425 + 0.*I}}
9.93	{{0.5000000273865035 + 1.6543612251060553*^-23*I, -0.055934080432190225 - 3.602036238946415*^-8*I}, {-0.055934080432190225 + 3.6020362383350824*^-8*I, 0.49999997261351486 - 1.6543612251060553*^-23*I}}
9.94	{{0.5000000280123422 - 1.6543612251060553*^-23*I, -0.055937971274702736 - 3.459216963150115*^-8*I}, {-0.055937971274702736 + 3.459216963760862*^-8*I, 0.4999999719876604 + 1.6543612251060553*^-23*I}}
9.950000000000001	{{0.5000000285822586 + 6.617444900424222*^-24*I, -0.05594185411313929 - 3.316453627924711*^-8*I}, {-0.055941854113139344 + 3.316453627314551*^-8*I, 0.4999999714177248 - 6.617444900424222*^-24*I}}
9.96	{{0.5000000290972687 - 6.617444900424222*^-24*I, -0.0559457289721752 - 3.173938998403519*^-8*I}, {-0.0559457289721752 + 3.1739389990130944*^-8*I, 0.4999999709027313 + 6.617444900424222*^-24*I}}
9.97	{{0.5000000295583791 - 9.926167350636332*^-24*I, -0.05594959587637838 - 3.031859548587085*^-8*I}, {-0.05594959587637838 + 3.031859548587085*^-8*I, 0.49999997044160027 + 9.926167350636332*^-24*I}}
9.98	{{0.5000000299667227 - 2.481541837659083*^-23*I, -0.055953454850224904 - 2.8903953552894318*^-8*I}, {-0.055953454850224876 + 2.8903953558978403*^-8*I, 0.49999997003329066 + 2.6469779601696886*^-23*I}}
9.99	{{0.5000000303233858 - 5.459392042849983*^-23*I, -0.05595730591808065 - 2.749720019611143*^-8*I}, {-0.05595730591808065 + 2.7497200183954876*^-8*I, 0.49999996967663274 + 5.624828165360588*^-23*I}}
10.	{{0.5000000306295457 + 6.617444900424222*^-24*I, -0.05596114910421793 - 2.6100005860634705*^-8*I}, {-0.05596114910421798 + 2.610000585456223*^-8*I, 0.49999996937047064 - 8.271806125530277*^-24*I}}
10.01	{{0.5000000308863835 + 4.963083675318166*^-24*I, -0.05596498443280615 - 2.471397489724537*^-8*I}, {-0.0559649844328062 + 2.4713974891178687*^-8*I, 0.49999996911358247 - 4.963083675318166*^-24*I}}
10.02	{{0.5000000310952064 + 0.*I, -0.05596881192792655 - 2.3340645012420692*^-8*I}, {-0.055968811927926576 + 2.3340645012420692*^-8*I, 0.49999996890480647 + 0.*I}}
10.03	{{0.5000000312571898 + 0.*I, -0.05597263161354385 - 2.1981486932843036*^-8*I}, {-0.05597263161354385 + 2.1981486932843036*^-8*I, 0.49999996874278996 + 0.*I}}
10.040000000000001	{{0.5000000313736906 + 3.308722450212111*^-24*I, -0.055976443513542584 - 2.0637904134181618*^-8*I}, {-0.055976443513542556 + 2.0637904134181618*^-8*I, 0.4999999686263077 - 3.308722450212111*^-24*I}}
10.05	{{0.5000000314459924 - 1.4889251025954498*^-23*I, -0.055980247651698734 - 1.931123271747233*^-8*I}, {-0.055980247651698734 + 1.931123272351595*^-8*I, 0.49999996855401274 + 1.6543612251060553*^-23*I}}
10.06	{{0.5000000314754359 - 8.271806125530277*^-24*I, -0.055984044051696075 - 1.800274140379026*^-8*I}, {-0.05598404405169605 + 1.800274140379026*^-8*I, 0.49999996852457235 + 8.271806125530277*^-24*I}}
10.07	{{0.5000000314633571 + 0.*I, -0.05598783273711902 - 1.6713631599770575*^-8*I}, {-0.05598783273711902 + 1.6713631599770575*^-8*I, 0.4999999685366111 + 0.*I}}
10.08	{{0.5000000314111773 + 2.150669592637872*^-23*I, -0.05599161373146422 - 1.5445037637266554*^-8*I}, {-0.05599161373146419 + 1.544503763124011*^-8*I, 0.4999999685888068 - 2.3161057151484775*^-23*I}}
10.09	{{0.500000031320256 - 5.790264287871194*^-24*I, -0.05599538705812443 - 1.4198027057603622*^-8*I}, {-0.05599538705812446 + 1.4198027057603622*^-8*I, 0.4999999686797486 + 5.790264287871194*^-24*I}}
10.1	{{0.5000000311919697 + 7.113753267956038*^-23*I, -0.05599915274039852 - 1.2973601058224869*^-8*I}, {-0.05599915274039852 + 1.297360107025496*^-8*I, 0.49999996880802017 - 7.196471329211341*^-23*I}}
10.11	{{0.5000000310277534 - 2.2333876538931747*^-23*I, -0.05600291080149658 - 1.177269501106994*^-8*I}, {-0.05600291080149658 + 1.1772695017079302*^-8*I, 0.4999999689722474 + 2.2333876538931747*^-23*I}}
10.120000000000001	{{0.5000000308289961 - 7.444625512977249*^-24*I, -0.056006661264528884 - 1.0596179052540122*^-8*I}, {-0.056006661264528856 + 1.0596179052540122*^-8*I, 0.49999996917099804 + 7.444625512977249*^-24*I}}
10.13	{{0.5000000305971272 + 5.790264287871194*^-24*I, -0.05601040415251632 - 9.44485882865993*^-9*I}, {-0.056010404152516347 + 9.4448588226619*^-9*I, 0.4999999694028724 - 5.790264287871194*^-24*I}}
10.14	{{0.500000030333563 - 7.444625512977249*^-24*I, -0.05601413948838602 - 8.319476283455446*^-9*I}, {-0.056014139488386044 + 8.31947628944782*^-9*I, 0.4999999696664561 + 7.444625512977249*^-24*I}}
10.15	{{0.5000000300396908 + 8.68539643180679*^-24*I, -0.05601786729496869 - 7.2207105827756505*^-9*I}, {-0.05601786729496869 + 7.22071059474912*^-9*I, 0.49999996996030704 - 8.68539643180679*^-24*I}}
10.16	{{0.500000029716953 - 2.2333876538931747*^-23*I, -0.05602158759500997 - 6.149179061555003*^-9*I}, {-0.05602158759500997 + 6.149179067536106*^-9*I, 0.4999999702830449 + 2.2333876538931747*^-23*I}}
10.17	{{0.5000000293667446 + 1.2407709188295415*^-23*I, -0.05602530041115936 - 5.105438280386897*^-9*I}, {-0.056025300411159384 + 5.105438280386897*^-9*I, 0.4999999706332525 - 1.2407709188295415*^-23*I}}
10.18	{{0.5000000289904519 + 0.*I, -0.056029005765975054 - 4.089985169031173*^-9*I}, {-0.05602900576597508 + 4.089985169031173*^-9*I, 0.49999997100951893 + 0.*I}}
10.19	{{0.5000000285895077 + 0.*I, -0.056032703681931 - 3.103258231535914*^-9*I}, {-0.05603270368193097 + 3.103258231535914*^-9*I, 0.4999999714104982 + 0.*I}}
10.200000000000001	{{0.5000000281652429 + 2.0679515313825692*^-25*I, -0.05603639418140094 - 2.1456388056023475*^-9*I}, {-0.056036394181400995 + 2.1456388056023475*^-9*I, 0.49999997183476513 - 2.0679515313825692*^-25*I}}
10.21	{{0.5000000277190418 + 1.8301371052735737*^-23*I, -0.05604007728667593 - 1.2174523985502139*^-9*I}, {-0.05604007728667587 + 1.2174523925971046*^-9*I, 0.49999997228097376 - 1.8404768629304866*^-23*I}}
10.22	{{0.5000000272522364 - 7.496324301261813*^-24*I, -0.056043753019954345 - 3.189700595351838*^-10*I}, {-0.056043753019954345 + 3.189700595351838*^-10*I, 0.49999997274775565 + 7.496324301261813*^-24*I}}
10.23	{{0.5000000267661956 + 0.*I, -0.05604742140335109 + 5.495901510704652*^-10*I}, {-0.05604742140335106 - 5.495901510704652*^-10*I, 0.4999999732338123 + 0.*I}}
10.24	{{0.5000000262621946 - 2.2540671692070004*^-23*I, -0.056051082458884405 + 1.3880617098667172*^-9*I}, {-0.056051082458884405 - 1.388061697993843*^-9*I, 0.49999997373778743 + 2.2437274115500876*^-23*I}}
10.25	{{0.5000000257415611 + 0.*I, -0.05605473620849297 + 2.1963280550513217*^-9*I}, {-0.05605473620849297 - 2.1963280550513217*^-9*I, 0.4999999742584159 + 0.*I}}
10.26	{{0.5000000252055676 - 8.478601278668534*^-24*I, -0.056058382674024076 + 2.9743210822196233*^-9*I}, {-0.05605838267402405 - 2.97432107629425*^-9*I, 0.4999999747944195 + 8.478601278668534*^-24*I}}
10.27	{{0.5000000246554613 - 3.5155176033503676*^-24*I, -0.05606202187723727 + 3.722019466549934*^-9*I}, {-0.05606202187723727 - 3.722019466549934*^-9*I, 0.4999999753445392 + 3.5155176033503676*^-24*I}}
10.28	{{0.5000000240924778 - 8.271806125530277*^-25*I, -0.05606565383980747 + 4.439447091821987*^-9*I}, {-0.056065653839807494 - 4.439447085907636*^-9*I, 0.4999999759075509 + 8.271806125530277*^-25*I}}
10.290000000000001	{{0.5000000235177773 - 1.613002194478404*^-23*I, -0.056069278583317284 + 5.1266713446324784*^-9*I}, {-0.056069278583317284 - 5.126671338723623*^-9*I, 0.4999999764822047 + 1.613002194478404*^-23*I}}
10.3	{{0.5000000229326008 - 1.5302841332231012*^-23*I, -0.056072896129275546 + 5.783801467815749*^-9*I}, {-0.056072896129275546 - 5.783801461912381*^-9*I, 0.4999999770673824 + 1.5302841332231012*^-23*I}}
10.31	{{0.5000000223380875 - 5.37667398159468*^-24*I, -0.05607650649909732 + 6.410986847118139*^-9*I}, {-0.056076506499097345 - 6.410986847118139*^-9*I, 0.4999999776619173 + 5.37667398159468*^-24*I}}
10.32	{{0.50000002173533 - 1.4475660719677984*^-23*I, -0.05608010971411109 + 7.0084153211008354*^-9*I}, {-0.056080109714111065 - 7.008415315208406*^-9*I, 0.4999999782646508 + 1.4889251025954498*^-23*I}}
10.33	{{0.5000000211254731 + 3.0605682664462024*^-23*I, -0.05608370579556912 + 7.576311438689055*^-9*I}, {-0.05608370579556915 - 7.576311426915107*^-9*I, 0.49999997887453346 - 2.9778502051908996*^-23*I}}
10.34	{{0.500000020509543 + 1.2407709188295415*^-23*I, -0.05608729476463045 + 8.114934748047604*^-9*I}, {-0.056087294764630424 - 8.114934753929133*^-9*I, 0.4999999794904551 - 1.2407709188295415*^-23*I}}
10.35	{{0.5000000198886085 + 1.5716431638507526*^-23*I, -0.05609087664237797 + 8.624578114552998*^-9*I}, {-0.056090876642377996 - 8.62457812042909*^-9*I, 0.49999998011140767 - 1.6543612251060553*^-23*I}}
10.36	{{0.5000000192636452 - 1.6543612251060553*^-24*I, -0.05609445144980449 + 9.105565942259448*^-9*I}, {-0.05609445144980449 - 9.105565948130116*^-9*I, 0.4999999807363499 + 1.6543612251060553*^-24*I}}
10.370000000000001	{{0.5000000186356688 + 0.*I, -0.05609801920782778 + 9.55825250545639*^-9*I}, {-0.05609801920782781 - 9.55825250545639*^-9*I, 0.49999998136434204 + 0.*I}}
10.38	{{0.5000000180055959 - 1.3234889800848443*^-23*I, -0.05610157993727605 + 9.98302023488763*^-9*I}, {-0.05610157993727605 - 9.983020223167935*^-9*I, 0.4999999819944081 + 1.3234889800848443*^-23*I}}
10.39	{{0.5000000173743518 + 1.1580528575742387*^-23*I, -0.05610513365889966 + 1.0380278014986443*^-8*I}, {-0.0561051336588996 - 1.0380278026695345*^-8*I, 0.49999998262564305 - 1.2407709188295415*^-23*I}}
10.4	{{0.5000000167428178 + 4.1359030627651384*^-24*I, -0.05610868039336572 + 1.0750459588869075*^-8*I}, {-0.056108680393365695 - 1.075045959471814*^-8*I, 0.49999998325716133 - 3.308722450212111*^-24*I}}
10.41	{{0.500000016111861 + 0.*I, -0.05611222016126288 + 1.1094021810513079*^-8*I}, {-0.05611222016126291 - 1.1094021810513079*^-8*I, 0.4999999838881276 + 0.*I}}
10.42	{{0.5000000154822846 + 8.271806125530277*^-25*I, -0.056115752983094846 + 1.1411443077911898*^-8*I}, {-0.05611575298309482 - 1.1411443077911898*^-8*I, 0.4999999845177062 - 8.271806125530277*^-25*I}}
10.43	{{0.5000000148548894 - 9.926167350636332*^-24*I, -0.05611927887928847 + 1.1703221730093756*^-8*I}, {-0.05611927887928847 - 1.1703221724260789*^-8*I, 0.4999999851451231 + 9.098986738083304*^-24*I}}
10.44	{{0.5000000142304193 - 4.963083675318166*^-24*I, -0.056122797870187535 + 1.1969874451662067*^-8*I}, {-0.05612279787018756 - 1.1969874451662067*^-8*I, 0.49999998576961213 + 4.963083675318166*^-24*I}}
10.450000000000001	{{0.5000000136095724 + 0.*I, -0.05612630997605536 + 1.2211934762981353*^-8*I}, {-0.05612630997605536 - 1.2211934762981353*^-8*I, 0.4999999863904253 + 0.*I}}
10.46	{{0.5000000129930808 - 6.617444900424222*^-24*I, -0.056129815217082574 + 1.2429951484341918*^-8*I}, {-0.056129815217082574 - 1.2429951478524958*^-8*I, 0.4999999870069126 + 7.444625512977249*^-24*I}}
10.47	{{0.5000000123815993 - 2.481541837659083*^-24*I, -0.056133313613376534 + 1.2624487263607662*^-8*I}, {-0.056133313613376506 - 1.2624487257796023*^-8*I, 0.4999999876184099 + 1.6543612251060553*^-24*I}}
10.48	{{0.5000000117757304 - 1.075334796318936*^-23*I, -0.05613680518496353 + 1.2796117154421444*^-8*I}, {-0.05613680518496353 - 1.2796117142808777*^-8*I, 0.4999999882242645 + 1.075334796318936*^-23*I}}
10.49	{{0.5000000111760896 + 3.308722450212111*^-24*I, -0.05614028995179671 + 1.2945427182673653*^-8*I}, {-0.05614028995179671 - 1.2945427188474689*^-8*I, 0.4999999888238989 - 3.308722450212111*^-24*I}}
10.5	{{0.5000000105832518 - 1.1580528575742387*^-23*I, -0.05614376793375059 + 1.3073013044986509*^-8*I}, {-0.05614376793375064 - 1.3073013039190758*^-8*I, 0.4999999894167573 + 1.1580528575742387*^-23*I}}
10.51	{{0.5000000099977312 - 1.6543612251060553*^-24*I, -0.05614723915061884 + 1.3179478699587643*^-8*I}, {-0.056147239150618866 - 1.3179478693797177*^-8*I, 0.49999999000228407 + 1.6543612251060553*^-24*I}}
10.52	{{0.5000000094200368 + 0.*I, -0.056150703622121295 + 1.3265435155353255*^-8*I}, {-0.056150703622121295 - 1.3265435155353255*^-8*I, 0.49999999057997935 + 0.*I}}
10.53	{{0.5000000088506342 - 3.308722450212111*^-24*I, -0.0561541613678993 + 1.3331499213324742*^-8*I}, {-0.0561541613678993 - 1.3331499213324742*^-8*I, 0.49999999114935956 + 3.308722450212111*^-24*I}}
10.540000000000001	{{0.5000000082899829 + 4.1359030627651384*^-24*I, -0.056157612407521346 + 1.3378292257350162*^-8*I}, {-0.05615761240752129 - 1.3378292263124849*^-8*I, 0.49999999170999343 - 3.308722450212111*^-24*I}}
10.55	{{0.5000000077385308 + 4.963083675318166*^-24*I, -0.05616105676048089 + 1.3406439129074254*^-8*I}, {-0.05616105676048089 - 1.3406439129074254*^-8*I, 0.4999999922614956 - 4.963083675318166*^-24*I}}
10.56	{{0.5000000071965798 - 3.308722450212111*^-24*I, -0.05616449444618371 + 1.3416566989527033*^-8*I}, {-0.05616449444618368 - 1.3416566989527033*^-8*I, 0.499999992803392 + 3.308722450212111*^-24*I}}
10.57	{{0.5000000066645859 - 3.308722450212111*^-24*I, -0.056167925483980446 + 1.340930428897515*^-8*I}, {-0.056167925483980446 - 1.3409304283216157*^-8*I, 0.49999999333541767 + 3.308722450212111*^-24*I}}
10.58	{{0.5000000061428334 + 0.*I, -0.05617134989313108 + 1.3385279721145796*^-8*I}, {-0.05617134989313108 - 1.3385279721145796*^-8*I, 0.4999999938571905 + 0.*I}}
10.59	{{0.500000005631602 - 2.481541837659083*^-24*I, -0.05617476769282323 + 1.3345121283024479*^-8*I}, {-0.05617476769282323 - 1.3345121283024479*^-8*I, 0.49999999436837694 + 2.481541837659083*^-24*I}}
10.6	{{0.5000000051312343 - 3.308722450212111*^-24*I, -0.0561781789021811 + 1.3289455319195464*^-8*I}, {-0.05617817890218113 - 1.3289455319195464*^-8*I, 0.49999999486875835 + 3.308722450212111*^-24*I}}
10.61	{{0.5000000046419524 - 2.481541837659083*^-24*I, -0.05618158354024391 + 1.321890565424816*^-8*I}, {-0.05618158354024391 - 1.321890565424816*^-8*I, 0.4999999953580456 + 2.481541837659083*^-24*I}}
10.620000000000001	{{0.5000000041639868 + 0.*I, -0.05618498162598187 + 1.3134092752518925*^-8*I}, {-0.05618498162598187 - 1.3134092752518925*^-8*I, 0.49999999583600807 + 0.*I}}
10.63	{{0.5000000036975583 + 4.1359030627651384*^-24*I, -0.05618837317829334 + 1.3035632927819327*^-8*I}, {-0.056188373178293366 - 1.3035632922091463*^-8*I, 0.49999999630245295 - 4.963083675318166*^-24*I}}
10.64	{{0.500000003242838 + 8.271806125530277*^-25*I, -0.05619175821600156 + 1.2924137576900278*^-8*I}, {-0.056191758216001614 - 1.2924137582622985*^-8*I, 0.4999999967571842 - 8.271806125530277*^-25*I}}
10.65	{{0.5000000027999806 + 3.308722450212111*^-24*I, -0.05619513675785778 + 1.2800212510546216*^-8*I}, {-0.05619513675785778 - 1.2800212521981334*^-8*I, 0.49999999720003496 - 4.1359030627651384*^-24*I}}
10.66	{{0.5000000023691281 - 8.271806125530277*^-25*I, -0.056198508822542875 + 1.266445725849684*^-8*I}, {-0.056198508822542875 - 1.2664457264209263*^-8*I, 0.499999997630869 + 8.271806125530277*^-25*I}}
10.67	{{0.5000000019504134 + 0.*I, -0.05620187442866706 + 1.2517464447782723*^-8*I}, {-0.05620187442866706 - 1.2517464447782723*^-8*I, 0.4999999980495835 + 0.*I}}
10.68	{{0.5000000015439172 + 0.*I, -0.05620523359476612 + 1.235981923637347*^-8*I}, {-0.05620523359476609 - 1.2359819230671298*^-8*I, 0.49999999845606474 + 0.*I}}
10.69	{{0.500000001149751 + 0.*I, -0.05620858633931036 + 1.219209876130586*^-8*I}, {-0.056208586339310335 - 1.219209876130586*^-8*I, 0.4999999988502686 + 0.*I}}
10.700000000000001	{{0.5000000007679162 - 4.1359030627651384*^-24*I, -0.056211932680689414 + 1.2014871657448674*^-8*I}, {-0.056211932680689414 - 1.2014871657448674*^-8*I, 0.4999999992320799 + 4.1359030627651384*^-24*I}}
10.71	{{0.5000000003984936 + 8.271806125530277*^-25*I, -0.05621527263723394 + 1.1828697568958442*^-8*I}, {-0.056215272637233915 - 1.1828697568958442*^-8*I, 0.49999999960149843 - 8.271806125530277*^-25*I}}
10.72	{{0.500000000041501 + 2.481541837659083*^-24*I, -0.056218606227199264 + 1.1634126737908*^-8*I}, {-0.056218606227199264 - 1.1634126737908*^-8*I, 0.49999999995849737 - 2.481541837659083*^-24*I}}
10.73	{{0.4999999996969383 + 4.1359030627651384*^-24*I, -0.056221933468771274 + 1.1431699614845013*^-8*I}, {-0.0562219334687713 - 1.1431699609168304*^-8*I, 0.5000000003030649 - 4.1359030627651384*^-24*I}}
10.74	{{0.49999999936479156 + 6.617444900424222*^-24*I, -0.05622525438006698 + 1.1221946493095408*^-8*I}, {-0.05622525438006701 - 1.1221946487423762*^-8*I, 0.5000000006352086 - 7.444625512977249*^-24*I}}
10.75	{{0.4999999990450361 + 0.*I, -0.056228568979134835 + 1.100538720258007*^-8*I}, {-0.056228568979134835 - 1.100538720258007*^-8*I, 0.5000000009549553 + 0.*I}}
10.76	{{0.49999999873764317 - 9.098986738083304*^-24*I, -0.05623187728395612 + 1.078253081936066*^-8*I}, {-0.056231877283956094 - 1.0782530825022204*^-8*I, 0.5000000012623588 + 9.098986738083304*^-24*I}}
10.77	{{0.4999999984425382 + 5.790264287871194*^-24*I, -0.056235179312440375 + 1.0553875406805274*^-8*I}, {-0.05623517931244035 - 1.0553875412461777*^-8*I, 0.5000000015574543 - 5.790264287871194*^-24*I}}
10.78	{{0.49999999815967006 - 1.6543612251060553*^-24*I, -0.056238475082433126 + 1.0319907784348546*^-8*I}, {-0.056238475082433154 - 1.031990779000002*^-8*I, 0.5000000018403282 + 1.6543612251060553*^-24*I}}
10.790000000000001	{{0.4999999978889479 - 5.790264287871194*^-24*I, -0.05624176461170971 + 1.0081103339592256*^-8*I}, {-0.05624176461170971 - 1.0081103345238714*^-8*I, 0.5000000021110524 + 5.790264287871194*^-24*I}}
10.8	{{0.4999999976302818 - 3.308722450212111*^-24*I, -0.056245047917979435 + 9.837925862694869*^-9*I}, {-0.05624504791797938 - 9.837925857053427*^-9*I, 0.5000000023697243 + 3.308722450212111*^-24*I}}
10.81	{{0.49999999738355405 + 6.617444900424222*^-24*I, -0.056248325018882744 + 9.590827379318477*^-9*I}, {-0.05624832501888277 - 9.590827379318477*^-9*I, 0.5000000026164366 - 6.617444900424222*^-24*I}}
10.82	{{0.4999999971486706 + 4.1359030627651384*^-24*I, -0.05625159593199769 + 9.340248082457178*^-9*I}, {-0.05625159593199769 - 9.340248076825732*^-9*I, 0.5000000028513276 - 3.308722450212111*^-24*I}}
10.83	{{0.4999999969254898 + 0.*I, -0.05625486067483154 + 9.086616187055155*^-9*I}, {-0.05625486067483154 - 9.086616187055155*^-9*I, 0.5000000030745086 + 0.*I}}
10.84	{{0.49999999671387974 + 4.963083675318166*^-24*I, -0.05625811926482774 + 8.830347906403535*^-9*I}, {-0.05625811926482774 - 8.830347906403535*^-9*I, 0.5000000032861205 - 4.963083675318166*^-24*I}}
10.85	{{0.4999999965136915 - 8.271806125530277*^-25*I, -0.05626137171936335 + 8.571847371591196*^-9*I}, {-0.05626137171936335 - 8.571847377207715*^-9*I, 0.5000000034863048 + 0.*I}}
10.86	{{0.4999999963247751 - 3.308722450212111*^-24*I, -0.056264618055750865 + 8.311506633608231*^-9*I}, {-0.056264618055750865 - 8.311506633608231*^-9*I, 0.5000000036752199 + 3.308722450212111*^-24*I}}
10.870000000000001	{{0.49999999614696833 + 9.926167350636332*^-24*I, -0.05626785829123701 + 8.049705628821406*^-9*I}, {-0.05626785829123701 - 8.049705623214796*^-9*I, 0.5000000038530275 - 9.926167350636332*^-24*I}}
10.88	{{0.4999999959801042 + 1.6543612251060553*^-24*I, -0.0562710924430046 + 7.78681220786041*^-9*I}, {-0.05627109244300457 - 7.786812202258741*^-9*I, 0.5000000040199 - 8.271806125530277*^-25*I}}
10.89	{{0.4999999958239948 + 3.308722450212111*^-24*I, -0.056274320528169636 + 7.523182164954903*^-9*I}, {-0.05627432052816961 - 7.523182164954903*^-9*I, 0.5000000041760023 - 3.308722450212111*^-24*I}}
10.9	{{0.4999999956784727 + 5.37667398159468*^-24*I, -0.05627754256378786 + 7.25915928630985*^-9*I}, {-0.05627754256378789 - 7.25915928630985*^-9*I, 0.5000000043215337 - 5.37667398159468*^-24*I}}
10.91	{{0.49999999554332986 + 0.*I, -0.05628075856684642 + 6.995075396881434*^-9*I}, {-0.05628075856684636 - 6.995075396881434*^-9*I, 0.5000000044566636 + 0.*I}}
10.92	{{0.49999999541839346 - 1.2407709188295415*^-24*I, -0.05628396855427409 + 6.7312504436970116*^-9*I}, {-0.05628396855427406 - 6.731250449278998*^-9*I, 0.5000000045816088 + 1.2407709188295415*^-24*I}}
10.93	{{0.49999999530344696 + 1.6543612251060553*^-24*I, -0.05628717254293189 + 6.467992597844686*^-9*I}, {-0.05628717254293189 - 6.4679925922675956*^-9*I, 0.5000000046965519 - 1.6543612251060553*^-24*I}}
10.94	{{0.49999999519829325 + 5.790264287871194*^-24*I, -0.05629037054962044 + 6.205598315617721*^-9*I}, {-0.05629037054962041 - 6.205598310045521*^-9*I, 0.5000000048017046 - 5.790264287871194*^-24*I}}
10.950000000000001	{{0.49999999510272497 - 5.37667398159468*^-24*I, -0.05629356259107707 + 5.9443524918148295*^-9*I}, {-0.05629356259107704 - 5.9443524918148295*^-9*I, 0.5000000048972761 + 5.37667398159468*^-24*I}}
10.96	{{0.4999999950165238 - 1.6543612251060553*^-24*I, -0.05629674868397591 + 5.684528564731546*^-9*I}, {-0.056296748683975883 - 5.6845285702939925*^-9*I, 0.5000000049834727 + 1.6543612251060553*^-24*I}}
10.97	{{0.4999999949394824 + 3.308722450212111*^-24*I, -0.05629992884493068 + 5.426388650138198*^-9*I}, {-0.05629992884493068 - 5.426388650138198*^-9*I, 0.5000000050605187 - 3.308722450212111*^-24*I}}
10.98	{{0.49999999487137314 - 2.895132143935597*^-24*I, -0.05630310309049147 + 5.170183661639904*^-9*I}, {-0.056303103090491496 - 5.1701836671926305*^-9*I, 0.5000000051286233 + 2.895132143935597*^-24*I}}
10.99	{{0.4999999948119829 + 2.0679515313825692*^-24*I, -0.05630627143714831 + 4.916153497200953*^-9*I}, {-0.056306271437148336 - 4.916153497200953*^-9*I, 0.500000005188016 - 2.0679515313825692*^-24*I}}
11.	{{0.4999999947610826 - 1.6543612251060553*^-24*I, -0.056309433901329004 + 4.6645271493624734*^-9*I}, {-0.056309433901329004 - 4.664527154905513*^-9*I, 0.500000005238915 + 1.6543612251060553*^-24*I}}
11.01	{{0.4999999947184487 - 8.271806125530277*^-25*I, -0.0563125904994011 + 4.415522907849167*^-9*I}, {-0.05631259049940107 - 4.415522913387377*^-9*I, 0.5000000052815474 + 1.2407709188295415*^-24*I}}
11.02	{{0.49999999468385736 - 2.481541837659083*^-24*I, -0.05631574124767133 + 4.169348492880469*^-9*I}, {-0.056315741247671275 - 4.1693485039472424*^-9*I, 0.5000000053161439 + 2.895132143935597*^-24*I}}
11.03	{{0.49999999465707623 - 1.2407709188295415*^-24*I, -0.056318886162385756 + 3.926201257198379*^-9*I}, {-0.05631888616238573 - 3.926201257198379*^-9*I, 0.5000000053429285 + 1.2407709188295415*^-24*I}}
11.040000000000001	{{0.49999999463786804 + 2.481541837659083*^-24*I, -0.0563220252597291 + 3.686268317711053*^-9*I}, {-0.05632202525972907 - 3.686268323234821*^-9*I, 0.500000005362123 - 2.68833699079734*^-24*I}}
11.05	{{0.49999999462602274 - 6.203854594147708*^-25*I, -0.056325158555830396 + 3.4497267904677245*^-9*I}, {-0.05632515855583034 - 3.4497267959866955*^-9*I, 0.5000000053739775 + 4.1359030627651384*^-25*I}}
11.06	{{0.49999999462129496 - 5.997059441009451*^-24*I, -0.05632828606675441 + 3.2167439348139353*^-9*I}, {-0.05632828606675444 - 3.2167439348139353*^-9*I, 0.5000000053787075 + 5.997059441009451*^-24*I}}
11.07	{{0.4999999946234545 - 1.8611563782443123*^-24*I, -0.056331407808508815 + 2.9874773445173837*^-9*I}, {-0.056331407808508815 - 2.9874773445173837*^-9*I, 0.5000000053765441 + 1.8611563782443123*^-24*I}}
11.08	{{0.4999999946322754 + 7.237830359838992*^-24*I, -0.056334523797042485 + 2.7620751548394948*^-9*I}, {-0.05633452379704251 - 2.7620751438302374*^-9*I, 0.5000000053677228 - 7.444625512977249*^-24*I}}
11.09	{{0.49999999464752876 + 4.756288522179909*^-24*I, -0.05633763404824543 + 2.5406761935218097*^-9*I}, {-0.05633763404824546 - 2.5406761935218097*^-9*I, 0.5000000053524752 - 4.756288522179909*^-24*I}}
11.1	{{0.4999999946689759 + 8.271806125530277*^-25*I, -0.0563407385779478 + 2.323410229485474*^-9*I}, {-0.05634073857794783 - 2.323410229485474*^-9*I, 0.5000000053310218 - 8.271806125530277*^-25*I}}
11.11	{{0.4999999946963932 - 1.8611563782443123*^-24*I, -0.05634383740192339 + 2.110398109643388*^-9*I}, {-0.05634383740192336 - 2.110398109643388*^-9*I, 0.5000000053035976 + 1.8611563782443123*^-24*I}}
11.120000000000001	{{0.49999999472956036 + 4.1359030627651384*^-24*I, -0.05634693053588788 + 1.901751978891961*^-9*I}, {-0.05634693053588788 - 1.901751978891961*^-9*I, 0.5000000052704376 - 4.1359030627651384*^-24*I}}
11.13	{{0.4999999947682361 + 1.8611563782443123*^-24*I, -0.05635001799549752 + 1.6975754673628898*^-9*I}, {-0.05635001799549752 - 1.6975754673628898*^-9*I, 0.5000000052317546 - 1.8611563782443123*^-24*I}}
11.14	{{0.4999999948122167 - 4.8596860987490376*^-24*I, -0.05635309979635461 + 1.4979638776953797*^-9*I}, {-0.05635309979635458 - 1.4979638886477138*^-9*I, 0.5000000051877955 + 4.8596860987490376*^-24*I}}
11.15	{{0.49999999486124974 + 1.4475660719677984*^-24*I, -0.056356175953999166 + 1.3030044048906577*^-9*I}, {-0.056356175953999166 - 1.3030044048906577*^-9*I, 0.5000000051387563 - 1.4475660719677984*^-24*I}}
11.16	{{0.49999999491512337 + 4.1359030627651384*^-24*I, -0.0563592464839181 + 1.1127762789750166*^-9*I}, {-0.0563592464839181 - 1.1127762680415265*^-9*I, 0.5000000050848691 - 4.1359030627651384*^-24*I}}
11.17	{{0.499999994973632 + 5.169878828456423*^-25*I, -0.056362311401542936 + 9.273509836552858*^-10*I}, {-0.056362311401542936 - 9.273509836552858*^-10*I, 0.5000000050263691 - 5.169878828456423*^-25*I}}
11.18	{{0.4999999950365408 - 1.7577588016751838*^-24*I, -0.056365370722244595 + 7.467924739113876*^-10*I}, {-0.05636537072224462 - 7.467924739113876*^-10*I, 0.5000000049634583 + 1.7577588016751838*^-24*I}}
11.19	{{0.49999999510363957 + 2.5332406259436473*^-24*I, -0.05636842446134091 + 5.711573160218684*^-10*I}, {-0.05636842446134091 - 5.711573160218684*^-10*I, 0.500000004896359 - 2.5332406259436473*^-24*I}}
11.200000000000001	{{0.49999999517471616 - 1.550963648536927*^-25*I, -0.05637147263409345 + 4.004949028795374*^-10*I}, {-0.05637147263409345 - 4.004949028795374*^-10*I, 0.5000000048252865 + 1.550963648536927*^-25*I}}
11.21	{{0.4999999952495483 + 1.9645539548134407*^-24*I, -0.05637451525570636 + 2.3484762970343896*^-10*I}, {-0.05637451525570639 - 2.3484764059009907*^-10*I, 0.5000000047504416 - 1.9645539548134407*^-24*I}}
11.22	{{0.49999999532795086 - 3.993731394982587*^-24*I, -0.05637755234133285 + 7.425110641214257*^-11*I}, {-0.05637755234133285 - 7.425110641214257*^-11*I, 0.500000004672057 + 3.993731394982587*^-24*I}}
11.23	{{0.4999999954096901 + 1.1334959331390707*^-23*I, -0.05638058390606457 - 8.126570777157326*^-11*I}, {-0.056380583906064596 + 8.126571863961315*^-11*I, 0.5000000045903109 - 1.1334959331390707*^-23*I}}
11.24	{{0.49999999549457474 - 3.127776691216136*^-24*I, -0.05638360996494371 - 2.316802950760706*^-10*I}, {-0.05638360996494371 + 2.316802950760706*^-10*I, 0.5000000045054194 + 3.127776691216136*^-24*I}}
11.25	{{0.4999999955824128 + 0.*I, -0.05638663053295667 - 3.769763717531954*^-10*I}, {-0.05638663053295667 + 3.769763717531954*^-10*I, 0.5000000044175914 + 0.*I}}
11.26	{{0.4999999956729901 + 1.1890721305449773*^-24*I, -0.05638964562503329 - 5.171437583874361*^-10*I}, {-0.05638964562503329 + 5.171437583874361*^-10*I, 0.5000000043270079 - 1.1890721305449773*^-24*I}}
11.27	{{0.4999999957661232 + 0.*I, -0.056392655256052054 - 6.52178175881683*^-10*I}, {-0.05639265525605208 + 6.52178175881683*^-10*I, 0.5000000042338741 + 0.*I}}
11.28	{{0.49999999586161903 - 4.3943970041879595*^-24*I, -0.05639565944083624 - 7.820810812141782*^-10*I}, {-0.05639565944083624 + 7.820810703924127*^-10*I, 0.5000000041383796 + 4.3943970041879595*^-24*I}}
11.290000000000001	{{0.49999999595929334 + 5.583469134732937*^-24*I, -0.056398658194156265 - 9.068594616509218*^-10*I}, {-0.056398658194156265 + 9.068594724634798*^-10*I, 0.5000000040407165 - 5.5317703464483726*^-24*I}}
11.3	{{0.4999999960589424 + 0.*I, -0.056401651530726515 - 1.0265257389097158*^-9*I}, {-0.056401651530726515 + 1.0265257497130813*^-9*I, 0.50000000394105 + 0.*I}}
11.31	{{0.49999999616041085 + 7.237830359838992*^-25*I, -0.05640463946521351 - 1.1410975181606198*^-9*I}, {-0.05640463946521351 + 1.1410975181606198*^-9*I, 0.5000000038395878 - 7.237830359838992*^-25*I}}
11.32	{{0.4999999962635066 + 2.5849394142282115*^-24*I, -0.05640762201222577 - 1.2505974416114818*^-9*I}, {-0.05640762201222571 + 1.25059745239651*^-9*I, 0.5000000037364929 - 2.5849394142282115*^-24*I}}
11.33	{{0.4999999963680627 - 1.0339757656912846*^-25*I, -0.0564105991863223 - 1.3550530706075385*^-9*I}, {-0.05641059918632235 + 1.3550530706075385*^-9*I, 0.5000000036319472 + 1.0339757656912846*^-25*I}}
11.34	{{0.4999999964738939 - 7.237830359838992*^-25*I, -0.05641357100200703 - 1.4544966506988275*^-9*I}, {-0.056413571002007085 + 1.4544966399320755*^-9*I, 0.5000000035261069 + 7.237830359838992*^-25*I}}
11.35	{{0.49999999658084915 + 0.*I, -0.05641653747373501 - 1.5489649808718095*^-9*I}, {-0.056416537473734985 + 1.5489649808718095*^-9*I, 0.5000000034191543 + 0.*I}}
11.36	{{0.4999999966887537 + 1.6543612251060553*^-24*I, -0.05641949861590645 - 1.6384992788076636*^-9*I}, {-0.05641949861590645 + 1.6384992788076636*^-9*I, 0.5000000033112418 - 1.6543612251060553*^-24*I}}
11.370000000000001	{{0.49999999679745943 + 0.*I, -0.05642245444287208 - 1.7231449723491999*^-9*I}, {-0.05642245444287208 + 1.7231449723491999*^-9*I, 0.5000000032025401 + 0.*I}}
11.38	{{0.4999999969068044 + 0.*I, -0.05642540496892981 - 1.8029515677991702*^-9*I}, {-0.05642540496892978 + 1.8029515677991702*^-9*I, 0.5000000030931987 + 0.*I}}
11.39	{{0.4999999970166298 - 2.0679515313825692*^-24*I, -0.05642835020832562 - 1.8779724873431596*^-9*I}, {-0.05642835020832568 + 1.8779724873431596*^-9*I, 0.5000000029833623 + 2.0679515313825692*^-24*I}}
11.4	{{0.4999999971268022 + 5.37667398159468*^-24*I, -0.05643129017525714 - 1.948264907876856*^-9*I}, {-0.05643129017525711 + 1.9482649185891484*^-9*I, 0.5000000028731935 - 5.169878828456423*^-24*I}}
11.41	{{0.4999999972371729 + 1.8611563782443123*^-24*I, -0.05643422488386898 - 2.0138896333005745*^-9*I}, {-0.05643422488386898 + 2.0138896333005745*^-9*I, 0.5000000027628316 - 1.8611563782443123*^-24*I}}
11.42	{{0.4999999973475924 - 2.0679515313825692*^-24*I, -0.05643715434825525 - 2.0749108877555383*^-9*I}, {-0.05643715434825525 + 2.0749108877555383*^-9*I, 0.5000000026524071 + 2.0679515313825692*^-24*I}}
11.43	{{0.4999999974579352 + 8.271806125530277*^-25*I, -0.05644007858246092 - 2.1313962172249435*^-9*I}, {-0.05644007858246092 + 2.1313962172249435*^-9*I, 0.5000000025420669 - 8.271806125530277*^-25*I}}
11.44	{{0.4999999975680631 - 2.895132143935597*^-24*I, -0.05644299760047952 - 2.183416317331694*^-9*I}, {-0.05644299760047955 + 2.1834163066554033*^-9*I, 0.5000000024319364 + 2.895132143935597*^-24*I}}
11.450000000000001	{{0.4999999976778546 + 2.68833699079734*^-24*I, -0.05644591141625649 - 2.2310448624091457*^-9*I}, {-0.05644591141625646 + 2.2310448624091457*^-9*I, 0.5000000023221502 - 2.68833699079734*^-24*I}}
11.46	{{0.49999999778717674 + 1.0339757656912846*^-24*I, -0.05644882004368523 - 2.27435840509008*^-9*I}, {-0.05644882004368523 + 2.2743584157484596*^-9*I, 0.5000000022128235 - 1.0339757656912846*^-24*I}}
11.47	{{0.499999997895916 + 1.0339757656912846*^-24*I, -0.05645172349661173 - 2.313436202212909*^-9*I}, {-0.05645172349661173 + 2.313436202212909*^-9*I, 0.500000002104082 - 1.0339757656912846*^-24*I}}
11.48	{{0.4999999980039572 + 8.271806125530277*^-25*I, -0.05645462178883223 - 2.348360036622428*^-9*I}, {-0.05645462178883223 + 2.3483600472629573*^-9*I, 0.5000000019960424 - 1.0339757656912846*^-24*I}}
11.49	{{0.4999999981111892 + 0.*I, -0.05645751493409365 - 2.3792141465118577*^-9*I}, {-0.056457514934093594 + 2.3792141465118577*^-9*I, 0.5000000018888167 + 0.*I}}
11.5	{{0.4999999982174939 + 0.*I, -0.05646040294609306 - 2.406085001413183*^-9*I}, {-0.05646040294609306 + 2.406085001413183*^-9*I, 0.5000000017825015 + 0.*I}}
11.51	{{0.4999999983227789 + 1.2407709188295415*^-24*I, -0.05646328583848165 - 2.4290612123083287*^-9*I}, {-0.05646328583848165 + 2.4290612229221925*^-9*I, 0.5000000016772117 - 1.2407709188295415*^-24*I}}
11.52	{{0.4999999984269471 + 2.0679515313825692*^-24*I, -0.05646616362486048 - 2.448233389496659*^-9*I}, {-0.05646616362486051 + 2.448233389496659*^-9*I, 0.5000000015730484 - 2.0679515313825692*^-24*I}}
11.53	{{0.49999999852989496 + 0.*I, -0.05646903631878228 - 2.4636939538357922*^-9*I}, {-0.05646903631878228 + 2.4636939538357922*^-9*I, 0.5000000014700985 + 0.*I}}
11.540000000000001	{{0.49999999863154043 + 2.0679515313825692*^-25*I, -0.05647190393375323 - 2.475537049870067*^-9*I}, {-0.056471903933753204 + 2.475537049870067*^-9*I, 0.5000000013684618 - 2.0679515313825692*^-25*I}}
11.55	{{0.4999999987317857 + 6.203854594147708*^-25*I, -0.056474766483229494 - 2.4838583751565233*^-9*I}, {-0.05647476648322952 + 2.48385838573504*^-9*I, 0.5000000012682144 - 6.203854594147708*^-25*I}}
11.56	{{0.49999999883055324 + 0.*I, -0.05647762398062181 - 2.488755074286232*^-9*I}, {-0.05647762398062181 + 2.488755074286232*^-9*I, 0.5000000011694447 + 0.*I}}
11.57	{{0.49999999892777247 + 4.1359030627651384*^-25*I, -0.05648047643929391 - 2.4903255441319392*^-9*I}, {-0.05648047643929391 + 2.4903255546928697*^-9*I, 0.500000001072239 - 4.1359030627651384*^-25*I}}
11.58	{{0.49999999902334724 + 8.271806125530277*^-25*I, -0.05648332387255903 - 2.488669377757589*^-9*I}, {-0.05648332387255903 + 2.488669377757589*^-9*I, 0.5000000009766508 - 8.271806125530277*^-25*I}}
11.59	{{0.4999999991172267 - 1.6543612251060553*^-24*I, -0.056486166293688106 - 2.483887151023604*^-9*I}, {-0.056486166293688106 + 2.483887151023604*^-9*I, 0.5000000008827701 + 1.6543612251060553*^-24*I}}
11.6	{{0.49999999920933774 + 8.271806125530277*^-25*I, -0.05648900371590265 - 2.4760803531003942*^-9*I}, {-0.056489003715902625 + 2.4760803425657338*^-9*I, 0.5000000007906573 - 8.271806125530277*^-25*I}}
11.61	{{0.49999999929961964 - 8.271806125530277*^-25*I, -0.05649183615237846 - 2.465351202237942*^-9*I}, {-0.05649183615237846 + 2.465351202237942*^-9*I, 0.5000000007003764 + 8.271806125530277*^-25*I}}
11.620000000000001	{{0.49999999938801765 - 1.0339757656912846*^-24*I, -0.056494663616245305 - 2.4518025736511262*^-9*I}, {-0.05649466361624525 + 2.4518025736511262*^-9*I, 0.50000000061199 + 1.0339757656912846*^-24*I}}
11.63	{{0.4999999994744647 + 0.*I, -0.05649748612058536 - 2.4355378182731164*^-9*I}, {-0.05649748612058536 + 2.4355378182731164*^-9*I, 0.5000000005255401 + 0.*I}}
11.64	{{0.4999999995589147 + 0.*I, -0.05650030367843642 - 2.4166606620916923*^-9*I}, {-0.05650030367843639 + 2.4166606620916923*^-9*I, 0.500000000441082 + 0.*I}}
11.65	{{0.49999999964133235 + 0.*I, -0.05650311630279156 - 2.395275075536794*^-9*I}, {-0.05650311630279156 + 2.395275075536794*^-9*I, 0.500000000358674 + 0.*I}}
11.66	{{0.4999999997216589 + 2.0679515313825692*^-25*I, -0.05650592400659543 - 2.371485155120068*^-9*I}, {-0.05650592400659543 + 2.3714851446375582*^-9*I, 0.5000000002783436 - 4.1359030627651384*^-25*I}}
11.67	{{0.4999999997998602 - 1.0339757656912846*^-24*I, -0.05650872680274996 - 2.3453949754608805*^-9*I}, {-0.05650872680274996 + 2.3453949754608805*^-9*I, 0.5000000002001346 + 1.0339757656912846*^-24*I}}
11.68	{{0.49999999987590726 + 0.*I, -0.05651152470411172 - 2.317108521861342*^-9*I}, {-0.05651152470411172 + 2.317108521861342*^-9*I, 0.500000000124089 + 0.*I}}
11.69	{{0.4999999999497658 + 0.*I, -0.056514317723491525 - 2.2867295200848224*^-9*I}, {-0.05651431772349155 + 2.2867295200848224*^-9*I, 0.5000000000502361 + 0.*I}}
11.700000000000001	{{0.5000000000214024 - 1.2407709188295415*^-24*I, -0.05651710587365527 - 2.2543613468834784*^-9*I}, {-0.05651710587365524 + 2.2543613468834784*^-9*I, 0.4999999999785987 + 1.2407709188295415*^-24*I}}
11.71	{{0.5000000000907922 + 0.*I, -0.05651988916732517 - 2.22010691131207*^-9*I}, {-0.05651988916732517 + 2.22010691131207*^-9*I, 0.49999999990920074 + 0.*I}}
11.72	{{0.5000000001579262 + 0.*I, -0.05652266761718028 - 2.1840685488382946*^-9*I}, {-0.05652266761718028 + 2.184068538407423*^-9*I, 0.49999999984207544 + 0.*I}}
11.73	{{0.5000000002227741 + 0.*I, -0.05652544123585282 - 2.146347886606701*^-9*I}, {-0.05652544123585282 + 2.146347886606701*^-9*I, 0.4999999997772274 + 0.*I}}
11.74	{{0.5000000002853227 + 0.*I, -0.05652821003593261 - 2.10704578428126*^-9*I}, {-0.05652821003593264 + 2.1070457946950306*^-9*I, 0.49999999971467135 + 0.*I}}
11.75	{{0.500000000345573 + 0.*I, -0.056530974029967124 - 2.066262204481957*^-9*I}, {-0.056530974029967124 + 2.066262204481957*^-9*I, 0.4999999996544302 + 0.*I}}
11.76	{{0.5000000004035027 + 1.6543612251060553*^-24*I, -0.056533733230457156 - 2.024096086118243*^-9*I}, {-0.056533733230457156 + 2.024096086118243*^-9*I, 0.4999999995964963 - 1.6543612251060553*^-24*I}}
11.77	{{0.5000000004591161 + 2.0679515313825692*^-25*I, -0.05653648764986294 - 1.9806452934420293*^-9*I}, {-0.05653648764986294 + 1.9806452934420293*^-9*I, 0.4999999995408828 - 2.0679515313825692*^-25*I}}
11.78	{{0.5000000005124116 - 2.0679515313825692*^-25*I, -0.05653923730060059 - 1.9360064951921264*^-9*I}, {-0.05653923730060062 + 1.9360064951921264*^-9*I, 0.49999999948759044 + 2.0679515313825692*^-25*I}}
11.790000000000001	{{0.5000000005633909 - 8.271806125530277*^-25*I, -0.05654198219504311 - 1.8902750728755693*^-9*I}, {-0.05654198219504317 + 1.8902750832468326*^-9*I, 0.4999999994366171 + 8.271806125530277*^-25*I}}
11.8	{{0.5000000006120516 + 3.101927297073854*^-25*I, -0.05654472234552019 - 1.8435450581366795*^-9*I}, {-0.05654472234552019 + 1.8435450581366795*^-9*I, 0.4999999993879506 - 3.101927297073854*^-25*I}}
11.81	{{0.5000000006584054 + 0.*I, -0.056547457764319825 - 1.7959089956189888*^-9*I}, {-0.05654745776431985 + 1.7959089956189888*^-9*I, 0.4999999993415873 + 0.*I}}
11.82	{{0.5000000007024735 + 7.237830359838992*^-25*I, -0.05655018846368878 - 1.7474579129092485*^-9*I}, {-0.056550188463688755 + 1.7474579129092485*^-9*I, 0.49999999929752714 - 7.237830359838992*^-25*I}}
11.83	{{0.5000000007442559 - 2.0679515313825692*^-25*I, -0.05655291445582869 - 1.6982812109862442*^-9*I}, {-0.05655291445582869 + 1.698281221323749*^-9*I, 0.499999999255744 + 2.0679515313825692*^-25*I}}
11.84	{{0.5000000007837695 + 0.*I, -0.05655563575290076 - 1.6484666203370189*^-9*I}, {-0.05655563575290079 + 1.6484666203370189*^-9*I, 0.49999999921622296 + 0.*I}}
11.85	{{0.5000000008210435 + 1.0339757656912846*^-25*I, -0.05655835236702547 - 1.598100077975705*^-9*I}, {-0.0565583523670255 + 1.598100077975705*^-9*I, 0.49999999917895627 - 1.0339757656912846*^-25*I}}
11.86	{{0.5000000008560851 + 3.101927297073854*^-25*I, -0.05656106431027899 - 1.547265716685214*^-9*I}, {-0.05656106431027899 + 1.547265706372884*^-9*I, 0.4999999991439098 - 3.101927297073854*^-25*I}}
11.870000000000001	{{0.5000000008889298 + 7.237830359838992*^-25*I, -0.05656377159469875 - 1.4960457443970027*^-9*I}, {-0.05656377159469875 + 1.4960457547009682*^-9*I, 0.49999999911107207 - 7.237830359838992*^-25*I}}
11.88	{{0.5000000009195907 + 3.101927297073854*^-25*I, -0.05656647423227809 - 1.4445204666557585*^-9*I}, {-0.05656647423227809 + 1.4445204666557585*^-9*I, 0.4999999990804058 - 3.101927297073854*^-25*I}}
11.89	{{0.5000000009481024 + 1.2407709188295415*^-24*I, -0.05656917223497149 - 1.3927681325266915*^-9*I}, {-0.056569172234971515 + 1.3927681222394147*^-9*I, 0.49999999905188985 - 1.2407709188295415*^-24*I}}
11.9	{{0.500000000974502 + 0.*I, -0.05657186561469235 - 1.3408649339402435*^-9*I}, {-0.05657186561469235 + 1.3408649339402435*^-9*I, 0.49999999902550235 + 0.*I}}
11.91	{{0.500000000998803 - 1.6543612251060553*^-24*I, -0.05657455438331066 - 1.2888849727944308*^-9*I}, {-0.05657455438331066 + 1.2888849830650725*^-9*I, 0.49999999900119313 + 1.6543612251060553*^-24*I}}
11.92	{{0.5000000010210558 + 7.237830359838992*^-25*I, -0.05657723855265953 - 1.2369002011813039*^-9*I}, {-0.0565772385526595 + 1.2369001909189592*^-9*I, 0.4999999989789454 - 6.203854594147708*^-25*I}}
11.93	{{0.5000000010412866 + 0.*I, -0.05657991813452862 - 1.1849803298081785*^-9*I}, {-0.056579918134528645 + 1.1849803298081785*^-9*I, 0.4999999989587153 + 0.*I}}
11.94	{{0.5000000010595358 + 5.169878828456423*^-25*I, -0.05658259314066921 - 1.1331928943768175*^-9*I}, {-0.05658259314066921 + 1.1331928841310276*^-9*I, 0.4999999989404687 - 5.169878828456423*^-25*I}}
11.950000000000001	{{0.5000000010758372 - 7.237830359838992*^-25*I, -0.05658526358279092 - 1.0816031207458236*^-9*I}, {-0.056585263582790896 + 1.0816031207458236*^-9*I, 0.49999999892416236 + 7.237830359838992*^-25*I}}
11.96	{{0.5000000010902366 + 0.*I, -0.05658792947256491 - 1.0302739787436057*^-9*I}, {-0.05658792947256491 + 1.0302739787436057*^-9*I, 0.49999999890976193 + 0.*I}}
11.97	{{0.5000000011027741 + 1.0339757656912846*^-25*I, -0.056590590821622155 - 9.792661016188893*^-10*I}, {-0.05659059082162218 + 9.792661016188893*^-10*I, 0.49999999889722446 - 1.0339757656912846*^-25*I}}
11.98	{{0.5000000011134957 + 0.*I, -0.056593247641553907 - 9.286377914648628*^-10*I}, {-0.056593247641553907 + 9.286377914648628*^-10*I, 0.4999999988865108 + 0.*I}}
11.99	{{0.500000001122431 + 1.1890721305449773*^-24*I, -0.05659589994391043 - 8.784449978779071*^-10*I}, {-0.05659589994391043 + 8.784449978779071*^-10*I, 0.4999999988775623 - 1.1890721305449773*^-24*I}}
12.	{{0.5000000011296474 - 5.169878828456423*^-25*I, -0.056598547740206756 - 8.28741300577728*^-10*I}, {-0.05659854774020681 + 8.287413107741717*^-10*I, 0.4999999988703566 + 5.169878828456423*^-25*I}}
12.01	{{0.5000000011351695 + 2.0679515313825692*^-25*I, -0.05660119104191377 - 7.795779265098344*^-10*I}, {-0.05660119104191377 + 7.795779265098344*^-10*I, 0.49999999886482605 - 2.0679515313825692*^-25*I}}
12.02	{{0.5000000011390595 - 1.550963648536927*^-25*I, -0.05660382986046811 - 7.310036943161078*^-10*I}, {-0.05660382986046808 + 7.310036943161078*^-10*I, 0.49999999886093915 + 1.550963648536927*^-25*I}}
12.030000000000001	{{0.500000001141357 + 8.271806125530277*^-25*I, -0.05660646420726431 - 6.83065064551537*^-10*I}, {-0.05660646420726431 + 6.83065064551537*^-10*I, 0.4999999988586401 - 8.271806125530277*^-25*I}}
12.040000000000001	{{0.5000000011421148 - 1.4992648602523627*^-24*I, -0.056609094093660134 - 6.358061120602651*^-10*I}, {-0.056609094093660134 + 6.358061222240736*^-10*I, 0.4999999988578848 + 1.4992648602523627*^-24*I}}
12.05	{{0.5000000011413818 + 0.*I, -0.056611719530974186 - 5.892685630716358*^-10*I}, {-0.05661171953097416 + 5.892685630716358*^-10*I, 0.49999999885862384 + 0.*I}}
12.06	{{0.5000000011391931 - 4.1359030627651384*^-25*I, -0.05661434053048564 - 5.434917545272306*^-10*I}, {-0.05661434053048564 + 5.434917545272306*^-10*I, 0.4999999988607936 + 4.1359030627651384*^-25*I}}
12.07	{{0.5000000011356314 - 4.652890945610781*^-25*I, -0.05661695710344017 - 4.985126934442799*^-10*I}, {-0.05661695710344017 + 4.985127035837484*^-10*I, 0.4999999988643766 + 4.652890945610781*^-25*I}}
12.08	{{0.5000000011307081 - 5.945360652724886*^-25*I, -0.05661956926103809 - 4.543660738418165*^-10*I}, {-0.056619569261038116 + 4.543660738418165*^-10*I, 0.4999999988692833 + 5.945360652724886*^-25*I}}
12.09	{{0.5000000011245047 - 3.101927297073854*^-25*I, -0.056622177014449465 - 4.1108425138262686*^-10*I}, {-0.05662217701444944 + 4.1108425138262686*^-10*I, 0.49999999887549423 + 3.101927297073854*^-25*I}}
12.1	{{0.5000000011170569 - 2.5849394142282115*^-25*I, -0.05662478037480162 - 3.6869731749088387*^-10*I}, {-0.05662478037480159 + 3.6869731749088387*^-10*I, 0.49999999888294333 + 2.5849394142282115*^-25*I}}
12.11	{{0.5000000011084192 + 0.*I, -0.05662737935318654 - 3.272331004727959*^-10*I}, {-0.05662737935318657 + 3.272331004727959*^-10*I, 0.49999999889158336 + 0.*I}}
12.120000000000001	{{0.5000000010986417 + 2.3264454728053903*^-25*I, -0.05662997396065861 - 2.867171999863984*^-10*I}, {-0.05662997396065858 + 2.867171999863984*^-10*I, 0.4999999989013626 - 2.3264454728053903*^-25*I}}
12.13	{{0.5000000010877743 - 1.1890721305449773*^-24*I, -0.05663256420823437 - 2.471730142032083*^-10*I}, {-0.05663256420823437 + 2.471730242943437*^-10*I, 0.49999999891222924 + 1.1890721305449773*^-24*I}}
12.14	{{0.5000000010758665 - 2.1971985020939798*^-25*I, -0.0566351501068941 - 2.086217999229048*^-10*I}, {-0.0566351501068941 + 2.086217999229048*^-10*I, 0.4999999989241313 + 2.1971985020939798*^-25*I}}
12.15	{{0.5000000010629757 + 4.652890945610781*^-25*I, -0.05663773166758185 - 1.7108266459032533*^-10*I}, {-0.05663773166758185 + 1.7108265451519914*^-10*I, 0.499999998937025 - 4.52364397489937*^-25*I}}
12.16	{{0.500000001049152 - 2.1971985020939798*^-25*I, -0.05664030890120422 - 1.3457263141163646*^-10*I}, {-0.05664030890120425 + 1.3457263141163646*^-10*I, 0.49999999895086017 + 2.1971985020939798*^-25*I}}
12.17	{{0.5000000010344284 - 8.013312184107456*^-25*I, -0.05664288181862934 - 9.91067015964969*^-11*I}, {-0.05664288181862934 + 9.910671165566453*^-11*I, 0.49999999896557 + 8.077935669463161*^-25*I}}
12.18	{{0.5000000010188722 + 1.4023296322188047*^-24*I, -0.0566454504306928 - 6.469788346079695*^-11*I}, {-0.0566454504306928 + 6.469787340958975*^-11*I, 0.4999999989811227 - 1.4023296322188047*^-24*I}}
12.19	{{0.5000000010025322 + 8.885729236409477*^-25*I, -0.056648014748192144 - 3.1357193464591585*^-11*I}, {-0.056648014748192144 + 3.1357183421332256*^-11*I, 0.49999999899746916 - 8.885729236409477*^-25*I}}
12.200000000000001	{{0.5000000009854485 - 1.4479699687512716*^-24*I, -0.05665057478188784 + 9.062302975955032*^-13*I}, {-0.056650574781887814 - 9.062202622715252*^-13*I, 0.4999999990145524 + 1.4479699687512716*^-24*I}}
12.21	{{0.5000000009676681 + 5.751490196657771*^-25*I, -0.05665313054250523 + 3.2085078389786883*^-11*I}, {-0.056653130542505176 - 3.2085078389786883*^-11*I, 0.4999999990323235 - 5.751490196657771*^-25*I}}
12.22	{{0.5000000009492522 + 0.*I, -0.056655682040735456 + 6.217388890439819*^-11*I}, {-0.056655682040735456 - 6.217388890439819*^-11*I, 0.49999999905074966 + 0.*I}}
12.23	{{0.5000000009302291 + 0.*I, -0.05665822928723052 + 9.116892442386603*^-11*I}, {-0.056658229287230494 - 9.116892442386603*^-11*I, 0.49999999906976544 + 0.*I}}
12.24	{{0.5000000009106578 - 7.367077330550403*^-25*I, -0.056660772292610684 + 1.1906815308498065*^-10*I}, {-0.056660772292610684 - 1.190681430812735*^-10*I, 0.49999999908933845 + 7.367077330550403*^-25*I}}
12.25	{{0.500000000890578 + 0.*I, -0.05666331106745856 + 1.4587116338063532*^-10*I}, {-0.05666331106745856 - 1.4587116338063532*^-10*I, 0.4999999991094184 + 0.*I}}
12.26	{{0.5000000008700383 + 3.7481621506309067*^-25*I, -0.05666584562232238 + 1.715791530326603*^-10*I}, {-0.05666584562232238 - 1.715791630206334*^-10*I, 0.4999999991299654 - 3.7481621506309067*^-25*I}}
12.27	{{0.5000000008490738 + 0.*I, -0.05666837596771479 + 1.9619484695284332*^-10*I}, {-0.05666837596771482 - 1.9619484695284332*^-10*I, 0.49999999915092797 + 0.*I}}
12.280000000000001	{{0.5000000008277301 + 0.*I, -0.0566709021141138 + 2.197224146234632*^-10*I}, {-0.0566709021141138 - 2.197224146234632*^-10*I, 0.4999999991722666 + 0.*I}}
12.290000000000001	{{0.500000000806057 - 2.5849394142282115*^-26*I, -0.05667342407196391 + 2.421674567851923*^-10*I}, {-0.05667342407196391 - 2.421674567851923*^-10*I, 0.49999999919394816 + 2.5849394142282115*^-26*I}}
12.3	{{0.5000000007840775 + 0.*I, -0.056675941851672074 + 2.635369217910782*^-10*I}, {-0.056675941851672074 - 2.635369217910782*^-10*I, 0.4999999992159146 + 0.*I}}
12.31	{{0.5000000007618499 + 3.101927297073854*^-25*I, -0.05667845546361461 + 2.8383904665580725*^-10*I}, {-0.05667845546361461 - 2.8383905660466024*^-10*I, 0.49999999923814553 - 3.101927297073854*^-25*I}}
12.32	{{0.5000000007394043 - 3.101927297073854*^-25*I, -0.05668096491813049 + 3.030833227920057*^-10*I}, {-0.05668096491813049 - 3.030833227920057*^-10*I, 0.4999999992605936 + 3.101927297073854*^-25*I}}
12.33	{{0.5000000007167829 - 7.754818242684634*^-26*I, -0.05668347022552611 + 3.212803870896851*^-10*I}, {-0.05668347022552611 - 3.212803870896851*^-10*I, 0.49999999928322625 + 7.754818242684634*^-26*I}}
12.34	{{0.500000000694009 + 3.877409121342317*^-25*I, -0.05668597139607201 + 3.384420125648786*^-10*I}, {-0.05668597139607201 - 3.384420125648786*^-10*I, 0.49999999930599415 - 3.877409121342317*^-25*I}}
12.35	{{0.500000000671126 + 9.04728794979874*^-25*I, -0.056688468440006856 + 3.5458101963069583*^-10*I}, {-0.05668846844000683 - 3.5458102954847185*^-10*I, 0.49999999932886985 - 9.04728794979874*^-25*I}}
12.36	{{0.5000000006481726 - 3.618915179919496*^-25*I, -0.05669096136753521 + 3.6971124727871335*^-10*I}, {-0.05669096136753518 - 3.6971124727871335*^-10*I, 0.4999999993518238 + 3.618915179919496*^-25*I}}
12.370000000000001	{{0.5000000006251791 + 5.169878828456423*^-26*I, -0.056693450188827405 + 3.838474453211681*^-10*I}, {-0.05669345018882743 - 3.838474453211681*^-10*I, 0.4999999993748202 - 5.169878828456423*^-26*I}}
12.38	{{0.50000000060217 + 0.*I, -0.056695934914019724 + 3.9700526633289765*^-10*I}, {-0.056695934914019724 - 3.9700526633289765*^-10*I, 0.49999999939781925 + 0.*I}}
12.39	{{0.500000000579189 - 2.5849394142282115*^-25*I, -0.05669841555321739 + 4.0920118383051835*^-10*I}, {-0.05669841555321739 - 4.0920118383051835*^-10*I, 0.49999999942080353 + 2.5849394142282115*^-25*I}}
12.4	{{0.5000000005562593 - 2.5849394142282115*^-26*I, -0.05670089211648979 + 4.204524409189761*^-10*I}, {-0.05670089211648979 - 4.204524409189761*^-10*I, 0.4999999994437363 + 2.5849394142282115*^-26*I}}
12.41	{{0.5000000005334087 + 0.*I, -0.05670336461387471 + 4.3077699478169374*^-10*I}, {-0.05670336461387465 - 4.3077699478169374*^-10*I, 0.49999999946658874 + 0.*I}}
12.42	{{0.5000000005106632 + 0.*I, -0.05670583305537638 + 4.4019346205635887*^-10*I}, {-0.05670583305537641 - 4.4019346205635887*^-10*I, 0.4999999994893319 + 0.*I}}
12.43	{{0.500000000488058 + 5.169878828456423*^-25*I, -0.05670829745096745 + 4.4872106517435103*^-10*I}, {-0.05670829745096745 - 4.4872106517435103*^-10*I, 0.49999999951194823 - 5.169878828456423*^-25*I}}
12.44	{{0.5000000004656041 + 2.5849394142282115*^-26*I, -0.056710757810585516 + 4.563795846605849*^-10*I}, {-0.056710757810585516 - 4.5637957481202905*^-10*I, 0.49999999953439844 - 5.169878828456423*^-26*I}}
12.450000000000001	{{0.5000000004433283 - 3.618915179919496*^-25*I, -0.056713214144137186 + 4.631892829911866*^-10*I}, {-0.05671321414413716 - 4.631892829911866*^-10*I, 0.4999999995566616 + 3.618915179919496*^-25*I}}
12.46	{{0.5000000004212702 + 2.0679515313825692*^-25*I, -0.056715666461498976 + 4.691708985640527*^-10*I}, {-0.056715666461499004 - 4.691709083973569*^-10*I, 0.4999999995787315 - 2.5849394142282115*^-25*I}}
12.47	{{0.5000000003994335 - 5.686866711302065*^-25*I, -0.056718114772510125 + 4.743455719057539*^-10*I}, {-0.05671811477251015 - 4.743455719057539*^-10*I, 0.49999999960056823 + 5.686866711302065*^-25*I}}
12.48	{{0.5000000003778414 - 7.237830359838992*^-25*I, -0.05672055908698104 + 4.787347781751705*^-10*I}, {-0.05672055908698104 - 4.78734768357071*^-10*I, 0.4999999996221537 + 7.237830359838992*^-25*I}}
12.49	{{0.5000000003565188 + 4.652890945610781*^-25*I, -0.05672299941469003 + 4.823603003196038*^-10*I}, {-0.05672299941469003 - 4.823603003196038*^-10*I, 0.49999999964347386 - 4.652890945610781*^-25*I}}
12.5	{{0.5000000003354877 - 3.101927297073854*^-25*I, -0.056725435765383136 + 4.852442084013973*^-10*I}, {-0.056725435765383136 - 4.852442084013973*^-10*I, 0.4999999996645136 + 3.101927297073854*^-25*I}}
12.51	{{0.5000000003147507 + 0.*I, -0.056727868148773175 + 4.874087716396677*^-10*I}, {-0.05672786814877315 - 4.874087716396677*^-10*I, 0.4999999996852409 + 0.*I}}
12.52	{{0.500000000294342 - 3.101927297073854*^-25*I, -0.056730296574544425 + 4.888764454920219*^-10*I}, {-0.056730296574544425 - 4.888764357041915*^-10*I, 0.49999999970565734 + 3.618915179919496*^-25*I}}
12.530000000000001	{{0.500000000274268 - 3.618915179919496*^-25*I, -0.05673272105234714 + 4.896698062617067*^-10*I}, {-0.05673272105234714 - 4.896697964814147*^-10*I, 0.4999999997257385 + 4.1359030627651384*^-25*I}}
12.540000000000001	{{0.5000000002545361 + 0.*I, -0.05673514159179996 + 4.898115361559108*^-10*I}, {-0.05673514159179996 - 4.898115361559108*^-10*I, 0.4999999997454634 + 0.*I}}
12.55	{{0.5000000002351757 - 2.5849394142282115*^-25*I, -0.05673755820249338 + 4.893243853090083*^-10*I}, {-0.05673755820249335 - 4.893243853090083*^-10*I, 0.4999999997648348 + 2.5849394142282115*^-25*I}}
12.56	{{0.5000000002161857 + 2.5849394142282115*^-25*I, -0.05673997089398314 + 4.882311060359642*^-10*I}, {-0.05673997089398314 - 4.882311157937109*^-10*I, 0.4999999997838273 - 2.0679515313825692*^-25*I}}
12.57	{{0.50000000019758 - 4.1359030627651384*^-25*I, -0.05674237967579604 + 4.865544667340226*^-10*I}, {-0.056742379675795984 - 4.86554456983768*^-10*I, 0.4999999998024317 + 4.1359030627651384*^-25*I}}
12.58	{{0.5000000001793663 + 4.652890945610781*^-25*I, -0.056744784557426986 + 4.843171404185926*^-10*I}, {-0.056744784557427014 - 4.843171404185926*^-10*I, 0.4999999998206356 - 4.652890945610781*^-25*I}}
12.59	{{0.5000000001615619 + 0.*I, -0.056747185548342155 + 4.815417703686797*^-10*I}, {-0.05674718554834213 - 4.815417703686797*^-10*I, 0.4999999998384367 + 0.*I}}
12.6	{{0.5000000001441784 + 2.0679515313825692*^-25*I, -0.05674958265797586 + 4.782508617337879*^-10*I}, {-0.05674958265797583 - 4.782508714616348*^-10*I, 0.49999999985583 - 1.550963648536927*^-25*I}}
12.61	{{0.5000000001272094 + 5.169878828456423*^-26*I, -0.05675197589573003 + 4.744668110884046*^-10*I}, {-0.05675197589573 - 4.744668013680041*^-10*I, 0.4999999998727931 - 1.0339757656912846*^-25*I}}
12.620000000000001	{{0.500000000110673 + 3.101927297073854*^-25*I, -0.056754365270979656 + 4.70211801229647*^-10*I}, {-0.05675436527097971 - 4.70211801229647*^-10*I, 0.49999999988933114 - 3.101927297073854*^-25*I}}
12.63	{{0.5000000000945688 + 1.2924697071141057*^-25*I, -0.056756750793066996 + 4.6550787736306613*^-10*I}, {-0.056756750793066996 - 4.6550786765752454*^-10*I, 0.4999999999054312 - 1.0339757656912846*^-25*I}}
12.64	{{0.5000000000789064 + 0.*I, -0.05675913247130562 + 4.603768254708081*^-10*I}, {-0.05675913247130562 - 4.603768254708081*^-10*I, 0.4999999999210927 + 0.*I}}
12.65	{{0.5000000000636915 + 3.360421238496675*^-25*I, -0.05676151031497892 + 4.548402269998176*^-10*I}, {-0.05676151031497892 - 4.548402269998176*^-10*I, 0.4999999999363123 - 3.360421238496675*^-25*I}}
12.66	{{0.5000000000489166 + 2.5849394142282115*^-26*I, -0.0567638843333384 + 4.489193790474081*^-10*I}, {-0.056763884333338344 - 4.4891938873074616*^-10*I, 0.49999999995107514 - 2.5849394142282115*^-26*I}}
12.67	{{0.5000000000346055 + 0.*I, -0.0567662545356101 + 4.42635322643276*^-10*I}, {-0.0567662545356101 - 4.42635322643276*^-10*I, 0.49999999996539934 + 0.*I}}
12.68	{{0.5000000000207415 - 1.0339757656912846*^-25*I, -0.0567686209309857 + 4.3600877065748686*^-10*I}, {-0.05676862093098567 - 4.3600877065748686*^-10*I, 0.49999999997926337 + 1.0339757656912846*^-25*I}}
12.69	{{0.5000000000073261 + 0.*I, -0.056770983528629415 + 4.29060138733132*^-10*I}, {-0.05677098352862944 - 4.29060138733132*^-10*I, 0.4999999999926661 + 0.*I}}
12.700000000000001	{{0.4999999999943796 + 0.*I, -0.05677334233767839 + 4.218095097285021*^-10*I}, {-0.05677334233767842 - 4.2180950007461155*^-10*I, 0.5000000000056253 + 0.*I}}
12.71	{{0.4999999999818795 + 0.*I, -0.05677569736723562 + 4.1427659952262026*^-10*I}, {-0.05677569736723562 - 4.1427659952262026*^-10*I, 0.5000000000181183 + 0.*I}}
12.72	{{0.4999999999698399 + 7.754818242684634*^-26*I, -0.05677804862637928 + 4.064807868046059*^-10*I}, {-0.05677804862637925 - 4.0648079644383937*^-10*I, 0.5000000000301597 - 7.754818242684634*^-26*I}}
12.73	{{0.49999999995825534 - 1.0339757656912846*^-25*I, -0.05678039612415614 + 3.984410764475062*^-10*I}, {-0.05678039612415611 - 3.984410764475062*^-10*I, 0.5000000000417459 + 1.0339757656912846*^-25*I}}
12.74	{{0.4999999999471203 + 2.5849394142282115*^-25*I, -0.05678273986958435 + 3.9017606416118125*^-10*I}, {-0.05678273986958435 - 3.9017606416118125*^-10*I, 0.5000000000528741 - 2.5849394142282115*^-25*I}}
12.75	{{0.499999999936441 + 0.*I, -0.05678507987165465 + 3.8170396970763543*^-10*I}, {-0.05678507987165468 - 3.8170396970763543*^-10*I, 0.5000000000635546 + 0.*I}}
12.76	{{0.49999999992621075 - 1.2924697071141057*^-25*I, -0.05678741613932753 + 3.7304260374265456*^-10*I}, {-0.0567874161393275 - 3.7304260374265456*^-10*I, 0.5000000000737856 + 1.2924697071141057*^-25*I}}
12.77	{{0.49999999991643407 + 0.*I, -0.05678974868153605 + 3.6420936462986443*^-10*I}, {-0.05678974868153605 - 3.6420936462986443*^-10*I, 0.5000000000835775 + 0.*I}}
12.780000000000001	{{0.4999999999070862 + 5.169878828456423*^-26*I, -0.05679207750718204 + 3.552212314506696*^-10*I}, {-0.05679207750718199 - 3.552212314506696*^-10*I, 0.5000000000929123 - 5.169878828456423*^-26*I}}
12.790000000000001	{{0.4999999998981811 + 0.*I, -0.05679440262514279 + 3.4609475799008847*^-10*I}, {-0.05679440262514285 - 3.4609475799008847*^-10*I, 0.5000000001018119 + 0.*I}}
12.8	{{0.4999999998897218 + 2.5849394142282115*^-25*I, -0.056796724044267 + 3.3684606765854*^-10*I}, {-0.05679672404426697 - 3.3684606765854*^-10*I, 0.5000000001102874 - 2.5849394142282115*^-25*I}}
12.81	{{0.4999999998816772 - 7.754818242684634*^-26*I, -0.056799041773370446 + 3.2749084452292525*^-10*I}, {-0.056799041773370446 - 3.2749085409674804*^-10*I, 0.5000000001183175 + 5.169878828456423*^-26*I}}
12.82	{{0.49999999987406696 + 0.*I, -0.056801355821247485 + 3.180443539154933*^-10*I}, {-0.05680135582124751 - 3.180443539154933*^-10*I, 0.5000000001259315 + 0.*I}}
12.83	{{0.4999999998668777 + 5.169878828456423*^-26*I, -0.05680366619666022 + 3.0852139205567914*^-10*I}, {-0.056803666196660246 - 3.0852139205567914*^-10*I, 0.5000000001331268 - 5.169878828456423*^-26*I}}
12.84	{{0.4999999998600946 + 2.5849394142282115*^-26*I, -0.05680597290834363 + 2.9893633218749494*^-10*I}, {-0.05680597290834363 - 2.9893633218749494*^-10*I, 0.5000000001399001 - 2.5849394142282115*^-26*I}}
12.85	{{0.4999999998537288 + 0.*I, -0.05680827596500693 + 2.893030996515632*^-10*I}, {-0.0568082759650069 - 2.893030996515632*^-10*I, 0.5000000001462743 + 0.*I}}
12.86	{{0.4999999998477627 + 3.360421238496675*^-25*I, -0.056810575375329575 + 2.796351763784239*^-10*I}, {-0.05681057537532955 - 2.796351763784239*^-10*I, 0.5000000001522448 - 3.360421238496675*^-25*I}}
12.870000000000001	{{0.49999999984218263 + 0.*I, -0.05681287114796335 + 2.6994560602220286*^-10*I}, {-0.056812871147963295 - 2.699455964914978*^-10*I, 0.5000000001578104 + 0.*I}}
12.88	{{0.4999999998370014 + 0.*I, -0.056815163291535936 + 2.6024697112674816*^-10*I}, {-0.056815163291535936 - 2.6024697112674816*^-10*I, 0.500000000162998 + 0.*I}}
12.89	{{0.4999999998321994 - 1.2924697071141057*^-25*I, -0.05681745181464409 + 2.5055144236014205*^-10*I}, {-0.056817451814644065 - 2.5055144236014205*^-10*I, 0.5000000001678017 + 1.2924697071141057*^-25*I}}
12.9	{{0.499999999827772 + 2.0679515313825692*^-25*I, -0.056819736725859465 + 2.4087073774907597*^-10*I}, {-0.056819736725859465 - 2.4087072823978485*^-10*I, 0.5000000001722315 - 1.809457589959748*^-25*I}}
12.91	{{0.4999999998237126 + 0.*I, -0.05682201803372583 + 2.312161253830825*^-10*I}, {-0.056822018033725774 - 2.312161253830825*^-10*I, 0.5000000001762955 + 0.*I}}
12.92	{{0.49999999982000787 + 0.*I, -0.05682429574675993 + 2.2159846932968387*^-10*I}, {-0.05682429574675993 - 2.2159846932968387*^-10*I, 0.5000000001799957 + 0.*I}}
12.93	{{0.4999999998166553 + 3.877409121342317*^-26*I, -0.05682656987345236 + 2.120281809284116*^-10*I}, {-0.05682656987345236 - 2.1202819041638457*^-10*I, 0.5000000001833451 - 3.877409121342317*^-26*I}}
12.94	{{0.4999999998136423 + 9.04728794979874*^-26*I, -0.056828840422266436 + 2.025152750271553*^-10*I}, {-0.056828840422266436 - 2.0251526554626717*^-10*I, 0.5000000001863469 - 9.04728794979874*^-26*I}}
12.950000000000001	{{0.4999999998109804 + 0.*I, -0.0568311074016411 + 1.9306929847551274*^-10*I}, {-0.0568311074016411 - 1.9306929847551274*^-10*I, 0.5000000001890287 + 0.*I}}
12.96	{{0.4999999998086271 - 2.8434333556510326*^-25*I, -0.0568333708199831 + 1.8369942498320463*^-10*I}, {-0.0568333708199831 - 1.8369943444995453*^-10*I, 0.5000000001913643 + 2.972680326362443*^-25*I}}
12.97	{{0.49999999980660176 + 1.2924697071141057*^-25*I, -0.056835630685679595 + 1.7441441273855298*^-10*I}, {-0.05683563068567962 - 1.7441441273855298*^-10*I, 0.5000000001933896 - 1.2924697071141057*^-25*I}}
12.98	{{0.49999999980489573 - 2.5849394142282115*^-26*I, -0.05683788700708825 + 1.6522259089776906*^-10*I}, {-0.05683788700708822 - 1.6522259089776906*^-10*I, 0.5000000001951125 + 2.5849394142282115*^-26*I}}
12.99	{{0.49999999980348153 + 0.*I, -0.056840139792538436 + 1.561319078292679*^-10*I}, {-0.056840139792538436 - 1.561319078292679*^-10*I, 0.5000000001965225 + 0.*I}}
13.	{{0.4999999998023655 - 1.0339757656912846*^-25*I, -0.056842389050337394 + 1.4714990862722653*^-10*I}, {-0.056842389050337394 - 1.4714991806582576*^-10*I, 0.5000000001976428 + 1.0339757656912846*^-25*I}}
13.01	{{0.4999999998015303 + 0.*I, -0.056844634788763476 + 1.3828376956561453*^-10*I}, {-0.056844634788763476 - 1.3828376956561453*^-10*I, 0.5000000001984732 + 0.*I}}
13.02	{{0.49999999980097365 - 9.04728794979874*^-26*I, -0.0568468770160713 + 1.2954025723054577*^-10*I}, {-0.0568468770160713 - 1.2954025723054577*^-10*I, 0.5000000001990287 + 9.04728794979874*^-26*I}}
13.030000000000001	{{0.49999999980069065 + 0.*I, -0.056849115740488704 + 1.2092578221782772*^-10*I}, {-0.056849115740488704 - 1.2092578221782772*^-10*I, 0.5000000001993211 + 0.*I}}
13.040000000000001	{{0.4999999998006557 + 0.*I, -0.056851350970215986 + 1.1244638219928317*^-10*I}, {-0.05685135097021596 - 1.1244638219928317*^-10*I, 0.5000000001993423 + 0.*I}}
13.05	{{0.4999999998008757 - 6.462348535570529*^-26*I, -0.05685358271343144 + 1.041077287415169*^-10*I}, {-0.056853582713431466 - 1.0410773814516176*^-10*I, 0.5000000001991167 + 6.462348535570529*^-26*I}}
13.06	{{0.49999999980134746 - 9.04728794979874*^-26*I, -0.05685581097828696 + 9.591515773617324*^-11*I}, {-0.056855810978286986 - 9.591515773617324*^-11*I, 0.500000000198658 + 9.04728794979874*^-26*I}}
13.07	{{0.4999999998020468 + 0.*I, -0.056858035772905935 + 8.787362940506772*^-11*I}, {-0.056858035772905935 - 8.787362940506772*^-11*I, 0.5000000001979591 + 0.*I}}
13.08	{{0.4999999998029671 + 5.816113682013476*^-26*I, -0.05686025710538939 + 7.998778242755598*^-11*I}, {-0.05686025710538942 - 7.998778242755598*^-11*I, 0.500000000197031 - 5.816113682013476*^-26*I}}
13.09	{{0.49999999980411225 - 1.2924697071141057*^-25*I, -0.05686247498381372 + 7.226191292290081*^-11*I}, {-0.05686247498381375 - 7.22619222987675*^-11*I, 0.5000000001958942 + 1.2924697071141057*^-25*I}}
13.1	{{0.4999999998054572 + 5.169878828456423*^-26*I, -0.05686468941622702 + 6.470000982708596*^-11*I}, {-0.05686468941622699 - 6.470000982708596*^-11*I, 0.5000000001945408 - 5.169878828456423*^-26*I}}
13.11	{{0.49999999980700693 + 1.6478988765704848*^-25*I, -0.056866900410656146 + 5.7305715291300657*^-11*I}, {-0.056866900410656174 - 5.7305715291300657*^-11*I, 0.5000000001929927 - 1.6478988765704848*^-25*I}}
13.120000000000001	{{0.4999999998087514 + 9.693522803355793*^-27*I, -0.056869107975100835 + 5.0082378869111754*^-11*I}, {-0.056869107975100835 - 5.0082378869111754*^-11*I, 0.500000000191257 - 9.693522803355793*^-27*I}}
13.13	{{0.4999999998106696 - 7.431700815906108*^-26*I, -0.05687131211753532 + 4.303303672909271*^-11*I}, {-0.05687131211753535 - 4.3033046077344405*^-11*I, 0.5000000001893291 + 7.431700815906108*^-26*I}}
13.14	{{0.49999999981276555 + 6.462348535570529*^-27*I, -0.05687351284591144 + 3.616045171846031*^-11*I}, {-0.05687351284591144 - 3.6160442377087043*^-11*I, 0.5000000001872295 - 6.462348535570529*^-27*I}}
13.15	{{0.49999999981502913 - 6.462348535570529*^-27*I, -0.056875710168155125 + 2.946705060106825*^-11*I}, {-0.0568757101681551 - 2.946705060106825*^-11*I, 0.5000000001849646 + 6.462348535570529*^-27*I}}
13.16	{{0.4999999998174589 - 5.492996255234949*^-26*I, -0.05687790409216861 + 2.2955024827648998*^-11*I}, {-0.05687790409216861 - 2.2955024827648998*^-11*I, 0.5000000001825492 + 5.492996255234949*^-26*I}}
13.17	{{0.49999999982002524 + 3.2311742677852644*^-27*I, -0.056880094625826605 + 1.6626267761815833*^-11*I}, {-0.056880094625826605 - 1.6626267761815833*^-11*I, 0.5000000001799698 - 3.2311742677852644*^-27*I}}
13.18	{{0.4999999998227377 + 9.774302160050425*^-26*I, -0.05688228177698393 + 1.0482409985274987*^-11*I}, {-0.05688228177698393 - 1.0482409985274987*^-11*I, 0.5000000001772517 - 9.774302160050425*^-26*I}}
13.19	{{0.4999999998255944 - 6.866245319043687*^-26*I, -0.05688446555346968 + 4.524821872351618*^-12*I}, {-0.05688446555346971 - 4.524821872351618*^-12*I, 0.5000000001744088 + 6.866245319043687*^-26*I}}
13.200000000000001	{{0.4999999998285791 + 2.3143285693011956*^-25*I, -0.056886645963087595 - 1.2453745528487908*^-12*I}, {-0.056886645963087595 + 1.2453838531625961*^-12*I, 0.5000000001714405 - 2.3153383112598785*^-25*I}}
13.21	{{0.49999999983166743 + 6.664296927307108*^-26*I, -0.05688882301361586 - 6.827321703638227*^-12*I}, {-0.056888823013615836 + 6.827321703638227*^-12*I, 0.5000000001683375 - 6.664296927307108*^-26*I}}
13.22	{{0.4999999998348692 + 0.*I, -0.05689099671281314 - 1.222037281354984*^-11*I}, {-0.05689099671281311 + 1.222037281354984*^-11*I, 0.500000000165125 + 0.*I}}
13.23	{{0.49999999983818144 + 7.270142102516845*^-26*I, -0.056893167068412326 - 1.7424131374181913*^-11*I}, {-0.056893167068412354 + 1.7424131374181913*^-11*I, 0.5000000001618143 - 7.270142102516845*^-26*I}}
13.24	{{0.4999999998415936 + 5.00832011506716*^-26*I, -0.05689533408812167 - 2.243842087604033*^-11*I}, {-0.05689533408812167 + 2.243842087604033*^-11*I, 0.5000000001584102 - 5.00832011506716*^-26*I}}
13.25	{{0.49999999984508237 - 2.0841074027214955*^-25*I, -0.05689749777962483 - 2.7263287141739345*^-11*I}, {-0.056897497779624856 + 2.7263277875367783*^-11*I, 0.5000000001549031 + 2.0841074027214955*^-25*I}}
13.26	{{0.49999999984867016 - 2.455692443516801*^-25*I, -0.05689965815058637 - 3.1898972900415477*^-11*I}, {-0.05689965815058637 + 3.189896364080274*^-11*I, 0.5000000001513298 + 2.455692443516801*^-25*I}}
13.27	{{0.4999999998523206 + 6.139231108792002*^-26*I, -0.05690181520864132 - 3.634593414379235*^-11*I}, {-0.056901815208641265 + 3.634593414379235*^-11*I, 0.5000000001476679 - 6.139231108792002*^-26*I}}
13.280000000000001	{{0.49999999985605026 + 3.877409121342317*^-26*I, -0.056903968961406454 - 4.0604833329900455*^-11*I}, {-0.056903968961406426 + 4.0604833329900455*^-11*I, 0.5000000001439475 - 3.877409121342317*^-26*I}}
13.290000000000001	{{0.49999999985983645 - 2.908056841006738*^-26*I, -0.05690611941647172 - 4.4676509554015526*^-11*I}, {-0.05690611941647172 + 4.4676509554015526*^-11*I, 0.500000000140159 + 2.908056841006738*^-26*I}}
13.3	{{0.49999999986368154 + 5.492996255234949*^-26*I, -0.056908266581405964 - 4.8561990434051805*^-11*I}, {-0.05690826658140599 + 4.8561990434051805*^-11*I, 0.5000000001363182 - 5.492996255234949*^-26*I}}
13.31	{{0.4999999998675785 + 1.0339757656912846*^-25*I, -0.056910410463754085 - 5.2262476304416505*^-11*I}, {-0.056910410463754085 + 5.2262485530382085*^-11*I, 0.5000000001324306 - 1.0339757656912846*^-25*I}}
13.32	{{0.49999999987151234 - 5.816113682013476*^-26*I, -0.05691255107103699 - 5.5779356785066137*^-11*I}, {-0.05691255107103696 + 5.5779356785066137*^-11*I, 0.5000000001284939 + 5.816113682013476*^-26*I}}
13.33	{{0.4999999998754793 - 6.462348535570529*^-26*I, -0.056914688410753866 - 5.911415822348045*^-11*I}, {-0.05691468841075384 + 5.911415822348045*^-11*I, 0.5000000001245163 + 6.462348535570529*^-26*I}}
13.34	{{0.499999999879487 - 7.108583389127582*^-26*I, -0.05691682249038227 - 6.226858346389672*^-11*I}, {-0.056916822490382296 + 6.226858346389672*^-11*I, 0.5000000001205177 + 7.108583389127582*^-26*I}}
13.35	{{0.49999999988350996 + 0.*I, -0.05691895331737304 - 6.524448248925306*^-11*I}, {-0.05691895331737304 + 6.524448248925306*^-11*I, 0.500000000116484 + 0.*I}}
13.36	{{0.4999999998875685 + 0.*I, -0.05692108089916004 - 6.804385080813884*^-11*I}, {-0.05692108089916001 + 6.804385080813884*^-11*I, 0.5000000001124468 + 0.*I}}
13.370000000000001	{{0.4999999998916129 + 7.754818242684634*^-26*I, -0.05692320524314601 - 7.06688232954552*^-11*I}, {-0.05692320524314598 + 7.06688232954552*^-11*I, 0.5000000001083678 - 7.754818242684634*^-26*I}}
13.38	{{0.4999999998956911 - 1.4217166778255163*^-25*I, -0.05692532635672229 - 7.312167268892573*^-11*I}, {-0.05692532635672229 + 7.312166350965852*^-11*I, 0.5000000001043052 + 1.4217166778255163*^-25*I}}
13.39	{{0.4999999998997679 + 6.462348535570529*^-27*I, -0.05692744424724866 - 7.540478061346833*^-11*I}, {-0.05692744424724866 + 7.540478061346833*^-11*I, 0.5000000001002347 - 6.462348535570529*^-27*I}}
13.4	{{0.4999999999038342 + 0.*I, -0.05692955892206514 - 7.752067751517228*^-11*I}, {-0.05692955892206511 + 7.752067751517228*^-11*I, 0.5000000000961569 + 0.*I}}
13.41	{{0.49999999990790644 + 0.*I, -0.05693167038849242 - 7.947199086715614*^-11*I}, {-0.05693167038849245 + 7.947199086715614*^-11*I, 0.5000000000920984 + 0.*I}}
13.42	{{0.49999999991195554 - 3.877409121342317*^-26*I, -0.05693377865382379 - 8.126146228391757*^-11*I}, {-0.05693377865382379 + 8.126146228391757*^-11*I, 0.5000000000880394 + 3.877409121342317*^-26*I}}
13.43	{{0.49999999991599975 - 1.550963648536927*^-25*I, -0.0569358837253362 - 8.289194173450036*^-11*I}, {-0.05693588372533617 + 8.289193258830148*^-11*I, 0.5000000000840076 + 1.550963648536927*^-25*I}}
13.44	{{0.4999999999200171 + 1.0985992510469899*^-25*I, -0.056937985610279435 - 8.43663543999367*^-11*I}, {-0.05693798561027946 + 8.436636353955041*^-11*I, 0.5000000000799898 - 1.0985992510469899*^-25*I}}
13.450000000000001	{{0.499999999924008 + 7.108583389127582*^-26*I, -0.056940084315884154 - 8.568776360873945*^-11*I}, {-0.056940084315884126 + 8.568776360873945*^-11*I, 0.5000000000759951 - 7.108583389127582*^-26*I}}
13.46	{{0.49999999992796706 - 3.2311742677852644*^-26*I, -0.05694217984935837 - 8.685927838896088*^-11*I}, {-0.05694217984935837 + 8.685926926248921*^-11*I, 0.5000000000720262 + 2.5849394142282115*^-26*I}}
13.47	{{0.49999999993190264 + 7.108583389127582*^-26*I, -0.05694427221789006 - 8.788408913578249*^-11*I}, {-0.05694427221789006 + 8.788409825569731*^-11*I, 0.5000000000680997 - 7.108583389127582*^-26*I}}
13.48	{{0.4999999999357949 + 4.52364397489937*^-26*I, -0.056946361428641956 - 8.876550316390753*^-11*I}, {-0.05694636142864193 + 8.876550316390753*^-11*I, 0.5000000000642033 - 4.52364397489937*^-26*I}}
13.49	{{0.49999999993965427 - 2.5849394142282115*^-26*I, -0.05694844748875885 - 8.950685265013137*^-11*I}, {-0.056948447488758824 + 8.950685265013137*^-11*I, 0.5000000000603546 + 2.5849394142282115*^-26*I}}
13.5	{{0.4999999999434618 - 1.9387045606711586*^-26*I, -0.0569505304053608 - 9.011156226646941*^-11*I}, {-0.056950530405360855 + 9.011155316616898*^-11*I, 0.5000000000565421 + 1.9387045606711586*^-26*I}}
13.51	{{0.49999999994721955 - 2.5849394142282115*^-26*I, -0.0569526101855484 - 9.05830892496289*^-11*I}, {-0.05695261018554845 + 9.05830983434099*^-11*I, 0.5000000000527745 + 3.2311742677852644*^-26*I}}
13.52	{{0.4999999999509327 - 3.2311742677852644*^-26*I, -0.056954686836401175 - 9.092499099047067*^-11*I}, {-0.0569546868364012 + 9.092499099047067*^-11*I, 0.5000000000490628 + 3.2311742677852644*^-26*I}}
13.530000000000001	{{0.49999999995459177 + 3.2311742677852644*^-26*I, -0.056956760364976544 - 9.114083346165011*^-11*I}, {-0.056956760364976544 + 9.11408243808801*^-11*I, 0.5000000000454043 - 3.877409121342317*^-26*I}}
13.540000000000001	{{0.4999999999581901 - 4.52364397489937*^-26*I, -0.056958830778309794 - 9.123423165794928*^-11*I}, {-0.056958830778309766 + 9.123423165794928*^-11*I, 0.5000000000417981 + 4.52364397489937*^-26*I}}
13.55	{{0.4999999999617452 - 2.5849394142282115*^-26*I, -0.05696089808341859 - 9.120886270405834*^-11*I}, {-0.05696089808341859 + 9.120886270405834*^-11*I, 0.5000000000382672 + 2.5849394142282115*^-26*I}}
13.56	{{0.49999999996522315 + 8.401053096241687*^-26*I, -0.056962962287293556 - 9.106842005325189*^-11*I}, {-0.05696296228729361 + 9.106842005325189*^-11*I, 0.5000000000347827 - 8.401053096241687*^-26*I}}
13.57	{{0.49999999996863653 + 5.816113682013476*^-26*I, -0.05696502339690959 - 9.08166313133612*^-11*I}, {-0.05696502339690959 + 9.08166313133612*^-11*I, 0.500000000031362 - 5.816113682013476*^-26*I}}
13.58	{{0.4999999999719853 + 1.2924697071141057*^-26*I, -0.05696708141921902 - 9.04572489003299*^-11*I}, {-0.056967081419218996 + 9.04572489003299*^-11*I, 0.50000000002801 - 1.2924697071141057*^-26*I}}
13.59	{{0.49999999997526445 - 6.462348535570529*^-27*I, -0.05696913636115328 - 8.999404982463315*^-11*I}, {-0.05696913636115328 + 8.999404078267417*^-11*I, 0.5000000000247261 + 1.2924697071141057*^-26*I}}
13.6	{{0.499999999978477 + 6.462348535570529*^-26*I, -0.056971188229623354 - 8.943080390736382*^-11*I}, {-0.056971188229623354 + 8.943081294288642*^-11*I, 0.500000000021517 - 6.462348535570529*^-26*I}}
13.61	{{0.4999999999816185 + 3.877409121342317*^-26*I, -0.05697323703151916 - 8.877133699276043*^-11*I}, {-0.056973237031519186 + 8.877133699276043*^-11*I, 0.500000000018382 - 3.877409121342317*^-26*I}}
13.620000000000001	{{0.49999999998468914 + 0.*I, -0.05697528277371047 - 8.801944056331802*^-11*I}, {-0.05697528277371053 + 8.801943154064074*^-11*I, 0.5000000000153251 + 0.*I}}
13.63	{{0.4999999999876691 - 4.52364397489937*^-26*I, -0.0569773254630441 - 8.717891253618648*^-11*I}, {-0.0569773254630441 + 8.717891253618648*^-11*I, 0.5000000000123292 + 4.52364397489937*^-26*I}}
13.64	{{0.4999999999905854 + 6.462348535570529*^-26*I, -0.05697936510635193 - 8.625357091905435*^-11*I}, {-0.05697936510635196 + 8.625357091905435*^-11*I, 0.5000000000094247 - 6.462348535570529*^-26*I}}
13.65	{{0.4999999999934149 - 1.9387045606711586*^-26*I, -0.05698140171043958 - 8.524720895087393*^-11*I}, {-0.05698140171043958 + 8.524720895087393*^-11*I, 0.5000000000065907 + 1.9387045606711586*^-26*I}}
13.66	{{0.4999999999961597 + 3.877409121342317*^-26*I, -0.05698343528209532 - 8.4163613481457*^-11*I}, {-0.05698343528209529 + 8.4163613481457*^-11*I, 0.5000000000038319 - 3.877409121342317*^-26*I}}
13.67	{{0.49999999999883427 + 3.877409121342317*^-26*I, -0.05698546582808903 - 8.300655637214484*^-11*I}, {-0.056985465828089 + 8.300655637214484*^-11*I, 0.5000000000011648 - 3.877409121342317*^-26*I}}
13.68	{{0.5000000000014216 - 3.2311742677852644*^-26*I, -0.05698749335516595 - 8.177979049953364*^-11*I}, {-0.05698749335516595 + 8.177979049953364*^-11*I, 0.49999999999857414 + 3.2311742677852644*^-26*I}}
13.69	{{0.5000000000039236 + 0.*I, -0.05698951787005421 - 8.048704585359632*^-11*I}, {-0.05698951787005421 + 8.048704585359632*^-11*I, 0.4999999999960635 + 0.*I}}
13.700000000000001	{{0.5000000000063591 - 1.2924697071141057*^-26*I, -0.05699153937946361 - 7.913202573289381*^-11*I}, {-0.05699153937946361 + 7.913202573289381*^-11*I, 0.4999999999936529 + 1.2924697071141057*^-26*I}}
13.71	{{0.5000000000086909 + 3.2311742677852644*^-26*I, -0.05699355789007779 - 7.77183985569655*^-11*I}, {-0.05699355789007779 + 7.771840752228671*^-11*I, 0.49999999999130607 - 3.2311742677852644*^-26*I}}
13.72	{{0.5000000000109421 + 0.*I, -0.056995573408567035 - 7.624981667724033*^-11*I}, {-0.05699557340856709 + 7.624981667724033*^-11*I, 0.49999999998904743 + 0.*I}}
13.73	{{0.500000000013123 + 0.*I, -0.0569975859415808 - 7.47298680533312*^-11*I}, {-0.0569975859415808 + 7.47298680533312*^-11*I, 0.4999999999868875 + 0.*I}}
13.74	{{0.5000000000152033 + 0.*I, -0.05699959549574404 - 7.316211769054494*^-11*I}, {-0.05699959549574404 + 7.316211769054494*^-11*I, 0.4999999999847964 + 0.*I}}
13.75	{{0.5000000000172016 + 0.*I, -0.05700160207766786 - 7.155008194815378*^-11*I}, {-0.05700160207766786 + 7.155008194815378*^-11*I, 0.4999999999827928 + 0.*I}}
13.76	{{0.5000000000191165 + 1.2924697071141057*^-26*I, -0.057003605693941084 - 6.989722985689926*^-11*I}, {-0.057003605693941084 + 6.989722985689926*^-11*I, 0.4999999999808756 - 1.2924697071141057*^-26*I}}
13.77	{{0.5000000000209548 - 1.2924697071141057*^-26*I, -0.05700560635113461 - 6.820698006966733*^-11*I}, {-0.05700560635113461 + 6.820698006966733*^-11*I, 0.49999999997905076 + 1.2924697071141057*^-26*I}}
13.780000000000001	{{0.5000000000226934 - 1.2924697071141057*^-26*I, -0.0570076040557958 - 6.64826979304363*^-11*I}, {-0.05700760405579583 + 6.64826979304363*^-11*I, 0.49999999997729516 + 1.2924697071141057*^-26*I}}
13.790000000000001	{{0.500000000024357 + 4.52364397489937*^-26*I, -0.05700959881445902 - 6.472769712134422*^-11*I}, {-0.05700959881445902 + 6.472768820639894*^-11*I, 0.49999999997563227 - 4.52364397489937*^-26*I}}
13.8	{{0.5000000000259407 + 0.*I, -0.05701159063363512 - 6.294521468779167*^-11*I}, {-0.057011590633635145 + 6.294521468779167*^-11*I, 0.49999999997405675 + 0.*I}}
13.81	{{0.5000000000274356 - 3.877409121342317*^-26*I, -0.057013579519815866 - 6.113844859941883*^-11*I}, {-0.057013579519815866 + 6.113845750185825*^-11*I, 0.4999999999725582 + 3.877409121342317*^-26*I}}
13.82	{{0.5000000000288557 + 0.*I, -0.057015565479476504 - 5.931053299591648*^-11*I}, {-0.057015565479476504 + 5.931053299591648*^-11*I, 0.49999999997114963 + 0.*I}}
13.83	{{0.5000000000301794 + 0.*I, -0.05701754851906893 - 5.746451365541649*^-11*I}, {-0.05701754851906893 + 5.746451365541649*^-11*I, 0.49999999996980793 + 0.*I}}
13.84	{{0.5000000000314349 + 3.2311742677852644*^-26*I, -0.057019528645031625 - 5.560338143101108*^-11*I}, {-0.0570195286450316 + 5.5603390314757176*^-11*I, 0.4999999999685595 - 3.2311742677852644*^-26*I}}
13.85	{{0.5000000000326148 + 1.2924697071141057*^-26*I, -0.057021505863780464 - 5.373007015959081*^-11*I}, {-0.057021505863780464 + 5.373007015959081*^-11*I, 0.49999999996739547 - 1.2924697071141057*^-26*I}}
13.86	{{0.500000000033696 + 3.2311742677852644*^-27*I, -0.05702348018171052 - 5.184741921876907*^-11*I}, {-0.05702348018171055 + 5.184741034744173*^-11*I, 0.49999999996629063 - 3.2311742677852644*^-27*I}}
13.870000000000001	{{0.5000000000347218 - 3.554291694563791*^-26*I, -0.05702545160520597 - 4.995819399033713*^-11*I}, {-0.05702545160520592 + 4.995819399033713*^-11*I, 0.4999999999652859 + 3.554291694563791*^-26*I}}
13.88	{{0.5000000000356576 + 0.*I, -0.0570274201406227 - 4.806510636572916*^-11*I}, {-0.057027420140622676 + 4.806510636572916*^-11*I, 0.49999999996434474 + 0.*I}}
13.89	{{0.5000000000365203 + 0.*I, -0.057029385794304666 - 4.6170773325256517*^-11*I}, {-0.05702938579430464 + 4.6170773325256517*^-11*I, 0.49999999996348166 + 0.*I}}
13.9	{{0.5000000000373077 + 6.139231108792002*^-26*I, -0.057031348572574525 - 4.427774216996583*^-11*I}, {-0.05703134857257458 + 4.427773332337241*^-11*I, 0.4999999999626919 - 6.462348535570529*^-26*I}}
13.91	{{0.5000000000380191 + 0.*I, -0.05703330848173657 - 4.23884627361706*^-11*I}, {-0.05703330848173657 + 4.23884627361706*^-11*I, 0.4999999999619722 + 0.*I}}
13.92	{{0.500000000038662 + 1.2924697071141057*^-26*I, -0.05703526552807814 - 4.0505330531522205*^-11*I}, {-0.05703526552807814 + 4.0505330531522205*^-11*I, 0.49999999996132705 - 1.2924697071141057*^-26*I}}
13.93	{{0.500000000039238 + 0.*I, -0.057037219717867155 - 3.863064154127607*^-11*I}, {-0.057037219717867155 + 3.863064154127607*^-11*I, 0.4999999999607556 + 0.*I}}
13.94	{{0.5000000000397506 - 4.52364397489937*^-26*I, -0.05703917105735343 - 3.6766609108651854*^-11*I}, {-0.05703917105735343 + 3.676661793064857*^-11*I, 0.4999999999602581 + 4.52364397489937*^-26*I}}
13.950000000000001	{{0.500000000040181 + 0.*I, -0.05704111955276617 - 3.4915380876271503*^-11*I}, {-0.057041119552766195 + 3.4915380876271503*^-11*I, 0.49999999995981276 + 0.*I}}
13.96	{{0.5000000000405549 + 0.*I, -0.05704306521032146 - 3.3078994119801936*^-11*I}, {-0.057043065210321514 + 3.3078994119801936*^-11*I, 0.49999999995944233 + 0.*I}}
13.97	{{0.5000000000408661 + 9.693522803355793*^-27*I, -0.057045008036213596 - 3.1259419434191005*^-11*I}, {-0.057045008036213596 + 3.1259419434191005*^-11*I, 0.49999999995913713 - 9.693522803355793*^-27*I}}
13.98	{{0.5000000000411096 + 0.*I, -0.05704694803661911 - 2.945853838607946*^-11*I}, {-0.05704694803661911 + 2.945853838607946*^-11*I, 0.4999999999588889 + 0.*I}}
13.99	{{0.500000000041299 + 1.1309109937248425*^-26*I, -0.05704888521769838 - 2.767814776162152*^-11*I}, {-0.057048885217698325 + 2.767814776162152*^-11*I, 0.4999999999587079 - 1.1309109937248425*^-26*I}}
14.	{{0.5000000000414182 + 9.693522803355793*^-27*I, -0.05705081958559097 - 2.5919959530768213*^-11*I}, {-0.05705081958559097 + 2.5919959530768213*^-11*I, 0.4999999999585749 - 9.693522803355793*^-27*I}}
14.01	{{0.5000000000414919 + 1.454028420503369*^-26*I, -0.057052751146423025 - 2.418560093680957*^-11*I}, {-0.057052751146423 + 2.418560093680957*^-11*I, 0.4999999999585108 - 1.454028420503369*^-26*I}}
14.02	{{0.5000000000415042 - 6.462348535570529*^-27*I, -0.0570546799062982 - 2.247661470876946*^-11*I}, {-0.0570546799062982 + 2.247661470876946*^-11*I, 0.4999999999584961 + 6.462348535570529*^-27*I}}
14.030000000000001	{{0.5000000000414566 + 2.261821987449685*^-26*I, -0.05705660587130454 - 2.0794463777567322*^-11*I}, {-0.05705660587130454 + 2.079445501041741*^-11*I, 0.49999999995852906 - 2.261821987449685*^-26*I}}
14.040000000000001	{{0.5000000000413678 + 0.*I, -0.05705852904751457 - 1.9140509808091618*^-11*I}, {-0.05705852904751463 + 1.9140509808091618*^-11*I, 0.49999999995862465 + 0.*I}}
14.05	{{0.5000000000412297 + 4.8467614016778965*^-27*I, -0.05706044944097993 - 1.7516057599178254*^-11*I}, {-0.05706044944097993 + 1.7516057599178254*^-11*I, 0.49999999995877104 - 4.8467614016778965*^-27*I}}
14.06	{{0.500000000041049 - 4.8467614016778965*^-27*I, -0.05706236705773668 - 1.5922311923139132*^-11*I}, {-0.05706236705773665 + 1.5922311923139132*^-11*I, 0.49999999995897154 + 4.8467614016778965*^-27*I}}
14.07	{{0.5000000000408074 + 3.877409121342317*^-26*I, -0.057064281903800335 - 1.4360404598007077*^-11*I}, {-0.05706428190380036 + 1.4360395855015736*^-11*I, 0.4999999999592037 - 3.877409121342317*^-26*I}}
14.08	{{0.5000000000405208 + 0.*I, -0.05706619398517307 - 1.2831369133342304*^-11*I}, {-0.05706619398517307 + 1.2831369133342304*^-11*I, 0.4999999999594803 + 0.*I}}
14.09	{{0.5000000000401914 - 3.2311742677852644*^-27*I, -0.05706810330783821 - 1.1336185432264222*^-11*I}, {-0.05706810330783821 + 1.1336185432264222*^-11*I, 0.4999999999597997 + 3.2311742677852644*^-27*I}}
14.1	{{0.5000000000398306 - 8.077935669463161*^-27*I, -0.05707000987776292 - 9.875737159843539*^-12*I}, {-0.05707000987776292 + 9.875737159843539*^-12*I, 0.4999999999601694 + 8.077935669463161*^-27*I}}
14.11	{{0.5000000000394236 + 1.454028420503369*^-26*I, -0.057071913700894095 - 8.450834776141049*^-12*I}, {-0.057071913700894095 + 8.450834776141049*^-12*I, 0.49999999996057115 - 1.454028420503369*^-26*I}}
14.120000000000001	{{0.5000000000389816 + 4.8467614016778965*^-26*I, -0.05707381478316423 - 7.0622167847703225*^-12*I}, {-0.05707381478316423 + 7.062208071791053*^-12*I, 0.4999999999610124 - 4.8467614016778965*^-26*I}}
14.13	{{0.5000000000385069 + 1.0905213153775267*^-26*I, -0.057075713130488315 - 5.710529297720583*^-12*I}, {-0.057075713130488315 + 5.710529297720583*^-12*I, 0.4999999999614918 - 1.0905213153775267*^-26*I}}
14.14	{{0.5000000000379943 - 1.6155871338926322*^-27*I, -0.05707760874876294 - 4.396371026800058*^-12*I}, {-0.057077608748762915 + 4.396371026800058*^-12*I, 0.49999999996200073 + 1.6155871338926322*^-27*I}}
14.15	{{0.5000000000374588 + 0.*I, -0.057079501643870406 - 3.1202512200728737*^-12*I}, {-0.057079501643870406 + 3.1202512200728737*^-12*I, 0.4999999999625502 + 0.*I}}
14.16	{{0.5000000000368796 - 4.988125275893502*^-26*I, -0.05708139182167199 - 1.8826086712848356*^-12*I}, {-0.05708139182167199 + 1.882617360402051*^-12*I, 0.4999999999631162 + 4.988125275893502*^-26*I}}
14.17	{{0.5000000000362759 + 1.0097419586828951*^-28*I, -0.057083279288016375 - 6.838307232671955*^-13*I}, {-0.0570832792880164 + 6.838307232671955*^-13*I, 0.49999999996371425 - 1.0097419586828951*^-28*I}}
14.18	{{0.5000000000356567 - 2.0851171446801784*^-26*I, -0.05708516404873473 + 4.757928182790006*^-13*I}, {-0.05708516404873473 - 4.757841410439804*^-13*I, 0.49999999996434985 + 2.0851171446801784*^-26*I}}
14.19	{{0.5000000000350013 - 9.168456984840688*^-26*I, -0.057087046109637996 + 1.5959941206531939*^-12*I}, {-0.057087046109637996 - 1.5960114632653386*^-12*I, 0.4999999999649989 + 9.168456984840688*^-26*I}}
14.200000000000001	{{0.5000000000343203 - 6.058451752097371*^-27*I, -0.057088925476524 + 2.6766339840738716*^-12*I}, {-0.057088925476524055 - 2.6766339840738716*^-12*I, 0.4999999999656685 + 6.058451752097371*^-27*I}}
14.21	{{0.5000000000336312 - 1.5348077771980006*^-26*I, -0.05709080215517473 + 3.717569875347695*^-12*I}, {-0.05709080215517476 - 3.717561215875302*^-12*I, 0.49999999996637284 + 1.5348077771980006*^-26*I}}
14.22	{{0.5000000000329093 + 4.765982044983265*^-26*I, -0.05709267615135119 + 4.718736464329929*^-12*I}, {-0.05709267615135116 - 4.718745117897559*^-12*I, 0.4999999999670841 - 4.765982044983265*^-26*I}}
14.23	{{0.5000000000321756 + 0.*I, -0.05709454747080256 + 5.680160928594079*^-12*I}, {-0.057094547470802504 - 5.680160928594079*^-12*I, 0.4999999999678197 + 0.*I}}
14.24	{{0.500000000031429 + 1.1309109937248425*^-26*I, -0.05709641611925953 + 6.601883095508143*^-12*I}, {-0.05709641611925953 - 6.601883095508143*^-12*I, 0.4999999999685757 - 1.1309109937248425*^-26*I}}
14.25	{{0.5000000000306638 - 9.693522803355793*^-27*I, -0.05709828210243595 + 7.48401836680208*^-12*I}, {-0.05709828210243595 - 7.48401836680208*^-12*I, 0.4999999999693431 + 9.693522803355793*^-27*I}}
14.26	{{0.5000000000298823 - 8.885729236409477*^-27*I, -0.05710014542602959 + 8.32672973960693*^-12*I}, {-0.05710014542602959 - 8.32672973960693*^-12*I, 0.499999999970121 + 8.885729236409477*^-27*I}}
14.27	{{0.5000000000290836 + 2.8272774843121063*^-26*I, -0.0571020060957228 + 9.130225787008782*^-12*I}, {-0.05710200609572283 - 9.130234411172699*^-12*I, 0.49999999997090594 - 2.908056841006738*^-26*I}}
14.280000000000001	{{0.5000000000282949 - 4.8467614016778965*^-27*I, -0.05710386411718399 + 9.894775860735596*^-12*I}, {-0.05710386411718402 - 9.894784479042678*^-12*I, 0.4999999999717216 + 4.8467614016778965*^-27*I}}
14.290000000000001	{{0.5000000000274698 + 0.*I, -0.05710571949605761 + 1.0620686457456568*^-11*I}, {-0.05710571949605761 - 1.0620686457456568*^-11*I, 0.4999999999725192 + 0.*I}}
14.3	{{0.500000000026658 + 3.3927329811745276*^-26*I, -0.05710757223798266 + 1.1308294880264227*^-11*I}, {-0.057107572237982684 - 1.1308303486881415*^-11*I, 0.49999999997334554 - 3.3927329811745276*^-26*I}}
14.31	{{0.5000000000258324 - 1.6155871338926322*^-27*I, -0.05710942234857369 + 1.1958010220121916*^-11*I}, {-0.05710942234857369 - 1.1958010220121916*^-11*I, 0.49999999997417094 + 1.6155871338926322*^-27*I}}
14.32	{{0.500000000024997 + 8.885729236409477*^-27*I, -0.05711126983343254 + 1.2570255322638115*^-11*I}, {-0.05711126983343248 - 1.2570246727679221*^-11*I, 0.4999999999749962 - 9.693522803355793*^-27*I}}
14.33	{{0.5000000000241702 + 2.1810426307550534*^-26*I, -0.057113114698147005 + 1.3145486290571307*^-11*I}, {-0.05711311469814698 - 1.3145494879712864*^-11*I, 0.499999999975838 - 2.1810426307550534*^-26*I}}
14.34	{{0.5000000000233251 - 2.7464981276174747*^-26*I, -0.057114956948283946 + 1.3684237658740507*^-11*I}, {-0.05711495694828392 - 1.3684229075408442*^-11*I, 0.49999999997666644 + 2.7464981276174747*^-26*I}}
14.35	{{0.5000000000224896 - 1.454028420503369*^-26*I, -0.05711679658940044 + 1.4187021572923884*^-11*I}, {-0.05711679658940047 - 1.418701299539347*^-11*I, 0.4999999999775071 + 1.5348077771980006*^-26*I}}
14.36	{{0.5000000000216517 + 5.00832011506716*^-26*I, -0.05711863362703373 + 1.4654407392560228*^-11*I}, {-0.05711863362703373 - 1.4654415964296816*^-11*I, 0.499999999978346 - 5.00832011506716*^-26*I}}
14.370000000000001	{{0.5000000000208203 - 1.9387045606711586*^-26*I, -0.05712046806670726 + 1.5087019606634688*^-11*I}, {-0.05712046806670726 - 1.5087011040684132*^-11*I, 0.49999999997918954 + 1.9387045606711586*^-26*I}}
14.38	{{0.5000000000199836 + 0.*I, -0.05712229991392698 + 1.548545017162272*^-11*I}, {-0.057122299913927005 - 1.5485458731795034*^-11*I, 0.49999999998002354 + 0.*I}}
14.39	{{0.5000000000191424 + 1.1309109937248425*^-26*I, -0.0571241291741843 + 1.5850380805275825*^-11*I}, {-0.057124129174184274 - 1.5850380805275825*^-11*I, 0.499999999980847 - 1.1309109937248425*^-26*I}}
14.4	{{0.5000000000183171 - 8.077935669463161*^-27*I, -0.05712595585295768 + 1.6182473994222967*^-11*I}, {-0.05712595585295771 - 1.6182465445583827*^-11*I, 0.4999999999816784 + 8.077935669463161*^-27*I}}
14.41	{{0.5000000000174896 + 8.077935669463161*^-27*I, -0.05712777995570567 + 1.6482418237884863*^-11*I}, {-0.0571277799557057 - 1.6482418237884863*^-11*I, 0.49999999998249745 - 8.077935669463161*^-27*I}}
14.42	{{0.5000000000166778 + 9.693522803355793*^-27*I, -0.05712960148787555 + 1.6750943256563126*^-11*I}, {-0.05712960148787555 - 1.6750943256563126*^-11*I, 0.4999999999833206 - 9.693522803355793*^-27*I}}
14.43	{{0.5000000000158737 + 3.2311742677852644*^-26*I, -0.05713142045489636 + 1.6988775447642687*^-11*I}, {-0.05713142045489633 - 1.6988783979040084*^-11*I, 0.4999999999841381 - 3.2311742677852644*^-26*I}}
14.44	{{0.5000000000150695 + 1.1309109937248425*^-26*I, -0.05713323686218158 + 1.7196674546725493*^-11*I}, {-0.05713323686218158 - 1.7196683072391055*^-11*I, 0.49999999998494 - 1.1309109937248425*^-26*I}}
14.450000000000001	{{0.5000000000142735 + 0.*I, -0.0571350507151317 + 1.7375406275206386*^-11*I}, {-0.057135050715131724 - 1.7375406275206386*^-11*I, 0.49999999998573363 + 0.*I}}
14.46	{{0.500000000013476 + 2.261821987449685*^-26*I, -0.057136862019129736 + 1.7525736419189806*^-11*I}, {-0.057136862019129764 - 1.7525744933414716*^-11*I, 0.4999999999865073 - 2.261821987449685*^-26*I}}
14.47	{{0.5000000000127055 + 0.*I, -0.05713867077954815 + 1.764847176655115*^-11*I}, {-0.05713867077954815 - 1.764847176655115*^-11*I, 0.4999999999872884 + 0.*I}}
14.48	{{0.5000000000119481 - 3.2311742677852644*^-27*I, -0.0571404770017393 + 1.7744403136183963*^-11*I}, {-0.0571404770017393 - 1.7744394633369104*^-11*I, 0.49999999998806166 + 3.2311742677852644*^-27*I}}
14.49	{{0.5000000000111842 + 6.462348535570529*^-27*I, -0.05714228069103991 + 1.7814325150867763*^-11*I}, {-0.057142280691039854 - 1.7814333647989027*^-11*I, 0.49999999998880584 - 6.462348535570529*^-27*I}}
14.5	{{0.5000000000104443 - 9.693522803355793*^-27*I, -0.057144081852777445 + 1.7859077201312084*^-11*I}, {-0.05714408185277742 - 1.7859077201312084*^-11*I, 0.4999999999895509 + 9.693522803355793*^-27*I}}
14.51	{{0.5000000000097207 + 0.*I, -0.057145880492260465 + 1.7879461245526463*^-11*I}, {-0.05714588049226041 - 1.7879461245526463*^-11*I, 0.49999999999028755 + 0.*I}}
14.52	{{0.5000000000089935 + 0.*I, -0.05714767661478076 + 1.7876304143442866*^-11*I}, {-0.057147676614780735 - 1.7876304143442866*^-11*I, 0.4999999999909951 + 0.*I}}
14.530000000000001	{{0.5000000000082989 + 1.6155871338926322*^-27*I, -0.05714947022562192 + 1.7850430805403885*^-11*I}, {-0.05714947022562192 - 1.7850430805403885*^-11*I, 0.4999999999917085 - 1.6155871338926322*^-27*I}}
14.540000000000001	{{0.5000000000076057 + 0.*I, -0.05715126133004533 + 1.780266713467444*^-11*I}, {-0.057151261330045305 - 1.780266713467444*^-11*I, 0.49999999999239586 + 0.*I}}
14.55	{{0.5000000000069295 - 6.462348535570529*^-27*I, -0.05715304993330261 + 1.7733843004590705*^-11*I}, {-0.05715304993330261 - 1.7733834541471863*^-11*I, 0.499999999993072 + 6.462348535570529*^-27*I}}
14.56	{{0.5000000000062603 + 0.*I, -0.05715483604062793 + 1.7644769898245466*^-11*I}, {-0.057154836040627904 - 1.7644769898245466*^-11*I, 0.4999999999937259 + 0.*I}}
14.57	{{0.5000000000056243 + 0.*I, -0.05715661965724536 + 1.7536282073573884*^-11*I}, {-0.05715661965724536 - 1.7536282073573884*^-11*I, 0.4999999999943834 + 0.*I}}
14.58	{{0.5000000000049901 + 6.462348535570529*^-27*I, -0.05715840078835746 + 1.74091931492462*^-11*I}, {-0.05715840078835746 - 1.74091931492462*^-11*I, 0.4999999999950123 - 6.462348535570529*^-27*I}}
14.59	{{0.5000000000043788 + 0.*I, -0.05716017943915816 + 1.726431199552216*^-11*I}, {-0.05716017943915813 - 1.7264320436123174*^-11*I, 0.4999999999956331 + 0.*I}}
14.6	{{0.5000000000037628 + 6.462348535570529*^-27*I, -0.057161955614821874 + 1.7102454391672336*^-11*I}, {-0.05716195561482185 - 1.7102462826662562*^-11*I, 0.4999999999962178 - 6.462348535570529*^-27*I}}
14.61	{{0.500000000003187 - 1.1309109937248425*^-26*I, -0.05716372932051661 + 1.6924425181376274*^-11*I}, {-0.05716372932051661 - 1.6924416751989395*^-11*I, 0.4999999999968109 + 1.2924697071141057*^-26*I}}
14.620000000000001	{{0.5000000000026312 + 0.*I, -0.05716550056138864 + 1.6730992122445146*^-11*I}, {-0.05716550056138864 - 1.67310005462361*^-11*I, 0.4999999999973916 + 0.*I}}
14.63	{{0.500000000002069 - 4.8467614016778965*^-27*I, -0.05716726934256894 + 1.6522973533049645*^-11*I}, {-0.05716726934256894 - 1.652296511484721*^-11*I, 0.49999999999793326 + 6.462348535570529*^-27*I}}
14.64	{{0.5000000000015379 + 0.*I, -0.05716903566918202 + 1.6301119526308875*^-11*I}, {-0.05716903566918202 - 1.6301111113687564*^-11*I, 0.4999999999984733 + 0.*I}}
14.65	{{0.5000000000010154 - 4.8467614016778965*^-27*I, -0.057170799546331 + 1.6066199735357625*^-11*I}, {-0.05717079954633103 - 1.6066199735357625*^-11*I, 0.49999999999898875 + 4.8467614016778965*^-27*I}}
14.66	{{0.50000000000051 + 3.2311742677852644*^-27*I, -0.05717256097910878 + 1.5818985716466254*^-11*I}, {-0.057172560979108805 - 1.5818968913503878*^-11*I, 0.49999999999948797 - 4.8467614016778965*^-27*I}}
14.67	{{0.5000000000000218 + 1.6155871338926322*^-26*I, -0.057174319972592785 + 1.556018728881315*^-11*I}, {-0.05717431997259276 - 1.556019568473531*^-11*I, 0.4999999999999712 - 1.6155871338926322*^-26*I}}
14.68	{{0.49999999999955547 + 0.*I, -0.05717607653184706 + 1.5290573758569332*^-11*I}, {-0.05717607653184703 - 1.5290573758569332*^-11*I, 0.500000000000443 + 0.*I}}
14.69	{{0.4999999999990965 + 1.1309109937248425*^-26*I, -0.05717783066191942 + 1.5010851545153488*^-11*I}, {-0.05717783066191942 - 1.50108347755013*^-11*I, 0.5000000000008884 - 1.1309109937248425*^-26*I}}
14.700000000000001	{{0.49999999999866945 + 0.*I, -0.0571795823678482 + 1.472170154070574*^-11*I}, {-0.057179582367848175 - 1.472170991999477*^-11*I, 0.5000000000013325 + 0.*I}}
14.71	{{0.49999999999825817 + 0.*I, -0.05718133165465342 + 1.442385823133919*^-11*I}, {-0.05718133165465347 - 1.4423849857579929*^-11*I, 0.5000000000017589 + 0.*I}}
14.72	{{0.499999999997841 + 1.1309109937248425*^-26*I, -0.057183078527340225 + 1.4117958418703303*^-11*I}, {-0.057183078527340225 - 1.4117975155176837*^-11*I, 0.5000000000021463 - 1.2116903504194741*^-26*I}}
14.73	{{0.49999999999745737 + 0.*I, -0.057184822990907214 + 1.3804708362046145*^-11*I}, {-0.057184822990907186 - 1.3804708362046145*^-11*I, 0.5000000000025338 + 0.*I}}
14.74	{{0.4999999999970828 + 7.270142102516845*^-27*I, -0.057186565050331706 + 1.3484732723428731*^-11*I}, {-0.057186565050331734 - 1.3484724366215175*^-11*I, 0.5000000000028977 - 6.462348535570529*^-27*I}}
14.75	{{0.49999999999674505 + 0.*I, -0.05718830471058356 + 1.315865799411266*^-11*I}, {-0.05718830471058353 - 1.315866634582547*^-11*I, 0.5000000000032656 + 0.*I}}
14.76	{{0.49999999999640743 + 0.*I, -0.05719004197661115 + 1.2827128857464398*^-11*I}, {-0.05719004197661112 - 1.2827128857464398*^-11*I, 0.5000000000036012 + 0.*I}}
14.77	{{0.4999999999960893 + 6.462348535570529*^-27*I, -0.057191776853356135 + 1.2490741114351949*^-11*I}, {-0.05719177685335608 - 1.2490724432886008*^-11*I, 0.5000000000039242 - 7.270142102516845*^-27*I}}
14.780000000000001	{{0.4999999999957748 - 8.077935669463161*^-27*I, -0.05719350934574238 + 1.2150058258622406*^-11*I}, {-0.05719350934574233 - 1.215006659387625*^-11*I, 0.500000000004219 + 8.077935669463161*^-27*I}}
14.790000000000001	{{0.499999999995492 + 0.*I, -0.05719523945868493 + 1.1805690492632168*^-11*I}, {-0.05719523945868496 - 1.1805690492632168*^-11*I, 0.5000000000045137 + 0.*I}}
14.8	{{0.49999999999520217 - 5.6545549686242126*^-27*I, -0.0571969671970782 + 1.1458173678898643*^-11*I}, {-0.05719696719707823 - 1.1458173678898643*^-11*I, 0.5000000000047705 + 5.6545549686242126*^-27*I}}
14.81	{{0.4999999999949539 + 4.8467614016778965*^-27*I, -0.057198692565812975 + 1.1108048450105477*^-11*I}, {-0.057198692565812975 - 1.1108056768964964*^-11*I, 0.5000000000050379 - 4.8467614016778965*^-27*I}}
14.82	{{0.49999999999471323 + 8.077935669463161*^-27*I, -0.05720041556975719 + 1.0755855902356682*^-11*I}, {-0.05720041556975716 - 1.0755847588947692*^-11*I, 0.5000000000052826 - 8.077935669463161*^-27*I}}
14.83	{{0.49999999999448397 + 4.0389678347315804*^-27*I, -0.05720213621376971 + 1.0402079330693563*^-11*I}, {-0.05720213621376971 - 1.0402079330693563*^-11*I, 0.500000000005509 - 4.0389678347315804*^-27*I}}
14.84	{{0.49999999999427225 + 0.*I, -0.05720385450269613 + 1.004722736227144*^-11*I}, {-0.057203854502696105 - 1.004722736227144*^-11*I, 0.5000000000057232 + 0.*I}}
14.85	{{0.49999999999406874 - 8.077935669463161*^-27*I, -0.05720557044136779 + 9.691767440270222*^-12*I}, {-0.05720557044136776 - 9.691775737370408*^-12*I, 0.5000000000059169 + 8.077935669463161*^-27*I}}
14.86	{{0.4999999999938926 + 4.8467614016778965*^-27*I, -0.05720728403460523 + 9.336171529785465*^-12*I}, {-0.05720728403460526 - 9.336171529785465*^-12*I, 0.5000000000061097 - 4.8467614016778965*^-27*I}}
14.870000000000001	{{0.49999999999371547 + 0.*I, -0.057208995287210906 + 8.980870518077087*^-12*I}, {-0.057208995287210934 - 8.980870518077087*^-12*I, 0.5000000000062733 + 0.*I}}
14.88	{{0.49999999999355926 + 0.*I, -0.05721070420397975 + 8.626291623119537*^-12*I}, {-0.05721070420397978 - 8.626299903974648*^-12*I, 0.5000000000064306 - 8.077935669463161*^-28*I}}
14.89	{{0.4999999999934228 + 8.885729236409477*^-27*I, -0.05721241078969089 + 8.272862573991024*^-12*I}, {-0.05721241078969094 - 8.272854298536838*^-12*I, 0.5000000000065806 - 8.885729236409477*^-27*I}}
14.9	{{0.4999999999932896 + 7.270142102516845*^-27*I, -0.05721411504910867 + 7.920957903425252*^-12*I}, {-0.05721411504910867 - 7.920949633364969*^-12*I, 0.5000000000067077 - 7.270142102516845*^-27*I}}
14.91	{{0.4999999999931719 + 0.*I, -0.05721581698698819 + 7.570961173528831*^-12*I}, {-0.05721581698698816 - 7.570961173528831*^-12*I, 0.5000000000068248 + 0.*I}}
14.92	{{0.49999999999307 - 8.077935669463161*^-28*I, -0.05721751660806951 + 7.2232402526520105*^-12*I}, {-0.057217516608069535 - 7.223248511945512*^-12*I, 0.5000000000069323 + 4.0389678347315804*^-28*I}}
14.93	{{0.4999999999929851 - 9.693522803355793*^-27*I, -0.05721921391708046 + 6.878147466247876*^-12*I}, {-0.05721921391708046 - 6.878155720168472*^-12*I, 0.5000000000070326 + 9.693522803355793*^-27*I}}
14.94	{{0.49999999999290135 + 4.0389678347315804*^-27*I, -0.05722090891873388 + 6.536019761858449*^-12*I}, {-0.05722090891873391 - 6.536011513303787*^-12*I, 0.50000000000711 - 4.0389678347315804*^-27*I}}
14.950000000000001	{{0.49999999999283556 + 0.*I, -0.05722260161773346 + 6.197154157604263*^-12*I}, {-0.05722260161773346 - 6.197154157604263*^-12*I, 0.500000000007182 + 0.*I}}
14.96	{{0.49999999999277933 - 2.8272774843121063*^-27*I, -0.05722429201876747 + 5.861865677532147*^-12*I}, {-0.05722429201876744 - 5.861873915375802*^-12*I, 0.5000000000072408 + 2.8272774843121063*^-27*I}}
14.97	{{0.49999999999272243 + 2.4233807008389483*^-27*I, -0.057225980126510645 + 5.530450399544154*^-12*I}, {-0.057225980126510645 - 5.530450399544154*^-12*I, 0.5000000000072771 - 2.4233807008389483*^-27*I}}
14.98	{{0.4999999999926883 + 1.6155871338926322*^-27*I, -0.05722766594562989 + 5.203169225963077*^-12*I}, {-0.05722766594562986 - 5.203169225963077*^-12*I, 0.5000000000073146 - 1.6155871338926322*^-27*I}}
14.99	{{0.4999999999926452 - 9.289626019882635*^-27*I, -0.057229349480772324 + 4.880281058289701*^-12*I}, {-0.057229349480772324 - 4.880289280118791*^-12*I, 0.5000000000073226 + 9.289626019882635*^-27*I}}
15.	{{0.49999999999265077 + 1.1713006720721583*^-26*I, -0.057231030736583005 + 4.562047094588635*^-12*I}, {-0.05723103073658303 - 4.562038878083933*^-12*I, 0.500000000007359 - 1.1713006720721583*^-26*I}}
15.01	{{0.49999999999263156 + 1.3732490638087374*^-26*I, -0.057232709717679436 + 4.248677640383127*^-12*I}, {-0.057232709717679464 - 4.248669429195937*^-12*I, 0.5000000000073509 - 1.3328593854614215*^-26*I}}
15.02	{{0.4999999999926491 + 1.2116903504194741*^-27*I, -0.0572343864286822 + 3.94039401597925*^-12*I}, {-0.0572343864286822 - 3.94039401597925*^-12*I, 0.5000000000073609 - 1.2116903504194741*^-27*I}}
15.030000000000001	{{0.49999999999266204 + 1.3934439029823953*^-26*I, -0.057236060874187145 + 3.6374164255909055*^-12*I}, {-0.05723606087418712 - 3.6374000244454124*^-12*I, 0.5000000000073479 - 1.4136387421560532*^-26*I}}
15.040000000000001	{{0.4999999999926874 - 3.0292258760486853*^-27*I, -0.05723773305878499 + 3.3399027081727564*^-12*I}, {-0.05723773305878499 - 3.3399109034485444*^-12*I, 0.5000000000073299 + 3.2311742677852644*^-27*I}}
15.05	{{0.4999999999927235 + 0.*I, -0.05723940298705152 + 3.0480675108569553*^-12*I}, {-0.057239402987051546 - 3.0480675108569553*^-12*I, 0.5000000000073056 + 0.*I}}
15.06	{{0.4999999999927577 + 1.3126645462877636*^-26*I, -0.05724107066354919 + 2.7620636498311244*^-12*I}, {-0.05724107066354922 - 2.7620472804264627*^-12*I, 0.5000000000072632 - 1.3126645462877636*^-26*I}}
15.07	{{0.49999999999279615 - 9.895471195092372*^-27*I, -0.05724273609282998 + 2.4820193437080474*^-12*I}, {-0.057242736092829954 - 2.4820275231338545*^-12*I, 0.5000000000072091 + 9.895471195092372*^-27*I}}
15.08	{{0.49999999999284256 + 4.0389678347315804*^-27*I, -0.05724439927943353 + 2.2081161776861732*^-12*I}, {-0.05724439927943359 - 2.208108003530106*^-12*I, 0.5000000000071482 - 3.8370194429950014*^-27*I}}
15.09	{{0.4999999999929118 + 0.*I, -0.05724606022788872 + 1.9404502942798373*^-12*I}, {-0.05724606022788872 - 1.9404502942798373*^-12*I, 0.5000000000070955 + 0.*I}}
15.1	{{0.499999999992961 - 3.332148463653554*^-27*I, -0.05724771894270536 + 1.679151277434265*^-12*I}, {-0.05724771894270536 - 1.6791594410711578*^-12*I, 0.5000000000070091 + 3.2311742677852644*^-27*I}}
15.11	{{0.4999999999930571 + 3.0292258760486853*^-27*I, -0.05724937542839395 + 1.4243374126908435*^-12*I}, {-0.05724937542839392 - 1.4243292543034126*^-12*I, 0.5000000000069563 - 2.928251680180396*^-27*I}}
15.120000000000001	{{0.4999999999931286 + 0.*I, -0.05725102968943652 + 1.176079275042687*^-12*I}, {-0.057251029689436544 - 1.176079275042687*^-12*I, 0.5000000000068665 + 0.*I}}
15.13	{{0.4999999999932234 - 8.077935669463161*^-28*I, -0.05725268173031728 + 9.3447752946098*^-13*I}, {-0.05725268173031728 - 9.3447752946098*^-13*I, 0.5000000000067879 + 8.077935669463161*^-28*I}}
15.14	{{0.49999999999330497 - 6.058451752097371*^-28*I, -0.057254331555498694 + 6.99602007551339*^-13*I}, {-0.05725433155549872 - 6.99602007551339*^-13*I, 0.5000000000066847 + 6.058451752097371*^-28*I}}
15.15	{{0.4999999999934109 + 9.188651824014346*^-27*I, -0.05725597916943953 + 4.715083254285815*^-13*I}, {-0.05725597916943953 - 4.715246003421525*^-13*I, 0.5000000000065952 - 9.188651824014346*^-27*I}}
15.16	{{0.4999999999935028 - 5.806016262426647*^-28*I, -0.05725762457657796 + 2.5027476889193007*^-13*I}, {-0.05725762457657796 - 2.5027476889193007*^-13*I, 0.5000000000064813 + 5.806016262426647*^-28*I}}
15.17	{{0.49999999999361505 + 0.*I, -0.057259267781348544 + 3.59211951930836*^-14*I}, {-0.057259267781348544 - 3.59211951930836*^-14*I, 0.5000000000063782 + 0.*I}}
15.18	{{0.49999999999373057 - 3.3700137871041624*^-27*I, -0.05726090878816839 - 1.7151337799193492*^-13*I}, {-0.05726090878816839 + 1.7150525616293044*^-13*I, 0.5000000000062693 + 3.3700137871041624*^-27*I}}
15.19	{{0.4999999999938487 + 1.8932661725304283*^-27*I, -0.05726254760144456 - 3.7198682289612377*^-13*I}, {-0.05726254760144456 + 3.719949395291717*^-13*I, 0.5000000000061546 - 1.8932661725304283*^-27*I}}
15.200000000000001	{{0.4999999999939637 + 5.048709793414476*^-29*I, -0.05726418422557125 - 5.65506392348686*^-13*I}, {-0.05726418422557125 + 5.65506392348686*^-13*I, 0.500000000006029 - 5.048709793414476*^-29*I}}
15.21	{{0.4999999999940963 - 2.928251680180396*^-27*I, -0.057265818664934826 - 7.520472565568794*^-13*I}, {-0.0572658186649348 + 7.520472565568794*^-13*I, 0.5000000000059135 + 2.928251680180396*^-27*I}}
15.22	{{0.4999999999942084 + 8.17890986533145*^-27*I, -0.05726745092390259 - 9.316090712454221*^-13*I}, {-0.057267450923902535 + 9.316171723303344*^-13*I, 0.5000000000057706 - 8.27988406119974*^-27*I}}
15.23	{{0.49999999999435046 + 2.0194839173657902*^-28*I, -0.05726908100684042 - 1.1042116108278143*^-12*I}, {-0.05726908100684036 + 1.1042116108278143*^-12*I, 0.5000000000056515 - 2.0194839173657902*^-28*I}}
15.24	{{0.4999999999944751 - 1.9185097214975007*^-27*I, -0.05727070891809158 - 1.2698580564058156*^-12*I}, {-0.05727070891809155 + 1.2698580564058156*^-12*I, 0.5000000000055091 + 1.9185097214975007*^-27*I}}
15.25	{{0.49999999999461586 - 6.15942594796566*^-27*I, -0.057272334661996854 - 1.4285792813759186*^-12*I}, {-0.057272334661996854 + 1.4285711957798062*^-12*I, 0.5000000000053776 + 6.15942594796566*^-27*I}}
15.26	{{0.4999999999947615 + 8.27988406119974*^-27*I, -0.057273958242880424 - 1.5803890842712715*^-12*I}, {-0.057273958242880424 + 1.580397164717578*^-12*I, 0.5000000000052461 - 8.27988406119974*^-27*I}}
15.27	{{0.49999999999489897 - 6.058451752097371*^-28*I, -0.05727557966505481 - 1.7253486106469817*^-12*I}, {-0.057275579665054754 + 1.7253486106469817*^-12*I, 0.5000000000051021 + 6.058451752097371*^-28*I}}
15.280000000000001	{{0.4999999999950332 + 1.4136387421560532*^-27*I, -0.057277198932822904 - 1.8634852676743207*^-12*I}, {-0.05727719893282293 + 1.8634852676743207*^-12*I, 0.5000000000049514 - 1.4136387421560532*^-27*I}}
15.290000000000001	{{0.49999999999518097 + 2.8272774843121063*^-27*I, -0.05727881605047791 - 1.9948490552791967*^-12*I}, {-0.05727881605047791 + 1.9948571203152923*^-12*I, 0.5000000000048105 - 2.8272774843121063*^-27*I}}
15.3	{{0.4999999999953316 - 6.462348535570529*^-27*I, -0.057280431022298045 - 2.119512264897115*^-12*I}, {-0.05728043102229807 + 2.119504204984729*^-12*I, 0.5000000000046699 + 6.462348535570529*^-27*I}}
15.31	{{0.49999999999547795 + 1.6155871338926322*^-27*I, -0.05728204385255098 - 2.2375127975927152*^-12*I}, {-0.05728204385255101 + 2.2375127975927152*^-12*I, 0.5000000000045224 - 1.6155871338926322*^-27*I}}
15.32	{{0.4999999999956204 - 2.0194839173657902*^-27*I, -0.057283654545493584 - 2.348934544435263*^-12*I}, {-0.057283654545493584 + 2.348934544435263*^-12*I, 0.500000000004369 + 2.0194839173657902*^-27*I}}
15.33	{{0.4999999999957748 - 4.0389678347315804*^-27*I, -0.057285263105373546 - 2.4538507050781107*^-12*I}, {-0.0572852631053736 + 2.4538426604979417*^-12*I, 0.500000000004226 + 3.8370194429950014*^-27*I}}
15.34	{{0.49999999999592026 + 6.058451752097371*^-28*I, -0.05728686953642301 - 2.5523276198814134*^-12*I}, {-0.057286869536423035 + 2.5523276198814134*^-12*I, 0.5000000000040729 - 6.058451752097371*^-28*I}}
15.35	{{0.49999999999606504 + 1.4136387421560532*^-27*I, -0.05728847384286606 - 2.6444607269840644*^-12*I}, {-0.05728847384286603 + 2.6444607269840644*^-12*I, 0.5000000000039181 - 1.4136387421560532*^-27*I}}
15.36	{{0.4999999999962275 - 1.8175355256292112*^-27*I, -0.05729007602891706 - 2.7303381210518124*^-12*I}, {-0.05729007602891706 + 2.7303300917457527*^-12*I, 0.500000000003781 + 1.8175355256292112*^-27*I}}
15.370000000000001	{{0.49999999999638545 + 2.0194839173657902*^-27*I, -0.05729167609877442 - 2.8100363492226945*^-12*I}, {-0.05729167609877442 + 2.8100443734502397*^-12*I, 0.5000000000036391 - 2.0194839173657902*^-27*I}}
15.38	{{0.4999999999965329 - 6.058451752097371*^-27*I, -0.0572932740566271 - 2.8836843878332696*^-12*I}, {-0.05729327405662707 + 2.8836683495223903*^-12*I, 0.5000000000034871 + 6.058451752097371*^-27*I}}
15.39	{{0.4999999999966732 - 6.058451752097371*^-28*I, -0.057294869906654805 - 2.9513430546270706*^-12*I}, {-0.05729486990665478 + 2.9513430546270706*^-12*I, 0.5000000000033288 + 6.058451752097371*^-28*I}}
15.4	{{0.49999999999681344 + 3.4331226595218434*^-27*I, -0.057296463653025875 - 3.0131371642317864*^-12*I}, {-0.057296463653025875 + 3.013153182292591*^-12*I, 0.5000000000031714 - 4.0389678347315804*^-27*I}}
15.41	{{0.49999999999695866 + 8.885729236409477*^-27*I, -0.05729805529989787 - 3.069199091962543*^-12*I}, {-0.05729805529989784 + 3.0691830840076493*^-12*I, 0.5000000000030203 - 8.885729236409477*^-27*I}}
15.42	{{0.4999999999971172 + 2.0194839173657902*^-27*I, -0.0572996448514177 - 3.1195925558736434*^-12*I}, {-0.057299644851417725 + 3.1195925558736434*^-12*I, 0.5000000000028845 - 2.0194839173657902*^-27*I}}
15.43	{{0.49999999999725186 + 5.4526065768876336*^-27*I, -0.057301232311715716 - 3.1644565210488862*^-12*I}, {-0.057301232311715716 + 3.164472508830092*^-12*I, 0.5000000000027266 - 5.4526065768876336*^-27*I}}
15.44	{{0.49999999999741596 - 1.4136387421560532*^-27*I, -0.057302817684922736 - 3.2039288687238194*^-12*I}, {-0.05730281768492271 + 3.203920879867129*^-12*I, 0.5000000000026005 + 1.4136387421560532*^-27*I}}
15.450000000000001	{{0.49999999999755795 + 2.6253290925755273*^-27*I, -0.057304400975145636 - 3.2380903153234766*^-12*I}, {-0.057304400975145636 + 3.2380982991525776*^-12*I, 0.5000000000024549 - 2.6253290925755273*^-27*I}}
15.46	{{0.49999999999770073 + 1.4136387421560532*^-27*I, -0.05730598218648986 - 3.2670960472514358*^-12*I}, {-0.05730598218648986 + 3.2670960472514358*^-12*I, 0.500000000002313 - 1.4136387421560532*^-27*I}}
15.47	{{0.49999999999783795 - 1.4136387421560532*^-27*I, -0.057307561323046236 - 3.291059673840872*^-12*I}, {-0.057307561323046236 + 3.291051700048025*^-12*I, 0.5000000000021687 + 1.6155871338926322*^-27*I}}
15.48	{{0.4999999999979692 + 2.0194839173657902*^-27*I, -0.05730913838889562 - 3.3100969955379278*^-12*I}, {-0.057309138388895675 + 3.310104964322086*^-12*I, 0.5000000000020217 - 2.0194839173657902*^-27*I}}
15.49	{{0.49999999999811773 - 1.4136387421560532*^-27*I, -0.057310713388111334 - 3.3243696094459156*^-12*I}, {-0.05731071338811136 + 3.3243536818824228*^-12*I, 0.5000000000018957 + 1.4136387421560532*^-27*I}}
15.5	{{0.4999999999982513 - 2.0194839173657902*^-28*I, -0.05731228632474897 - 3.333969177261281*^-12*I}, {-0.05731228632474891 + 3.333969177261281*^-12*I, 0.5000000000017585 + 2.0194839173657902*^-28*I}}
15.51	{{0.4999999999983965 + 2.4233807008389483*^-27*I, -0.05731385720286067 - 3.339052675409541*^-12*I}, {-0.05731385720286064 + 3.3390606292052445*^-12*I, 0.5000000000016371 - 2.4233807008389483*^-27*I}}
15.52	{{0.49999999999851485 + 2.8272774843121063*^-27*I, -0.05731542602648035 - 3.339766495508981*^-12*I}, {-0.057315426026480376 + 3.3397505978848823*^-12*I, 0.5000000000014932 - 2.8272774843121063*^-27*I}}
15.530000000000001	{{0.49999999999864586 + 1.6155871338926322*^-27*I, -0.05731699279964064 - 3.3362105515199677*^-12*I}, {-0.05731699279964064 + 3.3362105515199677*^-12*I, 0.5000000000013664 - 1.6155871338926322*^-27*I}}
15.540000000000001	{{0.49999999999875966 + 1.4136387421560532*^-27*I, -0.057318557526355174 - 3.3285493930333896*^-12*I}, {-0.057318557526355174 + 3.3285493930333896*^-12*I, 0.500000000001227 - 1.4136387421560532*^-27*I}}
15.55	{{0.4999999999989006 - 2.0194839173657902*^-27*I, -0.057320120210636205 - 3.3169166227006322*^-12*I}, {-0.057320120210636205 + 3.316908688802214*^-12*I, 0.5000000000011195 + 1.8175355256292112*^-27*I}}
15.56	{{0.49999999999900124 - 1.2116903504194741*^-27*I, -0.05732168085647185 - 3.301434644224109*^-12*I}, {-0.05732168085647188 + 3.301442573163722*^-12*I, 0.5000000000009768 + 1.0097419586828951*^-27*I}}
15.57	{{0.49999999999914174 + 1.6155871338926322*^-27*I, -0.057323239467857834 - 3.2822660348368945*^-12*I}, {-0.057323239467857806 + 3.2822660348368945*^-12*I, 0.5000000000008791 - 1.6155871338926322*^-27*I}}
15.58	{{0.49999999999923883 + 8.077935669463161*^-28*I, -0.05732479604875984 - 3.2595380233307327*^-12*I}, {-0.05732479604875981 + 3.2595301042901945*^-12*I, 0.5000000000007431 - 1.0097419586828951*^-27*I}}
15.59	{{0.4999999999993473 + 8.077935669463161*^-28*I, -0.05732635060314961 - 3.2333859649447415*^-12*I}, {-0.05732635060314964 + 3.2333780508444934*^-12*I, 0.5000000000006242 - 8.077935669463161*^-28*I}}
15.6	{{0.49999999999946537 - 1.4136387421560532*^-27*I, -0.05732790313498165 - 3.2039492013654525*^-12*I}, {-0.05732790313498165 + 3.2039492013654525*^-12*I, 0.50000000000052 + 1.4136387421560532*^-27*I}}
15.610000000000001	{{0.4999999999995759 + 1.4136387421560532*^-27*I, -0.05732945364819894 - 3.1713748432478313*^-12*I}, {-0.05732945364819897 + 3.1713748432478313*^-12*I, 0.5000000000004142 - 1.4136387421560532*^-27*I}}
15.620000000000001	{{0.49999999999968703 + 1.0097419586828951*^-27*I, -0.05733100214673634 - 3.1358017931910473*^-12*I}, {-0.05733100214673631 + 3.135793893874828*^-12*I, 0.5000000000003146 - 1.2116903504194741*^-27*I}}
15.63	{{0.4999999999997933 - 1.8175355256292112*^-27*I, -0.057332548634517616 - 3.097352725720957*^-12*I}, {-0.057332548634517616 + 3.097360620121412*^-12*I, 0.5000000000002159 + 1.6155871338926322*^-27*I}}
15.64	{{0.49999999999988365 - 8.077935669463161*^-28*I, -0.05733409311545559 - 3.056189216154686*^-12*I}, {-0.057334093115455564 + 3.056189216154686*^-12*I, 0.5000000000001074 + 8.077935669463161*^-28*I}}
15.65	{{0.4999999999999767 + 0.*I, -0.057335635593456 - 3.0124326290025*^-12*I}, {-0.057335635593455975 + 3.0124326290025*^-12*I, 0.5000000000000074 + 0.*I}}
15.66	{{0.5000000000000688 + 1.0097419586828951*^-27*I, -0.05733717607241226 - 2.9662192591215684*^-12*I}, {-0.05733717607241229 + 2.9662271388112985*^-12*I, 0.4999999999999126 - 1.0097419586828951*^-27*I}}
15.67	{{0.500000000000169 - 2.2214323091023692*^-27*I, -0.0573387145562089 - 2.9176922723742278*^-12*I}, {-0.0573387145562089 + 2.917700147172535*^-12*I, 0.4999999999998319 + 2.2214323091023692*^-27*I}}
15.68	{{0.5000000000002571 - 2.0194839173657902*^-28*I, -0.05734025104871737 - 2.8669818747667583*^-12*I}, {-0.057340251048717344 + 2.866989744679703*^-12*I, 0.4999999999997452 + 2.0194839173657902*^-28*I}}
15.69	{{0.5000000000003347 + 0.*I, -0.05734178555380118 - 2.8142248839599288*^-12*I}, {-0.057341785553801206 + 2.8142248839599288*^-12*I, 0.49999999999965417 + 0.*I}}
15.700000000000001	{{0.5000000000004313 - 6.058451752097371*^-28*I, -0.05734331807531742 - 2.7595488608140925*^-12*I}, {-0.05734331807531742 + 2.7595410006537477*^-12*I, 0.49999999999958833 + 4.0389678347315804*^-28*I}}
15.71	{{0.5000000000004926 + 8.077935669463161*^-28*I, -0.05734484861710343 - 2.7030720140773055*^-12*I}, {-0.0573448486171034 + 2.703079869370393*^-12*I, 0.4999999999994932 - 1.0097419586828951*^-27*I}}
15.72	{{0.5000000000005785 - 1.2116903504194741*^-27*I, -0.05734637718299959 - 2.6449462864837143*^-12*I}, {-0.05734637718299959 + 2.6449462864837143*^-12*I, 0.49999999999942923 + 1.2116903504194741*^-27*I}}
15.73	{{0.5000000000006491 + 1.4136387421560532*^-27*I, -0.05734790377682522 - 2.5852865238689596*^-12*I}, {-0.05734790377682522 + 2.5852786782923607*^-12*I, 0.49999999999935585 - 1.4136387421560532*^-27*I}}
15.74	{{0.5000000000007158 - 1.0097419586828951*^-27*I, -0.05734942840239576 - 2.524201840259721*^-12*I}, {-0.05734942840239576 + 2.524217521714415*^-12*I, 0.4999999999992848 + 1.0097419586828951*^-27*I}}
15.75	{{0.500000000000769 + 1.4136387421560532*^-27*I, -0.057350951063513844 - 2.461858214171283*^-12*I}, {-0.057350951063513844 + 2.461842542403133*^-12*I, 0.49999999999920663 - 1.4136387421560532*^-27*I}}
15.76	{{0.5000000000008475 + 0.*I, -0.057352471763978424 - 2.3983255032578377*^-12*I}, {-0.05735247176397845 + 2.3983255032578377*^-12*I, 0.49999999999915984 + 0.*I}}
15.77	{{0.5000000000009174 - 2.0194839173657902*^-28*I, -0.057353990507569924 - 2.3337459041610738*^-12*I}, {-0.057353990507569924 + 2.3337615565919243*^-12*I, 0.4999999999991104 + 2.0194839173657902*^-28*I}}
15.780000000000001	{{0.5000000000009639 - 2.6253290925755273*^-27*I, -0.05735550729806177 - 2.2682593302005846*^-12*I}, {-0.05735550729806177 + 2.2682436874205326*^-12*I, 0.4999999999990437 + 2.6253290925755273*^-27*I}}
15.790000000000001	{{0.5000000000010354 + 8.077935669463161*^-28*I, -0.05735702213922442 - 2.201932977433757*^-12*I}, {-0.05735702213922439 + 2.201932977433757*^-12*I, 0.49999999999900807 - 8.077935669463161*^-28*I}}
15.8	{{0.5000000000010714 + 8.077935669463161*^-28*I, -0.057358535034806035 - 2.1349098844135046*^-12*I}, {-0.057358535034806035 + 2.1349098844135046*^-12*I, 0.49999999999894296 - 8.077935669463161*^-28*I}}
15.81	{{0.5000000000011068 - 4.0389678347315804*^-28*I, -0.05736004598855696 - 2.067295414883416*^-12*I}, {-0.05736004598855696 + 2.067287607934016*^-12*I, 0.4999999999988832 + 4.0389678347315804*^-28*I}}
15.82	{{0.5000000000011547 - 4.0389678347315804*^-28*I, -0.057361555004214554 - 1.999180701336038*^-12*I}, {-0.05736155500421461 + 1.999188503483716*^-12*I, 0.4999999999988419 + 2.0194839173657902*^-28*I}}
15.83	{{0.5000000000011962 - 8.077935669463161*^-28*I, -0.05736306208550332 - 1.930693297251783*^-12*I}, {-0.057363062085503264 + 1.930693297251783*^-12*I, 0.49999999999879974 + 8.077935669463161*^-28*I}}
15.84	{{0.5000000000012423 + 0.*I, -0.05736456723614153 - 1.8619190698192447*^-12*I}, {-0.057364567236141556 + 1.8619190698192447*^-12*I, 0.4999999999987681 + 0.*I}}
15.85	{{0.5000000000012781 + 3.130200071916975*^-27*I, -0.057366070459834995 - 1.7929528831864163*^-12*I}, {-0.057366070459834995 + 1.7929684587420649*^-12*I, 0.49999999999873157 - 3.130200071916975*^-27*I}}
15.860000000000001	{{0.5000000000012956 + 0.*I, -0.05736757176028093 - 1.7239140761432624*^-12*I}, {-0.05736757176028098 + 1.7239140761432624*^-12*I, 0.4999999999986826 + 0.*I}}
15.870000000000001	{{0.5000000000013347 - 1.4136387421560532*^-27*I, -0.057369071141172234 - 1.654872437779791*^-12*I}, {-0.057369071141172207 + 1.654872437779791*^-12*I, 0.4999999999986604 + 1.4136387421560532*^-27*I}}
15.88	{{0.5000000000013534 + 3.0292258760486853*^-28*I, -0.0573705686061835 - 1.5859299290787947*^-12*I}, {-0.057370568606183475 + 1.585922155618085*^-12*I, 0.4999999999986232 - 3.0292258760486853*^-28*I}}
15.89	{{0.5000000000014009 - 3.0292258760486853*^-28*I, -0.05737206415898996 - 1.517158387821126*^-12*I}, {-0.05737206415898999 + 1.517166156521134*^-12*I, 0.49999999999862044 + 3.0292258760486853*^-28*I}}
15.9	{{0.500000000001417 + 4.0389678347315804*^-28*I, -0.05737355780324524 - 1.4486655719089577*^-12*I}, {-0.05737355780324524 + 1.4486655719089577*^-12*I, 0.4999999999985911 - 4.0389678347315804*^-28*I}}
15.91	{{0.5000000000014312 - 4.0389678347315804*^-28*I, -0.05737504954260364 - 1.3805174197253316*^-12*I}, {-0.05737504954260364 + 1.3805174197253316*^-12*I, 0.49999999999856515 + 4.0389678347315804*^-28*I}}
15.92	{{0.5000000000014407 + 7.068193710780266*^-28*I, -0.057376539380706665 - 1.3128001803163055*^-12*I}, {-0.057376539380706665 + 1.3127924258635433*^-12*I, 0.4999999999985394 - 7.068193710780266*^-28*I}}
15.93	{{0.5000000000014617 + 0.*I, -0.05737802732118866 - 1.2455738243271513*^-12*I}, {-0.05737802732118863 + 1.2455815740424168*^-12*I, 0.4999999999985299 + 0.*I}}
15.94	{{0.5000000000014824 + 0.*I, -0.057379513367671275 - 1.1789340598670175*^-12*I}, {-0.057379513367671275 + 1.1789340598670175*^-12*I, 0.499999999998525 + 0.*I}}
15.950000000000001	{{0.5000000000014736 - 5.048709793414476*^-28*I, -0.05738099752376549 - 1.112934801135495*^-12*I}, {-0.05738099752376549 + 1.112934801135495*^-12*I, 0.499999999998495 + 5.048709793414476*^-28*I}}
15.96	{{0.5000000000015035 + 2.2214323091023692*^-27*I, -0.05738247979308386 - 1.0476501648100363*^-12*I}, {-0.05738247979308389 + 1.047642429272656*^-12*I, 0.4999999999985084 - 2.2214323091023692*^-27*I}}
15.97	{{0.5000000000014988 + 0.*I, -0.05738396017921338 - 9.831280125630739*^-13*I}, {-0.05738396017921335 + 9.831357433859926*^-13*I, 0.49999999999849143 + 0.*I}}
15.98	{{0.5000000000015086 - 5.048709793414476*^-28*I, -0.0573854386857465 - 9.194518332531436*^-13*I}, {-0.0573854386857465 + 9.194518332531436*^-13*I, 0.4999999999984932 + 5.048709793414476*^-28*I}}
15.99	{{0.5000000000015192 + 1.6155871338926322*^-27*I, -0.05738691531625889 - 8.566672786388494*^-13*I}, {-0.05738691531625886 + 8.566595572276655*^-13*I, 0.4999999999985002 - 1.6155871338926322*^-27*I}}
16.	{{0.500000000001499 + 4.0389678347315804*^-28*I, -0.05738839007431534 - 7.948131470380888*^-13*I}, {-0.05738839007431537 + 7.948285804658676*^-13*I, 0.49999999999848 - 4.0389678347315804*^-28*I}}
16.01	{{0.5000000000014954 - 3.0292258760486853*^-28*I, -0.057389862963480476 - 7.339753941084826*^-13*I}, {-0.05738986296348042 + 7.339753941084826*^-13*I, 0.49999999999848027 + 3.0292258760486853*^-28*I}}
16.02	{{0.5000000000014995 + 2.3728936029048035*^-27*I, -0.05739133398730378 - 6.741790966510278*^-13*I}, {-0.05739133398730378 + 6.741713893146329*^-13*I, 0.4999999999984923 - 2.3728936029048035*^-27*I}}
16.03	{{0.5000000000014941 - 1.868022623563356*^-27*I, -0.05739280314932446 - 6.15461826356625*^-13*I}, {-0.05739280314932449 + 6.154695290127989*^-13*I, 0.4999999999984983 + 1.7670484276950664*^-27*I}}
16.04	{{0.5000000000015034 + 1.5651000359584874*^-27*I, -0.057394270453077684 - 5.578928743105274*^-13*I}, {-0.05739427045307763 + 5.578851763289036*^-13*I, 0.4999999999985223 - 1.6155871338926322*^-27*I}}
16.05	{{0.5000000000014785 - 1.0097419586828951*^-28*I, -0.05739573590208111 - 5.014847028542221*^-13*I}, {-0.05739573590208108 + 5.014847028542221*^-13*I, 0.4999999999985156 + 1.0097419586828951*^-28*I}}
16.06	{{0.5000000000014635 - 2.524354896707238*^-29*I, -0.0573971994998545 - 4.462892506554792*^-13*I}, {-0.05739719949985453 + 4.462892506554792*^-13*I, 0.49999999999852185 + 2.524354896707238*^-29*I}}
16.07	{{0.5000000000014551 + 5.048709793414476*^-28*I, -0.057398661249902894 - 3.9234021137367626*^-13*I}, {-0.057398661249902894 + 3.9233252738178317*^-13*I, 0.49999999999853795 - 5.048709793414476*^-28*I}}
16.080000000000002	{{0.5000000000014464 - 5.806016262426647*^-28*I, -0.05740012115572257 - 3.3965312039159683*^-13*I}, {-0.05740012115572257 + 3.3966079973151925*^-13*I, 0.4999999999985568 + 5.806016262426647*^-28*I}}
16.09	{{0.5000000000014354 + 2.600085543608455*^-27*I, -0.05740157922080105 - 2.882714926147965*^-13*I}, {-0.057401579220801024 + 2.8828684200193863*^-13*I, 0.4999999999985759 - 2.600085543608455*^-27*I}}
16.1	{{0.5000000000014109 - 2.524354896707238*^-29*I, -0.05740303544861611 - 2.3822842538892946*^-13*I}, {-0.05740303544861611 + 2.3822842538892946*^-13*I, 0.49999999999858424 + 2.524354896707238*^-29*I}}
16.11	{{0.500000000001396 - 8.835242138475332*^-29*I, -0.057404489842641265 - 1.895275071412513*^-13*I}, {-0.05740448984264129 + 1.895275071412513*^-13*I, 0.49999999999860484 + 8.835242138475332*^-29*I}}
16.12	{{0.5000000000013709 + 2.410758926355412*^-27*I, -0.05740594240633551 - 1.4220423629755476*^-13*I}, {-0.05740594240633551 + 1.4218891472129095*^-13*I, 0.4999999999986175 - 2.410758926355412*^-27*I}}
16.13	{{0.5000000000013459 - 3.7865323450608567*^-29*I, -0.05740739314315324 - 9.625323757325228*^-14*I}, {-0.05740739314315324 + 9.625323757325228*^-14*I, 0.49999999999863265 + 3.7865323450608567*^-29*I}}
16.14	{{0.5000000000013293 + 1.536701043370531*^-27*I, -0.05740884205653962 - 5.170494936987014*^-14*I}, {-0.05740884205653968 + 5.172025246137116*^-14*I, 0.49999999999865824 - 1.533545599749647*^-27*I}}
16.15	{{0.5000000000013218 + 1.681062589025976*^-27*I, -0.05741028914993043 - 8.591155639689023*^-15*I}, {-0.05741028914993043 + 8.583508706785972*^-15*I, 0.49999999999869504 - 1.6834291717416392*^-27*I}}
16.16	{{0.5000000000013023 + 2.8398992587956425*^-29*I, -0.057411734426750155 + 3.311228238588987*^-14*I}, {-0.057411734426750155 - 3.311228238588987*^-14*I, 0.4999999999987217 - 2.8398992587956425*^-29*I}}
16.17	{{0.5000000000012497 - 1.8932661725304283*^-29*I, -0.05741317789041481 + 7.337827441442883*^-14*I}, {-0.057413177890414835 - 7.337827441442883*^-14*I, 0.49999999999871697 + 1.8932661725304283*^-29*I}}
16.18	{{0.5000000000012375 + 1.8932661725304283*^-29*I, -0.057414619544342765 + 1.1220492932542959*^-13*I}, {-0.05741461954434274 - 1.1220492932542959*^-13*I, 0.4999999999987544 - 1.8932661725304283*^-29*I}}
16.19	{{0.5000000000012166 - 3.407879110554771*^-28*I, -0.05741605939192973 + 1.4959253484581473*^-13*I}, {-0.0574160593919297 - 1.4958490630891325*^-13*I, 0.49999999999878464 + 3.407879110554771*^-28*I}}
16.2	{{0.5000000000011952 - 1.262177448353619*^-28*I, -0.05741749743656935 + 1.8552824256147128*^-13*I}, {-0.05741749743656935 - 1.8552824256147128*^-13*I, 0.49999999999881584 + 1.262177448353619*^-28*I}}
16.21	{{0.5000000000011502 - 1.135959703518257*^-28*I, -0.05741893368164319 + 2.2002414224915997*^-13*I}, {-0.057418933681643164 - 2.2002414224915997*^-13*I, 0.4999999999988245 + 1.135959703518257*^-28*I}}
16.22	{{0.5000000000011289 - 1.3883951931889808*^-27*I, -0.057420368130532584 + 2.5308285715299396*^-13*I}, {-0.057420368130532584 - 2.530752423552142*^-13*I, 0.4999999999988583 + 1.3883951931889808*^-27*I}}
16.23	{{0.5000000000010929 + 1.7670484276950664*^-28*I, -0.05742180078660053 + 2.846975079643128*^-13*I}, {-0.05742180078660053 - 2.846975079643128*^-13*I, 0.49999999999887845 - 1.7670484276950664*^-28*I}}
16.240000000000002	{{0.5000000000010861 - 2.524354896707238*^-29*I, -0.05742323165321114 + 3.1488590139594093*^-13*I}, {-0.057423231653211115 - 3.1488590139594093*^-13*I, 0.4999999999989287 + 2.524354896707238*^-29*I}}
16.25	{{0.5000000000010543 - 1.4388822911231255*^-27*I, -0.05742466073370853 + 3.436561849734274*^-13*I}, {-0.05742466073370853 - 3.436485838654548*^-13*I, 0.4999999999989547 + 1.4136387421560532*^-27*I}}
16.26	{{0.5000000000010238 - 2.524354896707238*^-28*I, -0.05742608803143828 + 3.7101060728362185*^-13*I}, {-0.057426088031438255 - 3.7100301072800526*^-13*I, 0.4999999999989829 + 2.524354896707238*^-28*I}}
16.27	{{0.5000000000009938 + 0.*I, -0.05742751354973388 + 3.969606521375217*^-13*I}, {-0.05742751354973388 - 3.969606521375217*^-13*I, 0.4999999999990121 + 0.*I}}
16.28	{{0.5000000000009561 + 0.*I, -0.057428937291920085 + 4.2152694302626894*^-13*I}, {-0.057428937291920085 - 4.2152694302626894*^-13*I, 0.49999999999903433 + 0.*I}}
16.29	{{0.5000000000009285 + 1.4388822911231255*^-27*I, -0.05743035926131648 + 4.447163988097179*^-13*I}, {-0.05743035926131654 - 4.447239817408691*^-13*I, 0.49999999999906697 - 1.4388822911231255*^-27*I}}
16.3	{{0.5000000000008971 - 4.0389678347315804*^-28*I, -0.05743177946123018 + 4.665600983212837*^-13*I}, {-0.05743177946123018 - 4.665525199207859*^-13*I, 0.4999999999990962 + 4.0389678347315804*^-28*I}}
16.31	{{0.5000000000008683 + 0.*I, -0.057433197894962956 + 4.87052548884371*^-13*I}, {-0.057433197894962956 - 4.87052548884371*^-13*I, 0.49999999999912814 + 0.*I}}
16.32	{{0.5000000000008319 + 0.*I, -0.05743461456580634 + 5.062274207577044*^-13*I}, {-0.05743461456580637 - 5.062274207577044*^-13*I, 0.4999999999991529 + 0.*I}}
16.330000000000002	{{0.5000000000008064 + 2.0194839173657902*^-28*I, -0.05743602947704665 + 5.24096843628983*^-13*I}, {-0.057436029477046624 - 5.241044084698914*^-13*I, 0.4999999999991883 - 2.0194839173657902*^-28*I}}
16.34	{{0.5000000000007817 + 0.*I, -0.057437442631959074 + 5.406929850029582*^-13*I}, {-0.057437442631959074 - 5.406929850029582*^-13*I, 0.49999999999922495 + 0.*I}}
16.35	{{0.5000000000007455 + 0.*I, -0.057438854033810355 + 5.560263663021659*^-13*I}, {-0.057438854033810355 - 5.560263663021659*^-13*I, 0.4999999999992497 + 0.*I}}
16.36	{{0.5000000000007176 + 0.*I, -0.057440263685863 + 5.701236173705833*^-13*I}, {-0.057440263685863024 - 5.701236173705833*^-13*I, 0.49999999999928274 + 0.*I}}
16.37	{{0.5000000000006929 + 4.543838814073028*^-28*I, -0.05744167159136826 + 5.83016042402688*^-13*I}, {-0.05744167159136829 - 5.830009487294316*^-13*I, 0.49999999999931866 - 5.048709793414476*^-28*I}}
16.38	{{0.5000000000006528 - 5.048709793414476*^-28*I, -0.057443077753567884 + 5.947093715421004*^-13*I}, {-0.057443077753567856 - 5.947018291931823*^-13*I, 0.49999999999933875 + 5.048709793414476*^-28*I}}
16.39	{{0.5000000000006257 + 0.*I, -0.057444482175701195 + 6.052403066458431*^-13*I}, {-0.05744448217570122 - 6.052403066458431*^-13*I, 0.4999999999993717 + 0.*I}}
16.4	{{0.5000000000006021 - 5.048709793414476*^-28*I, -0.05744588486099492 + 6.146424657968968*^-13*I}, {-0.05744588486099492 - 6.146349324074329*^-13*I, 0.4999999999994076 + 5.048709793414476*^-28*I}}
16.41	{{0.5000000000005624 + 7.573064690121713*^-28*I, -0.057447285812666615 + 6.229237434992442*^-13*I}, {-0.05744728581266664 - 6.229312724169447*^-13*I, 0.4999999999994269 - 7.573064690121713*^-28*I}}
16.42	{{0.5000000000005221 + 3.534096855390133*^-28*I, -0.05744868503392997 + 6.301378081938863*^-13*I}, {-0.05744868503392994 - 6.301302837426524*^-13*I, 0.499999999999445 - 3.0292258760486853*^-28*I}}
16.43	{{0.5000000000005191 + 1.0097419586828951*^-28*I, -0.057450082527993634 + 6.362899068221459*^-13*I}, {-0.057450082527993634 - 6.36282386832091*^-13*I, 0.49999999999949996 - 1.0097419586828951*^-28*I}}
16.44	{{0.5000000000004643 + 8.582806648804608*^-28*I, -0.05745147829804337 + 6.414083472652911*^-13*I}, {-0.05745147829804337 - 6.414158627994446*^-13*I, 0.49999999999950223 - 8.582806648804608*^-28*I}}
16.45	{{0.5000000000004472 - 2.524354896707238*^-28*I, -0.05745287234727761 + 6.455406172636278*^-13*I}, {-0.057452872347277556 - 6.455406172636278*^-13*I, 0.4999999999995415 + 2.524354896707238*^-28*I}}
16.46	{{0.5000000000004325 + 3.534096855390133*^-28*I, -0.057454264678872824 + 6.48700725328499*^-13*I}, {-0.05745426467887285 - 6.48700725328499*^-13*I, 0.49999999999958256 - 3.534096855390133*^-28*I}}
16.47	{{0.5000000000003978 + 8.582806648804608*^-28*I, -0.057455655295998914 + 6.509180096243762*^-13*I}, {-0.057455655295998914 - 6.509255118224005*^-13*I, 0.49999999999960265 - 8.582806648804608*^-28*I}}
16.48	{{0.5000000000003767 - 4.543838814073028*^-28*I, -0.057457044201824486 + 6.522370397322113*^-13*I}, {-0.057457044201824514 - 6.522295419690695*^-13*I, 0.4999999999996355 + 4.0389678347315804*^-28*I}}
16.490000000000002	{{0.5000000000003512 + 6.058451752097371*^-28*I, -0.05745843139950446 + 6.526575735949163*^-13*I}, {-0.05745843139950449 - 6.526725602618978*^-13*I, 0.49999999999966305 - 6.563322731438818*^-28*I}}
16.5	{{0.5000000000003266 + 0.*I, -0.057459816892188736 + 6.522469736245812*^-13*I}, {-0.057459816892188736 - 6.522469736245812*^-13*I, 0.4999999999996906 + 0.*I}}
16.51	{{0.5000000000002907 - 4.0389678347315804*^-28*I, -0.057461200683017244 + 6.51012722685695*^-13*I}, {-0.057461200683017216 - 6.510052381958489*^-13*I, 0.4999999999997058 + 4.0389678347315804*^-28*I}}
16.52	{{0.5000000000002733 + 3.0292258760486853*^-28*I, -0.057462582775127224 + 6.489773548296655*^-13*I}, {-0.0574625827751272 - 6.489848349054996*^-13*I, 0.49999999999973854 - 2.524354896707238*^-28*I}}
16.53	{{0.5000000000002506 + 2.0194839173657902*^-28*I, -0.05746396317164193 + 6.461933173274968*^-13*I}, {-0.05746396317164193 - 6.461933173274968*^-13*I, 0.49999999999976497 - 2.0194839173657902*^-28*I}}
16.54	{{0.5000000000002202 + 0.*I, -0.05746534187567964 + 6.426755979170627*^-13*I}, {-0.05746534187567967 - 6.426755979170627*^-13*I, 0.4999999999997826 + 0.*I}}
16.55	{{0.5000000000001933 + 1.0097419586828951*^-28*I, -0.057466718890352236 + 6.384540615230395*^-13*I}, {-0.057466718890352264 - 6.384615283879691*^-13*I, 0.4999999999998027 - 1.0097419586828951*^-28*I}}
16.56	{{0.5000000000001655 - 3.0292258760486853*^-28*I, -0.05746809421876242 + 6.335733665783664*^-13*I}, {-0.05746809421876245 - 6.33565904106725*^-13*I, 0.4999999999998208 + 3.0292258760486853*^-28*I}}
16.57	{{0.5000000000001547 + 0.*I, -0.05746946786400778 + 6.280406767240626*^-13*I}, {-0.05746946786400778 - 6.280406767240626*^-13*I, 0.49999999999985445 + 0.*I}}
16.580000000000002	{{0.5000000000001394 + 0.*I, -0.057470839829173975 + 6.219002714601931*^-13*I}, {-0.057470839829173975 - 6.219002714601931*^-13*I, 0.49999999999988287 + 0.*I}}
16.59	{{0.5000000000001048 - 6.563322731438818*^-28*I, -0.05747221011733944 + 6.151775323866146*^-13*I}, {-0.05747221011733941 - 6.151775323866146*^-13*I, 0.49999999999989053 + 6.563322731438818*^-28*I}}
16.6	{{0.500000000000095 + 0.*I, -0.05747357873158235 + 6.079013003561989*^-13*I}, {-0.057473578731582375 - 6.079013003561989*^-13*I, 0.499999999999922 + 0.*I}}
16.61	{{0.5000000000000795 + 0.*I, -0.0574749456749645 + 6.001001135447182*^-13*I}, {-0.05747494567496447 - 6.001001135447182*^-13*I, 0.49999999999994627 + 0.*I}}
16.62	{{0.5000000000000526 + 0.*I, -0.05747631095054309 + 5.91798460391139*^-13*I}, {-0.05747631095054315 - 5.918058966110574*^-13*I, 0.49999999999995837 + 0.*I}}
16.63	{{0.5000000000000274 + 2.524354896707238*^-28*I, -0.05747767456137029 + 5.830390588508559*^-13*I}, {-0.05747767456137032 - 5.830316269883079*^-13*I, 0.4999999999999708 - 2.524354896707238*^-28*I}}
16.64	{{0.5000000000000058 + 2.524354896707238*^-28*I, -0.057479036510489245 + 5.73827070108425*^-13*I}, {-0.05747903651048922 - 5.73827070108425*^-13*I, 0.49999999999998535 - 2.524354896707238*^-28*I}}
16.65	{{0.49999999999998457 + 0.*I, -0.057480396800935 + 5.642007035454214*^-13*I}, {-0.057480396800935 - 5.642081267085055*^-13*I, 0.49999999999999933 + 0.*I}}
16.66	{{0.4999999999999737 + 3.534096855390133*^-28*I, -0.05748175543573705 + 5.54197711971137*^-13*I}, {-0.05748175543573705 - 5.541902931501643*^-13*I, 0.5000000000000223 - 3.534096855390133*^-28*I}}
16.67	{{0.4999999999999575 - 1.0097419586828951*^-28*I, -0.0574831124179149 + 5.438182986591086*^-13*I}, {-0.05748311241791487 - 5.438257131430385*^-13*I, 0.5000000000000389 + 1.0097419586828951*^-28*I}}
16.68	{{0.49999999999994144 + 0.*I, -0.05748446775048183 + 5.33114128496309*^-13*I}, {-0.05748446775048183 - 5.33114128496309*^-13*I, 0.5000000000000544 + 0.*I}}
16.69	{{0.49999999999992273 + 1.5146129380243427*^-28*I, -0.05748582143644429 + 5.221029918597341*^-13*I}, {-0.05748582143644429 - 5.220881802097057*^-13*I, 0.5000000000000657 - 1.5146129380243427*^-28*I}}
16.7	{{0.49999999999993305 + 0.*I, -0.057487173478804804 + 5.107910905239058*^-13*I}, {-0.057487173478804804 - 5.107910905239058*^-13*I, 0.5000000000001051 + 0.*I}}
16.71	{{0.49999999999989536 + 0.*I, -0.05748852388054598 + 4.992248357248861*^-13*I}, {-0.057488523880545955 - 4.992248357248861*^-13*I, 0.5000000000000953 + 0.*I}}
16.72	{{0.49999999999989747 + 5.048709793414476*^-28*I, -0.05748987264466204 + 4.874204840002536*^-13*I}, {-0.05748987264466207 - 4.874204840002536*^-13*I, 0.500000000000124 - 5.048709793414476*^-28*I}}
16.73	{{0.4999999999998663 + 2.524354896707238*^-28*I, -0.05749121977412203 + 4.7540115453409*^-13*I}, {-0.057491219774122054 - 4.7540115453409*^-13*I, 0.5000000000001182 - 2.524354896707238*^-28*I}}
16.740000000000002	{{0.4999999999998679 + 4.0389678347315804*^-28*I, -0.05749256527190347 + 4.631931050131281*^-13*I}, {-0.05749256527190347 - 4.631857207473213*^-13*I, 0.5000000000001441 - 4.0389678347315804*^-28*I}}
16.75	{{0.49999999999984446 + 7.573064690121713*^-29*I, -0.05749390914096231 + 4.5081095177932267*^-13*I}, {-0.057493909140962335 - 4.5080357181032764*^-13*I, 0.5000000000001438 - 7.573064690121713*^-29*I}}
16.76	{{0.4999999999998398 + 0.*I, -0.05749525138425904 + 4.3827613330853333*^-13*I}, {-0.05749525138425904 - 4.3827613330853333*^-13*I, 0.5000000000001609 + 0.*I}}
16.77	{{0.49999999999983835 - 4.291403324402304*^-28*I, -0.05749659200474064 + 4.256242533833742*^-13*I}, {-0.05749659200474064 - 4.256095106027112*^-13*I, 0.5000000000001802 + 4.291403324402304*^-28*I}}
16.78	{{0.4999999999998198 + 6.815758221109542*^-28*I, -0.057497931005345476 + 4.1284241226795026*^-13*I}, {-0.05749793100534545 - 4.128571464848751*^-13*I, 0.5000000000001812 - 6.815758221109542*^-28*I}}
16.79	{{0.4999999999998077 + 0.*I, -0.057499268389010955 + 3.999945094616682*^-13*I}, {-0.057499268389010955 - 3.999945094616682*^-13*I, 0.5000000000001875 + 0.*I}}
16.8	{{0.4999999999998074 + 0.*I, -0.0575006041586644 + 3.87073844582363*^-13*I}, {-0.0575006041586644 - 3.870664860227564*^-13*I, 0.5000000000002046 + 0.*I}}
16.81	{{0.4999999999997935 - 1.7670484276950664*^-28*I, -0.05750193831722328 + 3.740915694448439*^-13*I}, {-0.05750193831722328 - 3.740989237374464*^-13*I, 0.5000000000002071 + 1.7670484276950664*^-28*I}}
16.82	{{0.4999999999997828 + 1.262177448353619*^-28*I, -0.05750327086760215 + 3.6109133322666883*^-13*I}, {-0.05750327086760218 - 3.6108398319613256*^-13*I, 0.5000000000002114 - 1.5146129380243427*^-28*I}}
16.830000000000002	{{0.4999999999997736 + 2.0194839173657902*^-28*I, -0.05750460181270725 + 3.4807205548725897*^-13*I}, {-0.05750460181270722 - 3.4805736394046014*^-13*I, 0.5000000000002164 - 2.0194839173657902*^-28*I}}
16.84	{{0.4999999999997652 - 1.5146129380243427*^-28*I, -0.05750593115543698 + 3.3503944490581975*^-13*I}, {-0.05750593115543698 - 3.35046786427003*^-13*I, 0.5000000000002212 + 1.5146129380243427*^-28*I}}
16.85	{{0.4999999999997643 + 2.7767903863779616*^-28*I, -0.057507258898684466 + 3.220426654739407*^-13*I}, {-0.057507258898684466 - 3.2203532820006133*^-13*I, 0.5000000000002324 - 2.7767903863779616*^-28*I}}
16.86	{{0.4999999999997622 - 4.291403324402304*^-28*I, -0.057508585045333405 + 3.090605491332127*^-13*I}, {-0.05750858504533338 - 3.0907521519617117*^-13*I, 0.5000000000002411 + 4.291403324402304*^-28*I}}
16.87	{{0.49999999999974776 - 7.573064690121713*^-29*I, -0.05750990959826105 + 2.9614471147595826*^-13*I}, {-0.05750990959826102 - 2.9614471147595826*^-13*I, 0.5000000000002369 + 7.573064690121713*^-29*I}}
16.88	{{0.4999999999997515 + 1.262177448353619*^-28*I, -0.05751123256034191 + 2.8328750118497234*^-13*I}, {-0.05751123256034191 - 2.83280176623616*^-13*I, 0.5000000000002498 - 1.262177448353619*^-28*I}}
16.89	{{0.49999999999975486 + 2.271919407036514*^-28*I, -0.057512553934438077 + 2.705026971383245*^-13*I}, {-0.05751255393443805 - 2.7049537680470773*^-13*I, 0.5000000000002613 - 2.271919407036514*^-28*I}}
16.9	{{0.49999999999974576 + 1.5146129380243427*^-28*I, -0.05751387372340569 + 2.5780350129061034*^-13*I}, {-0.05751387372340572 - 2.5780350129061034*^-13*I, 0.5000000000002596 - 1.5146129380243427*^-28*I}}
16.91	{{0.4999999999997361 + 1.262177448353619*^-28*I, -0.057515191930096604 + 2.452098558505649*^-13*I}, {-0.05751519193009663 - 2.452098558505649*^-13*I, 0.5000000000002562 - 1.262177448353619*^-28*I}}
16.92	{{0.4999999999997373 - 3.7865323450608567*^-28*I, -0.057516508557356044 + 2.327265050050036*^-13*I}, {-0.05751650855735599 - 2.3273381268458784*^-13*I, 0.5000000000002629 + 3.7865323450608567*^-28*I}}
16.93	{{0.49999999999974726 + 8.835242138475332*^-29*I, -0.05751782360802066 + 2.2037956074147295*^-13*I}, {-0.05751782360802063 - 2.2037225727019873*^-13*I, 0.5000000000002777 - 8.835242138475332*^-29*I}}
16.94	{{0.4999999999997411 + 0.*I, -0.0575191370849176 + 2.0815805241005827*^-13*I}, {-0.057519137084917626 - 2.0815805241005827*^-13*I, 0.5000000000002754 + 0.*I}}
16.95	{{0.49999999999973266 - 3.7865323450608567*^-29*I, -0.05752044899087197 + 1.960869897173931*^-13*I}, {-0.05752044899087197 - 1.960869897173931*^-13*I, 0.5000000000002699 + 3.7865323450608567*^-29*I}}
16.96	{{0.4999999999997273 + 1.135959703518257*^-28*I, -0.057521759328700905 + 1.841725838120331*^-13*I}, {-0.05752175932870093 - 1.841725838120331*^-13*I, 0.5000000000002669 - 1.135959703518257*^-28*I}}
16.97	{{0.49999999999972744 - 8.835242138475332*^-29*I, -0.057523068101214686 + 1.7242416781155013*^-13*I}, {-0.05752306810121474 - 1.7242416781155013*^-13*I, 0.5000000000002685 + 8.835242138475332*^-29*I}}
16.98	{{0.49999999999972683 + 0.*I, -0.057524375311215736 + 1.608505534127957*^-13*I}, {-0.05752437531121571 - 1.608505534127957*^-13*I, 0.5000000000002687 + 0.*I}}
16.990000000000002	{{0.49999999999973316 - 3.534096855390133*^-28*I, -0.057525680961501624 + 1.4945640038311485*^-13*I}, {-0.05752568096150165 - 1.4946367870580537*^-13*I, 0.5000000000002751 + 3.534096855390133*^-28*I}}
17.	{{0.49999999999972994 + 6.310887241768094*^-29*I, -0.057526985054860036 + 1.382640583711224*^-13*I}, {-0.057526985054860036 - 1.382567842230603*^-13*I, 0.5000000000002713 - 6.310887241768094*^-29*I}}
17.01	{{0.4999999999997208 + 0.*I, -0.05752828759407466 + 1.2725899910294207*^-13*I}, {-0.05752828759407466 - 1.2725899910294207*^-13*I, 0.5000000000002609 + 0.*I}}
17.02	{{0.49999999999972133 + 1.0097419586828951*^-28*I, -0.057529588581923835 + 1.1646258813897074*^-13*I}, {-0.057529588581923835 - 1.1646258813897074*^-13*I, 0.5000000000002596 - 1.0097419586828951*^-28*I}}
17.03	{{0.4999999999997258 + 1.9563750449481093*^-28*I, -0.057530888021176924 + 1.0588115875413225*^-13*I}, {-0.057530888021176896 - 1.058738971013161*^-13*I, 0.5000000000002615 - 1.9563750449481093*^-28*I}}
17.04	{{0.4999999999997245 + 8.204153414298523*^-29*I, -0.05753218591459591 + 9.551332086062968*^-14*I}, {-0.05753218591459591 - 9.550606336337629*^-14*I, 0.5000000000002571 - 1.0097419586828951*^-28*I}}
17.05	{{0.4999999999997442 - 5.679798517591285*^-29*I, -0.05753348226494112 + 8.536449838038738*^-14*I}, {-0.05753348226494112 - 8.536449838038738*^-14*I, 0.500000000000273 + 5.679798517591285*^-29*I}}
17.06	{{0.4999999999997383 + 0.*I, -0.05753477707495677 + 7.544691852194849*^-14*I}, {-0.0575347770749568 - 7.544691852194849*^-14*I, 0.5000000000002629 + 0.*I}}
17.07	{{0.49999999999973604 + 7.699282434957075*^-28*I, -0.057536070347390555 + 6.57542435306182*^-14*I}, {-0.05753607034739053 - 6.576873364863612*^-14*I, 0.5000000000002559 - 7.636173562539394*^-28*I}}
17.080000000000002	{{0.4999999999997487 + 1.6408306828597046*^-28*I, -0.05753736208498067 + 5.6315939614094545*^-14*I}, {-0.05753736208498067 - 5.6308698691712763*^-14*I, 0.5000000000002633 - 1.6408306828597046*^-28*I}}
17.09	{{0.4999999999997323 - 3.1554436208840472*^-30*I, -0.05753865229045277 + 4.710310562151781*^-14*I}, {-0.05753865229045277 - 4.710310562151781*^-14*I, 0.5000000000002414 + 3.1554436208840472*^-30*I}}
17.1	{{0.4999999999997464 - 3.3763246743459305*^-28*I, -0.057539940966538 + 3.813352229146614*^-14*I}, {-0.057539940966538056 - 3.814075495472666*^-14*I, 0.5000000000002492 + 3.34477023813709*^-28*I}}
17.11	{{0.49999999999975653 + 1.1675141397270975*^-28*I, -0.05754122811595008 + 2.9420928689080236*^-14*I}, {-0.05754122811595003 - 2.9413700148329876*^-14*I, 0.5000000000002527 - 1.199068575935938*^-28*I}}
17.12	{{0.4999999999997555 + 4.8436059580570125*^-28*I, -0.05754251374139946 + 2.0938920918225627*^-14*I}, {-0.05754251374139943 - 2.0953369764085328*^-14*I, 0.5000000000002447 - 4.8436059580570125*^-28*I}}
17.13	{{0.49999999999976796 + 1.8932661725304283*^-29*I, -0.057543797845594075 + 1.2725770242225455*^-14*I}, {-0.057543797845594075 - 1.2725770242225455*^-14*I, 0.5000000000002498 - 1.8932661725304283*^-29*I}}
17.14	{{0.49999999999975475 + 2.7176258184863857*^-28*I, -0.057545080431227774 + 4.7615730363153814*^-15*I}, {-0.0575450804312278 - 4.7543568349895405*^-15*I, 0.5000000000002287 - 2.741291645643016*^-28*I}}
17.150000000000002	{{0.4999999999997822 - 2.867509390478378*^-28*I, -0.057546361501000426 - 2.9594534249094764*^-15*I}, {-0.0575463615010004 + 2.9522413273830488*^-15*I, 0.5000000000002482 + 2.812289127112907*^-28*I}}
17.16	{{0.49999999999977773 + 0.*I, -0.05754764105758933 - 1.0414585702826529*^-14*I}, {-0.05754764105758933 + 1.0414585702826529*^-14*I, 0.5000000000002353 + 0.*I}}
17.17	{{0.4999999999997548 + 1.1517369216226772*^-28*I, -0.05754891910367549 - 1.7613898952695525*^-14*I}, {-0.057548919103675544 + 1.762110285658866*^-14*I, 0.5000000000002037 - 1.0886280492049963*^-28*I}}
17.18	{{0.49999999999977807 - 2.9661170036310044*^-28*I, -0.057550195641939667 - 2.4567765285258286*^-14*I}, {-0.05755019564193972 + 2.4560565471214842*^-14*I, 0.5000000000002178 + 2.9661170036310044*^-28*I}}
17.19	{{0.4999999999997746 + 2.4928004604983973*^-28*I, -0.05755147067503999 - 3.1250864934025033*^-14*I}, {-0.05755147067504002 + 3.125806066285292*^-14*I, 0.5000000000002052 - 2.524354896707238*^-28*I}}
17.2	{{0.499999999999793 + 3.1554436208840472*^-30*I, -0.05755274420564277 - 3.768857792393508*^-14*I}, {-0.05755274420564277 + 3.768857792393508*^-14*I, 0.500000000000214 - 3.1554436208840472*^-30*I}}
17.21	{{0.49999999999978756 - 7.888609052210118*^-29*I, -0.057554016236397054 - 4.38705802602862*^-14*I}, {-0.057554016236397026 + 4.386339268801844*^-14*I, 0.500000000000199 + 7.257520328033309*^-29*I}}
17.22	{{0.4999999999997978 + 2.7136815139602806*^-28*I, -0.057555286769955194 - 4.9786853333351723*^-14*I}, {-0.057555286769955194 + 4.979403683425924*^-14*I, 0.5000000000001992 - 2.7136815139602806*^-28*I}}
17.23	{{0.4999999999997991 + 8.519697776386927*^-29*I, -0.05755655580895619 - 5.545639162409202*^-14*I}, {-0.05755655580895622 + 5.54635710582421*^-14*I, 0.5000000000001905 - 9.466330862652142*^-29*I}}
17.240000000000002	{{0.4999999999998068 + 6.310887241768095*^-30*I, -0.05755782335603751 - 6.08768839152864*^-14*I}, {-0.05755782335603751 + 6.08768839152864*^-14*I, 0.5000000000001878 - 6.310887241768095*^-30*I}}
17.25	{{0.4999999999997952 - 2.524354896707238*^-29*I, -0.057559089413825426 - 6.60426927770183*^-14*I}, {-0.057559089413825426 + 6.60426927770183*^-14*I, 0.5000000000001659 + 2.524354896707238*^-29*I}}
17.26	{{0.4999999999998194 - 8.835242138475332*^-29*I, -0.057560353984949686 - 7.096277314881947*^-14*I}, {-0.057560353984949686 + 7.095560588740269*^-14*I, 0.5000000000001796 + 7.573064690121713*^-29*I}}
17.27	{{0.49999999999982003 + 5.679798517591285*^-29*I, -0.05756161707202012 - 7.56283877721372*^-14*I}, {-0.05756161707202012 + 7.56283877721372*^-14*I, 0.5000000000001695 - 5.679798517591285*^-29*I}}
17.28	{{0.4999999999998489 - 7.573064690121713*^-29*I, -0.057562878677654 - 8.005610332521405*^-14*I}, {-0.05756287867765403 + 8.00489441560811*^-14*I, 0.5000000000001876 + 8.204153414298523*^-29*I}}
17.29	{{0.4999999999998336 + 0.*I, -0.05756413880444758 - 8.4234046827449*^-14*I}, {-0.05756413880444758 + 8.4234046827449*^-14*I, 0.5000000000001614 + 0.*I}}
17.3	{{0.49999999999983935 + 3.7865323450608567*^-29*I, -0.05756539745500708 - 8.817561038365387*^-14*I}, {-0.05756539745500705 + 8.817561038365387*^-14*I, 0.5000000000001563 - 3.7865323450608567*^-29*I}}
17.31	{{0.4999999999998424 + 0.*I, -0.05756665463192229 - 9.188006256569039*^-14*I}, {-0.05756665463192229 + 9.188006256569039*^-14*I, 0.5000000000001483 + 0.*I}}
17.32	{{0.499999999999853 + 0.*I, -0.05756791033778108 - 9.535043730824977*^-14*I}, {-0.05756791033778111 + 9.535043730824977*^-14*I, 0.5000000000001481 + 0.*I}}
17.330000000000002	{{0.49999999999985667 - 6.941975965944904*^-29*I, -0.05756916457516206 - 9.858994541385129*^-14*I}, {-0.05756916457516206 + 9.858994541385129*^-14*I, 0.5000000000001407 + 6.941975965944904*^-29*I}}
17.34	{{0.49999999999985734 - 8.835242138475332*^-29*I, -0.05757041734664048 - 1.0160196576044059*^-13*I}, {-0.05757041734664048 + 1.0160196576044059*^-13*I, 0.5000000000001303 + 8.835242138475332*^-29*I}}
17.35	{{0.49999999999988115 + 1.262177448353619*^-29*I, -0.0575716686547873 - 1.0439003662830035*^-13*I}, {-0.05757166865478733 + 1.0439003662830035*^-13*I, 0.5000000000001432 - 1.262177448353619*^-29*I}}
17.36	{{0.4999999999998773 - 5.048709793414476*^-29*I, -0.05757291850215929 - 1.0696141063809089*^-13*I}, {-0.05757291850215934 + 1.0695428365645236*^-13*I, 0.5000000000001283 + 5.679798517591285*^-29*I}}
17.37	{{0.4999999999998874 + 2.524354896707238*^-29*I, -0.05757416689131789 - 1.093056673759937*^-13*I}, {-0.05757416689131786 + 1.0931279035450416*^-13*I, 0.5000000000001275 - 2.524354896707238*^-29*I}}
17.38	{{0.49999999999988726 + 9.466330862652142*^-29*I, -0.05757541382481063 - 1.1144814743868283*^-13*I}, {-0.05757541382481063 + 1.1144814743868283*^-13*I, 0.5000000000001166 - 9.466330862652142*^-29*I}}
17.39	{{0.49999999999988376 + 0.*I, -0.05757665930518288 - 1.133786944458092*^-13*I}, {-0.05757665930518288 + 1.133786944458092*^-13*I, 0.500000000000102 + 0.*I}}
17.400000000000002	{{0.4999999999999035 + 6.310887241768094*^-29*I, -0.05757790333497648 - 1.1510152382513701*^-13*I}, {-0.05757790333497642 + 1.1510863482115996*^-13*I, 0.500000000000111 - 3.7865323450608567*^-29*I}}
17.41	{{0.49999999999989675 - 5.048709793414476*^-29*I, -0.05757914591671806 - 1.1663162142586794*^-13*I}, {-0.05757914591671809 + 1.1663162142586794*^-13*I, 0.5000000000000937 + 5.048709793414476*^-29*I}}
17.42	{{0.4999999999998914 - 5.048709793414476*^-29*I, -0.057580387052938026 - 1.179627422124985*^-13*I}, {-0.057580387052938026 + 1.179627422124985*^-13*I, 0.5000000000000776 + 5.048709793414476*^-29*I}}
17.43	{{0.49999999999990447 + 1.7670484276950664*^-28*I, -0.05758162674615891 - 1.190958585007269*^-13*I}, {-0.05758162674615888 + 1.1911005660817263*^-13*I, 0.5000000000000802 - 1.7670484276950664*^-28*I}}
17.44	{{0.499999999999923 + 2.524354896707238*^-29*I, -0.0575828649988947 - 1.2006041771178277*^-13*I}, {-0.0575828649988947 + 1.2005332262993093*^-13*I, 0.5000000000000884 - 2.524354896707238*^-29*I}}
17.45	{{0.49999999999992084 + 5.048709793414476*^-29*I, -0.05758410181365148 - 1.2082916218922068*^-13*I}, {-0.05758410181365148 + 1.2082916218922068*^-13*I, 0.5000000000000759 - 5.048709793414476*^-29*I}}
17.46	{{0.4999999999999249 - 1.262177448353619*^-29*I, -0.057585337192935515 - 1.2142458783235518*^-13*I}, {-0.057585337192935515 + 1.2142458783235518*^-13*I, 0.5000000000000697 + 1.262177448353619*^-29*I}}
17.47	{{0.49999999999994865 - 5.048709793414476*^-29*I, -0.05758657113924631 - 1.2184796623220534*^-13*I}, {-0.05758657113924631 + 1.2184796623220534*^-13*I, 0.5000000000000835 + 5.048709793414476*^-29*I}}
17.48	{{0.4999999999999237 + 5.048709793414476*^-29*I, -0.057587803655067576 - 1.2210063475179962*^-13*I}, {-0.057587803655067576 + 1.2210771399044766*^-13*I, 0.5000000000000488 - 6.310887241768094*^-29*I}}
17.490000000000002	{{0.49999999999995115 + 6.310887241768094*^-29*I, -0.05758903474289742 - 1.2220521544014963*^-13*I}, {-0.05758903474289745 + 1.2219106486238917*^-13*I, 0.5000000000000666 - 6.310887241768094*^-29*I}}
17.5	{{0.49999999999993805 + 0.*I, -0.05759026440520476 - 1.2213483559284164*^-13*I}, {-0.05759026440520476 + 1.2213483559284164*^-13*I, 0.5000000000000439 + 0.*I}}
17.51	{{0.49999999999994726 - 5.048709793414476*^-29*I, -0.05759149264447183 - 1.2191573646065446*^-13*I}, {-0.05759149264447183 + 1.219228038631873*^-13*I, 0.5000000000000436 + 3.7865323450608567*^-29*I}}
17.52	{{0.49999999999996225 + 1.262177448353619*^-29*I, -0.05759271946316569 - 1.2156001596176924*^-13*I}, {-0.05759271946316569 + 1.2155295249583063*^-13*I, 0.5000000000000495 - 2.524354896707238*^-29*I}}
17.53	{{0.4999999999999587 - 5.048709793414476*^-29*I, -0.057593944863746166 - 1.2105154265770407*^-13*I}, {-0.057593944863746166 + 1.2105154265770407*^-13*I, 0.5000000000000369 + 5.048709793414476*^-29*I}}
17.54	{{0.4999999999999847 - 8.835242138475332*^-29*I, -0.057595168848676576 - 1.204024729230678*^-13*I}, {-0.057595168848676576 + 1.2041658413481321*^-13*I, 0.5000000000000541 + 7.573064690121713*^-29*I}}
17.55	{{0.4999999999999759 - 2.524354896707238*^-29*I, -0.05759639142040121 - 1.1963553699453293*^-13*I}, {-0.05759639142040118 + 1.1963553699453293*^-13*I, 0.5000000000000366 + 2.524354896707238*^-29*I}}
17.56	{{0.4999999999999848 + 6.310887241768094*^-29*I, -0.057597612581372165 - 1.1873466926852214*^-13*I}, {-0.057597612581372165 + 1.1873466926852214*^-13*I, 0.5000000000000371 - 6.310887241768094*^-29*I}}
17.57	{{0.4999999999999929 - 5.048709793414476*^-29*I, -0.05759883233402774 - 1.1771202675315397*^-13*I}, {-0.05759883233402771 + 1.1771202675315397*^-13*I, 0.500000000000037 + 5.048709793414476*^-29*I}}
17.580000000000002	{{0.49999999999997774 - 7.573064690121713*^-29*I, -0.05760005068080026 - 1.1657622527127877*^-13*I}, {-0.05760005068080029 + 1.165691853332514*^-13*I, 0.5000000000000137 + 8.835242138475332*^-29*I}}
17.59	{{0.49999999999999667 + 7.573064690121713*^-29*I, -0.05760126762412543 - 1.153182716072551*^-13*I}, {-0.0576012676241254 + 1.15325307639172*^-13*I, 0.5000000000000249 - 7.573064690121713*^-29*I}}
17.6	{{0.4999999999999971 - 5.048709793414476*^-29*I, -0.057602483166420804 - 1.1396434781880923*^-13*I}, {-0.05760248316642086 + 1.1396434781880923*^-13*I, 0.5000000000000178 + 5.048709793414476*^-29*I}}
17.61	{{0.4999999999999911 + 1.262177448353619*^-29*I, -0.05760369731010598 - 1.125054260706977*^-13*I}, {-0.05760369731010598 + 1.125054260706977*^-13*I, 0.5000000000000043 - 1.262177448353619*^-29*I}}
17.62	{{0.5000000000000088 + 0.*I, -0.057604910057596714 - 1.109465312959654*^-13*I}, {-0.057604910057596714 + 1.1095355563547783*^-13*I, 0.5000000000000148 + 0.*I}}
17.63	{{0.5000000000000069 + 3.155443620884047*^-29*I, -0.05760612141129515 - 1.0930669719216828*^-13*I}, {-0.057606121411295175 + 1.0929967674150554*^-13*I, 0.500000000000006 - 3.7865323450608567*^-29*I}}
17.64	{{0.5000000000000069 + 1.8932661725304283*^-29*I, -0.05760733137360499 - 1.0756980653013683*^-13*I}, {-0.05760733137360499 + 1.0756980653013683*^-13*I, 0.4999999999999992 - 1.8932661725304283*^-29*I}}
17.650000000000002	{{0.500000000000012 - 5.048709793414476*^-29*I, -0.05760853994692261 - 1.0575831671254145*^-13*I}, {-0.057608539946922666 + 1.0575130402669313*^-13*I, 0.4999999999999977 + 4.417621069237666*^-29*I}}
17.66	{{0.5000000000000153 - 1.8932661725304283*^-29*I, -0.057609747133637784 - 1.0385605156140573*^-13*I}, {-0.057609747133637784 + 1.038700691811445*^-13*I, 0.4999999999999948 + 1.8932661725304283*^-29*I}}
17.67	{{0.5000000000000232 + 0.*I, -0.05761095293613583 - 1.0189936765813188*^-13*I}, {-0.05761095293613583 + 1.0189936765813188*^-13*I, 0.49999999999999656 + 0.*I}}
17.68	{{0.5000000000000144 + 0.*I, -0.05761215735679387 - 9.98684883078112*^-14*I}, {-0.05761215735679387 + 9.98684883078112*^-14*I, 0.49999999999998185 + 0.*I}}
17.69	{{0.49999999999999045 + 6.310887241768095*^-30*I, -0.057613360397986146 - 9.77786178279647*^-14*I}, {-0.05761336039798612 + 9.777162062040395*^-14*I, 0.49999999999995226 - 6.310887241768095*^-30*I}}
17.7	{{0.5000000000000402 + 0.*I, -0.05761456206209134 - 9.562039749032066*^-14*I}, {-0.05761456206209131 + 9.562739083896449*^-14*I, 0.4999999999999967 + 0.*I}}
17.71	{{0.5000000000000311 + 6.941975965944904*^-29*I, -0.05761576235145732 - 9.341937992443718*^-14*I}, {-0.05761576235145735 + 9.341937992443718*^-14*I, 0.49999999999998235 - 6.941975965944904*^-29*I}}
17.72	{{0.5000000000000471 + 0.*I, -0.05761696126845184 - 9.116607267953404*^-14*I}, {-0.057616961268451866 + 9.116607267953404*^-14*I, 0.49999999999999356 + 0.*I}}
17.73	{{0.5000000000000444 + 8.835242138475332*^-29*I, -0.05761815881542165 - 8.886839448926107*^-14*I}, {-0.05761815881542168 + 8.886839448926107*^-14*I, 0.49999999999998623 - 8.835242138475332*^-29*I}}
17.740000000000002	{{0.5000000000000314 + 0.*I, -0.057619354994715266 - 8.652720098235471*^-14*I}, {-0.057619354994715266 + 8.653417893774004*^-14*I, 0.4999999999999686 + 0.*I}}
17.75	{{0.5000000000000223 - 4.417621069237666*^-29*I, -0.05762054980867548 - 8.415722307135934*^-14*I}, {-0.05762054980867548 + 8.415722307135934*^-14*I, 0.49999999999995526 + 4.417621069237666*^-29*I}}
17.76	{{0.5000000000000202 + 0.*I, -0.057621743259639285 - 8.175217416487582*^-14*I}, {-0.05762174325963934 + 8.175217416487582*^-14*I, 0.49999999999994915 + 0.*I}}
17.77	{{0.5000000000000252 + 5.048709793414476*^-29*I, -0.057622935349937315 - 7.931963709782855*^-14*I}, {-0.057622935349937315 + 7.931963709782855*^-14*I, 0.49999999999995015 - 5.048709793414476*^-29*I}}
17.78	{{0.5000000000000382 - 6.310887241768094*^-29*I, -0.057624126081895544 - 7.686361656125253*^-14*I}, {-0.05762412608189557 + 7.686361656125253*^-14*I, 0.4999999999999595 + 6.310887241768094*^-29*I}}
17.79	{{0.5000000000000423 - 6.310887241768094*^-29*I, -0.05762531545783231 - 7.438802556380196*^-14*I}, {-0.057625315457832255 + 7.438802556380196*^-14*I, 0.49999999999996037 + 6.310887241768094*^-29*I}}
17.8	{{0.5000000000000433 + 0.*I, -0.05762650348006332 - 7.189668308159227*^-14*I}, {-0.057626503480063346 + 7.189668308159227*^-14*I, 0.49999999999995826 + 0.*I}}
17.81	{{0.500000000000054 - 1.8932661725304283*^-29*I, -0.05762769015089991 - 6.939678746407863*^-14*I}, {-0.05762769015089994 + 6.938983628469081*^-14*I, 0.4999999999999659 + 1.262177448353619*^-29*I}}
17.82	{{0.5000000000000382 - 2.524354896707238*^-29*I, -0.05762887547264234 - 6.688153646823758*^-14*I}, {-0.05762887547264234 + 6.688153646823758*^-14*I, 0.4999999999999473 + 2.524354896707238*^-29*I}}
17.830000000000002	{{0.5000000000000453 - 1.8932661725304283*^-29*I, -0.057630059447595666 - 6.436488130460168*^-14*I}, {-0.057630059447595666 + 6.436488130460168*^-14*I, 0.4999999999999519 + 1.8932661725304283*^-29*I}}
17.84	{{0.5000000000000423 + 9.466330862652142*^-29*I, -0.05763124207805029 - 6.185023893893161*^-14*I}, {-0.057631242078050315 + 6.184329917225737*^-14*I, 0.49999999999994654 - 1.0097419586828951*^-28*I}}
17.85	{{0.500000000000064 - 3.155443620884047*^-29*I, -0.05763242336629884 - 5.933051910503424*^-14*I}, {-0.05763242336629887 + 5.933051910503424*^-14*I, 0.49999999999996597 + 3.155443620884047*^-29*I}}
17.86	{{0.50000000000006 - 3.1554436208840472*^-30*I, -0.05763360331461942 - 5.6826278373580945*^-14*I}, {-0.05763360331461942 + 5.6812414015648035*^-14*I, 0.4999999999999599 + 6.310887241768095*^-30*I}}
17.87	{{0.5000000000000615 + 1.8932661725304283*^-29*I, -0.057634781925294004 - 5.431982343000151*^-14*I}, {-0.05763478192529403 + 5.431289503867895*^-14*I, 0.4999999999999598 - 2.524354896707238*^-29*I}}
17.88	{{0.5000000000000626 + 6.310887241768094*^-29*I, -0.05763595920059522 - 5.1817635668388305*^-14*I}, {-0.05763595920059525 + 5.183148488400761*^-14*I, 0.49999999999995937 - 6.310887241768094*^-29*I}}
17.89	{{0.5000000000000606 - 1.5777218104420236*^-29*I, -0.057637135142791174 - 4.935030406398342*^-14*I}, {-0.057637135142791174 + 4.934338323556242*^-14*I, 0.499999999999956 + 1.262177448353619*^-29*I}}
17.900000000000002	{{0.5000000000000365 + 0.*I, -0.057638309754142525 - 4.688599525834186*^-14*I}, {-0.05763830975414258 + 4.688599525834186*^-14*I, 0.49999999999993056 + 0.*I}}
17.91	{{0.5000000000000479 + 2.2403649708276735*^-28*I, -0.05763948303691391 - 4.443777875171408*^-14*I}, {-0.05763948303691388 + 4.445160531569304*^-14*I, 0.4999999999999407 - 2.335028279454195*^-28*I}}
17.92	{{0.5000000000000437 + 2.208810534618833*^-29*I, -0.057640654993352275 - 4.202550154783399*^-14*I}, {-0.0576406549933523 + 4.202550154783399*^-14*I, 0.4999999999999359 - 2.208810534618833*^-29*I}}
17.93	{{0.5000000000000377 + 2.524354896707238*^-29*I, -0.05764182562570691 - 3.9630881779227566*^-14*I}, {-0.05764182562570688 + 3.9630881779227566*^-14*I, 0.49999999999992906 - 2.524354896707238*^-29*I}}
17.94	{{0.5000000000000546 - 9.466330862652142*^-30*I, -0.057642994936223435 - 3.7263181031513225*^-14*I}, {-0.057642994936223435 + 3.7263181031513225*^-14*I, 0.49999999999994543 + 9.466330862652142*^-30*I}}
17.95	{{0.50000000000006 + 0.*I, -0.05764416292713545 - 3.492463800180852*^-14*I}, {-0.057644162927135395 + 3.492463800180852*^-14*I, 0.4999999999999504 + 0.*I}}
17.96	{{0.5000000000000612 + 3.470987982972452*^-29*I, -0.057645329600676254 - 3.261738199596441*^-14*I}, {-0.05764532960067628 + 3.261738199596441*^-14*I, 0.4999999999999515 - 3.470987982972452*^-29*I}}
17.97	{{0.5000000000000491 + 0.*I, -0.057646494959072564 - 3.034343328772632*^-14*I}, {-0.057646494959072564 + 3.034343328772632*^-14*I, 0.49999999999993916 + 0.*I}}
17.98	{{0.5000000000000728 + 2.68212707775144*^-29*I, -0.05764765900455229 - 2.8108147117764348*^-14*I}, {-0.05764765900455229 + 2.8101260119356004*^-14*I, 0.4999999999999629 - 3.155443620884047*^-29*I}}
17.990000000000002	{{0.5000000000000575 - 1.5777218104420236*^-30*I, -0.05764882173932445 - 2.5899555204815706*^-14*I}, {-0.05764882173932445 + 2.5906438464710075*^-14*I, 0.4999999999999479 + 6.310887241768095*^-30*I}}
18.	{{0.5000000000000622 - 6.310887241768095*^-30*I, -0.057649983165608376 - 2.3736569895487555*^-14*I}, {-0.057649983165608404 + 2.3743449420918968*^-14*I, 0.4999999999999528 + 1.5777218104420236*^-30*I}}
