# Supplementary material for: When do perturbative approaches accurately capture the dynamics of complex quantum systems?
Source: Sci Rep. 2016 Jun 23;6:28204. doi: 10.1038/srep28204 (PMC4917862; doi:10.1038/srep28204)
Supplement: 2LS_HEOM_Weak.csv [file srep28204-s6.csv]

0.	{{1.`18. + 0``18.*I, 0``18. + 0``18.*I}, {0``18. + 0``18.*I, 0``18. + 0``18.*I}}
0.181818181818181823	{{0.9797849899618231717`18.991130781898548 + 2.7730065817944286290000000000000000000014093495221844731`18.442950900386954*^-22*I, -8.9652040278744798249999999999999999999991327840191189`18.952560177576036*^-6 + 0.1403298162142672112`18.147149956428045*I}, {-8.9652040278744306970000000000000000000012307708033071`18.952560177576032*^-6 - 0.1403298162142672112`18.147149956428045*I, 0.020215010038177…
0.363636363636363647	{{0.9212239123650788342`18.96436520249391 + 2.649018680107982401`18.423085020826193*^-19*I, -0.0001322620962873328045000000000000000000000050711778400571`18.121435401770402 + 0.2662254511033915749`18.4252495715947*I}, {-0.0001322620962873429959999999999999999999999708617480879758`18.121435401770434 - 0.2662254511033915749`18.4252495715947*I, 0.07877608763492127685999999999999999999999479603595677…
0.545454545454545414	{{0.8303011795596744182`18.91923565490012 + 1.07164671588592535900000000000000000000082`18.030051637382286*^-17*I, -0.0005938362319258572467999999999999999999998536584458872377`18.773666691820868 + 0.3650934479328246662`18.56240403905175*I}, {-0.0005938362319257828704999999999999999999998969384493707467`18.77366669182081 - 0.3650934479328249993`18.56240403905175*I, 0.1696988204403258871`18.229678…
0.727272727272727293	{{0.7161518182851044356`18.855005098919957 - 2.4089147326159923980000000000000000000004317`18.381821427723647*^-15*I, -0.0015994562090147221650000000000000000000013375710569676041`18.20397235417717 + 0.4276684955018007495`18.631107258829022*I}, {-0.0015994562089397233470000000000000000000001521776013035907`18.203972354156807 - 0.427668495501821011`18.63110725882904*I, 0.2838481817148957309`18.453…
0.909090909090909172	{{0.589965098529629195`18.770826320177175 - 8.41679754321434071400000000000000000000070483`18.92514688082657*^-14*I, -0.0032137201027247958889999999999999999999992114308519140815`18.507008049423135 + 0.4489306747419226085`18.65217928108891*I}, {-0.0032137201010165629410000000000000000000007164183503971836`18.507008049192287 - 0.448930674742428204`18.6521792810894*I, 0.410034901470370805`18.612820…
1.09090909090909083	{{0.4637157023583901028`18.666251802240726 - 9.980386962769577181999999999999999999999359726`18.999147380218986*^-13*I, -0.0053369026959318149190000000000000000000013336926607717283`18.727289284683838 + 0.4283991969181738524`18.63184864802739*I}, {-0.0053369026811761781019999999999999999999987500629606483298`18.72728928348309 - 0.4283991969229168917`18.631848648032197*I, 0.5362842976416097862`18.…
1.27272727272727271	{{0.348892787350328637`18.542691991384686 - 6.2642714041457322189999999999999999999990258773`18.796870565583962*^-12*I, -0.0077717796510659931459999999999999999999989912892757842172`18.890520478793068 + 0.3698713250371241101`18.568050663132457*I}, {-0.0077717795811642238769999999999999999999987390807506642707`18.890520474886888 - 0.3698713250610841108`18.56805066316059*I, 0.6511072126496713075`18…
1.45454545454545459	{{0.2553684237387258693`18.407167195809837 - 2.53500968009112389699999999999999999999919250853`18.40397962205284*^-11*I, -0.0103155948688724644099999999999999999999912082553680797401`18.013494277468602 + 0.2807295937336110603`18.44828819716508*I}, {-0.0103155946521155429699999999999999999999871597671817375337`18.01349426834297 - 0.2807295938117495004`18.44828819728596*I, 0.7446315762612736311`18.…
1.63636363636363646	{{0.1905096323492694865`18.279916938911263 - 7.42327158597638598099999999999999999999896211646`18.87059534983374*^-11*I, -0.0128214874951999516899999999999999999999979771026775992362`18.107938413129915 + 0.1709508018983761646`18.23287114233193*I}, {-0.0128214870064271707600000000000000000000050122615753876266`18.10793839657401 - 0.170950802082278891`18.23287114279913*I, 0.8094903676507296808`18.9…
1.81818181818181834	{{0.1586004895231322154`18.200304523441023 - 1.697120227085991199999999999999999999999478706057`18.229712609619096*^-10*I, -0.0152132860367829702399999999999999999999911327507464524961`18.18222303085149 + 0.0519469119788839653300000000000000000000136161639837884823`18.715559735716266*I}, {-0.0152132851783130466200000000000000000000132933177031324441`18.1822230063447 - 0.05194691231592794833000000…
2.	{{0.1606044489475051407`18.205757571618815 - 3.195542139765125300999999999999999999999121217654`18.50454454898418*^-10*I, -0.0174685190040202303900000000000000000000097916353961908168`18.24225608668608 - 0.0646383998795127812100000000000000000000126544619547005191`18.810490596960538*I}, {-0.0174685177737654816200000000000000000000020801034992301481`18.24225605610004 + 0.06463839937066628848999999…
2.18181818181818166	{{0.1942630329005594347`18.288390164805907 - 5.153408277412403145999999999999999999999374601566`18.71209455068994*^-10*I, -0.0195925549013722839799999999999999999999885583432090506476`18.292091072402044 - 0.1680640584779340974`18.225474846850258*I}, {-0.0195925534185598382300000000000000000000072130746662447951`18.292091039533574 + 0.168064057816000284`18.225474845139754*I, 0.8057369670994403155`…
2.36363636363636376	{{0.2544967710253367432`18.405682276516494 - 7.329907495962477666000000000000000000000958659327`18.86509849384351*^-10*I, -0.0215989508392434581600000000000000000000083424073193039784`18.334432655975313 - 0.2494592549921728908`18.396999620993057*I}, {-0.0215989493127862822199999999999999999999878896866201398785`18.334432625282524 + 0.249459254220868426`18.396999619650263*I, 0.7455032289746630347`…
2.54545454545454541	{{0.3340493926033488159`18.52381068641975 - 9.400371499137084293999999999999999999998534185042`18.973145017093017*^-10*I, -0.0234999586075886508800000000000000000000035614557091672426`18.371067097313794 - 0.3025486928193855118`18.480795280875935*I}, {-0.0234999572719072555300000000000000000000113332228679091983`18.371067072629536 + 0.3025486919853889178`18.480795279678773*I, 0.6659506073966510176…
2.72727272727272752	{{0.4242983104711534059`18.627671302437093 - 1.1049203037158882910000000000000000000004230745952`18.043330954125533*^-9*I, -0.0253043620413157983899999999999999999999955854964199970631`18.40319539260593 - 0.3240859860612755328`18.51066025192748*I}, {-0.025304361095640080100000000000000000000007856286350104954`18.403195376375457 + 0.3240859851973961203`18.51066025076983*I, 0.57570168952884615`18.7…
2.90909090909090917	{{0.51614442919264647`18.712771244310634 - 1.2040075765001831490000000000000000000004272413559`18.080629219830335*^-9*I, -0.0270184043981655207199999999999999999999964499814308919562`18.43165969770106 - 0.3139748365235833782`18.49689484298765*I}, {-0.0270184039706627167299999999999999999999858793519701088155`18.43165969082937 + 0.3139748356440149046`18.49689484177102*I, 0.4838555708073528638`18.6…
3.09090909090909083	{{0.6008927098122927024`18.778796935070822 - 1.2247687180923680509999999999999999999985877064737`18.08805408548465*^-9*I, -0.0286470522126235603600000000000000000000091083119703955537`18.45707993961385 - 0.2750869957826745371`18.43947006042489*I}, {-0.0286470523507629942799999999999999999999894606433497868275`18.457079941708066 + 0.2750869948878694737`18.439470059012212*I, 0.3991072901877062984`1…
3.27272727272727293	{{0.6710414516088885062`18.82674934825987 - 1.1658164373465680409999999999999999999992110890587`18.06663017433099*^-9*I, -0.0301946843597804929999999999999999999999937378965968492292`18.479930494069453 - 0.212813128818518299`18.32799841684461*I}, {-0.0301946850375618205999999999999999999999858480486758349468`18.47993050381808 + 0.2128131279032855205`18.327998414976868*I, 0.3289585483911106056`18.…
3.45454545454545459	{{0.7209119036183414542`18.857882196605654 - 1.0352712504077934960000000000000000000013348314014`18.015054153774877*^-9*I, -0.0316653138352429725000000000000000000000144068719351128454`18.500583796681635 - 0.1344051042400797036`18.128415762030368*I}, {-0.0316653149675707734599999999999999999999927421513341989465`18.500583812211676 + 0.1344051032999313278`18.128415758992528*I, 0.279088096381657435…
3.63636363636363669	{{0.7470689632234529531`18.87336069413799 - 8.485431613651147374999999999999999999999816267217`18.928673937715526*^-10*I, -0.0330626555484511627800000000000000000000115175980211569155`18.519337732590607 - 0.0481840255263205133300000000000000000000097906833440692446`18.682903080237594*I}, {-0.033062657007329188110000000000000000000005784009140786024`18.5193377517537 + 0.048184024560416899300000000…
3.81818181818181834	{{0.7485062779028365254`18.874195447227002 - 6.25991624558615522800000000000000000000121048544`18.796568522615686*^-10*I, -0.0343901997456318025999999999999999999999923364900190186038`18.536434698304532 + 0.0373036900449869729400000000000000000000142468001518761425`18.571751793924268*I}, {-0.0343902013766832215200000000000000000000113842596676492613`18.53643471890216 - 0.0373036910335541108099999…
4.	{{0.7265927432504192263`18.861291056089268 - 3.905494827109469081999999999999999999999658572209`18.59167606691206*^-10*I, -0.0356512943415678504300000000000000000000111820515497458736`18.552075301795075 + 0.1141000269169616388`18.05728574687121*I}, {-0.0356512959807780277499999999999999999999989577862530905018`18.552075321763493 - 0.1141000279221355967`18.057285750697165*I, 0.2734072567495790529`…
4.18181818181818166	{{0.6847999094475437643`18.835563694241475 - 1.653384349992228921000000000000000000000308991271`18.218373822523528*^-10*I, -0.036849194344026614529999999999999999999987768326291767241`18.566427997058884 + 0.1755445412063279254`18.244387329040165*I}, {-0.0368491958342545278299999999999999999999859642735176268872`18.5664280146223 - 0.1755445422202943917`18.2443873315487*I, 0.3152000905524546814`18.…
4.36363636363636331	{{0.6282491330719677247`18.798131897977196 + 2.86048915074026135399999999999999999999866904292`18.456440304913233*^-11*I, -0.0379870637893125404099999999999999999999946325440429027688`18.57963572605326 + 0.2168189481796950202`18.336097233264397*I}, {-0.0379870649953876759999999999999999999999862062912430992706`18.579635739841947 - 0.2168189491939414848`18.33609723529596*I, 0.3717508669280309985`1…
4.54545454545454586	{{0.5631318256904389585`18.750610072414997 + 1.742961079146030988000000000000000000001107387589`18.241287689289663*^-10*I, -0.0390679490115484959199999999999999999999952962229580201921`18.591820612239697 + 0.2352861480774589287`18.37159635985514*I}, {-0.0390679498324904075899999999999999999999906394990737577459`18.591820621365606 - 0.2352861490836604397`18.371596361712403*I, 0.4368681743095594872…
4.72727272727272751	{{0.496064787853286171`18.695538400622656 + 2.602687385990377421000000000000000000000864819154`18.415422007259213*^-10*I, -0.0400947507894032079099999999999999999999993870768811823987`18.603087518445133 + 0.2306044486886777989`18.362867681199393*I}, {-0.0400947511665749878299999999999999999999956364631012115641`18.603087522530544 - 0.2306044496794633358`18.36286768306533*I, 0.5039352121467124412`…
4.90909090909090917	{{0.4334449253204578079`18.63693392269127 + 2.814077200541103715999999999999999999998591173343`18.44933600756536*^-10*I, -0.0410702115343368687199999999999999999999976361448253974726`18.613526939716536 + 0.2046199605442817482`18.310947996587323*I}, {-0.0410702114549137478599999999999999999999928779258241419065`18.61352693887668 - 0.2046199615138801775`18.310947998645243*I, 0.5665550746795409154`1…
5.09090909090909083	{{0.3808637924465876345`18.580769687578044 + 2.39105501788017251600000000000000000000083048747`18.37858956929305*^-10*I, -0.0419969185904545197499999999999999999999889127473660578151`18.623217426391815 + 0.161060727684223054`18.206989656935278*I}, {-0.0419969180861819585400000000000000000000067106427809276391`18.623217421177078 - 0.1610607286289391649`18.206989659482673*I, 0.6191362075534114773`1…
5.27272727272727249	{{0.3426331311029634508`18.534829355008693 + 1.40773328933463502500000000000000000000030180812`18.148520380699367*^-10*I, -0.0428773164833039718799999999999999999999909640213322242006`18.632227596811525 + 0.1050732852530350814`18.0214923112521*I}, {-0.0428773156250044223899999999999999999999976108740866675945`18.632227588118006 - 0.105073286171501204`18.021492315048352*I, 0.6573668688970361051`18…
5.45454545454545503	{{0.3214590708868356184`18.507125685131005 - 1.2000242002623814189999999999999999999987289256`18.079190004326325*^-12*I, -0.0437137206172538567199999999999999999999903636196545898267`18.640617772281825 + 0.0426546117773075258999999999999999999999914038298314871637`18.629965993561182*I}, {-0.0437137195058955041499999999999999999999915337238805709284`18.640617761240513 - 0.0426546126704896097500000…
5.63636363636363669	{{0.3182864488778212597`18.502818148822495 - 1.709072098087178561999999999999999999999912953233`18.232760384043708*^-10*I, -0.0445083284416799909700000000000000000000068058330551330839`18.648441284190717 - 0.0199609849758966249899999999999999999999982309636420457009`18.300181967765102*I}, {-0.0445083271970660096499999999999999999999923881235023313533`18.648441272046274 + 0.01996098410492253699999…
5.81818181818181834	{{0.3323174766656361578`18.521553181543123 - 3.506361398381112010999999999999999999998599681064`18.54485667651359*^-10*I, -0.0452632275132002284700000000000000000000090084970469271283`18.655745518270894 - 0.0768999120244482359300000000000000000000094260460176251906`18.88592584295724*I}, {-0.0452632262614839422900000000000000000000041107830400866189`18.655745506260846 + 0.0768999111709081778500000…
6.	{{0.3611924040330496966`18.5577386084155 - 5.226623274249903418000000000000000000000322953054`18.718221198048646*^-10*I, -0.0459804015024125808899999999999999999999855544972467916345`18.662572759223842 - 0.1231771968093119396`18.090530316460683*I}, {-0.0459804003636848437900000000000000000000098228220498070921`18.66257274846832 + 0.1231771959672793015`18.09053031349187*I, 0.6388075959669491377`18…
6.18181818181818166	{{0.4013054148026551915`18.60347501969658 - 6.709453744908265113000000000000000000000033837687`18.826687163204888*^-10*I, -0.0466617352838735594000000000000000000000071382429698094643`18.66896088555498 - 0.1551091012333612462`18.190637281369135*I}, {-0.046661734360999344850000000000000000000000322918077506287`18.66896087696552 + 0.1551091003963740445`18.19063727902563*I, 0.5986945851973436428`18.…
6.3636363636363642	{{0.44821795861288527`18.65148925329282 - 7.825730385242124018000000000000000000000362432056`18.89352488135937*^-10*I, -0.0473090197235126672099999999999999999999905125233168850848`18.6749439492517 - 0.1705788297939256903`18.231925130734282*I}, {-0.0473090190932159981900000000000000000000012113128919856832`18.674943943465607 + 0.1705788289556159076`18.23192512859994*I, 0.5517820413871131757`18.74…
6.54545454545454586	{{0.497124899782267482`18.696465516442593 - 8.488283607863052638999999999999999999999262468027`18.92881988164638*^-10*I, -0.0479239563149357547499999999999999999999855392508360572646`18.680552663613746 - 0.1691393924693265771`18.22824476631855*I}, {-0.0479239560218652424500000000000000000000140362498207326161`18.680552660957893 + 0.1691393916240023221`18.228244764148034*I, 0.5028751002177312968`1…
6.72727272727272751	{{0.5433266336379590777`18.73506099448429 - 8.657980227496484636000000000000000000001154288983`18.937416589666217*^-10*I, -0.04850816162462462388999999999999999999998733306576831602`18.685814815928683 - 0.1519538967877409885`18.18171184184086*I}, {-0.0485081616788064010100000000000000000000003785827316111293`18.685814816413775 + 0.151953895930870303`18.181711839391866*I, 0.4566733663620394235`18.…
6.90909090909090917	{{0.5826626112909149002`18.765417150866867 - 8.344885404452149616000000000000000000000632618043`18.921420377138*^-10*I, -0.0490631715043108665400000000000000000000081179057959436724`18.690755618112178 - 0.1215887455095772673`18.084893377656368*I}, {-0.0490631718820498663499999999999999999999860273837097071735`18.690755621455825 + 0.121588744638136001`18.084893374543725*I, 0.4173373887090832679`18…
7.09090909090909083	{{0.6118680364290597362`18.78665776654024 - 7.604657518517601761999999999999999999999924629556`18.88107966005014*^-10*I, -0.0495904450780568495400000000000000000000140030242155062075`18.695398006134965 - 0.0816880450321706974599999999999999999999972780147127126746`18.91215850259776*I}, {-0.0495904457260132255900000000000000000000142147935786913237`18.695398011809523 + 0.08168804414482797037999999…
7.27272727272727337	{{0.628825015185754288`18.798529809973218 - 6.530779538112692596999999999999999999999872319629`18.814965023372277*^-10*I, -0.0500913685360529006800000000000000000000001565158843690079`18.699762897122476 - 0.0365669283909541911699999999999999999999895991063832280379`18.56308848128733*I}, {-0.0500913693779318491800000000000000000000080694845210647655`18.699762904421604 + 0.0365669274880885061800000…
7.45454545454545503	{{0.6326910672638719202`18.80119170285587 - 5.243594535009156603000000000000000000000177664038`18.719629102160656*^-10*I, -0.0505672587600124595599999999999999999999949426809496462719`18.703869411262207 + 0.0092332056643588695380000000000000000000010023694462493895`18.96535250932878*I}, {-0.0505672597050868186100000000000000000000134301215797814463`18.703869419378933 - 0.0092332065808043446010000…
7.63636363636363669	{{0.6239004265088030632`18.795115282521465 - 3.877365976504874055000000000000000000000065316949`18.5885367950942*^-10*I, -0.0510193667879488763100000000000000000000053070362789341214`18.70773506418741 + 0.0513835861023588663700000000000000000000143043990361210607`18.710824410753954*I}, {-0.0510193677405010592699999999999999999999939956210489633965`18.707735072295865 - 0.05138358702915868381000000…
7.81818181818181834	{{0.6040457456918146839`18.781069829927784 - 2.566705808281679587000000000000000000001307922809`18.40937609338443*^-10*I, -0.0514488811161595907500000000000000000000038652382240069456`18.711375934387828 + 0.0861603663811133652100000000000000000000052561504057649674`18.93530753705127*I}, {-0.0514488819848912051800000000000000000000112872868548309121`18.711375941721037 - 0.0861603673141448922499999…
8.	{{0.5756585528494618798`18.760164961578187 - 1.433700852749728096000000000000000000001321280336`18.156458543554184*^-10*I, -0.0518569308365388892399999999999999999999958305787146097573`18.714806809382832 + 0.1107564344368267423`18.044368966129728*I}, {-0.0518569315430511198999999999999999999999947349478698499898`18.714806815299774 - 0.1107564353715155547`18.044368969794803*I, 0.424341447150537454…
8.18181818181818166	{{0.5419151688449018733`18.733931307597437 - 5.76929243753319472200000000000000000000129791108`18.761122553308653*^-11*I, -0.0522445886126415431899999999999999999999867174287313955203`18.718041313780677 + 0.1234884414374425726`18.091626309378206*I}, {-0.0522445890982264418699999999999999999999868879544449368392`18.718041317817207 - 0.1234884423692227812`18.09162631265517*I, 0.4580848311550978491`…
8.36363636363636331	{{0.5063001492046873553`18.704408055371758 - 6.3313826764455190799999999999999999999988666101`18.801498563599825*^-12*I, -0.0526128735025649038599999999999999999999896974144722428171`18.72109202185472 + 0.1238860412116742499`18.093022375252094*I}, {-0.0526128737327505521799999999999999999999983492939699332659`18.721092023754792 - 0.1238860421364202657`18.09302237849388*I, 0.4936998507953127557`18…
8.54545454545454497	{{0.4722613395876061326`18.67418239467476 + 7.6562878615179216009999999999999999999998183098`18.88401825370277*^-12*I, -0.0529627536383938391000000000000000000000064705652646140293`18.72397055684839 + 0.1126621499517785618`18.051778034696994*I}, {-0.0529627536049304958900000000000000000000014051165444378575`18.72397055657399 - 0.1126621508661689725`18.051778038221823*I, 0.527738660412394478`18.72…
8.72727272727272663	{{0.4428893461145617105`18.646295233277968 - 1.50578117097615949699999999999999999999944045694`18.1777618622081*^-11*I, -0.0532951487712585922399999999999999999999970374323350262619`18.726687678862234 + 0.0915742462015145947100000000000000000000003312360367094492`18.961773352432186*I}, {-0.0532951484914946857500000000000000000000019185701558310046`18.72668767658248 - 0.091574247103298284099999999…
8.90909090909091006	{{0.4206499413878625471`18.623920832738307 - 7.03361514232317755799999999999999999999945054764`18.847178601379557*^-11*I, -0.0536109326895531507200000000000000000000054818525945975784`18.729253362875422 + 0.0631963217741169092100000000000000000000095297519554386051`18.800691801704996*I}, {-0.0536109322034018578899999999999999999999991400965162265575`18.729253358937182 - 0.063196322662262743859999…
9.09090909090909172	{{0.4071912370344489829`18.609798423187904 - 1.51157128592595778499999999999999999999864150271`18.179428633388962*^-10*I, -0.0539109355166480230799999999999999999999859122952118109603`18.731676868207654 + 0.0306282658028493408300000000000000000000131314215390527182`18.486122407398323*I}, {-0.0539109348815641487000000000000000000000120588912875579217`18.73167686309156 - 0.0306282666775725062600000…
9.27272727272727337	{{0.4032391268323588518`18.605562665657104 - 2.484402687028309613999999999999999999999219848861`18.395221990288913*^-10*I, -0.054195945893802381639999999999999999999993484482208132769`18.733966800527273 - 0.0028263076203414181159999999999999999999986540706527307419`18.45121942946796*I}, {-0.0541959451783564916100000000000000000000030663533719704802`18.73396679479411 + 0.00282630675767155982400000…
9.45454545454545503	{{0.4085854199587506397`18.611282865124537 - 3.520233194597493105000000000000000000000042509499`18.546571433868014*^-10*I, -0.0544667130537461394199999999999999999999916347177669697837`18.7361311673478 - 0.0339817096309083452300000000000000000000117528081589964965`18.531245224579877*I}, {-0.054466712330485271549999999999999999999995244738337097452`18.736131161580825 + 0.03398170877796298505999999…
9.63636363636363669	{{0.4221641381413665517`18.62548133823547 - 4.516897821421290775000000000000000000000223265166`18.65484026632079*^-10*I, -0.0547239487902855051299999999999999999999954705628870541107`18.738177427819444 - 0.0600612258079131627899999999999999999999973891106773765237`18.778594191602224*I}, {-0.0547239481285999168599999999999999999999950676138534985852`18.738177422568246 + 0.0600612249616769566799999…
9.81818181818181834	{{0.4422034725009211797`18.645622148649906 - 5.381461423184965956000000000000000000000257509992`18.730900231398216*^-10*I, -0.0549683293291319263800000000000000000000026070402870493354`18.74011253750848 - 0.0789321795557729882799999999999999999999983610399295849661`18.897254095152714*I}, {-0.0549683287888081614800000000000000000000100122963043738104`18.740112533239483 + 0.078932178712864661810000…
10.	{{0.466434573625372495`18.668790734242855 - 6.038583094651063867999999999999999999999038202604`18.78093504683922*^-10*I, -0.0552004971049422713000000000000000000000061433764188130617`18.741942988761107 - 0.0892664095945903957000000000000000000000088070849007088354`18.95068806726389*I}, {-0.0552004967309802155300000000000000000000083778801596476975`18.74194298581893 + 0.089266408751598427809999999…
10.1818181818181817	{{0.4923341730641790925`18.692259981330597 - 6.43675074701225956699999999999999999999949918666`18.80866669208795*^-10*I, -0.0554210624493199285899999999999999999999898250947491958327`18.74367484716715 - 0.0906156748829534952599999999999999999999997777985540130379`18.95720332931421*I}, {-0.0554210622684400966400000000000000000000058564265008416091`18.743674845749723 + 0.090615674036754037530000000…
10.3636363636363633	{{0.517376266270886509`18.713806502339548 - 6.551906797939455027999999999999999999998823096188`18.816367710878662*^-10*I, -0.0556306051942972792900000000000000000000012087613986945738`18.74531378456988 - 0.0834001019361364781499999999999999999999880482918315053133`18.92116658145638*I}, {-0.0556306052133793971199999999999999999999924081400827988515`18.74531378471885 + 0.083400101084165415009999999…
10.545454545454545	{{0.5392687451807054444`18.731805250273517 - 6.38826076243929865100000000000000000000084036294`18.8053826352963*^-10*I, -0.0558296761956031673000000000000000000000119046537348102184`18.746865109009832 - 0.068816044482780877599999999999999999999994300878627353715`18.83768970593863*I}, {-0.0558296764021006044999999999999999999999936564848747314607`18.74686511061616 + 0.06881604362323706646999999999…
10.7272727272727284	{{0.5561537439137482774`18.74519486514951 - 5.976362979450307326000000000000000000001230277745`18.77643696685035*^-10*I, -0.0560187987798135764200000000000000000000128423111352104393`18.748333791940393 - 0.0486768820357866630100000000000000000000103127770782254534`18.687322752014477*I}, {-0.0560187991439973567699999999999999999999877104387974214699`18.748333794763784 + 0.0486768811677510751499999…
10.9090909090909101	{{0.5667551495399909545`18.753395474818216 - 5.368771941808872172000000000000000000000854434233`18.729874956111207*^-10*I, -0.0561984701192786984000000000000000000000118977867380703477`18.749724493010365 - 0.025205739084138378129999999999999999999996567750455911175`18.401499436368773*I}, {-0.0561984705979976517700000000000000000000098351566361500755`18.74972449670984 + 0.0252057382076040885399999…
11.0909090909090917	{{0.570462682261584586`18.75622723960794 - 4.63385846539745723300000000000000000000121250872`18.66594276475055*^-10*I, -0.0563691625385119091099999999999999999999946706430981358746`18.751041582671796 - 0.0008024530515641653277999999999999999999999406921790377571`18.904419632923567*I}, {-0.0563691630800284837500000000000000000000069857505355029583`18.751041586843897 + 0.000802452167378985828000000…
11.2727272727272734	{{0.5673485316689946822`18.753849935220863 - 3.848438266533079304999999999999999999999927094724`18.58528452435813*^-10*I, -0.056531324755520861999999999999999999999997728217766938589`18.752289162839762 + 0.0221918281105795423000000000000000000000109060294233984174`18.346193079863138*I}, {-0.0565313253049036096300000000000000000000052579673542055198`18.752289167060326 - 0.0221918290008469403000000…
11.454545454545455	{{0.5581190934152810978`18.746726880110383 - 3.089998371917021010999999999999999999998731239098`18.489958250600356*^-10*I, -0.0566853830613609777100000000000000000000027118153966283964`18.75347108580331 + 0.0417102378770320483800000000000000000000061106586102384693`18.620242666671242*I}, {-0.0566853835658896673700000000000000000000117819805375578299`18.75347108966875 - 0.0417102387712851088700000…
11.6363636363636367	{{0.5440102713413933477`18.73560709959667 - 2.429280122008385974000000000000000000000774378571`18.385477596496422*^-10*I, -0.0568317424409994637099999999999999999999988303210493103853`18.754590971563125 + 0.0561369953021786105599999999999999999999953483873858137968`18.74924916357798*I}, {-0.0568317428550669107000000000000000000000113377601332701483`18.75459097472733 - 0.05613699619802357821000000…
11.8181818181818183	{{0.5266395782630391986`18.721513494297856 - 1.923906177436046177999999999999999999999078741276`18.284183889107553*^-10*I, -0.0569707876383995642800000000000000000000070180084742694376`18.755652223750978 + 0.0644312291959732164100000000000000000000097994010234610915`18.80909641674036*I}, {-0.0569707879274707687499999999999999999999933522182493741033`18.7556522259546 - 0.06443123009096332621000000…
12.	{{0.507831508026099665`18.70571964284996 - 1.613602114466193160000000000000000000000657909876`18.207796454305104*^-10*I, -0.0571028841685679647300000000000000000000136978762431525823`18.756658044267926 + 0.0661894528648778457400000000000000000000039764767542174435`18.82078879113887*I}, {-0.0571028843118702514299999999999999999999925421340897278629`18.756658045357806 - 0.06618945375674778474999999…
12.1818181818181817	{{0.4894341517792445972`18.689694270311623 - 1.517380972554147010999999999999999999998767035568`18.181094633855803*^-10*I, -0.0572283792791558748599999999999999999999987579440539962066`18.75761144676308 + 0.0616445720503171201699999999999999999999956712320099004525`18.789894841963765*I}, {-0.0572283792709129199299999999999999999999884971045251188268`18.757611446700526 - 0.061644572937185969359999…
12.3636363636363633	{{0.473144758011670441`18.67499403288912 - 1.632852794278613764999999999999999999999193816396`18.21294703377882*^-10*I, -0.0573476028640661286700000000000000000000014747823952116656`18.75851526906089 + 0.0516053787687611870100000000000000000000008575522246423449`18.71269496999641*I}, {-0.0573476027132370017000000000000000000000016898311721868487`18.758515267918657 - 0.0516053796492871030799999999…
12.545454545454545	{{0.4603600222274744636`18.663097602360338 - 1.937609451332226925999999999999999999999926007648`18.287266244219406*^-10*I, -0.0574608683313935567099999999999999999999912718171497327886`18.759372184633364 + 0.0373458146446917493800000000000000000000122180464278041191`18.572241937381268*I}, {-0.0574608680600231028199999999999999999999898222800601520087`18.75937218258232 - 0.037345815518166562700000…
12.7272727272727284	{{0.4520636170765325312`18.655199555610444 - 2.392440126169752604000000000000000000001152896427`18.378841077817967*^-10*I, -0.0575684734279150386899999999999999999999950557875755809301`18.760184713203216 + 0.0204574249461589100000000000000000000000095224803178823014`18.310850966519098*I}, {-0.0575684730683278661500000000000000000000009395191776412718`18.760184710490503 - 0.02045742581253761834999…
12.9090909090909101	{{0.4487592267156080283`18.652013390991346 - 2.945972153136192711000000000000000000000926157277`18.46922863734828*^-10*I, -0.0576707010222450161499999999999999999999901712718011271834`18.760955230555034 + 0.0026810541191865252220000000000000000000007487817953430911`18.42830558064713*I}, {-0.0576707006134129507299999999999999999999945194614213352328`18.760955227476284 - 0.0026810549790529242249999…
13.0909090909090917	{{0.450452586823728296`18.653649085294056 - 3.540217865424634619000000000000000000000904177301`18.549029989381797*^-10*I, -0.0577678198486824903700000000000000000000056129412124375197`18.76168597762358 - 0.0142651992774877525000000000000000000000144649226886063686`18.154277842905735*I}, {-0.0577678194321565030600000000000000000000083099242843398349`18.761685974492163 + 0.0142651984230123783600000…
13.2727272727272734	{{0.4566812311981944261`18.659613163228297 - 4.116450287842913177999999999999999999998994807891`18.61452287503823*^-10*I, -0.0578600852136925206100000000000000000000119857656239634213`18.762379068921526 - 0.028845435138852622970000000000000000000013592165561349446`18.460077094758095*I}, {-0.057860084829509564329999999999999999999986036330789426554`18.762379066037873 + 0.02884543428824561800000000…
13.454545454545455	{{0.4665862589196392296`18.668931944566502 - 4.620830535661849605999999999999999999998994741929`18.664720041495016*^-10*I, -0.0579477396668878486099999999999999999999873108615104969605`18.763036500362723 - 0.0398386509242899603000000000000000000000038217511636650767`18.600304623274337*I}, {-0.0579477393498438395100000000000000000000062611879853521548`18.763036497986608 + 0.03983865007579275724000…
13.6363636363636367	{{0.4790168482182695642`18.680350788904214 - 5.009264990032460870000000000000000000001171417671`18.699774006467884*^-10*I, -0.0580310136383010224900000000000000000000003314628309687304`18.76366015653172 - 0.0464338920406218297300000000000000000000001538998573639893`18.66683508730443*I}, {-0.0580310134149246981100000000000000000000115419149105336197`18.76366015486001 + 0.04643389119241740636999999…
13.8181818181818183	{{0.4926557416704107073`18.692543548652683 - 5.251071686614537134999999999999999999999027338763`18.720247947231755*^-10*I, -0.0581101260436649655300000000000000000000051597261412514631`18.764251817445466 - 0.0482812297961566841400000000000000000000048784371276698827`18.6837783237054*I}, {-0.0581101259301423506100000000000000000000133671564641674183`18.764251816597035 + 0.0482812289465419999799999…
14.	{{0.5061526803089211324`18.704281540977664 - 5.331171967525761333000000000000000000001076707704`18.726822691780818*^-10*I, -0.0581852848593449253899999999999999999999917518693211764989`18.76481316484872 - 0.0454964811568864813099999999999999999999865495738574802533`18.657977808234172*I}, {-0.0581852848605403302800000000000000000000041942968182418922`18.764813164857646 + 0.045496480304423554670000…
14.1818181818181817	{{0.5182528120905076641`18.71454166729668 - 5.250678909788194006000000000000000000000017221713`18.72021546106541*^-10*I, -0.0582566876684904796899999999999999999999994801578571527094`18.765345788081014 - 0.0386220417414468164499999999999999999999901473755694246277`18.58683522888422*I}, {-0.0582566877780975184199999999999999999999925324412827849637`18.76534578889812 + 0.038622040885080061170000000…
14.3636363636363633	{{0.527908359695437146`18.722558539327824 - 5.025913872842840618999999999999999999999961099248`18.701215041982465*^-10*I, -0.0583245221798993490599999999999999999999874702948218723038`18.765851189549235 - 0.028550167628224661089999999999999999999986795985282130776`18.45560866248727*I}, {-0.0583245223816463015400000000000000000000004119028505938524`18.76585119105148 + 0.028550166767355146519999999…
14.5454545454545468	{{0.5343641122425688561`18.727837283340286 - 4.686029886489880292999999999999999999999946623881`18.670805054106495*^-10*I, -0.0583889667210068866200000000000000000000026251158169192675`18.76633078983708 - 0.0164181715091753638299999999999999999999918657426706534477`18.215324788124875*I}, {-0.0583889669907441677399999999999999999999952686600318972848`18.766330791843373 + 0.016418170643687928640000…
14.7272727272727284	{{0.5372103297472174965`18.73014435490711 - 4.269544093912317842999999999999999999999229246693`18.630381503111924*^-10*I, -0.0584501907063362802199999999999999999999961720700216804289`18.766785932479458 - 0.0034870522380082134320000000000000000000012649454373418402`18.542458453400865*I}, {-0.0584501910147595116199999999999999999999890991409134315873`18.766785934771093 + 0.003487051368251824126000…
14.9090909090909101	{{0.5364000896370781923`18.72948884175392 - 3.8201683196165709889999999999999999999994236004`18.582082498689253*^-10*I, -0.0585083550826663509300000000000000000000051372669576613887`18.767217888427535 + 0.008984072883650426332999999999999999999998768395979236728`18.953473266499042*I}, {-0.0585083553983817214500000000000000000000044128727112620482`18.76721789077102 - 0.0089840737569247021419999999…
15.0909090909090917	{{0.5322316139843136229`18.726100667605756 - 3.382372169974998490000000000000000000000005430008`18.529221392284143*^-10*I, -0.0585636127520971078199999999999999999999885715598284446636`18.76762786022766 + 0.0198557230826594925700000000000000000000038969259635108128`18.297885707319868*I}, {-0.0585636130447187361299999999999999999999855115753792420799`18.767627862397674 - 0.019855723958394234240000…
15.2727272727272734	{{0.5252993616032636259`18.720406873004997 - 2.997115303506563205000000000000000000000085707703`18.476703451225053*^-10*I, -0.0586161089741195906499999999999999999999993205724896870633`18.768016985935326 + 0.0282074481327593655500000000000000000000000383341732229397`18.45036379824361*I}, {-0.0586161092171026618099999999999999999999981445819651231369`18.76801698773562 - 0.0282074490097093989700000…
15.454545454545455	{{0.5164203630303236814`18.713003358647338 - 2.69814520586716825600000000000000000000081242116`18.431065318356612*^-10*I, -0.0586659817477270043000000000000000000000110504110753772959`18.768386342783366 + 0.0334106735205733917900000000000000000000100248428357095366`18.52388523060132*I}, {-0.0586659819206819255200000000000000000000113515207924209355`18.768386344063725 - 0.0334106743974347253399999…
15.6363636363636367	{{0.506544200013007706`18.704617346999818 - 2.509182125885143711000000000000000000000179503924`18.399532185187194*^-10*I, -0.0587133621745408174100000000000000000000077597286040015324`18.768736950621943 + 0.0351697921351542472399999999999999999999980033244068087675`18.546169801503687*I}, {-0.0587133622648362205099999999999999999999908138044359776147`18.768736951289846 - 0.035169793010690578169999…
15.8181818181818183	{{0.4966560512590185161`18.696055731285433 - 2.442209665098724361000000000000000000000193692034`18.38778294563945*^-10*I, -0.0587583748038662950800000000000000000000068220389092536329`18.769069775146235 + 0.0335295869140706873100000000000000000000060532369728777479`18.525428202935387*I}, {-0.0587583748074079689799999999999999999999955387467476933696`18.76906977517241 - 0.0335295877872259714999999…
16.	{{0.4876823022837090682`18.688136995575192 - 2.496973928033746853999999999999999999999617623554`18.397414007721718*^-10*I, -0.0588011379605427458899999999999999999999980483209682468836`18.769385730926516 + 0.028850337228305544809999999999999999999992426612860718384`18.46015089394015*I}, {-0.0588011378816985161299999999999999999999984491266354997475`18.769385730344187 - 0.0288503380982925230999999…
16.1818181818181834	{{0.48040739953593109`18.681609688058252 - 2.661672722617253731999999999999999999998657094353`18.425154653881176*^-10*I, -0.0588417640564068145099999999999999999999886407016971669586`18.769685684253982 + 0.0217549047300112652300000000000000000000098354638283009592`18.33755718575234*I}, {-0.0588417639071318332399999999999999999999909992372952983145`18.769685683152225 - 0.02175490559636980916999999…
16.3636363636363633	{{0.4754090484757306223`18.677067443411687 - 2.914704161145255958000000000000000000000862578915`18.46459448098105*^-10*I, -0.0588803598861506391500000000000000000000031347484234930564`18.769970455814697 + 0.0130544562148149460899999999999999999999963276577988222702`18.11575878593883*I}, {-0.0588803596844394219699999999999999999999932598095336953556`18.7699704543269 - 0.013054457077435860020000000…
16.5454545454545468	{{0.4730167062720380122`18.67487647966727 - 3.227251347719711943000000000000000000000772973862`18.5088327908383*^-10*I, -0.058917026908322407690000000000000000000003176539210127939`18.77024082320305 + 0.0036610760081230808539999999999999999999992678849441677195`18.563608745425036*I}, {-0.0589170266761712691000000000000000000000010195848890453979`18.770240821491797 - 0.0036610768672377439449999999…
16.7272727272727266	{{0.4732958380328124437`18.675132685479337 - 3.566411514372012667000000000000000000001072000144`18.55223145328403*^-10*I, -0.0589518615121880640299999999999999999999960910071352108038`18.770497523285343 - 0.0055037541971780876839999999999999999999997758636872329372`18.740659029661874*I}, {-0.0589518612732885874400000000000000000000141638067765471365`18.770497521525385 + 0.005503753341039394758999…
16.9090909090909101	{{0.4760578435346894954`18.677659724992957 - 3.898542745750712921999999999999999999999646421971`18.590902300424563*^-10*I, -0.0589849552711483870999999999999999999999933340144343428742`18.77074125442327 - 0.0135959892720152898000000000000000000000026044557539061771`18.13341081322888*I}, {-0.0589849550485455134700000000000000000000073165849511154603`18.77074125278429 + 0.01359598841809054465000000…
17.0909090909090899	{{0.4808931639916399492`18.68204860352045 - 4.192498753241392391000000000000000000000113986838`18.62247294212834*^-10*I, -0.0590163951833808167500000000000000000000026576943148612616`18.770972678566547 - 0.0199233245907786855899999999999999999999980330525883063787`18.29936181054129*I}, {-0.0590163949973198306800000000000000000000142470905545632543`18.770972677197346 + 0.01992332373815893647999999…
17.2727272727272734	{{0.4872230599167536869`18.687727834956508 - 4.4224501446310288390000000000000000000001201477`18.64566294570077*^-10*I, -0.0590462639003533212899999999999999999999911392121786691176`18.771192423223155 - 0.0240007762161766925700000000000000000000062190838646294253`18.380225287584565*I}, {-0.0590462637665101555699999999999999999999914222669084279096`18.77119242223872 + 0.024000775363899485430000000…
17.4545454545454532	{{0.4943640774980206931`18.694046905626095 - 4.570047266867951634999999999999999999999738307421`18.659920691893433*^-10*I, -0.0590746399438343283699999999999999999999875842961593087445`18.771401083315283 - 0.0255834730314706895700000000000000000000039407656830418399`18.407959500893973*I}, {-0.0590746398720762011500000000000000000000063357444616298303`18.771401082787747 + 0.02558347217861279416000…
17.6363636363636367	{{0.5015983969426208722`18.700356139863956 - 4.625754746276945614999999999999999999999711451299`18.665182603107723*^-10*I, -0.059101597911998496330000000000000000000000155303476340054`18.771599222928334 - 0.024674976950781194599999999999999999999993114146753217619`18.392256755661705*I}, {-0.0591015979057636017800000000000000000000140294237047293024`18.771599222882514 + 0.0246749760965421054099999…
17.8181818181818201	{{0.5082431195680079394`18.70607150801077 - 4.589276522484160901999999999999999999999961688449`18.661744226483265*^-10*I, -0.0591272086752024153600000000000000000000041212280679341416`18.771787376960024 - 0.02151184062872839308999999999999999999999165855668663335`18.332677571740337*I}, {-0.0591272087315238004100000000000000000000123231230472626519`18.77178737737371 + 0.021511839772497300120000000…
18.	{{0.5137120720279477748`18.710719771590643 - 4.469080553655340397000000000000000000001012261457`18.650218182741078*^-10*I, -0.0591515395619768569199999999999999999999888221771605914233`18.77196605267603 - 0.0165272934186083339500000000000000000000086754181806374959`18.218201737442797*I}, {-0.0591515396721130695700000000000000000000020638200132308792`18.77196605348466 + 0.0165272925600092150699999…
