# Supplementary material for: When do perturbative approaches accurately capture the dynamics of complex quantum systems?
Source: Sci Rep. 2016 Jun 23;6:28204. doi: 10.1038/srep28204 (PMC4917862; doi:10.1038/srep28204)
Supplement: 2LS_TCL4_Weak.csv [file srep28204-s7.csv]

0.	{{0.9999999999999998 + 0.*I, 0. + 0.*I}, {0. + 0.*I, 0. + 0.*I}}
0.01	{{0.9999382855959404 + 0.*I, -8.790884686860068*^-11 + 0.0078535678687332*I}, {-8.79088487252969*^-11 - 0.0078535678687332*I, 0.00006171440405917188 + 0.*I}}
0.02	{{0.9997532516089829 + 0.*I, -1.2091126433411148*^-9 + 0.01570465382879367*I}, {-1.2091126192718266*^-9 - 0.01570465382879367*I, 0.00024674839101627505 + 0.*I}}
0.03	{{0.999444928350598 + 0.*I, -6.587291434545506*^-9 + 0.023550778204529315*I}, {-6.587291430046067*^-9 - 0.023550778204529315*I, 0.0005550716494013802 + 0.*I}}
0.04	{{0.9990134266847439 + 0.*I, -2.203280102808236*^-8 + 0.03138946288979814*I}, {-2.2032801029925504*^-8 - 0.03138946288979814*I, 0.000986573315255486 + 0.*I}}
0.05	{{0.9984588620073085 + 0.*I, -5.3580938519370847*^-8 + 0.03921823038372805*I}, {-5.3580938583338775*^-8 - 0.03921823038372805*I, 0.0015411379926909016 + 0.*I}}
0.06	{{0.9977814051225518 + 0.*I, -1.1000888594514535*^-7 + 0.0470346109093042*I}, {-1.100088859416759*^-7 - 0.0470346109093042*I, 0.0022185948774476392 + 0.*I}}
0.07	{{0.9969812943129572 + 0.*I, -2.0357574165297265*^-7 + 0.0548361388498568*I}, {-2.035757415963773*^-7 - 0.0548361388498568*I, 0.0030187056870421706 + 0.*I}}
0.08	{{0.9960587721167374 + 0.*I, -3.467645585120138*^-7 + 0.06262034868186568*I}, {-3.4676455857272914*^-7 - 0.06262034868186568*I, 0.0039412278832619526 + 0.*I}}
0.09	{{0.9950141160410804 + 0.*I, -5.535680042689783*^-7 + 0.07038478757466797*I}, {-5.535680043166832*^-7 - 0.07038478757466797*I, 0.004985883958919042 + 0.*I}}
0.1	{{0.9938476784098371 + 0.*I, -8.416471900529743*^-7 + 0.07812701419928665*I}, {-8.416471900555764*^-7 - 0.07812701419928665*I, 0.006152321590162281 + 0.*I}}
0.11	{{0.9925598210695392 + 0.*I, -1.2291823910381972*^-6 + 0.0858445868218936*I}, {-1.2291823910802642*^-6 - 0.0858445868218936*I, 0.00744017893046023 + 0.*I}}
0.12	{{0.9911509310826714 + 0.*I, -1.7353421963295368*^-6 + 0.09353507542976329*I}, {-1.7353421963390778*^-6 - 0.09353507542976329*I, 0.008849068917328121 + 0.*I}}
0.13	{{0.989621475390513 + 0.*I, -2.382931004296651*^-6 + 0.10119607119273105*I}, {-2.382931004346958*^-6 - 0.10119607119273105*I, 0.010378524609486399 + 0.*I}}
0.14	{{0.9879719367060406 + 0.*I, -3.1955692755269993*^-6 + 0.10882516636261663*I}, {-3.195569275572102*^-6 - 0.10882516636261663*I, 0.012028063293958972 + 0.*I}}
0.15	{{0.986202812298933 + 0.*I, -4.197354850077328*^-6 + 0.1164199619150636*I}, {-4.197354850027889*^-6 - 0.1164199619150636*I, 0.01379718770106652 + 0.*I}}
0.16	{{0.9843146776621488 + 0.*I, -5.415587402912703*^-6 + 0.12397808878588372*I}, {-5.4155874028762735*^-6 - 0.12397808878588372*I, 0.015685322337850645 + 0.*I}}
0.17	{{0.9823081344241764 + 0.*I, -6.878828754663946*^-6 + 0.13149718280800082*I}, {-6.878828754755886*^-6 - 0.13149718280800082*I, 0.017691865575823057 + 0.*I}}
0.18	{{0.9801837840288258 + 0.*I, -8.6155482940109*^-6 + 0.13897488141445594*I}, {-8.615548294097636*^-6 - 0.13897488141445594*I, 0.01981621597117385 + 0.*I}}
0.19	{{0.9779422996371023 + 0.*I, -0.000010656692165822435 + 0.146408858570459*I}, {-0.000010656692165810291 - 0.146408858570459*I, 0.022057700362897274 + 0.*I}}
0.2	{{0.975584423834338 + 0.*I, -0.000013035940414685143 + 0.15379681695344827*I}, {-0.00001303594041466953 - 0.15379681695344827*I, 0.024415576165661694 + 0.*I}}
0.21	{{0.9731109008231638 + 0.*I, -0.00001578704252924723 + 0.1611364597959074*I}, {-0.000015787042529264578 - 0.1611364597959074*I, 0.02688909917683577 + 0.*I}}
0.22	{{0.9705224748592141 + 0.*I, -0.000018943751563804678 + 0.16842549029446524*I}, {-0.000018943751563865394 - 0.16842549029446524*I, 0.02947752514078563 + 0.*I}}
0.23	{{0.9678199285825725 + 0.*I, -0.0000225410714902452 + 0.17566162949993325*I}, {-0.00002254107149025214 - 0.17566162949993325*I, 0.032180071417427195 + 0.*I}}
0.24	{{0.9650041505504072 + 0.*I, -0.000026616904912457606 + 0.18284266593710918*I}, {-0.000026616904912474953 - 0.18284266593710918*I, 0.034995849449592345 + 0.*I}}
0.25	{{0.9620760474268195 + 0.*I, -0.000031209545659938165 + 0.18996640309932056*I}, {-0.00003120954565994857 - 0.18996640309932056*I, 0.037923952573180014 + 0.*I}}
0.26	{{0.9590365258759102 + 0.*I, -0.000036357287561961105 + 0.1970306444798946*I}, {-0.00003635728756191947 - 0.1970306444798946*I, 0.04096347412408931 + 0.*I}}
0.27	{{0.9558864960318321 + 0.*I, -0.00004209857152087659 + 0.2040331940976295*I}, {-0.00004209857152088006 - 0.2040331940976295*I, 0.04411350396816742 + 0.*I}}
0.28	{{0.9526269439396853 + 0.*I, -0.00004847377560018851 + 0.21097189963513735*I}, {-0.00004847377560014687 - 0.21097189963513735*I, 0.04737305606031434 + 0.*I}}
0.29	{{0.9492589293317557 + 0.*I, -0.000055524393946349004 + 0.2178446703654264*I}, {-0.00005552439394639411 - 0.2178446703654264*I, 0.05074107066824374 + 0.*I}}
0.3	{{0.9457835149655702 + 0.*I, -0.0000632919035463142 + 0.22464941967266916*I}, {-0.00006329190354627603 - 0.22464941967266916*I, 0.054216485034429496 + 0.*I}}
0.31	{{0.9422017635986539 + 0.*I, -0.00007181778138637407 + 0.23138406094103803*I}, {-0.00007181778138637754 - 0.23138406094103803*I, 0.05779823640134557 + 0.*I}}
0.32	{{0.9385147549906668 + 0.*I, -0.00008114380681922828 + 0.23804651927632992*I}, {-0.0000811438068192491 - 0.23804651927632992*I, 0.06148524500933276 + 0.*I}}
0.33	{{0.9347236651453719 + 0.*I, -0.0000913126396037689 + 0.2446348019423563*I}, {-0.00009131263960370645 - 0.2446348019423563*I, 0.06527633485462775 + 0.*I}}
0.34	{{0.930829703857758 + 0.*I, -0.0001023669542927208 + 0.2511469506449748*I}, {-0.00010236695429273468 - 0.2511469506449748*I, 0.0691702961422417 + 0.*I}}
0.35000000000000003	{{0.9268340809584323 + 0.*I, -0.00011434942227100953 + 0.25758100718689564*I}, {-0.00011434942227096789 - 0.25758100718689564*I, 0.07316591904156718 + 0.*I}}
0.36	{{0.9227380067003279 + 0.*I, -0.0001273027292841289 + 0.26393501356462773*I}, {-0.00012730272928417746 - 0.26393501356462773*I, 0.07726199329967168 + 0.*I}}
0.37	{{0.9185427358917824 + 0.*I, -0.0001412696745362041 + 0.2702070531069864*I}, {-0.00014126967453621103 - 0.2702070531069864*I, 0.08145726410821738 + 0.*I}}
0.38	{{0.9142496063743057 + 0.*I, -0.0001562924092282092 + 0.2763952989761063*I}, {-0.00015629240922813287 - 0.2763952989761063*I, 0.08575039362569373 + 0.*I}}
0.39	{{0.9098599650425427 + 0.*I, -0.00017241288933406151 + 0.2824979359849994*I}, {-0.00017241288933404764 - 0.2824979359849994*I, 0.09014003495745682 + 0.*I}}
0.4	{{0.905375158791137 + 0.*I, -0.00018967307082767837 + 0.2885131489466774*I}, {-0.00018967307082765755 - 0.2885131489466774*I, 0.09462484120886266 + 0.*I}}
0.41000000000000003	{{0.9007965402067816 + 0.*I, -0.0002081149209867128 + 0.2944391280605863*I}, {-0.0002081149209867128 - 0.2944391280605863*I, 0.09920345979321818 + 0.*I}}
0.42	{{0.8961255331120965 + 0.*I, -0.0002277793161525321 + 0.3002741470348076*I}, {-0.00022777931615252517 - 0.3002741470348076*I, 0.10387446688790297 + 0.*I}}
0.43	{{0.8913636097015116 + 0.*I, -0.0002487057358580569 + 0.3060165448517332*I}, {-0.00024870573585801525 - 0.3060165448517332*I, 0.10863639029848786 + 0.*I}}
0.44	{{0.8865122430833404 + 0.*I, -0.00027093359714946974 + 0.31166466219847017*I}, {-0.0002709335971493865 - 0.31166466219847017*I, 0.11348775691665922 + 0.*I}}
0.45	{{0.8815729063654568 + 0.*I, -0.0002945023171070371 + 0.3172168397612563*I}, {-0.0002945023171070718 - 0.3172168397612563*I, 0.11842709363454271 + 0.*I}}
0.46	{{0.876547080297566 + 0.*I, -0.0003194516016983284 + 0.32267142229043555*I}, {-0.0003194516016983631 - 0.32267142229043555*I, 0.12345291970243341 + 0.*I}}
0.47000000000000003	{{0.8714363340716618 + 0.*I, -0.000345817749245525 + 0.32802688580012107*I}, {-0.0003458177492455944 - 0.32802688580012107*I, 0.1285636659283379 + 0.*I}}
0.48	{{0.8662422729850141 + 0.*I, -0.0003736351024996032 + 0.33328176693318284*I}, {-0.00037363510249957543 - 0.33328176693318284*I, 0.13375772701498542 + 0.*I}}
0.49	{{0.8609665023348937 + 0.*I, -0.0004029380042112063 + 0.33843460233249095*I}, {-0.0004029380042111508 - 0.33843460233249095*I, 0.13903349766510573 + 0.*I}}
0.5	{{0.855610627418571 + 0.*I, -0.00043376079713119964 + 0.34348392864091537*I}, {-0.0004337607971311441 - 0.34348392864091537*I, 0.1443893725814285 + 0.*I}}
0.51	{{0.8501762535333162 + 0.*I, -0.00046613782401039305 + 0.348428282501326*I}, {-0.00046613782401040693 - 0.348428282501326*I, 0.14982374646668328 + 0.*I}}
0.52	{{0.8446650023211871 + 0.*I, -0.0005001030431341924 + 0.35326622197768226*I}, {-0.0005001030431342202 - 0.35326622197768226*I, 0.15533499767881245 + 0.*I}}
0.53	{{0.8390785816562414 + 0.*I, -0.0005356856358003648 + 0.35799645629216714*I}, {-0.0005356856358004203 - 0.35799645629216714*I, 0.16092141834375823 + 0.*I}}
0.54	{{0.8334187265974831 + 0.*I, -0.0005729120450450598 + 0.3626177594216502*I}, {-0.0005729120450451153 - 0.3626177594216502*I, 0.16658127340251633 + 0.*I}}
0.55	{{0.827687172165499 + 0.*I, -0.0006118086941890866 + 0.3671289055787994*I}, {-0.0006118086941891143 - 0.3671289055787994*I, 0.17231282783450047 + 0.*I}}
0.56	{{0.8218856533808754 + 0.*I, -0.0006524020065529768 + 0.3715286689762827*I}, {-0.0006524020065529906 - 0.3715286689762827*I, 0.17811434661912406 + 0.*I}}
0.5700000000000001	{{0.8160159052641986 + 0.*I, -0.0006947184054574285 + 0.37581582382676837*I}, {-0.000694718405457373 - 0.37581582382676837*I, 0.18398409473580085 + 0.*I}}
0.58	{{0.8100796709838017 + 0.*I, -0.000738783977410673 + 0.3799891567135591*I}, {-0.0007387839774106453 - 0.3799891567135591*I, 0.18992032901619774 + 0.*I}}
0.59	{{0.8040787612278791 + 0.*I, -0.0007846196046944476 + 0.38404759804745653*I}, {-0.0007846196046944615 - 0.38404759804745653*I, 0.19592123877212042 + 0.*I}}
0.6	{{0.7980150178598178 + 0.*I, -0.0008322422278808084 + 0.387990170992264*I}, {-0.0008322422278808778 - 0.387990170992264*I, 0.20198498214018168 + 0.*I}}
0.61	{{0.7918902827386507 + 0.*I, -0.0008816686973131538 + 0.3918159002530028*I}, {-0.0008816686973131677 - 0.3918159002530028*I, 0.20810971726134897 + 0.*I}}
0.62	{{0.7857063977234101 + 0.*I, -0.0009329158633346601 + 0.3955238105346941*I}, {-0.000932915863334674 - 0.3955238105346941*I, 0.21429360227658945 + 0.*I}}
0.63	{{0.7794652046731294 + 0.*I, -0.0009860005762887813 + 0.3991129265423595*I}, {-0.0009860005762887536 - 0.3991129265423595*I, 0.2205347953268703 + 0.*I}}
0.64	{{0.773168548707847 + 0.*I, -0.0010409394891088275 + 0.40258227848513034*I}, {-0.0010409394891087581 - 0.40258227848513034*I, 0.22683145129215265 + 0.*I}}
0.65	{{0.7668183216499882 + 0.*I, -0.0010977443738154902 + 0.40593102085755545*I}, {-0.001097744373815518 - 0.40593102085755545*I, 0.23318167835001133 + 0.*I}}
0.66	{{0.7604164471359061 + 0.*I, -0.0011564219466053682 + 0.4091584311316168*I}, {-0.0011564219466053821 - 0.4091584311316168*I, 0.2395835528640935 + 0.*I}}
0.67	{{0.7539648490831803 + 0.*I, -0.001216978691243209 + 0.4122637920219579*I}, {-0.001216978691243209 - 0.4122637920219579*I, 0.24603515091681907 + 0.*I}}
0.68	{{0.7474654514093915 + 0.*I, -0.0012794210914938153 + 0.4152463862432218*I}, {-0.001279421091493843 - 0.4152463862432218*I, 0.2525345485906081 + 0.*I}}
0.6900000000000001	{{0.7409201780321191 + 0.*I, -0.0013437556311219345 + 0.41810549651005174*I}, {-0.0013437556311219068 - 0.41810549651005174*I, 0.2590798219678804 + 0.*I}}
0.7000000000000001	{{0.7343309539108784 + 0.*I, -0.0014099887125958444 + 0.4208404073079376*I}, {-0.0014099887125958444 - 0.4208404073079376*I, 0.265669046089121 + 0.*I}}
0.71	{{0.7276997327781591 + 0.*I, -0.0014781227081651083 + 0.42345050179828675*I}, {-0.0014781227081650528 - 0.42345050179828675*I, 0.2723002672218403 + 0.*I}}
0.72	{{0.721028495070623 + 0.*I, -0.001548154199587426 + 0.4259353118813059*I}, {-0.0015481541995873704 - 0.4259353118813059*I, 0.2789715049293764 + 0.*I}}
0.73	{{0.7143192215505914 + 0.*I, -0.0016200793213771436 + 0.428294381771911*I}, {-0.0016200793213771714 - 0.428294381771911*I, 0.2856807784494082 + 0.*I}}
0.74	{{0.7075738929803845 + 0.*I, -0.0016938942080489405 + 0.430527255685018*I}, {-0.0016938942080489683 - 0.430527255685018*I, 0.292426107019615 + 0.*I}}
0.75	{{0.7007944901223238 + 0.*I, -0.001769594994117163 + 0.43263347783554296*I}, {-0.0017695949941171352 - 0.43263347783554296*I, 0.2992055098776758 + 0.*I}}
0.76	{{0.6939829939462377 + 0.*I, -0.001847177796125865 + 0.43461259271288505*I}, {-0.0018471777961259206 - 0.43461259271288505*I, 0.3060170060537617 + 0.*I}}
0.77	{{0.6871414007476642 + 0.*I, -0.0019266358020226249 + 0.43646421611561975*I}, {-0.0019266358020226249 - 0.43646421611561975*I, 0.3128585992523353 + 0.*I}}
0.78	{{0.6802717234850737 + 0.*I, -0.002007956238361197 + 0.43818812988596106*I}, {-0.002007956238361197 - 0.43818812988596106*I, 0.31972827651492575 + 0.*I}}
0.79	{{0.6733759743793222 + 0.*I, -0.0020911256250564225 + 0.43978413944708517*I}, {-0.002091125625056367 - 0.43978413944708517*I, 0.32662402562067727 + 0.*I}}
0.8	{{0.6664561656512653 + 0.*I, -0.0021761304820227534 + 0.44125205022216824*I}, {-0.002176130482022781 - 0.44125205022216824*I, 0.33354383434873425 + 0.*I}}
0.81	{{0.6595143095217585 + 0.*I, -0.0022629573291751415 + 0.44259166763438657*I}, {-0.0022629573291751415 - 0.44259166763438657*I, 0.34048569047824095 + 0.*I}}
0.8200000000000001	{{0.6525524182130161 + 0.*I, -0.002351592686323456 + 0.44380279710741416*I}, {-0.002351592686323428 - 0.44380279710741416*I, 0.3474475817869833 + 0.*I}}
0.8300000000000001	{{0.6455725105416927 + 0.*I, -0.0024420212195079283 + 0.4448852903606697*I}, {-0.002442021219507956 - 0.4448852903606697*I, 0.3544274894583068 + 0.*I}}
0.84	{{0.6385766092136851 + 0.*I, -0.002534222080497972 + 0.4458391705657697*I}, {-0.002534222080498 - 0.4458391705657697*I, 0.36142339078631436 + 0.*I}}
0.85	{{0.6315667327893355 + 0.*I, -0.002628173477856266 + 0.44666450054191315*I}, {-0.0026281734778562105 - 0.44666450054191315*I, 0.3684332672106639 + 0.*I}}
0.86	{{0.6245448998289858 + 0.*I, -0.0027238536201452668 + 0.447361343108299*I}, {-0.0027238536201452668 - 0.447361343108299*I, 0.37545510017101363 + 0.*I}}
0.87	{{0.6175131288929778 + 0.*I, -0.0028212407159277086 + 0.44792976108412635*I}, {-0.0028212407159277086 - 0.44792976108412635*I, 0.3824868711070216 + 0.*I}}
0.88	{{0.6104734385416535 + 0.*I, -0.002920312973766215 + 0.4483698172885943*I}, {-0.002920312973766187 - 0.4483698172885943*I, 0.38952656145834574 + 0.*I}}
0.89	{{0.6034278519323464 + 0.*I, -0.003021047935160004 + 0.44868158308168665*I}, {-0.0030210479351600317 - 0.44868158308168665*I, 0.39657214806765295 + 0.*I}}
0.9	{{0.5963783830281701 + 0.*I, -0.003123418574518977 + 0.44886529369806866*I}, {-0.0031234185745190324 - 0.44886529369806866*I, 0.4036216169718293 + 0.*I}}
0.91	{{0.5893270286277889 + 0.*I, -0.003227395962413171 + 0.44892128723747954*I}, {-0.003227395962413171 - 0.44892128723747954*I, 0.41067297137221054 + 0.*I}}
0.92	{{0.5822757853076899 + 0.*I, -0.0033329511634290765 + 0.4488499025589614*I}, {-0.003332951163429132 - 0.4488499025589614*I, 0.4177242146923094 + 0.*I}}
0.93	{{0.5752266496443608 + 0.*I, -0.003440055242153406 + 0.44865147852155646*I}, {-0.003440055242153406 - 0.44865147852155646*I, 0.4247733503556387 + 0.*I}}
0.9400000000000001	{{0.5681816182142886 + 0.*I, -0.003548679263172483 + 0.4483263539843067*I}, {-0.0035486792631725106 - 0.4483263539843067*I, 0.43181838178571086 + 0.*I}}
0.9500000000000001	{{0.5611426875939607 + 0.*I, -0.0036587942910729088 + 0.44787486780625424*I}, {-0.003658794291072881 - 0.44787486780625424*I, 0.43885731240603865 + 0.*I}}
0.96	{{0.5541118551139388 + 0.*I, -0.003770371205890688 + 0.447297362109278*I}, {-0.003770371205890688 - 0.447297362109278*I, 0.4458881448860606 + 0.*I}}
0.97	{{0.5470911071892177 + 0.*I, -0.003883377516594899 + 0.44659430043350634*I}, {-0.003883377516594927 - 0.44659430043350634*I, 0.4529088928107816 + 0.*I}}
0.98	{{0.5400823893050553 + 0.*I, -0.003997778908377436 + 0.4457662997011324*I}, {-0.003997778908377381 - 0.4457662997011324*I, 0.45991761069494413 + 0.*I}}
0.99	{{0.5330876412119863 + 0.*I, -0.004113541233152662 + 0.44481398653960036*I}, {-0.004113541233152662 - 0.44481398653960036*I, 0.4669123587880132 + 0.*I}}
1.	{{0.5261088026605454 + 0.*I, -0.004230630342835662 + 0.4437379875763539*I}, {-0.004230630342835662 - 0.4437379875763539*I, 0.473891197339454 + 0.*I}}
1.01	{{0.5191478134012679 + 0.*I, -0.00434901208934102 + 0.44253892943883716*I}, {-0.00434901208934102 - 0.44253892943883716*I, 0.4808521865987315 + 0.*I}}
1.02	{{0.5122066131846885 + 0.*I, -0.004468652324583489 + 0.44121743875449415*I}, {-0.004468652324583461 - 0.44121743875449415*I, 0.4877933868153108 + 0.*I}}
1.03	{{0.5052871417613422 + 0.*I, -0.004589516900478041 + 0.43977414215076877*I}, {-0.004589516900478041 - 0.43977414215076877*I, 0.49471285823865724 + 0.*I}}
1.04	{{0.49839133459279056 + 0.*I, -0.004711570634596207 + 0.43820970397419046*I}, {-0.004711570634596235 - 0.43820970397419046*I, 0.5016086654072087 + 0.*I}}
1.05	{{0.4915210712252361 + 0.*I, -0.004834776456660306 + 0.4365249666903929*I}, {-0.004834776456660306 - 0.4365249666903929*I, 0.5084789287747633 + 0.*I}}
1.06	{{0.4846782019943583 + 0.*I, -0.004959097838640902 + 0.43472082447966187*I}, {-0.004959097838640902 - 0.43472082447966187*I, 0.5153217980056412 + 0.*I}}
1.07	{{0.477864577144977 + 0.*I, -0.0050844982607240186 + 0.43279817150659244*I}, {-0.005084498260723991 - 0.43279817150659244*I, 0.5221354228550222 + 0.*I}}
1.08	{{0.47108204692191236 + 0.*I, -0.005210941203095482 + 0.4307579019357795*I}, {-0.005210941203095454 - 0.4307579019357795*I, 0.528917953078087 + 0.*I}}
1.09	{{0.46433246156998376 + 0.*I, -0.0053383901459410354 + 0.42860090993181843*I}, {-0.005338390145941063 - 0.42860090993181843*I, 0.5356675384300156 + 0.*I}}
1.1	{{0.4576176713340114 + 0.*I, -0.005466808569446702 + 0.4263280896593041*I}, {-0.005466808569446702 - 0.4263280896593041*I, 0.542382328665988 + 0.*I}}
1.11	{{0.45093952626010275 + 0.*I, -0.005596159812184198 + 0.4239403397615485*I}, {-0.005596159812184198 - 0.4239403397615485*I, 0.5490604737398966 + 0.*I}}
1.12	{{0.4442998343141733 + 0.*I, -0.00572640627198287 + 0.42143867345026564*I}, {-0.005726406271982842 - 0.42143867345026564*I, 0.555700165685826 + 0.*I}}
1.1300000000000001	{{0.4377003323831912 + 0.*I, -0.005857511356302081 + 0.4188242228599077*I}, {-0.005857511356302136 - 0.4188242228599077*I, 0.5622996676168082 + 0.*I}}
1.1400000000000001	{{0.4311427512124168 + 0.*I, -0.005989438733729757 + 0.4160981254089286*I}, {-0.005989438733729757 - 0.4160981254089286*I, 0.5688572487875825 + 0.*I}}
1.1500000000000001	{{0.42462882154711 + 0.*I, -0.006122152072853743 + 0.4132615185157821*I}, {-0.006122152072853715 - 0.4132615185157821*I, 0.5753711784528892 + 0.*I}}
1.16	{{0.41816027413253143 + 0.*I, -0.006255615042261992 + 0.41031553959892203*I}, {-0.006255615042262019 - 0.41031553959892203*I, 0.581839725867468 + 0.*I}}
1.17	{{0.41173883971394076 + 0.*I, -0.006389791310542431 + 0.4072613260768022*I}, {-0.006389791310542459 - 0.4072613260768022*I, 0.5882611602860586 + 0.*I}}
1.18	{{0.40536624903659835 + 0.*I, -0.006524644546282848 + 0.4041000153678764*I}, {-0.006524644546282932 - 0.4041000153678764*I, 0.594633750963401 + 0.*I}}
1.19	{{0.39904421759584285 + 0.*I, -0.006660138208698679 + 0.4008327832124607*I}, {-0.006660138208698707 - 0.4008327832124607*I, 0.6009557824041566 + 0.*I}}
1.2	{{0.3927743646680931 + 0.*I, -0.006796237179726994 + 0.39746095000700477*I}, {-0.006796237179726994 - 0.39746095000700477*I, 0.6072256353319062 + 0.*I}}
1.21	{{0.38655827452978175 + 0.*I, -0.006932907422917772 + 0.3939858687971225*I}, {-0.0069329074229177445 - 0.3939858687971225*I, 0.6134417254702175 + 0.*I}}
1.22	{{0.38039753144175237 + 0.*I, -0.0070701149030617805 + 0.39040889261609824*I}, {-0.007070114903061753 - 0.39040889261609824*I, 0.619602468558247 + 0.*I}}
1.23	{{0.37429371966484803 + 0.*I, -0.007207825584949784 + 0.38673137449721634*I}, {-0.007207825584949812 - 0.38673137449721634*I, 0.6257062803351513 + 0.*I}}
1.24	{{0.3682484234599122 + 0.*I, -0.007346005433372549 + 0.38295466747376095*I}, {-0.007346005433372493 - 0.38295466747376095*I, 0.6317515765400871 + 0.*I}}
1.25	{{0.36226322708778824 + 0.*I, -0.0074846204131208405 + 0.3790801245790167*I}, {-0.007484620413120813 - 0.3790801245790167*I, 0.637736772912211 + 0.*I}}
1.26	{{0.3563397129659377 + 0.*I, -0.0076236364700059955 + 0.37510910419693644*I}, {-0.007623636470006023 - 0.37510910419693644*I, 0.6436602870340615 + 0.*I}}
1.27	{{0.3504793912554651 + 0.*I, -0.007763020848573665 + 0.37104306177867674*I}, {-0.007763020848573665 - 0.37104306177867674*I, 0.6495206087445342 + 0.*I}}
1.28	{{0.3446836816774227 + 0.*I, -0.007902743156653291 + 0.366883533580384*I}, {-0.007902743156653291 - 0.366883533580384*I, 0.6553163183225768 + 0.*I}}
1.29	{{0.3389539984655577 + 0.*I, -0.008042773196470676 + 0.36263205794752496*I}, {-0.008042773196470676 - 0.36263205794752496*I, 0.6610460015344415 + 0.*I}}
1.3	{{0.3332917558536177 + 0.*I, -0.008183080770251566 + 0.3582901732255662*I}, {-0.008183080770251538 - 0.3582901732255662*I, 0.6667082441463815 + 0.*I}}
1.31	{{0.32769836807535013 + 0.*I, -0.008323635680221791 + 0.3538594177599744*I}, {-0.008323635680221764 - 0.3538594177599744*I, 0.6723016319246492 + 0.*I}}
1.32	{{0.3221752493645022 + 0.*I, -0.008464407728607015 + 0.34934132989621636*I}, {-0.008464407728607015 - 0.34934132989621636*I, 0.6778247506354972 + 0.*I}}
1.33	{{0.3167238139550364 + 0.*I, -0.008605366717623908 + 0.3447374479801874*I}, {-0.008605366717623908 - 0.3447374479801874*I, 0.6832761860449629 + 0.*I}}
1.34	{{0.3113454484857683 + 0.*I, -0.008746483069953181 + 0.3400493451976675*I}, {-0.008746483069953237 - 0.3400493451976675*I, 0.688654551514231 + 0.*I}}
1.35	{{0.30604141286473674 + 0.*I, -0.008887730403243338 + 0.3352786965278968*I}, {-0.00888773040324331 - 0.3352786965278968*I, 0.6939585871352626 + 0.*I}}
1.36	{{0.3008129314093344 + 0.*I, -0.009029083304576968 + 0.3304271933779846*I}, {-0.009029083304577024 - 0.3304271933779846*I, 0.6991870685906649 + 0.*I}}
1.37	{{0.29566122843695397 + 0.*I, -0.009170516361036857 + 0.32549652715504024*I}, {-0.009170516361036885 - 0.32549652715504024*I, 0.7043387715630454 + 0.*I}}
1.3800000000000001	{{0.29058752826498835 + 0.*I, -0.009312004159705761 + 0.32048838926617307*I}, {-0.009312004159705844 - 0.32048838926617307*I, 0.709412471735011 + 0.*I}}
1.3900000000000001	{{0.2855930552108301 + 0.*I, -0.009453521287666328 + 0.31540447111849246*I}, {-0.0094535212876663 - 0.31540447111849246*I, 0.7144069447891692 + 0.*I}}
1.4000000000000001	{{0.28067903359187196 + 0.*I, -0.009595042332001397 + 0.3102464641191078*I}, {-0.009595042332001369 - 0.3102464641191078*I, 0.7193209664081274 + 0.*I}}
1.41	{{0.2758466875750162 + 0.*I, -0.009736541908594881 + 0.3050160633639344*I}, {-0.009736541908594853 - 0.3050160633639344*I, 0.7241533124249832 + 0.*I}}
1.42	{{0.2710971555125541 + 0.*I, -0.009877996894919167 + 0.29971502858982024*I}, {-0.009877996894919194 - 0.29971502858982024*I, 0.7289028444874452 + 0.*I}}
1.43	{{0.2664314520472658 + 0.*I, -0.01001938716184006 + 0.29434517429614354*I}, {-0.010019387161840088 - 0.29434517429614354*I, 0.7335685479527334 + 0.*I}}
1.44	{{0.26185058403134176 + 0.*I, -0.010160692756614492 + 0.28890831668641864*I}, {-0.010160692756614464 - 0.28890831668641864*I, 0.7381494159686577 + 0.*I}}
1.45	{{0.2573555583169721 + 0.*I, -0.010301893726499117 + 0.2834062719641597*I}, {-0.01030189372649909 - 0.2834062719641597*I, 0.7426444416830273 + 0.*I}}
1.46	{{0.25294738175634746 + 0.*I, -0.010442970118750977 + 0.277840856332881*I}, {-0.01044297011875095 - 0.277840856332881*I, 0.747052618243652 + 0.*I}}
1.47	{{0.24862706120165795 + 0.*I, -0.010583901980626684 + 0.2722138859960969*I}, {-0.010583901980626642 - 0.2722138859960969*I, 0.7513729387983413 + 0.*I}}
1.48	{{0.24439560350509418 + 0.*I, -0.010724669359383238 + 0.2665271771573216*I}, {-0.01072466935938321 - 0.2665271771573216*I, 0.7556043964949051 + 0.*I}}
1.49	{{0.24025401507407151 + 0.*I, -0.010865252327310393 + 0.26078254699824294*I}, {-0.010865252327310393 - 0.26078254699824294*I, 0.7597459849259279 + 0.*I}}
1.5	{{0.23620322976249433 + 0.*I, -0.01100563294298923 + 0.2549818565819587*I}, {-0.011005632942989285 - 0.2549818565819587*I, 0.7637967702375049 + 0.*I}}
1.51	{{0.23224403059593282 + 0.*I, -0.01114579657023626 + 0.24912701274354643*I}, {-0.011145796570236288 - 0.24912701274354643*I, 0.7677559694040664 + 0.*I}}
1.52	{{0.22837718189888778 + 0.*I, -0.011285728876175113 + 0.24321992211838928*I}, {-0.011285728876175072 - 0.24321992211838928*I, 0.7716228181011116 + 0.*I}}
1.53	{{0.2246034479958603 + 0.*I, -0.011425415527929639 + 0.23726249134187052*I}, {-0.011425415527929639 - 0.23726249134187052*I, 0.7753965520041392 + 0.*I}}
1.54	{{0.22092359321135113 + 0.*I, -0.01156484219262345 + 0.23125662704937333*I}, {-0.011564842192623492 - 0.23125662704937333*I, 0.7790764067886482 + 0.*I}}
1.55	{{0.21733838186986143 + 0.*I, -0.011703994537380372 + 0.22520423587628108*I}, {-0.011703994537380358 - 0.22520423587628108*I, 0.7826616181301379 + 0.*I}}
1.56	{{0.21384857829589202 + 0.*I, -0.0118428582293241 + 0.2191072244579769*I}, {-0.011842858229324127 - 0.2191072244579769*I, 0.7861514217041072 + 0.*I}}
1.57	{{0.210454946813944 + 0.*I, -0.011981418935578428 + 0.2129674994298441*I}, {-0.01198141893557847 - 0.2129674994298441*I, 0.7895450531860553 + 0.*I}}
1.58	{{0.20715821484840635 + 0.*I, -0.012119663340870376 + 0.20678698535321013*I}, {-0.012119663340870335 - 0.20678698535321013*I, 0.7928417851515929 + 0.*I}}
1.59	{{0.20395894248156204 + 0.*I, -0.012257581521545671 + 0.20056764008895658*I}, {-0.012257581521545657 - 0.20056764008895658*I, 0.7960410575184373 + 0.*I}}
1.6	{{0.20085764244198268 + 0.*I, -0.01239516419341094 + 0.19431141835410454*I}, {-0.012395164193410912 - 0.19431141835410454*I, 0.7991423575580167 + 0.*I}}
1.61	{{0.19785482745585448 + 0.*I, -0.012532402072066753 + 0.1880202748561776*I}, {-0.01253240207206674 - 0.1880202748561776*I, 0.8021451725441447 + 0.*I}}
1.62	{{0.19495101024936373 + 0.*I, -0.012669285873113903 + 0.18169616430269916*I}, {-0.012669285873113834 - 0.18169616430269916*I, 0.8050489897506354 + 0.*I}}
1.6300000000000001	{{0.19214670354869673 + 0.*I, -0.012805806312153126 + 0.17534104140119278*I}, {-0.012805806312153167 - 0.17534104140119278*I, 0.8078532964513025 + 0.*I}}
1.6400000000000001	{{0.18944242008003964 + 0.*I, -0.012941954104785089 + 0.16895686085918193*I}, {-0.012941954104785047 - 0.16895686085918193*I, 0.8105575799199597 + 0.*I}}
1.6500000000000001	{{0.1868386725695786 + 0.*I, -0.01307771996661053 + 0.16254557738419015*I}, {-0.013077719966610502 - 0.16254557738419015*I, 0.8131613274304206 + 0.*I}}
1.6600000000000001	{{0.18433595985468765 + 0.*I, -0.013213094979032405 + 0.15610915131282727*I}, {-0.013213094979032447 - 0.15610915131282727*I, 0.8156640401453117 + 0.*I}}
1.67	{{0.18193463155549672 + 0.*I, -0.013348072950822756 + 0.14964955738020466*I}, {-0.013348072950822798 - 0.14964955738020466*I, 0.8180653684445025 + 0.*I}}
1.68	{{0.17963494653374507 + 0.*I, -0.013482648796317373 + 0.14316875788046687*I}, {-0.013482648796317331 - 0.14316875788046687*I, 0.8203650534662542 + 0.*I}}
1.69	{{0.1774371623679263 + 0.*I, -0.013616817423021205 + 0.1366687140712565*I}, {-0.013616817423021288 - 0.1366687140712565*I, 0.822562837632073 + 0.*I}}
1.7	{{0.175341536636534 + 0.*I, -0.013750573738439284 + 0.13015138721021602*I}, {-0.013750573738439242 - 0.13015138721021602*I, 0.8246584633634653 + 0.*I}}
1.71	{{0.17334832691806162 + 0.*I, -0.013883912650076616 + 0.12361873855498792*I}, {-0.013883912650076546 - 0.12361873855498792*I, 0.8266516730819378 + 0.*I}}
1.72	{{0.17145779079100285 + 0.*I, -0.014016829065438191 + 0.11707272936321468*I}, {-0.014016829065438219 - 0.11707272936321468*I, 0.8285422092089965 + 0.*I}}
1.73	{{0.16967018583385107 + 0.*I, -0.014149317892029015 + 0.11051532089253874*I}, {-0.014149317892029056 - 0.11051532089253874*I, 0.8303298141661482 + 0.*I}}
1.74	{{0.1679857665373043 + 0.*I, -0.014281374118667686 + 0.10394847581075946*I}, {-0.014281374118667645 - 0.10394847581075946*I, 0.8320142334626952 + 0.*I}}
1.75	{{0.16640467925419 + 0.*I, -0.014412994438365537 + 0.09737415684789019*I}, {-0.014412994438365578 - 0.09737415684789019*I, 0.8335953207458093 + 0.*I}}
1.76	{{0.16492693648598877 + 0.*I, -0.014544176955044064 + 0.09079429668159207*I}, {-0.014544176955044119 - 0.09079429668159207*I, 0.8350730635140107 + 0.*I}}
1.77	{{0.16355254243390316 + 0.*I, -0.014674919789366067 + 0.0842108230742198*I}, {-0.014674919789366081 - 0.0842108230742198*I, 0.8364474575660962 + 0.*I}}
1.78	{{0.16228150129913632 + 0.*I, -0.014805221061994486 + 0.07762566378812813*I}, {-0.014805221061994445 - 0.07762566378812813*I, 0.8377184987008629 + 0.*I}}
1.79	{{0.16111381728289131 + 0.*I, -0.014935078893592163 + 0.07104074658567176*I}, {-0.01493507889359219 - 0.07104074658567176*I, 0.8388861827171081 + 0.*I}}
1.8	{{0.16004949458637097 + 0.*I, -0.015064491404822175 + 0.06445799922920542*I}, {-0.015064491404822133 - 0.06445799922920542*I, 0.8399505054136283 + 0.*I}}
1.81	{{0.15908853741077836 + 0.*I, -0.015193456716347226 + 0.057879349481083836*I}, {-0.015193456716347309 - 0.057879349481083836*I, 0.8409114625892209 + 0.*I}}
1.82	{{0.15823094983049873 + 0.*I, -0.015321972953385124 + 0.05130672524259271*I}, {-0.015321972953385166 - 0.05130672524259271*I, 0.8417690501695005 + 0.*I}}
1.83	{{0.15747667426466375 + 0.*I, -0.015450039059118043 + 0.04474204964848874*I}, {-0.01545003905911807 - 0.04474204964848874*I, 0.8425233257353355 + 0.*I}}
1.84	{{0.1568254937287212 + 0.*I, -0.015577655340899221 + 0.038187194642786394*I}, {-0.015577655340899221 - 0.038187194642786394*I, 0.8431745062712781 + 0.*I}}
1.85	{{0.15627716591226273 + 0.*I, -0.015704822178323752 + 0.03164401655408809*I}, {-0.015704822178323696 - 0.03164401655408809*I, 0.8437228340877365 + 0.*I}}
1.86	{{0.1558314485048799 + 0.*I, -0.01583153995098663 + 0.02511437171099627*I}, {-0.01583153995098663 - 0.02511437171099627*I, 0.8441685514951195 + 0.*I}}
1.87	{{0.1554880991961642 + 0.*I, -0.015957809038482804 + 0.018600116442113342*I}, {-0.015957809038482818 - 0.018600116442113342*I, 0.8445119008038351 + 0.*I}}
1.8800000000000001	{{0.15524687567570722 + 0.*I, -0.01608362982040741 + 0.012103107076041734*I}, {-0.016083629820407397 - 0.012103107076041734*I, 0.8447531243242921 + 0.*I}}
1.8900000000000001	{{0.15510753563310054 + 0.*I, -0.016209002676355347 + 0.005625199941383866*I}, {-0.016209002676355333 - 0.005625199941383866*I, 0.8448924643668987 + 0.*I}}
1.9000000000000001	{{0.15506983675793573 + 0.*I, -0.016333927985921634 - 0.000831748633257834*I}, {-0.016333927985921592 + 0.0008317486332578342*I, 0.8449301632420636 + 0.*I}}
1.9100000000000001	{{0.15513351025505964 + 0.*I, -0.01645840640594129 - 0.007265886451513873*I}, {-0.01645840640594126 + 0.007265886451513873*I, 0.8448664897449396 + 0.*I}}
1.92	{{0.1552981337555283 + 0.*I, -0.016582439611703678 - 0.013675425067080835*I}, {-0.016582439611703692 + 0.013675425067080835*I, 0.8447018662444709 + 0.*I}}
1.93	{{0.15556323010008236 + 0.*I, -0.01670602940798141 - 0.02005861457257811*I}, {-0.016706029407981438 + 0.02005861457257811*I, 0.8444367698999169 + 0.*I}}
1.94	{{0.15592832207856927 + 0.*I, -0.016829177595980085 - 0.026413705345443204*I}, {-0.016829177595980127 + 0.026413705345443204*I, 0.84407167792143 + 0.*I}}
1.95	{{0.15639293248083674 + 0.*I, -0.016951885976905348 - 0.032738947763113736*I}, {-0.01695188597690528 + 0.032738947763113736*I, 0.8436070675191625 + 0.*I}}
1.96	{{0.15695658409673247 + 0.*I, -0.017074156351962883 - 0.039032592203027336*I}, {-0.017074156351962855 + 0.039032592203027336*I, 0.8430434159032668 + 0.*I}}
1.97	{{0.15761879971610407 + 0.*I, -0.017195990522358234 - 0.04529288904262164*I}, {-0.017195990522358207 + 0.04529288904262164*I, 0.8423812002838952 + 0.*I}}
1.98	{{0.15837910212879916 + 0.*I, -0.017317390289297047 - 0.05151808865933429*I}, {-0.017317390289297074 + 0.05151808865933429*I, 0.8416208978712003 + 0.*I}}
1.99	{{0.15923700594640966 + 0.*I, -0.017438357519987915 - 0.0577064429465348*I}, {-0.017438357519988013 + 0.0577064429465348*I, 0.8407629940535897 + 0.*I}}
2.	{{0.16019190638823028 + 0.*I, -0.01755889463080705 - 0.06385626597203421*I}, {-0.01755889463080712 + 0.06385626597203421*I, 0.8398080936117689 + 0.*I}}
2.0100000000000002	{{0.16124310940259334 + 0.*I, -0.01767900418967859 - 0.0699659433267544*I}, {-0.01767900418967855 + 0.0699659433267544*I, 0.8387568905974059 + 0.*I}}
2.02	{{0.16238991888331622 + 0.*I, -0.017798688749064193 - 0.07603386407888404*I}, {-0.01779868874906415 + 0.07603386407888404*I, 0.8376100811166829 + 0.*I}}
2.0300000000000002	{{0.16363163872421643 + 0.*I, -0.017917950861425558 - 0.08205841729661277*I}, {-0.017917950861425558 + 0.08205841729661277*I, 0.8363683612757827 + 0.*I}}
2.04	{{0.16496757281911137 + 0.*I, -0.01803679307922429 - 0.08803799204812914*I}, {-0.018036793079224345 + 0.08803799204812914*I, 0.8350324271808879 + 0.*I}}
2.05	{{0.1663970250618186 + 0.*I, -0.01815521795492217 - 0.09397097740162251*I}, {-0.018155217954922143 + 0.09397097740162251*I, 0.8336029749381807 + 0.*I}}
2.06	{{0.16791929934615546 + 0.*I, -0.01827322804098082 - 0.09985576242528228*I}, {-0.01827322804098075 + 0.09985576242528228*I, 0.8320807006538439 + 0.*I}}
2.07	{{0.16953370154793881 + 0.*I, -0.018390825894528146 - 0.10569073300288588*I}, {-0.018390825894528118 + 0.10569073300288588*I, 0.8304662984520604 + 0.*I}}
2.08	{{0.17123950834681176 + 0.*I, -0.01850801422640508 - 0.11147427562757434*I}, {-0.01850801422640508 + 0.11147427562757434*I, 0.8287604916531874 + 0.*I}}
2.09	{{0.17303583033312356 + 0.*I, -0.01862479587466323 - 0.11720493577980944*I}, {-0.018624795874663258 + 0.11720493577980944*I, 0.8269641696668756 + 0.*I}}
2.1	{{0.17492174620377698 + 0.*I, -0.01874117367153029 - 0.12288129576615155*I}, {-0.01874117367153033 + 0.12288129576615155*I, 0.8250782537962222 + 0.*I}}
2.11	{{0.17689633465567386 + 0.*I, -0.018857150449233806 - 0.12850193789316003*I}, {-0.01885715044923386 + 0.12850193789316003*I, 0.8231036653443254 + 0.*I}}
2.12	{{0.17895867438571694 + 0.*I, -0.01897272904000122 - 0.13406544446739527*I}, {-0.018972729040001246 + 0.13406544446739527*I, 0.8210413256142822 + 0.*I}}
2.13	{{0.18110784409080827 + 0.*I, -0.019087912276060257 - 0.1395703977954166*I}, {-0.01908791227606027 + 0.1395703977954166*I, 0.8188921559091911 + 0.*I}}
2.14	{{0.18334292246785033 + 0.*I, -0.019202702989638304 - 0.1450153801837844*I}, {-0.019202702989638276 + 0.1450153801837844*I, 0.8166570775321489 + 0.*I}}
2.15	{{0.18566298821374527 + 0.*I, -0.01931710401296302 - 0.15039897393905807*I}, {-0.019317104012962993 + 0.15039897393905807*I, 0.8143370117862538 + 0.*I}}
2.16	{{0.18806712002539566 + 0.*I, -0.019431118178262 - 0.15571976136779794*I}, {-0.019431118178261986 + 0.15571976136779794*I, 0.8119328799746035 + 0.*I}}
2.17	{{0.19055439659970352 + 0.*I, -0.019544748317762733 - 0.1609763247765634*I}, {-0.01954474831776276 + 0.1609763247765634*I, 0.8094456034002957 + 0.*I}}
2.18	{{0.19312388140264264 + 0.*I, -0.019657997273721736 - 0.16616725240411398*I}, {-0.019657997273721695 + 0.16616725240411398*I, 0.8068761185973565 + 0.*I}}
2.19	{{0.19577450122055967 + 0.*I, -0.019770867847048304 - 0.17129126074166667*I}, {-0.01977086784704829 + 0.17129126074166667*I, 0.8042254987794395 + 0.*I}}
2.2	{{0.19850511799706855 + 0.*I, -0.019883362723723805 - 0.1763471815627354*I}, {-0.019883362723723874 + 0.1763471815627354*I, 0.8014948820029306 + 0.*I}}
2.21	{{0.20131459394015852 + 0.*I, -0.019995484582910616 - 0.18133385033315086*I}, {-0.01999548458291056 + 0.18133385033315086*I, 0.7986854060598407 + 0.*I}}
2.22	{{0.20420179125781887 + 0.*I, -0.020107236103770992 - 0.18625010251874483*I}, {-0.02010723610377102 + 0.18625010251874483*I, 0.7957982087421804 + 0.*I}}
2.23	{{0.20716557215803869 + 0.*I, -0.020218619965467338 - 0.19109477358534793*I}, {-0.02021861996546731 + 0.19109477358534793*I, 0.7928344278419606 + 0.*I}}
2.24	{{0.2102047988488075 + 0.*I, -0.020329638847161977 - 0.19586669899879192*I}, {-0.02032963884716199 + 0.19586669899879192*I, 0.7897952011511917 + 0.*I}}
2.25	{{0.21331833353811427 + 0.*I, -0.020440295428017258 - 0.20056471422490751*I}, {-0.02044029542801723 + 0.20056471422490751*I, 0.786681666461885 + 0.*I}}
2.2600000000000002	{{0.21650503843394853 + 0.*I, -0.020550592387195407 - 0.20518765472952635*I}, {-0.020550592387195366 + 0.20518765472952635*I, 0.7834949615660508 + 0.*I}}
2.27	{{0.2197637757442993 + 0.*I, -0.020660532403858872 - 0.20973435597847923*I}, {-0.02066053240385879 + 0.20973435597847923*I, 0.7802362242556999 + 0.*I}}
2.2800000000000002	{{0.22309340767715613 + 0.*I, -0.020770118157169795 - 0.21420365343759779*I}, {-0.02077011815716978 + 0.21420365343759779*I, 0.7769065923228431 + 0.*I}}
2.29	{{0.22649275309196318 + 0.*I, -0.02087935226041568 - 0.21859441910322264*I}, {-0.020879352260415707 + 0.21859441910322264*I, 0.7735072469080361 + 0.*I}}
2.3000000000000003	{{0.22996051531983397 + 0.*I, -0.02098823708140425 - 0.22290571235595927*I}, {-0.020988237081404182 + 0.22290571235595927*I, 0.7700394846801653 + 0.*I}}
2.31	{{0.23349538500559036 + 0.*I, -0.021096774931778875 - 0.2271366507636356*I}, {-0.02109677493177886 + 0.2271366507636356*I, 0.7665046149944089 + 0.*I}}
2.32	{{0.23709605279947413 + 0.*I, -0.02120496812318509 - 0.23128635189709842*I}, {-0.021204968123185064 + 0.23128635189709842*I, 0.7629039472005251 + 0.*I}}
2.33	{{0.24076120935172723 + 0.*I, -0.0213128189672684 - 0.23535393332719456*I}, {-0.021312818967268332 + 0.23535393332719456*I, 0.759238790648272 + 0.*I}}
2.34	{{0.24448954531259087 + 0.*I, -0.021420329775674485 - 0.23933851262477032*I}, {-0.021420329775674485 + 0.23933851262477032*I, 0.7555104546874083 + 0.*I}}
2.35	{{0.24827975133230726 + 0.*I, -0.02152750286004898 - 0.24323920736067264*I}, {-0.021527502860048897 + 0.24323920736067264*I, 0.751720248667692 + 0.*I}}
2.36	{{0.25213051806111764 + 0.*I, -0.021634340532037305 - 0.2470551351057479*I}, {-0.021634340532037277 + 0.2470551351057479*I, 0.7478694819388817 + 0.*I}}
2.37	{{0.25604053614926403 + 0.*I, -0.021740845103285195 - 0.250785413430843*I}, {-0.02174084510328511 + 0.250785413430843*I, 0.7439594638507353 + 0.*I}}
2.38	{{0.26000849624698785 + 0.*I, -0.02184701888543812 - 0.2544291599068043*I}, {-0.021847018885438052 + 0.2544291599068043*I, 0.7399915037530115 + 0.*I}}
2.39	{{0.26403308629657984 + 0.*I, -0.021952864184673113 - 0.2579854934256585*I}, {-0.021952864184673127 + 0.2579854934256585*I, 0.7359669137034195 + 0.*I}}
2.4	{{0.26811292504577877 + 0.*I, -0.022058383120193495 - 0.2614536377484144*I}, {-0.022058383120193537 + 0.2614536377484144*I, 0.7318870749542206 + 0.*I}}
2.41	{{0.2722465785510085 + 0.*I, -0.022163577603955487 - 0.2648329941443734*I}, {-0.022163577603955487 + 0.2648329941443734*I, 0.7277534214489909 + 0.*I}}
2.42	{{0.27643261478999825 + 0.*I, -0.022268449539854546 - 0.2681229809212462*I}, {-0.022268449539854518 + 0.2681229809212462*I, 0.7235673852100011 + 0.*I}}
2.43	{{0.2806696017404782 + 0.*I, -0.022373000831785728 - 0.271323016386744*I}, {-0.022373000831785672 + 0.271323016386744*I, 0.7193303982595209 + 0.*I}}
2.44	{{0.28495610738017796 + 0.*I, -0.022477233383644435 - 0.27443251884857744*I}, {-0.022477233383644435 + 0.27443251884857744*I, 0.7150438926198213 + 0.*I}}
2.45	{{0.2892906996868276 + 0.*I, -0.022581149099325903 - 0.2774509066144578*I}, {-0.022581149099325903 + 0.2774509066144578*I, 0.7107093003131717 + 0.*I}}
2.46	{{0.29367194663815654 + 0.*I, -0.02268474988272559 - 0.2803775979920957*I}, {-0.022684749882725563 + 0.2803775979920957*I, 0.7063280533618428 + 0.*I}}
2.47	{{0.2980984162118948 + 0.*I, -0.022788037637738595 - 0.28321201128920237*I}, {-0.022788037637738623 + 0.28321201128920237*I, 0.7019015837881044 + 0.*I}}
2.48	{{0.302568676385772 + 0.*I, -0.022891014268260262 - 0.28595356481348844*I}, {-0.022891014268260235 + 0.28595356481348844*I, 0.6974313236142271 + 0.*I}}
2.49	{{0.30708129513751836 + 0.*I, -0.022993681678185884 - 0.28860167687266514*I}, {-0.022993681678185884 + 0.28860167687266514*I, 0.6929187048624807 + 0.*I}}
2.5	{{0.31163482818872573 + 0.*I, -0.023096041742235285 - 0.2911557816014702*I}, {-0.02309604174223534 + 0.2911557816014702*I, 0.6883651718112735 + 0.*I}}
2.5100000000000002	{{0.3162277718276922 + 0.*I, -0.023198096108049238 - 0.29361549170525814*I}, {-0.023198096108049238 + 0.29361549170525814*I, 0.683772228172307 + 0.*I}}
2.52	{{0.3208586210200628 + 0.*I, -0.02329984632683882 - 0.29598053255652157*I}, {-0.023299846326838847 + 0.29598053255652157*I, 0.6791413789799365 + 0.*I}}
2.5300000000000002	{{0.32552587222643825 + 0.*I, -0.023401293950266217 - 0.29825063129357143*I}, {-0.02340129395026619 + 0.29825063129357143*I, 0.6744741277735611 + 0.*I}}
2.54	{{0.33022802190741873 + 0.*I, -0.023502440529993757 - 0.3004255150547184*I}, {-0.023502440529993784 + 0.3004255150547184*I, 0.6697719780925806 + 0.*I}}
2.5500000000000003	{{0.33496356652360504 + 0.*I, -0.023603287617683766 - 0.3025049109782735*I}, {-0.023603287617683766 + 0.3025049109782735*I, 0.6650364334763943 + 0.*I}}
2.56	{{0.33973100253559724 + 0.*I, -0.023703836764998376 - 0.3044885462025473*I}, {-0.02370383676499832 + 0.3044885462025473*I, 0.660268997464402 + 0.*I}}
2.57	{{0.34452882640399607 + 0.*I, -0.023804089523599997 - 0.3063761478658508*I}, {-0.02380408952359997 + 0.3063761478658508*I, 0.6554711735960033 + 0.*I}}
2.58	{{0.34935553458940216 + 0.*I, -0.02390404744515079 - 0.3081674431064949*I}, {-0.023904047445150733 + 0.3081674431064949*I, 0.6506444654105972 + 0.*I}}
2.59	{{0.3542096235524156 + 0.*I, -0.02400371208131294 - 0.3098621590627903*I}, {-0.02400371208131291 + 0.3098621590627903*I, 0.6457903764475837 + 0.*I}}
2.6	{{0.3590895897382432 + 0.*I, -0.024103084983736367 - 0.31146002287670543*I}, {-0.024103084983736422 + 0.31146002287670543*I, 0.6409104102617562 + 0.*I}}
2.61	{{0.36399390673083265 + 0.*I, -0.024202167640814842 - 0.312960820379501*I}, {-0.024202167640814842 + 0.312960820379501*I, 0.6360060932691667 + 0.*I}}
2.62	{{0.36892103692399125 + 0.*I, -0.024300961363327184 - 0.31436454117706686*I}, {-0.02430096136332721 + 0.31436454117706686*I, 0.6310789630760081 + 0.*I}}
2.63	{{0.37386945686671913 + 0.*I, -0.024399467433858263 - 0.31567121893918754*I}, {-0.024399467433858235 + 0.31567121893918754*I, 0.6261305431332802 + 0.*I}}
2.64	{{0.3788376431080174 + 0.*I, -0.024497687134992757 - 0.31688088733564773*I}, {-0.024497687134992785 + 0.31688088733564773*I, 0.621162356891982 + 0.*I}}
2.65	{{0.3838240721968861 + 0.*I, -0.02459562174931565 - 0.3179935800362319*I}, {-0.02459562174931562 + 0.3179935800362319*I, 0.6161759278031133 + 0.*I}}
2.66	{{0.3888272206823261 + 0.*I, -0.0246932725594117 - 0.3190093307107248*I}, {-0.024693272559411672 + 0.3190093307107248*I, 0.6111727793176731 + 0.*I}}
2.67	{{0.3938455651133378 + 0.*I, -0.02479064084786578 - 0.3199281730289109*I}, {-0.024790640847865808 + 0.3199281730289109*I, 0.6061544348866614 + 0.*I}}
2.68	{{0.398877582038922 + 0.*I, -0.024887727897262707 - 0.32075014066057494*I}, {-0.02488772789726268 + 0.32075014066057494*I, 0.6011224179610773 + 0.*I}}
2.69	{{0.4039217480080788 + 0.*I, -0.024984534990187296 - 0.32147526727550146*I}, {-0.024984534990187324 + 0.32147526727550146*I, 0.5960782519919205 + 0.*I}}
2.7	{{0.4089765395698094 + 0.*I, -0.025081063409224447 - 0.3221035865434751*I}, {-0.025081063409224447 + 0.3221035865434751*I, 0.5910234604301899 + 0.*I}}
2.71	{{0.4140404310526583 + 0.*I, -0.02517731443462773 - 0.32263513568072105*I}, {-0.02517731443462773 + 0.32263513568072105*I, 0.5859595689473409 + 0.*I}}
2.72	{{0.4191118858122347 + 0.*I, -0.025273289263912896 - 0.32307007798582427*I}, {-0.025273289263912924 + 0.32307007798582427*I, 0.5808881141877645 + 0.*I}}
2.73	{{0.42418940291244067 + 0.*I, -0.02536898899279247 - 0.3234087320490391*I}, {-0.02536898899279244 + 0.3234087320490391*I, 0.5758105970875587 + 0.*I}}
2.74	{{0.42927148939351756 + 0.*I, -0.025464414710845318 - 0.3236514258350616*I}, {-0.025464414710845318 + 0.3236514258350616*I, 0.5707285106064817 + 0.*I}}
2.75	{{0.4343566522957057 + 0.*I, -0.025559567507650705 - 0.3237984873085881*I}, {-0.025559567507650705 + 0.3237984873085881*I, 0.5656433477042937 + 0.*I}}
2.7600000000000002	{{0.43944339865924603 + 0.*I, -0.025654448472787417 - 0.3238502444343147*I}, {-0.025654448472787417 + 0.3238502444343147*I, 0.5605566013407534 + 0.*I}}
2.77	{{0.444530235524379 + 0.*I, -0.025749058695834687 - 0.3238070251769375*I}, {-0.025749058695834715 + 0.3238070251769375*I, 0.5554697644756204 + 0.*I}}
2.7800000000000002	{{0.4496156699313456 + 0.*I, -0.025843399266371497 - 0.32366915750115277*I}, {-0.025843399266371525 + 0.32366915750115277*I, 0.5503843300686537 + 0.*I}}
2.79	{{0.45469820892038626 + 0.*I, -0.02593747127397686 - 0.32343696937165667*I}, {-0.02593747127397683 + 0.32343696937165667*I, 0.5453017910796131 + 0.*I}}
2.8000000000000003	{{0.4597763595317419 + 0.*I, -0.02603127580822981 - 0.3231107887531453*I}, {-0.026031275808229837 + 0.3231107887531453*I, 0.5402236404682573 + 0.*I}}
2.81	{{0.46484862880565303 + 0.*I, -0.026124813958709303 - 0.3226909436103149*I}, {-0.026124813958709303 + 0.3226909436103149*I, 0.5351513711943463 + 0.*I}}
2.82	{{0.4699135202441236 + 0.*I, -0.026218086806771318 - 0.32217778432892175*I}, {-0.02621808680677129 + 0.32217778432892175*I, 0.5300864797558756 + 0.*I}}
2.83	{{0.4749695703427852 + 0.*I, -0.026311095351644415 - 0.3215718337848648*I}, {-0.026311095351644387 + 0.3215718337848648*I, 0.5250304296572139 + 0.*I}}
2.84	{{0.48001536272935036 + 0.*I, -0.02640384054542816 - 0.3208736926127862*I}, {-0.02640384054542816 + 0.3208736926127862*I, 0.5199846372706489 + 0.*I}}
2.85	{{0.4850494824989062 + 0.*I, -0.02649632333966731 - 0.32008396167614583*I}, {-0.02649632333966731 + 0.32008396167614583*I, 0.514950517501093 + 0.*I}}
2.86	{{0.4900705147465395 + 0.*I, -0.026588544685906296 - 0.3192032418384037*I}, {-0.026588544685906296 + 0.3192032418384037*I, 0.5099294852534597 + 0.*I}}
2.87	{{0.49507704456733737 + 0.*I, -0.02668050553568979 - 0.31823213396301975*I}, {-0.02668050553568979 + 0.31823213396301975*I, 0.5049229554326617 + 0.*I}}
2.88	{{0.5000676570563864 + 0.*I, -0.026772206840562557 - 0.31717123891345395*I}, {-0.026772206840562557 + 0.31717123891345395*I, 0.49993234294361266 + 0.*I}}
2.89	{{0.5050409373087741 + 0.*I, -0.026863649552069185 - 0.31602115755316623*I}, {-0.026863649552069185 + 0.31602115755316623*I, 0.494959062691225 + 0.*I}}
2.9	{{0.5099954704195867 + 0.*I, -0.026954834621754298 - 0.31478249074561665*I}, {-0.026954834621754298 + 0.31478249074561665*I, 0.4900045295804124 + 0.*I}}
2.91	{{0.5149298414839117 + 0.*I, -0.027045763001162543 - 0.3134558393542651*I}, {-0.027045763001162543 + 0.3134558393542651*I, 0.48507015851608737 + 0.*I}}
2.92	{{0.5198426355225009 + 0.*I, -0.02713643564184276 - 0.312041804329997*I}, {-0.02713643564184276 + 0.312041804329997*I, 0.48015736447749835 + 0.*I}}
2.93	{{0.5247324464301234 + 0.*I, -0.02722685347613027 - 0.31054105070977833*I}, {-0.027226853476130297 + 0.31054105070977833*I, 0.4752675535698757 + 0.*I}}
2.94	{{0.5295979524492134 + 0.*I, -0.0273170173671346 - 0.30895440098031796*I}, {-0.027317017367134572 + 0.30895440098031796*I, 0.47040204755078574 + 0.*I}}
2.95	{{0.5344378600256422 + 0.*I, -0.02740692816257362 - 0.30728269938041214*I}, {-0.02740692816257362 + 0.30728269938041214*I, 0.46556213997435697 + 0.*I}}
2.96	{{0.539250875605281 + 0.*I, -0.027496586710165527 - 0.3055267901488573*I}, {-0.027496586710165527 + 0.3055267901488573*I, 0.46074912439471816 + 0.*I}}
2.97	{{0.5440357056340014 + 0.*I, -0.0275859938576285 - 0.3036875175244498*I}, {-0.0275859938576285 + 0.3036875175244498*I, 0.45596429436599784 + 0.*I}}
2.98	{{0.5487910565576741 + 0.*I, -0.027675150452680597 - 0.30176572574598604*I}, {-0.02767515045268057 + 0.30176572574598604*I, 0.451208943442325 + 0.*I}}
2.99	{{0.5535156348221713 + 0.*I, -0.027764057343039883 - 0.29976225905226234*I}, {-0.02776405734303991 + 0.29976225905226234*I, 0.44648436517782786 + 0.*I}}
3.	{{0.5582081468733634 + 0.*I, -0.02785271537642464 - 0.29767796168207517*I}, {-0.02785271537642467 + 0.29767796168207517*I, 0.4417918531266357 + 0.*I}}
3.0100000000000002	{{0.5628672991571225 + 0.*I, -0.027941125400552935 - 0.2955136778742208*I}, {-0.027941125400552935 + 0.2955136778742208*I, 0.43713270084287664 + 0.*I}}
3.02	{{0.5674917981193195 + 0.*I, -0.028029288263142826 - 0.29327025186749567*I}, {-0.028029288263142826 + 0.29327025186749567*I, 0.43250820188067973 + 0.*I}}
3.0300000000000002	{{0.5720803500447637 + 0.*I, -0.028117204810834018 - 0.29094853311103636*I}, {-0.028117204810834018 + 0.29094853311103636*I, 0.42791964995523557 + 0.*I}}
3.04	{{0.5766317139164117 + 0.*I, -0.028204875854147937 - 0.28854947882201576*I}, {-0.028204875854147965 + 0.28854947882201576*I, 0.42336828608358756 + 0.*I}}
3.0500000000000003	{{0.5811447462317387 + 0.*I, -0.028292302159795613 - 0.286074138352599*I}, {-0.028292302159795585 + 0.286074138352599*I, 0.4188552537682604 + 0.*I}}
3.06	{{0.5856183125437318 + 0.*I, -0.028379484491852847 - 0.2835235629315802*I}, {-0.028379484491852874 + 0.2835235629315802*I, 0.41438168745626747 + 0.*I}}
3.0700000000000003	{{0.5900512784053781 + 0.*I, -0.028466423614395775 - 0.28089880378775334*I}, {-0.028466423614395775 + 0.28089880378775334*I, 0.4099487215946211 + 0.*I}}
3.08	{{0.5944425093696643 + 0.*I, -0.028553120291500145 - 0.27820091214991255*I}, {-0.028553120291500145 + 0.27820091214991255*I, 0.40555749063033497 + 0.*I}}
3.09	{{0.5987908709895774 + 0.*I, -0.028639575287242036 - 0.27543093924685175*I}, {-0.02863957528724201 + 0.27543093924685175*I, 0.4012091290104218 + 0.*I}}
3.1	{{0.6030952288181048 + 0.*I, -0.028725789365697307 - 0.27258993630736483*I}, {-0.028725789365697307 + 0.27258993630736483*I, 0.3969047711818944 + 0.*I}}
3.11	{{0.6073544484082333 + 0.*I, -0.02881176329094215 - 0.26967895456024604*I}, {-0.02881176329094204 + 0.26967895456024604*I, 0.392645551591766 + 0.*I}}
3.12	{{0.6115673953129499 + 0.*I, -0.028897497827052088 - 0.2666990452342892*I}, {-0.028897497827052143 + 0.2666990452342892*I, 0.3884326046870494 + 0.*I}}
3.13	{{0.6157329350852416 + 0.*I, -0.02898299373810359 - 0.26365125955828855*I}, {-0.028982993738103563 + 0.26365125955828855*I, 0.3842670649147578 + 0.*I}}
3.14	{{0.6198499422124704 + 0.*I, -0.029068251780872745 - 0.2605366709928881*I}, {-0.029068251780872828 + 0.2605366709928881*I, 0.38015005778752897 + 0.*I}}
3.15	{{0.6239174022099148 + 0.*I, -0.029153272666249785 - 0.257356467481027*I}, {-0.029153272666249813 + 0.257356467481027*I, 0.37608259779008457 + 0.*I}}
3.16	{{0.6279343700829618 + 0.*I, -0.029238057088233516 - 0.2541118659202186*I}, {-0.029238057088233543 + 0.2541118659202186*I, 0.3720656299170375 + 0.*I}}
3.17	{{0.6318999016938325 + 0.*I, -0.029322605740848384 - 0.25080408272109067*I}, {-0.029322605740848384 + 0.25080408272109067*I, 0.36810009830616675 + 0.*I}}
3.18	{{0.635813052904749 + 0.*I, -0.029406919318118896 - 0.24743433429427023*I}, {-0.029406919318118924 + 0.24743433429427023*I, 0.36418694709525035 + 0.*I}}
3.19	{{0.6396728795779321 + 0.*I, -0.02949099851406961 - 0.24400383705038492*I}, {-0.02949099851406964 + 0.24400383705038492*I, 0.36032712042206716 + 0.*I}}
3.2	{{0.643478437575604 + 0.*I, -0.029574844022724978 - 0.24051380740006184*I}, {-0.02957484402272495 + 0.24051380740006184*I, 0.35652156242439537 + 0.*I}}
3.21	{{0.6472287827599856 + 0.*I, -0.029658456538109335 - 0.23696546175392874*I}, {-0.029658456538109335 + 0.23696546175392874*I, 0.3527712172400137 + 0.*I}}
3.22	{{0.6509229709932989 + 0.*I, -0.029741836754247408 - 0.23336001652261268*I}, {-0.02974183675424738 + 0.23336001652261268*I, 0.34907702900670046 + 0.*I}}
3.23	{{0.6545600581377651 + 0.*I, -0.02982498536516348 - 0.22969868811674124*I}, {-0.029824985365163453 + 0.22969868811674124*I, 0.34543994186223437 + 0.*I}}
3.24	{{0.6581391000725095 + 0.*I, -0.02990790306476665 - 0.22598269326239898*I}, {-0.029907903064766678 + 0.22598269326239898*I, 0.3418608999274898 + 0.*I}}
3.25	{{0.661659198611433 + 0.*I, -0.02999059052576636 - 0.22221329855323313*I}, {-0.029990590525766386 + 0.22221329855323313*I, 0.33834080138856637 + 0.*I}}
3.2600000000000002	{{0.6651195953754037 + 0.*I, -0.030073048386267176 - 0.2183918398002272*I}, {-0.03007304838626712 + 0.2183918398002272*I, 0.3348804046245957 + 0.*I}}
3.27	{{0.6685195582959982 + 0.*I, -0.030155277282851 - 0.21451965207102594*I}, {-0.03015527728285103 + 0.21451965207102594*I, 0.33148044170400104 + 0.*I}}
3.2800000000000002	{{0.6718583553047945 + 0.*I, -0.03023727785210001 - 0.21059807043327347*I}, {-0.03023727785210001 + 0.21059807043327347*I, 0.32814164469520485 + 0.*I}}
3.29	{{0.6751352543333692 + 0.*I, -0.030319050730596042 - 0.20662842995461445*I}, {-0.030319050730596042 + 0.20662842995461445*I, 0.3248647456666302 + 0.*I}}
3.3000000000000003	{{0.6783495233132997 + 0.*I, -0.030400596554921167 - 0.20261206570269308*I}, {-0.030400596554921222 + 0.20261206570269308*I, 0.32165047668669977 + 0.*I}}
3.31	{{0.681500430176163 + 0.*I, -0.030481915961657502 - 0.19855031274515417*I}, {-0.030481915961657502 + 0.19855031274515417*I, 0.3184995698238364 + 0.*I}}
3.3200000000000003	{{0.6845872428535364 + 0.*I, -0.030563009587386947 - 0.19444450614964168*I}, {-0.030563009587387002 + 0.19444450614964168*I, 0.3154127571464629 + 0.*I}}
3.33	{{0.6876092292769971 + 0.*I, -0.03064387806869162 - 0.19029598098380046*I}, {-0.03064387806869162 + 0.19029598098380046*I, 0.3123907707230023 + 0.*I}}
3.34	{{0.6905656573781221 + 0.*I, -0.030724522042153368 - 0.18610607231527476*I}, {-0.030724522042153396 + 0.18610607231527476*I, 0.3094343426218772 + 0.*I}}
3.35	{{0.6934558046977093 + 0.*I, -0.030804942139260605 - 0.1818761261450514*I}, {-0.030804942139260577 + 0.1818761261450514*I, 0.30654419530228993 + 0.*I}}
3.36	{{0.6962790749565431 + 0.*I, -0.030885138959601488 - 0.17760754565111428*I}, {-0.030885138959601544 + 0.17760754565111428*I, 0.3037209250434562 + 0.*I}}
3.37	{{0.6990349599995891 + 0.*I, -0.030965113094884034 - 0.1733017383911912*I}, {-0.030965113094884034 + 0.1733017383911912*I, 0.3009650400004102 + 0.*I}}
3.38	{{0.7017229534327094 + 0.*I, -0.031044865137238364 - 0.16896011057881252*I}, {-0.03104486513723831 + 0.16896011057881252*I, 0.2982770465672901 + 0.*I}}
3.39	{{0.7043425488617656 + 0.*I, -0.031124395678794492 - 0.16458406842750786*I}, {-0.031124395678794436 + 0.16458406842750786*I, 0.29565745113823355 + 0.*I}}
3.4	{{0.7068932398926202 + 0.*I, -0.03120370531168265 - 0.16017501815080756*I}, {-0.031203705311682678 + 0.16017501815080756*I, 0.2931067601073791 + 0.*I}}
3.41	{{0.7093745201311349 + 0.*I, -0.031282794628033295 - 0.15573436596224124*I}, {-0.03128279462803321 + 0.15573436596224124*I, 0.29062547986886444 + 0.*I}}
3.42	{{0.7117858831831716 + 0.*I, -0.031361664219976104 - 0.15126351807533922*I}, {-0.031361664219976104 + 0.15126351807533922*I, 0.2882141168168278 + 0.*I}}
3.43	{{0.7141268226545925 + 0.*I, -0.031440314679641646 - 0.14676388070363114*I}, {-0.03144031467964159 + 0.14676388070363114*I, 0.285873177345407 + 0.*I}}
3.44	{{0.716396832151259 + 0.*I, -0.03151874659915993 - 0.1422368600606473*I}, {-0.0315187465991599 + 0.1422368600606473*I, 0.2836031678487403 + 0.*I}}
3.45	{{0.7185954056283017 + 0.*I, -0.031596960570318966 - 0.13768386317943931*I}, {-0.031596960570318924 + 0.13768386317943931*I, 0.2814045943716976 + 0.*I}}
3.46	{{0.7207221042957033 + 0.*I, -0.031674957167816487 - 0.1331063252967014*I}, {-0.03167495716781647 + 0.1331063252967014*I, 0.27927789570429595 + 0.*I}}
3.47	{{0.722776635980068 + 0.*I, -0.03175273695098013 - 0.1285056850210701*I}, {-0.031752736950980104 + 0.1285056850210701*I, 0.2772233640199313 + 0.*I}}
3.48	{{0.7247587278077545 + 0.*I, -0.03183030048028068 - 0.1238833729963707*I}, {-0.031830300480280696 + 0.1238833729963707*I, 0.27524127219224476 + 0.*I}}
3.49	{{0.7266681069051222 + 0.*I, -0.031907648316189585 - 0.11924081986642772*I}, {-0.03190764831618956 + 0.11924081986642772*I, 0.27333189309487715 + 0.*I}}
3.5	{{0.7285045003985298 + 0.*I, -0.031984781019177566 - 0.11457945627506647*I}, {-0.03198478101917758 + 0.11457945627506647*I, 0.2714954996014697 + 0.*I}}
3.5100000000000002	{{0.7302676354143363 + 0.*I, -0.03206169914971585 - 0.10990071286611143*I}, {-0.032061699149715794 + 0.10990071286611143*I, 0.2697323645856631 + 0.*I}}
3.52	{{0.7319572390789009 + 0.*I, -0.032138403268275384 - 0.10520602028338798*I}, {-0.03213840326827533 + 0.10520602028338798*I, 0.2680427609210986 + 0.*I}}
3.5300000000000002	{{0.7335730385185825 + 0.*I, -0.03221489393532717 - 0.10049680917072056*I}, {-0.032214893935327185 + 0.10049680917072056*I, 0.26642696148141687 + 0.*I}}
3.54	{{0.7351147608597401 + 0.*I, -0.03229117171134244 - 0.09577451017193456*I}, {-0.03229117171134244 + 0.09577451017193456*I, 0.2648852391402592 + 0.*I}}
3.5500000000000003	{{0.7365821332287329 + 0.*I, -0.03236723715679224 - 0.09104055393085445*I}, {-0.03236723715679225 + 0.09104055393085445*I, 0.26341786677126644 + 0.*I}}
3.56	{{0.7379749011207195 + 0.*I, -0.03244309082791247 - 0.08629637866805288*I}, {-0.03244309082791243 + 0.08629637866805288*I, 0.2620250988792798 + 0.*I}}
3.5700000000000003	{{0.7392929556869463 + 0.*I, -0.03251873326506288 - 0.08154342141301507*I}, {-0.03251873326506284 + 0.08154342141301507*I, 0.26070704431305297 + 0.*I}}
3.58	{{0.7405362573810452 + 0.*I, -0.03259416500865331 - 0.07678309231392287*I}, {-0.032594165008653336 + 0.07678309231392287*I, 0.2594637426189541 + 0.*I}}
3.59	{{0.7417047670760881 + 0.*I, -0.03266938659930624 - 0.07201680062148434*I}, {-0.032669386599306266 + 0.07201680062148434*I, 0.2582952329239113 + 0.*I}}
3.6	{{0.742798445645147 + 0.*I, -0.03274439857764433 - 0.0672459555864076*I}, {-0.03274439857764429 + 0.0672459555864076*I, 0.25720155435485237 + 0.*I}}
3.61	{{0.743817253961294 + 0.*I, -0.032819201484289906 - 0.06247196645940134*I}, {-0.03281920148428988 + 0.06247196645940134*I, 0.2561827460387054 + 0.*I}}
3.62	{{0.7447611528976011 + 0.*I, -0.03289379585986563 - 0.05769624249117346*I}, {-0.03289379585986563 + 0.05769624249117346*I, 0.2552388471023982 + 0.*I}}
3.63	{{0.7456301033271405 + 0.*I, -0.03296818224499387 - 0.05292019293243266*I}, {-0.032968182244993885 + 0.05292019293243266*I, 0.2543698966728589 + 0.*I}}
3.64	{{0.7464240661229841 + 0.*I, -0.03304236118029713 - 0.048145227033886843*I}, {-0.03304236118029716 + 0.048145227033886843*I, 0.25357593387701527 + 0.*I}}
3.65	{{0.747143002158204 + 0.*I, -0.033116333206398174 - 0.04337275404624471*I}, {-0.033116333206398174 + 0.04337275404624471*I, 0.25285699784179544 + 0.*I}}
3.66	{{0.7477868738617013 + 0.*I, -0.03319009886358032 - 0.03860418432231572*I}, {-0.03319009886358035 + 0.03860418432231572*I, 0.25221312613829816 + 0.*I}}
3.67	{{0.7483557298911201 + 0.*I, -0.033263658684529684 - 0.0338409244017624*I}, {-0.03326365868452977 + 0.0338409244017624*I, 0.25164427010887913 + 0.*I}}
3.68	{{0.7488497473895127 + 0.*I, -0.033337013198566745 - 0.02908432897097306*I}, {-0.03333701319856677 + 0.02908432897097306*I, 0.2511502526104866 + 0.*I}}
3.69	{{0.7492691138526121 + 0.*I, -0.03341016293580146 - 0.024335742380650376*I}, {-0.03341016293580153 + 0.024335742380650376*I, 0.2507308861473872 + 0.*I}}
3.7	{{0.7496140167761516 + 0.*I, -0.03348310842634439 - 0.019596508981496227*I}, {-0.03348310842634439 + 0.019596508981496227*I, 0.25038598322384753 + 0.*I}}
3.71	{{0.7498846436558647 + 0.*I, -0.03355585020030538 - 0.014867973124213306*I}, {-0.03355585020030545 + 0.014867973124213306*I, 0.25011535634413457 + 0.*I}}
3.72	{{0.7500811819874844 + 0.*I, -0.033628388787795116 - 0.01015147915950348*I}, {-0.03362838878779509 + 0.01015147915950348*I, 0.2499188180125149 + 0.*I}}
3.73	{{0.750203819266744 + 0.*I, -0.033700724718923436 - 0.005448371438069441*I}, {-0.03370072471892341 + 0.005448371438069441*I, 0.24979618073325535 + 0.*I}}
3.74	{{0.7502527429893766 + 0.*I, -0.0337728585238008 - 0.0007599943106130594*I}, {-0.033772858523800714 + 0.0007599943106130594*I, 0.24974725701062264 + 0.*I}}
3.75	{{0.7502281406511156 + 0.*I, -0.03384479073253721 + 0.003912307872162971*I}, {-0.03384479073253724 - 0.003912307872162971*I, 0.2497718593488835 + 0.*I}}
3.7600000000000002	{{0.7501301997476946 + 0.*I, -0.03391652187524313 + 0.008567190759556783*I}, {-0.03391652187524313 - 0.008567190759556783*I, 0.24986980025230476 + 0.*I}}
3.77	{{0.7499591350481267 + 6.071532165918825*^-18*I, -0.033988052480712516 + 0.013203311478870595*I}, {-0.033988052480712544 - 0.013203311478870595*I, 0.2500408649518724 - 6.071532165918825*^-18*I}}
3.7800000000000002	{{0.7497153023537084 + 3.469446951953614*^-18*I, -0.034059383074218685 + 0.01781938870791678*I}, {-0.034059383074218685 - 0.01781938870791678*I, 0.25028469764629074 - 3.469446951953614*^-18*I}}
3.79	{{0.7493991018160928 + 3.469446951953614*^-18*I, -0.03413051418127688 + 0.022414182619286772*I}, {-0.034130514181276814 - 0.022414182619286772*I, 0.2506008981839064 - 3.469446951953614*^-18*I}}
3.8000000000000003	{{0.7490109335627467 + 3.469446951953614*^-18*I, -0.03420144632742128 + 0.026986453680540656*I}, {-0.03420144632742135 - 0.026986453680540656*I, 0.25098906643725244 - 3.469446951953614*^-18*I}}
3.81	{{0.7485511977211374 + 0.*I, -0.03427218003818672 + 0.03153496235923769*I}, {-0.03427218003818672 - 0.03153496235923769*I, 0.2514488022788619 + 0.*I}}
3.8200000000000003	{{0.7480202944187314 + 0.*I, -0.03434271583910742 + 0.03605846912293795*I}, {-0.03434271583910738 - 0.03605846912293795*I, 0.25197970558126787 + 0.*I}}
3.83	{{0.747418623782996 + 0.*I, -0.03441305425571772 + 0.04055573443920071*I}, {-0.034413054255717695 - 0.04055573443920071*I, 0.25258137621700316 + 0.*I}}
3.84	{{0.7467465859413981 + 0.*I, -0.03448319581355219 + 0.045025518775585825*I}, {-0.03448319581355219 - 0.045025518775585825*I, 0.253253414058601 + 0.*I}}
3.85	{{0.7460045810214047 + 0.*I, -0.03455314103814522 + 0.049466582599653176*I}, {-0.034553141038145316 - 0.049466582599653176*I, 0.25399541897859457 + 0.*I}}
3.86	{{0.7451930091504826 - 6.938893903907228*^-18*I, -0.03462289045503125 + 0.053877686378962036*I}, {-0.034622890455031294 - 0.053877686378962036*I, 0.2548069908495165 + 6.938893903907228*^-18*I}}
3.87	{{0.7443122740315273 + 0.*I, -0.03469244458976556 + 0.058257590302028636*I}, {-0.0346924445897656 - 0.058257590302028636*I, 0.2556877259684717 + 0.*I}}
3.88	{{0.7433628711419353 - 6.938893903907228*^-18*I, -0.03476180396734746 + 0.06260509874296005*I}, {-0.034761803967347474 - 0.06260509874296005*I, 0.25663712885806383 + 6.938893903907228*^-18*I}}
3.89	{{0.7423453893176877 + 0.*I, -0.03483096911131012 + 0.0669191034718404*I}, {-0.03483096911131012 - 0.0669191034718404*I, 0.2576546106823114 + 0.*I}}
3.9	{{0.7412604211496558 + 0.*I, -0.03489994054501783 + 0.07119850496967901*I}, {-0.03489994054501777 - 0.07119850496967901*I, 0.25873957885034343 + 0.*I}}
3.91	{{0.7401085592287104 + 0.*I, -0.034968718791834275 + 0.0754422037174861*I}, {-0.03496871879183426 - 0.0754422037174861*I, 0.25989144077128873 + 0.*I}}
3.92	{{0.738890396145723 + 0.*I, -0.03503730437512376 + 0.07964910019627107*I}, {-0.03503730437512376 - 0.07964910019627107*I, 0.2611096038542762 + 0.*I}}
3.93	{{0.7376065244915646 + 0.*I, -0.03510569781825024 + 0.08381809488704407*I}, {-0.03510569781825024 - 0.08381809488704407*I, 0.2623934755084346 + 0.*I}}
3.94	{{0.7362575368571063 + 0.*I, -0.03517389964457773 + 0.08794808827081453*I}, {-0.035173899644577775 - 0.08794808827081453*I, 0.26374246314289285 + 0.*I}}
3.95	{{0.7348440258332194 + 0.*I, -0.03524191037747054 + 0.09203798082859257*I}, {-0.03524191037747049 - 0.09203798082859257*I, 0.26515597416677983 + 0.*I}}
3.96	{{0.7333665840107748 + 0.*I, -0.035309730540292295 + 0.09608667304138768*I}, {-0.035309730540292295 - 0.09608667304138768*I, 0.2666334159892244 + 0.*I}}
3.97	{{0.7318258039806438 + 0.*I, -0.03537736065640734 + 0.10009306539020997*I}, {-0.03537736065640727 - 0.10009306539020997*I, 0.2681741960193554 + 0.*I}}
3.98	{{0.7302223117668343 + 0.*I, -0.03544480124980365 + 0.10405607482562906*I}, {-0.035444801249803676 - 0.10405607482562906*I, 0.26977768823316484 + 0.*I}}
3.99	{{0.7285568460276853 + 0.*I, -0.035512052842844866 + 0.10797472953407043*I}, {-0.035512052842844866 - 0.10797472953407043*I, 0.2714431539723138 + 0.*I}}
4.	{{0.7268301663343699 + 0.*I, -0.03557911595617713 + 0.11184809953072336*I}, {-0.035579115956177104 - 0.11184809953072336*I, 0.2731698336656292 + 0.*I}}
4.01	{{0.725043032242386 + 0.*I, -0.035645991110444586 + 0.11567525484943705*I}, {-0.03564599111044464 - 0.11567525484943705*I, 0.2749569677576132 + 0.*I}}
4.0200000000000005	{{0.7231962033072313 + 0.*I, -0.0357126788262917 + 0.11945526552406076*I}, {-0.03571267882629174 - 0.11945526552406076*I, 0.2768037966927677 + 0.*I}}
4.03	{{0.7212904390844047 + 0.*I, -0.0357791796243625 + 0.12318720158844275*I}, {-0.03577917962436249 - 0.12318720158844275*I, 0.2787095609155945 + 0.*I}}
4.04	{{0.7193264991294035 + 0.*I, -0.03584549402530118 + 0.12687013307643238*I}, {-0.035845494025301114 - 0.12687013307643238*I, 0.2806735008705955 + 0.*I}}
4.05	{{0.7173051429977264 + 0.*I, -0.03591162254975194 + 0.13050313002187852*I}, {-0.03591162254975197 - 0.13050313002187852*I, 0.2826948570022728 + 0.*I}}
4.0600000000000005	{{0.7152271302448707 + 0.*I, -0.035977565718359084 + 0.13408526245863056*I}, {-0.035977565718359056 - 0.13408526245863056*I, 0.2847728697551284 + 0.*I}}
4.07	{{0.7130932204263354 + 0.*I, -0.03604332405176669 + 0.13761560042053675*I}, {-0.03604332405176669 - 0.13761560042053675*I, 0.28690677957366384 + 0.*I}}
4.08	{{0.710904179410472 + 0.*I, -0.03610889807082812 + 0.14109321726852*I}, {-0.03610889807082812 - 0.14109321726852*I, 0.2890958205895272 + 0.*I}}
4.09	{{0.708660855165551 + 0.*I, -0.03617428829547875 + 0.14451727453492996*I}, {-0.036174288295478724 - 0.14451727453492996*I, 0.2913391448344482 + 0.*I}}
4.1	{{0.7063641436389068 + 0.*I, -0.03623949524164033 + 0.14788702820419777*I}, {-0.036239495241640385 - 0.14788702820419777*I, 0.29363585636109235 + 0.*I}}
4.11	{{0.7040149402654188 + 0.*I, -0.036304519424825044 + 0.15120173884420032*I}, {-0.036304519424825044 - 0.15120173884420032*I, 0.29598505973458034 + 0.*I}}
4.12	{{0.7016141404799667 + 0.*I, -0.03636936136054464 + 0.1544606670228135*I}, {-0.03636936136054458 - 0.1544606670228135*I, 0.2983858595200324 + 0.*I}}
4.13	{{0.69916263971743 + 0.*I, -0.03643402156431086 + 0.15766307330791415*I}, {-0.03643402156431086 - 0.15766307330791415*I, 0.30083736028256924 + 0.*I}}
4.14	{{0.6966613334126877 + 0.*I, -0.03649850055163567 + 0.16080821826737887*I}, {-0.03649850055163567 - 0.16080821826737887*I, 0.30333866658731146 + 0.*I}}
4.15	{{0.6941111170006193 + 0.*I, -0.03656279883803104 + 0.16389536246908443*I}, {-0.03656279883803104 - 0.16389536246908443*I, 0.30588888299937983 + 0.*I}}
4.16	{{0.6915128859161046 + 0.*I, -0.036626916939008713 + 0.1669237664809068*I}, {-0.03662691693900877 - 0.1669237664809068*I, 0.30848711408389445 + 0.*I}}
4.17	{{0.6888675355940228 + 0.*I, -0.036690855370080766 + 0.1698926908707228*I}, {-0.036690855370080794 - 0.1698926908707228*I, 0.3111324644059763 + 0.*I}}
4.18	{{0.6861759626944628 + 0.*I, -0.036754614646822226 + 0.17280139661670474*I}, {-0.03675461464682228 - 0.17280139661670474*I, 0.3138240373055363 + 0.*I}}
4.19	{{0.6834391129092412 + 0.*I, -0.036818195283636 + 0.175649207282724*I}, {-0.03681819528363606 - 0.175649207282724*I, 0.3165608870907579 + 0.*I}}
4.2	{{0.6806579836501223 + 0.*I, -0.03688159778885264 + 0.1784355726880896*I}, {-0.036881597788852555 - 0.1784355726880896*I, 0.3193420163498769 + 0.*I}}
4.21	{{0.6778335729049505 + 0.*I, -0.03694482266964294 + 0.18115995765612877*I}, {-0.03694482266964294 - 0.18115995765612877*I, 0.3221664270950487 + 0.*I}}
4.22	{{0.6749668786615708 + 0.*I, -0.037007870433178436 + 0.18382182701016853*I}, {-0.037007870433178464 - 0.18382182701016853*I, 0.3250331213384283 + 0.*I}}
4.23	{{0.672058898907828 + 0.*I, -0.037070741586630096 + 0.18642064557353616*I}, {-0.03707074158663004 - 0.18642064557353616*I, 0.3279411010921712 + 0.*I}}
4.24	{{0.6691106316315671 + 0.*I, -0.037133436637169115 + 0.18895587816955814*I}, {-0.03713343663716914 - 0.18895587816955814*I, 0.33088936836843197 + 0.*I}}
4.25	{{0.6661230748206333 + 0.*I, -0.03719595609196674 + 0.19142698962156177*I}, {-0.0371959560919668 - 0.19142698962156177*I, 0.3338769251793659 + 0.*I}}
4.26	{{0.663097226462871 + 0.*I, -0.03725830045819417 + 0.19383344475287403*I}, {-0.037258300458194143 - 0.19383344475287403*I, 0.33690277353712816 + 0.*I}}
4.2700000000000005	{{0.660034084546125 + 0.*I, -0.037320470243022374 + 0.1961747083868222*I}, {-0.037320470243022374 - 0.1961747083868222*I, 0.3399659154538741 + 0.*I}}
4.28	{{0.6569346470870996 + 0.*I, -0.037382465953624655 + 0.1984502453466526*I}, {-0.03738246595362463 - 0.1984502453466526*I, 0.34306535291289963 + 0.*I}}
4.29	{{0.653799938126487 + 0.*I, -0.03744428809597211 + 0.2006595594828964*I}, {-0.03744428809597214 - 0.2006595594828964*I, 0.34620006187351215 + 0.*I}}
4.3	{{0.6506310253117964 + 0.*I, -0.03750593716824463 + 0.20280229663353663*I}, {-0.037505937168244574 - 0.20280229663353663*I, 0.3493689746882027 + 0.*I}}
4.3100000000000005	{{0.6474289755654319 + 0.*I, -0.037567413666143745 + 0.20487813484384346*I}, {-0.037567413666143745 - 0.20487813484384346*I, 0.35257102443456717 + 0.*I}}
4.32	{{0.6441948558097985 + 0.*I, -0.037628718085370993 + 0.20688675215908633*I}, {-0.037628718085370966 - 0.20688675215908633*I, 0.3558051441902006 + 0.*I}}
4.33	{{0.6409297329672998 + 0.*I, -0.037689850921628076 + 0.20882782662453542*I}, {-0.037689850921628104 - 0.20882782662453542*I, 0.3590702670326992 + 0.*I}}
4.34	{{0.6376346739603407 + 0.*I, -0.03775081267061653 + 0.2107010362854606*I}, {-0.03775081267061656 - 0.2107010362854606*I, 0.3623653260396583 + 0.*I}}
4.3500000000000005	{{0.634310745711325 + 0.*I, -0.037811603828038054 + 0.21250605918713192*I}, {-0.037811603828038026 - 0.21250605918713192*I, 0.36568925428867405 + 0.*I}}
4.36	{{0.6309590151426574 + 0.*I, -0.03787222488959413 + 0.21424257337481903*I}, {-0.0378722248895941 - 0.21424257337481903*I, 0.3690409848573416 + 0.*I}}
4.37	{{0.6275805491767423 + 0.*I, -0.037932676350986405 + 0.21591025689379192*I}, {-0.037932676350986405 - 0.21591025689379192*I, 0.3724194508232567 + 0.*I}}
4.38	{{0.6241764147359837 + 0.*I, -0.037992958707916524 + 0.2175087877893205*I}, {-0.037992958707916524 - 0.2175087877893205*I, 0.37582358526401527 + 0.*I}}
4.39	{{0.620747689860097 + 0.*I, -0.03805307245514905 + 0.21903786426413444*I}, {-0.03805307245514908 - 0.21903786426413444*I, 0.379252310139902 + 0.*I}}
4.4	{{0.6172954818726561 + 0.*I, -0.03811301807886719 + 0.2204973221343074*I}, {-0.03811301807886722 - 0.2204973221343074*I, 0.38270451812734274 + 0.*I}}
4.41	{{0.613820892447992 + 0.*I, -0.03817279606083207 + 0.22188705470351391*I}, {-0.03817279606083207 - 0.22188705470351391*I, 0.386179107552007 + 0.*I}}
4.42	{{0.6103250229110964 + 0.*I, -0.038232406882774184 + 0.22320695546758829*I}, {-0.03823240688277427 - 0.22320695546758829*I, 0.38967497708890264 + 0.*I}}
4.43	{{0.6068089745869621 + 0.*I, -0.038291851026424295 + 0.22445691792236488*I}, {-0.038291851026424295 - 0.22445691792236488*I, 0.3931910254130369 + 0.*I}}
4.44	{{0.6032738488005814 + 0.*I, -0.038351128973513005 + 0.22563683556367808*I}, {-0.03835112897351298 - 0.22563683556367808*I, 0.39672615119941756 + 0.*I}}
4.45	{{0.5997207468769475 + 0.*I, -0.038410241205770856 + 0.22674660188736198*I}, {-0.0384102412057708 - 0.22674660188736198*I, 0.4002792531230515 + 0.*I}}
4.46	{{0.5961507701410528 + 0.*I, -0.038469188204928506 + 0.22778611038925098*I}, {-0.03846918820492848 - 0.22778611038925098*I, 0.4038492298589462 + 0.*I}}
4.47	{{0.5925650199178897 + 0.*I, -0.03852797045271661 + 0.22875525456517934*I}, {-0.03852797045271661 - 0.22875525456517934*I, 0.40743498008210943 + 0.*I}}
4.48	{{0.5889645975324505 + 0.*I, -0.038586588430865876 + 0.2296539279109815*I}, {-0.038586588430865876 - 0.2296539279109815*I, 0.41103540246754855 + 0.*I}}
4.49	{{0.5853506083627352 - 2.7755575615628914*^-17*I, -0.03864504262062429 + 0.23048203216185095*I}, {-0.038645042620624265 - 0.23048203216185095*I, 0.41464939163726366 + 2.7755575615628914*^-17*I}}
4.5	{{0.5817241709218028 - 1.3877787807814457*^-17*I, -0.03870333349512217 + 0.2312395848631567*I}, {-0.0387033334951222 - 0.2312395848631567*I, 0.41827582907819616 + 1.3877787807814457*^-17*I}}
4.51	{{0.5780863885147816 + 0.*I, -0.03876146152076565 + 0.2319266886878359*I}, {-0.03876146152076568 - 0.2319266886878359*I, 0.42191361148521744 + 0.*I}}
4.5200000000000005	{{0.5744383625194405 - 2.7755575615628914*^-17*I, -0.038819427163759246 + 0.23254344825172782*I}, {-0.038819427163759246 - 0.23254344825172782*I, 0.4255616374805586 + 2.7755575615628914*^-17*I}}
4.53	{{0.5707811943135495 - 1.3877787807814457*^-17*I, -0.038877230890307424 + 0.23308996817067162*I}, {-0.03887723089030748 - 0.23308996817067162*I, 0.4292188056864496 + 1.3877787807814457*^-17*I}}
4.54	{{0.5671159852748774 + 0.*I, -0.0389348731666147 + 0.23356635306050663*I}, {-0.038934873166614675 - 0.23356635306050663*I, 0.4328840147251216 + 0.*I}}
4.55	{{0.5634438367811935 - 2.7755575615628914*^-17*I, -0.03899235445888538 + 0.23397270753707206*I}, {-0.038992354458885436 - 0.23397270753707206*I, 0.4365561632188056 + 2.7755575615628914*^-17*I}}
4.5600000000000005	{{0.5597658502102668 + 0.*I, -0.039049675233324144 + 0.23430913621620725*I}, {-0.03904967523332417 - 0.23430913621620725*I, 0.4402341497897323 + 0.*I}}
4.57	{{0.556083126939867 - 4.163336342344337*^-17*I, -0.039106835956135455 + 0.23457574371375134*I}, {-0.03910683595613548 - 0.23457574371375134*I, 0.44391687306013194 + 4.163336342344337*^-17*I}}
4.58	{{0.5523967683477632 - 2.7755575615628914*^-17*I, -0.03916383709352378 + 0.23477263464554363*I}, {-0.03916383709352372 - 0.23477263464554363*I, 0.44760323165223576 + 2.7755575615628914*^-17*I}}
4.59	{{0.5487078769954168 - 4.163336342344337*^-17*I, -0.03922067911154731 + 0.23489991585704945*I}, {-0.03922067911154736 - 0.23489991585704945*I, 0.4512921230045822 + 4.163336342344337*^-17*I}}
4.6000000000000005	{{0.5450175571134217 - 4.163336342344337*^-17*I, -0.039277362469792465 + 0.23495777880129776*I}, {-0.039277362469792465 - 0.23495777880129776*I, 0.45498244288657724 + 4.163336342344337*^-17*I}}
4.61	{{0.5413268828432817 - 4.163336342344337*^-17*I, -0.03933388761896717 + 0.23494652197149096*I}, {-0.039333887618967195 - 0.23494652197149096*I, 0.4586731171567173 + 4.163336342344337*^-17*I}}
4.62	{{0.5376369224589 - 2.7755575615628914*^-17*I, -0.03939025500913784 + 0.23486645056705757*I}, {-0.039390255009137815 - 0.23486645056705757*I, 0.46236307754109884 + 2.7755575615628914*^-17*I}}
4.63	{{0.5339487442341805 - 1.3877787807814457*^-17*I, -0.03944646509037095 + 0.2347178697874262*I}, {-0.03944646509037095 - 0.2347178697874262*I, 0.4660512557658184 + 1.3877787807814457*^-17*I}}
4.64	{{0.5302634164430269 - 4.163336342344337*^-17*I, -0.03950251831273305 + 0.23450108483202542*I}, {-0.03950251831273305 - 0.23450108483202542*I, 0.46973658355697206 + 4.163336342344337*^-17*I}}
4.65	{{0.5265820073593428 - 4.163336342344337*^-17*I, -0.03955841512629052 + 0.23421640090028373*I}, {-0.03955841512629055 - 0.23421640090028373*I, 0.4734179926406562 + 4.163336342344337*^-17*I}}
4.66	{{0.5229055852570323 - 1.3877787807814457*^-17*I, -0.039614155981109844 + 0.2338641231916297*I}, {-0.039614155981109844 - 0.2338641231916297*I, 0.47709441474296654 + 1.3877787807814457*^-17*I}}
4.67	{{0.5192352184099991 - 4.163336342344337*^-17*I, -0.03966974132725748 + 0.23344455690549193*I}, {-0.039669741327257535 - 0.23344455690549193*I, 0.4807647815899998 + 4.163336342344337*^-17*I}}
4.68	{{0.515571975092147 - 1.3877787807814457*^-17*I, -0.03972517161479994 + 0.23295800724129895*I}, {-0.03972517161479994 - 0.23295800724129895*I, 0.484428024907852 + 1.3877787807814457*^-17*I}}
4.69	{{0.511916923734586 - 1.3877787807814457*^-17*I, -0.03978044729379168 + 0.23240477959364703*I}, {-0.03978044729379168 - 0.23240477959364703*I, 0.4880830762654129 + 1.3877787807814457*^-17*I}}
4.7	{{0.5082711294767468 - 1.3877787807814457*^-17*I, -0.03983556881005654 + 0.23178523195073952*I}, {-0.03983556881005654 - 0.23178523195073952*I, 0.4917288705232522 + 1.3877787807814457*^-17*I}}
4.71	{{0.5046356109320536 - 4.163336342344337*^-17*I, -0.039890536599191395 + 0.2310998389057835*I}, {-0.039890536599191395 - 0.2310998389057835*I, 0.49536438906794533 + 4.163336342344337*^-17*I}}
4.72	{{0.5010113722762773 - 1.3877787807814457*^-17*I, -0.03994535109529615 + 0.2303490900387749*I}, {-0.03994535109529615 - 0.2303490900387749*I, 0.49898862772372155 + 1.3877787807814457*^-17*I}}
4.73	{{0.4973994176851886 - 2.7755575615628914*^-17*I, -0.04000001273247053 + 0.2295334749297095*I}, {-0.04000001273247053 - 0.2295334749297095*I, 0.5026005823148103 + 2.7755575615628914*^-17*I}}
4.74	{{0.4938007513345588 - 1.3877787807814457*^-17*I, -0.04005452194481432 + 0.22865348315858347*I}, {-0.04005452194481435 - 0.22865348315858347*I, 0.5061992486654403 + 1.3877787807814457*^-17*I}}
4.75	{{0.4902163774001584 - 1.3877787807814457*^-17*I, -0.04010887916642719 + 0.2277096043053925*I}, {-0.04010887916642719 - 0.2277096043053925*I, 0.5097836225998407 + 1.3877787807814457*^-17*I}}
4.76	{{0.4866473000577582 - 2.7755575615628914*^-17*I, -0.04016308483140901 + 0.22670232795013268*I}, {-0.04016308483140907 - 0.22670232795013268*I, 0.5133526999422408 + 2.7755575615628914*^-17*I}}
4.7700000000000005	{{0.48309452348312887 - 1.3877787807814457*^-17*I, -0.040217139373859595 + 0.2256321436727997*I}, {-0.040217139373859595 - 0.2256321436727997*I, 0.5169054765168701 + 1.3877787807814457*^-17*I}}
4.78	{{0.47955905185204184 - 1.3877787807814457*^-17*I, -0.040271043227878583 + 0.22449954105338976*I}, {-0.04027104322787867 - 0.22449954105338976*I, 0.5204409481479573 + 1.3877787807814457*^-17*I}}
4.79	{{0.4760418893402674 + 0.*I, -0.04032479682756579 + 0.22330500967189865*I}, {-0.040324796827565845 - 0.22330500967189865*I, 0.5239581106597316 + 0.*I}}
4.8	{{0.4725440359814993 - 2.7755575615628914*^-17*I, -0.040378400604818815 + 0.2220490660423557*I}, {-0.0403784006048189 - 0.2220490660423557*I, 0.5274559640184997 + 2.7755575615628914*^-17*I}}
4.8100000000000005	{{0.4690664342645645 - 1.3877787807814457*^-17*I, -0.040431854981357346 + 0.22073233693043048*I}, {-0.040431854981357374 - 0.22073233693043048*I, 0.5309335657354345 + 1.3877787807814457*^-17*I}}
4.82	{{0.465609996371431 - 1.3877787807814457*^-17*I, -0.04048516037601607 + 0.21935547515727793*I}, {-0.04048516037601613 - 0.21935547515727793*I, 0.534390003628568 + 1.3877787807814457*^-17*I}}
4.83	{{0.4621756343943828 + 0.*I, -0.04053831720763157 + 0.21791913349567302*I}, {-0.04053831720763168 - 0.21791913349567302*I, 0.5378243656056162 + 0.*I}}
4.84	{{0.45876426042570473 - 1.3877787807814457*^-17*I, -0.04059132589504008 + 0.2164239647183911*I}, {-0.04059132589504011 - 0.2164239647183911*I, 0.5412357395742943 + 1.3877787807814457*^-17*I}}
4.8500000000000005	{{0.4553767865576809 - 2.7755575615628914*^-17*I, -0.04064418685707766 + 0.21487062159820713*I}, {-0.04064418685707777 - 0.21487062159820713*I, 0.5446232134423181 + 2.7755575615628914*^-17*I}}
4.86	{{0.4520141248825966 - 1.3877787807814457*^-17*I, -0.0406969005125806 + 0.21325975690789678*I}, {-0.04069690051258068 - 0.21325975690789678*I, 0.5479858751174024 + 1.3877787807814457*^-17*I}}
4.87	{{0.4486771874927361 - 1.3877787807814457*^-17*I, -0.04074946728038534 + 0.21159202342023503*I}, {-0.04074946728038531 - 0.21159202342023503*I, 0.5513228125072629 + 1.3877787807814457*^-17*I}}
4.88	{{0.445366886480384 + 0.*I, -0.04080188757932787 + 0.20986807390799725*I}, {-0.0408018875793279 - 0.20986807390799725*I, 0.554633113519615 + 0.*I}}
4.89	{{0.44208413393782486 - 2.7755575615628914*^-17*I, -0.040854161828244556 + 0.20808856114395852*I}, {-0.040854161828244584 - 0.20808856114395852*I, 0.5579158660621741 + 2.7755575615628914*^-17*I}}
4.9	{{0.4388298393441355 + 0.*I, -0.0409062904450585 + 0.20625414937719547*I}, {-0.0409062904450585 - 0.20625414937719547*I, 0.5611701606558634 + 0.*I}}
4.91	{{0.435604852026368 - 1.3877787807814457*^-17*I, -0.0409582738390489 + 0.20436559191234527*I}, {-0.040958273839048986 - 0.20436559191234527*I, 0.5643951479736309 + 1.3877787807814457*^-17*I}}
4.92	{{0.4324099691803085 - 1.3877787807814457*^-17*I, -0.041010112414808425 + 0.20242367956035823*I}, {-0.04101011241480845 - 0.20242367956035823*I, 0.5675900308196905 + 1.3877787807814457*^-17*I}}
4.93	{{0.42924598658390023 - 2.7755575615628914*^-17*I, -0.04106180657688838 + 0.2004292029289478*I}, {-0.041061806576888404 - 0.2004292029289478*I, 0.5707540134160988 + 2.7755575615628914*^-17*I}}
4.94	{{0.42611370001508614 + 0.*I, -0.041113356729840456 + 0.19838295262582747*I}, {-0.041113356729840456 - 0.19838295262582747*I, 0.5738862999849128 + 0.*I}}
4.95	{{0.4230139052518102 + 0.*I, -0.04116476327821594 + 0.19628571925871116*I}, {-0.041164763278216 - 0.19628571925871116*I, 0.5769860947481888 + 0.*I}}
4.96	{{0.4199473980720153 + 0.*I, -0.04121602662656654 + 0.19413829343531228*I}, {-0.04121602662656659 - 0.19413829343531228*I, 0.5800526019279837 + 0.*I}}
4.97	{{0.4169149742536448 + 0.*I, -0.041267147179443575 + 0.19194146576334442*I}, {-0.04126714717944363 - 0.19194146576334442*I, 0.5830850257463542 + 0.*I}}
4.98	{{0.4139174295746417 + 0.*I, -0.0413181253413987 + 0.18969602685052095*I}, {-0.04131812534139867 - 0.18969602685052095*I, 0.5860825704253573 + 0.*I}}
4.99	{{0.41095555981294996 + 0.*I, -0.041368961516983244 + 0.18740276730455585*I}, {-0.041368961516983216 - 0.18740276730455585*I, 0.589044440187049 + 0.*I}}
5.	{{0.4080301598704348 + 0.*I, -0.04141965611048212 + 0.18506248147477827*I}, {-0.041419656110482206 - 0.18506248147477827*I, 0.5919698401295643 + 0.*I}}
5.01	{{0.4051419713291746 + 0.*I, -0.04147020951983835 + 0.18267602586053514*I}, {-0.041470209519838375 - 0.18267602586053514*I, 0.5948580286708244 + 0.*I}}
5.0200000000000005	{{0.40229165932512845 + 0.*I, -0.04152062213663191 + 0.18024430036710412*I}, {-0.04152062213663188 - 0.18024430036710412*I, 0.5977083406748706 + 0.*I}}
5.03	{{0.3994798834368044 + 0.*I, -0.041570894352173815 + 0.17776820481769753*I}, {-0.041570894352173815 - 0.17776820481769753*I, 0.6005201165631946 + 0.*I}}
5.04	{{0.39670730324270975 + 0.*I, -0.041621026557775026 + 0.1752486390355272*I}, {-0.041621026557775054 - 0.1752486390355272*I, 0.6032926967572894 + 0.*I}}
5.05	{{0.3939745783213522 + 0.*I, -0.041671019144746274 + 0.17268650284380518*I}, {-0.0416710191447463 - 0.17268650284380518*I, 0.6060254216786469 + 0.*I}}
5.0600000000000005	{{0.3912823682512389 + 0.*I, -0.041720872504398765 + 0.17008269606574325*I}, {-0.041720872504398876 - 0.17008269606574325*I, 0.6087176317487601 + 0.*I}}
5.07	{{0.3886313326108781 + 0.*I, -0.04177058702804323 + 0.16743811852455387*I}, {-0.041770587028043205 - 0.16743811852455387*I, 0.611368667389121 + 0.*I}}
5.08	{{0.3860221309787771 + 0.*I, -0.041820163106990604 + 0.16475367004344882*I}, {-0.041820163106990715 - 0.16475367004344882*I, 0.6139778690212219 + 0.*I}}
5.09	{{0.38345542293344353 + 0.*I, -0.041869601132552 + 0.16203025044564015*I}, {-0.041869601132552 - 0.16203025044564015*I, 0.6165445770665554 + 0.*I}}
5.1000000000000005	{{0.38093186798443446 + 0.*I, -0.04191890149600283 + 0.15926876023074502*I}, {-0.041918901496002914 - 0.15926876023074502*I, 0.6190681320155644 + 0.*I}}
5.11	{{0.3784520861898094 + 0.*I, -0.041968064584639114 + 0.15647013721382008*I}, {-0.04196806458463914 - 0.15647013721382008*I, 0.6215479138101896 + 0.*I}}
5.12	{{0.37601660026562145 + 0.*I, -0.04201709077830537 + 0.15363535995798977*I}, {-0.0420170907783054 - 0.15363535995798977*I, 0.6239833997343776 + 0.*I}}
5.13	{{0.37362591850383575 + 0.*I, -0.04206598045604079 + 0.15076540659562*I}, {-0.04206598045604082 - 0.15076540659562*I, 0.6263740814961632 + 0.*I}}
5.14	{{0.3712805491964174 + 0.*I, -0.04211473399688462 + 0.1478612552590766*I}, {-0.04211473399688459 - 0.1478612552590766*I, 0.6287194508035817 + 0.*I}}
5.15	{{0.36898100063533096 + 0.*I, -0.04216335177987601 + 0.1449238840807252*I}, {-0.04216335177987607 - 0.1449238840807252*I, 0.6310189993646681 + 0.*I}}
5.16	{{0.366727781112542 - 1.3877787807814457*^-17*I, -0.042211834184054164 + 0.14195427119293225*I}, {-0.042211834184054164 - 0.14195427119293225*I, 0.633272218887457 + 1.3877787807814457*^-17*I}}
5.17	{{0.36452139892001534 + 0.*I, -0.04226018158845826 + 0.13895339472806337*I}, {-0.042260181588458234 - 0.13895339472806337*I, 0.6354786010799837 + 0.*I}}
5.18	{{0.36236236234971597 + 0.*I, -0.04230839437212741 + 0.13592223281848442*I}, {-0.04230839437212752 - 0.13592223281848442*I, 0.637637637650283 + 0.*I}}
5.19	{{0.36025117969360865 + 0.*I, -0.04235647291410102 + 0.13286176359656102*I}, {-0.04235647291410105 - 0.13286176359656102*I, 0.6397488203063902 + 0.*I}}
5.2	{{0.3581883592436589 + 0.*I, -0.04240441759341812 + 0.1297729651946596*I}, {-0.042404417593418176 - 0.1297729651946596*I, 0.6418116407563401 + 0.*I}}
5.21	{{0.3561743853838374 + 0.*I, -0.042452228787050156 + 0.12665683423306737*I}, {-0.042452228787050184 - 0.12665683423306737*I, 0.6438256146161616 + 0.*I}}
5.22	{{0.3542096350162968 + 0.*I, -0.042499906864329584 + 0.12351439837992402*I}, {-0.04249990686432964 - 0.12351439837992402*I, 0.6457903649837022 + 0.*I}}
5.23	{{0.3522944551012084 + 0.*I, -0.042547452192843616 + 0.12034668190215318*I}, {-0.042547452192843616 - 0.12034668190215318*I, 0.6477055448987905 + 0.*I}}
5.24	{{0.35042919259862687 + 0.*I, -0.04259486514017963 + 0.11715470906619035*I}, {-0.04259486514017968 - 0.11715470906619035*I, 0.6495708074013722 + 0.*I}}
5.25	{{0.348614194468606 + 6.938893903907228*^-18*I, -0.04264214607392508 + 0.11393950413847026*I}, {-0.04264214607392508 - 0.11393950413847026*I, 0.651385805531393 - 6.938893903907228*^-18*I}}
5.26	{{0.3468498076711997 + 0.*I, -0.04268929536166727 + 0.11070209138542796*I}, {-0.04268929536166727 - 0.11070209138542796*I, 0.6531501923287992 + 0.*I}}
5.2700000000000005	{{0.3451363791664621 + 0.*I, -0.04273631337099362 + 0.10744349507349808*I}, {-0.042736313370993595 - 0.10744349507349808*I, 0.6548636208335369 + 0.*I}}
5.28	{{0.34347425591444747 + 0.*I, -0.04278320046949147 + 0.10416473946911622*I}, {-0.04278320046949147 - 0.10416473946911622*I, 0.6565257440855514 + 0.*I}}
5.29	{{0.34186378487520974 + 0.*I, -0.042829957024748205 + 0.10086684883871708*I}, {-0.04282995702474823 - 0.10086684883871708*I, 0.6581362151247893 + 0.*I}}
5.3	{{0.340305313008803 + 0.*I, -0.04287658340435124 + 0.09755084744873567*I}, {-0.04287658340435119 - 0.09755084744873567*I, 0.659694686991196 + 0.*I}}
5.3100000000000005	{{0.33879917547041194 + 0.*I, -0.042923079975005385 + 0.09421776693785021*I}, {-0.04292307997500544 - 0.09421776693785021*I, 0.6612008245295871 + 0.*I}}
5.32	{{0.33734560553649506 + 0.*I, -0.04296944709664094 + 0.09086865603605923*I}, {-0.04296944709664091 - 0.09086865603605923*I, 0.6626543944635039 + 0.*I}}
5.33	{{0.3359447844127247 + 0.*I, -0.04301568512606743 + 0.08750455328543846*I}, {-0.043015685126067515 - 0.08750455328543846*I, 0.6640552155872743 + 0.*I}}
5.34	{{0.33459689288685557 + 0.*I, -0.04306179442007915 + 0.08412649662626541*I}, {-0.04306179442007918 - 0.08412649662626541*I, 0.6654031071131434 + 0.*I}}
5.3500000000000005	{{0.33330211174664215 + 0.*I, -0.04310777533547014 + 0.08073552399881731*I}, {-0.04310777533547011 - 0.08073552399881731*I, 0.6666978882533567 + 0.*I}}
5.36	{{0.33206062177983964 + 0.*I, -0.04315362822903429 + 0.07733267334337227*I}, {-0.04315362822903429 - 0.07733267334337227*I, 0.6679393782201593 + 0.*I}}
5.37	{{0.33087260377420236 + 0.*I, -0.04319935345756584 + 0.0739189826002075*I}, {-0.04319935345756587 - 0.0739189826002075*I, 0.6691273962257965 + 0.*I}}
5.38	{{0.3297382385174852 + 0.*I, -0.043244951377858915 + 0.07049548970960054*I}, {-0.04324495137785889 - 0.07049548970960054*I, 0.6702617614825136 + 0.*I}}
5.39	{{0.32865770679744294 + 0.*I, -0.04329042234670738 + 0.06706323261182888*I}, {-0.04329042234670738 - 0.06706323261182888*I, 0.6713422932025559 + 0.*I}}
5.4	{{0.3276311894018301 + 0.*I, -0.043335766720905666 + 0.06362324924716974*I}, {-0.04333576672090572 - 0.06362324924716974*I, 0.6723688105981689 + 0.*I}}
5.41	{{0.32665886276046197 + 1.0408340855860843*^-17*I, -0.043380984856960486 + 0.06017658005805576*I}, {-0.04338098485696046 - 0.06017658005805576*I, 0.6733411372395368 - 1.0408340855860843*^-17*I}}
5.42	{{0.32574081971417257 + 3.469446951953614*^-18*I, -0.04342607710612498 + 0.05672426944579015*I}, {-0.04342607710612495 - 0.05672426944579015*I, 0.6742591802858264 - 3.469446951953614*^-18*I}}
5.43	{{0.3248770779204583 + 0.*I, -0.043471043815070415 + 0.053267339961444844*I}, {-0.04347104381507044 - 0.053267339961444844*I, 0.6751229220795407 + 0.*I}}
5.44	{{0.32406765236442553 + 0.*I, -0.04351588533031647 + 0.0498068114714412*I}, {-0.04351588533031647 - 0.0498068114714412*I, 0.6759323476355734 + 0.*I}}
5.45	{{0.32331255803118053 + 6.938893903907228*^-18*I, -0.04356060199838238 + 0.046343703842201496*I}, {-0.04356060199838241 - 0.046343703842201496*I, 0.6766874419688185 - 6.938893903907228*^-18*I}}
5.46	{{0.3226118099058295 + 0.*I, -0.04360519416578776 + 0.0428790369401471*I}, {-0.043605194165787675 - 0.0428790369401471*I, 0.6773881900941695 + 0.*I}}
5.47	{{0.32196542297347847 + 6.938893903907228*^-18*I, -0.043649662179052084 + 0.039413830631699676*I}, {-0.04364966217905203 - 0.039413830631699676*I, 0.6780345770265206 - 6.938893903907228*^-18*I}}
5.48	{{0.32137341221923377 + 3.469446951953614*^-18*I, -0.04369400638469467 + 0.03594910478328059*I}, {-0.04369400638469473 - 0.03594910478328059*I, 0.6786265877807653 - 3.469446951953614*^-18*I}}
5.49	{{0.32083579262820167 + 0.*I, -0.043738227129235197 + 0.03248587926131211*I}, {-0.04373822712923514 - 0.03248587926131211*I, 0.6791642073717973 + 0.*I}}
5.5	{{0.3203525791854883 + 3.469446951953614*^-18*I, -0.04378232475919289 + 0.02902517393221562*I}, {-0.043782324759192914 - 0.02902517393221562*I, 0.6796474208145107 - 3.469446951953614*^-18*I}}
5.51	{{0.3199237859568784 + 1.734723475976807*^-18*I, -0.04382629962103579 + 0.025568009310785456*I}, {-0.04382629962103568 - 0.025568009310785456*I, 0.6800762140431206 - 1.734723475976807*^-18*I}}
5.5200000000000005	{{0.3195493681042515 + 5.204170427930421*^-18*I, -0.04387015205768538 + 0.022115402417227988*I}, {-0.04387015205768535 - 0.022115402417227988*I, 0.6804506318957475 - 5.204170427930421*^-18*I}}
5.53	{{0.3192291881927586 + 3.469446951953614*^-18*I, -0.04391388240631994 + 0.018668332679246245*I}, {-0.04391388240631999 - 0.018668332679246245*I, 0.6807708118072403 - 3.469446951953614*^-18*I}}
5.54	{{0.31896310075692513 + 5.204170427930421*^-18*I, -0.04395749100359628 + 0.015227771794384828*I}, {-0.043957491003596305 - 0.015227771794384828*I, 0.681036899243074 - 5.204170427930421*^-18*I}}
5.55	{{0.31875096033127615 + 7.806255641895632*^-18*I, -0.04400097818617099 + 0.011794691460188647*I}, {-0.04400097818617105 - 0.011794691460188647*I, 0.681249039668723 - 7.806255641895632*^-18*I}}
5.5600000000000005	{{0.31859262145033707 + 7.806255641895632*^-18*I, -0.04404434429070095 + 0.008370063374202298*I}, {-0.04404434429070092 - 0.008370063374202298*I, 0.6814073785496619 - 7.806255641895632*^-18*I}}
5.57	{{0.3184879386486334 + 9.540979117872439*^-18*I, -0.044087589653842685 + 0.004954859233971303*I}, {-0.044087589653842685 - 0.004954859233971303*I, 0.6815120613513657 - 9.540979117872439*^-18*I}}
5.58	{{0.3184367664606902 + 1.1167282376600696*^-17*I, -0.04413071461225296 + 0.0015500507370402599*I}, {-0.044130714612252875 - 0.0015500507370402599*I, 0.6815632335393089 - 1.1167282376600696*^-17*I}}
5.59	{{0.3184389594210326 + 1.2034644114589099*^-17*I, -0.04417371950258844 - 0.0018433904190459237*I}, {-0.044173719502588416 + 0.0018433904190459237*I, 0.6815610405789665 - 1.2034644114589099*^-17*I}}
5.6000000000000005	{{0.31849437206418635 + 1.3010426069826053*^-17*I, -0.0442166046615059 - 0.005224492536742642*I}, {-0.0442166046615059 + 0.005224492536742642*I, 0.6815056279358128 - 1.3010426069826053*^-17*I}}
5.61	{{0.3186028589030006 + 1.3877787807814457*^-17*I, -0.04425937042566119 - 0.008592283888292583*I}, {-0.04425937042566119 + 0.008592283888292583*I, 0.6813971410969986 - 1.3877787807814457*^-17*I}}
5.62	{{0.31876423977721036 + 1.0408340855860843*^-17*I, -0.04430201712969825 - 0.011945797993248951*I}, {-0.044302017129698334 + 0.011945797993248951*I, 0.6812357602227888 - 1.0408340855860843*^-17*I}}
5.63	{{0.3189782357654946 + 1.214306433183765*^-17*I, -0.04434454510197289 - 0.015284120666010507*I}, {-0.04434454510197278 + 0.015284120666010507*I, 0.6810217642345044 - 1.214306433183765*^-17*I}}
5.64	{{0.3192445509507862 + 1.0408340855860843*^-17*I, -0.044386954669620476 - 0.018606355965703175*I}, {-0.04438695466962039 + 0.018606355965703175*I, 0.6807554490492129 - 1.0408340855860843*^-17*I}}
5.65	{{0.31956288941601774 + 1.0408340855860843*^-17*I, -0.04442924615977653 - 0.021911607951453155*I}, {-0.04442924615977645 + 0.021911607951453155*I, 0.6804371105839813 - 1.0408340855860843*^-17*I}}
5.66	{{0.3199329552441219 + 6.938893903907228*^-18*I, -0.044471419899576675 - 0.02519898068238578*I}, {-0.0444714198995767 + 0.02519898068238578*I, 0.680067044755877 - 6.938893903907228*^-18*I}}
5.67	{{0.32035445251803174 + 5.204170427930421*^-18*I, -0.04451347621615648 - 0.02846757821762725*I}, {-0.04451347621615648 + 0.02846757821762725*I, 0.6796455474819674 - 5.204170427930421*^-18*I}}
5.68	{{0.3208270853206796 + 0.*I, -0.04455541543665145 - 0.03171650461630348*I}, {-0.04455541543665137 + 0.03171650461630348*I, 0.6791729146793193 + 0.*I}}
5.69	{{0.32135055773499843 + 6.938893903907228*^-18*I, -0.044597237888197 - 0.03494486393754068*I}, {-0.04459723788819703 + 0.03494486393754068*I, 0.6786494422650005 - 6.938893903907228*^-18*I}}
5.7	{{0.32192457384392104 + 3.469446951953614*^-18*I, -0.04463894389792897 - 0.03815176024046417*I}, {-0.044638943897928884 + 0.03815176024046417*I, 0.678075426156078 - 3.469446951953614*^-18*I}}
5.71	{{0.3225488377303799 + 3.469446951953614*^-18*I, -0.04468053379298256 - 0.04133629758420018*I}, {-0.044680533792982535 + 0.04133629758420018*I, 0.6774511622696191 - 3.469446951953614*^-18*I}}
5.72	{{0.32322303674940267 + 6.938893903907228*^-18*I, -0.04472200789955072 - 0.04449758428554306*I}, {-0.044722007899550664 + 0.04449758428554306*I, 0.6767769632505962 - 6.938893903907228*^-18*I}}
5.73	{{0.323946767744447 + 6.938893903907228*^-18*I, -0.04476336653786711 - 0.04763478813513396*I}, {-0.044763366537867055 + 0.04763478813513396*I, 0.676053232255552 - 6.938893903907228*^-18*I}}
5.74	{{0.32471959847802434 + 3.469446951953614*^-18*I, -0.044804610025851704 - 0.05074711298139263*I}, {-0.04480461002585173 + 0.05074711298139263*I, 0.6752804015219747 - 3.469446951953614*^-18*I}}
5.75	{{0.32554109676227794 + 3.469446951953614*^-18*I, -0.044845738681419556 - 0.05383376298216351*I}, {-0.044845738681419556 + 0.05383376298216351*I, 0.6744589032377211 - 3.469446951953614*^-18*I}}
5.76	{{0.3264108304093507 + 3.469446951953614*^-18*I, -0.044886752822485915 - 0.0568939422952907*I}, {-0.04488675282248589 + 0.0568939422952907*I, 0.6735891695906482 - 3.469446951953614*^-18*I}}
5.7700000000000005	{{0.32732836723138603 + 1.0408340855860843*^-17*I, -0.04492765276696595 - 0.05992685507861863*I}, {-0.04492765276696592 + 0.05992685507861863*I, 0.6726716327686131 - 1.0408340855860843*^-17*I}}
5.78	{{0.3282932750405266 + 6.938893903907228*^-18*I, -0.04496843883277479 - 0.06293170548999086*I}, {-0.04496843883277474 + 0.06293170548999086*I, 0.6717067249594726 - 6.938893903907228*^-18*I}}
5.79	{{0.32930512164891557 + 1.3877787807814457*^-17*I, -0.045009111337827534 - 0.0659076976872518*I}, {-0.045009111337827534 + 0.0659076976872518*I, 0.6706948783510833 - 1.3877787807814457*^-17*I}}
5.8	{{0.3303634748686962 + 6.938893903907228*^-18*I, -0.04504967060003953 - 0.06885403582824559*I}, {-0.045049670600039504 + 0.06885403582824559*I, 0.6696365251313028 - 6.938893903907228*^-18*I}}
5.8100000000000005	{{0.33146790251201164 + 6.938893903907228*^-18*I, -0.04509011693732587 - 0.07176992407081664*I}, {-0.04509011693732584 + 0.07176992407081664*I, 0.6685320974879874 - 6.938893903907228*^-18*I}}
5.82	{{0.33261796585918113 + 1.3877787807814457*^-17*I, -0.04513045066725227 - 0.07465456861777936*I}, {-0.04513045066725224 + 0.07465456861777936*I, 0.6673820341408179 - 1.3877787807814457*^-17*I}}
5.83	{{0.33381315514737664 + 6.938893903907228*^-18*I, -0.04517067210248077 - 0.07750723331256887*I}, {-0.04517067210248077 + 0.07750723331256887*I, 0.6661868448526225 - 6.938893903907228*^-18*I}}
5.84	{{0.33505291992275654 + 6.938893903907228*^-18*I, -0.045210781552067786 - 0.08032724053595172*I}, {-0.04521078155206776 + 0.08032724053595172*I, 0.6649470800772426 - 6.938893903907228*^-18*I}}
5.8500000000000005	{{0.33633670951807176 + 6.938893903907228*^-18*I, -0.045250779324986834 - 0.08311391501662682*I}, {-0.04525077932498678 + 0.08311391501662682*I, 0.6636632904819273 - 6.938893903907228*^-18*I}}
5.86	{{0.3376639732660727 + 6.938893903907228*^-18*I, -0.04529066573021184 - 0.08586658148329246*I}, {-0.04529066573021184 + 0.08586658148329246*I, 0.6623360267339262 - 6.938893903907228*^-18*I}}
5.87	{{0.3390341604995104 + 6.938893903907228*^-18*I, -0.045330441076716466 - 0.08858456466464759*I}, {-0.045330441076716355 + 0.08858456466464759*I, 0.6609658395004886 - 6.938893903907228*^-18*I}}
5.88	{{0.34044672055113545 + 6.938893903907228*^-18*I, -0.04537010567347455 - 0.09126718928939095*I}, {-0.04537010567347455 + 0.09126718928939095*I, 0.6595532794488635 - 6.938893903907228*^-18*I}}
5.89	{{0.34190110275369867 + 1.3877787807814457*^-17*I, -0.04540965982945974 - 0.09391378008622128*I}, {-0.04540965982945966 + 0.09391378008622128*I, 0.6580988972463004 - 1.3877787807814457*^-17*I}}
5.9	{{0.3433967564399507 + 0.*I, -0.04544910385364584 - 0.09652366178383753*I}, {-0.04544910385364581 + 0.09652366178383753*I, 0.6566032435600484 + 0.*I}}
5.91	{{0.3449331309426422 + 0.*I, -0.04548843805500655 - 0.09909615911093796*I}, {-0.04548843805500652 + 0.09909615911093796*I, 0.6550668690573569 + 0.*I}}
5.92	{{0.34650967382998016 + 0.*I, -0.045527662742434416 - 0.10163059727144376*I}, {-0.04552766274243436 + 0.10163059727144376*I, 0.6534903261700189 + 0.*I}}
5.93	{{0.34812578453250975 + 0.*I, -0.04556677822131555 - 0.10412634855973865*I}, {-0.04556677822131555 + 0.10412634855973865*I, 0.6518742154674892 + 0.*I}}
5.94	{{0.3497808157914931 + 0.*I, -0.04560578479228514 - 0.10658286660347939*I}, {-0.04560578479228511 + 0.10658286660347939*I, 0.6502191842085059 + 0.*I}}
5.95	{{0.35147411919716187 + 0.*I, -0.04564468275564221 - 0.10899961282707717*I}, {-0.04564468275564215 + 0.10899961282707717*I, 0.6485258808028372 + 0.*I}}
5.96	{{0.3532050463397477 + 0.*I, -0.04568347241168552 - 0.11137604865494392*I}, {-0.04568347241168552 + 0.11137604865494392*I, 0.6467949536602513 + 0.*I}}
5.97	{{0.3549729488094825 + 0.*I, -0.04572215406071431 - 0.11371163551149135*I}, {-0.04572215406071428 + 0.11371163551149135*I, 0.6450270511905165 + 0.*I}}
5.98	{{0.35677717819659815 + 0.*I, -0.0457607280030273 - 0.11600583482113136*I}, {-0.04576072800302733 + 0.11600583482113136*I, 0.6432228218034008 + 0.*I}}
5.99	{{0.3586170860913261 + 6.938893903907228*^-18*I, -0.04579919453892356 - 0.11825810800827519*I}, {-0.045799194538923504 + 0.11825810800827519*I, 0.6413829139086729 - 6.938893903907228*^-18*I}}
6.	{{0.36049202408389824 + 1.3877787807814457*^-17*I, -0.045837553968701955 - 0.12046791649733475*I}, {-0.04583755396870193 + 0.12046791649733475*I, 0.6395079759161008 - 1.3877787807814457*^-17*I}}
6.01	{{0.36240134376454625 + 6.938893903907228*^-18*I, -0.04587580659266155 - 0.12263472171272172*I}, {-0.045875806592661494 + 0.12263472171272172*I, 0.6375986562354528 - 6.938893903907228*^-18*I}}
6.0200000000000005	{{0.3643443965610176 + 6.938893903907228*^-18*I, -0.04591395271109666 - 0.12475798508148847*I}, {-0.045913952711096606 + 0.12475798508148847*I, 0.6356556034389813 - 6.938893903907228*^-18*I}}
6.03	{{0.36632050621484635 + 1.3877787807814457*^-17*I, -0.045951992622187826 - 0.12683719969842994*I}, {-0.0459519926221878 + 0.12683719969842994*I, 0.6336794937851526 - 1.3877787807814457*^-17*I}}
6.04	{{0.3683289515687571 + 0.*I, -0.0459899266186749 - 0.12887195653940237*I}, {-0.0459899266186749 + 0.12887195653940237*I, 0.631671048431242 + 0.*I}}
6.05	{{0.37036900941599393 + 1.3877787807814457*^-17*I, -0.046027754992437664 - 0.13086186519407955*I}, {-0.046027754992437664 + 0.13086186519407955*I, 0.6296309905840052 - 1.3877787807814457*^-17*I}}
6.0600000000000005	{{0.3724399565498014 + 0.*I, -0.046065478035355656 - 0.13280653525213534*I}, {-0.046065478035355656 + 0.13280653525213534*I, 0.6275600434501976 + 0.*I}}
6.07	{{0.3745410697634236 + 0.*I, -0.04610309603930876 - 0.13470557630324323*I}, {-0.04610309603930868 + 0.13470557630324323*I, 0.6254589302365754 + 0.*I}}
6.08	{{0.37667162585010494 + 0.*I, -0.04614060929617647 - 0.13655859793707706*I}, {-0.046140609296176416 + 0.13655859793707706*I, 0.6233283741498941 + 0.*I}}
6.09	{{0.3788309016030898 - 1.3877787807814457*^-17*I, -0.0461780180978385 - 0.13836520974331062*I}, {-0.0461780180978385 + 0.13836520974331062*I, 0.6211690983969091 + 1.3877787807814457*^-17*I}}
6.1000000000000005	{{0.38101817381562275 - 1.3877787807814457*^-17*I, -0.04621532273617476 - 0.1401250213116178*I}, {-0.04621532273617468 + 0.1401250213116178*I, 0.6189818261843761 + 1.3877787807814457*^-17*I}}
6.11	{{0.3832327192809477 - 1.3877787807814457*^-17*I, -0.04625252350306466 - 0.1418376422316721*I}, {-0.046252523503064635 + 0.1418376422316721*I, 0.6167672807190511 + 1.3877787807814457*^-17*I}}
6.12	{{0.38547381479230935 - 1.3877787807814457*^-17*I, -0.04628962069038811 - 0.14350268209314732*I}, {-0.04628962069038811 + 0.14350268209314732*I, 0.6145261852076895 + 1.3877787807814457*^-17*I}}
6.13	{{0.387740724392157 - 1.3877787807814457*^-17*I, -0.04632661458898968 - 0.14511976776455154*I}, {-0.04632661458898968 + 0.14511976776455154*I, 0.6122592756078419 + 1.3877787807814457*^-17*I}}
6.140000000000001	{{0.3900326757011972 - 1.3877787807814457*^-17*I, -0.04636350548432122 - 0.14668862707648372*I}, {-0.04636350548432122 + 0.14668862707648372*I, 0.6099673242988017 + 1.3877787807814457*^-17*I}}
6.15	{{0.392348895033934 - 1.3877787807814457*^-17*I, -0.04640029366008935 - 0.14820902434538957*I}, {-0.0464002936600893 + 0.14820902434538957*I, 0.6076511049660649 + 1.3877787807814457*^-17*I}}
6.16	{{0.39468860879362566 - 1.3877787807814457*^-17*I, -0.04643697940000002 - 0.1496807239352667*I}, {-0.04643697940000002 + 0.1496807239352667*I, 0.6053113912063732 + 1.3877787807814457*^-17*I}}
6.17	{{0.39705104338353003 - 1.3877787807814457*^-17*I, -0.04647356298775923 - 0.1511034902101125*I}, {-0.046473562987759176 + 0.1511034902101125*I, 0.6029489566164689 + 1.3877787807814457*^-17*I}}
6.18	{{0.39943542520690506 - 1.3877787807814457*^-17*I, -0.04651004470707287 - 0.1524770875339243*I}, {-0.04651004470707282 + 0.1524770875339243*I, 0.6005645747930939 + 1.3877787807814457*^-17*I}}
6.19	{{0.40184098066700874 - 1.3877787807814457*^-17*I, -0.04654642484164684 - 0.15380128027069967*I}, {-0.04654642484164684 + 0.15380128027069967*I, 0.5981590193329901 + 1.3877787807814457*^-17*I}}
6.2	{{0.40426693616709863 - 1.3877787807814457*^-17*I, -0.04658270367518716 - 0.15507583278443576*I}, {-0.046582703675187076 + 0.15507583278443576*I, 0.5957330638329004 + 1.3877787807814457*^-17*I}}
6.21	{{0.40671251811043274 - 1.3877787807814457*^-17*I, -0.04661888149139973 - 0.1563005094391301*I}, {-0.046618881491399644 + 0.1563005094391301*I, 0.5932874818895661 + 1.3877787807814457*^-17*I}}
6.22	{{0.4091769529002691 - 1.3877787807814457*^-17*I, -0.046654958573990574 - 0.15747507459878007*I}, {-0.046654958573990546 + 0.15747507459878007*I, 0.5908230470997298 + 1.3877787807814457*^-17*I}}
6.23	{{0.41165946205992027 - 1.3877787807814457*^-17*I, -0.04669093520625944 - 0.1585993001162161*I}, {-0.04669093520625939 + 0.1585993001162161*I, 0.5883405379400788 + 1.3877787807814457*^-17*I}}
6.24	{{0.41415924393630793 - 1.3877787807814457*^-17*I, -0.04672681166691406 - 0.1596730471236526*I}, {-0.04672681166691406 + 0.1596730471236526*I, 0.585840756063691 + 1.3877787807814457*^-17*I}}
6.25	{{0.4166754987814898 - 1.3877787807814457*^-17*I, -0.04676258823176718 - 0.16069623541776834*I}, {-0.046762588231767155 + 0.16069623541776834*I, 0.5833245012185092 + 1.3877787807814457*^-17*I}}
6.26	{{0.4192074276975988 - 1.3877787807814457*^-17*I, -0.04679826517658636 - 0.16166878582143712*I}, {-0.04679826517658636 + 0.16166878582143712*I, 0.5807925723024001 + 1.3877787807814457*^-17*I}}
6.2700000000000005	{{0.4217542317867684 - 2.7755575615628914*^-17*I, -0.04683384277713942 - 0.1625906191575328*I}, {-0.04683384277713942 + 0.1625906191575328*I, 0.5782457682132305 + 2.7755575615628914*^-17*I}}
6.28	{{0.42431511215113127 - 2.7755575615628914*^-17*I, -0.046869321309194106 - 0.1634616562489291*I}, {-0.04686932130919408 + 0.1634616562489291*I, 0.5756848878488676 + 2.7755575615628914*^-17*I}}
6.29	{{0.42688926989282083 - 2.7755575615628914*^-17*I, -0.0469047010485181 - 0.16428181791849988*I}, {-0.04690470104851807 + 0.16428181791849988*I, 0.5731107301071781 + 2.7755575615628914*^-17*I}}
6.3	{{0.4294759061139701 - 2.7755575615628914*^-17*I, -0.046939982270879144 - 0.16505102498911897*I}, {-0.0469399822708792 + 0.16505102498911897*I, 0.5705240938860288 + 2.7755575615628914*^-17*I}}
6.3100000000000005	{{0.43207422191671235 - 2.7755575615628914*^-17*I, -0.04697516525204504 - 0.16576919828366024*I}, {-0.04697516525204504 + 0.16576919828366024*I, 0.5679257780832865 + 2.7755575615628914*^-17*I}}
6.32	{{0.4346834184031804 - 2.7755575615628914*^-17*I, -0.04701025026778344 - 0.1664362586249974*I}, {-0.04701025026778344 + 0.1664362586249974*I, 0.5653165815968184 + 2.7755575615628914*^-17*I}}
6.33	{{0.43730269519850107 - 2.7755575615628914*^-17*I, -0.04704523759375509 - 0.16705212904832503*I}, {-0.047045237593755174 + 0.16705212904832503*I, 0.5626973048014978 + 2.7755575615628914*^-17*I}}
6.34	{{0.439931240746112 - 2.7755575615628914*^-17*I, -0.04708012750223187 - 0.1676168005915879*I}, {-0.047080127502231894 + 0.1676168005915879*I, 0.5600687592538868 + 2.7755575615628914*^-17*I}}
6.3500000000000005	{{0.44256825298222274 - 2.7755575615628914*^-17*I, -0.04711492026149472 - 0.16813034307455174*I}, {-0.04711492026149472 + 0.16813034307455174*I, 0.5574317470177761 + 2.7755575615628914*^-17*I}}
6.36	{{0.4452129326805918 - 2.7755575615628914*^-17*I, -0.04714961613959637 - 0.16859283068805622*I}, {-0.047149616139596395 + 0.16859283068805622*I, 0.5547870673194071 + 2.7755575615628914*^-17*I}}
6.37	{{0.44786448061497786 - 1.3877787807814457*^-17*I, -0.0471842154045897 - 0.1690043376229411*I}, {-0.04718421540458967 + 0.1690043376229411*I, 0.552135519385021 + 1.3877787807814457*^-17*I}}
6.38	{{0.4505220975591401 - 2.7755575615628914*^-17*I, -0.04721871832452754 - 0.16936493807004602*I}, {-0.04721871832452751 + 0.16936493807004602*I, 0.5494779024408588 + 2.7755575615628914*^-17*I}}
6.390000000000001	{{0.4531849842868373 - 1.3877787807814457*^-17*I, -0.047253125167462606 - 0.1696747062202108*I}, {-0.047253125167462634 + 0.1696747062202108*I, 0.5468150157131616 + 1.3877787807814457*^-17*I}}
6.4	{{0.4558523415718279 - 2.7755575615628914*^-17*I, -0.04728743620144776 - 0.16993371626427503*I}, {-0.047287436201447874 + 0.16993371626427503*I, 0.544147658428171 + 2.7755575615628914*^-17*I}}
6.41	{{0.4585233701878709 - 1.3877787807814457*^-17*I, -0.04732165169453603 - 0.1701420423930785*I}, {-0.04732165169453606 + 0.1701420423930785*I, 0.5414766298121279 + 1.3877787807814457*^-17*I}}
6.42	{{0.46119727090872525 - 1.3877787807814457*^-17*I, -0.047355771914779854 - 0.1702997587974609*I}, {-0.047355771914779854 + 0.1702997587974609*I, 0.5388027290912736 + 1.3877787807814457*^-17*I}}
6.43	{{0.46387324426906 - 1.3877787807814457*^-17*I, -0.047389797130222566 - 0.17040693992609718*I}, {-0.04738979713022254 + 0.17040693992609718*I, 0.5361267557309389 + 1.3877787807814457*^-17*I}}
6.44	{{0.4665504871520688 - 1.3877787807814457*^-17*I, -0.0474237276067869 - 0.17046370403822653*I}, {-0.0474237276067869 + 0.17046370403822653*I, 0.53344951284793 + 1.3877787807814457*^-17*I}}
6.45	{{0.4692282165877073 - 1.3877787807814457*^-17*I, -0.04745756360566186 - 0.17047026005627575*I}, {-0.04745756360566189 + 0.17047026005627575*I, 0.5307717834122916 + 1.3877787807814457*^-17*I}}
6.46	{{0.47190565712959015 - 1.3877787807814457*^-17*I, -0.047491305387397154 - 0.17042682793167618*I}, {-0.047491305387397126 + 0.17042682793167618*I, 0.5280943428704088 + 1.3877787807814457*^-17*I}}
6.47	{{0.474582033331332 - 1.3877787807814457*^-17*I, -0.047524953212542104 - 0.17033362761585935*I}, {-0.04752495321254219 + 0.17033362761585935*I, 0.5254179666686667 + 1.3877787807814457*^-17*I}}
6.48	{{0.47725656974654806 - 1.3877787807814457*^-17*I, -0.04755850734164671 - 0.17019087906025643*I}, {-0.04755850734164674 + 0.17019087906025643*I, 0.5227434302534508 + 1.3877787807814457*^-17*I}}
6.49	{{0.47992849092885226 - 1.3877787807814457*^-17*I, -0.047591968035260335 - 0.16999880221629893*I}, {-0.04759196803526036 + 0.16999880221629893*I, 0.5200715090711466 + 1.3877787807814457*^-17*I}}
6.5	{{0.4825970214318598 - 1.3877787807814457*^-17*I, -0.04762533555393267 - 0.16975761703541814*I}, {-0.04762533555393267 + 0.16975761703541814*I, 0.5174029785681391 + 1.3877787807814457*^-17*I}}
6.51	{{0.4852613858091851 - 1.3877787807814457*^-17*I, -0.04765861015821324 - 0.16946754346904547*I}, {-0.047658610158213294 + 0.16946754346904547*I, 0.5147386141908138 + 1.3877787807814457*^-17*I}}
6.5200000000000005	{{0.4879208086144433 - 1.3877787807814457*^-17*I, -0.04769179210865185 - 0.16912880146861226*I}, {-0.047691792108651876 + 0.16912880146861226*I, 0.5120791913855556 + 1.3877787807814457*^-17*I}}
6.53	{{0.49057451440124844 - 1.3877787807814457*^-17*I, -0.047724881665797886 - 0.1687416109855499*I}, {-0.047724881665798 + 0.1687416109855499*I, 0.5094254855987503 + 1.3877787807814457*^-17*I}}
6.54	{{0.4932217276955242 - 1.3877787807814457*^-17*I, -0.0477578790891163 - 0.16830621502998783*I}, {-0.0477578790891163 + 0.16830621502998783*I, 0.5067782723044746 + 1.3877787807814457*^-17*I}}
6.55	{{0.49586170221150866 - 1.3877787807814457*^-17*I, -0.04779078463321179 - 0.16782294657126173*I}, {-0.04779078463321193 + 0.16782294657126173*I, 0.5041382977884902 + 1.3877787807814457*^-17*I}}
6.5600000000000005	{{0.49849370880592725 - 1.3877787807814457*^-17*I, -0.047823598551333 - 0.16729215959701116*I}, {-0.047823598551332974 + 0.16729215959701116*I, 0.5015062911940716 + 1.3877787807814457*^-17*I}}
6.57	{{0.5011170183593666 - 1.3877787807814457*^-17*I, -0.047856321096727994 - 0.1667142080840731*I}, {-0.047856321096727994 + 0.1667142080840731*I, 0.4988829816406323 + 1.3877787807814457*^-17*I}}
6.58	{{0.5037309017524143 - 1.3877787807814457*^-17*I, -0.047888952522645356 - 0.16608944600928421*I}, {-0.04788895252264547 + 0.16608944600928421*I, 0.4962690982475846 + 1.3877787807814457*^-17*I}}
6.59	{{0.5063346298656575 + 0.*I, -0.04792149308233329 - 0.16541822734948136*I}, {-0.04792149308233329 + 0.16541822734948136*I, 0.4936653701343414 + 0.*I}}
6.6000000000000005	{{0.5089274735796836 - 1.3877787807814457*^-17*I, -0.04795394302904027 - 0.16470090608150117*I}, {-0.0479539430290403 + 0.16470090608150117*I, 0.4910725264203154 + 1.3877787807814457*^-17*I}}
6.61	{{0.5115087037750791 + 0.*I, -0.04798630261601464 - 0.16393783618218066*I}, {-0.04798630261601464 + 0.16393783618218066*I, 0.4884912962249197 + 0.*I}}
6.62	{{0.5140775913324319 + 0.*I, -0.04801857209650473 - 0.16312937162835647*I}, {-0.04801857209650473 + 0.16312937162835647*I, 0.4859224086675671 + 0.*I}}
6.63	{{0.5166334071323289 + 0.*I, -0.04805075172375883 - 0.16227586639686545*I}, {-0.04805075172375892 + 0.16227586639686545*I, 0.48336659286767003 + 0.*I}}
6.640000000000001	{{0.519175422755666 + 0.*I, -0.04808284175057326 - 0.16137768441687428*I}, {-0.04808284175057326 + 0.16137768441687428*I, 0.48082457724433286 + 0.*I}}
6.65	{{0.5217029434702798 + 0.*I, -0.048114842425465654 - 0.16043526543308573*I}, {-0.048114842425465654 + 0.16043526543308573*I, 0.47829705652971916 + 0.*I}}
6.66	{{0.5242153060138415 + 0.*I, -0.04814675399460172 - 0.15944908209024358*I}, {-0.04814675399460172 + 0.15944908209024358*I, 0.47578469398615747 + 0.*I}}
6.67	{{0.5267118479545849 + 0.*I, -0.04817857670412312 - 0.15841960702462926*I}, {-0.04817857670412312 + 0.15841960702462926*I, 0.473288152045414 + 0.*I}}
6.68	{{0.5291919068607441 + 0.*I, -0.04821031080017138 - 0.15734731287252413*I}, {-0.04821031080017138 + 0.15734731287252413*I, 0.47080809313925476 + 0.*I}}
6.69	{{0.5316548203005532 + 0.*I, -0.048241956528888214 - 0.15623267227020946*I}, {-0.0482419565288883 + 0.15623267227020946*I, 0.46834517969944567 + 0.*I}}
6.7	{{0.5340999258422456 - 1.3877787807814457*^-17*I, -0.04827351413641531 - 0.15507615785396683*I}, {-0.048273514136415396 + 0.15507615785396683*I, 0.4659000741577533 + 1.3877787807814457*^-17*I}}
6.71	{{0.5365265610540555 - 1.3877787807814457*^-17*I, -0.0483049838688942 - 0.1538782422600775*I}, {-0.048304983868894175 + 0.1538782422600775*I, 0.4634734389459435 + 1.3877787807814457*^-17*I}}
6.72	{{0.5389340635042166 - 1.3877787807814457*^-17*I, -0.04833636597246643 - 0.15263939812482286*I}, {-0.048336365972466544 + 0.15263939812482286*I, 0.46106593649578226 + 1.3877787807814457*^-17*I}}
6.73	{{0.5413217707609633 - 1.3877787807814457*^-17*I, -0.048367660693273945 - 0.1513600980844842*I}, {-0.04836766069327392 + 0.1513600980844842*I, 0.45867822923903556 + 1.3877787807814457*^-17*I}}
6.74	{{0.5436890206521221 - 1.3877787807814457*^-17*I, -0.04839886827732351 - 0.15004081802422714*I}, {-0.04839886827732354 + 0.15004081802422714*I, 0.4563109793478768 + 1.3877787807814457*^-17*I}}
6.75	{{0.5460351829010991 - 1.3877787807814457*^-17*I, -0.048429988967354426 - 0.14868208869093474*I}, {-0.04842998896735448 + 0.14868208869093474*I, 0.4539648170988997 + 1.3877787807814457*^-17*I}}
6.76	{{0.5483596757926693 - 1.3877787807814457*^-17*I, -0.04846102300274388 - 0.14728448240267894*I}, {-0.04846102300274388 + 0.14728448240267894*I, 0.45164032420732947 + 1.3877787807814457*^-17*I}}
6.7700000000000005	{{0.5506619212204144 - 1.3877787807814457*^-17*I, -0.04849197062271604 - 0.14584857205101637*I}, {-0.04849197062271604 + 0.14584857205101637*I, 0.4493380787795846 + 1.3877787807814457*^-17*I}}
6.78	{{0.5529413410779147 - 2.7755575615628914*^-17*I, -0.04852283206649516 - 0.1443749305275041*I}, {-0.048522832066495214 + 0.1443749305275041*I, 0.44705865892208413 + 2.7755575615628914*^-17*I}}
6.79	{{0.5551973572587521 - 1.3877787807814457*^-17*I, -0.04855360757330568 - 0.1428641307236988*I}, {-0.04855360757330565 + 0.1428641307236988*I, 0.4448026427412467 + 1.3877787807814457*^-17*I}}
6.8	{{0.5574293916565076 - 1.3877787807814457*^-17*I, -0.04858429738237163 - 0.14131674553115725*I}, {-0.048584297382371605 + 0.14131674553115725*I, 0.44257060834349116 + 1.3877787807814457*^-17*I}}
6.8100000000000005	{{0.5596368661647628 - 1.3877787807814457*^-17*I, -0.048614901732917326 - 0.1397333478414361*I}, {-0.04861490173291727 + 0.1397333478414361*I, 0.4403631338352361 + 1.3877787807814457*^-17*I}}
6.82	{{0.5618192026770983 - 2.7755575615628914*^-17*I, -0.048645420864166955 - 0.13811451054609242*I}, {-0.048645420864167066 + 0.13811451054609242*I, 0.43818079732290066 + 2.7755575615628914*^-17*I}}
6.83	{{0.5639758230870955 - 2.7755575615628914*^-17*I, -0.04867585501534505 - 0.13646080653668288*I}, {-0.04867585501534502 + 0.13646080653668288*I, 0.4360241769129034 + 2.7755575615628914*^-17*I}}
6.84	{{0.5661061490381248 - 2.7755575615628914*^-17*I, -0.04870620442567186 - 0.1347728091426716*I}, {-0.04870620442567192 + 0.1347728091426716*I, 0.433893850961874 + 2.7755575615628914*^-17*I}}
6.8500000000000005	{{0.5682096218921631 - 2.7755575615628914*^-17*I, -0.048736469332534504 - 0.13305112267975117*I}, {-0.04873646933253448 + 0.13305112267975117*I, 0.4317903781078357 + 2.7755575615628914*^-17*I}}
6.86	{{0.5702857521814434 - 2.7755575615628914*^-17*I, -0.048766649968907894 - 0.1312963977947522*I}, {-0.04876664996890798 + 0.1312963977947522*I, 0.4297142478185555 + 2.7755575615628914*^-17*I}}
6.87	{{0.5723340630281325 - 2.7755575615628914*^-17*I, -0.04879674656713351 - 0.1295092883555645*I}, {-0.04879674656713351 + 0.1295092883555645*I, 0.4276659369718664 + 2.7755575615628914*^-17*I}}
6.88	{{0.5743540775543968 - 2.7755575615628914*^-17*I, -0.048826759359552385 - 0.1276904482300781*I}, {-0.04882675935955244 + 0.1276904482300781*I, 0.425645922445602 + 2.7755575615628914*^-17*I}}
6.890000000000001	{{0.5763453188824031 - 2.7755575615628914*^-17*I, -0.048856688578506 - 0.12584053128618286*I}, {-0.048856688578505975 + 0.12584053128618286*I, 0.42365468111759563 + 2.7755575615628914*^-17*I}}
6.9	{{0.5783073101343175 - 3.469446951953614*^-17*I, -0.04888653445633523 - 0.12396019139176909*I}, {-0.04888653445633523 + 0.12396019139176909*I, 0.42169268986568126 + 3.469446951953614*^-17*I}}
6.91	{{0.5802395744323069 - 2.7755575615628914*^-17*I, -0.04891629722538149 - 0.1220500824147266*I}, {-0.04891629722538157 + 0.1220500824147266*I, 0.419760425567692 + 2.7755575615628914*^-17*I}}
6.92	{{0.5821416348985374 - 2.7755575615628914*^-17*I, -0.048945977117985984 - 0.12011085822294544*I}, {-0.04894597711798601 + 0.12011085822294544*I, 0.41785836510146146 + 2.7755575615628914*^-17*I}}
6.93	{{0.5840130146551759 - 2.7755575615628914*^-17*I, -0.048975574366489916 - 0.11814317268431561*I}, {-0.048975574366489916 + 0.11814317268431561*I, 0.41598698534482303 + 2.7755575615628914*^-17*I}}
6.94	{{0.5858532368243887 - 2.7755575615628914*^-17*I, -0.049005089203234486 - 0.1161476796667269*I}, {-0.049005089203234486 + 0.1161476796667269*I, 0.4141467631756101 + 2.7755575615628914*^-17*I}}
6.95	{{0.5876618264039917 - 2.7755575615628914*^-17*I, -0.049034521860373215 - 0.11412503700076006*I}, {-0.049034521860373215 + 0.11412503700076006*I, 0.41233817359600716 + 2.7755575615628914*^-17*I}}
6.96	{{0.5894383614390941 - 2.0816681711721685*^-17*I, -0.049063872566576516 - 0.11207594262854845*I}, {-0.049063872566576516 + 0.11207594262854845*I, 0.4105616385609048 + 2.0816681711721685*^-17*I}}
6.97	{{0.5911824775081679 - 2.7755575615628914*^-17*I, -0.04909314154745026 - 0.11000110993732581*I}, {-0.04909314154745034 + 0.11000110993732581*I, 0.4088175224918309 + 2.7755575615628914*^-17*I}}
6.98	{{0.5928938129697481 - 2.7755575615628914*^-17*I, -0.049122329028496614 - 0.10790125132033651*I}, {-0.049122329028496614 + 0.10790125132033651*I, 0.40710618703025075 + 2.7755575615628914*^-17*I}}
6.99	{{0.5945720061823692 - 2.7755575615628914*^-17*I, -0.04915143523521731 - 0.10577707917082549*I}, {-0.04915143523521737 + 0.10577707917082549*I, 0.4054279938176298 + 2.7755575615628914*^-17*I}}
7.	{{0.5962166955045658 - 2.7755575615628914*^-17*I, -0.04918046039311419 - 0.10362930588203707*I}, {-0.04918046039311427 + 0.10362930588203707*I, 0.403783304495433 + 2.7755575615628914*^-17*I}}
7.01	{{0.5978275192948732 - 2.7755575615628914*^-17*I, -0.049209404727689365 - 0.10145864384721587*I}, {-0.04920940472768945 + 0.10145864384721587*I, 0.4021724807051258 + 2.7755575615628914*^-17*I}}
7.0200000000000005	{{0.5994041159118257 - 2.7755575615628914*^-17*I, -0.04923826846444479 - 0.09926580545960619*I}, {-0.04923826846444479 + 0.09926580545960619*I, 0.40059588408817304 + 2.7755575615628914*^-17*I}}
7.03	{{0.6009461237139584 - 2.7755575615628914*^-17*I, -0.0492670518288823 - 0.097051503112453*I}, {-0.0492670518288823 + 0.097051503112453*I, 0.3990538762860405 + 2.7755575615628914*^-17*I}}
7.04	{{0.6024531810598056 - 2.7755575615628914*^-17*I, -0.04929575504650385 - 0.09481644919900066*I}, {-0.049295755046503825 + 0.09481644919900066*I, 0.39754681894019306 + 2.7755575615628914*^-17*I}}
7.05	{{0.6039249263079025 - 2.7755575615628914*^-17*I, -0.04932437834281139 - 0.09256135611249373*I}, {-0.049324378342811365 + 0.09256135611249373*I, 0.39607507369209627 + 2.7755575615628914*^-17*I}}
7.0600000000000005	{{0.6053610079364071 - 2.0816681711721685*^-17*I, -0.0493529219426439 - 0.09028694554494796*I}, {-0.0493529219426439 + 0.09028694554494796*I, 0.3946389920635917 + 2.0816681711721685*^-17*I}}
7.07	{{0.6067611516789755 - 2.7755575615628914*^-17*I, -0.04938138606656067 - 0.08799396588350968*I}, {-0.0493813860665607 + 0.08799396588350968*I, 0.3932388483210232 + 2.7755575615628914*^-17*I}}
7.08	{{0.6081251186492022 - 2.7755575615628914*^-17*I, -0.049409770933426356 - 0.08568316269523077*I}, {-0.049409770933426356 + 0.08568316269523077*I, 0.3918748813507967 + 2.7755575615628914*^-17*I}}
7.09	{{0.6094526701352074 - 2.7755575615628914*^-17*I, -0.04943807676210149 - 0.08335528128540551*I}, {-0.04943807676210149 + 0.08335528128540551*I, 0.39054732986479146 + 2.7755575615628914*^-17*I}}
7.1000000000000005	{{0.610743567425112 - 2.7755575615628914*^-17*I, -0.04946630377144673 - 0.08101106695932794*I}, {-0.04946630377144673 + 0.08101106695932794*I, 0.38925643257488673 + 2.7755575615628914*^-17*I}}
7.11	{{0.6119975718070365 - 2.0816681711721685*^-17*I, -0.04949445218032261 - 0.07865126502229275*I}, {-0.04949445218032261 + 0.07865126502229275*I, 0.3880024281929624 + 2.0816681711721685*^-17*I}}
7.12	{{0.6132144445691012 - 2.0816681711721685*^-17*I, -0.049522522207589736 - 0.07627662077959399*I}, {-0.049522522207589764 + 0.07627662077959399*I, 0.38678555543089765 + 2.0816681711721685*^-17*I}}
7.13	{{0.6143939469994268 - 2.0816681711721685*^-17*I, -0.0495505140721087 - 0.07388787953652592*I}, {-0.0495505140721087 + 0.07388787953652592*I, 0.3856060530005719 + 2.0816681711721685*^-17*I}}
7.140000000000001	{{0.6155358403861344 - 2.0816681711721685*^-17*I, -0.049578427992740204 - 0.07148578659838259*I}, {-0.049578427992740204 + 0.07148578659838259*I, 0.3844641596138645 + 2.0816681711721685*^-17*I}}
7.15	{{0.6166398860173439 - 2.0816681711721685*^-17*I, -0.049606264188344684 - 0.06907108727045869*I}, {-0.049606264188344684 + 0.06907108727045869*I, 0.383360113982655 + 2.0816681711721685*^-17*I}}
7.16	{{0.6177058452099251 - 1.3877787807814457*^-17*I, -0.04963402287778024 - 0.06664452698328219*I}, {-0.04963402287778024 + 0.06664452698328219*I, 0.3822941547900738 + 1.3877787807814457*^-17*I}}
7.17	{{0.6187335080444699 - 2.7755575615628914*^-17*I, -0.049661704278334384 - 0.06420686369776944*I}, {-0.049661704278334384 + 0.06420686369776944*I, 0.381266491955529 + 2.7755575615628914*^-17*I}}
7.18	{{0.6197227473275648 - 2.42861286636753*^-17*I, -0.049689308603108606 - 0.06175885618295561*I}, {-0.04968930860310858 + 0.06175885618295561*I, 0.38027725267243384 + 2.42861286636753*^-17*I}}
7.19	{{0.620673450644188 - 2.42861286636753*^-17*I, -0.04971683606451688 - 0.05930125690410554*I}, {-0.049716836064516906 + 0.05930125690410554*I, 0.3793265493558108 + 2.42861286636753*^-17*I}}
7.2	{{0.6215855055793167 - 2.42861286636753*^-17*I, -0.04974428687497351 - 0.05683481832648472*I}, {-0.04974428687497354 + 0.05683481832648472*I, 0.3784144944206821 + 2.42861286636753*^-17*I}}
7.21	{{0.6224587997179287 - 2.42861286636753*^-17*I, -0.04977166124689264 - 0.05436029291535803*I}, {-0.04977166124689267 + 0.05436029291535803*I, 0.37754120028206994 + 2.42861286636753*^-17*I}}
7.22	{{0.6232932206450024 - 2.0816681711721685*^-17*I, -0.04979895939268825 - 0.05187843313599053*I}, {-0.049798959392688275 + 0.05187843313599053*I, 0.3767067793549965 + 2.0816681711721685*^-17*I}}
7.23	{{0.6240886559455149 - 2.0816681711721685*^-17*I, -0.04982618152477458 - 0.049389991453647086*I}, {-0.04982618152477469 + 0.049389991453647086*I, 0.3759113440544839 + 2.0816681711721685*^-17*I}}
7.24	{{0.6248449932044442 - 2.0816681711721685*^-17*I, -0.0498533278555659 - 0.04689572033359319*I}, {-0.0498533278555659 + 0.04689572033359319*I, 0.3751550067955545 + 2.0816681711721685*^-17*I}}
7.25	{{0.6255621200067683 - 2.0816681711721685*^-17*I, -0.04988039859747617 - 0.0443963722410937*I}, {-0.04988039859747617 + 0.0443963722410937*I, 0.3744378799932305 + 2.0816681711721685*^-17*I}}
7.26	{{0.6262399239374645 - 2.0816681711721685*^-17*I, -0.04990739396291949 - 0.041892699641413685*I}, {-0.04990739396291957 + 0.041892699641413685*I, 0.37376007606253414 + 2.0816681711721685*^-17*I}}
7.2700000000000005	{{0.6268782942251386 - 2.0816681711721685*^-17*I, -0.04993431416422667 - 0.03938545625979228*I}, {-0.04993431416422664 + 0.03938545625979228*I, 0.37312170577486004 + 2.0816681711721685*^-17*I}}
7.28	{{0.6274771745033225 - 2.0816681711721685*^-17*I, -0.04996115941100249 - 0.03687539973022573*I}, {-0.04996115941100254 + 0.03687539973022573*I, 0.37252282549667626 + 2.0816681711721685*^-17*I}}
7.29	{{0.6280365738625687 - 2.0816681711721685*^-17*I, -0.04998792990959566 - 0.03436326826279977*I}, {-0.049987929909595746 + 0.03436326826279977*I, 0.37196342613743005 + 2.0816681711721685*^-17*I}}
7.3	{{0.628556505265194 - 2.0816681711721685*^-17*I, -0.05001462586616512 - 0.03184979643059439*I}, {-0.0500146258661652 + 0.03184979643059439*I, 0.37144349473480476 + 2.0816681711721685*^-17*I}}
7.3100000000000005	{{0.6290369816735153 - 2.0816681711721685*^-17*I, -0.050041247486869556 - 0.029335718806689372*I}, {-0.05004124748686964 + 0.029335718806689372*I, 0.3709630183264836 + 2.0816681711721685*^-17*I}}
7.32	{{0.6294780160498492 - 1.9081958235744878*^-17*I, -0.050067794977867563 - 0.02682176996416514*I}, {-0.050067794977867536 + 0.02682176996416514*I, 0.3705219839501497 + 1.9081958235744878*^-17*I}}
7.33	{{0.6298796213565125 - 2.0816681711721685*^-17*I, -0.050094268545317844 - 0.024308684476101464*I}, {-0.05009426854531793 + 0.024308684476101464*I, 0.37012037864348624 + 2.0816681711721685*^-17*I}}
7.34	{{0.6302418105558223 - 2.0816681711721685*^-17*I, -0.05012066839537915 - 0.02179719691557834*I}, {-0.05012066839537918 + 0.02179719691557834*I, 0.3697581894441766 + 2.0816681711721685*^-17*I}}
7.3500000000000005	{{0.630564596610095 - 2.0816681711721685*^-17*I, -0.05014699473421019 - 0.019288041855675533*I}, {-0.05014699473421022 + 0.019288041855675533*I, 0.36943540338990377 + 2.0816681711721685*^-17*I}}
7.36	{{0.6308479924816478 - 2.0816681711721685*^-17*I, -0.05017324776796972 - 0.016781953869473478*I}, {-0.05017324776796972 + 0.016781953869473478*I, 0.36915200751835103 + 2.0816681711721685*^-17*I}}
7.37	{{0.6310920111327972 - 1.9081958235744878*^-17*I, -0.05019942770281638 - 0.01427966753005195*I}, {-0.05019942770281641 + 0.01427966753005195*I, 0.36890798886720166 + 1.9081958235744878*^-17*I}}
7.38	{{0.6312966738284385 - 1.8214596497756474*^-17*I, -0.050225534744522515 - 0.011781918973199017*I}, {-0.05022553474452254 + 0.011781918973199017*I, 0.36870332617156043 + 1.8214596497756474*^-17*I}}
7.390000000000001	{{0.6314620755061353 - 1.9081958235744878*^-17*I, -0.05025156909520556 - 0.009289427167366263*I}, {-0.050251569095205645 + 0.009289427167366263*I, 0.36853792449386347 + 1.9081958235744878*^-17*I}}
7.4	{{0.6315883492010461 - 1.9081958235744878*^-17*I, -0.05027753095497561 - 0.0068028861311577845*I}, {-0.05027753095497564 + 0.0068028861311577845*I, 0.36841165079895277 + 1.9081958235744878*^-17*I}}
7.41	{{0.6316756282394227 - 1.734723475976807*^-17*I, -0.05030342052392228 - 0.004322989005599915*I}, {-0.05030342052392228 + 0.004322989005599915*I, 0.36832437176057625 + 1.734723475976807*^-17*I}}
7.42	{{0.6317240459475165 - 1.8214596497756474*^-17*I, -0.05032923800213496 - 0.0018504289317192138*I}, {-0.05032923800213504 + 0.0018504289317192138*I, 0.36827595405248226 + 1.8214596497756474*^-17*I}}
7.43	{{0.6317337356515795 - 1.734723475976807*^-17*I, -0.05035498358970353 + 0.000614100949457765*I}, {-0.05035498358970353 - 0.0006141009494577652*I, 0.3682662643484192 + 1.7401444868392346*^-17*I}}
7.44	{{0.6317048306778636 - 1.734723475976807*^-17*I, -0.05038065748671755 + 0.0030699074969046804*I}, {-0.05038065748671758 - 0.0030699074969046804*I, 0.36829516932213524 + 1.734723475976807*^-17*I}}
7.45	{{0.6316374643526201 - 1.691355389077387*^-17*I, -0.050406259893266525 + 0.0055162975695945415*I}, {-0.05040625989326661 - 0.0055162975695945415*I, 0.36836253564737864 + 1.691355389077387*^-17*I}}
7.46	{{0.6315317700021009 - 1.5612511283791264*^-17*I, -0.050431791009440285 + 0.007952578026501008*I}, {-0.05043179100944034 - 0.007952578026501008*I, 0.3684682299978978 + 1.5612511283791264*^-17*I}}
7.47	{{0.6313878809525579 - 1.5612511283791264*^-17*I, -0.05045725103532833 + 0.010378055726597526*I}, {-0.05045725103532836 - 0.010378055726597526*I, 0.36861211904744096 + 1.5612511283791264*^-17*I}}
7.48	{{0.6312059305302424 - 1.474514954580286*^-17*I, -0.05048264017102028 + 0.012792037528857748*I}, {-0.050482640171020304 - 0.012792037528857748*I, 0.36879406946975624 + 1.474514954580286*^-17*I}}
7.49	{{0.6309860744368598 - 1.734723475976807*^-17*I, -0.05050795861556495 + 0.015193833647005883*I}, {-0.05050795861556498 - 0.015193833647005883*I, 0.36901392556313894 + 1.734723475976807*^-17*I}}
7.5	{{0.6307285427720442 - 1.734723475976807*^-17*I, -0.0505332065640855 + 0.017582796092014342*I}, {-0.05053320656408555 - 0.017582796092014342*I, 0.36927145722795474 + 1.734723475976807*^-17*I}}
7.51	{{0.6304335804289645 - 1.5612511283791264*^-17*I, -0.05055838421078346 + 0.01995829447435085*I}, {-0.050558384210783514 - 0.01995829447435085*I, 0.36956641957103437 + 1.5612511283791264*^-17*I}}
7.5200000000000005	{{0.6301014323007834 - 1.5612511283791264*^-17*I, -0.05058349174986032 + 0.022319698404495485*I}, {-0.05058349174986043 - 0.022319698404495485*I, 0.3698985676992153 + 1.5612511283791264*^-17*I}}
7.53	{{0.6297323432806636 - 1.3877787807814457*^-17*I, -0.05060852937551774 + 0.02466637749292766*I}, {-0.05060852937551785 - 0.02466637749292766*I, 0.37026765671933515 + 1.3877787807814457*^-17*I}}
7.54	{{0.6293265582617676 - 1.5612511283791264*^-17*I, -0.05063349728195721 + 0.026997701350127454*I}, {-0.05063349728195729 - 0.026997701350127454*I, 0.37067344173823125 + 1.5612511283791264*^-17*I}}
7.55	{{0.6288843221372578 - 1.734723475976807*^-17*I, -0.05065839566338032 + 0.02931303958657471*I}, {-0.0506583956633804 - 0.02931303958657471*I, 0.3711156778627409 + 1.734723475976807*^-17*I}}
7.5600000000000005	{{0.6284058798002968 - 1.3877787807814457*^-17*I, -0.05068322471398856 + 0.03161176181274949*I}, {-0.050683224713988645 - 0.03161176181274949*I, 0.37159412019970195 + 1.3877787807814457*^-17*I}}
7.57	{{0.6278914761440473 - 1.3877787807814457*^-17*I, -0.05070798462798359 + 0.033893237639131234*I}, {-0.05070798462798362 - 0.033893237639131234*I, 0.3721085238559515 + 1.3877787807814457*^-17*I}}
7.58	{{0.6273413560616717 - 1.3877787807814457*^-17*I, -0.050732675599566845 + 0.0361568366762*I}, {-0.05073267559956693 - 0.0361568366762*I, 0.37265864393832715 + 1.3877787807814457*^-17*I}}
7.59	{{0.6267557652879865 - 1.3877787807814457*^-17*I, -0.050757297822910774 + 0.03840192836387577*I}, {-0.05075729782291083 - 0.03840192836387577*I, 0.37324423471201235 + 1.3877787807814457*^-17*I}}
7.6000000000000005	{{0.62613499029118 - 1.3877787807814457*^-17*I, -0.05078185149014447 + 0.04062790212530217*I}, {-0.05078185149014458 - 0.04062790212530217*I, 0.3738650097088187 + 1.3877787807814457*^-17*I}}
7.61	{{0.6254793720052158 - 1.3877787807814457*^-17*I, -0.050806336790062856 + 0.04283420102641485*I}, {-0.05080633679006294 - 0.04283420102641485*I, 0.37452062799478303 + 1.3877787807814457*^-17*I}}
7.62	{{0.6247892547420781 - 1.0408340855860843*^-17*I, -0.0508307539111546 + 0.04502027589716963*I}, {-0.05083075391115474 - 0.04502027589716963*I, 0.37521074525792064 + 1.0408340855860843*^-17*I}}
7.63	{{0.6240649828137521 - 1.0408340855860843*^-17*I, -0.05085510304190871 + 0.04718557756752213*I}, {-0.05085510304190877 - 0.04718557756752213*I, 0.37593501718624667 + 1.0408340855860843*^-17*I}}
7.640000000000001	{{0.6233069005322223 - 1.3877787807814457*^-17*I, -0.050879384370813685 + 0.049329556867428154*I}, {-0.05087938437081371 - 0.049329556867428154*I, 0.3766930994677765 + 1.3877787807814457*^-17*I}}
7.65	{{0.6225153522094735 - 1.0408340855860843*^-17*I, -0.05090359808635836 + 0.05145166462684296*I}, {-0.05090359808635844 - 0.05145166462684296*I, 0.37748464779052526 + 1.0408340855860843*^-17*I}}
7.66	{{0.6216906821574906 - 3.469446951953614*^-18*I, -0.05092774437703168 + 0.053551351675722336*I}, {-0.05092774437703179 - 0.053551351675722336*I, 0.3783093178425084 + 3.469446951953614*^-18*I}}
7.67	{{0.6208332346882579 + 0.*I, -0.050951823431322374 + 0.055628068844021925*I}, {-0.05095182343132246 - 0.055628068844021925*I, 0.37916676531174087 + 0.*I}}
7.68	{{0.6199433541137607 - 6.938893903907228*^-18*I, -0.050975835437719275 + 0.057681266961697335*I}, {-0.0509758354377193 - 0.057681266961697335*I, 0.3800566458862382 + 6.938893903907228*^-18*I}}
7.69	{{0.6190213847459831 - 3.469446951953614*^-18*I, -0.05099978058471094 + 0.05971039685870437*I}, {-0.050999780584711024 - 0.05971039685870437*I, 0.38097861525401566 + 3.469446951953614*^-18*I}}
7.7	{{0.6180676766652394 - 3.469446951953614*^-18*I, -0.05102365906051287 + 0.06171491226132017*I}, {-0.051023659060512955 - 0.06171491226132017*I, 0.38193232333475946 + 3.469446951953614*^-18*I}}
7.71	{{0.6170826338160937 + 0.*I, -0.05104747105015672 + 0.06369431598896219*I}, {-0.051047471050156806 - 0.06369431598896219*I, 0.38291736618390515 + 0.*I}}
7.72	{{0.616066683853427 + 0.*I, -0.05107121673672382 + 0.06564815175054033*I}, {-0.051071216736723934 - 0.06564815175054033*I, 0.38393331614657183 + 0.*I}}
7.73	{{0.6150202539314804 + 0.*I, -0.051094896303276405 + 0.06757596449693172*I}, {-0.0510948963032766 - 0.06757596449693172*I, 0.3849797460685185 + 0.*I}}
7.74	{{0.6139437712044953 + 0.*I, -0.05111850993287698 + 0.06947729917901303*I}, {-0.05111850993287709 - 0.06947729917901303*I, 0.3860562287955036 + 0.*I}}
7.75	{{0.6128376628267131 - 6.938893903907228*^-18*I, -0.05114205780858766 + 0.07135170074766142*I}, {-0.05114205780858774 - 0.07135170074766142*I, 0.38716233717328585 + 6.938893903907228*^-18*I}}
7.76	{{0.6117023559523749 - 6.938893903907228*^-18*I, -0.05116554011347085 + 0.07319871415375387*I}, {-0.05116554011347088 - 0.07319871415375387*I, 0.388297644047624 + 6.938893903907228*^-18*I}}
7.7700000000000005	{{0.610538277735722 - 6.938893903907228*^-18*I, -0.051188957030588844 + 0.07501788434816756*I}, {-0.051188957030588955 - 0.07501788434816756*I, 0.3894617222642769 + 6.938893903907228*^-18*I}}
7.78	{{0.609345855330996 - 6.938893903907228*^-18*I, -0.051212308743003976 + 0.0768087562817791*I}, {-0.051212308743004115 - 0.0768087562817791*I, 0.39065414466900295 + 6.938893903907228*^-18*I}}
7.79	{{0.6081255158924379 - 6.938893903907228*^-18*I, -0.0512355954337787 + 0.07857087490546572*I}, {-0.05123559543377876 - 0.07857087490546572*I, 0.39187448410756104 + 6.938893903907228*^-18*I}}
7.8	{{0.6068776876607419 - 6.938893903907228*^-18*I, -0.05125881728593562 + 0.0803037855044331*I}, {-0.05125881728593565 - 0.0803037855044331*I, 0.3931223123392571 + 6.938893903907228*^-18*I}}
7.8100000000000005	{{0.6056028308734558 - 1.3877787807814457*^-17*I, -0.051281974480496983 + 0.08200706797164581*I}, {-0.05128197448049701 - 0.08200706797164581*I, 0.3943971691265432 + 1.3877787807814457*^-17*I}}
7.82	{{0.6043014371362544 + 0.*I, -0.05130506719559458 + 0.0836803637992976*I}, {-0.051305067195594634 - 0.0836803637992976*I, 0.3956985628637445 + 0.*I}}
7.83	{{0.6029739986922327 + 0.*I, -0.05132809560913554 + 0.08532332067545823*I}, {-0.05132809560913559 - 0.08532332067545823*I, 0.3970260013077662 + 0.*I}}
7.84	{{0.6016210077844855 + 0.*I, -0.05135105989902694 + 0.0869355862881973*I}, {-0.05135105989902705 - 0.0869355862881973*I, 0.39837899221551343 + 0.*I}}
7.8500000000000005	{{0.6002429566561076 + 0.*I, -0.05137396024317581 + 0.08851680832558455*I}, {-0.05137396024317592 - 0.08851680832558455*I, 0.3997570433438913 + 0.*I}}
7.86	{{0.5988403375501945 + 0.*I, -0.05139679681948911 + 0.09006663447568931*I}, {-0.05139679681948919 - 0.09006663447568931*I, 0.4011596624498045 + 0.*I}}
7.87	{{0.5974136427098407 + 0.*I, -0.05141956980587398 + 0.09158471242658134*I}, {-0.05141956980587409 - 0.09158471242658134*I, 0.40258635729015835 + 0.*I}}
7.88	{{0.5959633643781411 + 0.*I, -0.05144227938023749 + 0.09307068986633024*I}, {-0.05144227938023754 - 0.09307068986633024*I, 0.4040366356218578 + 0.*I}}
7.890000000000001	{{0.5944899947981908 + 1.3877787807814457*^-17*I, -0.0514649257204865 + 0.09452421448300571*I}, {-0.05146492572048658 - 0.09452421448300571*I, 0.40551000520180813 - 1.3877787807814457*^-17*I}}
7.9	{{0.592994026272773 + 0.*I, -0.05148750900452703 + 0.09594493396459823*I}, {-0.05148750900452723 - 0.09594493396459823*I, 0.4070059737272259 + 0.*I}}
7.91	{{0.5914759685770133 + 0.*I, -0.05151002940911942 + 0.09733251786972748*I}, {-0.051510029409119445 - 0.09733251786972748*I, 0.40852403142298566 + 0.*I}}
7.92	{{0.5899363609358524 + 6.938893903907228*^-18*I, -0.051532487107742275 + 0.09868670862931231*I}, {-0.05153248710774236 - 0.09868670862931231*I, 0.41006363906414645 - 6.938893903907228*^-18*I}}
7.930000000000001	{{0.588375743536371 + 6.938893903907228*^-18*I, -0.05155488227329302 + 0.1000072637156014*I}, {-0.05155488227329308 - 0.1000072637156014*I, 0.41162425646362794 - 6.938893903907228*^-18*I}}
7.94	{{0.5867946565656499 + 0.*I, -0.051577215078669025 + 0.10129394060084312*I}, {-0.05157721507866911 - 0.10129394060084312*I, 0.413205343434349 + 0.*I}}
7.95	{{0.5851936402107698 + 6.938893903907228*^-18*I, -0.05159948569676748 + 0.10254649675728619*I}, {-0.051599485696767616 - 0.10254649675728619*I, 0.4148063597892292 - 6.938893903907228*^-18*I}}
7.96	{{0.5835732346588113 + 6.938893903907228*^-18*I, -0.0516216943004858 + 0.10376468965717922*I}, {-0.05162169430048588 - 0.10376468965717922*I, 0.4164267653411876 - 6.938893903907228*^-18*I}}
7.97	{{0.5819339800968553 + 6.938893903907228*^-18*I, -0.051643841062721074 + 0.10494827677277074*I}, {-0.05164384106272116 - 0.10494827677277074*I, 0.41806601990314374 - 6.938893903907228*^-18*I}}
7.98	{{0.580276416711982 + 1.3877787807814457*^-17*I, -0.05166592615637072 + 0.10609701557630954*I}, {-0.05166592615637078 - 0.10609701557630954*I, 0.41972358328801695 - 1.3877787807814457*^-17*I}}
7.99	{{0.5786010846912728 + 6.938893903907228*^-18*I, -0.05168794975433194 + 0.10721066354004394*I}, {-0.05168794975433205 - 0.10721066354004394*I, 0.42139891530872614 - 6.938893903907228*^-18*I}}
8.	{{0.576908524221808 + 6.938893903907228*^-18*I, -0.05170991202950215 + 0.10828897813622265*I}, {-0.05170991202950223 - 0.10828897813622265*I, 0.42309147577819084 - 6.938893903907228*^-18*I}}
8.01	{{0.5751992830020676 + 1.3877787807814457*^-17*I, -0.05173181315425157 + 0.10933172794161068*I}, {-0.05173181315425168 - 0.10933172794161068*I, 0.42480071699793137 - 1.3877787807814457*^-17*I}}
8.02	{{0.5734739314316519 + 1.3877787807814457*^-17*I, -0.051753653297784974 + 0.11033875431419508*I}, {-0.05175365329778503 - 0.11033875431419508*I, 0.4265260685683472 - 1.3877787807814457*^-17*I}}
8.03	{{0.5717330397687509 + 1.3877787807814457*^-17*I, -0.051775432628132445 + 0.11130992790600562*I}, {-0.051775432628132445 - 0.11130992790600562*I, 0.42826696023124794 - 1.3877787807814457*^-17*I}}
8.040000000000001	{{0.569977178142921 + 6.938893903907228*^-18*I, -0.05179715131332269 + 0.1122451194486431*I}, {-0.05179715131332277 - 0.1122451194486431*I, 0.43002282185707785 - 6.938893903907228*^-18*I}}
8.05	{{0.5682069166837189 + 0.*I, -0.051818809521384346 + 0.11314419967370777*I}, {-0.05181880952138443 - 0.11314419967370777*I, 0.4317930833162801 + 0.*I}}
8.06	{{0.5664228255207004 + 0.*I, -0.05184040742034596 + 0.11400703931280044*I}, {-0.05184040742034604 - 0.11400703931280044*I, 0.43357717447929844 + 0.*I}}
8.07	{{0.564625474783422 + 6.938893903907228*^-18*I, -0.05186194517823606 + 0.11483350909752171*I}, {-0.05186194517823617 - 0.11483350909752171*I, 0.435374525216577 - 6.938893903907228*^-18*I}}
8.08	{{0.5628154346014396 + 6.938893903907228*^-18*I, -0.05188342296308335 + 0.11562347975947224*I}, {-0.05188342296308346 - 0.11562347975947224*I, 0.43718456539855943 - 6.938893903907228*^-18*I}}
8.09	{{0.5609932751043096 + 1.3877787807814457*^-17*I, -0.051904840942916475 + 0.11637682203025258*I}, {-0.05190484094291645 - 0.11637682203025258*I, 0.43900672489568937 - 1.3877787807814457*^-17*I}}
8.1	{{0.5591595664215883 + 6.938893903907228*^-18*I, -0.05192619928576364 + 0.1170934066414634*I}, {-0.05192619928576378 - 0.1170934066414634*I, 0.44084043357841074 - 6.938893903907228*^-18*I}}
8.11	{{0.5573148813482427 + 0.*I, -0.05194749815946692 + 0.11777310865266545*I}, {-0.051947498159466976 - 0.11777310865266545*I, 0.44268511865175636 + 0.*I}}
8.120000000000001	{{0.5554598059481469 + 1.3877787807814457*^-17*I, -0.05196873772926669 + 0.11841586488506337*I}, {-0.051968737729266745 - 0.11841586488506337*I, 0.4445401940518521 - 1.3877787807814457*^-17*I}}
8.13	{{0.5535949228968461 + 0.*I, -0.05198991815850296 + 0.11902165817202244*I}, {-0.05198991815850301 - 0.11902165817202244*I, 0.4464050771031529 + 0.*I}}
8.14	{{0.5517208139976244 + 1.3877787807814457*^-17*I, -0.05201103961047254 + 0.119590472442075*I}, {-0.052011039610472626 - 0.119590472442075*I, 0.4482791860023746 - 1.3877787807814457*^-17*I}}
8.15	{{0.5498380610537666 + 2.0816681711721685*^-17*I, -0.05203210224847232 + 0.12012229162375324*I}, {-0.052032102248472406 - 0.12012229162375324*I, 0.45016193894623235 - 2.0816681711721685*^-17*I}}
8.16	{{0.5479472458685575 + 6.938893903907228*^-18*I, -0.052053106235799035 + 0.12061709964558937*I}, {-0.052053106235799146 - 0.12061709964558937*I, 0.4520527541314415 - 6.938893903907228*^-18*I}}
8.17	{{0.5460489502452817 + 6.938893903907228*^-18*I, -0.05207405173574958 + 0.12107488043611558*I}, {-0.05207405173574964 - 0.12107488043611558*I, 0.45395104975471734 - 6.938893903907228*^-18*I}}
8.18	{{0.5441437559872236 + 6.938893903907228*^-18*I, -0.05209493891162084 + 0.12149561792386407*I}, {-0.0520949389116209 - 0.12149561792386407*I, 0.45585624401277536 - 6.938893903907228*^-18*I}}
8.19	{{0.5422322448976684 + 1.3877787807814457*^-17*I, -0.05211576792670952 + 0.12187929603736705*I}, {-0.05211576792670958 - 0.12187929603736705*I, 0.4577677551023307 - 1.3877787807814457*^-17*I}}
8.2	{{0.5403149987799004 + 2.0816681711721685*^-17*I, -0.05213653894431247 + 0.12222589870515671*I}, {-0.05213653894431258 - 0.12222589870515671*I, 0.4596850012200987 - 2.0816681711721685*^-17*I}}
8.21	{{0.5383926001437277 + 6.938893903907228*^-18*I, -0.052157252127687154 + 0.12253541089101619*I}, {-0.05215725212768721 - 0.12253541089101619*I, 0.4616073998562712 - 6.938893903907228*^-18*I}}
8.22	{{0.5364656371070398 + 6.938893903907228*^-18*I, -0.05217790763826641 + 0.12280786209419095*I}, {-0.05217790763826649 - 0.12280786209419095*I, 0.46353436289295913 - 6.938893903907228*^-18*I}}
8.23	{{0.5345346879651285 + 6.938893903907228*^-18*I, -0.05219850563493694 + 0.12304334177684653*I}, {-0.05219850563493697 - 0.12304334177684653*I, 0.4654653120348704 - 6.938893903907228*^-18*I}}
8.24	{{0.5326003282085661 + 6.938893903907228*^-18*I, -0.05221904627639665 + 0.12324194358063092*I}, {-0.0522190462763967 - 0.12324194358063092*I, 0.46739967179143294 - 6.938893903907228*^-18*I}}
8.25	{{0.5306631333279246 + 2.0816681711721685*^-17*I, -0.05223952972134366 + 0.12340376114719209*I}, {-0.05223952972134366 - 0.12340376114719209*I, 0.46933686667207436 - 2.0816681711721685*^-17*I}}
8.26	{{0.5287236788137765 + 6.938893903907228*^-18*I, -0.052259956128476115 + 0.12352888811817808*I}, {-0.05225995612847609 - 0.12352888811817808*I, 0.4712763211862224 - 6.938893903907228*^-18*I}}
8.27	{{0.526782540156694 + 2.0816681711721685*^-17*I, -0.05228032565649199 + 0.12361741813523683*I}, {-0.052280325656492044 - 0.12361741813523683*I, 0.47321745984330504 - 2.0816681711721685*^-17*I}}
8.28	{{0.5248402928472493 + 2.0816681711721685*^-17*I, -0.05230063846408947 + 0.12366944484001635*I}, {-0.05230063846408953 - 0.12366944484001635*I, 0.4751597071527496 - 2.0816681711721685*^-17*I}}
8.290000000000001	{{0.5228975123760146 + 1.3877787807814457*^-17*I, -0.05232089470996659 + 0.12368506187416461*I}, {-0.052320894709966675 - 0.12368506187416461*I, 0.47710248762398444 - 1.3877787807814457*^-17*I}}
8.3	{{0.5209547742335625 + 2.0816681711721685*^-17*I, -0.05234109455282149 + 0.12366436287932964*I}, {-0.05234109455282154 - 0.12366436287932964*I, 0.4790452257664366 - 2.0816681711721685*^-17*I}}
8.31	{{0.5190126539700458 + 2.0816681711721685*^-17*I, -0.05236123815135077 + 0.12360744155063177*I}, {-0.05236123815135085 - 0.12360744155063177*I, 0.4809873460299532 - 2.0816681711721685*^-17*I}}
8.32	{{0.517071728515037 + 1.3877787807814457*^-17*I, -0.0523813256631937 + 0.12351441815546817*I}, {-0.05238132566319381 - 0.12351441815546817*I, 0.48292827148496204 - 1.3877787807814457*^-17*I}}
8.33	{{0.5151325571835565 + 2.7755575615628914*^-17*I, -0.052401357243075125 + 0.12338547941987801*I}, {-0.05240135724307521 - 0.12338547941987801*I, 0.4848674428164424 - 2.7755575615628914*^-17*I}}
8.34	{{0.5131956919928952 + 2.7755575615628914*^-17*I, -0.05242133304522348 + 0.12322082202623287*I}, {-0.05242133304522359 - 0.12322082202623287*I, 0.48680430800710395 - 2.7755575615628914*^-17*I}}
8.35	{{0.5112616849603429 + 2.0816681711721685*^-17*I, -0.05244125322386764 + 0.12302064265690421*I}, {-0.05244125322386767 - 0.12302064265690421*I, 0.4887383150396562 - 2.0816681711721685*^-17*I}}
8.36	{{0.50933108810319 + 2.7755575615628914*^-17*I, -0.05246111793323621 + 0.12278513799426356*I}, {-0.05246111793323627 - 0.12278513799426356*I, 0.49066891189680895 - 2.7755575615628914*^-17*I}}
8.370000000000001	{{0.507404453438727 + 2.0816681711721685*^-17*I, -0.05248092732755763 + 0.1225145047206824*I}, {-0.05248092732755763 - 0.1225145047206824*I, 0.49259554656127214 - 2.0816681711721685*^-17*I}}
8.38	{{0.5054823329842443 + 2.7755575615628914*^-17*I, -0.05250068156106058 + 0.12220893951853232*I}, {-0.052500681561060664 - 0.12220893951853232*I, 0.4945176670157546 - 2.7755575615628914*^-17*I}}
8.39	{{0.5035652787570325 + 2.0816681711721685*^-17*I, -0.0525203807879738 + 0.1218686390701848*I}, {-0.05252038078797386 - 0.1218686390701848*I, 0.4964347212429666 - 2.0816681711721685*^-17*I}}
8.4	{{0.5016538427743815 + 2.7755575615628914*^-17*I, -0.05254002516252579 + 0.12149380005801133*I}, {-0.05254002516252579 - 0.12149380005801133*I, 0.4983461572256176 - 2.7755575615628914*^-17*I}}
8.41	{{0.4997485770535819 + 2.7755575615628914*^-17*I, -0.05255961483894522 + 0.12108461916438347*I}, {-0.05255961483894531 - 0.12108461916438347*I, 0.5002514229464172 - 2.7755575615628914*^-17*I}}
8.42	{{0.49785003322456156 + 2.0816681711721685*^-17*I, -0.05257914997096888 + 0.12064130577568921*I}, {-0.05257914997096888 - 0.12064130577568921*I, 0.5021499667754373 - 2.0816681711721685*^-17*I}}
8.43	{{0.49595873997897166 + 2.7755575615628914*^-17*I, -0.052598630709495664 + 0.12016413179205959*I}, {-0.05259863070949572 - 0.12016413179205959*I, 0.5040412600210273 - 2.7755575615628914*^-17*I}}
8.44	{{0.49407521012524214 + 2.7755575615628914*^-17*I, -0.052618057204411706 + 0.11965338741402949*I}, {-0.05261805720441179 - 0.11965338741402949*I, 0.5059247898747569 - 2.7755575615628914*^-17*I}}
8.45	{{0.4921999563535838 + 4.163336342344337*^-17*I, -0.05263742960560172 + 0.11910936281084541*I}, {-0.052637429605601804 - 0.11910936281084541*I, 0.5078000436464153 - 4.163336342344337*^-17*I}}
8.46	{{0.490333491354207 + 2.7755575615628914*^-17*I, -0.05265674806295076 + 0.11853234815175379*I}, {-0.05265674806295073 - 0.11853234815175379*I, 0.5096665086457921 - 2.7755575615628914*^-17*I}}
8.47	{{0.48847632781732303 + 2.7755575615628914*^-17*I, -0.052676012726343535 + 0.11792263360600129*I}, {-0.05267601272634351 - 0.11792263360600129*I, 0.511523672182676 - 2.7755575615628914*^-17*I}}
8.48	{{0.48662897843314235 + 2.7755575615628914*^-17*I, -0.05269522374566479 + 0.11728050934283434*I}, {-0.05269522374566482 - 0.11728050934283434*I, 0.5133710215668568 - 2.7755575615628914*^-17*I}}
8.49	{{0.4847919558918756 + 3.469446951953614*^-17*I, -0.05271438127079961 + 0.11660626553149944*I}, {-0.05271438127079961 - 0.11660626553149944*I, 0.5152080441081234 - 3.469446951953614*^-17*I}}
8.5	{{0.48296577288373366 + 2.7755575615628914*^-17*I, -0.05273348545163267 + 0.11590019234124306*I}, {-0.0527334854516327 - 0.11590019234124306*I, 0.5170342271162655 - 2.7755575615628914*^-17*I}}
8.51	{{0.48115094209892706 + 2.7755575615628914*^-17*I, -0.052752536438049 + 0.11516257994131174*I}, {-0.052752536438049 - 0.11516257994131174*I, 0.518849057901072 - 2.7755575615628914*^-17*I}}
8.52	{{0.47934797801410556 + 2.7755575615628914*^-17*I, -0.052771534379902535 + 0.11439372077228194*I}, {-0.05277153437990259 - 0.11439372077228194*I, 0.5206520219858936 - 2.7755575615628914*^-17*I}}
8.53	{{0.4775573756690853 + 4.163336342344337*^-17*I, -0.05279047942502679 + 0.11359395098304666*I}, {-0.05279047942502679 - 0.11359395098304666*I, 0.5224426243309138 - 4.163336342344337*^-17*I}}
8.540000000000001	{{0.4757795930473191 + 4.163336342344337*^-17*I, -0.052809371718953724 + 0.11276364498820772*I}, {-0.052809371718953835 - 0.11276364498820772*I, 0.52422040695268 - 4.163336342344337*^-17*I}}
8.55	{{0.4740150860052862 + 2.7755575615628914*^-17*I, -0.052828211407116826 + 0.11190317842967447*I}, {-0.052828211407116826 - 0.11190317842967447*I, 0.5259849139947129 - 2.7755575615628914*^-17*I}}
8.56	{{0.47226431039946476 + 4.163336342344337*^-17*I, -0.052846998634949516 + 0.11101292694935577*I}, {-0.052846998634949516 - 0.11101292694935577*I, 0.5277356896005343 - 4.163336342344337*^-17*I}}
8.57	{{0.4705277220863336 + 2.0816681711721685*^-17*I, -0.052865733547885096 + 0.11009326618916065*I}, {-0.052865733547885124 - 0.11009326618916065*I, 0.5294722779136655 - 2.0816681711721685*^-17*I}}
8.58	{{0.46880577692237113 + 2.7755575615628914*^-17*I, -0.052884416291356984 + 0.10914457179099817*I}, {-0.052884416291357095 - 0.10914457179099817*I, 0.531194223077628 - 2.7755575615628914*^-17*I}}
8.59	{{0.4670989307640561 + 3.469446951953614*^-17*I, -0.052903047010798676 + 0.10816721939677734*I}, {-0.05290304701079865 - 0.10816721939677734*I, 0.532901069235943 - 3.469446951953614*^-17*I}}
8.6	{{0.465407639467867 + 2.7755575615628914*^-17*I, -0.05292162585164342 + 0.10716158464840718*I}, {-0.05292162585164345 - 0.10716158464840718*I, 0.5345923605321321 - 2.7755575615628914*^-17*I}}
8.61	{{0.4637323588902824 + 3.469446951953614*^-17*I, -0.052940152959324666 + 0.10612804318779673*I}, {-0.052940152959324666 - 0.10612804318779673*I, 0.5362676411097167 - 3.469446951953614*^-17*I}}
8.620000000000001	{{0.46207354488778074 + 2.7755575615628914*^-17*I, -0.052958628479275766 + 0.1050669706568548*I}, {-0.05295862847927585 - 0.1050669706568548*I, 0.5379264551122183 - 2.7755575615628914*^-17*I}}
8.63	{{0.46043165342424475 + 2.7755575615628914*^-17*I, -0.05297705255691809 + 0.10397874322456346*I}, {-0.052977052556918175 - 0.10397874322456346*I, 0.5395683465757544 - 2.7755575615628914*^-17*I}}
8.64	{{0.45880712445366023 + 2.7755575615628914*^-17*I, -0.052995425336229446 + 0.1028637684243511*I}, {-0.05299542533622953 - 0.1028637684243511*I, 0.5411928755463389 - 2.7755575615628914*^-17*I}}
8.65	{{0.45720034837460444 + 3.469446951953614*^-17*I, -0.05301374695841299 + 0.10172249356345031*I}, {-0.053013746958413044 - 0.10172249356345031*I, 0.5427996516253946 - 3.469446951953614*^-17*I}}
8.66	{{0.45561170707236087 + 3.469446951953614*^-17*I, -0.05303201756435863 + 0.10055536725229991*I}, {-0.05303201756435863 - 0.10055536725229991*I, 0.5443882929276382 - 3.469446951953614*^-17*I}}
8.67	{{0.4540415824322128 + 2.7755575615628914*^-17*I, -0.053050237294956365 + 0.0993628381013386*I}, {-0.05305023729495645 - 0.0993628381013386*I, 0.5459584175677863 - 2.7755575615628914*^-17*I}}
8.68	{{0.4524903563394439 + 2.7755575615628914*^-17*I, -0.05306840629109619 + 0.09814535472100513*I}, {-0.05306840629109627 - 0.09814535472100513*I, 0.5475096436605551 - 2.7755575615628914*^-17*I}}
8.69	{{0.4509584106793375 + 2.7755575615628914*^-17*I, -0.053086524693668036 + 0.09690336572173827*I}, {-0.053086524693668063 - 0.09690336572173827*I, 0.5490415893206616 - 2.7755575615628914*^-17*I}}
8.700000000000001	{{0.4494461273371769 + 2.0816681711721685*^-17*I, -0.05310459264356182 + 0.09563731971397654*I}, {-0.05310459264356182 - 0.09563731971397654*I, 0.5505538726628222 - 2.0816681711721685*^-17*I}}
8.71	{{0.447953888198246 + 2.7755575615628914*^-17*I, -0.053122610281667565 + 0.09434766530815913*I}, {-0.05312261028166759 - 0.09434766530815913*I, 0.5520461118017532 - 2.7755575615628914*^-17*I}}
8.72	{{0.4464820751478281 + 2.7755575615628914*^-17*I, -0.05314057774887512 + 0.09303485111472459*I}, {-0.05314057774887515 - 0.09303485111472459*I, 0.5535179248521711 - 2.7755575615628914*^-17*I}}
8.73	{{0.44503107007120657 + 2.7755575615628914*^-17*I, -0.05315849518607452 + 0.09169932574411165*I}, {-0.05315849518607452 - 0.09169932574411165*I, 0.5549689299287925 - 2.7755575615628914*^-17*I}}
8.74	{{0.443601254853665 + 1.3877787807814457*^-17*I, -0.053176362734155685 + 0.09034153780675908*I}, {-0.05317636273415571 - 0.09034153780675908*I, 0.5563987451463343 - 1.3877787807814457*^-17*I}}
8.75	{{0.44219300528218886 + 4.163336342344337*^-17*I, -0.05319418053352526 + 0.08896194688176266*I}, {-0.05319418053352526 - 0.08896194688176266*I, 0.5578069947178101 - 4.163336342344337*^-17*I}}
8.76	{{0.4408066440470342 + 2.7755575615628914*^-17*I, -0.05321194872172222 + 0.0875610512259493*I}, {-0.053211948721722246 - 0.0875610512259493*I, 0.5591933559529649 - 2.7755575615628914*^-17*I}}
8.77	{{0.4394424678733089 + 2.7755575615628914*^-17*I, -0.05322966743523641 + 0.08613935304150531*I}, {-0.05322966743523638 - 0.08613935304150531*I, 0.5605575321266903 - 2.7755575615628914*^-17*I}}
8.78	{{0.4381007733519825 + 2.7755575615628914*^-17*I, -0.053247336810556045 + 0.08469735438044682*I}, {-0.053247336810556045 - 0.08469735438044682*I, 0.5618992266480166 - 2.7755575615628914*^-17*I}}
8.790000000000001	{{0.43678185707402467 + 2.7755575615628914*^-17*I, -0.053264956984169776 + 0.08323555729478964*I}, {-0.053264956984169776 - 0.08323555729478964*I, 0.5632181429259744 - 2.7755575615628914*^-17*I}}
8.8	{{0.4354860156304057 + 2.7755575615628914*^-17*I, -0.05328252809256592 + 0.08175446383655041*I}, {-0.053282528092565895 - 0.08175446383655041*I, 0.5645139843695934 - 2.7755575615628914*^-17*I}}
8.81	{{0.4342135456120949 + 3.469446951953614*^-17*I, -0.05330005027223286 + 0.08025457605774497*I}, {-0.05330005027223278 - 0.08025457605774497*I, 0.5657864543879041 - 3.469446951953614*^-17*I}}
8.82	{{0.43296474361006226 + 3.469446951953614*^-17*I, -0.05331752365965897 + 0.07873639601038943*I}, {-0.05331752365965908 - 0.07873639601038943*I, 0.5670352563899368 - 3.469446951953614*^-17*I}}
8.83	{{0.43173990621527725 + 3.469446951953614*^-17*I, -0.053334948391332765 + 0.07720042574649985*I}, {-0.05333494839133274 - 0.07720042574649985*I, 0.5682600937847218 - 3.469446951953614*^-17*I}}
8.84	{{0.4305393300187098 + 3.469446951953614*^-17*I, -0.05335232460374259 + 0.07564716731809237*I}, {-0.05335232460374262 - 0.07564716731809237*I, 0.5694606699812893 - 3.469446951953614*^-17*I}}
8.85	{{0.42936331161132957 + 3.469446951953614*^-17*I, -0.05336965243337685 + 0.07407712277718309*I}, {-0.05336965243337688 - 0.07407712277718309*I, 0.5706366883886694 - 3.469446951953614*^-17*I}}
8.86	{{0.4282121464945817 + 3.469446951953614*^-17*I, -0.0533869320166421 + 0.07249079644717069*I}, {-0.05338693201664213 - 0.07249079644717069*I, 0.5717878535054174 - 3.469446951953614*^-17*I}}
8.870000000000001	{{0.42708609046434187 + 4.163336342344337*^-17*I, -0.053404163487934864 + 0.07088871788805981*I}, {-0.053404163487934864 - 0.07088871788805981*I, 0.5729139095356572 - 4.163336342344337*^-17*I}}
8.88	{{0.42598535010391214 + 3.469446951953614*^-17*I, -0.05342134697957432 + 0.06927142333121705*I}, {-0.053421346979574236 - 0.06927142333121705*I, 0.574014649896087 - 3.469446951953614*^-17*I}}
8.89	{{0.42491012899421965 + 3.469446951953614*^-17*I, -0.05343848262378473 + 0.0676394475327877*I}, {-0.053438482623784755 - 0.0676394475327877*I, 0.5750898710057795 - 3.469446951953614*^-17*I}}
8.9	{{0.423860630716192 + 3.469446951953614*^-17*I, -0.05345557055279049 + 0.0659933252489173*I}, {-0.05345557055279049 - 0.0659933252489173*I, 0.5761393692838072 - 3.469446951953614*^-17*I}}
8.91	{{0.42283705885075645 + 3.469446951953614*^-17*I, -0.05347261089881605 + 0.06433359123575136*I}, {-0.05347261089881605 - 0.06433359123575136*I, 0.5771629411492426 - 3.469446951953614*^-17*I}}
8.92	{{0.4218396169788405 + 3.469446951953614*^-17*I, -0.05348960379408557 + 0.0626607802494355*I}, {-0.053489603794085516 - 0.0626607802494355*I, 0.5781603830211586 - 3.469446951953614*^-17*I}}
8.93	{{0.4208685086813715 + 3.469446951953614*^-17*I, -0.05350654937082344 + 0.06097542704611522*I}, {-0.05350654937082344 - 0.06097542704611522*I, 0.5791314913186275 - 3.469446951953614*^-17*I}}
8.94	{{0.41992393753927704 + 3.469446951953614*^-17*I, -0.053523447761254145 + 0.0592780663819361*I}, {-0.05352344776125406 - 0.0592780663819361*I, 0.5800760624607221 - 3.469446951953614*^-17*I}}
8.950000000000001	{{0.4190061071334841 + 3.8163916471489756*^-17*I, -0.05354029909760169 + 0.05756923301304337*I}, {-0.05354029909760161 - 0.05756923301304337*I, 0.5809938928665149 - 3.8163916471489756*^-17*I}}
8.96	{{0.4181152210449207 + 3.8163916471489756*^-17*I, -0.05355710351209067 + 0.05584946169558319*I}, {-0.0535571035120907 - 0.05584946169558319*I, 0.5818847789550783 - 3.8163916471489756*^-17*I}}
8.97	{{0.417251482850495 + 3.8163916471489756*^-17*I, -0.05357386113694462 + 0.05411928723826123*I}, {-0.05357386113694457 - 0.05411928723826123*I, 0.5827485171495039 - 3.8163916471489756*^-17*I}}
8.98	{{0.41641507655771925 + 3.8163916471489756*^-17*I, -0.05359057210346421 + 0.05237925602425604*I}, {-0.053590572103464185 - 0.05237925602425604*I, 0.5835849234422799 - 3.8163916471489756*^-17*I}}
8.99	{{0.4156061219274859 + 4.5102810375396984*^-17*I, -0.05360723654023658 + 0.05062991964209318*I}, {-0.053607236540236525 - 0.05062991964209318*I, 0.5843938780725131 - 4.5102810375396984*^-17*I}}
9.	{{0.4148247255764677 + 3.469446951953614*^-17*I, -0.05362385457535512 + 0.048871824389889296*I}, {-0.05362385457535512 - 0.048871824389889296*I, 0.5851752744235313 - 3.469446951953614*^-17*I}}
9.01	{{0.4140709941213371 + 3.8163916471489756*^-17*I, -0.05364042633691338 + 0.04710551656576101*I}, {-0.053640426336913405 - 0.04710551656576101*I, 0.5859290058786619 - 3.8163916471489756*^-17*I}}
9.02	{{0.41334503417876656 + 3.8163916471489756*^-17*I, -0.05365695195300471 + 0.045331542467824934*I}, {-0.05365695195300474 - 0.045331542467824934*I, 0.5866549658212326 - 3.8163916471489756*^-17*I}}
9.03	{{0.4126469523654285 + 3.8163916471489756*^-17*I, -0.05367343155172247 + 0.043550448394197736*I}, {-0.05367343155172244 - 0.043550448394197736*I, 0.5873530476345705 - 3.8163916471489756*^-17*I}}
9.040000000000001	{{0.41197685529799555 + 3.8163916471489756*^-17*I, -0.05368986526116035 + 0.04176278064299571*I}, {-0.05368986526116026 - 0.04176278064299571*I, 0.5880231447020035 - 3.8163916471489756*^-17*I}}
9.05	{{0.41133484959314043 + 3.8163916471489756*^-17*I, -0.05370625320941147 + 0.03996908551233612*I}, {-0.05370625320941136 - 0.03996908551233612*I, 0.5886651504068586 - 3.8163916471489756*^-17*I}}
9.06	{{0.41072104186753544 + 3.8163916471489756*^-17*I, -0.053722595524569455 + 0.038169909300335286*I}, {-0.05372259552456937 - 0.038169909300335286*I, 0.5892789581324636 - 3.8163916471489756*^-17*I}}
9.07	{{0.4101355387378532 + 3.8163916471489756*^-17*I, -0.05373889233472767 + 0.036365798305109845*I}, {-0.05373889233472762 - 0.036365798305109845*I, 0.5898644612621459 - 3.8163916471489756*^-17*I}}
9.08	{{0.40957844682076616 + 3.8163916471489756*^-17*I, -0.053755143767979574 + 0.034557298824776414*I}, {-0.05375514376797952 - 0.034557298824776414*I, 0.5904215531792328 - 3.8163916471489756*^-17*I}}
9.09	{{0.40904986689238304 + 3.8163916471489756*^-17*I, -0.053771349952169534 + 0.032744960379292753*I}, {-0.05377134995216942 - 0.032744960379292753*I, 0.5909501331076161 - 3.8163916471489756*^-17*I}}
9.1	{{0.4085498418339404 + 3.9898639947466563*^-17*I, -0.05378751101274057 + 0.030929334280770972*I}, {-0.053787511012740485 - 0.030929334280770972*I, 0.5914501581660587 - 3.9898639947466563*^-17*I}}
9.11	{{0.4080783814829224 + 3.642919299551295*^-17*I, -0.05380362707379843 + 0.0291109583630094*I}, {-0.05380362707379838 - 0.0291109583630094*I, 0.5919216185170767 - 3.642919299551295*^-17*I}}
9.120000000000001	{{0.4076354952939107 + 3.9898639947466563*^-17*I, -0.05381969825943467 + 0.027290369709271074*I}, {-0.053819698259434556 - 0.027290369709271074*I, 0.5923645047060884 - 3.9898639947466563*^-17*I}}
9.13	{{0.40722119272148716 + 3.469446951953614*^-17*I, -0.053835724693740844 + 0.025468105402819963*I}, {-0.05383572469374087 - 0.025468105402819963*I, 0.5927788072785118 - 3.469446951953614*^-17*I}}
9.14	{{0.40683548322023344 + 3.2959746043559335*^-17*I, -0.053851706500808644 + 0.02364470252691909*I}, {-0.05385170650080856 - 0.02364470252691909*I, 0.5931645167797657 - 3.2959746043559335*^-17*I}}
9.15	{{0.4064783762447311 + 3.469446951953614*^-17*I, -0.053867643804729415 + 0.021820698164831797*I}, {-0.053867643804729415 - 0.021820698164831797*I, 0.5935216237552678 - 3.469446951953614*^-17*I}}
9.16	{{0.406149881249562 + 3.469446951953614*^-17*I, -0.053883536729594755 + 0.019996629399821424*I}, {-0.05388353672959473 - 0.019996629399821424*I, 0.593850118750437 - 3.469446951953614*^-17*I}}
9.17	{{0.4058500076893078 + 3.2959746043559335*^-17*I, -0.053899385399496375 + 0.018173033315151313*I}, {-0.05389938539949629 - 0.018173033315151313*I, 0.5941499923106912 - 3.2959746043559335*^-17*I}}
9.18	{{0.40557876501855017 + 3.122502256758253*^-17*I, -0.053915189938525704 + 0.0163504469940848*I}, {-0.05391518993852562 - 0.0163504469940848*I, 0.5944212349814489 - 3.122502256758253*^-17*I}}
9.19	{{0.40533616269187067 + 3.0357660829594124*^-17*I, -0.05393095047077426 + 0.014529407519885233*I}, {-0.05393095047077423 - 0.014529407519885233*I, 0.5946638373081283 - 3.0357660829594124*^-17*I}}
9.200000000000001	{{0.40512220947855626 + 3.122502256758253*^-17*I, -0.05394666712030918 + 0.012710452526566761*I}, {-0.0539466671203091 - 0.012710452526566761*I, 0.5948777905214429 - 3.122502256758253*^-17*I}}
9.21	{{0.4049368779074929 + 2.949029909160572*^-17*I, -0.05396234000975031 + 0.010894118815095227*I}, {-0.0539623400097502 - 0.010894118815095229*I, 0.5950631220925062 - 2.862293735361732*^-17*I}}
9.22	{{0.4047800877739015 + 2.7755575615628914*^-17*I, -0.05397796925949916 + 0.00908091953812114*I}, {-0.0539779692594991 - 0.009080919538121141*I, 0.5952199122260975 - 2.7755575615628914*^-17*I}}
9.23	{{0.404651754795211 + 2.905661822261152*^-17*I, -0.05399355498977054 + 0.007271362946544204*I}, {-0.05399355498977049 - 0.0072713629465442076*I, 0.595348245204788 - 2.905661822261152*^-17*I}}
9.24	{{0.40455179468884983 + 2.862293735361732*^-17*I, -0.05400909732077916 + 0.005465957291264135*I}, {-0.054009097320779076 - 0.0054659572912641365*I, 0.5954482053111492 - 2.8189256484623115*^-17*I}}
9.25	{{0.4044801231722466 + 2.7972416050126014*^-17*I, -0.054024596372739486 + 0.0036652108231806403*I}, {-0.05402459637273943 - 0.003665210823180641*I, 0.5955198768277525 - 2.7755575615628914*^-17*I}}
9.26	{{0.40443665596282974 + 2.677979366039196*^-17*I, -0.054040052265866306 + 0.0018696317931934285*I}, {-0.05404005226586622 - 0.0018696317931934296*I, 0.5955633440371693 - 2.688821387764051*^-17*I}}
9.27	{{0.40442130877802807 + 2.688821387764051*^-17*I, -0.054055465120374235 + 0.00007972845220221368*I}, {-0.054055465120374235 - 0.0000797284522022149*I, 0.5955786912219709 - 2.6894990141218544*^-17*I}}
9.28	{{0.40443399733527013 + 2.6346112791397758*^-17*I, -0.05407083505647814 - 0.0017039909488932954*I}, {-0.05407083505647803 + 0.001703990948893294*I, 0.5955660026647289 - 2.6346112791397758*^-17*I}}
9.290000000000001	{{0.40447463735198436 + 2.6020852139652106*^-17*I, -0.054086162194392384 - 0.0034810181591937044*I}, {-0.05408616219439233 + 0.003481018159193703*I, 0.5955253626480146 - 2.6237692574149207*^-17*I}}
9.3	{{0.4045431445455995 + 2.6020852139652106*^-17*I, -0.05410144665433181 - 0.00525084492779867*I}, {-0.05410144665433175 + 0.005250844927798669*I, 0.5954568554543995 - 2.6020852139652106*^-17*I}}
9.31	{{0.404639434633544 + 2.5153490401663703*^-17*I, -0.054116688556510945 - 0.007012963003808799*I}, {-0.05411668855651086 + 0.007012963003808799*I, 0.5953605653664549 - 2.5153490401663703*^-17*I}}
9.32	{{0.40476340883399553 + 2.42861286636753*^-17*I, -0.054131888020601426 - 0.008766864962560997*I}, {-0.05413188802060137 + 0.008766864962560997*I, 0.5952365911660034 - 2.42861286636753*^-17*I}}
9.33	{{0.4049149099356967 + 2.42861286636753*^-17*I, -0.05414704516377647 - 0.010512072576569382*I}, {-0.05414704516377633 + 0.010512072576569382*I, 0.5950850900643023 - 2.42861286636753*^-17*I}}
9.34	{{0.40509376668436875 + 2.5153490401663703*^-17*I, -0.05416216010249475 - 0.01224812416924257*I}, {-0.054162160102494694 + 0.01224812416924257*I, 0.5949062333156303 - 2.5153490401663703*^-17*I}}
9.35	{{0.40529980783668706 + 2.42861286636753*^-17*I, -0.054177232953215304 - 0.013974558097041321*I}, {-0.05417723295321519 + 0.013974558097041321*I, 0.5947001921633119 - 2.42861286636753*^-17*I}}
9.36	{{0.4055328621493265 + 2.2551405187698492*^-17*I, -0.054192263832396864 - 0.015690912716426392*I}, {-0.05419226383239678 + 0.015690912716426392*I, 0.5944671378506723 - 2.2551405187698492*^-17*I}}
9.370000000000001	{{0.40579275837896256 + 2.42861286636753*^-17*I, -0.05420725285649847 - 0.01739672638385885*I}, {-0.054207252856498356 + 0.01739672638385885*I, 0.5942072416210364 - 2.42861286636753*^-17*I}}
9.38	{{0.4060793252822701 + 2.2551405187698492*^-17*I, -0.054222200141978816 - 0.019091537455798842*I}, {-0.05422220014197876 + 0.019091537455798842*I, 0.5939206747177288 - 2.2551405187698492*^-17*I}}
9.39	{{0.40639239161592444 + 2.2551405187698492*^-17*I, -0.054237105805296865 - 0.020774884288707426*I}, {-0.054237105805296726 + 0.020774884288707426*I, 0.5936076083840744 - 2.2551405187698492*^-17*I}}
9.4	{{0.4067317861366007 + 2.2551405187698492*^-17*I, -0.05425196996291154 - 0.022446305239045374*I}, {-0.05425196996291137 + 0.022446305239045374*I, 0.5932682138633982 - 2.2551405187698492*^-17*I}}
9.41	{{0.407097337600974 + 2.0816681711721685*^-17*I, -0.05426679273128146 - 0.024105338663273426*I}, {-0.05426679273128132 + 0.024105338663273426*I, 0.592902662399025 - 2.0816681711721685*^-17*I}}
9.42	{{0.4074888747657196 + 2.2551405187698492*^-17*I, -0.054281574226865775 - 0.025751522917852356*I}, {-0.054281574226865636 + 0.025751522917852356*I, 0.5925111252342795 - 2.2551405187698492*^-17*I}}
9.43	{{0.40790622116393915 + 2.0816681711721685*^-17*I, -0.0542963145659176 - 0.027384398290214634*I}, {-0.05429631456591755 + 0.027384398290214634*I, 0.5920937788360598 - 2.0816681711721685*^-17*I}}
9.44	{{0.4083491500792543 + 1.734723475976807*^-17*I, -0.05431101386248963 - 0.02900353609279832*I}, {-0.05431101386248954 + 0.02900353609279832*I, 0.5916508499207447 - 1.734723475976807*^-17*I}}
9.450000000000001	{{0.4088174155774573 + 2.0816681711721685*^-17*I, -0.05432567222956178 - 0.030608532434756454*I}, {-0.05432567222956164 + 0.030608532434756454*I, 0.5911825844225417 - 2.0816681711721685*^-17*I}}
9.46	{{0.40931077278735284 + 1.734723475976807*^-17*I, -0.05434028978013644 - 0.032198984099329725*I}, {-0.05434028978013633 + 0.032198984099329725*I, 0.5906892272126463 - 1.734723475976807*^-17*I}}
9.47	{{0.40982897683774583 + 1.3877787807814457*^-17*I, -0.054354866627216336 - 0.03377448786975971*I}, {-0.054354866627216225 + 0.03377448786975971*I, 0.5901710231622531 - 1.3877787807814457*^-17*I}}
9.48	{{0.4103717828574415 + 1.3877787807814457*^-17*I, -0.05436940288380404 - 0.035334640529287656*I}, {-0.054369402883803986 + 0.035334640529287656*I, 0.5896282171425575 - 1.3877787807814457*^-17*I}}
9.49	{{0.41093894597524483 + 1.3877787807814457*^-17*I, -0.054383898662902136 - 0.036879038861154845*I}, {-0.05438389866290205 + 0.036879038861154845*I, 0.5890610540247543 - 1.3877787807814457*^-17*I}}
9.5	{{0.41153022131996064 + 1.3877787807814457*^-17*I, -0.05439835407751317 - 0.03840727964860254*I}, {-0.05439835407751309 + 0.03840727964860254*I, 0.5884697786800384 - 1.3877787807814457*^-17*I}}
9.51	{{0.4121453640203941 + 1.3877787807814457*^-17*I, -0.05441276924063976 - 0.039918959674872016*I}, {-0.05441276924063976 + 0.039918959674872016*I, 0.5878546359796051 - 1.3877787807814457*^-17*I}}
9.52	{{0.4127841292053499 + 1.0408340855860843*^-17*I, -0.0544271442652845 - 0.041413675723204535*I}, {-0.05442714426528439 + 0.041413675723204535*I, 0.5872158707946491 - 1.0408340855860843*^-17*I}}
9.53	{{0.41344627128036593 + 1.3877787807814457*^-17*I, -0.05444147926442852 - 0.04289102463179833*I}, {-0.05444147926442844 + 0.04289102463179833*I, 0.5865537287196331 - 1.3877787807814457*^-17*I}}
9.540000000000001	{{0.4141315180840398 + 1.0408340855860843*^-17*I, -0.054455774349854186 - 0.0443506231924051*I}, {-0.0544557743498541 + 0.0443506231924051*I, 0.5858684819159594 - 1.0408340855860843*^-17*I}}
9.55	{{0.4148395665774687 + 6.938893903907228*^-18*I, -0.054470029631537326 - 0.04579212926922602*I}, {-0.05447002963153724 + 0.04579212926922602*I, 0.5851604334225303 - 6.938893903907228*^-18*I}}
9.56	{{0.415570112322854 + 1.0408340855860843*^-17*I, -0.05448424521930503 - 0.04721520549355289*I}, {-0.05448424521930495 + 0.04721520549355289*I, 0.5844298876771451 - 1.0408340855860843*^-17*I}}
9.57	{{0.4163228508823965 + 1.0408340855860843*^-17*I, -0.05449842122298426 - 0.048619514496677285*I}, {-0.054498421222984206 + 0.048619514496677285*I, 0.5836771491176026 - 1.0408340855860843*^-17*I}}
9.58	{{0.4170974778182974 + 6.938893903907228*^-18*I, -0.05451255775240213 - 0.05000471890989076*I}, {-0.05451255775240205 + 0.05000471890989076*I, 0.5829025221817017 - 6.938893903907228*^-18*I}}
9.59	{{0.4178936886927578 + 3.469446951953614*^-18*I, -0.054526654917385536 - 0.051370481364484855*I}, {-0.05452665491738545 + 0.051370481364484855*I, 0.5821063113072413 - 3.469446951953614*^-18*I}}
9.6	{{0.4187111790679787 + 6.938893903907228*^-18*I, -0.054540712827761545 - 0.052716464491751144*I}, {-0.05454071282776146 + 0.052716464491751144*I, 0.5812888209320204 - 6.938893903907228*^-18*I}}
9.61	{{0.4195496445061611 + 3.469446951953614*^-18*I, -0.054554731593357164 - 0.05404233092298118*I}, {-0.05455473159335705 + 0.05404233092298118*I, 0.580450355493838 - 3.469446951953614*^-18*I}}
9.620000000000001	{{0.4204087805695063 + 3.469446951953614*^-18*I, -0.054568711323999486 - 0.05534774328946675*I}, {-0.05456871132399932 + 0.05534774328946675*I, 0.5795912194304929 - 3.469446951953614*^-18*I}}
9.63	{{0.42128828276893315 + 0.*I, -0.05458265212951449 - 0.056632364212633665*I}, {-0.05458265212951441 + 0.056632364212633665*I, 0.5787117172310661 + 0.*I}}
9.64	{{0.42218783107657704 + 0.*I, -0.054596554119006546 - 0.05789587013404081*I}, {-0.054596554119006435 + 0.05789587013404081*I, 0.5778121689234222 + 0.*I}}
9.65	{{0.42310707524954183 + 0.*I, -0.054610417399564126 - 0.05913798672735119*I}, {-0.05461041739956407 + 0.05913798672735119*I, 0.5768929247504573 + 0.*I}}
9.66	{{0.42404566249804676 + 0.*I, -0.05462424207792807 - 0.06035845032373431*I}, {-0.05462424207792799 + 0.06035845032373431*I, 0.5759543375019522 + 0.*I}}
9.67	{{0.4250032400323108 + 3.469446951953614*^-18*I, -0.05463802826083891 - 0.061556997254359716*I}, {-0.054638028260838856 + 0.061556997254359716*I, 0.5749967599676883 - 3.469446951953614*^-18*I}}
9.68	{{0.42597945506255297 + 0.*I, -0.054651776055037404 - 0.06273336385039692*I}, {-0.05465177605503735 + 0.06273336385039692*I, 0.5740205449374461 + 0.*I}}
9.69	{{0.42697395479899225 + 0.*I, -0.05466548556726422 - 0.06388728644301545*I}, {-0.054665485567264194 + 0.06388728644301545*I, 0.5730260452010068 + 0.*I}}
9.700000000000001	{{0.42798638645184794 + 0.*I, -0.05467915690426012 - 0.06501850136338501*I}, {-0.05467915690426006 + 0.06501850136338501*I, 0.5720136135481512 + 0.*I}}
9.71	{{0.42901639723133855 + 0.*I, -0.05469279017276557 - 0.06612674494267475*I}, {-0.05469279017276546 + 0.06612674494267475*I, 0.5709836027686606 + 0.*I}}
9.72	{{0.43006363434768347 + 0.*I, -0.05470638547952153 - 0.06721175351205438*I}, {-0.05470638547952145 + 0.06721175351205438*I, 0.5699363656523156 + 0.*I}}
9.73	{{0.4311277450111015 + 0.*I, -0.05471994293126847 - 0.06827326340269342*I}, {-0.05471994293126847 + 0.06827326340269342*I, 0.5688722549888976 + 0.*I}}
9.74	{{0.43220836897312753 + 0.*I, -0.054733462634384084 - 0.06931101888736765*I}, {-0.054733462634383945 + 0.06931101888736765*I, 0.5677916310268717 + 0.*I}}
9.75	{{0.4333051205469172 + 0.*I, -0.05474694469327385 - 0.07032481528053293*I}, {-0.05474694469327385 + 0.07032481528053293*I, 0.566694879453082 + 0.*I}}
9.76	{{0.4344176108498513 + 0.*I, -0.05476038921167942 - 0.07131446791589202*I}, {-0.05476038921167936 + 0.07131446791589202*I, 0.5655823891501478 + 0.*I}}
9.77	{{0.43554545105157194 - 6.938893903907228*^-18*I, -0.05477379629334175 - 0.07227979216920005*I}, {-0.05477379629334167 + 0.07227979216920005*I, 0.5644545489484271 + 6.938893903907228*^-18*I}}
9.78	{{0.4366882523217213 + 0.*I, -0.05478716604200212 - 0.0732206034162121*I}, {-0.05478716604200201 + 0.0732206034162121*I, 0.5633117476782779 + 0.*I}}
9.790000000000001	{{0.4378456258299416 - 6.938893903907228*^-18*I, -0.05480049856140143 - 0.07413671703268346*I}, {-0.054800498561401345 + 0.07413671703268346*I, 0.5621543741700575 + 6.938893903907228*^-18*I}}
9.8	{{0.43901718274587453 + 0.*I, -0.054813793955280826 - 0.07502794839436887*I}, {-0.05481379395528074 + 0.07502794839436887*I, 0.5609828172541244 + 0.*I}}
9.81	{{0.4402025342391627 - 6.938893903907228*^-18*I, -0.0548270523273815 - 0.07589411287702363*I}, {-0.05482705232738144 + 0.07589411287702363*I, 0.5597974657608362 + 6.938893903907228*^-18*I}}
9.82	{{0.441401291479448 - 6.938893903907228*^-18*I, -0.054840273781444404 - 0.07673502585640282*I}, {-0.05484027378144435 + 0.07673502585640282*I, 0.558598708520551 + 6.938893903907228*^-18*I}}
9.83	{{0.44261306563637265 - 6.938893903907228*^-18*I, -0.0548534584212107 - 0.07755050270826158*I}, {-0.054853458421210644 + 0.07755050270826158*I, 0.5573869343636264 + 6.938893903907228*^-18*I}}
9.84	{{0.44383746484079767 - 6.938893903907228*^-18*I, -0.0548666063502711 - 0.07834036248965859*I}, {-0.05486660635027102 + 0.07834036248965859*I, 0.5561625351592014 + 6.938893903907228*^-18*I}}
9.85	{{0.44507407949154226 - 6.938893903907228*^-18*I, -0.05487971767052707 - 0.07910447039823248*I}, {-0.05487971767052702 + 0.07910447039823248*I, 0.5549259205084568 + 6.938893903907228*^-18*I}}
9.86	{{0.44632249728529755 - 6.938893903907228*^-18*I, -0.05489279248282081 - 0.07984272304369697*I}, {-0.05489279248282078 + 0.07984272304369697*I, 0.5536775027147015 + 6.938893903907228*^-18*I}}
9.870000000000001	{{0.4475823062913671 - 1.3877787807814457*^-17*I, -0.05490583088797796 - 0.08055501763677057*I}, {-0.054905830887977874 + 0.08055501763677057*I, 0.552417693708632 + 1.3877787807814457*^-17*I}}
9.88	{{0.44885309457905376 - 6.938893903907228*^-18*I, -0.05491883298682443 - 0.08124125138817143*I}, {-0.05491883298682437 + 0.08124125138817143*I, 0.5511469054209452 + 6.938893903907228*^-18*I}}
9.89	{{0.4501344502176612 - 1.3877787807814457*^-17*I, -0.054931798880185956 - 0.08190132150861805*I}, {-0.0549317988801859 + 0.08190132150861805*I, 0.5498655497823379 + 1.3877787807814457*^-17*I}}
9.9	{{0.4514259612764928 - 1.3877787807814457*^-17*I, -0.05494472866888822 - 0.08253512520882886*I}, {-0.054944728668888276 + 0.08253512520882886*I, 0.5485740387235063 + 1.3877787807814457*^-17*I}}
9.91	{{0.452727215824852 - 1.3877787807814457*^-17*I, -0.05495762245375724 - 0.08314255969952224*I}, {-0.054957622453757154 + 0.08314255969952224*I, 0.547272784175147 + 1.3877787807814457*^-17*I}}
9.92	{{0.4540378019320422 - 1.3877787807814457*^-17*I, -0.05497048033561863 - 0.0837235221914166*I}, {-0.05497048033561855 + 0.0837235221914166*I, 0.5459621980679569 + 1.3877787807814457*^-17*I}}
9.93	{{0.4553573076673666 - 1.3877787807814457*^-17*I, -0.05498330241529825 - 0.08427790989523033*I}, {-0.054983302415298196 + 0.08427790989523033*I, 0.5446426923326324 + 1.3877787807814457*^-17*I}}
9.94	{{0.456685320112583 - 1.3877787807814457*^-17*I, -0.05499608879357762 - 0.0848056212259081*I}, {-0.05499608879357756 + 0.0848056212259081*I, 0.543314679887416 + 1.3877787807814457*^-17*I}}
9.950000000000001	{{0.4580214161612144 - 1.3877787807814457*^-17*I, -0.05500883956996247 - 0.08530659104955357*I}, {-0.05500883956996236 + 0.08530659104955357*I, 0.5419785838387846 + 1.3877787807814457*^-17*I}}
9.96	{{0.4593651728467998 - 2.0816681711721685*^-17*I, -0.055021554842521386 - 0.08578079630329077*I}, {-0.055021554842521386 + 0.08578079630329077*I, 0.5406348271531994 + 2.0816681711721685*^-17*I}}
9.97	{{0.4607161683399761 - 2.0816681711721685*^-17*I, -0.05503423470924676 - 0.08622821625889468*I}, {-0.05503423470924676 + 0.08622821625889468*I, 0.539283831660023 + 2.0816681711721685*^-17*I}}
9.98	{{0.4620739808113804 - 2.0816681711721685*^-17*I, -0.05504687926813115 - 0.08664883018814012*I}, {-0.055046879268131094 + 0.08664883018814012*I, 0.5379260191886186 + 2.0816681711721685*^-17*I}}
9.99	{{0.4634381884316496 - 1.3877787807814457*^-17*I, -0.055059488617166974 - 0.087042617362802*I}, {-0.055059488617166946 + 0.087042617362802*I, 0.5365618115683495 + 1.3877787807814457*^-17*I}}
10.	{{0.46480836937142067 - 1.3877787807814457*^-17*I, -0.0550720628543466 - 0.08740955705465517*I}, {-0.055072062854346515 + 0.08740955705465517*I, 0.5351916306285783 + 1.3877787807814457*^-17*I}}
10.01	{{0.46618410180133046 - 2.0816681711721685*^-17*I, -0.05508460207766236 - 0.08774962853547452*I}, {-0.05508460207766233 + 0.08774962853547452*I, 0.5338158981986686 + 2.0816681711721685*^-17*I}}
10.02	{{0.46756496389201596 - 2.0816681711721685*^-17*I, -0.05509710638510676 - 0.0880628110770349*I}, {-0.05509710638510679 + 0.0880628110770349*I, 0.5324350361079832 + 2.0816681711721685*^-17*I}}
10.03	{{0.46895053381411406 - 2.0816681711721685*^-17*I, -0.05510957587467241 - 0.08834908395111116*I}, {-0.05510957587467241 + 0.08834908395111116*I, 0.5310494661858851 + 2.0816681711721685*^-17*I}}
10.040000000000001	{{0.47034038954544594 - 3.469446951953614*^-17*I, -0.0551220106443458 - 0.0886084266132906*I}, {-0.05512201064434569 + 0.0886084266132906*I, 0.5296596104545532 + 3.469446951953614*^-17*I}}
10.05	{{0.47173410433844487 - 2.0816681711721685*^-17*I, -0.055134410791278315 - 0.08884084332106529*I}, {-0.05513441079127823 + 0.08884084332106529*I, 0.5282658956615542 + 2.0816681711721685*^-17*I}}
10.06	{{0.4731312565256613 - 3.469446951953614*^-17*I, -0.055146776410915865 - 0.08904638743479387*I}, {-0.05514677641091581 + 0.08904638743479387*I, 0.5268687434743379 + 3.469446951953614*^-17*I}}
10.07	{{0.47453142740017246 - 2.7755575615628914*^-17*I, -0.05515910759849724 - 0.08922511804315929*I}, {-0.055159107598497154 + 0.08922511804315929*I, 0.5254685725998266 + 2.7755575615628914*^-17*I}}
10.08	{{0.47593419825505595 - 3.469446951953614*^-17*I, -0.055171404449261 - 0.08937709423484438*I}, {-0.055171404449260886 + 0.08937709423484438*I, 0.5240658017449431 + 3.469446951953614*^-17*I}}
10.09	{{0.47733915038338914 - 2.7755575615628914*^-17*I, -0.05518366705844591 - 0.08950237509853211*I}, {-0.05518366705844591 + 0.08950237509853211*I, 0.52266084961661 + 2.7755575615628914*^-17*I}}
10.1	{{0.47874586507824957 - 2.7755575615628914*^-17*I, -0.05519589552129067 - 0.08960101972290531*I}, {-0.0551958955212907 + 0.08960101972290531*I, 0.5212541349217495 + 2.7755575615628914*^-17*I}}
10.11	{{0.48015392363271464 - 1.3877787807814457*^-17*I, -0.055208089933034 - 0.08967308719664689*I}, {-0.05520808993303397 + 0.08967308719664689*I, 0.5198460763672844 + 1.3877787807814457*^-17*I}}
10.120000000000001	{{0.48156290733986207 - 2.7755575615628914*^-17*I, -0.055220250388914455 - 0.08971863660843978*I}, {-0.05522025038891437 + 0.08971863660843978*I, 0.5184370926601369 + 2.7755575615628914*^-17*I}}
10.13	{{0.48297239749276877 - 3.469446951953614*^-17*I, -0.05523237698417094 - 0.08973772704696681*I}, {-0.05523237698417088 + 0.08973772704696681*I, 0.5170276025072302 + 3.469446951953614*^-17*I}}
10.14	{{0.48438197538451255 - 2.0816681711721685*^-17*I, -0.05524446981404196 - 0.08973041760091094*I}, {-0.05524446981404188 + 0.08973041760091094*I, 0.5156180246154864 + 2.0816681711721685*^-17*I}}
10.15	{{0.48579122080766135 - 1.3877787807814457*^-17*I, -0.05525652897330732 - 0.08969678148678215*I}, {-0.05525652897330724 + 0.08969678148678215*I, 0.5142087791923375 + 1.3877787807814457*^-17*I}}
10.16	{{0.48719972380274035 - 2.0816681711721685*^-17*I, -0.05526855455496202 - 0.0896369421550792*I}, {-0.055268554554961935 + 0.0896369421550792*I, 0.5128002761972587 + 2.0816681711721685*^-17*I}}
10.17	{{0.4886070812703425 - 2.7755575615628914*^-17*I, -0.055280546651568174 - 0.08955103394312912*I}, {-0.05528054665156809 + 0.08955103394312912*I, 0.5113929187296565 + 2.7755575615628914*^-17*I}}
10.18	{{0.49001289011143845 - 2.7755575615628914*^-17*I, -0.055292505355688276 - 0.08943919118808889*I}, {-0.055292505355688276 + 0.08943919118808889*I, 0.5099871098885606 + 2.7755575615628914*^-17*I}}
10.19	{{0.4914167472269989 - 3.469446951953614*^-17*I, -0.05530443075988464 - 0.0893015482271155*I}, {-0.0553044307598847 + 0.0893015482271155*I, 0.5085832527730002 + 3.469446951953614*^-17*I}}
10.200000000000001	{{0.4928182495179947 - 2.7755575615628914*^-17*I, -0.05531632295671962 - 0.0891382393973659*I}, {-0.05531632295671954 + 0.0891382393973659*I, 0.5071817504820044 + 2.7755575615628914*^-17*I}}
10.21	{{0.49421699388539597 - 2.7755575615628914*^-17*I, -0.055328182038755475 - 0.08894939903599713*I}, {-0.05532818203875542 + 0.08894939903599713*I, 0.5057830061146031 + 2.7755575615628914*^-17*I}}
10.22	{{0.49561257723017355 - 2.7755575615628914*^-17*I, -0.055340008098554716 - 0.08873516148016618*I}, {-0.05534000809855466 + 0.08873516148016618*I, 0.5043874227698255 + 2.7755575615628914*^-17*I}}
10.23	{{0.4970045964532982 - 2.7755575615628914*^-17*I, -0.05535180122867947 - 0.08849566106703*I}, {-0.055351801228679526 + 0.08849566106703*I, 0.5029954035467009 + 2.7755575615628914*^-17*I}}
10.24	{{0.4983926484557404 - 2.7755575615628914*^-17*I, -0.05536356152169228 - 0.08823103213374558*I}, {-0.05536356152169225 + 0.08823103213374558*I, 0.5016073515442587 + 2.7755575615628914*^-17*I}}
10.25	{{0.49977632742497385 - 2.7755575615628914*^-17*I, -0.0553752890701365 - 0.08794141100554162*I}, {-0.05537528907013653 + 0.08794141100554162*I, 0.5002236725750252 + 2.7755575615628914*^-17*I}}
10.26	{{0.5011552395129137 - 2.7755575615628914*^-17*I, -0.055386983965076436 - 0.08762697479020572*I}, {-0.055386983965076464 + 0.08762697479020572*I, 0.49884476048708537 + 2.7755575615628914*^-17*I}}
10.27	{{0.5025290108364197 - 2.7755575615628914*^-17*I, -0.05539864629630489 - 0.08728793066795455*I}, {-0.05539864629630484 + 0.08728793066795455*I, 0.49747098916357946 + 2.7755575615628914*^-17*I}}
10.28	{{0.5038972680263416 - 2.7755575615628914*^-17*I, -0.05541027615359145 - 0.08692448629507385*I}, {-0.05541027615359145 + 0.08692448629507385*I, 0.49610273197365756 + 2.7755575615628914*^-17*I}}
10.290000000000001	{{0.5052596377135301 - 2.7755575615628914*^-17*I, -0.05542187362670581 - 0.08653684932784926*I}, {-0.05542187362670581 + 0.08653684932784926*I, 0.494740362286469 + 2.7755575615628914*^-17*I}}
10.3	{{0.5066157465288349 - 2.7755575615628914*^-17*I, -0.05543343880541762 - 0.08612522742256665*I}, {-0.05543343880541765 + 0.08612522742256665*I, 0.4933842534711642 + 2.7755575615628914*^-17*I}}
10.31	{{0.5079652211031065 - 2.7755575615628914*^-17*I, -0.05544497177949653 - 0.08568982823551166*I}, {-0.055444971779496505 + 0.08568982823551166*I, 0.49203477889689284 + 2.7755575615628914*^-17*I}}
10.32	{{0.5093076880671947 - 2.7755575615628914*^-17*I, -0.05545647263871206 - 0.08523085942297004*I}, {-0.05545647263871209 + 0.08523085942297004*I, 0.4906923119328045 + 2.7755575615628914*^-17*I}}
10.33	{{0.51064277405195 - 2.7755575615628914*^-17*I, -0.05546794147283396 - 0.0847485286412275*I}, {-0.05546794147283396 + 0.0847485286412275*I, 0.4893572259480491 + 2.7755575615628914*^-17*I}}
10.34	{{0.5119701056882225 - 2.7755575615628914*^-17*I, -0.05547937837163172 - 0.08424304354656977*I}, {-0.05547937837163175 + 0.08424304354656977*I, 0.48802989431177657 + 2.7755575615628914*^-17*I}}
10.35	{{0.5132893096068625 - 2.7755575615628914*^-17*I, -0.05549078342487512 - 0.08371461179528256*I}, {-0.055490783424875095 + 0.08371461179528256*I, 0.48671069039313664 + 2.7755575615628914*^-17*I}}
10.36	{{0.5146000124380545 - 2.7755575615628914*^-17*I, -0.05550215672233366 - 0.08316344104437869*I}, {-0.05550215672233366 + 0.08316344104437869*I, 0.4853999875619445 + 2.7755575615628914*^-17*I}}
10.370000000000001	{{0.5159018436064866 - 2.7755575615628914*^-17*I, -0.05551349835323907 - 0.08258975575290149*I}, {-0.05551349835323907 + 0.08258975575290149*I, 0.4840981563935125 + 2.7755575615628914*^-17*I}}
10.38	{{0.5171944626032422 - 2.7755575615628914*^-17*I, -0.055524808404895265 - 0.08199382509338153*I}, {-0.055524808404895265 + 0.08199382509338153*I, 0.4828055373967569 + 2.7755575615628914*^-17*I}}
10.39	{{0.5184775408281299 - 3.469446951953614*^-17*I, -0.05553608696417689 - 0.08137592416179318*I}, {-0.05553608696417689 + 0.08137592416179318*I, 0.4815224591718693 + 3.469446951953614*^-17*I}}
10.4	{{0.5197507496809578 - 2.7755575615628914*^-17*I, -0.0555473341179584 - 0.08073632805411089*I}, {-0.0555473341179584 + 0.08073632805411089*I, 0.4802492503190413 + 2.7755575615628914*^-17*I}}
10.41	{{0.5210137605615344 - 2.7755575615628914*^-17*I, -0.0555585499531146 - 0.08007531186630917*I}, {-0.0555585499531146 + 0.08007531186630917*I, 0.47898623943846474 + 2.7755575615628914*^-17*I}}
10.42	{{0.5222662448696678 - 2.7755575615628914*^-17*I, -0.055569734556520034 - 0.07939315069436245*I}, {-0.055569734556520034 + 0.07939315069436245*I, 0.47773375513033145 + 2.7755575615628914*^-17*I}}
10.43	{{0.5235078740051662 - 2.7755575615628914*^-17*I, -0.055580888015049346 - 0.07869011963424523*I}, {-0.055580888015049346 + 0.07869011963424523*I, 0.4764921259948329 + 2.7755575615628914*^-17*I}}
10.44	{{0.5247383193678379 - 2.7755575615628914*^-17*I, -0.05559201041557724 - 0.07796649378193195*I}, {-0.05559201041557724 + 0.07796649378193195*I, 0.47526168063216123 + 2.7755575615628914*^-17*I}}
10.450000000000001	{{0.5259572523574914 - 2.7755575615628914*^-17*I, -0.05560310184497813 - 0.07722254823339697*I}, {-0.05560310184497816 + 0.07722254823339697*I, 0.47404274764250776 + 2.7755575615628914*^-17*I}}
10.46	{{0.5271643443739347 - 2.7755575615628914*^-17*I, -0.055614162390126926 - 0.076458558084615*I}, {-0.0556141623901269 + 0.076458558084615*I, 0.4728356556260646 + 2.7755575615628914*^-17*I}}
10.47	{{0.5283592668169759 - 2.7755575615628914*^-17*I, -0.055625192137898044 - 0.0756747984315604*I}, {-0.055625192137898016 + 0.0756747984315604*I, 0.4716407331830233 + 2.7755575615628914*^-17*I}}
10.48	{{0.5295416909924375 - 2.7755575615628914*^-17*I, -0.055636191175155975 - 0.07487154489678235*I}, {-0.055636191175155975 + 0.07487154489678235*I, 0.4704583090075618 + 2.7755575615628914*^-17*I}}
10.49	{{0.530711301028353 - 2.7755575615628914*^-17*I, -0.05564715958782471 - 0.07404909784331788*I}, {-0.05564715958782476 + 0.07404909784331788*I, 0.46928869897164616 + 2.7755575615628914*^-17*I}}
10.5	{{0.5318678183504484 - 2.7755575615628914*^-17*I, -0.055658097460149936 - 0.07320778568471142*I}, {-0.05565809746014991 + 0.07320778568471142*I, 0.4681321816495507 + 2.7755575615628914*^-17*I}}
10.51	{{0.533010970351879 - 2.7755575615628914*^-17*I, -0.0556690048762046 - 0.07234793734061744*I}, {-0.0556690048762046 + 0.07234793734061744*I, 0.46698902964812017 + 2.7755575615628914*^-17*I}}
10.52	{{0.5341404844258006 - 2.7755575615628914*^-17*I, -0.055679881920061514 - 0.07146988173069045*I}, {-0.05567988192006154 + 0.07146988173069045*I, 0.4658595155741986 + 2.7755575615628914*^-17*I}}
10.53	{{0.5352560879653688 - 2.7755575615628914*^-17*I, -0.055690728675793916 - 0.07057394777458496*I}, {-0.055690728675793916 + 0.07057394777458496*I, 0.4647439120346304 + 2.7755575615628914*^-17*I}}
10.540000000000001	{{0.5363575083637393 - 2.7755575615628914*^-17*I, -0.055701545227474614 - 0.06966046439195529*I}, {-0.055701545227474614 + 0.06966046439195529*I, 0.4636424916362599 + 2.7755575615628914*^-17*I}}
10.55	{{0.5374444730140674 - 2.7755575615628914*^-17*I, -0.05571233165917669 - 0.06872976050245627*I}, {-0.05571233165917669 + 0.06872976050245627*I, 0.46255552698593183 + 2.7755575615628914*^-17*I}}
10.56	{{0.5385167093095089 - 2.7755575615628914*^-17*I, -0.05572308805497311 - 0.06778216502574222*I}, {-0.05572308805497306 + 0.06778216502574222*I, 0.46148329069049043 + 2.7755575615628914*^-17*I}}
10.57	{{0.5395739446432193 - 2.7755575615628914*^-17*I, -0.055733814498936884 - 0.06681800688146766*I}, {-0.055733814498936884 + 0.06681800688146766*I, 0.46042605535677994 + 2.7755575615628914*^-17*I}}
10.58	{{0.5406159064083543 - 2.7755575615628914*^-17*I, -0.05574451107514092 - 0.06583761498928709*I}, {-0.05574451107514092 + 0.06583761498928709*I, 0.459384093591645 + 2.7755575615628914*^-17*I}}
10.59	{{0.5416423219980695 - 2.7755575615628914*^-17*I, -0.05575517786765832 - 0.06484131826885497*I}, {-0.05575517786765835 + 0.06484131826885497*I, 0.4583576780019297 + 2.7755575615628914*^-17*I}}
10.6	{{0.5426529194696467 - 2.7755575615628914*^-17*I, -0.05576581496049704 - 0.06382944799886463*I}, {-0.055765814960496984 + 0.06382944799886463*I, 0.4573470805303526 + 2.7755575615628914*^-17*I}}
10.61	{{0.54364745439863 - 2.7755575615628914*^-17*I, -0.055776422436323136 - 0.06280236176414329*I}, {-0.055776422436323164 + 0.06280236176414329*I, 0.45635254560136906 + 2.7755575615628914*^-17*I}}
10.620000000000001	{{0.5446257167010937 - 2.42861286636753*^-17*I, -0.055787000376546575 - 0.061760427880130905*I}, {-0.055787000376546575 + 0.061760427880130905*I, 0.4553742832989054 + 2.42861286636753*^-17*I}}
10.63	{{0.5455874983216931 - 2.7755575615628914*^-17*I, -0.05579754886252891 - 0.060704013906196286*I}, {-0.055797548862528884 + 0.060704013906196286*I, 0.45441250167830627 + 2.7755575615628914*^-17*I}}
10.64	{{0.5465325912050839 - 2.7755575615628914*^-17*I, -0.05580806797563179 - 0.05963348740170765*I}, {-0.05580806797563179 + 0.05963348740170765*I, 0.45346740879491554 + 2.7755575615628914*^-17*I}}
10.65	{{0.547460787295922 - 3.122502256758253*^-17*I, -0.05581855779721692 - 0.05854921592603342*I}, {-0.05581855779721692 + 0.05854921592603342*I, 0.4525392127040775 + 3.122502256758253*^-17*I}}
10.66	{{0.5483718785388632 - 2.42861286636753*^-17*I, -0.055829018408646014 - 0.057451567038542*I}, {-0.055829018408646125 + 0.057451567038542*I, 0.45162812146113623 + 2.42861286636753*^-17*I}}
10.67	{{0.5492656568785631 - 3.122502256758253*^-17*I, -0.05583944989128084 - 0.056340908298601805*I}, {-0.05583944989128087 + 0.056340908298601805*I, 0.45073434312143623 + 3.122502256758253*^-17*I}}
10.68	{{0.5501419142596777 - 2.7755575615628914*^-17*I, -0.05584985232648304 - 0.055217607265581274*I}, {-0.05584985232648307 + 0.055217607265581274*I, 0.4498580857403215 + 2.7755575615628914*^-17*I}}
10.69	{{0.5510004426268629 - 3.122502256758253*^-17*I, -0.05586022579561423 - 0.0540820314988488*I}, {-0.055860225795614254 + 0.0540820314988488*I, 0.44899955737313646 + 3.122502256758253*^-17*I}}
10.700000000000001	{{0.5518410339247743 - 2.42861286636753*^-17*I, -0.05587057038003629 - 0.052934548557772604*I}, {-0.05587057038003629 + 0.052934548557772604*I, 0.448158966075225 + 2.42861286636753*^-17*I}}
10.71	{{0.5526634800980676 - 3.122502256758253*^-17*I, -0.05588088616111073 - 0.0517755260017215*I}, {-0.05588088616111078 + 0.0517755260017215*I, 0.4473365199019318 + 3.122502256758253*^-17*I}}
10.72	{{0.5534675770470519 - 3.122502256758253*^-17*I, -0.05589117322000112 - 0.050605336490740296*I}, {-0.0558911732200012 + 0.050605336490740296*I, 0.44653242295294754 + 3.122502256758253*^-17*I}}
10.73	{{0.554253162168133 - 2.42861286636753*^-17*I, -0.055901431636244725 - 0.049424371746410845*I}, {-0.05590143163624475 + 0.049424371746410845*I, 0.4457468378318663 + 2.42861286636753*^-17*I}}
10.74	{{0.5550200973126679 - 3.122502256758253*^-17*I, -0.05591166148858448 - 0.04823302220586585*I}, {-0.05591166148858451 + 0.04823302220586585*I, 0.44497990268733145 + 3.122502256758253*^-17*I}}
10.75	{{0.5557682446313437 - 2.42861286636753*^-17*I, -0.0559218628557582 - 0.04703167794485669*I}, {-0.0559218628557582 + 0.04703167794485669*I, 0.44423175536865567 + 2.42861286636753*^-17*I}}
10.76	{{0.5564974662748472 - 3.122502256758253*^-17*I, -0.055932035816503745 - 0.045820729039134714*I}, {-0.05593203581650377 + 0.045820729039134714*I, 0.443502533725152 + 3.122502256758253*^-17*I}}
10.77	{{0.557207624393866 - 3.122502256758253*^-17*I, -0.055942180449559065 - 0.044600565564451286*I}, {-0.05594218044955904 + 0.044600565564451286*I, 0.4427923756061334 + 3.122502256758253*^-17*I}}
10.78	{{0.5578985811390869 - 2.7755575615628914*^-17*I, -0.05595229683366176 - 0.04337157759655778*I}, {-0.05595229683366176 + 0.04337157759655778*I, 0.4421014188609125 + 2.7755575615628914*^-17*I}}
10.790000000000001	{{0.5585701986611973 - 3.122502256758253*^-17*I, -0.055962385047549856 - 0.04213415521120534*I}, {-0.05596238504754994 + 0.04213415521120534*I, 0.44142980133880205 + 3.122502256758253*^-17*I}}
10.8	{{0.5592223391108839 - 3.122502256758253*^-17*I, -0.05597244516996114 - 0.04088868848414577*I}, {-0.055972445169961166 + 0.04088868848414577*I, 0.4407776608891154 + 3.122502256758253*^-17*I}}
10.81	{{0.5598548646388344 - 3.122502256758253*^-17*I, -0.055982477279633514 - 0.039635567491130216*I}, {-0.055982477279633625 + 0.039635567491130216*I, 0.4401451353611651 + 3.122502256758253*^-17*I}}
10.82	{{0.5604676373957352 - 3.122502256758253*^-17*I, -0.05599248145530478 - 0.038375182307910066*I}, {-0.055992481455304804 + 0.038375182307910066*I, 0.439532362604264 + 3.122502256758253*^-17*I}}
10.83	{{0.5610605195322742 - 3.122502256758253*^-17*I, -0.05600245777571278 - 0.03710792301023666*I}, {-0.05600245777571275 + 0.03710792301023666*I, 0.438939480467725 + 3.122502256758253*^-17*I}}
10.84	{{0.5616333845379692 - 2.7755575615628914*^-17*I, -0.056012406319156494 - 0.035834186887929644*I}, {-0.05601240631915658 + 0.035834186887929644*I, 0.43836661546203015 + 2.7755575615628914*^-17*I}}
10.85	{{0.5621861544412985 - 2.7755575615628914*^-17*I, -0.05602232716224115 - 0.03455437566737209*I}, {-0.05602232716224123 + 0.03455437566737209*I, 0.43781384555870095 + 2.7755575615628914*^-17*I}}
10.86	{{0.5627187642462521 - 3.469446951953614*^-17*I, -0.05603222038116534 - 0.0332688855888509*I}, {-0.056032220381165315 + 0.0332688855888509*I, 0.4372812357537471 + 3.469446951953614*^-17*I}}
10.870000000000001	{{0.5632311489569057 - 3.122502256758253*^-17*I, -0.05604208605212757 - 0.03197811289157802*I}, {-0.05604208605212757 + 0.03197811289157802*I, 0.4367688510430936 + 3.122502256758253*^-17*I}}
10.88	{{0.5637232435773339 - 2.949029909160572*^-17*I, -0.056051924251326546 - 0.03068245381476612*I}, {-0.05605192425132652 + 0.03068245381476612*I, 0.4362767564226655 + 2.949029909160572*^-17*I}}
10.89	{{0.5641949831116118 - 3.122502256758253*^-17*I, -0.056061735054960704 - 0.029382304597627182*I}, {-0.05606173505496079 + 0.029382304597627182*I, 0.4358050168883876 + 3.122502256758253*^-17*I}}
10.9	{{0.5646463025638144 - 2.949029909160572*^-17*I, -0.05607151853922887 - 0.02807806147937339*I}, {-0.05607151853922887 + 0.02807806147937339*I, 0.4353536974361849 + 2.949029909160572*^-17*I}}
10.91	{{0.565077136938017 - 2.949029909160572*^-17*I, -0.056081274780329426 - 0.02677012069921695*I}, {-0.056081274780329454 + 0.02677012069921695*I, 0.43492286306198236 + 2.949029909160572*^-17*I}}
10.92	{{0.5654874212382945 - 2.949029909160572*^-17*I, -0.05609100385446103 - 0.02545887849637006*I}, {-0.05609100385446114 + 0.02545887849637006*I, 0.4345125787617049 + 2.949029909160572*^-17*I}}
10.93	{{0.5658770904687219 - 2.6020852139652106*^-17*I, -0.05610070583782245 - 0.024144731110044927*I}, {-0.05610070583782245 + 0.024144731110044927*I, 0.43412290953127747 + 2.6020852139652106*^-17*I}}
10.94	{{0.5662460796333745 - 2.7755575615628914*^-17*I, -0.056110380806612126 - 0.022828074779453745*I}, {-0.056110380806612126 + 0.022828074779453745*I, 0.4337539203666249 + 2.7755575615628914*^-17*I}}
10.950000000000001	{{0.5665943239280079 - 2.7755575615628914*^-17*I, -0.05612002883702194 - 0.021509306047614415*I}, {-0.05612002883702194 + 0.021509306047614415*I, 0.4334056760719914 + 2.7755575615628914*^-17*I}}
10.96	{{0.5669217815391319 - 2.6020852139652106*^-17*I, -0.05612965000445924 - 0.02018882640910137*I}, {-0.05612965000445927 + 0.02018882640910137*I, 0.43307821846086747 + 2.6020852139652106*^-17*I}}
10.97	{{0.5672284549570135 - 2.7755575615628914*^-17*I, -0.056139244382832965 - 0.01886702665071033*I}, {-0.05613924438283305 + 0.01886702665071033*I, 0.432771545042986 + 2.7755575615628914*^-17*I}}
10.98	{{0.5675143516929688 - 2.6020852139652106*^-17*I, -0.056148812045884455 - 0.017544293219586414*I}, {-0.05614881204588443 + 0.017544293219586414*I, 0.4324856483070306 + 2.6020852139652106*^-17*I}}
10.99	{{0.5677794792583144 - 2.7755575615628914*^-17*I, -0.05615835306735467 - 0.016221012562874743*I}, {-0.056158353067354755 + 0.016221012562874743*I, 0.43222052074168493 + 2.7755575615628914*^-17*I}}
11.	{{0.5680238451643667 - 2.688821387764051*^-17*I, -0.05616786752098518 - 0.014897571127720433*I}, {-0.05616786752098521 + 0.014897571127720433*I, 0.43197615483563256 + 2.688821387764051*^-17*I}}
11.01	{{0.568247456922442 - 2.6020852139652106*^-17*I, -0.056177355480517055 - 0.01357435536126861*I}, {-0.05617735548051711 + 0.01357435536126861*I, 0.43175254307755717 + 2.6020852139652106*^-17*I}}
11.02	{{0.5684503220438568 - 2.5153490401663703*^-17*I, -0.05618681701969164 - 0.012251751710664387*I}, {-0.05618681701969169 + 0.012251751710664387*I, 0.43154967795614246 + 2.5153490401663703*^-17*I}}
11.03	{{0.5686324480399274 - 2.42861286636753*^-17*I, -0.056196252212250164 - 0.010930146623052887*I}, {-0.056196252212250136 + 0.010930146623052887*I, 0.43136755196007204 + 2.42861286636753*^-17*I}}
11.040000000000001	{{0.56879384242197 - 2.5153490401663703*^-17*I, -0.056205661131933704 - 0.009609926545578993*I}, {-0.05620566113193379 + 0.009609926545578993*I, 0.43120615757802927 + 2.5153490401663703*^-17*I}}
11.05	{{0.5689345127013011 - 2.42861286636753*^-17*I, -0.05621504385248377 - 0.008291477925388297*I}, {-0.056215043852483826 + 0.008291477925388297*I, 0.4310654872986982 + 2.42861286636753*^-17*I}}
11.06	{{0.5690544663892372 - 2.42861286636753*^-17*I, -0.05622440044764154 - 0.006975187209625683*I}, {-0.056224400447641515 + 0.006975187209625683*I, 0.43094553361076215 + 2.42861286636753*^-17*I}}
11.07	{{0.5691537126565706 - 2.3418766925686896*^-17*I, -0.05623373099109885 - 0.0056614416544209754*I}, {-0.05623373099109885 + 0.0056614416544209754*I, 0.4308462873434288 + 2.3418766925686896*^-17*I}}
11.08	{{0.5692322951714175 - 2.3418766925686896*^-17*I, -0.056243035555407606 - 0.004350624135402061*I}, {-0.056243035555407606 + 0.00435062413540206*I, 0.43076770482858184 + 2.2985086056692694*^-17*I}}
11.09	{{0.5692902895914186 - 2.3635607360183997*^-17*I, -0.05625231421197985 - 0.003043098520314422*I}, {-0.05625231421197993 + 0.003043098520314421*I, 0.43070971040858075 + 2.3635607360183997*^-17*I}}
11.1	{{0.5693277727288436 - 2.2551405187698492*^-17*I, -0.05626156703217877 - 0.0017392265487476708*I}, {-0.05626156703217883 + 0.0017392265487476697*I, 0.43067222727115567 + 2.2551405187698492*^-17*I}}
11.11	{{0.5693448213959624 - 2.2524300133386355*^-17*I, -0.056270794087367626 - 0.00043936996029141995*I}, {-0.0562707940873676 + 0.00043936996029141887*I, 0.4306551786040369 + 2.2524300133386355*^-17*I}}
11.120000000000001	{{0.5693415124050449 - 2.168404344971009*^-17*I, -0.05627999544890927 + 0.0008561095054649522*I}, {-0.05627999544890938 - 0.0008561095054649531*I, 0.4306584875949544 + 2.168404344971009*^-17*I}}
11.13	{{0.5693179225683608 - 2.168404344971009*^-17*I, -0.05628917118816723 + 0.002146850108931375*I}, {-0.05628917118816726 - 0.002146850108931376*I, 0.43068207743163855 + 2.168404344971009*^-17*I}}
11.14	{{0.5692741286981798 - 2.0383000842727483*^-17*I, -0.05629832137650437 + 0.003432490110518465*I}, {-0.05629832137650442 - 0.003432490110518466*I, 0.43072587130181944 + 2.0383000842727483*^-17*I}}
11.15	{{0.569210207606772 - 2.0383000842727483*^-17*I, -0.05630744608528393 + 0.0047126677706366155*I}, {-0.056307446085283985 - 0.004712667770636617*I, 0.43078979239322734 + 2.0383000842727483*^-17*I}}
11.16	{{0.569126236106407 - 1.951563910473908*^-17*I, -0.056316545385869055 + 0.005987021349696215*I}, {-0.05631654538586911 - 0.005987021349696215*I, 0.43087376389359233 + 1.951563910473908*^-17*I}}
11.17	{{0.5690222910093546 - 1.951563910473908*^-17*I, -0.05632561934962277 + 0.00725518910810765*I}, {-0.05632561934962277 - 0.00725518910810765*I, 0.4309777089906447 + 1.951563910473908*^-17*I}}
11.18	{{0.5688984491278848 - 1.9081958235744878*^-17*I, -0.056334668047908376 + 0.008516809306281315*I}, {-0.05633466804790849 - 0.008516809306281315*I, 0.43110155087211455 + 1.9081958235744878*^-17*I}}
11.19	{{0.5687547960627006 - 1.9081958235744878*^-17*I, -0.05634369155180102 + 0.009771522647099315*I}, {-0.056343691551801134 - 0.009771522647099315*I, 0.43124520393729876 + 1.9081958235744878*^-17*I}}
11.200000000000001	{{0.5685914618870407 - 1.9081958235744878*^-17*I, -0.05635268993082038 + 0.011018991331074417*I}, {-0.05635268993082049 - 0.011018991331074417*I, 0.43140853811295865 + 1.9081958235744878*^-17*I}}
11.21	{{0.5684085835960508 - 1.8214596497756474*^-17*I, -0.05636166325416009 + 0.012258888666594778*I}, {-0.0563616632541602 - 0.012258888666594778*I, 0.4315914164039485 + 1.8214596497756474*^-17*I}}
11.22	{{0.5682062976224428 - 1.9081958235744878*^-17*I, -0.05637061159102952 + 0.01349088805114675*I}, {-0.056370611591029574 - 0.01349088805114675*I, 0.4317937023775566 + 1.9081958235744878*^-17*I}}
11.23	{{0.5679847403989279 - 1.9949319973733282*^-17*I, -0.05637953501063797 + 0.014714662882216446*I}, {-0.056379535010638 - 0.014714662882216446*I, 0.43201525960107134 + 1.9949319973733282*^-17*I}}
11.24	{{0.5677440483582179 - 1.9081958235744878*^-17*I, -0.05638843358219503 + 0.01592988655728999*I}, {-0.056388433582195086 - 0.01592988655728999*I, 0.43225595164178143 + 1.9081958235744878*^-17*I}}
11.25	{{0.5674843579330244 - 1.734723475976807*^-17*I, -0.056397307374909944 + 0.017136232473853496*I}, {-0.05639730737491003 - 0.017136232473853496*I, 0.432515642066975 + 1.734723475976807*^-17*I}}
11.26	{{0.5672058055560587 - 1.9081958235744878*^-17*I, -0.056406156457992296 + 0.01833337402939309*I}, {-0.05640615645799227 - 0.01833337402939309*I, 0.43279419444394074 + 1.9081958235744878*^-17*I}}
11.27	{{0.5669085276600325 - 1.734723475976807*^-17*I, -0.05641498090065139 + 0.0195209846213949*I}, {-0.05641498090065136 - 0.0195209846213949*I, 0.4330914723399668 + 1.734723475976807*^-17*I}}
11.28	{{0.5665926606776576 - 1.734723475976807*^-17*I, -0.05642378077209653 + 0.02069873764734503*I}, {-0.05642378077209656 - 0.02069873764734503*I, 0.43340733932234177 + 1.734723475976807*^-17*I}}
11.290000000000001	{{0.5662583426347005 - 1.734723475976807*^-17*I, -0.056432556141492396 + 0.021866306704306816*I}, {-0.05643255614149234 - 0.021866306704306816*I, 0.43374165736529885 + 1.734723475976807*^-17*I}}
11.3	{{0.565905737972953 - 1.734723475976807*^-17*I, -0.056441307077049085 + 0.023023382031168493*I}, {-0.05644130707704917 - 0.023023382031168493*I, 0.4340942620270464 + 1.734723475976807*^-17*I}}
11.31	{{0.5655350318401988 - 1.5612511283791264*^-17*I, -0.056450033646067876 + 0.024169677238868974*I}, {-0.05645003364606799 - 0.024169677238868974*I, 0.4344649681598004 + 1.5612511283791264*^-17*I}}
11.32	{{0.5651464098352644 - 1.5612511283791264*^-17*I, -0.05645873591581385 + 0.025304907483977054*I}, {-0.05645873591581391 - 0.025304907483977054*I, 0.43485359016473485 + 1.5612511283791264*^-17*I}}
11.33	{{0.5647400575569758 - 1.734723475976807*^-17*I, -0.05646741395355215 + 0.026428787923061508*I}, {-0.056467413953552176 - 0.026428787923061508*I, 0.4352599424430236 + 1.734723475976807*^-17*I}}
11.34	{{0.5643161606041589 - 1.734723475976807*^-17*I, -0.05647606782654763 + 0.027541033712691138*I}, {-0.05647606782654763 - 0.027541033712691138*I, 0.43568383939584043 + 1.734723475976807*^-17*I}}
11.35	{{0.5638749045756399 - 1.3877787807814457*^-17*I, -0.05648469760206548 + 0.028641360009434735*I}, {-0.05648469760206559 - 0.028641360009434735*I, 0.43612509542435934 + 1.3877787807814457*^-17*I}}
11.36	{{0.5634164750702452 - 1.3877787807814457*^-17*I, -0.056493303347370905 + 0.029729481969861086*I}, {-0.05649330334737088 - 0.029729481969861086*I, 0.43658352492975416 + 1.3877787807814457*^-17*I}}
11.370000000000001	{{0.5629410576868004 - 1.214306433183765*^-17*I, -0.056501885129728924 + 0.030805114750539167*I}, {-0.056501885129728924 - 0.030805114750539167*I, 0.4370589423131989 + 1.214306433183765*^-17*I}}
11.38	{{0.5624488380241321 - 1.3877787807814457*^-17*I, -0.056510443016404455 + 0.03186797350803739*I}, {-0.056510443016404566 - 0.03186797350803739*I, 0.43755116197586724 + 1.3877787807814457*^-17*I}}
11.39	{{0.5619400020457244 - 1.3877787807814457*^-17*I, -0.05651897707465453 + 0.032917773413144245*I}, {-0.056518977074654614 - 0.032917773413144245*I, 0.4380599979542751 + 1.3877787807814457*^-17*I}}
11.4	{{0.5614147533260649 - 1.3877787807814457*^-17*I, -0.056527487371079044 + 0.033954243214561135*I}, {-0.05652748737107907 - 0.033954243214561135*I, 0.4385852466739344 + 1.3877787807814457*^-17*I}}
11.41	{{0.5608733181562839 - 1.3877787807814457*^-17*I, -0.05653597397116156 + 0.03497714280522196*I}, {-0.05653597397116167 - 0.03497714280522196*I, 0.43912668184371534 + 1.3877787807814457*^-17*I}}
11.42	{{0.5603159240312813 - 1.3877787807814457*^-17*I, -0.056544436940277665 + 0.03598623621001843*I}, {-0.05654443694027772 - 0.03598623621001843*I, 0.439684075968718 + 1.3877787807814457*^-17*I}}
11.43	{{0.5597427984459566 - 1.3877787807814457*^-17*I, -0.056552876343802516 + 0.03698128745384221*I}, {-0.05655287634380257 - 0.03698128745384221*I, 0.4402572015540427 + 1.3877787807814457*^-17*I}}
11.44	{{0.5591541688952097 - 1.3877787807814457*^-17*I, -0.05656129224711154 + 0.037962060561584986*I}, {-0.05656129224711165 - 0.037962060561584986*I, 0.4408458311047896 + 1.3877787807814457*^-17*I}}
11.450000000000001	{{0.5585502628739404 - 1.3877787807814457*^-17*I, -0.056569684715580326 + 0.038928319558138615*I}, {-0.05656968471558027 - 0.038928319558138615*I, 0.4414497371260589 + 1.3877787807814457*^-17*I}}
11.46	{{0.5579313078770487 - 1.734723475976807*^-17*I, -0.05657805381458392 + 0.03987982846839444*I}, {-0.05657805381458403 - 0.03987982846839444*I, 0.4420686921229506 + 1.734723475976807*^-17*I}}
11.47	{{0.5572975313994342 - 1.3877787807814457*^-17*I, -0.05658639960949802 + 0.04081635131724431*I}, {-0.05658639960949807 - 0.04081635131724431*I, 0.44270246860056506 + 1.3877787807814457*^-17*I}}
11.48	{{0.5566491609359969 - 1.734723475976807*^-17*I, -0.05659472216569783 + 0.041737652129579916*I}, {-0.05659472216569786 - 0.041737652129579916*I, 0.4433508390640024 + 1.734723475976807*^-17*I}}
11.49	{{0.5559864239937125 - 1.3877787807814457*^-17*I, -0.05660302154855856 + 0.04264349492684922*I}, {-0.056603021548558646 - 0.04264349492684922*I, 0.44401357600628677 + 1.3877787807814457*^-17*I}}
11.5	{{0.555309558058749 - 1.3877787807814457*^-17*I, -0.05661129782307134 + 0.0435336528427708*I}, {-0.05661129782307134 - 0.0435336528427708*I, 0.44469044194125024 + 1.3877787807814457*^-17*I}}
11.51	{{0.5546188221976969 - 1.3877787807814457*^-17*I, -0.05661955105301292 + 0.04440793532749483*I}, {-0.05661955105301297 - 0.04440793532749483*I, 0.44538117780230235 + 1.3877787807814457*^-17*I}}
11.52	{{0.5539144774847127 - 1.0408340855860843*^-17*I, -0.05662778130192231 + 0.045266160651856874*I}, {-0.05662778130192225 - 0.045266160651856874*I, 0.44608552251528655 + 1.0408340855860843*^-17*I}}
11.53	{{0.5531967849939533 - 1.3877787807814457*^-17*I, -0.05663598863333799 + 0.04610814708669242*I}, {-0.05663598863333802 - 0.04610814708669242*I, 0.446803215006046 + 1.3877787807814457*^-17*I}}
11.540000000000001	{{0.5524660057995752 - 1.3877787807814457*^-17*I, -0.056644173110799056 + 0.04693371290283715*I}, {-0.05664417311079911 - 0.04693371290283715*I, 0.4475339942004241 + 1.3877787807814457*^-17*I}}
11.55	{{0.5517224009757352 - 1.0408340855860843*^-17*I, -0.05665233479784407 + 0.047742676371126294*I}, {-0.05665233479784412 - 0.047742676371126294*I, 0.448277599024264 + 1.0408340855860843*^-17*I}}
11.56	{{0.55096623159659 - 1.3877787807814457*^-17*I, -0.056660473758011975 + 0.04853485576239551*I}, {-0.05666047375801195 - 0.04853485576239551*I, 0.44903376840340914 + 1.3877787807814457*^-17*I}}
11.57	{{0.5501977587362963 - 6.938893903907228*^-18*I, -0.056668590054841345 + 0.04931006934748033*I}, {-0.05666859005484137 - 0.04931006934748033*I, 0.44980224126370283 + 6.938893903907228*^-18*I}}
11.58	{{0.5494172434690109 - 1.0408340855860843*^-17*I, -0.056676683751871154 + 0.050068135397216273*I}, {-0.056676683751871154 - 0.050068135397216273*I, 0.45058275653098834 + 1.0408340855860843*^-17*I}}
11.59	{{0.5486249468688903 - 6.938893903907228*^-18*I, -0.05668475491263994 + 0.05080887218243887*I}, {-0.05668475491264005 - 0.05080887218243887*I, 0.45137505313110904 + 6.938893903907228*^-18*I}}
11.6	{{0.5478211346946167 - 1.0408340855860843*^-17*I, -0.05669280360049744 + 0.05153210309658661*I}, {-0.05669280360049753 - 0.05153210309658661*I, 0.45217886530538254 + 1.0408340855860843*^-17*I}}
11.61	{{0.5470060902969796 - 1.0408340855860843*^-17*I, -0.05670082987763525 + 0.052237688247194144*I}, {-0.05670082987763525 - 0.052237688247194144*I, 0.45299390970301967 + 1.0408340855860843*^-17*I}}
11.620000000000001	{{0.5461800993871411 - 1.0408340855860843*^-17*I, -0.05670883380580766 + 0.05292550365753802*I}, {-0.05670883380580774 - 0.05292550365753802*I, 0.45381990061285826 + 1.0408340855860843*^-17*I}}
11.63	{{0.5453434476122527 - 1.0408340855860843*^-17*I, -0.0567168154467686 + 0.05359542541141607*I}, {-0.056716815446768626 - 0.05359542541141607*I, 0.4546565523877466 + 1.0408340855860843*^-17*I}}
11.64	{{0.5444964206194657 - 1.0408340855860843*^-17*I, -0.056724774862271704 + 0.054247329592626514*I}, {-0.05672477486227179 - 0.054247329592626514*I, 0.45550357938053365 + 1.0408340855860843*^-17*I}}
11.65	{{0.5436393040559311 - 6.938893903907228*^-18*I, -0.05673271211407077 + 0.05488109228496744*I}, {-0.05673271211407083 - 0.05488109228496744*I, 0.45636069594406814 + 6.938893903907228*^-18*I}}
11.66	{{0.5427723835688004 - 1.0408340855860843*^-17*I, -0.056740627263919624 + 0.05549658957223694*I}, {-0.056740627263919624 - 0.05549658957223694*I, 0.4572276164311989 + 1.0408340855860843*^-17*I}}
11.67	{{0.5418959448052247 - 1.0408340855860843*^-17*I, -0.05674852037357189 + 0.05609369753823312*I}, {-0.05674852037357195 - 0.05609369753823312*I, 0.4581040551947745 + 1.0408340855860843*^-17*I}}
11.68	{{0.5410102734123554 - 1.0408340855860843*^-17*I, -0.056756391504781484 + 0.05667229226675406*I}, {-0.05675639150478162 - 0.05667229226675406*I, 0.4589897265876439 + 1.0408340855860843*^-17*I}}
11.69	{{0.5401156550373436 - 3.469446951953614*^-18*I, -0.05676424071930203 + 0.057232249841597846*I}, {-0.05676424071930214 - 0.057232249841597846*I, 0.4598843449626557 + 3.469446951953614*^-18*I}}
11.700000000000001	{{0.539212377193182 - 1.0408340855860843*^-17*I, -0.056772068078811466 + 0.05777344864219945*I}, {-0.056772068078811494 - 0.05777344864219945*I, 0.4607876228068173 + 1.0408340855860843*^-17*I}}
11.71	{{0.5383007392553005 - 6.938893903907228*^-18*I, -0.05677987364401407 + 0.058295799571126516*I}, {-0.05677987364401413 - 0.058295799571126516*I, 0.4616992607446987 + 6.938893903907228*^-18*I}}
11.72	{{0.5373810423219337 - 1.0408340855860843*^-17*I, -0.05678765747494216 + 0.05879923765600159*I}, {-0.05678765747494213 - 0.05879923765600159*I, 0.46261895767806543 + 1.0408340855860843*^-17*I}}
11.73	{{0.5364535871604798 - 6.938893903907228*^-18*I, -0.056795419631614524 + 0.05928369849400198*I}, {-0.05679541963161455 - 0.05928369849400198*I, 0.46354641283951953 + 6.938893903907228*^-18*I}}
11.74	{{0.5355186745383363 - 3.469446951953614*^-18*I, -0.0568031601740501 + 0.059749117682304995*I}, {-0.05680316017405018 - 0.059749117682304995*I, 0.464481325461663 + 3.469446951953614*^-18*I}}
11.75	{{0.5345766052229015 - 6.938893903907228*^-18*I, -0.05681087916226771 + 0.06019543081808793*I}, {-0.05681087916226771 - 0.06019543081808793*I, 0.4654233947770978 + 6.938893903907228*^-18*I}}
11.76	{{0.5336276799815732 - 6.938893903907228*^-18*I, -0.05681857665628631 + 0.060622573498528114*I}, {-0.05681857665628631 - 0.060622573498528114*I, 0.466372320018426 + 6.938893903907228*^-18*I}}
11.77	{{0.5326721995817496 + 0.*I, -0.05682625271612479 + 0.061030481320802854*I}, {-0.056826252716124875 - 0.061030481320802854*I, 0.46732780041824973 + 0.*I}}
11.78	{{0.5317104647908283 + 0.*I, -0.05683390740180194 + 0.06141908988208945*I}, {-0.056833907401802025 - 0.06141908988208945*I, 0.4682895352091708 + 0.*I}}
11.790000000000001	{{0.5307427763762074 + 0.*I, -0.05684154077333678 + 0.06178833477956529*I}, {-0.056841540773336835 - 0.06178833477956529*I, 0.46925722362379174 + 0.*I}}
11.8	{{0.529769435691811 - 6.938893903907228*^-18*I, -0.056849152890727145 + 0.06213815231863838*I}, {-0.05684915289072723 - 0.06213815231863838*I, 0.4702305643081882 + 6.938893903907228*^-18*I}}
11.81	{{0.528790750697985 + 0.*I, -0.056856743813247984 + 0.062468504035092416*I}, {-0.056856743813247956 - 0.062468504035092416*I, 0.4712092493020142 + 0.*I}}
11.82	{{0.5278070286898274 + 0.*I, -0.05686431359928601 + 0.06277938292418764*I}, {-0.056864313599286065 - 0.06277938292418764*I, 0.47219297131017185 + 0.*I}}
11.83	{{0.5268185759977683 + 0.*I, -0.0568718623071742 + 0.0630707839526517*I}, {-0.0568718623071742 - 0.0630707839526517*I, 0.47318142400223095 + 0.*I}}
11.84	{{0.5258256989522379 - 6.938893903907228*^-18*I, -0.056879389995245055 + 0.06334270208721227*I}, {-0.056879389995245166 - 0.06334270208721227*I, 0.4741743010477614 + 6.938893903907228*^-18*I}}
11.85	{{0.5248287038836661 + 0.*I, -0.056886896721831615 + 0.06359513229459698*I}, {-0.056886896721831615 - 0.06359513229459698*I, 0.4751712961163331 + 0.*I}}
11.86	{{0.5238278971224835 + 0.*I, -0.05689438254526641 + 0.06382806954153351*I}, {-0.05689438254526641 - 0.06382806954153351*I, 0.4761721028775158 + 0.*I}}
11.870000000000001	{{0.5228235849991196 + 0.*I, -0.05690184752388233 + 0.06404150879474957*I}, {-0.05690184752388239 - 0.06404150879474957*I, 0.4771764150008796 + 0.*I}}
11.88	{{0.5218160738440052 + 0.*I, -0.05690929171601211 + 0.06423544502097273*I}, {-0.05690929171601211 - 0.06423544502097273*I, 0.47818392615599403 + 0.*I}}
11.89	{{0.5208056699875702 + 0.*I, -0.0569167151799885 + 0.06440987318693067*I}, {-0.0569167151799885 - 0.06440987318693067*I, 0.47919433001242906 + 0.*I}}
11.9	{{0.5197926798611818 + 0.*I, -0.05692411797414193 + 0.06456478835076505*I}, {-0.056924117974141986 - 0.06456478835076505*I, 0.4802073201388174 + 0.*I}}
11.91	{{0.5187774128222911 + 0.*I, -0.056931500156337744 + 0.06470020242656616*I}, {-0.056931500156337744 - 0.06470020242656616*I, 0.48122258717770805 + 0.*I}}
11.92	{{0.5177601738033919 + 0.*I, -0.05693886178340821 + 0.06481616325916494*I}, {-0.05693886178340832 - 0.06481616325916494*I, 0.4822398261966073 + 0.*I}}
11.93	{{0.5167412652920674 + 6.938893903907228*^-18*I, -0.05694620291204752 + 0.064912723260274*I}, {-0.056946202912047494 - 0.064912723260274*I, 0.48325873470793185 - 6.938893903907228*^-18*I}}
11.94	{{0.5157209897759006 + 6.938893903907228*^-18*I, -0.05695352359894937 + 0.0649899348416059*I}, {-0.056953523598949424 - 0.0649899348416059*I, 0.4842790102240986 - 6.938893903907228*^-18*I}}
11.950000000000001	{{0.5146996497424745 + 6.938893903907228*^-18*I, -0.05696082390080798 + 0.06504785041487327*I}, {-0.05696082390080798 - 0.06504785041487327*I, 0.48530035025752477 - 6.938893903907228*^-18*I}}
11.96	{{0.5136775476793725 + 6.938893903907228*^-18*I, -0.056968103874317305 + 0.06508652239178864*I}, {-0.05696810387431739 - 0.06508652239178864*I, 0.4863224523206269 - 6.938893903907228*^-18*I}}
11.97	{{0.5126549860741774 + 6.938893903907228*^-18*I, -0.05697536357617128 + 0.06510600318406459*I}, {-0.056975363576171306 - 0.06510600318406459*I, 0.48734501392582197 - 6.938893903907228*^-18*I}}
11.98	{{0.5116322674144724 + 6.938893903907228*^-18*I, -0.056982603063063936 + 0.06510634520341377*I}, {-0.05698260306306402 - 0.06510634520341377*I, 0.4883677325855269 - 6.938893903907228*^-18*I}}
11.99	{{0.5106096941878406 + 6.938893903907228*^-18*I, -0.05698982239168929 + 0.06508760086154872*I}, {-0.05698982239168934 - 0.06508760086154872*I, 0.4893903058121587 - 6.938893903907228*^-18*I}}
12.	{{0.509587568881865 + 6.938893903907228*^-18*I, -0.05699702161874129 + 0.06504982257018205*I}, {-0.05699702161874129 - 0.06504982257018205*I, 0.49041243111813426 - 6.938893903907228*^-18*I}}
12.01	{{0.5085661970417198 + 6.938893903907228*^-18*I, -0.057004200800853916 + 0.06499306598315277*I}, {-0.057004200800853916 - 0.06499306598315277*I, 0.49143380295827965 - 6.938893903907228*^-18*I}}
12.02	{{0.5075458755374855 + 6.938893903907228*^-18*I, -0.05701135999354945 + 0.06491742442279475*I}, {-0.057011359993549504 - 0.06491742442279475*I, 0.49245412446251374 - 6.938893903907228*^-18*I}}
12.030000000000001	{{0.5065268926330768 + 6.938893903907228*^-18*I, -0.05701849925180641 + 0.06482300814626243*I}, {-0.05701849925180644 - 0.06482300814626243*I, 0.4934731073669225 - 6.938893903907228*^-18*I}}
12.040000000000001	{{0.5055095365848314 + 6.938893903907228*^-18*I, -0.05702561863060274 + 0.06470992741893358*I}, {-0.05702561863060282 - 0.06470992741893358*I, 0.4944904634151679 - 6.938893903907228*^-18*I}}
12.05	{{0.5044940956490869 + 6.938893903907228*^-18*I, -0.057032718184916564 + 0.06457829250618605*I}, {-0.05703271818491654 - 0.06457829250618605*I, 0.49550590435091246 - 6.938893903907228*^-18*I}}
12.06	{{0.5034808580821806 + 6.938893903907228*^-18*I, -0.057039797969725914 + 0.06442821367339757*I}, {-0.05703979796972597 - 0.06442821367339757*I, 0.4965191419178187 - 6.938893903907228*^-18*I}}
12.07	{{0.5024701121404502 + 1.3877787807814457*^-17*I, -0.057046858040009 + 0.06425980118594596*I}, {-0.057046858040009085 - 0.06425980118594596*I, 0.4975298878595491 - 1.3877787807814457*^-17*I}}
12.08	{{0.5014621460802333 + 6.938893903907228*^-18*I, -0.05705389845074382 + 0.06407316530920901*I}, {-0.05705389845074382 - 0.06407316530920901*I, 0.4985378539197659 - 6.938893903907228*^-18*I}}
12.09	{{0.5004572481578675 + 6.938893903907228*^-18*I, -0.05706091925690837 + 0.06386841630856449*I}, {-0.057060919256908454 - 0.06386841630856449*I, 0.4995427518421317 - 6.938893903907228*^-18*I}}
12.1	{{0.4994557066296903 + 1.3877787807814457*^-17*I, -0.057067920513480946 + 0.06364566444939024*I}, {-0.05706792051348092 - 0.06364566444939024*I, 0.5005442933703088 - 1.3877787807814457*^-17*I}}
12.11	{{0.49845780975203935 + 1.3877787807814457*^-17*I, -0.05707490227543935 + 0.06340501999706401*I}, {-0.05707490227543946 - 0.06340501999706401*I, 0.5015421902479599 - 1.3877787807814457*^-17*I}}
12.120000000000001	{{0.49746384584299086 + 1.3877787807814457*^-17*I, -0.057081864597760795 + 0.06314659329684855*I}, {-0.05708186459776082 - 0.06314659329684855*I, 0.5025361541570084 - 1.3877787807814457*^-17*I}}
12.13	{{0.4964741018919717 + 1.3877787807814457*^-17*I, -0.05708880753496348 + 0.06287051197819532*I}, {-0.05708880753496348 - 0.06287051197819532*I, 0.5035258981080275 - 1.3877787807814457*^-17*I}}
12.14	{{0.49548884620861267 + 1.3877787807814457*^-17*I, -0.05709573114041752 + 0.06257693810861362*I}, {-0.05709573114041755 - 0.06257693810861362*I, 0.5045111537913864 - 1.3877787807814457*^-17*I}}
12.15	{{0.49450834129106574 + 1.3877787807814457*^-17*I, -0.05710263546731703 + 0.062266037330135734*I}, {-0.05710263546731703 - 0.062266037330135734*I, 0.5054916587089335 - 1.3877787807814457*^-17*I}}
12.16	{{0.4935328496374827 + 2.0816681711721685*^-17*I, -0.05710952056885624 + 0.06193797528479392*I}, {-0.05710952056885624 - 0.06193797528479392*I, 0.5064671503625167 - 2.0816681711721685*^-17*I}}
12.17	{{0.4925626337460153 + 1.3877787807814457*^-17*I, -0.057116386498229255 + 0.06159291761462042*I}, {-0.05711638649822934 - 0.06159291761462042*I, 0.507437366253984 - 1.3877787807814457*^-17*I}}
12.18	{{0.4915979561148155 + 1.3877787807814457*^-17*I, -0.05712323330863031 + 0.06123102996164752*I}, {-0.057123233308630283 - 0.06123102996164752*I, 0.5084020438851837 - 1.3877787807814457*^-17*I}}
12.19	{{0.49063907924203515 + 1.3877787807814457*^-17*I, -0.05713006105325352 + 0.06085247796790747*I}, {-0.05713006105325355 - 0.06085247796790747*I, 0.509360920757964 - 1.3877787807814457*^-17*I}}
12.200000000000001	{{0.48968626562582607 + 1.3877787807814457*^-17*I, -0.05713686978529317 + 0.06045742727543247*I}, {-0.05713686978529317 - 0.06045742727543247*I, 0.5103137343741732 - 1.3877787807814457*^-17*I}}
12.21	{{0.4887397777643403 + 1.734723475976807*^-17*I, -0.057143659557943316 + 0.06004604352625491*I}, {-0.057143659557943316 - 0.06004604352625491*I, 0.5112602222356588 - 1.734723475976807*^-17*I}}
12.22	{{0.4877998781557297 + 2.0816681711721685*^-17*I, -0.05715043042439821 + 0.059618492362406995*I}, {-0.057150430424398185 - 0.059618492362406995*I, 0.5122001218442696 - 2.0816681711721685*^-17*I}}
12.23	{{0.48686682929814595 + 1.3877787807814457*^-17*I, -0.05715718243785195 + 0.05917493942592098*I}, {-0.05715718243785195 - 0.05917493942592098*I, 0.5131331707018533 - 1.3877787807814457*^-17*I}}
12.24	{{0.48594089383534883 + 1.3877787807814457*^-17*I, -0.05716391565148854 + 0.058715550936991975*I}, {-0.057163915651488595 - 0.058715550936991975*I, 0.5140591061646503 - 1.3877787807814457*^-17*I}}
12.25	{{0.4850223265163107 + 2.0816681711721685*^-17*I, -0.0571706301178567 + 0.05824051461463545*I}, {-0.05717063011785667 - 0.05824051461463545*I, 0.5149776734836884 - 2.0816681711721685*^-17*I}}
12.26	{{0.48411135819789 + 1.3877787807814457*^-17*I, -0.057177325888510405 + 0.05775004186717126*I}, {-0.05717732588851046 - 0.05775004186717126*I, 0.5158886418021092 - 1.3877787807814457*^-17*I}}
12.27	{{0.4832082161286957 + 1.3877787807814457*^-17*I, -0.05718400301491802 + 0.057244344826832584*I}, {-0.05718400301491808 - 0.057244344826832584*I, 0.5167917838713035 - 1.3877787807814457*^-17*I}}
12.280000000000001	{{0.4823131275573366 + 2.0816681711721685*^-17*I, -0.057190661548547655 + 0.05672363562585252*I}, {-0.057190661548547655 - 0.05672363562585252*I, 0.5176868724426626 - 2.0816681711721685*^-17*I}}
12.290000000000001	{{0.481426319732422 + 2.0816681711721685*^-17*I, -0.05719730154086733 + 0.0561881263964644*I}, {-0.05719730154086733 - 0.0561881263964644*I, 0.5185736802675772 - 2.0816681711721685*^-17*I}}
12.3	{{0.4805480199025608 + 2.0816681711721685*^-17*I, -0.05720392304334529 + 0.055638029270901335*I}, {-0.05720392304334529 - 0.055638029270901335*I, 0.5194519800974383 - 2.0816681711721685*^-17*I}}
12.31	{{0.479678455316362 + 2.0816681711721685*^-17*I, -0.05721052610744981 + 0.05507355638139649*I}, {-0.05721052610744981 - 0.05507355638139649*I, 0.5203215446836372 - 2.0816681711721685*^-17*I}}
12.32	{{0.4788178532224344 + 1.3877787807814457*^-17*I, -0.05721711078464872 + 0.05449491986018305*I}, {-0.05721711078464878 - 0.05449491986018305*I, 0.5211821467775648 - 1.3877787807814457*^-17*I}}
12.33	{{0.4779664408693873 + 1.3877787807814457*^-17*I, -0.05722367712641058 + 0.05390233183949418*I}, {-0.05722367712641063 - 0.05390233183949418*I, 0.522033559130612 - 1.3877787807814457*^-17*I}}
12.34	{{0.47712444550582933 + 1.734723475976807*^-17*I, -0.057230225184203176 + 0.05329600445156307*I}, {-0.05723022518420326 - 0.05329600445156307*I, 0.5228755544941699 - 1.734723475976807*^-17*I}}
12.35	{{0.4762920943803697 + 2.0816681711721685*^-17*I, -0.05723675500949488 + 0.05267614982862288*I}, {-0.05723675500949496 - 0.05267614982862288*I, 0.5237079056196295 - 2.0816681711721685*^-17*I}}
12.36	{{0.4754696145601153 + 1.3877787807814457*^-17*I, -0.05724326665371926 + 0.05204298173295647*I}, {-0.057243266653719205 - 0.05204298173295647*I, 0.524530385439884 - 1.3877787807814457*^-17*I}}
12.370000000000001	{{0.47465721652657156 + 1.3877787807814457*^-17*I, -0.057249760167508795 + 0.051396736235432054*I}, {-0.057249760167508795 - 0.051396736235432054*I, 0.5253427834734277 - 1.3877787807814457*^-17*I}}
12.38	{{0.4738550863392237 + 1.734723475976807*^-17*I, -0.05725623560069612 + 0.05073766191692118*I}, {-0.05725623560069612 - 0.05073766191692118*I, 0.5261449136607754 - 1.734723475976807*^-17*I}}
12.39	{{0.473063408302944 + 1.734723475976807*^-17*I, -0.05726269300307951 + 0.05006600701972748*I}, {-0.05726269300307954 - 0.05006600701972748*I, 0.5269365916970552 - 1.734723475976807*^-17*I}}
12.4	{{0.47228236672260493 + 2.0816681711721685*^-17*I, -0.05726913242445689 + 0.04938201978615468*I}, {-0.05726913242445697 - 0.04938201978615468*I, 0.5277176332773943 - 2.0816681711721685*^-17*I}}
12.41	{{0.47151214590307866 + 2.42861286636753*^-17*I, -0.05727555391462666 + 0.04868594845850653*I}, {-0.05727555391462663 - 0.04868594845850653*I, 0.5284878540969205 - 2.42861286636753*^-17*I}}
12.42	{{0.4707529301492377 + 1.734723475976807*^-17*I, -0.057281957523386745 + 0.04797804127908677*I}, {-0.05728195752338672 - 0.04797804127908677*I, 0.5292470698507615 - 1.734723475976807*^-17*I}}
12.43	{{0.4700049037659544 + 2.0816681711721685*^-17*I, -0.057288343300535255 + 0.047258546490199116*I}, {-0.057288343300535255 - 0.047258546490199116*I, 0.529995096234045 - 2.0816681711721685*^-17*I}}
12.44	{{0.4692682510581011 + 2.0816681711721685*^-17*I, -0.057294711295870465 + 0.046527712334147334*I}, {-0.05729471129587044 - 0.046527712334147334*I, 0.5307317489418981 - 2.0816681711721685*^-17*I}}
12.450000000000001	{{0.4685431563305502 + 2.0816681711721685*^-17*I, -0.05730106155919035 + 0.045785787053235015*I}, {-0.0573010615591904 - 0.045785787053235015*I, 0.5314568436694491 - 2.0816681711721685*^-17*I}}
12.46	{{0.4678298038881743 + 2.7755575615628914*^-17*I, -0.057307394140293205 + 0.04503301888976617*I}, {-0.05730739414029329 - 0.04503301888976617*I, 0.5321701961118249 - 2.7755575615628914*^-17*I}}
12.47	{{0.46712837803584556 + 2.42861286636753*^-17*I, -0.057313709088977094 + 0.0442696560860444*I}, {-0.05731370908897712 - 0.0442696560860444*I, 0.5328716219641537 - 2.42861286636753*^-17*I}}
12.48	{{0.4664390616322278 + 2.0816681711721685*^-17*I, -0.0573200064549593 + 0.043495949931731136*I}, {-0.05732000645495927 - 0.043495949931731136*I, 0.5335609383677714 - 2.0816681711721685*^-17*I}}
12.49	{{0.4657620119959524 + 2.0816681711721685*^-17*I, -0.057326286287025574 + 0.042712170490607*I}, {-0.0573262862870256 - 0.042712170490607*I, 0.5342379880040468 - 2.0816681711721685*^-17*I}}
12.5	{{0.4650973654107649 + 2.0816681711721685*^-17*I, -0.05733254863336773 + 0.041918591099522104*I}, {-0.05733254863336776 - 0.041918591099522104*I, 0.5349026345892343 - 2.0816681711721685*^-17*I}}
12.51	{{0.4644452575770005 + 2.0816681711721685*^-17*I, -0.057338793542168115 + 0.041115484689133036*I}, {-0.05733879354216809 - 0.041115484689133036*I, 0.5355547424229988 - 2.0816681711721685*^-17*I}}
12.52	{{0.463805824194994 + 2.0816681711721685*^-17*I, -0.057345021061608936 + 0.04030312419009638*I}, {-0.057345021061608936 - 0.04030312419009638*I, 0.5361941758050053 - 2.0816681711721685*^-17*I}}
12.530000000000001	{{0.4631792009650808 + 2.0816681711721685*^-17*I, -0.057351231239872597 + 0.03948178253306856*I}, {-0.057351231239872597 - 0.03948178253306856*I, 0.5368207990349183 - 2.0816681711721685*^-17*I}}
12.540000000000001	{{0.4625655235875963 + 2.0816681711721685*^-17*I, -0.057357424125141304 + 0.03865173264870647*I}, {-0.057357424125141304 - 0.03865173264870647*I, 0.5374344764124029 - 2.0816681711721685*^-17*I}}
12.55	{{0.46196492776287545 + 2.0816681711721685*^-17*I, -0.057363599765597434 + 0.03781324746766654*I}, {-0.057363599765597434 - 0.03781324746766654*I, 0.5380350722371237 - 2.0816681711721685*^-17*I}}
12.56	{{0.4613775491912535 + 2.0816681711721685*^-17*I, -0.05736975820942322 + 0.03696659992060536*I}, {-0.057369758209423194 - 0.03696659992060536*I, 0.5386224508087456 - 2.0816681711721685*^-17*I}}
12.57	{{0.46080352357306553 + 2.0816681711721685*^-17*I, -0.057375899504801015 + 0.0361120629381795*I}, {-0.05737589950480104 - 0.0361120629381795*I, 0.5391964764269336 - 2.0816681711721685*^-17*I}}
12.58	{{0.46024298660864693 + 2.0816681711721685*^-17*I, -0.05738202369991316 + 0.03524990945104556*I}, {-0.05738202369991316 - 0.03524990945104556*I, 0.5397570133913522 - 2.0816681711721685*^-17*I}}
12.59	{{0.4596960739983327 + 2.0816681711721685*^-17*I, -0.05738813084294189 + 0.034380412389860115*I}, {-0.05738813084294189 - 0.034380412389860115*I, 0.5403039260016664 - 2.0816681711721685*^-17*I}}
12.6	{{0.4591629173149401 + 2.0816681711721685*^-17*I, -0.057394220981915045 + 0.03350384900692239*I}, {-0.057394220981914934 - 0.03350384900692239*I, 0.5408370826850591 - 2.0816681711721685*^-17*I}}
12.61	{{0.4586436155732621 + 2.0816681711721685*^-17*I, -0.05740029416385356 + 0.03262050770050854*I}, {-0.05740029416385359 - 0.03262050770050854*I, 0.5413563844267371 - 2.0816681711721685*^-17*I}}
12.620000000000001	{{0.45813825247115036 + 2.0816681711721685*^-17*I, -0.05740635043537734 + 0.03173067429954709*I}, {-0.05740635043537734 - 0.03173067429954709*I, 0.5418617475288489 - 2.0816681711721685*^-17*I}}
12.63	{{0.4576469116220179 + 2.2551405187698492*^-17*I, -0.05741238984310543 + 0.03083463448300204*I}, {-0.05741238984310543 - 0.03083463448300204*I, 0.5423530883779815 - 2.2551405187698492*^-17*I}}
12.64	{{0.45716967663927777 + 1.9081958235744878*^-17*I, -0.05741841243365653 + 0.029932673929836888*I}, {-0.0574184124336565 - 0.029932673929836888*I, 0.5428303233607213 - 1.9081958235744878*^-17*I}}
12.65	{{0.45670663113634347 + 2.2551405187698492*^-17*I, -0.057424418253649634 + 0.029025078319015317*I}, {-0.057424418253649634 - 0.029025078319015317*I, 0.5432933688636556 - 2.2551405187698492*^-17*I}}
12.66	{{0.45625785872662805 + 2.2551405187698492*^-17*I, -0.05743040734970373 + 0.028112133329500993*I}, {-0.05743040734970367 - 0.028112133329500993*I, 0.5437421412733712 - 2.2551405187698492*^-17*I}}
12.67	{{0.45582344302354455 + 2.2551405187698492*^-17*I, -0.05743637976843757 + 0.027194124640257583*I}, {-0.057436379768437545 - 0.027194124640257583*I, 0.5441765569764546 - 2.2551405187698492*^-17*I}}
12.68	{{0.45540346764050643 + 1.9081958235744878*^-17*I, -0.057442335556470187 + 0.02627133793024876*I}, {-0.05744233555647016 - 0.02627133793024876*I, 0.5445965323594928 - 1.9081958235744878*^-17*I}}
12.69	{{0.4549980161909266 + 2.0816681711721685*^-17*I, -0.05744827476042036 + 0.0253440588784382*I}, {-0.05744827476042039 - 0.0253440588784382*I, 0.5450019838090726 - 2.0816681711721685*^-17*I}}
12.700000000000001	{{0.45460717228821834 + 2.0816681711721685*^-17*I, -0.05745419742690702 + 0.0244125731637894*I}, {-0.05745419742690702 - 0.0244125731637894*I, 0.5453928277117807 - 2.0816681711721685*^-17*I}}
12.71	{{0.45423101954579514 + 2.2551405187698492*^-17*I, -0.05746010360254927 + 0.02347716646526636*I}, {-0.05746010360254919 - 0.02347716646526636*I, 0.5457689804542041 - 2.2551405187698492*^-17*I}}
12.72	{{0.45386963305453276 + 2.0816681711721685*^-17*I, -0.0574659933337055 + 0.02253812911773107*I}, {-0.05746599333370553 - 0.02253812911773107*I, 0.5461303669454665 - 2.0816681711721685*^-17*I}}
12.73	{{0.45352305235563894 + 1.9081958235744878*^-17*I, -0.057471866665725235 + 0.021595752239838784*I}, {-0.057471866665725235 - 0.021595752239838784*I, 0.5464769476443603 - 1.9081958235744878*^-17*I}}
12.74	{{0.4531913077225789 + 2.0816681711721685*^-17*I, -0.05747772364371459 + 0.02065032228048067*I}, {-0.05747772364371456 - 0.02065032228048067*I, 0.5468086922774202 - 2.0816681711721685*^-17*I}}
12.75	{{0.4528744294287938 + 2.0816681711721685*^-17*I, -0.057483564312779845 + 0.019702125687540716*I}, {-0.05748356431277987 - 0.019702125687540716*I, 0.5471255705712054 - 2.0816681711721685*^-17*I}}
12.76	{{0.4525724477477248 + 2.0816681711721685*^-17*I, -0.05748938871802728 + 0.018751448908902926*I}, {-0.05748938871802731 - 0.018751448908902926*I, 0.5474275522522744 - 2.0816681711721685*^-17*I}}
12.77	{{0.4522853929528131 + 1.9081958235744878*^-17*I, -0.05749519690456317 + 0.01779857839245129*I}, {-0.05749519690456309 - 0.01779857839245129*I, 0.5477146070471861 - 1.9081958235744878*^-17*I}}
12.780000000000001	{{0.4520132953174997 + 2.0816681711721685*^-17*I, -0.05750098891749353 + 0.01684380058606964*I}, {-0.057500988917493556 - 0.01684380058606964*I, 0.5479867046824994 - 2.0816681711721685*^-17*I}}
12.790000000000001	{{0.4517561851152261 + 2.0816681711721685*^-17*I, -0.05750676480192482 + 0.015887401937642306*I}, {-0.05750676480192479 - 0.015887401937642306*I, 0.548243814884773 - 2.0816681711721685*^-17*I}}
12.8	{{0.4515140926194332 + 1.9949319973733282*^-17*I, -0.05751252460296319 + 0.014929668895053122*I}, {-0.05751252460296319 - 0.014929668895053122*I, 0.5484859073805661 - 1.9949319973733282*^-17*I}}
12.81	{{0.45128704810356224 + 1.8214596497756474*^-17*I, -0.05751826836571494 + 0.013970887906186075*I}, {-0.05751826836571486 - 0.013970887906186075*I, 0.5487129518964371 - 1.8214596497756474*^-17*I}}
12.82	{{0.4510750818410544 + 1.8214596497756474*^-17*I, -0.057523996135286054 + 0.01301134541892517*I}, {-0.057523996135286054 - 0.01301134541892517*I, 0.548924918158945 - 1.8214596497756474*^-17*I}}
12.83	{{0.45087822405153244 + 2.0816681711721685*^-17*I, -0.05752970795678172 + 0.012051327980626582*I}, {-0.05752970795678172 - 0.012051327980626582*I, 0.5491217759484669 - 2.0816681711721685*^-17*I}}
12.84	{{0.4506964905388745 + 1.8214596497756474*^-17*I, -0.05753540387491021 + 0.01109112483308014*I}, {-0.05753540387491021 - 0.01109112483308014*I, 0.5493035094611248 - 1.8214596497756474*^-17*I}}
12.85	{{0.45052986381758064 + 1.9081958235744878*^-17*I, -0.05754108393344756 + 0.010131015879765193*I}, {-0.057541083933447534 - 0.010131015879765193*I, 0.5494701361824186 - 1.9081958235744878*^-17*I}}
12.86	{{0.4503783217597198 + 1.9081958235744878*^-17*I, -0.05754674817603633 + 0.00917127681839715*I}, {-0.05754674817603636 - 0.00917127681839715*I, 0.5496216782402795 - 1.9081958235744878*^-17*I}}
12.870000000000001	{{0.45024184223736036 + 1.8214596497756474*^-17*I, -0.057552396646319226 + 0.00821218334669124*I}, {-0.057552396646319254 - 0.00821218334669124*I, 0.5497581577626389 - 1.8214596497756474*^-17*I}}
12.88	{{0.45012040312257107 + 1.8214596497756474*^-17*I, -0.057558029387938886 + 0.007254011162363219*I}, {-0.057558029387938886 - 0.007254011162363219*I, 0.5498795968774283 - 1.8214596497756474*^-17*I}}
12.89	{{0.45001398228742046 + 1.8214596497756474*^-17*I, -0.057563646444537986 + 0.0062970359631283135*I}, {-0.05756364644453793 - 0.0062970359631283135*I, 0.5499860177125788 - 1.8214596497756474*^-17*I}}
12.9	{{0.44992255760397715 + 1.8214596497756474*^-17*I, -0.05756924785975903 + 0.005341533446701933*I}, {-0.05756924785975909 - 0.005341533446701935*I, 0.5500774423960222 - 1.8214596497756474*^-17*I}}
12.91	{{0.4498461069443099 + 1.7780915628762273*^-17*I, -0.05757483367724486 + 0.004387779310799485*I}, {-0.05757483367724486 - 0.004387779310799485*I, 0.5501538930556893 - 1.7780915628762273*^-17*I}}
12.92	{{0.44978460818048716 + 1.7780915628762273*^-17*I, -0.057580403940637986 + 0.0034360492531363696*I}, {-0.0575804039406379 - 0.003436049253136371*I, 0.5502153918195121 - 1.7780915628762273*^-17*I}}
12.93	{{0.4497380391845777 + 1.7564075194265172*^-17*I, -0.05758595869358113 + 0.0024866189714279965*I}, {-0.057585958693581074 - 0.0024866189714279974*I, 0.5502619608154216 - 1.734723475976807*^-17*I}}
12.94	{{0.44970637782865014 + 1.734723475976807*^-17*I, -0.0575914979797168 + 0.0015397641633897706*I}, {-0.057591497979716744 - 0.0015397641633897712*I, 0.5502936221713491 - 1.734723475976807*^-17*I}}
12.950000000000001	{{0.4496896009224583 + 1.734723475976807*^-17*I, -0.057597021842659746 + 0.0005957604755403209*I}, {-0.05759702184265969 - 0.0005957604755403217*I, 0.550310399077541 - 1.734723475976807*^-17*I}}
12.96	{{0.44968765840527647 + 1.734723475976807*^-17*I, -0.05760253032528448 - 0.0003451228165609198*I}, {-0.05760253032528442 + 0.0003451228165609189*I, 0.5503123415947228 - 1.734723475976807*^-17*I}}
12.97	{{0.44970048089865267 + 1.6479873021779667*^-17*I, -0.05760802346989238 - 0.0012826283036258027*I}, {-0.05760802346989241 + 0.0012826283036258019*I, 0.5502995191013467 - 1.6479873021779667*^-17*I}}
12.98	{{0.4497280000685515 + 1.6479873021779667*^-17*I, -0.05761350131880505 - 0.0022164998378536027*I}, {-0.057613501318804994 + 0.002216499837853602*I, 0.5502719999314476 - 1.6263032587282567*^-17*I}}
12.99	{{0.44977014758093836 + 1.5829351718288365*^-17*I, -0.057618963914343735 - 0.0031464812714435937*I}, {-0.05761896391434376 + 0.003146481271443593*I, 0.550229852419061 - 1.6046192152785466*^-17*I}}
13.	{{0.4498268551017778 + 1.5612511283791264*^-17*I, -0.057624411298830114 - 0.004072316456595049*I}, {-0.057624411298830114 + 0.004072316456595048*I, 0.5501731448982216 - 1.5612511283791264*^-17*I}}
13.01	{{0.4498980542970348 + 1.5178830414797062*^-17*I, -0.05762984351458553 - 0.004993749245507242*I}, {-0.0576298435145855 + 0.00499374924550724*I, 0.5501019457029643 - 1.5178830414797062*^-17*I}}
13.02	{{0.44998367683267454 + 1.474514954580286*^-17*I, -0.05763526060393159 - 0.005910523490379445*I}, {-0.05763526060393148 + 0.005910523490379445*I, 0.5500163231673247 - 1.474514954580286*^-17*I}}
13.030000000000001	{{0.45008365437466175 + 1.474514954580286*^-17*I, -0.0576406626091896 - 0.006822383043411098*I}, {-0.05764066260918954 + 0.006822383043411098*I, 0.5499163456253376 - 1.474514954580286*^-17*I}}
13.040000000000001	{{0.4501979185889612 + 1.431146867680866*^-17*I, -0.05764604957268113 - 0.007729071756801145*I}, {-0.057646049572681074 + 0.007729071756801145*I, 0.549802081411038 - 1.431146867680866*^-17*I}}
13.05	{{0.450326401114728 + 1.3877787807814457*^-17*I, -0.057651421536727226 - 0.00863033346090822*I}, {-0.05765142153672709 + 0.00863033346090822*I, 0.5496735988852712 - 1.3877787807814457*^-17*I}}
13.06	{{0.45046902298855185 + 1.3877787807814457*^-17*I, -0.05765677854336412 - 0.009525915173647623*I}, {-0.05765677854336407 + 0.009525915173647623*I, 0.5495309770114474 - 1.3877787807814457*^-17*I}}
13.07	{{0.45062568020552896 + 1.3010426069826053*^-17*I, -0.057662120633854674 - 0.010415581534272772*I}, {-0.05766212063385462 + 0.010415581534272772*I, 0.5493743197944703 - 1.3010426069826053*^-17*I}}
13.08	{{0.45079626530723815 + 1.3010426069826053*^-17*I, -0.05766744784933189 - 0.011299101913488391*I}, {-0.05766744784933184 + 0.011299101913488391*I, 0.5492037346927612 - 1.3010426069826053*^-17*I}}
13.09	{{0.45098067083525833 + 1.214306433183765*^-17*I, -0.05767276023092899 - 0.0121762456819992*I}, {-0.057672760230929015 + 0.0121762456819992*I, 0.5490193291647409 - 1.214306433183765*^-17*I}}
13.1	{{0.4511787893311686 + 1.1275702593849246*^-17*I, -0.057678057819779166 - 0.013046782210509929*I}, {-0.05767805781977914 + 0.013046782210509929*I, 0.5488212106688306 - 1.1275702593849246*^-17*I}}
13.11	{{0.4513905133365481 + 1.1275702593849246*^-17*I, -0.057683340657015414 - 0.013910480869725302*I}, {-0.057683340657015414 + 0.013910480869725302*I, 0.5486094866634512 - 1.1275702593849246*^-17*I}}
13.120000000000001	{{0.4516157353929756 + 8.673617379884035*^-18*I, -0.05768860878377094 - 0.014767111030350189*I}, {-0.05768860878377094 + 0.014767111030350189*I, 0.5483842646070237 - 8.673617379884035*^-18*I}}
13.13	{{0.45185434804203023 + 1.1275702593849246*^-17*I, -0.05769386224117895 - 0.015616442063089014*I}, {-0.05769386224117887 + 0.015616442063089014*I, 0.5481456519579692 - 1.1275702593849246*^-17*I}}
13.14	{{0.45210624382529085 + 8.673617379884035*^-18*I, -0.05769910107037235 - 0.016458243338646657*I}, {-0.05769910107037232 + 0.016458243338646657*I, 0.5478937561747085 - 8.673617379884035*^-18*I}}
13.15	{{0.4523713152843365 + 8.673617379884035*^-18*I, -0.057704325312484456 - 0.017292284227727835*I}, {-0.057704325312484483 + 0.017292284227727835*I, 0.5476286847156628 - 8.673617379884035*^-18*I}}
13.16	{{0.45264944937894513 + 8.673617379884035*^-18*I, -0.05770953500850004 - 0.01811833642359731*I}, {-0.05770953500849996 + 0.01811833642359731*I, 0.5473505506210541 - 8.673617379884035*^-18*I}}
13.17	{{0.45294050971383343 + 6.938893903907228*^-18*I, -0.057714730198641095 - 0.018936191648223234*I}, {-0.057714730198641095 + 0.018936191648223234*I, 0.5470594902861659 - 6.938893903907228*^-18*I}}
13.18	{{0.4532443542656978 + 8.673617379884035*^-18*I, -0.05771991092288592 - 0.01974565080158216*I}, {-0.05771991092288589 + 0.01974565080158216*I, 0.5467556457343015 - 8.673617379884035*^-18*I}}
13.19	{{0.4535608410234181 + 6.938893903907228*^-18*I, -0.057725077221212645 - 0.020546514808486956*I}, {-0.05772507722121267 + 0.020546514808486956*I, 0.5464391589765812 - 6.938893903907228*^-18*I}}
13.200000000000001	{{0.45388982797587374 + 8.673617379884035*^-18*I, -0.05773022913359946 - 0.021338584593750633*I}, {-0.0577302291335994 + 0.021338584593750633*I, 0.5461101720241255 - 8.673617379884035*^-18*I}}
13.21	{{0.45423117311194444 + 6.938893903907228*^-18*I, -0.05773536670002449 - 0.02212166108218577*I}, {-0.05773536670002438 + 0.02212166108218577*I, 0.545768826888055 - 6.938893903907228*^-18*I}}
13.22	{{0.4545847344205095 + 6.938893903907228*^-18*I, -0.05774048996046585 - 0.022895545198605382*I}, {-0.05774048996046574 + 0.022895545198605382*I, 0.5454152655794897 - 6.938893903907228*^-18*I}}
13.23	{{0.4549503698904487 + 3.469446951953614*^-18*I, -0.05774559895490172 - 0.02366003786782233*I}, {-0.05774559895490164 + 0.02366003786782233*I, 0.5450496301095505 - 3.469446951953614*^-18*I}}
13.24	{{0.45532793751064154 + 5.204170427930421*^-18*I, -0.057750693723310265 - 0.024414940014649486*I}, {-0.05775069372331024 + 0.024414940014649486*I, 0.5446720624893577 - 5.204170427930421*^-18*I}}
13.25	{{0.4557172952699676 + 5.204170427930421*^-18*I, -0.05775577430566972 - 0.02516005256389972*I}, {-0.05775577430566961 + 0.02516005256389972*I, 0.5442827047300316 - 5.204170427930421*^-18*I}}
13.26	{{0.4561182986707536 + 5.204170427930421*^-18*I, -0.05776084074189322 - 0.02589517771467459*I}, {-0.05776084074189311 + 0.02589517771467459*I, 0.5438817013292457 - 5.204170427930421*^-18*I}}
13.27	{{0.4565307843473416 + 6.938893903907228*^-18*I, -0.05776589307122973 - 0.02662013750738688*I}, {-0.05776589307122962 + 0.02662013750738688*I, 0.5434692156526577 - 6.938893903907228*^-18*I}}
13.280000000000001	{{0.4569545811716676 + 5.204170427930421*^-18*I, -0.05777093133253969 - 0.027334768958199994*I}, {-0.057770931332539605 + 0.027334768958199994*I, 0.5430454188283317 - 5.204170427930421*^-18*I}}
13.290000000000001	{{0.4573895180631017 + 5.204170427930421*^-18*I, -0.05777595556467882 - 0.028038909417894026*I}, {-0.057775955564678766 + 0.028038909417894026*I, 0.5426104819368975 - 5.204170427930421*^-18*I}}
13.3	{{0.45783542394101445 + 6.938893903907228*^-18*I, -0.05778096580650255 - 0.028732396237249453*I}, {-0.05778096580650255 + 0.028732396237249453*I, 0.5421645760589848 - 6.938893903907228*^-18*I}}
13.31	{{0.4582921277247761 + 3.469446951953614*^-18*I, -0.05778596209686657 - 0.029415066767046617*I}, {-0.05778596209686657 + 0.029415066767046617*I, 0.541707872275223 - 3.469446951953614*^-18*I}}
13.32	{{0.45875945833375725 + 6.938893903907228*^-18*I, -0.05779094447462657 - 0.030086758358065874*I}, {-0.057790944474626516 + 0.030086758358065874*I, 0.541240541666242 - 6.938893903907228*^-18*I}}
13.33	{{0.4592372446873279 + 5.204170427930421*^-18*I, -0.05779591297863801 - 0.030747308361087564*I}, {-0.05779591297863804 + 0.030747308361087564*I, 0.5407627553126713 - 5.204170427930421*^-18*I}}
13.34	{{0.45972531570485864 + 3.469446951953614*^-18*I, -0.05780086764775669 - 0.03139655412689203*I}, {-0.057800867647756576 + 0.03139655412689203*I, 0.5402746842951406 - 3.469446951953614*^-18*I}}
13.35	{{0.46022350030571973 + 3.469446951953614*^-18*I, -0.057805808520838 - 0.03203433300625963*I}, {-0.057805808520838 + 0.03203433300625963*I, 0.5397764996942795 - 3.469446951953614*^-18*I}}
13.36	{{0.46073162652714594 + 3.469446951953614*^-18*I, -0.05781073563671654 - 0.03266048282538282*I}, {-0.05781073563671646 + 0.03266048282538282*I, 0.5392683734728533 - 3.469446951953614*^-18*I}}
13.370000000000001	{{0.46124950904331163 + 0.*I, -0.0578156490337112 - 0.03327485857618595*I}, {-0.0578156490337112 + 0.03327485857618595*I, 0.5387504909566876 + 0.*I}}
13.38	{{0.46177695379556044 + 3.469446951953614*^-18*I, -0.05782054874961101 - 0.03387733637476559*I}, {-0.05782054874961104 + 0.03387733637476559*I, 0.5382230462044387 - 3.469446951953614*^-18*I}}
13.39	{{0.46231376677530356 + 3.469446951953614*^-18*I, -0.05782543482218028 - 0.03446779360779992*I}, {-0.05782543482218025 + 0.03446779360779992*I, 0.5376862332246956 - 3.469446951953614*^-18*I}}
13.4	{{0.46285975397395207 + 3.469446951953614*^-18*I, -0.05783030728918384 - 0.03504610766196699*I}, {-0.05783030728918373 + 0.03504610766196699*I, 0.5371402460260472 - 3.469446951953614*^-18*I}}
13.41	{{0.46341472138291695 + 3.469446951953614*^-18*I, -0.05783516618838591 - 0.03561215592394487*I}, {-0.057835166188385884 + 0.03561215592394487*I, 0.5365852786170822 - 3.469446951953614*^-18*I}}
13.42	{{0.46397847499360934 + 0.*I, -0.05784001155755136 - 0.03616581578041163*I}, {-0.05784001155755131 + 0.03616581578041163*I, 0.5360215250063898 + 0.*I}}
13.43	{{0.46455082079744026 + 0.*I, -0.057844843434444765 - 0.036706964618045325*I}, {-0.05784484343444471 + 0.036706964618045325*I, 0.5354491792025589 + 0.*I}}
13.44	{{0.46513156478582085 + 0.*I, -0.05784966185683063 - 0.03723547982352403*I}, {-0.05784966185683055 + 0.03723547982352403*I, 0.5348684352141784 + 0.*I}}
13.450000000000001	{{0.46572051295016215 + 0.*I, -0.05785446686247356 - 0.03775123878352588*I}, {-0.05785446686247353 + 0.03775123878352588*I, 0.5342794870498371 + 0.*I}}
13.46	{{0.4663174710848727 + 0.*I, -0.05785925848913448 - 0.03825411896861235*I}, {-0.05785925848913437 + 0.03825411896861235*I, 0.5336825289151266 + 0.*I}}
13.47	{{0.4669222367362824 + 0.*I, -0.057864036774222805 - 0.038744010657059395*I}, {-0.057864036774222805 + 0.038744010657059395*I, 0.5330777632637168 + 0.*I}}
13.48	{{0.4675345994342721 + 0.*I, -0.057868801754510035 - 0.039220830356212884*I}, {-0.05786880175450998 + 0.039220830356212884*I, 0.532465400565727 + 0.*I}}
13.49	{{0.468154348875018 + 0.*I, -0.057873553466700256 - 0.039684497770238115*I}, {-0.057873553466700256 + 0.039684497770238115*I, 0.5318456511249812 + 0.*I}}
13.5	{{0.46878127475469616 - 3.469446951953614*^-18*I, -0.05787829194749777 - 0.040134932603300394*I}, {-0.05787829194749766 + 0.040134932603300394*I, 0.5312187252453029 + 3.469446951953614*^-18*I}}
13.51	{{0.4694151667694829 - 3.469446951953614*^-18*I, -0.05788301723360659 - 0.04057205455956503*I}, {-0.057883017233606615 + 0.04057205455956503*I, 0.5305848332305163 + 3.469446951953614*^-18*I}}
13.52	{{0.47005581461555446 - 3.469446951953614*^-18*I, -0.05788772936173106 - 0.04099578334319731*I}, {-0.05788772936173109 + 0.04099578334319731*I, 0.5299441853844449 + 3.469446951953614*^-18*I}}
13.530000000000001	{{0.4707030079890869 - 3.469446951953614*^-18*I, -0.05789242836857539 - 0.04140603865836262*I}, {-0.05789242836857539 + 0.04140603865836262*I, 0.5292969920109123 + 3.469446951953614*^-18*I}}
13.540000000000001	{{0.4713565365862563 + 0.*I, -0.05789711429084368 - 0.04180274020922611*I}, {-0.05789711429084368 + 0.04180274020922611*I, 0.5286434634137429 + 0.*I}}
13.55	{{0.47201619010323903 - 3.469446951953614*^-18*I, -0.05790178716524019 - 0.04218580769995316*I}, {-0.05790178716524008 + 0.04218580769995316*I, 0.5279838098967602 + 3.469446951953614*^-18*I}}
13.56	{{0.47268175823201364 - 3.469446951953614*^-18*I, -0.05790644702846892 - 0.04255516083512331*I}, {-0.05790644702846895 + 0.04255516083512331*I, 0.5273182417679855 + 3.469446951953614*^-18*I}}
13.57	{{0.4733530263354132 - 3.469446951953614*^-18*I, -0.05791109391702956 - 0.04291072739745258*I}, {-0.05791109391702945 + 0.04291072739745258*I, 0.526646973664586 + 3.469446951953614*^-18*I}}
13.58	{{0.4740297738937487 - 3.469446951953614*^-18*I, -0.057915727866737404 - 0.043252463938874*I}, {-0.057915727866737404 + 0.043252463938874*I, 0.5259702261062505 + 3.469446951953614*^-18*I}}
13.59	{{0.474711781183415 - 6.938893903907228*^-18*I, -0.05792034891326642 - 0.04358033341264931*I}, {-0.057920348913266334 + 0.04358033341264931*I, 0.5252882188165842 + 6.938893903907228*^-18*I}}
13.6	{{0.47539882848080717 - 3.469446951953614*^-18*I, -0.057924957092289814 - 0.04389429877204026*I}, {-0.05792495709228973 + 0.04389429877204026*I, 0.5246011715191919 + 3.469446951953614*^-18*I}}
13.61	{{0.47609069606232024 - 1.0408340855860843*^-17*I, -0.05792955243948131 - 0.044194322970308605*I}, {-0.05792955243948125 + 0.044194322970308605*I, 0.5239093039376789 + 1.0408340855860843*^-17*I}}
13.620000000000001	{{0.4767871642043492 - 6.938893903907228*^-18*I, -0.0579341349905145 - 0.04448036896071613*I}, {-0.0579341349905145 + 0.04448036896071613*I, 0.52321283579565 + 6.938893903907228*^-18*I}}
13.63	{{0.47748801318328865 - 1.0408340855860843*^-17*I, -0.057938704781063055 - 0.044752399696524475*I}, {-0.057938704781062944 + 0.044752399696524475*I, 0.5225119868167105 + 1.0408340855860843*^-17*I}}
13.64	{{0.4781930232755339 - 1.0408340855860843*^-17*I, -0.05794326184680032 - 0.04501037813099544*I}, {-0.05794326184680029 + 0.04501037813099544*I, 0.5218069767244652 + 1.0408340855860843*^-17*I}}
13.65	{{0.47890197475747986 - 1.0408340855860843*^-17*I, -0.057947806223400095 - 0.04525426721739077*I}, {-0.05794780622340004 + 0.04525426721739077*I, 0.5210980252425194 + 1.0408340855860843*^-17*I}}
13.66	{{0.47961464790552133 - 1.0408340855860843*^-17*I, -0.05795233794653573 - 0.0454840299089722*I}, {-0.057952337946535704 + 0.0454840299089722*I, 0.5203853520944777 + 1.0408340855860843*^-17*I}}
13.67	{{0.4803308211577194 - 1.3877787807814457*^-17*I, -0.0579568570517798 - 0.04569963346922939*I}, {-0.0579568570517798 + 0.04569963346922939*I, 0.5196691788422799 + 1.3877787807814457*^-17*I}}
13.68	{{0.4810502699525631 - 1.0408340855860843*^-17*I, -0.05796136357405818 - 0.045901072794833464*I}, {-0.057961363574058206 + 0.045901072794833464*I, 0.5189497300474362 + 1.0408340855860843*^-17*I}}
13.69	{{0.4817727720086041 - 1.3877787807814457*^-17*I, -0.05796585754804334 - 0.04608835366441198*I}, {-0.05796585754804337 + 0.04608835366441198*I, 0.5182272279913952 + 1.3877787807814457*^-17*I}}
13.700000000000001	{{0.4824981051119933 - 1.0408340855860843*^-17*I, -0.05797033900840723 - 0.04626148188179198*I}, {-0.05797033900840726 + 0.04626148188179198*I, 0.5175018948880059 + 1.0408340855860843*^-17*I}}
13.71	{{0.4832260470488815 - 1.0408340855860843*^-17*I, -0.05797480798982177 - 0.04642046325080042*I}, {-0.05797480798982174 + 0.04642046325080042*I, 0.5167739529511177 + 1.0408340855860843*^-17*I}}
13.72	{{0.4839563756054197 - 6.938893903907228*^-18*I, -0.057979264526958646 - 0.04656530357526432*I}, {-0.05797926452695859 + 0.04656530357526432*I, 0.5160436243945795 + 6.938893903907228*^-18*I}}
13.73	{{0.48468886856775895 - 1.3877787807814457*^-17*I, -0.057983708654489985 - 0.04669600865901067*I}, {-0.057983708654489985 + 0.04669600865901067*I, 0.5153111314322403 + 1.3877787807814457*^-17*I}}
13.74	{{0.4854233037220501 - 1.3877787807814457*^-17*I, -0.05798814040708758 - 0.04681258430586651*I}, {-0.05798814040708761 + 0.04681258430586651*I, 0.5145766962779492 + 1.3877787807814457*^-17*I}}
13.75	{{0.4861594588544439 - 1.3877787807814457*^-17*I, -0.05799255981942339 - 0.046915036319658814*I}, {-0.057992559819423306 + 0.046915036319658814*I, 0.5138405411455553 + 1.3877787807814457*^-17*I}}
13.76	{{0.48689711175109157 - 1.0408340855860843*^-17*I, -0.057996966926169236 - 0.04700337050421459*I}, {-0.057996966926169236 + 0.04700337050421459*I, 0.5131028882489077 + 1.0408340855860843*^-17*I}}
13.77	{{0.48763603921094884 - 1.3877787807814457*^-17*I, -0.05800136176199083 - 0.04707759311625517*I}, {-0.05800136176199083 + 0.04707759311625517*I, 0.5123639607890504 + 1.3877787807814457*^-17*I}}
13.780000000000001	{{0.4883760172088775 - 1.734723475976807*^-17*I, -0.058005744361089906 - 0.04713773057436532*I}, {-0.05800574436108996 + 0.04713773057436532*I, 0.5116239827911218 + 1.734723475976807*^-17*I}}
13.790000000000001	{{0.48911682776289866 - 1.3877787807814457*^-17*I, -0.058010114757133496 - 0.04718383120810233*I}, {-0.058010114757133385 + 0.04718383120810233*I, 0.5108831722371007 + 1.3877787807814457*^-17*I}}
13.8	{{0.4898582534014491 - 1.3877787807814457*^-17*I, -0.05801447298376511 - 0.04721594424905882*I}, {-0.058014472983765136 + 0.04721594424905882*I, 0.51014174659855 + 1.3877787807814457*^-17*I}}
13.81	{{0.4906000766529661 - 1.3877787807814457*^-17*I, -0.05801881907462894 - 0.04723411892882742*I}, {-0.05801881907462894 + 0.04723411892882742*I, 0.5093999233470332 + 1.3877787807814457*^-17*I}}
13.82	{{0.4913420800458864 - 1.734723475976807*^-17*I, -0.058023153063368776 - 0.04723840447900075*I}, {-0.05802315306336875 + 0.04723840447900075*I, 0.5086579199541128 + 1.734723475976807*^-17*I}}
13.83	{{0.492084046108647 - 1.0408340855860843*^-17*I, -0.05802747498362834 - 0.04722885013117144*I}, {-0.05802747498362826 + 0.04722885013117144*I, 0.5079159538913522 + 1.0408340855860843*^-17*I}}
13.84	{{0.4928257573696848 - 2.0816681711721685*^-17*I, -0.058031784869051445 - 0.047205505116932105*I}, {-0.05803178486905142 + 0.047205505116932105*I, 0.5071742426303143 + 2.0816681711721685*^-17*I}}
13.85	{{0.49356699635743695 - 2.0816681711721685*^-17*I, -0.05803608275328209 - 0.047168418667875356*I}, {-0.05803608275328204 + 0.047168418667875356*I, 0.5064330036425624 + 2.0816681711721685*^-17*I}}
13.86	{{0.4943075456003402 - 1.734723475976807*^-17*I, -0.058040368669964065 - 0.047117640015593834*I}, {-0.058040368669963954 + 0.047117640015593834*I, 0.505692454399659 + 1.734723475976807*^-17*I}}
13.870000000000001	{{0.4950471876268316 - 1.734723475976807*^-17*I, -0.05804464265274106 - 0.04705321839168013*I}, {-0.05804464265274109 + 0.04705321839168013*I, 0.5049528123731676 + 1.734723475976807*^-17*I}}
13.88	{{0.49578570483550793 - 1.734723475976807*^-17*I, -0.0580489047352542 - 0.046975203212834465*I}, {-0.0580489047352542 + 0.046975203212834465*I, 0.5042142951644912 + 1.734723475976807*^-17*I}}
13.89	{{0.4965228797626333 - 2.0816681711721685*^-17*I, -0.05805315495080718 - 0.04688365901194518*I}, {-0.05805315495080718 + 0.04688365901194518*I, 0.5034771202373659 + 2.0816681711721685*^-17*I}}
13.9	{{0.49725850496231294 - 2.0816681711721685*^-17*I, -0.05805739333206414 - 0.04677867511038321*I}, {-0.05805739333206414 + 0.04677867511038321*I, 0.5027414950376863 + 2.0816681711721685*^-17*I}}
13.91	{{0.49799237560293197 - 2.0816681711721685*^-17*I, -0.0580616199116184 - 0.0466603429851504*I}, {-0.05806161991161829 + 0.0466603429851504*I, 0.5020076243970673 + 2.0816681711721685*^-17*I}}
13.92	{{0.4987242868528756 - 1.734723475976807*^-17*I, -0.05806583472206303 - 0.0465287541132486*I}, {-0.058065834722063 + 0.0465287541132486*I, 0.5012757131471235 + 1.734723475976807*^-17*I}}
13.93	{{0.4994540338805292 - 1.734723475976807*^-17*I, -0.05807003779599118 - 0.04638399997167966*I}, {-0.058070037795991125 + 0.04638399997167966*I, 0.50054596611947 + 1.734723475976807*^-17*I}}
13.94	{{0.5001814118542778 - 2.0816681711721685*^-17*I, -0.05807422916599589 - 0.04622617203744543*I}, {-0.05807422916599586 + 0.04622617203744543*I, 0.4998185881457214 + 2.0816681711721685*^-17*I}}
13.950000000000001	{{0.5009062159425071 - 2.0816681711721685*^-17*I, -0.05807840886467047 - 0.04605536178754772*I}, {-0.0580784088646705 + 0.04605536178754772*I, 0.4990937840574923 + 2.0816681711721685*^-17*I}}
13.96	{{0.5016282413136015 - 2.0816681711721685*^-17*I, -0.058082576924608026 - 0.045871660698988466*I}, {-0.058082576924608 + 0.045871660698988466*I, 0.49837175868639766 + 2.0816681711721685*^-17*I}}
13.97	{{0.5023472831359469 - 1.734723475976807*^-17*I, -0.05808673337840162 - 0.04567516024876947*I}, {-0.05808673337840162 + 0.04567516024876947*I, 0.4976527168640522 + 1.734723475976807*^-17*I}}
13.98	{{0.5030631365779283 - 1.3877787807814457*^-17*I, -0.05809087825864445 - 0.04546595191389258*I}, {-0.05809087825864448 + 0.04546595191389258*I, 0.4969368634220709 + 1.3877787807814457*^-17*I}}
13.99	{{0.503775596807931 - 1.734723475976807*^-17*I, -0.05809501159792965 - 0.04524412717135966*I}, {-0.05809501159792965 + 0.04524412717135966*I, 0.49622440319206806 + 1.734723475976807*^-17*I}}
14.	{{0.5044844592271899 - 1.3877787807814457*^-17*I, -0.05809913342873499 - 0.0450097829979235*I}, {-0.05809913342873502 + 0.0450097829979235*I, 0.4955155407728093 + 1.3877787807814457*^-17*I}}
14.01	{{0.5051895307449872 - 2.0816681711721685*^-17*I, -0.05810324378287293 - 0.04476304158431345*I}, {-0.058103243782872876 + 0.04476304158431345*I, 0.49481046925501193 + 2.0816681711721685*^-17*I}}
14.02	{{0.5058906262273553 - 2.0816681711721685*^-17*I, -0.058107342691918834 - 0.04450403163570832*I}, {-0.058107342691918834 + 0.04450403163570832*I, 0.49410937377264386 + 2.0816681711721685*^-17*I}}
14.030000000000001	{{0.5065875606019856 - 1.734723475976807*^-17*I, -0.05811143018744816 - 0.044232881830248955*I}, {-0.058111430187448104 + 0.044232881830248955*I, 0.4934124393980135 + 1.734723475976807*^-17*I}}
14.040000000000001	{{0.5072801487965695 - 1.734723475976807*^-17*I, -0.05811550630103607 - 0.04394972084607636*I}, {-0.05811550630103607 + 0.04394972084607636*I, 0.4927198512034299 + 1.734723475976807*^-17*I}}
14.05	{{0.5079682057387978 - 1.734723475976807*^-17*I, -0.058119571064257775 - 0.0436546773613314*I}, {-0.05811957106425775 + 0.0436546773613314*I, 0.4920317942612014 + 1.734723475976807*^-17*I}}
14.06	{{0.5086515463563623 - 1.734723475976807*^-17*I, -0.05812362450868866 - 0.04334788005415498*I}, {-0.05812362450868863 + 0.04334788005415498*I, 0.49134845364363683 + 1.734723475976807*^-17*I}}
14.07	{{0.5093299855769544 - 1.734723475976807*^-17*I, -0.05812766666590391 - 0.04302945760268799*I}, {-0.05812766666590388 + 0.04302945760268799*I, 0.4906700144230448 + 1.734723475976807*^-17*I}}
14.08	{{0.5100033383282653 - 1.734723475976807*^-17*I, -0.058131697567478796 - 0.042699538685071356*I}, {-0.05813169756747874 + 0.042699538685071356*I, 0.48999666167173395 + 1.734723475976807*^-17*I}}
14.09	{{0.5106714195379863 - 1.734723475976807*^-17*I, -0.05813571724498845 - 0.04235825197944597*I}, {-0.058135717244988505 + 0.04235825197944597*I, 0.48932858046201294 + 1.734723475976807*^-17*I}}
14.1	{{0.5113340441338088 - 1.734723475976807*^-17*I, -0.05813972573000842 - 0.042005726163952734*I}, {-0.05813972573000839 + 0.042005726163952734*I, 0.48866595586619044 + 1.734723475976807*^-17*I}}
14.11	{{0.5119910270403276 - 1.734723475976807*^-17*I, -0.05814372305409313 - 0.04164209106910602*I}, {-0.05814372305409313 + 0.04164209106910602*I, 0.4880089729596717 + 1.734723475976807*^-17*I}}
14.120000000000001	{{0.5126421925751837 - 1.734723475976807*^-17*I, -0.05814770924832388 - 0.04126749422197476*I}, {-0.05814770924832385 + 0.04126749422197476*I, 0.48735780742481544 + 1.734723475976807*^-17*I}}
14.13	{{0.5132873803529958 - 1.734723475976807*^-17*I, -0.05815168434331 - 0.04088209525016211*I}, {-0.05815168434330997 + 0.04088209525016211*I, 0.4867126196470035 + 1.734723475976807*^-17*I}}
14.14	{{0.5139264311696208 - 1.734723475976807*^-17*I, -0.05815564836964057 - 0.0404860538103914*I}, {-0.058155648369640545 + 0.0404860538103914*I, 0.4860735688303784 + 1.734723475976807*^-17*I}}
14.15	{{0.5145591858209164 - 1.734723475976807*^-17*I, -0.05815960135790482 - 0.040079529559386054*I}, {-0.05815960135790485 + 0.040079529559386054*I, 0.4854408141790828 + 1.734723475976807*^-17*I}}
14.16	{{0.5151854851027396 - 1.734723475976807*^-17*I, -0.058163543338692 - 0.039662682153869463*I}, {-0.05816354333869206 + 0.039662682153869463*I, 0.48481451489725963 + 1.734723475976807*^-17*I}}
14.17	{{0.5158051698109478 - 1.734723475976807*^-17*I, -0.05816747434259123 - 0.03923567125056504*I}, {-0.05816747434259126 + 0.03923567125056504*I, 0.4841948301890515 + 1.734723475976807*^-17*I}}
14.18	{{0.5164180807413981 - 1.734723475976807*^-17*I, -0.05817139440019159 - 0.0387986565061962*I}, {-0.05817139440019159 + 0.0387986565061962*I, 0.48358191925860117 + 1.734723475976807*^-17*I}}
14.19	{{0.5170240586899479 - 1.734723475976807*^-17*I, -0.05817530354208228 - 0.03835179757748633*I}, {-0.05817530354208228 + 0.03835179757748633*I, 0.48297594131005134 + 1.734723475976807*^-17*I}}
14.200000000000001	{{0.5176229444524545 - 2.0816681711721685*^-17*I, -0.05817920179885247 - 0.03789525412115875*I}, {-0.05817920179885247 + 0.03789525412115875*I, 0.48237705554754473 + 2.0816681711721685*^-17*I}}
14.21	{{0.5182145788247748 - 1.734723475976807*^-17*I, -0.05818308920109139 - 0.037429185793937045*I}, {-0.05818308920109139 + 0.037429185793937045*I, 0.48178542117522427 + 1.734723475976807*^-17*I}}
14.22	{{0.5187988025922833 - 1.734723475976807*^-17*I, -0.05818696577938787 - 0.03695375228435778*I}, {-0.05818696577938787 + 0.03695375228435778*I, 0.48120119740771583 + 1.734723475976807*^-17*I}}
14.23	{{0.5193754614767219 - 1.734723475976807*^-17*I, -0.058190831564106815 - 0.036469121890239334*I}, {-0.058190831564106815 + 0.036469121890239334*I, 0.4806245385232773 + 1.734723475976807*^-17*I}}
14.24	{{0.519944422012155 - 1.734723475976807*^-17*I, -0.0581946865849893 - 0.03597547753194888*I}, {-0.058194686584989386 + 0.03597547753194888*I, 0.48005557798784426 + 1.734723475976807*^-17*I}}
14.25	{{0.5205055557730354 - 1.734723475976807*^-17*I, -0.05819853087166932 - 0.03547300270638755*I}, {-0.058198530871669346 + 0.03547300270638755*I, 0.47949444422696375 + 1.734723475976807*^-17*I}}
14.26	{{0.5210587343338168 - 1.3877787807814457*^-17*I, -0.05820236445378066 - 0.03496188091045647*I}, {-0.05820236445378066 + 0.03496188091045647*I, 0.47894126566618245 + 1.3877787807814457*^-17*I}}
14.27	{{0.5216038292689521 - 1.734723475976807*^-17*I, -0.05820618736095706 - 0.034442295641056775*I}, {-0.05820618736095712 + 0.034442295641056775*I, 0.4783961707310472 + 1.734723475976807*^-17*I}}
14.280000000000001	{{0.5221407121528947 - 1.734723475976807*^-17*I, -0.058209999622832576 - 0.03391443039508951*I}, {-0.05820999962283252 + 0.03391443039508951*I, 0.4778592878471046 + 1.734723475976807*^-17*I}}
14.290000000000001	{{0.5226692545600977 - 1.734723475976807*^-17*I, -0.05821380126904088 - 0.033378468669456*I}, {-0.05821380126904088 + 0.033378468669456*I, 0.4773307454399016 + 1.734723475976807*^-17*I}}
14.3	{{0.5231893280650144 - 1.3877787807814457*^-17*I, -0.05821759232921614 - 0.03283459396105728*I}, {-0.05821759232921611 + 0.03283459396105728*I, 0.47681067193498494 + 1.3877787807814457*^-17*I}}
14.31	{{0.523700804242098 - 1.3877787807814457*^-17*I, -0.05822137283299186 - 0.03228298976679448*I}, {-0.058221372832991836 + 0.03228298976679448*I, 0.4762991957579013 + 1.3877787807814457*^-17*I}}
14.32	{{0.5242035546658017 - 1.734723475976807*^-17*I, -0.05822514281000213 - 0.03172383958356874*I}, {-0.05822514281000221 + 0.03172383958356874*I, 0.4757964453341975 + 1.734723475976807*^-17*I}}
14.33	{{0.5246974509105788 - 1.5612511283791264*^-17*I, -0.05822890228988076 - 0.0311573269082812*I}, {-0.05822890228988076 + 0.0311573269082812*I, 0.4753025490894205 + 1.5612511283791264*^-17*I}}
14.34	{{0.5251823661431331 - 1.5612511283791264*^-17*I, -0.05823265130219832 - 0.03058363781372051*I}, {-0.05823265130219832 + 0.03058363781372051*I, 0.47481763385686615 + 1.5612511283791264*^-17*I}}
14.35	{{0.5256581931871741 - 1.734723475976807*^-17*I, -0.058236389875960665 - 0.03000297070594528*I}, {-0.058236389875960776 + 0.03000297070594528*I, 0.47434180681282523 + 1.734723475976807*^-17*I}}
14.36	{{0.526124837763497 - 1.734723475976807*^-17*I, -0.05824011803987894 - 0.029415525359807723*I}, {-0.05824011803987894 + 0.029415525359807723*I, 0.4738751622365023 + 1.734723475976807*^-17*I}}
14.370000000000001	{{0.5265822058009308 - 1.3877787807814457*^-17*I, -0.05824383582266146 - 0.028821501371130258*I}, {-0.05824383582266146 + 0.028821501371130258*I, 0.4734177941990685 + 1.3877787807814457*^-17*I}}
14.38	{{0.5270302032283039 - 1.734723475976807*^-17*I, -0.058247543253016454 - 0.028221098335735627*I}, {-0.05824754325301654 + 0.028221098335735627*I, 0.4729697967716955 + 1.734723475976807*^-17*I}}
14.39	{{0.527468735974445 - 1.3877787807814457*^-17*I, -0.05825124035965262 - 0.027614515849446252*I}, {-0.05825124035965262 + 0.027614515849446252*I, 0.4725312640255544 + 1.3877787807814457*^-17*I}}
14.4	{{0.5278977099681827 - 1.5612511283791264*^-17*I, -0.05825492717127817 - 0.027001953508084674*I}, {-0.05825492717127814 + 0.027001953508084674*I, 0.4721022900318165 + 1.5612511283791264*^-17*I}}
14.41	{{0.5283170311383462 - 1.734723475976807*^-17*I, -0.05825860371660152 - 0.02638361090747341*I}, {-0.05825860371660152 + 0.02638361090747341*I, 0.47168296886165306 + 1.734723475976807*^-17*I}}
14.42	{{0.5287266054137638 - 1.5612511283791264*^-17*I, -0.0582622700243311 - 0.025759687643435003*I}, {-0.0582622700243311 + 0.025759687643435003*I, 0.47127339458623546 + 1.5612511283791264*^-17*I}}
14.43	{{0.5291263387232642 - 1.734723475976807*^-17*I, -0.05826592612317527 - 0.025130383311791973*I}, {-0.05826592612317527 + 0.025130383311791973*I, 0.470873661276735 + 1.734723475976807*^-17*I}}
14.44	{{0.5295161369956763 - 1.734723475976807*^-17*I, -0.05826957204184258 - 0.024495897508366858*I}, {-0.05826957204184258 + 0.024495897508366858*I, 0.470483863004323 + 1.734723475976807*^-17*I}}
14.450000000000001	{{0.5298959063432926 - 1.5612511283791264*^-17*I, -0.058273207809034056 - 0.023856430241270724*I}, {-0.05827320780903403 + 0.023856430241270724*I, 0.4701040936567066 + 1.5612511283791264*^-17*I}}
14.46	{{0.5302655659276465 - 1.734723475976807*^-17*I, -0.0582768334530997 - 0.023212188649782296*I}, {-0.0582768334530997 + 0.023212188649782296*I, 0.46973443407235266 + 1.734723475976807*^-17*I}}
14.47	{{0.5306250562360891 - 1.734723475976807*^-17*I, -0.05828044900188925 - 0.02256338133712758*I}, {-0.05828044900188925 + 0.02256338133712758*I, 0.4693749437639102 + 1.734723475976807*^-17*I}}
14.48	{{0.5309743197129736 - 1.5612511283791264*^-17*I, -0.05828405448321472 - 0.02191021595475777*I}, {-0.05828405448321469 + 0.02191021595475777*I, 0.46902568028702574 + 1.5612511283791264*^-17*I}}
14.49	{{0.5313132988026531 - 1.5612511283791264*^-17*I, -0.05828764992488786 - 0.02125290015412406*I}, {-0.05828764992488786 + 0.02125290015412406*I, 0.4686867011973461 + 1.5612511283791264*^-17*I}}
14.5	{{0.5316419359494813 - 1.5612511283791264*^-17*I, -0.05829123535472036 - 0.02059164158667765*I}, {-0.05829123535472033 + 0.02059164158667765*I, 0.46835806405051794 + 1.5612511283791264*^-17*I}}
14.51	{{0.5319601735978112 - 1.5612511283791264*^-17*I, -0.058294810800524344 - 0.01992664790386974*I}, {-0.0582948108005244 + 0.01992664790386974*I, 0.46803982640218805 + 1.5612511283791264*^-17*I}}
14.52	{{0.5322679541919964 - 1.3877787807814457*^-17*I, -0.05829837629011145 - 0.01925812675715152*I}, {-0.05829837629011145 + 0.01925812675715152*I, 0.467732045808003 + 1.3877787807814457*^-17*I}}
14.530000000000001	{{0.53256522017639 - 1.5612511283791264*^-17*I, -0.058301931851293565 - 0.01858628579797407*I}, {-0.058301931851293676 + 0.01858628579797407*I, 0.4674347798236094 + 1.5612511283791264*^-17*I}}
14.540000000000001	{{0.5328519139953453 - 1.5612511283791264*^-17*I, -0.05830547751188256 - 0.01791133267778882*I}, {-0.058305477511882586 + 0.01791133267778882*I, 0.46714808600465413 + 1.5612511283791264*^-17*I}}
14.55	{{0.5331279780932157 - 1.3877787807814457*^-17*I, -0.05830901329969024 - 0.017233475048046856*I}, {-0.058309013299690265 + 0.017233475048046856*I, 0.4668720219067838 + 1.3877787807814457*^-17*I}}
14.56	{{0.5333933549143542 - 1.3877787807814457*^-17*I, -0.05831253924252841 - 0.016552920560199372*I}, {-0.05831253924252844 + 0.016552920560199372*I, 0.4666066450856451 + 1.3877787807814457*^-17*I}}
14.57	{{0.5336479924796146 - 1.3877787807814457*^-17*I, -0.058316055368070135 - 0.015869879657722512*I}, {-0.058316055368070135 + 0.015869879657722512*I, 0.46635200752038475 + 1.3877787807814457*^-17*I}}
14.58	{{0.5338918635885748 - 1.3877787807814457*^-17*I, -0.05831956170340888 - 0.015184563238974439*I}, {-0.058319561703408934 + 0.015184563238974439*I, 0.46610813641142457 + 1.3877787807814457*^-17*I}}
14.59	{{0.5341249479204131 - 1.214306433183765*^-17*I, -0.058323058275488004 - 0.014497178988698754*I}, {-0.058323058275488004 + 0.014497178988698754*I, 0.46587505207958624 + 1.214306433183765*^-17*I}}
14.6	{{0.5343472251545707 - 1.3877787807814457*^-17*I, -0.058326545111250794 - 0.013807934587468049*I}, {-0.05832654511125088 + 0.013807934587468049*I, 0.46565277484542866 + 1.3877787807814457*^-17*I}}
14.61	{{0.5345586749704886 - 1.214306433183765*^-17*I, -0.05833002223764047 - 0.013117037715854924*I}, {-0.05833002223764047 + 0.013117037715854924*I, 0.46544132502951074 + 1.214306433183765*^-17*I}}
14.620000000000001	{{0.534759277047608 - 1.1275702593849246*^-17*I, -0.05833348968160032 - 0.012424696054431854*I}, {-0.05833348968160035 + 0.012424696054431854*I, 0.4652407229523914 + 1.1275702593849246*^-17*I}}
14.63	{{0.53494901106537 - 1.1275702593849246*^-17*I, -0.058336947470073675 - 0.011731117283771676*I}, {-0.058336947470073675 + 0.011731117283771676*I, 0.4650509889346294 + 1.1275702593849246*^-17*I}}
14.64	{{0.5351278567032157 - 1.1275702593849246*^-17*I, -0.05834039563000373 - 0.01103650908444687*I}, {-0.05834039563000373 + 0.01103650908444687*I, 0.4648721432967837 + 1.1275702593849246*^-17*I}}
14.65	{{0.5352957936405862 - 1.1275702593849246*^-17*I, -0.05834383418833372 - 0.010341079137030026*I}, {-0.05834383418833375 + 0.010341079137030026*I, 0.4647042063594131 + 1.1275702593849246*^-17*I}}
14.66	{{0.5354528015569227 - 1.1275702593849246*^-17*I, -0.058347263172007086 - 0.009645035122093748*I}, {-0.05834726317200711 + 0.009645035122093748*I, 0.4645471984430768 + 1.1275702593849246*^-17*I}}
14.67	{{0.5355988601316661 - 1.1275702593849246*^-17*I, -0.058350682607966886 - 0.008948584720210626*I}, {-0.05835068260796697 + 0.008948584720210626*I, 0.4644011398683333 + 1.1275702593849246*^-17*I}}
14.68	{{0.5357339514641913 - 1.1275702593849246*^-17*I, -0.0583540925231015 - 0.008251935981368561*I}, {-0.05835409252310153 + 0.008251935981368561*I, 0.464266048535808 + 1.1275702593849246*^-17*I}}
14.69	{{0.535858080326749 - 1.0408340855860843*^-17*I, -0.058357492943779454 - 0.007555295223117537*I}, {-0.05835749294377943 + 0.007555295223117537*I, 0.46414191967325036 + 1.0408340855860843*^-17*I}}
14.700000000000001	{{0.5359712614208462 - 1.1275702593849246*^-17*I, -0.05836088389613839 - 0.0068588634123254826*I}, {-0.05836088389613833 + 0.0068588634123254826*I, 0.46402873857915317 + 1.1275702593849246*^-17*I}}
14.71	{{0.5360735092242958 - 1.0408340855860843*^-17*I, -0.05836426540632078 - 0.006162841123717845*I}, {-0.05836426540632078 + 0.006162841123717845*I, 0.4639264907757036 + 1.0408340855860843*^-17*I}}
14.72	{{0.5361648382149108 - 1.0408340855860843*^-17*I, -0.05836763750046914 - 0.005467428932019696*I}, {-0.05836763750046911 + 0.005467428932019696*I, 0.46383516178508855 + 1.0408340855860843*^-17*I}}
14.73	{{0.536245262870504 - 9.974659986866641*^-18*I, -0.05837100020472599 - 0.004772827411956233*I}, {-0.05837100020472599 + 0.004772827411956233*I, 0.46375473712949533 + 9.974659986866641*^-18*I}}
14.74	{{0.5363147976688883 - 9.974659986866641*^-18*I, -0.05837435354523382 - 0.0040792371382526536*I}, {-0.05837435354523382 + 0.0040792371382526536*I, 0.463685202331111 + 9.974659986866641*^-18*I}}
14.75	{{0.5363734570878766 - 1.0191500421363742*^-17*I, -0.0583776975481351 - 0.0033868586856341523*I}, {-0.05837769754813513 + 0.0033868586856341523*I, 0.4636265429121226 + 1.0191500421363742*^-17*I}}
14.76	{{0.5364212556052819 - 9.75781955236954*^-18*I, -0.05838103223957228 - 0.002695892628825927*I}, {-0.05838103223957228 + 0.002695892628825927*I, 0.46357874439471736 + 9.75781955236954*^-18*I}}
14.77	{{0.5364582076989168 - 9.540979117872439*^-18*I, -0.058384357645688 - 0.0020065395425531755*I}, {-0.05838435764568811 + 0.0020065395425531755*I, 0.46354179230108244 + 9.540979117872439*^-18*I}}
14.780000000000001	{{0.5364843281029998 - 9.107298248878237*^-18*I, -0.05838767379261969 - 0.0013190001286377793*I}, {-0.05838767379261972 + 0.0013190001286377793*I, 0.46351567189699944 + 9.107298248878237*^-18*I}}
14.790000000000001	{{0.5364996439625769 - 9.540979117872439*^-18*I, -0.05839098070622617 - 0.0006334729517898417*I}, {-0.05839098070622617 + 0.0006334729517898417*I, 0.46350035603742246 + 9.540979117872439*^-18*I}}
14.8	{{0.5365041998408483 - 8.670229248095018*^-18*I, -0.05839427841194711 + 0.00004985266651233531*I}, {-0.05839427841194711 - 0.00004985266651233529*I, 0.46349580015915104 + 8.673617379884035*^-18*I}}
14.81	{{0.5364980415775259 - 8.294146619514109*^-18*I, -0.05839756693518772 + 0.00073078892003306*I}, {-0.05839756693518777 - 0.00073078892003306*I, 0.4635019584224734 + 8.294146619514109*^-18*I}}
14.82	{{0.5364812150123216 - 8.673617379884035*^-18*I, -0.058400846301353476 + 0.0014091480025366398*I}, {-0.05840084630135356 - 0.0014091480025366398*I, 0.46351878498767773 + 8.673617379884035*^-18*I}}
14.83	{{0.5364537659849471 - 8.023096076392733*^-18*I, -0.05840411653584948 + 0.002084742107787383*I}, {-0.058404116535849565 - 0.002084742107787383*I, 0.4635462340150521 + 8.023096076392733*^-18*I}}
14.84	{{0.5364157403351145 - 8.023096076392733*^-18*I, -0.058407377664081134 + 0.0027573834295495986*I}, {-0.058407377664081106 - 0.0027573834295495986*I, 0.4635842596648848 + 8.023096076392733*^-18*I}}
14.85	{{0.5363671839025353 - 6.938893903907228*^-18*I, -0.05841062971145358 + 0.003426884161587593*I}, {-0.05841062971145358 - 0.003426884161587593*I, 0.46363281609746376 + 6.938893903907228*^-18*I}}
14.86	{{0.5363081425269218 - 7.37257477290143*^-18*I, -0.05841387270337217 + 0.0040930564976656755*I}, {-0.05841387270337223 - 0.0040930564976656755*I, 0.46369185747307745 + 7.37257477290143*^-18*I}}
14.870000000000001	{{0.5362386620479854 - 6.938893903907228*^-18*I, -0.05841710666524222 + 0.0047557126315482725*I}, {-0.0584171066652423 - 0.0047557126315482725*I, 0.46376133795201385 + 6.938893903907228*^-18*I}}
14.88	{{0.5361587883113582 - 6.5052130349130266*^-18*I, -0.058420331622468874 + 0.005414664750524665*I}, {-0.058420331622468874 - 0.005414664750524665*I, 0.4638412116886411 + 6.5052130349130266*^-18*I}}
14.89	{{0.5360685741347493 - 6.071532165918825*^-18*I, -0.058423547600304826 + 0.0060697268194428765*I}, {-0.058423547600304826 - 0.0060697268194428765*I, 0.4639314258652499 + 6.071532165918825*^-18*I}}
14.9	{{0.5359680912099208 - 6.071532165918825*^-18*I, -0.058426754623529836 + 0.006720725150999948*I}, {-0.05842675462352992 - 0.006720725150999948*I, 0.46403190879007844 + 6.071532165918825*^-18*I}}
14.91	{{0.5358574142586316 - 5.204170427930421*^-18*I, -0.05842995271683282 + 0.00736748994612724*I}, {-0.058429952716832906 - 0.00736748994612724*I, 0.4641425857413676 + 5.204170427930421*^-18*I}}
14.92	{{0.5357366180026406 - 5.204170427930421*^-18*I, -0.058433141904902675 + 0.008009851405756115*I}, {-0.058433141904902786 - 0.008009851405756115*I, 0.4642633819973586 + 5.204170427930421*^-18*I}}
14.93	{{0.5356057771637067 - 5.204170427930421*^-18*I, -0.05843632221242823 + 0.008647639730817933*I}, {-0.05843632221242817 - 0.008647639730817933*I, 0.46439422283629256 + 5.204170427930421*^-18*I}}
14.94	{{0.5354649664635889 - 4.336808689942018*^-18*I, -0.05843949366409812 + 0.009280685122244055*I}, {-0.05843949366409815 - 0.009280685122244055*I, 0.46453503353641035 + 4.336808689942018*^-18*I}}
14.950000000000001	{{0.535314260624046 - 4.336808689942018*^-18*I, -0.05844265628460146 + 0.009908817780965959*I}, {-0.058442656284601435 - 0.009908817780965959*I, 0.46468573937595337 + 4.336808689942018*^-18*I}}
14.96	{{0.5351537343668369 - 3.469446951953614*^-18*I, -0.0584458100986269 + 0.010531867907914777*I}, {-0.05844581009862701 - 0.010531867907914777*I, 0.46484626563316234 + 3.469446951953614*^-18*I}}
14.97	{{0.5349834624137207 - 2.6020852139652106*^-18*I, -0.05844895513086354 + 0.011149665704021983*I}, {-0.05844895513086354 - 0.011149665704021983*I, 0.4650165375862785 + 2.6020852139652106*^-18*I}}
14.98	{{0.5348035194864562 - 3.469446951953614*^-18*I, -0.05845209140599991 + 0.011762041370218945*I}, {-0.05845209140599997 - 0.011762041370218945*I, 0.4651964805135429 + 3.469446951953614*^-18*I}}
14.99	{{0.5346139833764927 - 1.734723475976807*^-18*I, -0.05845521894865954 + 0.012368826179514732*I}, {-0.05845521894865954 - 0.012368826179514732*I, 0.46538601662350654 + 1.734723475976807*^-18*I}}
15.	{{0.5344149489151605 - 3.469446951953614*^-18*I, -0.05845833778302004 + 0.012969864750560089*I}, {-0.05845833778302001 - 0.012969864750560089*I, 0.46558505108483883 + 3.469446951953614*^-18*I}}
15.01	{{0.5342065164413317 - 3.469446951953614*^-18*I, -0.058461447933074756 + 0.013565009723116576*I}, {-0.058461447933074784 - 0.013565009723116576*I, 0.4657934835586676 + 3.469446951953614*^-18*I}}
15.02	{{0.5339887862777177 - 2.6020852139652106*^-18*I, -0.05846454942281623 + 0.01415411381488953*I}, {-0.05846454942281634 - 0.01415411381488953*I, 0.4660112137222816 + 2.6020852139652106*^-18*I}}
15.030000000000001	{{0.5337618587470301 - 2.6020852139652106*^-18*I, -0.0584676422762371 + 0.01473702974358438*I}, {-0.058467642276237075 - 0.01473702974358438*I, 0.4662381412529691 + 2.6020852139652106*^-18*I}}
15.040000000000001	{{0.5335258341719804 - 2.6020852139652106*^-18*I, -0.058470726517329985 + 0.015313610226906253*I}, {-0.058470726517329985 - 0.015313610226906253*I, 0.4664741658280188 + 2.6020852139652106*^-18*I}}
15.05	{{0.5332808128752801 + 0.*I, -0.058473802170087574 + 0.015883707982560582*I}, {-0.05847380217008752 - 0.015883707982560582*I, 0.4667191871247192 + 0.*I}}
15.06	{{0.5330268951796404 - 1.734723475976807*^-18*I, -0.05847686925850232 + 0.016447175728252696*I}, {-0.05847686925850232 - 0.016447175728252696*I, 0.46697310482035875 + 1.734723475976807*^-18*I}}
15.07	{{0.5327641814077733 - 1.734723475976807*^-18*I, -0.058479927806566995 + 0.017003866181687935*I}, {-0.05847992780656708 - 0.017003866181687935*I, 0.46723581859222607 + 1.734723475976807*^-18*I}}
15.08	{{0.5324927718823897 - 1.734723475976807*^-18*I, -0.05848297783827408 + 0.017553632060571624*I}, {-0.058482977838274164 - 0.017553632060571624*I, 0.4675072281176095 + 1.734723475976807*^-18*I}}
15.09	{{0.5322127679636726 - 1.734723475976807*^-18*I, -0.05848601937759576 + 0.01809632647836496*I}, {-0.05848601937759573 - 0.01809632647836496*I, 0.4677872320363266 + 1.734723475976807*^-18*I}}
15.1	{{0.5319242837862436 + 0.*I, -0.05848905244815131 + 0.018631814587780997*I}, {-0.05848905244815131 - 0.018631814587780997*I, 0.46807571621375565 + 0.*I}}
15.11	{{0.5316274413072463 - 1.734723475976807*^-18*I, -0.05849207707326601 + 0.01915997467142283*I}, {-0.05849207707326606 - 0.01915997467142283*I, 0.46837255869275296 + 1.734723475976807*^-18*I}}
15.120000000000001	{{0.5313223625183279 - 1.734723475976807*^-18*I, -0.058495093276255766 + 0.019680685632462426*I}, {-0.058495093276255766 - 0.019680685632462426*I, 0.46867763748167124 + 1.734723475976807*^-18*I}}
15.13	{{0.5310091694111361 + 0.*I, -0.05849810108043654 + 0.020193826374071477*I}, {-0.058498101080436654 - 0.020193826374071477*I, 0.46899083058886315 + 0.*I}}
15.14	{{0.530687983977318 - 1.734723475976807*^-18*I, -0.05850110050912449 + 0.02069927579942195*I}, {-0.058501100509124604 - 0.02069927579942195*I, 0.46931201602268124 + 1.734723475976807*^-18*I}}
15.15	{{0.5303589282085212 + 0.*I, -0.05850409158563566 + 0.02119691281168571*I}, {-0.05850409158563563 - 0.02119691281168571*I, 0.4696410717914782 + 0.*I}}
15.16	{{0.5300221240963926 + 0.*I, -0.05850707433328592 + 0.021686616314034644*I}, {-0.05850707433328592 - 0.021686616314034644*I, 0.4699778759036065 + 0.*I}}
15.17	{{0.5296776936325801 + 0.*I, -0.058510048775391316 + 0.02216826520964062*I}, {-0.0585100487753914 - 0.02216826520964062*I, 0.4703223063674192 + 0.*I}}
15.18	{{0.5293257588087308 + 0.*I, -0.05851301493526795 + 0.02264173840167551*I}, {-0.05851301493526803 - 0.02264173840167551*I, 0.47067424119126844 + 0.*I}}
15.19	{{0.5289664418219636 + 0.*I, -0.05851597283622853 + 0.023106914847607414*I}, {-0.05851597283622864 - 0.023106914847607414*I, 0.4710335581780355 + 0.*I}}
15.200000000000001	{{0.5285998728831904 + 0.*I, -0.058518922501352905 + 0.02356368238857556*I}, {-0.058518922501352905 - 0.02356368238857556*I, 0.4714001271168088 + 0.*I}}
15.21	{{0.5282261909792644 + 0.*I, -0.05852186395333517 + 0.024011946756943823*I}, {-0.05852186395333528 - 0.024011946756943823*I, 0.47177380902073485 + 0.*I}}
15.22	{{0.5278455353135262 + 1.734723475976807*^-18*I, -0.05852479721483406 + 0.024451615789585206*I}, {-0.05852479721483411 - 0.024451615789585206*I, 0.4721544646864731 - 1.734723475976807*^-18*I}}
15.23	{{0.5274580450893165 + 1.734723475976807*^-18*I, -0.058527722308508 + 0.024882597323372627*I}, {-0.058527722308508084 - 0.024882597323372627*I, 0.47254195491068274 - 1.734723475976807*^-18*I}}
15.24	{{0.5270638595099759 + 0.*I, -0.05853063925701557 + 0.025304799195179*I}, {-0.05853063925701557 - 0.025304799195179*I, 0.47293614049002325 + 0.*I}}
15.25	{{0.5266631177788454 + 5.204170427930421*^-18*I, -0.05853354808301517 + 0.025718129241877247*I}, {-0.0585335480830152 - 0.025718129241877247*I, 0.47333688222115383 - 5.204170427930421*^-18*I}}
15.26	{{0.5262559590992655 + 6.938893903907228*^-18*I, -0.05853644880916545 + 0.026122495300340286*I}, {-0.058536448809165476 - 0.026122495300340286*I, 0.4737440409007339 - 6.938893903907228*^-18*I}}
15.27	{{0.5258425226745767 + 5.204170427930421*^-18*I, -0.058539341458124755 + 0.026517805207441035*I}, {-0.058539341458124755 - 0.026517805207441035*I, 0.47415747732542257 - 5.204170427930421*^-18*I}}
15.280000000000001	{{0.5254229477081198 + 3.469446951953614*^-18*I, -0.05854222605255169 + 0.026903966800052474*I}, {-0.05854222605255169 - 0.026903966800052474*I, 0.4745770522918795 - 3.469446951953614*^-18*I}}
15.290000000000001	{{0.5249973734049878 + 5.204170427930421*^-18*I, -0.058545102615104705 + 0.02728088791479432*I}, {-0.05854510261510479 - 0.02728088791479432*I, 0.47500262659501136 - 5.204170427930421*^-18*I}}
15.3	{{0.5245659430415368 + 5.204170427930421*^-18*I, -0.058547971168318946 + 0.027648481563209287*I}, {-0.058547971168318946 - 0.027648481563209287*I, 0.47543405695846247 - 5.204170427930421*^-18*I}}
15.31	{{0.5241288079364866 + 5.204170427930421*^-18*I, -0.058550831734304726 + 0.02800668125033841*I}, {-0.05855083173430481 - 0.02800668125033841*I, 0.47587119206351264 - 5.204170427930421*^-18*I}}
15.32	{{0.5236861196888523 + 5.204170427930421*^-18*I, -0.058553684335081624 + 0.028355425521444932*I}, {-0.05855368433508165 - 0.028355425521444932*I, 0.4763138803111471 - 5.204170427930421*^-18*I}}
15.33	{{0.5232380298976482 + 3.469446951953614*^-18*I, -0.058556528992669055 + 0.02869465292179211*I}, {-0.05855652899266908 - 0.02869465292179211*I, 0.4767619701023511 - 3.469446951953614*^-18*I}}
15.34	{{0.5227846901618896 + 5.204170427930421*^-18*I, -0.058559365729086654 + 0.029024301996643194*I}, {-0.05855936572908674 - 0.029024301996643194*I, 0.4772153098381098 - 5.204170427930421*^-18*I}}
15.35	{{0.5223262520805909 + 5.204170427930421*^-18*I, -0.05856219456635406 + 0.029344311291261437*I}, {-0.05856219456635409 - 0.029344311291261437*I, 0.4776737479194085 - 5.204170427930421*^-18*I}}
15.36	{{0.5218628672527671 + 6.938893903907228*^-18*I, -0.0585650155264906 + 0.029654619350910082*I}, {-0.05856501552649063 - 0.029654619350910082*I, 0.47813713274723224 - 6.938893903907228*^-18*I}}
15.370000000000001	{{0.5213946872774329 + 5.204170427930421*^-18*I, -0.05856782863151597 + 0.02995516472085244*I}, {-0.05856782863151602 - 0.02995516472085244*I, 0.47860531272256657 - 5.204170427930421*^-18*I}}
15.38	{{0.5209218637536032 + 5.204170427930421*^-18*I, -0.05857063390344966 + 0.030245885946351657*I}, {-0.05857063390344963 - 0.030245885946351657*I, 0.47907813624639617 - 5.204170427930421*^-18*I}}
15.39	{{0.5204445482802926 + 5.204170427930421*^-18*I, -0.05857343136431112 + 0.030526721572671042*I}, {-0.058573431364311146 - 0.030526721572671042*I, 0.4795554517197067 - 5.204170427930421*^-18*I}}
15.4	{{0.5199628940623523 + 5.204170427930421*^-18*I, -0.058576221036068715 + 0.03079761252105926*I}, {-0.05857622103606869 - 0.03079761252105926*I, 0.480037105937647 - 5.204170427930421*^-18*I}}
15.41	{{0.5194770601923233 + 6.938893903907228*^-18*I, -0.05857900294030022 + 0.03105851920790241*I}, {-0.0585790029403003 - 0.03105851920790241*I, 0.480522939807676 - 6.938893903907228*^-18*I}}
15.42	{{0.5189872057135332 + 6.938893903907228*^-18*I, -0.05858177709840537 + 0.03130941160501765*I}, {-0.058581777098405424 - 0.03130941160501765*I, 0.48101279428646615 - 6.938893903907228*^-18*I}}
15.43	{{0.5184934895938259 + 6.938893903907228*^-18*I, -0.05858454353178258 + 0.031550259749797305*I}, {-0.05858454353178258 - 0.031550259749797305*I, 0.4815065104061734 - 6.938893903907228*^-18*I}}
15.44	{{0.5179960708010453 + 6.938893903907228*^-18*I, -0.05858730226183051 + 0.0317810336796337*I}, {-0.05858730226183051 - 0.0317810336796337*I, 0.48200392919895396 - 6.938893903907228*^-18*I}}
15.450000000000001	{{0.5174951083030352 + 6.938893903907228*^-18*I, -0.05859005330994782 + 0.0320017034319192*I}, {-0.05859005330994782 - 0.0320017034319192*I, 0.4825048916969642 - 6.938893903907228*^-18*I}}
15.46	{{0.5169907610676397 + 6.938893903907228*^-18*I, -0.05859279669753284 + 0.032212239044046055*I}, {-0.05859279669753284 - 0.032212239044046055*I, 0.4830092389323597 - 6.938893903907228*^-18*I}}
15.47	{{0.5164831880627027 + 1.0408340855860843*^-17*I, -0.058595532445984394 + 0.032412610553406634*I}, {-0.058595532445984394 - 0.032412610553406634*I, 0.4835168119372968 - 1.0408340855860843*^-17*I}}
15.48	{{0.5159725482560679 + 6.938893903907228*^-18*I, -0.05859826057670103 + 0.032602787997393266*I}, {-0.05859826057670103 - 0.032602787997393266*I, 0.4840274517439316 - 6.938893903907228*^-18*I}}
15.49	{{0.5154590006155793 + 1.0408340855860843*^-17*I, -0.058600981111081196 + 0.03278274141339828*I}, {-0.058600981111081224 - 0.03278274141339828*I, 0.4845409993844202 - 1.0408340855860843*^-17*I}}
15.5	{{0.5149427046282615 + 1.0408340855860843*^-17*I, -0.058603694070516354 + 0.032952441200318164*I}, {-0.05860369407051644 - 0.032952441200318164*I, 0.4850572953717378 - 1.0408340855860843*^-17*I}}
15.51	{{0.5144238230779279 + 1.3877787807814457*^-17*I, -0.05860639947612675 + 0.033111871759736365*I}, {-0.058606399476126864 - 0.033111871759736365*I, 0.48557617692207156 - 1.3877787807814457*^-17*I}}
15.52	{{0.5139025175806903 + 1.0408340855860843*^-17*I, -0.05860909734870759 + 0.033261034412679066*I}, {-0.05860909734870767 - 0.033261034412679066*I, 0.4860974824193093 - 1.0408340855860843*^-17*I}}
15.530000000000001	{{0.5133789493778371 + 1.0408340855860843*^-17*I, -0.058611787709035745 + 0.033399931425848225*I}, {-0.05861178770903583 - 0.033399931425848225*I, 0.4866210506221623 - 1.0408340855860843*^-17*I}}
15.540000000000001	{{0.5128532797106573 + 1.0408340855860843*^-17*I, -0.05861447057788843 + 0.03352856506594572*I}, {-0.058614470577888406 - 0.03352856506594572*I, 0.48714672028934214 - 1.0408340855860843*^-17*I}}
15.55	{{0.5123256698204396 + 1.0408340855860843*^-17*I, -0.058617145976042506 + 0.033646937599673465*I}, {-0.05861714597604259 - 0.033646937599673465*I, 0.48767433017955975 - 1.0408340855860843*^-17*I}}
15.56	{{0.5117962809484725 + 1.0408340855860843*^-17*I, -0.058619813924275205 + 0.033755051293733435*I}, {-0.058619813924275205 - 0.033755051293733435*I, 0.48820371905152693 - 1.0408340855860843*^-17*I}}
15.57	{{0.5112652743360446 + 1.0408340855860843*^-17*I, -0.05862247444336349 + 0.03385290841482752*I}, {-0.058622474443363576 - 0.03385290841482752*I, 0.4887347256639548 - 1.0408340855860843*^-17*I}}
15.58	{{0.5107328112244448 + 1.0408340855860843*^-17*I, -0.058625127554084444 + 0.033940511229657674*I}, {-0.0586251275540845 - 0.033940511229657674*I, 0.4892671887755547 - 1.0408340855860843*^-17*I}}
15.59	{{0.5101990528549616 + 1.0408340855860843*^-17*I, -0.05862777327721519 + 0.03401786200492579*I}, {-0.058627773277215134 - 0.03401786200492579*I, 0.48980094714503797 - 1.0408340855860843*^-17*I}}
15.6	{{0.5096641604688834 + 1.0408340855860843*^-17*I, -0.05863041163353261 + 0.034084963007333824*I}, {-0.058630411633532664 - 0.034084963007333824*I, 0.49033583953111604 - 1.0408340855860843*^-17*I}}
15.610000000000001	{{0.5091282959595926 + 1.0408340855860843*^-17*I, -0.05863304264378538 + 0.03414181810538182*I}, {-0.05863304264378538 - 0.03414181810538182*I, 0.49087170404040675 - 1.0408340855860843*^-17*I}}
15.620000000000001	{{0.5085916215947975 + 1.0408340855860843*^-17*I, -0.05863566632837025 + 0.03418844960483575*I}, {-0.05863566632837028 - 0.03418844960483575*I, 0.49140837840520213 - 1.0408340855860843*^-17*I}}
15.63	{{0.5080542957745335 + 1.0408340855860843*^-17*I, -0.058638282707447364 + 0.03422489148273092*I}, {-0.058638282707447364 - 0.03422489148273092*I, 0.49194570422546596 - 1.0408340855860843*^-17*I}}
15.64	{{0.5075164766005171 + 1.0408340855860843*^-17*I, -0.05864089180117277 + 0.03425117789048805*I}, {-0.05864089180117277 - 0.03425117789048805*I, 0.49248352339948226 - 1.0408340855860843*^-17*I}}
15.65	{{0.5069783221744648 + 1.0408340855860843*^-17*I, -0.058643493629702254 + 0.034267342979527854*I}, {-0.058643493629702254 - 0.034267342979527854*I, 0.49302167782553463 - 1.0408340855860843*^-17*I}}
15.66	{{0.5064399905980926 + 1.0408340855860843*^-17*I, -0.05864608821319181 + 0.03427342090127104*I}, {-0.058646088213191894 - 0.03427342090127104*I, 0.49356000940190675 - 1.0408340855860843*^-17*I}}
15.67	{{0.5059016399731171 + 1.0408340855860843*^-17*I, -0.058648675571797426 + 0.03426944580713834*I}, {-0.05864867557179754 - 0.03426944580713834*I, 0.49409836002688234 - 1.0408340855860843*^-17*I}}
15.68	{{0.5053634284012544 + 1.0408340855860843*^-17*I, -0.05865125572567506 + 0.034255451848550444*I}, {-0.05865125572567509 - 0.034255451848550444*I, 0.4946365715987452 - 1.0408340855860843*^-17*I}}
15.69	{{0.5048255139842207 + 1.0408340855860843*^-17*I, -0.058653828694980564 + 0.03423147317692807*I}, {-0.058653828694980564 - 0.03423147317692807*I, 0.4951744860157786 - 1.0408340855860843*^-17*I}}
15.700000000000001	{{0.5042880548237326 + 1.0408340855860843*^-17*I, -0.05865639449986981 + 0.03419754394369193*I}, {-0.05865639449986984 - 0.03419754394369193*I, 0.49571194517626693 - 1.0408340855860843*^-17*I}}
15.71	{{0.5037512090215063 + 1.0408340855860843*^-17*I, -0.05865895316049888 + 0.03415369830026273*I}, {-0.05865895316049888 - 0.03415369830026273*I, 0.4962487909784934 - 1.0408340855860843*^-17*I}}
15.72	{{0.5032151351130155 + 1.0408340855860843*^-17*I, -0.05866150469697837 + 0.0340999730139612*I}, {-0.05866150469697845 - 0.0340999730139612*I, 0.4967848648869841 - 1.0408340855860843*^-17*I}}
15.73	{{0.5026799880171924 + 1.0408340855860843*^-17*I, -0.058664049129046436 + 0.03403642373119509*I}, {-0.058664049129046436 - 0.03403642373119509*I, 0.49732001198280706 - 1.0408340855860843*^-17*I}}
15.74	{{0.5021459175738918 + 1.0408340855860843*^-17*I, -0.0586665864762575 + 0.033963114124467814*I}, {-0.05866658647625744 - 0.033963114124467814*I, 0.4978540824261076 - 1.0408340855860843*^-17*I}}
15.75	{{0.501613073480482 + 1.0408340855860843*^-17*I, -0.05866911675816508 + 0.03388010787955298*I}, {-0.05866911675816505 - 0.03388010787955298*I, 0.4983869265195175 - 1.0408340855860843*^-17*I}}
15.76	{{0.5010816054343309 + 1.0408340855860843*^-17*I, -0.05867163999432243 + 0.03378746868222417*I}, {-0.0586716399943224 - 0.03378746868222417*I, 0.4989183945656685 - 1.0408340855860843*^-17*I}}
15.77	{{0.5005516631328067 + 1.0408340855860843*^-17*I, -0.058674156204282985 + 0.033685260218254964*I}, {-0.058674156204282985 - 0.033685260218254964*I, 0.4994483368671928 - 1.0408340855860843*^-17*I}}
15.780000000000001	{{0.5000233962732774 + 1.0408340855860843*^-17*I, -0.05867666540760014 + 0.033573546173418914*I}, {-0.05867666540760014 - 0.033573546173418914*I, 0.499976603726722 - 1.0408340855860843*^-17*I}}
15.790000000000001	{{0.49949695455311144 + 1.0408340855860843*^-17*I, -0.058679167623827244 + 0.03345239023348966*I}, {-0.058679167623827216 - 0.03345239023348966*I, 0.5005030454468881 - 1.0408340855860843*^-17*I}}
15.8	{{0.4989724876696766 + 1.0408340855860843*^-17*I, -0.05868166287251764 + 0.03332185608424075*I}, {-0.05868166287251764 - 0.03332185608424075*I, 0.5010275123303227 - 1.0408340855860843*^-17*I}}
15.81	{{0.4984501453203412 + 1.0408340855860843*^-17*I, -0.05868415117322473 + 0.03318200741144578*I}, {-0.05868415117322473 - 0.03318200741144578*I, 0.5015498546796582 - 1.0408340855860843*^-17*I}}
15.82	{{0.4979300772024732 + 1.0408340855860843*^-17*I, -0.05868663254550188 + 0.03303290790087833*I}, {-0.05868663254550191 - 0.03303290790087833*I, 0.5020699227975263 - 1.0408340855860843*^-17*I}}
15.83	{{0.4974124328127407 + 1.0408340855860843*^-17*I, -0.058689107008835784 + 0.03287462502719275*I}, {-0.05868910700883587 - 0.03287462502719275*I, 0.5025875671872587 - 1.0408340855860843*^-17*I}}
15.84	{{0.49689735390948664 + 1.0408340855860843*^-17*I, -0.0586915745823309 + 0.03270724398089252*I}, {-0.058691574582330985 - 0.03270724398089252*I, 0.5031026460905129 - 1.0408340855860843*^-17*I}}
15.85	{{0.49638497704101786 + 1.3877787807814457*^-17*I, -0.05869403528495615 + 0.032530854732294244*I}, {-0.05869403528495615 - 0.032530854732294244*I, 0.5036150229589815 - 1.3877787807814457*^-17*I}}
15.860000000000001	{{0.4958754387177883 + 1.0408340855860843*^-17*I, -0.058696489135680374 + 0.032345547237041555*I}, {-0.058696489135680485 - 0.032345547237041555*I, 0.5041245612822112 - 1.0408340855860843*^-17*I}}
15.870000000000001	{{0.4953688754502519 + 1.0408340855860843*^-17*I, -0.05869893615347252 + 0.03215141145077817*I}, {-0.05869893615347249 - 0.03215141145077817*I, 0.5046311245497475 - 1.0408340855860843*^-17*I}}
15.88	{{0.4948654237488624 + 1.0408340855860843*^-17*I, -0.05870137635730127 + 0.03194853732914768*I}, {-0.058701376357301244 - 0.03194853732914768*I, 0.5051345762511371 - 1.0408340855860843*^-17*I}}
15.89	{{0.4943652201240735 + 1.0408340855860843*^-17*I, -0.058703809766135484 + 0.03173701482779376*I}, {-0.05870380976613551 - 0.03173701482779376*I, 0.505634779875926 - 1.0408340855860843*^-17*I}}
15.9	{{0.4938684010863392 + 1.3877787807814457*^-17*I, -0.05870623639894401 + 0.031516933902360045*I}, {-0.05870623639894401 - 0.031516933902360045*I, 0.5061315989136602 - 1.3877787807814457*^-17*I}}
15.91	{{0.4933751031461133 + 1.0408340855860843*^-17*I, -0.05870865627469565 + 0.03128838450849018*I}, {-0.058708656274695625 - 0.03128838450849018*I, 0.5066248968538862 - 1.0408340855860843*^-17*I}}
15.92	{{0.4928854628138496 + 1.3877787807814457*^-17*I, -0.05871106941235926 + 0.031051456601827808*I}, {-0.05871106941235929 - 0.031051456601827808*I, 0.50711453718615 - 1.3877787807814457*^-17*I}}
15.93	{{0.49239961660000187 + 1.214306433183765*^-17*I, -0.058713475830903694 + 0.030806240138016583*I}, {-0.058713475830903666 - 0.030806240138016583*I, 0.5076003833999977 - 1.214306433183765*^-17*I}}
15.94	{{0.4919176996315871 + 1.214306433183765*^-17*I, -0.058715875549204155 + 0.03055283003636331*I}, {-0.058715875549204155 - 0.03055283003636331*I, 0.5080823003684123 - 1.214306433183765*^-17*I}}
15.950000000000001	{{0.49143983561737903 + 1.214306433183765*^-17*I, -0.05871826858575771 + 0.03029133617944308*I}, {-0.05871826858575774 - 0.03029133617944308*I, 0.5085601643826205 - 1.214306433183765*^-17*I}}
15.96	{{0.49096614372560077 + 1.214306433183765*^-17*I, -0.05872065495896597 + 0.030021870753551436*I}, {-0.05872065495896597 - 0.030021870753551436*I, 0.5090338562743988 - 1.214306433183765*^-17*I}}
15.97	{{0.49049674312358627 + 1.3877787807814457*^-17*I, -0.05872303468723075 + 0.029744545944045006*I}, {-0.05872303468723075 - 0.029744545944045006*I, 0.5095032568764133 - 1.3877787807814457*^-17*I}}
15.98	{{0.4900317529786693 + 1.214306433183765*^-17*I, -0.058725407788953854 + 0.029459473936280477*I}, {-0.05872540778895391 - 0.029459473936280477*I, 0.5099682470213303 - 1.214306433183765*^-17*I}}
15.99	{{0.48957129245818365 + 1.214306433183765*^-17*I, -0.05872777428253703 + 0.029166766915614532*I}, {-0.058727774282537004 - 0.029166766915614532*I, 0.5104287075418159 - 1.214306433183765*^-17*I}}
16.	{{0.4891154807294634 + 1.214306433183765*^-17*I, -0.05873013418638198 + 0.028866537067403858*I}, {-0.05873013418638198 - 0.028866537067403858*I, 0.5108845192705362 - 1.214306433183765*^-17*I}}
16.01	{{0.4886644369598421 + 1.214306433183765*^-17*I, -0.05873248751889057 + 0.028558896577005076*I}, {-0.05873248751889054 - 0.028558896577005076*I, 0.5113355630401575 - 1.214306433183765*^-17*I}}
16.02	{{0.48821828031665404 + 1.3877787807814457*^-17*I, -0.058734834298464406 + 0.02824395762977504*I}, {-0.05873483429846438 - 0.02824395762977504*I, 0.5117817196833456 - 1.3877787807814457*^-17*I}}
16.03	{{0.4877771299672326 + 1.214306433183765*^-17*I, -0.05873717454350541 + 0.027921832411070206*I}, {-0.05873717454350538 - 0.027921832411070206*I, 0.512222870032767 - 1.214306433183765*^-17*I}}
16.04	{{0.48734110508511796 + 1.214306433183765*^-17*I, -0.058739508272415114 + 0.027592633123055377*I}, {-0.05873950827241506 - 0.027592633123055377*I, 0.5126588949148815 - 1.214306433183765*^-17*I}}
16.05	{{0.4869103216092795 + 1.214306433183765*^-17*I, -0.05874183550346959 + 0.027256477830869603*I}, {-0.05874183550346959 - 0.027256477830869603*I, 0.5130896783907201 - 1.214306433183765*^-17*I}}
16.06	{{0.48648488144323376 + 1.214306433183765*^-17*I, -0.05874415625458451 + 0.026913495582240703*I}, {-0.058744156254584484 - 0.026913495582240703*I, 0.5135151185567657 - 1.214306433183765*^-17*I}}
16.07	{{0.48606488300030526 + 1.0408340855860843*^-17*I, -0.058746470543611484 + 0.02656381614819726*I}, {-0.05874647054361154 - 0.02656381614819726*I, 0.5139351169996942 - 1.0408340855860843*^-17*I}}
16.080000000000002	{{0.48565042469381897 + 1.214306433183765*^-17*I, -0.058748778388402145 + 0.02620756929976821*I}, {-0.058748778388402145 - 0.02620756929976821*I, 0.5143495753061804 - 1.214306433183765*^-17*I}}
16.09	{{0.48524160493709984 + 1.214306433183765*^-17*I, -0.058751079806808215 + 0.025844884807982506*I}, {-0.058751079806808215 - 0.025844884807982506*I, 0.5147583950628998 - 1.214306433183765*^-17*I}}
16.1	{{0.4848385221434721 + 1.214306433183765*^-17*I, -0.058753374816681275 + 0.025475892443868706*I}, {-0.058753374816681164 - 0.025475892443868706*I, 0.5151614778565272 - 1.214306433183765*^-17*I}}
16.11	{{0.4844412747262612 + 1.214306433183765*^-17*I, -0.05875566343587288 + 0.025100721978455906*I}, {-0.05875566343587285 - 0.025100721978455906*I, 0.5155587252737384 - 1.214306433183765*^-17*I}}
16.12	{{0.48404996109879134 + 1.214306433183765*^-17*I, -0.05875794568223486 + 0.024719503182772648*I}, {-0.05875794568223483 - 0.024719503182772648*I, 0.5159500389012082 - 1.214306433183765*^-17*I}}
16.13	{{0.48366467967438764 + 1.214306433183765*^-17*I, -0.05876022157361871 + 0.024332365827848028*I}, {-0.05876022157361871 - 0.024332365827848028*I, 0.5163353203256118 - 1.214306433183765*^-17*I}}
16.14	{{0.48328552886637455 + 1.214306433183765*^-17*I, -0.0587624911278761 + 0.023939439684710594*I}, {-0.058762491127876126 - 0.023939439684710594*I, 0.5167144711336249 - 1.214306433183765*^-17*I}}
16.15	{{0.4829126070861723 + 1.214306433183765*^-17*I, -0.05876475436285772 + 0.023540854623224756*I}, {-0.058764754362857746 - 0.023540854623224756*I, 0.5170873929138271 - 1.214306433183765*^-17*I}}
16.16	{{0.4825460070344204 + 1.214306433183765*^-17*I, -0.05876701129625386 + 0.023136746545682096*I}, {-0.05876701129625386 - 0.023136746545682096*I, 0.517453992965579 - 1.214306433183765*^-17*I}}
16.17	{{0.4821858062173565 + 1.0408340855860843*^-17*I, -0.05876926194542323 + 0.022727257894854115*I}, {-0.05876926194542323 - 0.022727257894854115*I, 0.5178141937826429 - 1.0408340855860843*^-17*I}}
16.18	{{0.4818320797161351 + 1.214306433183765*^-17*I, -0.058771506327683964 + 0.022312530955489948*I}, {-0.05877150632768391 - 0.022312530955489948*I, 0.5181679202838644 - 1.214306433183765*^-17*I}}
16.19	{{0.48148490261191057 + 1.214306433183765*^-17*I, -0.05877374446035391 + 0.021892708012338308*I}, {-0.058773744460353855 - 0.021892708012338308*I, 0.5185150973880889 - 1.214306433183765*^-17*I}}
16.2	{{0.48114434998583755 + 1.214306433183765*^-17*I, -0.05877597636075105 + 0.021467931350148475*I}, {-0.058775976360751075 - 0.021467931350148475*I, 0.5188556500141619 - 1.214306433183765*^-17*I}}
16.21	{{0.4808104969190704 + 1.214306433183765*^-17*I, -0.05877820204619341 + 0.021038343253669135*I}, {-0.05877820204619341 - 0.021038343253669135*I, 0.5191895030809289 - 1.214306433183765*^-17*I}}
16.22	{{0.4804834184927639 + 1.214306433183765*^-17*I, -0.058780421533998956 + 0.02060408600764959*I}, {-0.05878042153399898 - 0.02060408600764959*I, 0.5195165815072355 - 1.214306433183765*^-17*I}}
16.23	{{0.48016318978807226 + 1.214306433183765*^-17*I, -0.05878263484148569 + 0.020165301896838524*I}, {-0.05878263484148569 - 0.020165301896838524*I, 0.5198368102119271 - 1.214306433183765*^-17*I}}
16.240000000000002	{{0.4798498858861503 + 1.214306433183765*^-17*I, -0.058784841985971475 + 0.01972213320598508*I}, {-0.0587848419859715 - 0.01972213320598508*I, 0.5201501141138491 - 1.214306433183765*^-17*I}}
16.25	{{0.47954358186815227 + 1.214306433183765*^-17*I, -0.05878704298477436 + 0.019274722219838412*I}, {-0.05878704298477436 - 0.019274722219838412*I, 0.5204564181318472 - 1.214306433183765*^-17*I}}
16.26	{{0.47924435272100346 + 1.214306433183765*^-17*I, -0.0587892378552089 + 0.01882321146419809*I}, {-0.058789237855208926 - 0.01882321146419809*I, 0.5207556472789959 - 1.214306433183765*^-17*I}}
16.27	{{0.478952264936062 + 1.214306433183765*^-17*I, -0.05879142661439454 + 0.018367748679096747*I}, {-0.05879142661439457 - 0.018367748679096747*I, 0.5210477350639375 - 1.214306433183765*^-17*I}}
16.28	{{0.47866737007568577 + 1.214306433183765*^-17*I, -0.058793609279155834 + 0.017908483880332497*I}, {-0.058793609279155834 - 0.017908483880332497*I, 0.5213326299243137 - 1.214306433183765*^-17*I}}
16.29	{{0.4783897182012896 + 1.214306433183765*^-17*I, -0.05879578586629319 + 0.017445566558701463*I}, {-0.058795785866293165 - 0.017445566558701463*I, 0.5216102817987098 - 1.214306433183765*^-17*I}}
16.3	{{0.4781193593742878 + 1.214306433183765*^-17*I, -0.05879795639260671 + 0.016979146204999122*I}, {-0.05879795639260671 - 0.016979146204999122*I, 0.5218806406257117 - 1.214306433183765*^-17*I}}
16.31	{{0.47785634365609486 + 1.214306433183765*^-17*I, -0.058800120874896694 + 0.016509372310021628*I}, {-0.058800120874896694 - 0.016509372310021628*I, 0.5221436563439044 - 1.214306433183765*^-17*I}}
16.32	{{0.47760072110812546 + 1.0408340855860843*^-17*I, -0.058802279329963514 + 0.016036394364564444*I}, {-0.058802279329963514 - 0.016036394364564444*I, 0.522399278891874 - 1.0408340855860843*^-17*I}}
16.330000000000002	{{0.47735254179179387 + 1.1275702593849246*^-17*I, -0.058804431774607285 + 0.015560361859423548*I}, {-0.05880443177460723 - 0.015560361859423548*I, 0.5226474582082055 - 1.1275702593849246*^-17*I}}
16.34	{{0.4771118557685148 + 1.1275702593849246*^-17*I, -0.05880657822562829 + 0.015081424285394922*I}, {-0.058806578225628264 - 0.015081424285394922*I, 0.5228881442314846 - 1.1275702593849246*^-17*I}}
16.35	{{0.47687871309970264 + 1.1275702593849246*^-17*I, -0.058808718699826845 + 0.014599731133274028*I}, {-0.05880871869982682 - 0.014599731133274028*I, 0.5231212869002968 - 1.1275702593849246*^-17*I}}
16.36	{{0.4766531638467718 + 9.540979117872439*^-18*I, -0.058810853214003145 + 0.01411543189385702*I}, {-0.058810853214003145 - 0.01411543189385702*I, 0.5233468361532275 - 9.540979117872439*^-18*I}}
16.37	{{0.47643525773141027 + 1.1275702593849246*^-17*I, -0.05881298178494945 + 0.013628676451308223*I}, {-0.05881298178494948 - 0.013628676451308223*I, 0.523564742268589 - 1.1275702593849246*^-17*I}}
16.38	{{0.4762250332840555 + 1.1275702593849246*^-17*I, -0.058815104429230686 + 0.01313961801558643*I}, {-0.058815104429230686 - 0.01313961801558643*I, 0.5237749667159439 - 1.1275702593849246*^-17*I}}
16.39	{{0.47602251557159647 + 9.540979117872439*^-18*I, -0.058817221163158045 + 0.012648408485618438*I}, {-0.058817221163158045 - 0.012648408485618438*I, 0.523977484428403 - 9.540979117872439*^-18*I}}
16.4	{{0.47582772886199837 + 9.540979117872439*^-18*I, -0.05881933200302952 + 0.01215519920147621*I}, {-0.058819332003029495 - 0.01215519920147621*I, 0.5241722711380009 - 9.540979117872439*^-18*I}}
16.41	{{0.47564069742322634 + 1.0408340855860843*^-17*I, -0.05882143696514322 + 0.011660141503231008*I}, {-0.058821436965143165 - 0.011660141503231008*I, 0.5243593025767729 - 1.0408340855860843*^-17*I}}
16.42	{{0.47546144552324543 + 1.0408340855860843*^-17*I, -0.05882353606579693 + 0.011163386730954628*I}, {-0.05882353606579693 - 0.011163386730954628*I, 0.5245385544767538 - 1.0408340855860843*^-17*I}}
16.43	{{0.47528999743002087 + 9.540979117872439*^-18*I, -0.0588256293212891 + 0.010665086224718862*I}, {-0.05882562932128904 - 0.010665086224718862*I, 0.5247100025699785 - 9.540979117872439*^-18*I}}
16.44	{{0.47512637741151753 + 8.673617379884035*^-18*I, -0.058827716747917286 + 0.010165391324594972*I}, {-0.058827716747917175 - 0.010165391324594972*I, 0.5248736225884817 - 8.673617379884035*^-18*I}}
16.45	{{0.4749706097357007 + 9.540979117872439*^-18*I, -0.058829798361979685 + 0.00966445337065493*I}, {-0.058829798361979685 - 0.00966445337065493*I, 0.5250293902642986 - 9.540979117872439*^-18*I}}
16.46	{{0.4748227186705352 + 9.540979117872439*^-18*I, -0.05883187417977437 + 0.009162423702969994*I}, {-0.058831874179774396 - 0.009162423702969994*I, 0.525177281329464 - 9.540979117872439*^-18*I}}
16.47	{{0.4746827284839865 + 8.673617379884035*^-18*I, -0.058833944217599465 + 0.008659453661612141*I}, {-0.05883394421759938 - 0.008659453661612141*I, 0.5253172715160127 - 8.673617379884035*^-18*I}}
16.48	{{0.47455066265546475 + 7.806255641895632*^-18*I, -0.058836008491737424 + 0.00815569505397561*I}, {-0.05883600849173734 - 0.00815569505397561*I, 0.5254493373445345 - 7.806255641895632*^-18*I}}
16.490000000000002	{{0.47442653128322765 + 8.673617379884035*^-18*I, -0.05883806701821595 + 0.007651300163967899*I}, {-0.05883806701821592 - 0.007651300163967899*I, 0.5255734687167717 - 8.673617379884035*^-18*I}}
16.5	{{0.47431033331400385 + 8.673617379884035*^-18*I, -0.0588401198128522 + 0.007146417383281744*I}, {-0.0588401198128522 - 0.007146417383281744*I, 0.5256896666859954 - 8.673617379884035*^-18*I}}
16.51	{{0.47420206735575254 + 8.673617379884035*^-18*I, -0.05884216689145674 + 0.0066411946817303965*I}, {-0.05884216689145674 - 0.0066411946817303965*I, 0.5257979326442468 - 8.673617379884035*^-18*I}}
16.52	{{0.4741017320164325 + 7.806255641895632*^-18*I, -0.05884420826984055 + 0.006135780029127827*I}, {-0.058844208269840576 - 0.006135780029127827*I, 0.5258982679835666 - 7.806255641895632*^-18*I}}
16.53	{{0.4740093259040029 + 8.239936510889834*^-18*I, -0.05884624396381441 + 0.005630321395287288*I}, {-0.05884624396381441 - 0.005630321395287288*I, 0.5259906740959963 - 8.239936510889834*^-18*I}}
16.54	{{0.4739248476264225 + 8.239936510889834*^-18*I, -0.05884827398918899 + 0.00512496675002275*I}, {-0.05884827398918896 - 0.005124966750022749*I, 0.5260751523735767 - 8.673617379884035*^-18*I}}
16.55	{{0.47384829579165044 + 8.239936510889834*^-18*I, -0.05885029836177516 + 0.004619864063147464*I}, {-0.058850298361775105 - 0.0046198640631474625*I, 0.5261517042083488 - 8.239936510889834*^-18*I}}
16.56	{{0.47377966900764545 + 8.239936510889834*^-18*I, -0.0588523170973837 + 0.004115161304475402*I}, {-0.05885231709738367 - 0.004115161304475401*I, 0.5262203309923537 - 8.673617379884035*^-18*I}}
16.57	{{0.4737189658823666 + 8.239936510889834*^-18*I, -0.0588543302118254 + 0.003611006443819814*I}, {-0.0588543302118254 - 0.003611006443819813*I, 0.5262810341176325 - 8.239936510889834*^-18*I}}
16.580000000000002	{{0.4736661850237729 + 8.456776945386935*^-18*I, -0.058856337720911034 + 0.003107547450994493*I}, {-0.058856337720911034 - 0.0031075474509944918*I, 0.5263338149762263 - 8.239936510889834*^-18*I}}
16.59	{{0.4736213235822227 + 8.023096076392733*^-18*I, -0.058858339640425805 + 0.0026049326422948847*I}, {-0.05885833964042575 - 0.002604932642294884*I, 0.5263786764177766 - 8.023096076392733*^-18*I}}
16.6	{{0.4735843640129779 + 7.589415207398531*^-18*I, -0.058860335985878115 + 0.0021033072779173935*I}, {-0.058860335985878115 - 0.002103307277917393*I, 0.5264156359870212 - 7.37257477290143*^-18*I}}
16.61	{{0.47355528035780947 + 7.047314121155779*^-18*I, -0.058862326772608636 + 0.001602811285614205*I}, {-0.058862326772608525 - 0.0016028112856142042*I, 0.5264447196421899 - 7.047314121155779*^-18*I}}
16.62	{{0.47353404656615067 + 7.15573433840433*^-18*I, -0.058864312015955156 + 0.0011035843534594942*I}, {-0.058864312015955184 - 0.0011035843534594933*I, 0.5264659534338486 - 7.15573433840433*^-18*I}}
16.63	{{0.4735206365874354 + 7.209944447028604*^-18*I, -0.05886629173125604 + 0.0006057661695281456*I}, {-0.058866291731256015 - 0.000605766169528145*I, 0.526479363412564 - 7.209944447028604*^-18*I}}
16.64	{{0.4735150243710969 + 6.728829732988162*^-18*I, -0.05886826593384947 + 0.00010949642189433576*I}, {-0.05886826593384936 - 0.00010949642189433498*I, 0.5264849756289023 - 6.728829732988162*^-18*I}}
16.65	{{0.47351718386656916 + 6.288372600415926*^-18*I, -0.0588702346390734 - 0.0003850852013670528*I}, {-0.05887023463907334 + 0.0003850852013670536*I, 0.5264828161334302 - 6.288372600415926*^-18*I}}
16.66	{{0.47352708902328555 + 6.071532165918825*^-18*I, -0.05887219786226605 - 0.0008778390121818411*I}, {-0.05887219786226605 + 0.000877839012181842*I, 0.5264729109767138 - 6.0173220572945496*^-18*I}}
16.67	{{0.47354471379067964 + 5.9631119486702744*^-18*I, -0.05887415561876552 - 0.0013686253224753225*I}, {-0.058874155618765495 + 0.0013686253224753236*I, 0.5264552862093196 - 5.854691731421724*^-18*I}}
16.68	{{0.47357003211818527 + 5.637851296924623*^-18*I, -0.05887610792391007 - 0.0018573044441727948*I}, {-0.05887610792391007 + 0.0018573044441727955*I, 0.5264299678818141 - 5.7462715141731735*^-18*I}}
16.69	{{0.4736030179552358 + 5.204170427930421*^-18*I, -0.058878054793037704 - 0.0023437366892000737*I}, {-0.058878054793037676 + 0.0023437366892000745*I, 0.5263969820447635 - 5.421010862427522*^-18*I}}
16.7	{{0.47364364293232936 + 5.204170427930421*^-18*I, -0.058879996241446964 - 0.002827782466144875*I}, {-0.05887999624144691 + 0.002827782466144876*I, 0.5263563570676699 - 5.204170427930421*^-18*I}}
16.71	{{0.4736918638185379 + 5.204170427930421*^-18*I, -0.05888193228414626 - 0.003309309036221714*I}, {-0.05888193228414615 + 0.003309309036221715*I, 0.5263081361814613 - 5.204170427930421*^-18*I}}
16.72	{{0.4737476317095404 + 4.9873299934333204*^-18*I, -0.058883862936015774 - 0.003788189346239303*I}, {-0.058883862936015774 + 0.0037881893462393037*I, 0.5262523682904588 - 4.9873299934333204*^-18*I}}
16.73	{{0.47381089770014356 + 4.336808689942018*^-18*I, -0.058885788211935186 - 0.004264296436194338*I}, {-0.058885788211935214 + 0.004264296436194339*I, 0.5261891022998557 - 4.336808689942018*^-18*I}}
16.740000000000002	{{0.47388161288515396 + 4.336808689942018*^-18*I, -0.058887708126784094 - 0.004737503346083005*I}, {-0.05888770812678401 + 0.0047375033460830066*I, 0.5261183871148454 - 4.7704895589362195*^-18*I}}
16.75	{{0.47395972835937816 + 4.336808689942018*^-18*I, -0.058889622695441984 - 0.005207683115901493*I}, {-0.05888962269544193 + 0.005207683115901494*I, 0.5260402716406213 - 4.7704895589362195*^-18*I}}
16.76	{{0.4740451952176227 + 4.7704895589362195*^-18*I, -0.05889153193278848 - 0.005674708785646491*I}, {-0.05889153193278851 + 0.005674708785646491*I, 0.5259548047823767 - 4.7704895589362195*^-18*I}}
16.77	{{0.47413796455469426 + 4.7704895589362195*^-18*I, -0.058893435853703296 - 0.006138453395314025*I}, {-0.05889343585370335 + 0.006138453395314025*I, 0.5258620354453051 - 4.7704895589362195*^-18*I}}
16.78	{{0.4742379874653996 + 4.336808689942018*^-18*I, -0.05889533447306597 - 0.006598789984900779*I}, {-0.05889533447306597 + 0.006598789984900779*I, 0.5257620125345999 - 4.336808689942018*^-18*I}}
16.79	{{0.47434521504454497 + 4.336808689942018*^-18*I, -0.05889722780575604 - 0.007055591594402782*I}, {-0.05889722780575607 + 0.007055591594402782*I, 0.5256547849554545 - 4.336808689942018*^-18*I}}
16.8	{{0.4744595983869372 + 3.469446951953614*^-18*I, -0.058899115866653196 - 0.007508731263816714*I}, {-0.058899115866653196 + 0.007508731263816714*I, 0.5255404016130621 - 3.469446951953614*^-18*I}}
16.81	{{0.4745810852931073 + 3.469446951953614*^-18*I, -0.05890099867057952 - 0.007958083016161879*I}, {-0.05890099867057949 + 0.007958083016161879*I, 0.5254189147068922 - 3.469446951953614*^-18*I}}
16.82	{{0.4747096098095449 + 2.6020852139652106*^-18*I, -0.058902876232063056 - 0.008403531283132724*I}, {-0.05890287623206303 + 0.008403531283132724*I, 0.5252903901904544 - 2.6020852139652106*^-18*I}}
16.830000000000002	{{0.4748451026834698 + 2.6020852139652106*^-18*I, -0.05890474856553862 - 0.008844965664783683*I}, {-0.05890474856553857 + 0.008844965664783683*I, 0.5251548973165296 - 2.6020852139652106*^-18*I}}
16.84	{{0.47498749466946955 + 3.469446951953614*^-18*I, -0.058906615685441116 - 0.009282275777394126*I}, {-0.05890661568544103 + 0.009282275777394126*I, 0.5250125053305299 - 3.469446951953614*^-18*I}}
16.85	{{0.47513671652213174 + 1.734723475976807*^-18*I, -0.05890847760620502 - 0.009715351237243902*I}, {-0.05890847760620502 + 0.009715351237243902*I, 0.5248632834778677 - 1.734723475976807*^-18*I}}
16.86	{{0.4752926989960439 + 2.6020852139652106*^-18*I, -0.0589103343422655 - 0.010144081660612234*I}, {-0.05891033434226542 + 0.010144081660612234*I, 0.5247073010039555 - 2.6020852139652106*^-18*I}}
16.87	{{0.475455372845794 + 1.734723475976807*^-18*I, -0.05891218590805705 - 0.010568356663778956*I}, {-0.058912185908056997 + 0.010568356663778956*I, 0.5245446271542055 - 1.734723475976807*^-18*I}}
16.88	{{0.4756246688259692 + 8.673617379884035*^-19*I, -0.05891403231801451 - 0.010988065863023304*I}, {-0.058914032318014536 + 0.010988065863023304*I, 0.5243753311740302 - 8.673617379884035*^-19*I}}
16.89	{{0.4758005176911576 + 8.673617379884035*^-19*I, -0.058915873586572715 - 0.011403098874625102*I}, {-0.058915873586572715 + 0.011403098874625102*I, 0.524199482308842 - 8.673617379884035*^-19*I}}
16.9	{{0.4759828501959464 + 2.6020852139652106*^-18*I, -0.0589177097281664 - 0.011813345314863593*I}, {-0.0589177097281664 + 0.011813345314863593*I, 0.5240171498040531 - 2.6020852139652106*^-18*I}}
16.91	{{0.476171597094717 + 1.734723475976807*^-18*I, -0.058919540757230465 - 0.012218694799866418*I}, {-0.058919540757230465 + 0.012218694799866418*I, 0.5238284029052823 - 1.734723475976807*^-18*I}}
16.92	{{0.476366684888865 + 1.734723475976807*^-18*I, -0.0589213666881199 - 0.01261903935160562*I}, {-0.0589213666881199 + 0.01261903935160562*I, 0.5236333151111345 - 1.734723475976807*^-18*I}}
16.93	{{0.4765680286605538 + 1.734723475976807*^-18*I, -0.05892318753490278 - 0.01301428418294067*I}, {-0.05892318753490269 + 0.01301428418294067*I, 0.5234319713394457 - 1.734723475976807*^-18*I}}
16.94	{{0.4767755419376549 + 0.*I, -0.058925003311582125 - 0.013404338626964649*I}, {-0.0589250033115821 + 0.013404338626964649*I, 0.5232244580623445 + 0.*I}}
16.95	{{0.47698913824803946 + 0.*I, -0.058926814032161295 - 0.01378911201677007*I}, {-0.05892681403216124 + 0.01378911201677007*I, 0.5230108617519599 + 0.*I}}
16.96	{{0.47720873111957895 + 0.*I, -0.058928619710643476 - 0.014168513685450012*I}, {-0.058928619710643476 + 0.014168513685450012*I, 0.5227912688804205 + 0.*I}}
16.97	{{0.4774342340801445 - 1.734723475976807*^-18*I, -0.058930420361032215 - 0.014542452966096993*I}, {-0.05893042036103219 + 0.014542452966096993*I, 0.522565765919855 + 1.734723475976807*^-18*I}}
16.98	{{0.47766556065760746 - 8.673617379884035*^-19*I, -0.05893221599733037 - 0.014910839191804085*I}, {-0.05893221599733042 + 0.014910839191804085*I, 0.522334439342392 + 8.673617379884035*^-19*I}}
16.990000000000002	{{0.47790262437983905 - 8.673617379884035*^-19*I, -0.05893400663354148 - 0.015273581695663944*I}, {-0.05893400663354148 + 0.015273581695663944*I, 0.5220973756201603 + 8.673617379884035*^-19*I}}
17.	{{0.47814533877471066 - 1.734723475976807*^-18*I, -0.05893579228366863 - 0.015630589810769244*I}, {-0.0589357922836686 + 0.015630589810769244*I, 0.5218546612252889 + 1.734723475976807*^-18*I}}
17.01	{{0.4783936173700934 - 1.734723475976807*^-18*I, -0.058937572961715146 - 0.01598177287021304*I}, {-0.058937572961715146 + 0.01598177287021304*I, 0.5216063826299062 + 1.734723475976807*^-18*I}}
17.02	{{0.4786473736795839 - 1.734723475976807*^-18*I, -0.05893934868168449 - 0.016327040176473455*I}, {-0.058939348681684545 + 0.016327040176473455*I, 0.5213526263204156 + 1.734723475976807*^-18*I}}
17.03	{{0.478906517180574 - 1.734723475976807*^-18*I, -0.058941119457507546 - 0.016666303646379492*I}, {-0.058941119457507435 + 0.016666303646379492*I, 0.5210934828194255 + 1.734723475976807*^-18*I}}
17.04	{{0.47917094844724956 - 3.469446951953614*^-18*I, -0.058942885302819936 - 0.01699949124322307*I}, {-0.058942885302819936 + 0.01699949124322307*I, 0.5208290515527498 + 3.469446951953614*^-18*I}}
17.05	{{0.47944056693250303 - 3.469446951953614*^-18*I, -0.05894464623119075 - 0.01732653526070041*I}, {-0.058944646231190695 + 0.01732653526070041*I, 0.5205594330674964 + 3.469446951953614*^-18*I}}
17.06	{{0.4797152720892267 - 3.469446951953614*^-18*I, -0.058946402256188635 - 0.01764736799250726*I}, {-0.058946402256188635 + 0.01764736799250726*I, 0.5202847279107728 + 3.469446951953614*^-18*I}}
17.07	{{0.47999496337031283 - 1.734723475976807*^-18*I, -0.05894815339138243 - 0.017961921732339833*I}, {-0.058948153391382374 + 0.017961921732339833*I, 0.5200050366296867 + 1.734723475976807*^-18*I}}
17.080000000000002	{{0.4802795402286538 - 3.469446951953614*^-18*I, -0.05894989965034089 - 0.018270128773893994*I}, {-0.05894989965034078 + 0.018270128773893994*I, 0.5197204597713457 + 3.469446951953614*^-18*I}}
17.09	{{0.4805689021171417 - 3.469446951953614*^-18*I, -0.0589516410466327 - 0.018571921410865614*I}, {-0.05895164104663267 + 0.018571921410865614*I, 0.5194310978828578 + 3.469446951953614*^-18*I}}
17.1	{{0.4808629484886692 - 3.469446951953614*^-18*I, -0.058953377593826795 - 0.018867231936950894*I}, {-0.05895337759382682 + 0.018867231936950894*I, 0.5191370515113304 + 3.469446951953614*^-18*I}}
17.11	{{0.48116157879612825 - 3.469446951953614*^-18*I, -0.058955109305491915 - 0.0191559926458456*I}, {-0.058955109305491915 + 0.0191559926458456*I, 0.5188384212038712 + 3.469446951953614*^-18*I}}
17.12	{{0.4814646924924113 - 3.469446951953614*^-18*I, -0.05895683619519684 - 0.01943813583124592*I}, {-0.05895683619519679 + 0.01943813583124592*I, 0.5185353075075881 + 3.469446951953614*^-18*I}}
17.13	{{0.4817721890304108 - 3.469446951953614*^-18*I, -0.05895855827651025 - 0.019713593786847637*I}, {-0.05895855827651031 + 0.019713593786847637*I, 0.5182278109695887 + 3.469446951953614*^-18*I}}
17.14	{{0.48208396745090953 - 3.469446951953614*^-18*I, -0.05896027556299546 - 0.019982299015619997*I}, {-0.05896027556299532 + 0.019982299015619997*I, 0.5179160325490899 + 3.469446951953614*^-18*I}}
17.150000000000002	{{0.4823999201257858 - 3.469446951953614*^-18*I, -0.05896198806802608 - 0.020244194080768985*I}, {-0.05896198806802605 + 0.020244194080768985*I, 0.5176000798742137 + 3.469446951953614*^-18*I}}
17.16	{{0.4827199360658447 - 3.469446951953614*^-18*I, -0.05896369580474797 - 0.020499235704022137*I}, {-0.058963695804747945 + 0.020499235704022137*I, 0.5172800639341549 + 3.469446951953614*^-18*I}}
17.17	{{0.4830439045817725 - 3.469446951953614*^-18*I, -0.05896539878629348 - 0.020747381661055116*I}, {-0.05896539878629348 + 0.020747381661055116*I, 0.5169560954182271 + 3.469446951953614*^-18*I}}
17.18	{{0.48337171498425524 - 3.469446951953614*^-18*I, -0.05896709702579506 - 0.020988589727543226*I}, {-0.05896709702579506 + 0.020988589727543226*I, 0.5166282850157443 + 3.469446951953614*^-18*I}}
17.19	{{0.4837032565839793 - 5.204170427930421*^-18*I, -0.05896879053638501 - 0.02122281767916212*I}, {-0.05896879053638496 + 0.02122281767916212*I, 0.5162967434160202 + 5.204170427930421*^-18*I}}
17.2	{{0.4840384186916307 - 5.204170427930421*^-18*I, -0.05897047933119565 - 0.02145002329158712*I}, {-0.05897047933119559 + 0.02145002329158712*I, 0.5159615813083688 + 5.204170427930421*^-18*I}}
17.21	{{0.4843770906178958 - 3.469446951953614*^-18*I, -0.0589721634233594 - 0.02167016434049387*I}, {-0.058972163423359286 + 0.02167016434049387*I, 0.5156229093821036 + 3.469446951953614*^-18*I}}
17.22	{{0.4847191616734605 - 5.204170427930421*^-18*I, -0.05897384282600848 - 0.021883198601557692*I}, {-0.05897384282600848 + 0.021883198601557692*I, 0.5152808383265389 + 5.204170427930421*^-18*I}}
17.23	{{0.4850645211690113 - 3.469446951953614*^-18*I, -0.058975517552275314 - 0.022089083850454227*I}, {-0.05897551755227534 + 0.022089083850454227*I, 0.5149354788309881 + 3.469446951953614*^-18*I}}
17.240000000000002	{{0.48541305841523424 - 5.204170427930421*^-18*I, -0.058977187615292415 - 0.022287777862858876*I}, {-0.05897718761529244 + 0.022287777862858876*I, 0.5145869415847653 + 5.204170427930421*^-18*I}}
17.25	{{0.48576466272281527 - 6.938893903907228*^-18*I, -0.05897885302819192 - 0.02247923841444705*I}, {-0.05897885302819186 + 0.02247923841444705*I, 0.5142353372771842 + 6.938893903907228*^-18*I}}
17.26	{{0.48611922225200566 - 5.204170427930421*^-18*I, -0.058980513804081786 - 0.02266342463846776*I}, {-0.058980513804081786 + 0.02266342463846776*I, 0.5138807777479939 + 5.204170427930421*^-18*I}}
17.27	{{0.486476620204193 - 5.204170427930421*^-18*I, -0.05898216995581959 - 0.022840310813613894*I}, {-0.05898216995581956 + 0.022840310813613894*I, 0.5135233797958065 + 5.204170427930421*^-18*I}}
17.28	{{0.4868367403531485 - 5.204170427930421*^-18*I, -0.058983821496117 - 0.023009880695893457*I}, {-0.05898382149611697 + 0.023009880695893457*I, 0.5131632596468509 + 5.204170427930421*^-18*I}}
17.29	{{0.48719946663798497 - 5.204170427930421*^-18*I, -0.05898546843768404 - 0.02317211818657179*I}, {-0.05898546843768401 + 0.02317211818657179*I, 0.5128005333620146 + 5.204170427930421*^-18*I}}
17.3	{{0.48756468299781563 - 5.204170427930421*^-18*I, -0.058987110793230796 - 0.023327007186914522*I}, {-0.05898711079323071 + 0.023327007186914522*I, 0.5124353170021838 + 5.204170427930421*^-18*I}}
17.31	{{0.48793227337175354 - 6.938893903907228*^-18*I, -0.05898874857546704 - 0.023474531598187024*I}, {-0.05898874857546699 + 0.023474531598187024*I, 0.512067726628246 + 6.938893903907228*^-18*I}}
17.32	{{0.488302121698912 - 6.938893903907228*^-18*I, -0.05899038179710275 - 0.02361467532165489*I}, {-0.0589903817971027 + 0.02361467532165489*I, 0.5116978783010875 + 6.938893903907228*^-18*I}}
17.330000000000002	{{0.48867411191840404 - 6.938893903907228*^-18*I, -0.05899201047084793 - 0.023747422258583558*I}, {-0.05899201047084793 + 0.023747422258583558*I, 0.5113258880815955 + 6.938893903907228*^-18*I}}
17.34	{{0.4890481279693425 - 5.204170427930421*^-18*I, -0.058993634609412676 - 0.023872756310238476*I}, {-0.058993634609412676 + 0.023872756310238476*I, 0.5109518720306571 + 5.204170427930421*^-18*I}}
17.35	{{0.4894240537908409 - 6.938893903907228*^-18*I, -0.05899525422550683 - 0.02399066137788522*I}, {-0.058995254225506805 + 0.02399066137788522*I, 0.5105759462091587 + 6.938893903907228*^-18*I}}
17.36	{{0.489801773322012 - 6.938893903907228*^-18*I, -0.05899686933184026 - 0.024101121362789198*I}, {-0.05899686933184023 + 0.024101121362789198*I, 0.5101982266779875 + 6.938893903907228*^-18*I}}
17.37	{{0.49018117050196924 - 6.938893903907228*^-18*I, -0.058998479941123116 - 0.024204120166215978*I}, {-0.05899847994112306 + 0.024204120166215978*I, 0.5098188294980304 + 6.938893903907228*^-18*I}}
17.38	{{0.4905621274973164 - 8.673617379884035*^-18*I, -0.059000086066001295 - 0.024299645772278486*I}, {-0.05900008606600127 + 0.024299645772278486*I, 0.5094378725026831 + 8.673617379884035*^-18*I}}
17.39	{{0.4909445257581955 - 6.938893903907228*^-18*I, -0.05900168771884823 - 0.02438770332640175*I}, {-0.05900168771884817 + 0.02438770332640175*I, 0.509055474241804 + 6.938893903907228*^-18*I}}
17.400000000000002	{{0.49132824863645136 - 6.938893903907228*^-18*I, -0.059003284911965215 - 0.024468302446378168*I}, {-0.05900328491196513 + 0.024468302446378168*I, 0.5086717513635481 + 6.938893903907228*^-18*I}}
17.41	{{0.4917131794878261 - 6.938893903907228*^-18*I, -0.059004877657653165 - 0.024541452749580632*I}, {-0.05900487765765319 + 0.024541452749580632*I, 0.5082868205121734 + 6.938893903907228*^-18*I}}
17.42	{{0.4920992016680625 - 1.0408340855860843*^-17*I, -0.059006465968213406 - 0.024607163853382113*I}, {-0.05900646596821335 + 0.024607163853382113*I, 0.507900798331937 + 1.0408340855860843*^-17*I}}
17.43	{{0.49248619853290276 - 1.0408340855860843*^-17*I, -0.059008049855947126 - 0.024665445375155477*I}, {-0.05900804985594715 + 0.024665445375155477*I, 0.5075138014670968 + 1.0408340855860843*^-17*I}}
17.44	{{0.49287405343808954 - 6.938893903907228*^-18*I, -0.05900962933315526 - 0.024716306932273686*I}, {-0.05900962933315529 + 0.024716306932273686*I, 0.50712594656191 + 6.938893903907228*^-18*I}}
17.45	{{0.49326264973936507 - 1.0408340855860843*^-17*I, -0.05901120441213928 - 0.024759758142109616*I}, {-0.05901120441213928 + 0.024759758142109616*I, 0.5067373502606345 + 1.0408340855860843*^-17*I}}
17.46	{{0.49365187079247197 - 6.938893903907228*^-18*I, -0.059012775105200116 - 0.024795808622036213*I}, {-0.05901277510520017 + 0.024795808622036213*I, 0.5063481292075275 + 6.938893903907228*^-18*I}}
17.47	{{0.4940415999531525 - 6.938893903907228*^-18*I, -0.05901434142463907 - 0.024824467989426367*I}, {-0.059014341424639016 + 0.024824467989426367*I, 0.5059584000468471 + 6.938893903907228*^-18*I}}
17.48	{{0.49443172057714924 - 1.0408340855860843*^-17*I, -0.059015903382757195 - 0.02484574586165302*I}, {-0.059015903382757084 + 0.02484574586165302*I, 0.5055682794228502 + 1.0408340855860843*^-17*I}}
17.490000000000002	{{0.4948221159364008 - 6.938893903907228*^-18*I, -0.05901746099185454 - 0.02485965194545029*I}, {-0.05901746099185454 + 0.02485965194545029*I, 0.5051778840635985 + 6.938893903907228*^-18*I}}
17.5	{{0.49521266824977106 - 6.938893903907228*^-18*I, -0.05901901426410541 - 0.024866204279253814*I}, {-0.05901901426410541 + 0.024866204279253814*I, 0.5047873317502285 + 6.938893903907228*^-18*I}}
17.51	{{0.4956032635673737 - 1.0408340855860843*^-17*I, -0.05902056321144242 - 0.024865435390133552*I}, {-0.05902056321144236 + 0.024865435390133552*I, 0.5043967364326257 + 1.0408340855860843*^-17*I}}
17.52	{{0.4959937892839821 - 6.938893903907228*^-18*I, -0.05902210784577097 - 0.024857379202834918*I}, {-0.05902210784577097 + 0.024857379202834918*I, 0.5040062107160173 + 6.938893903907228*^-18*I}}
17.53	{{0.4963841327943696 - 1.0408340855860843*^-17*I, -0.05902364817899669 - 0.024842069642103313*I}, {-0.05902364817899672 + 0.024842069642103313*I, 0.5036158672056298 + 1.0408340855860843*^-17*I}}
17.54	{{0.4967741814933092 - 6.938893903907228*^-18*I, -0.059025184223025134 - 0.024819540632684163*I}, {-0.05902518422302505 + 0.024819540632684163*I, 0.5032258185066902 + 6.938893903907228*^-18*I}}
17.55	{{0.4971638227755743 - 6.938893903907228*^-18*I, -0.05902671598976156 - 0.02478982609932286*I}, {-0.059026715989761586 + 0.02478982609932286*I, 0.5028361772244251 + 6.938893903907228*^-18*I}}
17.56	{{0.4975529440359381 - 8.673617379884035*^-18*I, -0.059028243491111715 - 0.02475295996676484*I}, {-0.059028243491111715 + 0.02475295996676484*I, 0.5024470559640614 + 8.673617379884035*^-18*I}}
17.57	{{0.4979414326691737 - 1.0408340855860843*^-17*I, -0.05902976673898094 - 0.02470897615975548*I}, {-0.05902976673898097 + 0.02470897615975548*I, 0.5020585673308257 + 1.0408340855860843*^-17*I}}
17.580000000000002	{{0.49832917607005467 - 1.0408340855860843*^-17*I, -0.05903128574527486 - 0.024657908603040207*I}, {-0.05903128574527486 + 0.024657908603040207*I, 0.5016708239299448 + 1.0408340855860843*^-17*I}}
17.59	{{0.49871606163335375 - 1.0408340855860843*^-17*I, -0.05903280052189891 - 0.024599791221364457*I}, {-0.05903280052189894 + 0.024599791221364457*I, 0.5012839383666456 + 1.0408340855860843*^-17*I}}
17.6	{{0.4991019767538446 - 1.214306433183765*^-17*I, -0.05903431108075863 - 0.024534657939473598*I}, {-0.05903431108075863 + 0.024534657939473598*I, 0.5008980232461547 + 1.214306433183765*^-17*I}}
17.61	{{0.4994868086033688 - 1.0408340855860843*^-17*I, -0.05903581743375 - 0.024462543432803883*I}, {-0.05903581743375 + 0.024462543432803883*I, 0.5005131913966306 + 1.0408340855860843*^-17*I}}
17.62	{{0.4998704464028091 - 1.0408340855860843*^-17*I, -0.05903731959257841 - 0.024383494347078948*I}, {-0.05903731959257838 + 0.024383494347078948*I, 0.5001295535971902 + 1.0408340855860843*^-17*I}}
17.63	{{0.5002527853075728 - 1.0408340855860843*^-17*I, -0.05903881756877294 - 0.024297566429012086*I}, {-0.05903881756877294 + 0.024297566429012086*I, 0.49974721469242667 + 1.0408340855860843*^-17*I}}
17.64	{{0.5006337210273495 - 1.214306433183765*^-17*I, -0.05904031137385615 - 0.024204815602064722*I}, {-0.0590403113738561 + 0.024204815602064722*I, 0.49936627897264996 + 1.214306433183765*^-17*I}}
17.650000000000002	{{0.5010131492718288 - 1.0408340855860843*^-17*I, -0.05904180101935061 - 0.024105297789698384*I}, {-0.059041801019350554 + 0.024105297789698384*I, 0.4989868507281706 + 1.0408340855860843*^-17*I}}
17.66	{{0.5013909657507001 - 1.0408340855860843*^-17*I, -0.0590432865167789 - 0.023999068915374587*I}, {-0.0590432865167789 + 0.023999068915374587*I, 0.49860903424929925 + 1.0408340855860843*^-17*I}}
17.67	{{0.5017670661736534 - 1.0408340855860843*^-17*I, -0.05904476787766369 - 0.023886184902554758*I}, {-0.059044767877663634 + 0.023886184902554758*I, 0.49823293382634604 + 1.0408340855860843*^-17*I}}
17.68	{{0.5021413462503778 - 1.214306433183765*^-17*I, -0.05904624511352741 - 0.02376670167470045*I}, {-0.059046245113527324 + 0.02376670167470045*I, 0.4978586537496217 + 1.214306433183765*^-17*I}}
17.69	{{0.5025137016905632 - 1.0408340855860843*^-17*I, -0.05904771823589261 - 0.023640675155273076*I}, {-0.05904771823589261 + 0.023640675155273076*I, 0.49748629830943614 + 1.0408340855860843*^-17*I}}
17.7	{{0.502884028203899 - 1.0408340855860843*^-17*I, -0.059049187256282026 - 0.023508161267734213*I}, {-0.059049187256282026 + 0.023508161267734213*I, 0.49711597179610034 + 1.0408340855860843*^-17*I}}
17.71	{{0.5032522215000751 - 1.0408340855860843*^-17*I, -0.05905065218621808 - 0.02336921593554525*I}, {-0.05905065218621808 + 0.02336921593554525*I, 0.49674777849992424 + 1.0408340855860843*^-17*I}}
17.72	{{0.5036181772887807 - 1.0408340855860843*^-17*I, -0.05905211303722338 - 0.02322389508216778*I}, {-0.05905211303722338 + 0.02322389508216778*I, 0.4963818227112188 + 1.0408340855860843*^-17*I}}
17.73	{{0.5039817914173922 - 1.214306433183765*^-17*I, -0.05905356982078844 - 0.023072256958788985*I}, {-0.05905356982078849 + 0.023072256958788985*I, 0.49601820858260726 + 1.214306433183765*^-17*I}}
17.740000000000002	{{0.5043429662872743 - 1.0408340855860843*^-17*I, -0.0590550225481688 - 0.02291437261444489*I}, {-0.0590550225481688 + 0.02291437261444489*I, 0.49565703371272524 + 1.0408340855860843*^-17*I}}
17.75	{{0.5047016096158056 - 8.673617379884035*^-18*I, -0.059056471230516855 - 0.022750316918794138*I}, {-0.059056471230516855 + 0.022750316918794138*I, 0.4952983903841939 + 8.673617379884035*^-18*I}}
17.76	{{0.5050576292068265 - 1.0408340855860843*^-17*I, -0.05905791587898476 - 0.022580164709036326*I}, {-0.059057915878984735 + 0.022580164709036326*I, 0.4949423707931729 + 1.0408340855860843*^-17*I}}
17.77	{{0.5054109328641766 - 1.3877787807814457*^-17*I, -0.05905935650472424 - 0.022403990822371288*I}, {-0.059059356504724214 + 0.022403990822371288*I, 0.4945890671358228 + 1.3877787807814457*^-17*I}}
17.78	{{0.5057614283916959 - 8.673617379884035*^-18*I, -0.05906079311888732 - 0.022221870095998617*I}, {-0.059060793118887345 + 0.022221870095998617*I, 0.4942385716083034 + 8.673617379884035*^-18*I}}
17.79	{{0.5061090235932241 - 8.673617379884035*^-18*I, -0.05906222573262607 - 0.02203387736711815*I}, {-0.059062225732626095 + 0.02203387736711815*I, 0.4938909764067754 + 8.673617379884035*^-18*I}}
17.8	{{0.506453626272601 - 8.673617379884035*^-18*I, -0.05906365435709235 - 0.02184008747292946*I}, {-0.05906365435709235 + 0.02184008747292946*I, 0.4935463737273983 + 8.673617379884035*^-18*I}}
17.81	{{0.5067951442336667 - 1.0408340855860843*^-17*I, -0.0590650790034381 - 0.021640575250632413*I}, {-0.0590650790034381 + 0.021640575250632413*I, 0.49320485576633283 + 1.0408340855860843*^-17*I}}
17.82	{{0.5071334852802607 - 1.0408340855860843*^-17*I, -0.059066499682815354 - 0.021435415537426568*I}, {-0.05906649968281538 + 0.021435415537426568*I, 0.49286651471973875 + 1.0408340855860843*^-17*I}}
17.830000000000002	{{0.507468557216223 - 8.673617379884035*^-18*I, -0.05906791640637607 - 0.02122468317051171*I}, {-0.05906791640637604 + 0.02122468317051171*I, 0.49253144278377653 + 8.673617379884035*^-18*I}}
17.84	{{0.5078002678556808 - 8.673617379884035*^-18*I, -0.05906932918527169 - 0.021008453002762974*I}, {-0.0590693291852718 + 0.021008453002762974*I, 0.4921997321443185 + 8.673617379884035*^-18*I}}
17.85	{{0.5081285310315078 - 8.673617379884035*^-18*I, -0.059070738030488984 - 0.020786807923668285*I}, {-0.059070738030488956 + 0.020786807923668285*I, 0.4918714689684917 + 8.673617379884035*^-18*I}}
17.86	{{0.5084532682762819 - 8.673617379884035*^-18*I, -0.059072142952833334 - 0.020559838489358315*I}, {-0.059072142952833306 + 0.020559838489358315*I, 0.4915467317237176 + 8.673617379884035*^-18*I}}
17.87	{{0.5087744000276637 - 8.673617379884035*^-18*I, -0.05907354396315362 - 0.020327632679665635*I}, {-0.05907354396315362 + 0.020327632679665635*I, 0.49122559997233567 + 8.673617379884035*^-18*I}}
17.88	{{0.5090918467233132 - 8.673617379884035*^-18*I, -0.05907494107229899 - 0.020090278474423115*I}, {-0.05907494107229905 + 0.020090278474423115*I, 0.49090815327668624 + 8.673617379884035*^-18*I}}
17.89	{{0.509405528800891 - 8.673617379884035*^-18*I, -0.059076334291118054 - 0.019847863853463314*I}, {-0.05907633429111808 + 0.019847863853463314*I, 0.49059447119910854 + 8.673617379884035*^-18*I}}
17.900000000000002	{{0.509715366698057 - 8.673617379884035*^-18*I, -0.05907772363045988 - 0.019600476796619026*I}, {-0.05907772363045988 + 0.019600476796619026*I, 0.49028463330194244 + 8.673617379884035*^-18*I}}
17.91	{{0.5100212808524714 - 8.673617379884035*^-18*I, -0.05907910910117334 - 0.019348205283723073*I}, {-0.05907910910117334 + 0.019348205283723073*I, 0.489978719147528 + 8.673617379884035*^-18*I}}
17.92	{{0.5103231917016146 - 8.673617379884035*^-18*I, -0.05908049071410723 - 0.019091137295046218*I}, {-0.0590804907141072 + 0.019091137295046218*I, 0.48967680829838495 + 8.673617379884035*^-18*I}}
17.93	{{0.5106210214867388 - 8.673617379884035*^-18*I, -0.059081868480065414 - 0.018829362902379423*I}, {-0.059081868480065414 + 0.018829362902379423*I, 0.4893789785132607 + 8.673617379884035*^-18*I}}
17.94	{{0.510914700233273 - 8.673617379884035*^-18*I, -0.05908324240969226 - 0.0185629777683637*I}, {-0.05908324240969226 + 0.0185629777683637*I, 0.4890852997667266 + 8.673617379884035*^-18*I}}
17.95	{{0.5112041600215209 - 8.673617379884035*^-18*I, -0.05908461251359631 - 0.018292078355066202*I}, {-0.05908461251359631 + 0.018292078355066202*I, 0.48879583997847853 + 8.673617379884035*^-18*I}}
17.96	{{0.5114893329317874 - 6.938893903907228*^-18*I, -0.059085978802386335 - 0.0180167611245537*I}, {-0.05908597880238631 + 0.0180167611245537*I, 0.4885106670682121 + 6.938893903907228*^-18*I}}
17.97	{{0.5117701510443762 - 6.938893903907228*^-18*I, -0.0590873412866712 - 0.017737122538893358*I}, {-0.0590873412866712 + 0.017737122538893358*I, 0.4882298489556233 + 6.938893903907228*^-18*I}}
17.98	{{0.5120465464395916 - 6.938893903907228*^-18*I, -0.05908869997705951 - 0.017453259060151948*I}, {-0.05908869997705954 + 0.017453259060151948*I, 0.48795345356040787 + 6.938893903907228*^-18*I}}
17.990000000000002	{{0.512318451197738 - 6.938893903907228*^-18*I, -0.05909005488415997 - 0.017165267150396533*I}, {-0.059090054884160026 + 0.017165267150396533*I, 0.4876815488022615 + 6.938893903907228*^-18*I}}
18.	{{0.5125857973991195 - 6.938893903907228*^-18*I, -0.05909140601858151 - 0.016873243271694184*I}, {-0.05909140601858148 + 0.016873243271694184*I, 0.48741420260088003 + 6.938893903907228*^-18*I}}
