# Supplementary material for: When do perturbative approaches accurately capture the dynamics of complex quantum systems?
Source: Sci Rep. 2016 Jun 23;6:28204. doi: 10.1038/srep28204 (PMC4917862; doi:10.1038/srep28204)
Supplement: FMO_TCL2_77KSite1.csv [file srep28204-s8.csv]

0.	{{0.9999999999999991 + 0.*I, 1.5612511283791264*^-16 + 0.*I, -1.491862189340054*^-16 + 0.*I, 2.42861286636753*^-17 + 0.*I, -5.204170427930421*^-17 + 0.*I, 4.7379634937616544*^-17 + 0.*I, 6.938893903907228*^-18 + 0.*I}, {5.764638163278854*^-17 + 0.*I, 5.582104804286642*^-18 + 0.*I, 5.196921159488907*^-18 + 0.*I, -2.308537239889369*^-18 + 0.*I, -1.814847808434763*^-18 + 0.*I, 3.042660401285222*^-18…
0.01	{{0.9721530445486174 - 3.678155870157074*^-17*I, 0.018695846954664166 - 0.15756422171699416*I, 0.005713214741359373 + 0.009601298394007156*I, 0.00021833471875285903 - 0.010967018001235784*I, 0.00036049676973549244 + 0.012508650662007128*I, 0.006516176437937198 - 0.023778862803728717*I, 0.0014464845445818983 - 0.017712039279572694*I}, {0.018695846954663954 + 0.15756422171699416*I, 0.02644844157604…
0.02	{{0.8946521395789395 + 3.111660235033398*^-17*I, 0.07142131645821763 - 0.2810889235092906*I, 0.02026590383109899 + 0.01598356424675703*I, 0.0010963668682052626 - 0.021530150404944746*I, 0.00037621813649546185 + 0.024870801603561244*I, 0.02298555926843177 - 0.03799089260706044*I, 0.005359282068296195 - 0.03127325296551081*I}, {0.07142131645821763 + 0.28108892350929054*I, 0.09973202178367947 - 3.03…
0.03	{{0.7836900272896749 + 2.5587171270657905*^-17*I, 0.14703161625875202 - 0.34913677774485086*I, 0.03802563511525849 + 0.018666826383369868*I, 0.0030486360945800282 - 0.031049632308319395*I, -0.0022343210165906187 + 0.036411498165789306*I, 0.04170923506966613 - 0.03793757005731645*I, 0.010387016706810265 - 0.038506719717400405*I}, {0.14703161625875202 + 0.34913677774485086*I, 0.20366375417946903 + …
0.04	{{0.6605928374195216 - 2.3852447794681098*^-17*I, 0.22979272736433404 - 0.35254892985397546*I, 0.05341949498904246 + 0.0197246524395755*I, 0.006529933900675294 - 0.03827361576576498*I, -0.009461566757092749 + 0.04518250978868054*I, 0.05428860598437383 - 0.024954974020334874*I, 0.014905467232207644 - 0.039331470321230536*I}, {0.22979272736433404 + 0.3525489298539755*I, 0.31723223947078855 + 3.0791…
0.05	{{0.5473159915229716 - 4.2609145378680324*^-17*I, 0.3035200419687279 - 0.2952468723986346*I, 0.0631069756677761 + 0.0224190623583952*I, 0.011793342531509675 - 0.04191445186887742*I, -0.021713702095674494 + 0.0484903427187142*I, 0.05539593100681368 - 0.0053910459189315686*I, 0.01777928916710924 - 0.035590971398521964*I}, {0.3035200419687278 + 0.29524687239863473*I, 0.4193043759013118 + 2.255140518…
0.06	{{0.46215274151338936 - 2.5804011705155006*^-17*I, 0.3551983436523915 - 0.1920822151848433*I, 0.06675408350320589 + 0.029314618166280504*I, 0.01856286524855834 - 0.04144757017399482*I, -0.0372891964361364 + 0.04405172953361274*I, 0.04487203058068999 + 0.012408489978844238*I, 0.018787682150772467 - 0.030239150771979282*I}, {0.3551983436523916 + 0.19208221518484342*I, 0.4928338631751654 + 3.3827107…
0.07	{{0.41671397325669746 - 2.3852447794681098*^-17*I, 0.37735004516689746 - 0.06472879848819718*I, 0.06633845832249095 + 0.040912373081615*I, 0.02581363389788302 - 0.03763910883206951*I, -0.05286837276098891 + 0.031204391121513762*I, 0.027436966402727095 + 0.021588237723961033*I, 0.018562927294192462 - 0.02625038483136563*I}, {0.37735004516689763 + 0.06472879848819722*I, 0.527542211157233 + 1.647987…
0.08	{{0.414603432591246 - 1.0842021724855044*^-17*I, 0.3689007111157185 + 0.063164476522126*I, 0.06465411583608832 + 0.05542257378018866*I, 0.031843956137374334 - 0.03247478876885803*I, -0.06475541379645354 + 0.011588245660088158*I, 0.010446455875059713 + 0.019259970725476177*I, 0.018149823481878935 - 0.02566848882345455*I}, {0.3689007111157186 - 0.063164476522126*I, 0.520824026717593 + 9.97465998686…
0.09	{{0.4517676021558667 + 4.336808689942018*^-19*I, 0.334626866452266 + 0.1704568125433187*I, 0.0639007474157789 + 0.0696289269123583*I, 0.03469632348355748 - 0.0285040020772123*I, -0.07028543745108758 - 0.0110257140828885*I, 0.0008528322801307439 + 0.007139239310712581*I, 0.01844583938315952 - 0.029096791728171253*I}, {0.3346268664522661 - 0.1704568125433187*I, 0.4771055264268967 - 4.55364912443911…
0.1	{{0.5181559354503499 - 8.673617379884035*^-19*I, 0.28353163072573073 + 0.24186116118103942*I, 0.06497533523727148 + 0.0802770985529745*I, 0.03280730240450351 - 0.02791041378362528*I, -0.06880126887914036 - 0.031710079340947314*I, 0.002653451699543366 - 0.009624684712787511*I, 0.019788678631102966 - 0.035729044492283944*I}, {0.28353163072573073 - 0.24186116118103948*I, 0.4061454142213247 + 8.45677…
0.11	{{0.6001596547434814 - 2.5370330836160804*^-17*I, 0.22664285718541263 + 0.2697635651469221*I, 0.06758463152027737 + 0.08528034578906993*I, 0.02563284078505997 - 0.031728641175373884*I, -0.06184724319869927 - 0.04579715062538439*I, 0.01571080839648633 - 0.02471268654615387*I, 0.021847610515475933 - 0.04382179183712826*I}, {0.22664285718541258 - 0.269763565146922*I, 0.320799867319765 + 5.5619571448…
0.12	{{0.6832754369488032 - 1.0473392986209973*^-16*I, 0.17475441924765184 + 0.25448557494576296*I, 0.07087039890165678 + 0.08426251035112438*I, 0.01397890551786799 - 0.03952240672757865*I, -0.05257315424932353 - 0.05023274119201289*I, 0.03617496378529907 - 0.03300066611661636*I, 0.023820556284353252 - 0.051379623503946315*I}, {0.1747544192476519 - 0.2544855749457628*I, 0.23468550173823 + 1.0408340855…
0.13	{{0.754521544580606 - 7.589415207398531*^-17*I, 0.13655221710949142 + 0.2032175854794659*I, 0.07407858529399362 + 0.07835775934296385*I, -0.00012162635192730238 - 0.049609774824740764*I, -0.04463525154358869 - 0.044419586007647255*I, 0.058127487820708576 - 0.03216868155551211*I, 0.024813808292416348 - 0.056795708621197344*I}, {0.13655221710949145 - 0.2032175854794658*I, 0.16005948053751923 + 7.27…
0.14	{{0.8042737393872195 - 4.640385298237959*^-17*I, 0.11739899044540891 + 0.12801753449935885*I, 0.07691649051238353 + 0.06953342334211715*I, -0.01396048512229307 - 0.059690244998564124*I, -0.041022788104401235 - 0.03030760475258256*I, 0.07570303646936041 - 0.02311104876955421*I, 0.024227909483457707 - 0.059251762279114904*I}, {0.11739899044540902 - 0.12801753449935885*I, 0.1061395467152112 + 2.7473…
0.15	{{0.8273400558487485 - 4.445228907190568*^-17*I, 0.11887426651943848 + 0.04332263299474749*I, 0.07950512968097963 + 0.059837847116478486*I, -0.024936862875739804 - 0.06759751674336066*I, -0.04320787671164864 - 0.011752258461393276*I, 0.084905499419169 - 0.00919568869786316*I, 0.021997325894529525 - 0.05879674605654522*I}, {0.11887426651943854 - 0.04332263299474748*I, 0.07802185298189886 + 3.63343…
0.16	{{0.8232302028957224 - 1.8214596497756474*^-17*I, 0.1390114413099275 - 0.03658934309102546*I, 0.08207557473243161 + 0.05089184683967015*I, -0.03129039287900877 - 0.07190262985387481*I, -0.05085552607734721 + 0.006608881929288345*I, 0.08456776842950668 + 0.005192398651336341*I, 0.018608308997028332 - 0.056143958613722816*I}, {0.13901144130992768 + 0.03658934309102544*I, 0.07629631677804814 + 1.686…
0.17	{{0.7956888796699126 + 9.107298248878237*^-18*I, 0.17306926397169417 - 0.09981112344824017*I, 0.08466139497301656 + 0.04373679963989758*I, -0.032536237364171695 - 0.07219555216078283*I, -0.06211531407555882 + 0.020588211879633982*I, 0.07627827507692111 + 0.016216520295534442*I, 0.014911265316617558 - 0.0523111175129765*I}, {0.17306926397169448 + 0.0998111234482401*I, 0.09737988104711312 - 2.35924…
0.18	{{0.7516471739067178 + 4.0115480381963664*^-17*I, 0.21462906965144876 - 0.13840245859251615*I, 0.08698732507342834 + 0.03894950803146412*I, -0.029479896329434353 - 0.0690171811379618*I, -0.07432612730349938 + 0.027425111792072375*I, 0.06346782960240538 + 0.021717494372483624*I, 0.011816548879723093 - 0.0482544342680765*I}, {0.21462906965144884 + 0.1384024585925161*I, 0.13448639272280596 - 2.48011…
0.19	{{0.6998111692918303 + 3.0791341698588326*^-17*I, 0.25680193630275916 - 0.14919974847953094*I, 0.08860441641900624 + 0.03683298776646032*I, -0.023848350332697946 - 0.06353667755159015*I, -0.08485855649401002 + 0.026267298052708037*I, 0.05009225698144542 + 0.021600326313577927*I, 0.009993364747483914 - 0.0446178993721736*I}, {0.25680193630275916 + 0.1491997484795309*I, 0.17903793684381014 - 2.3852…
0.2	{{0.6491224326265567 + 3.371868756429919*^-17*I, 0.2933572478780155 - 0.13379203933729586*I, 0.08917230101471205 + 0.03751468878262157*I, -0.017701740116702776 - 0.057130434045990684*I, -0.09181846021056174 + 0.018096545759589036*I, 0.03940421184425948 + 0.017476045664629115*I, 0.009676197997376729 - 0.04165263144549772*I}, {0.2933572478780155 + 0.13379203933729575*I, 0.2222560856243619 - 5.34511…
0.21	{{0.6073435098712502 + 4.0440741033709315*^-17*I, 0.3196183551390451 - 0.09774894757929381*I, 0.08871129091131781 + 0.04089528418384042*I, -0.012841048328865222 - 0.051013989302300035*I, -0.09442521765568354 + 0.005211148608813224*I, 0.03318450865074303 + 0.011812355509763929*I, 0.01063235219321329 - 0.039290787281954294*I}, {0.319618355139045 + 0.09774894757929371*I, 0.25662646229934205 - 3.5399…
0.22	{{0.5799637848570477 + 4.098284211995207*^-17*I, 0.3330252846140293 - 0.04929526978846653*I, 0.08767418182821203 + 0.0465107469868436*I, -0.010395908428105026 - 0.04601959815974864*I, -0.09301232545629577 - 0.009515242484144641*I, 0.03158321304426718 + 0.006968621478452471*I, 0.01228220792705995 - 0.0373070074079484*I}, {0.33302528461402914 + 0.04929526978846646*I, 0.276993701490281 - 4.537386091…
0.23	{{0.5695777977016413 + 1.951563910473908*^-17*I, 0.3333119636189286 + 0.002301797015040907*I, 0.08679109791328901 + 0.053442500029620775*I, -0.010683268544414743 - 0.0425382604323908*I, -0.08872537709686432 - 0.023358837230779028*I, 0.03348628005640386 + 0.004461619085529441*I, 0.013912843370330965 - 0.03548569266619056*I}, {0.33331196361892845 - 0.0023017970150409376*I, 0.2811194661493771 - 2.46…
0.24	{{0.5757797109570937 - 4.0115480381963664*^-18*I, 0.3223123978766265 + 0.048334149149963965*I, 0.08676496205455198 + 0.060390077970474874*I, -0.013320483383092756 - 0.04058439494835394*I, -0.08306855435727603 - 0.03427265587628098*I, 0.03717333624149257 + 0.004659528570842639*I, 0.014904231345874045 - 0.033729980842238425*I}, {0.32231239787662647 - 0.048334149149963965*I, 0.2696832901536862 - 6.2…
0.25	{{0.5955521926566844 - 1.2305694657710475*^-17*I, 0.30345206999316926 + 0.08198545129805687*I, 0.08797047894756711 + 0.06593493930773607*I, -0.01749418117335928 - 0.039918034843218*I, -0.07746254426529955 - 0.041132856642342244*I, 0.040988029489738904 + 0.006918034850066901*I, 0.014895879561398477 - 0.03208600284553778*I}, {0.30345206999316915 - 0.08198545129805686*I, 0.24579589305631735 + 2.8731…
0.26	{{0.624030541463785 - 5.4291423787211635*^-17*I, 0.28103439344062614 + 0.09920876300649364*I, 0.09030228296107445 + 0.06891212822010356*I, -0.02226027228011396 - 0.04016911615082546*I, -0.07293411268665288 - 0.04372068740193926*I, 0.04380738280356515 + 0.01002039461275747*I, 0.013853516285542614 - 0.03069366343969876*I}, {0.28103439344062614 - 0.09920876300649362*I, 0.21419080725575063 + 2.314771…
0.27	{{0.6554831899134357 - 4.163336342344337*^-17*I, 0.2594540089665027 + 0.09905760486276877*I, 0.09323642671214036 + 0.06874167131189945*I, -0.026776357759074117 - 0.040936411012971255*I, -0.06998907707559135 - 0.04252367358039045*I, 0.04521379669906987 + 0.012710707889282307*I, 0.012032949230351881 - 0.029701384937697292*I}, {0.2594540089665027 - 0.09905760486276874*I, 0.1802752406500377 + 3.05473…
0.28	{{0.6843289685808268 - 6.215188953773154*^-17*I, 0.2424704694519209 + 0.08348680638208979*I, 0.09606100446277206 + 0.06558203121715148*I, -0.030424314804402816 - 0.041858030545420206*I, -0.06865435650206607 - 0.03846203783921669*I, 0.04539252327340556 + 0.014125993260551866*I, 0.009868738544000374 - 0.029187410730496525*I}, {0.24247046945192097 - 0.08348680638208973*I, 0.14920686713640705 + 4.900…
0.29	{{0.7060225026766509 - 4.9764879717084654*^-17*I, 0.2326600460576119 + 0.05671452107244282*I, 0.09815498418225112 + 0.060245429977882445*I, -0.03283656188143771 - 0.04265921056759188*I, -0.06863084325273675 - 0.03262918952287644*I, 0.044861196745751244 + 0.01400666269663449*I, 0.007831423697670158 - 0.029118593369208804*I}, {0.23266004605761192 - 0.05671452107244278*I, 0.12512641076619196 + 3.076…
0.3	{{0.71767769520551 - 2.2985086056692694*^-17*I, 0.23112039753349126 + 0.024295392713769376*I, 0.09918761244054537 + 0.053922731505558125*I, -0.033868695391742344 - 0.04317905657207656*I, -0.0694832647501519 - 0.026097536014583436*I, 0.04416402679187511 + 0.012662907009297097*I, 0.006297250577404176 - 0.029357642686547673*I}, {0.2311203975334913 - 0.024295392713769366*I, 0.11063111775445349 + 1.82…
0.31	{{0.7183566447852195 - 1.282069068964109*^-17*I, 0.23745374143288853 - 0.007919439625279988*I, 0.09916600715056748 + 0.0478334179502581*I, -0.033560291699129684 - 0.04337140245293812*I, -0.07080167639548104 - 0.019800631258764002*I, 0.043645132757369164 + 0.010756572136078325*I, 0.005463772149326747 - 0.02970855400835371*I}, {0.2374537414328887 + 0.007919439625279974*I, 0.10653171663706998 + 3.52…
0.32	{{0.7090098109184154 - 2.1955093992831465*^-18*I, 0.250000834956467 - 0.03476128404142864*I, 0.09834272873998 + 0.04293510707119151*I, -0.03210278706791481 - 0.0432768300044261*I, -0.07229455411271733 - 0.014475180709902296*I, 0.043360841706444324 + 0.009006895054288743*I, 0.005326843339577802 - 0.02997885987594448*I}, {0.2500008349564671 + 0.03476128404142862*I, 0.1119024545249873 - 4.6349642873…
0.33	{{0.6921103134328808 + 2.927345865710862*^-18*I, 0.2662595474508786 - 0.05251169787361796*I, 0.09705886208361701 + 0.039773821573101796*I, -0.029810538281106032 - 0.04297327699326894*I, -0.0738041999860849 - 0.01063685876931328*I, 0.04313309678503383 + 0.007930709873597324*I, 0.005716203291356663 - 0.030034676183516986*I}, {0.2662595474508786 + 0.05251169787361794*I, 0.12439894626055764 - 1.39862…
0.34	{{0.6710761524006266 + 1.951563910473908*^-18*I, 0.2833950057367989 - 0.05935415173997469*I, 0.09560673019901635 + 0.03848105137216824*I, -0.027081674906197572 - 0.042525226496884415*I, -0.07526279987894659 - 0.008568153357059302*I, 0.042695342697171054 + 0.007699817492525535*I, 0.006371187901049675 - 0.029830515558381683*I}, {0.2833950057367989 + 0.059354151739974687*I, 0.14077732868533938 - 3.4…
0.35000000000000003	{{0.6495973622577894 - 6.0173220572945496*^-18*I, 0.2987447414525134 - 0.055463700947028384*I, 0.09416902976599191 + 0.038871159022404615*I, -0.02433997693090119 - 0.04195394399061305*I, -0.07662494975124425 - 0.008311388278211125*I, 0.0418568828873953 + 0.00814258689775676*I, 0.00702879871344246 - 0.0294088783194187*I}, {0.2987447414525133 + 0.05546370094702838*I, 0.15751984047860632 + 2.2226144…
0.36	{{0.6309929708831803 - 5.4752209710517974*^-18*I, 0.3102348530120563 - 0.0427543687587321*I, 0.09283393424521794 + 0.04056639543641407*I, -0.02196478115042672 - 0.0412420881028279*I, -0.07781396269090274 - 0.009671862175412157*I, 0.040616536410847615 + 0.008866019369716462*I, 0.007496529753697881 - 0.02887407362474032*I}, {0.31023485301205617 + 0.042754368758732106*I, 0.17145132960821385 + 7.6978…
0.37	{{0.6177056497079921 - 2.927345865710862*^-18*I, 0.31664848901890064 - 0.024361734174819145*I, 0.09164888538909924 + 0.04310025511319991*I, -0.02022654546836767 - 0.04036795351886127*I, -0.07870711131393972 - 0.012243050775183782*I, 0.03918434636465244 + 0.00943636675244645*I, 0.007690556862528083 - 0.028352935372487273*I}, {0.3166484890189005 + 0.024361734174819134*I, 0.18023560566366684 - 2.710…
0.38	{{0.6110040596894252 - 6.884683795282953*^-18*I, 0.317720931339213 - 0.003978942402649695*I, 0.09066603820556642 + 0.04598326744730224*I, -0.019247602193825476 - 0.0393487315026891*I, -0.07916403273885281 - 0.01546302995519253*I, 0.03791070431475819 + 0.009545737360041348*I, 0.0076337008991941525 - 0.027956305268589103*I}, {0.317720931339213 + 0.003978942402649693*I, 0.18267254203164449 + 3.90312…
0.39	{{0.6109178895039047 - 1.4690939437178585*^-17*I, 0.31406801924170186 + 0.014821765732677503*I, 0.08995146969868459 + 0.048744281428294414*I, -0.018998689469203703 - 0.03826759461639979*I, -0.07908227649829691 - 0.018701619992201577*I, 0.037158016272250835 + 0.009108549125108317*I, 0.0074215033580193246 - 0.02775213486286771*I}, {0.3140680192417019 - 0.014821765732677504*I, 0.17876341717287647 + …
0.4	{{0.6163890866487515 - 1.919037845299343*^-17*I, 0.3069790264119597 + 0.029161818980097298*I, 0.08956059635514399 + 0.05096923176348698*I, -0.019328475401075684 - 0.037268173721973115*I, -0.0784526271633205 - 0.02136634733558963*I, 0.03716780871397217 + 0.008263897946718042*I, 0.007173631564485905 - 0.02775581400159405*I}, {0.3069790264119598 - 0.029161818980097287*I, 0.16955887968719163 + 1.3064…
0.41000000000000003	{{0.6255813129738867 - 3.8868647883605334*^-17*I, 0.2981271907518197 + 0.03724157100636638*I, 0.08950154668795596 + 0.052346636467410966*I, -0.02001328148111317 - 0.036516747075701385*I, -0.07738770815723141 - 0.02300538931542873*I, 0.03797372110737897 + 0.007299655419868057*I, 0.006989890676158089 - 0.027935994947198804*I}, {0.29812719075181976 - 0.03724157100636636*I, 0.15685047733439622 + 2.50…
0.42	{{0.6362780574275426 - 3.2851325826310784*^-17*I, 0.28925234140125405 + 0.03849511517309419*I, 0.08971478634072313 + 0.05271268433850487*I, -0.020810808167572265 - 0.03614806751892055*I, -0.07610981966994293 - 0.02338525707515152*I, 0.03938796387639997 + 0.006533026269359831*I, 0.00692396472589964 - 0.02823171173112822*I}, {0.2892523414012541 - 0.038495115173094195*I, 0.14277897636529602 + 1.5720…
0.43	{{0.6462870301476692 - 1.4203048459560108*^-17*I, 0.28187454536875334 + 0.03352534432761911*I, 0.09007965616342792 + 0.0520788917989879*I, -0.021504948359700096 - 0.036217894112456815*I, -0.07490064058606238 - 0.022523551966051932*I, 0.041060538484879165 + 0.006200175827906071*I, 0.006979848438270595 - 0.02857230287678306*I}, {0.2818745453687535 - 0.03352534432761913*I, 0.12944394892261998 + 3.52…
0.44	{{0.6537891568913665 - 7.914675859144182*^-18*I, 0.27707676143209725 + 0.023858382178630184*I, 0.09044756802923995 + 0.0506263918179753*I, -0.021935456780988506 - 0.036681132787078824*I, -0.07402978250848508 - 0.02067108861506231*I, 0.04258504122244236 + 0.006386278960635564*I, 0.00712604405548112 - 0.028895156185599864*I}, {0.2770767614320973 - 0.02385838217863021*I, 0.11857344243016414 - 2.9273…
0.45	{{0.6575814615842859 - 9.107298248878237*^-18*I, 0.275385285656729 + 0.011583947597975078*I, 0.09068392928644635 + 0.0486626371281159*I, -0.022012430790456658 - 0.03740294962734053*I, -0.07368563289387547 - 0.01824771462864691*I, 0.04361361784378377 + 0.007015284160937126*I, 0.007318271615557752 - 0.029156358418545827*I}, {0.2753852856567291 - 0.011583947597975108*I, 0.11129952120409678 - 7.37257…
0.46	{{0.6571916202857505 - 5.366800753803247*^-18*I, 0.27675381064553856 - 0.0010462325554983739*I, 0.09070097271838971 + 0.04655159301276776*I, -0.02171843353286209 - 0.03819724222844584*I, -0.07392990610411097 - 0.01574803133509888*I, 0.04394449358822489 + 0.007893190761136731*I, 0.0075202549611305645 - 0.029333461234571413*I}, {0.2767538106455386 + 0.0010462325554983427*I, 0.10805642872601479 - 1.…
0.47000000000000003	{{0.6528641959034797 + 9.75781955236954*^-19*I, 0.2806406339378688 - 0.011994512673225566*I, 0.09047012017649202 + 0.044637450172693514*I, -0.02110148992110152 - 0.038877566893821845*I, -0.07468826667700883 - 0.01363912462679756*I, 0.04355883491162502 + 0.008782567279650794*I, 0.0077153146305872925 - 0.02942192522129412*I}, {0.28064063393786876 + 0.011994512673225535*I, 0.10859818044279547 - 1.24…
0.48	{{0.6454347859015581 + 5.7462715141731735*^-18*I, 0.28615553427757684 - 0.019732772250587408*I, 0.09001484025418197 + 0.04318179575650439*I, -0.02026113884404278 - 0.039303040456074294*I, -0.07577666490025771 - 0.012273153934488957*I, 0.042603731489219566 + 0.009478349297127953*I, 0.007906676747997984 - 0.02942842164940071*I}, {0.28615553427757673 + 0.01973277225058737*I, 0.1121192589788691 - 1.9…
0.49	{{0.6361292157872158 + 2.7647155398380363*^-18*I, 0.29224362419647043 - 0.023423403259517243*I, 0.08938952951112468 + 0.042328988261509846*I, -0.019328934218412166 - 0.0394065708191915*I, -0.07695332832858362 - 0.01183122052587504*I, 0.04133240538158374 + 0.00986293525861794*I, 0.008108828702495588 - 0.029364120904117504*I}, {0.2922436241964705 + 0.023423403259517216*I, 0.11744435594222066 - 1.05…
0.5	{{0.6263249925715626 - 9.324138683375338*^-18*I, 0.2978732005474148 - 0.02297097735667111*I, 0.0886576000174726 + 0.04210230344375094*I, -0.01844506624106222 - 0.03919975325350255*I, -0.07797968494930423 - 0.012307714830339626*I, 0.0400255396880186 + 0.009925239581545424*I, 0.00833519540501227 - 0.029240544777906143*I}, {0.2978732005474146 + 0.022970977356671102*I, 0.12325391010016895 - 5.9631119…
0.51	{{0.6173142924235119 - 1.2034644114589099*^-17*I, 0.3021983975912979 - 0.018952935515457313*I, 0.08787777141885994 + 0.04242430693384791*I, -0.01773416557478529 - 0.03875706553272928*I, -0.07867312796300194 - 0.013533906712483857*I, 0.038919234026677435 + 0.009742929951868677*I, 0.008587831534827992 - 0.029068883512595282*I}, {0.30219839759129796 + 0.018952935515457313*I, 0.12830988216493888 + 1.…
0.52	{{0.6101094186701643 - 1.6479873021779667*^-17*I, 0.3046724411867091 - 0.01245003423426417*I, 0.08709814754724682 + 0.04314968238446182*I, -0.017284498127928812 - 0.03818803780030743*I, -0.07893939175967792 - 0.015229887892167952*I, 0.03815739796692528 + 0.00944299621136332*I, 0.008853050213343145 - 0.028861127747461593*I}, {0.3046724411867091 + 0.012450034234264168*I, 0.1316426999887483 + 3.0899…
0.53	{{0.605312485897835 - 1.6696713456276768*^-17*I, 0.3051004547759541 - 0.0048183751869529026*I, 0.08636001446243244 + 0.044101068553242515*I, -0.017134369087727284 - 0.03760690802166709*I, -0.07877939373673525 - 0.017071485940611746*I, 0.03777804544215114 + 0.00915253170420933*I, 0.009104003100743524 - 0.028632614824233744*I}, {0.3051004547759541 + 0.004818375186952905*I, 0.13267790871812637 + 7.0…
0.54	{{0.6030648881888017 - 2.200930410145574*^-17*I, 0.303630653196924 + 0.0025608008799319296*I, 0.08570014095300274 + 0.04509742257012093*I, -0.017269322203233205 - 0.03710843205647861*I, -0.07827316639543908 - 0.01875442555187954*I, 0.03772989503581488 + 0.008961977429126366*I, 0.009308780372658082 - 0.02840220884896248*I}, {0.30363065319692406 - 0.0025608008799319296*I, 0.13128578803043606 + 7.53…
0.55	{{0.603076338914035 - 2.3798237686056822*^-17*I, 0.30069123961587174 + 0.008505971245123032*I, 0.08515099292392372 + 0.04597615478551279*I, -0.017629798169877215 - 0.03675378432994981*I, -0.07754934215927368 - 0.020044600304403276*I, 0.037907499386842035 + 0.008906061713762433*I, 0.009440240256549144 - 0.028190769225289396*I}, {0.3006912396158718 - 0.008505971245123036*I, 0.1277530132956066 + 7.9…
0.56	{{0.6047210889109538 - 1.973247953923618*^-17*I, 0.29688953002861324 + 0.012204803145144745*I, 0.08473465976446924 + 0.046608901049586905*I, -0.01812700785387554 - 0.036567074588336676*I, -0.07675036074436602 - 0.020806072627424777*I, 0.03819044122907609 + 0.008968232196742467*I, 0.009484172366916933 - 0.02801702611620393*I}, {0.29688953002861324 - 0.012204803145144745*I, 0.12268798698814928 + 8.…
0.5700000000000001	{{0.6071766494838305 - 2.0274580625478933*^-17*I, 0.292894458607472 + 0.013303966131214123*I, 0.08445475985826685 + 0.04691228296692465*I, -0.018662695475713562 - 0.03653949123654344*I, -0.07600274444244255 - 0.021006643043440125*I, 0.03847452841266886 + 0.009099288706523925*I, 0.009442998323313946 - 0.027892715852242168*I}, {0.292894458607472 - 0.013303966131214135*I, 0.11688466709301829 + 4.662…
0.58	{{0.6095806293808066 - 1.1329912702473521*^-17*I, 0.28932146508477136 + 0.011914314231185247*I, 0.0842907993030241 + 0.046856316825847344*I, -0.019147289197303026 - 0.03663780757416101*I, -0.07539767739492113 - 0.02070461490258405*I, 0.03868824596724558 + 0.009242643798057613*I, 0.009334434516599191 - 0.02781890362315844*I}, {0.2893214650847714 - 0.011914314231185259*I, 0.11116965085092553 + 7.04…
0.59	{{0.6111762333508876 - 8.131516293641283*^-18*I, 0.28663930369436125 + 0.008539117477296692*I, 0.08419906497113208 + 0.04646709798125878*I, -0.019513013098786107 - 0.036814257935356975*I, -0.07498349504067313 - 0.02002364229937124*I, 0.03879466238290862 + 0.009355361725042338*I, 0.009186070528185895 - 0.02778499895520245*I}, {0.28663930369436125 - 0.008539117477296722*I, 0.10626215854731345 - 8.2…
0.6	{{0.6114229589003436 - 4.391018798566293*^-18*I, 0.28511125047447494 + 0.003945949328412824*I, 0.08412236059795535 + 0.04582118393972892*I, -0.019720263327018914 - 0.037015944334075*I, -0.07476791906553458 - 0.019123225136791606*I, 0.03878408831227519 + 0.009417656504280962*I, 0.00902802105816768 - 0.027771322667646946*I}, {0.285111250474475 - 0.0039459493284128505*I, 0.10266971149911178 - 9.5409…
0.61	{{0.6100605555735057 - 8.890457814381136*^-18*I, 0.2847761634060277 - 0.0009893287184728772*I, 0.08400281604956167 + 0.04503126454579671*I, -0.01975798555913666 - 0.03719338887743579*I, -0.0747264933556082 - 0.018169586600060614*I, 0.038663213749677086 + 0.009433242787010836*I, 0.008886081945883311 - 0.027754071211583672*I}, {0.28477616340602757 + 0.0009893287184728526*I, 0.10063012034453754 - 7.…
0.62	{{0.6071179376028848 - 1.5070410197548512*^-17*I, 0.2854686547334225 - 0.005438257346566023*I, 0.08379620976442118 + 0.04422400148126757*I, -0.019639954421069472 - 0.037307298760540106*I, -0.07481363935181717 - 0.017311824044115496*I, 0.038446543135911664 + 0.00941959244399218*I, 0.008776932460694189 - 0.0277116795226926*I}, {0.28546865473342253 + 0.005438257346565999*I, 0.1001063979435345 - 5.04…
0.63	{{0.6028751119078261 - 6.776263578034403*^-18*I, 0.28687001595766703 - 0.008748671340002952*I, 0.08347997394922262 + 0.04351557106188146*I, -0.019399141902005097 - 0.037333345645020846*I, -0.07497353525719459 - 0.01666403736200917*I, 0.03815195744562016 + 0.009397029859863178*I, 0.008706331564357274 - 0.0276300925108998*I}, {0.2868700159576671 + 0.008748671340002918*I, 0.10082545345845904 - 1.425…
0.64	{{0.5977877996036048 - 1.5720931501039814*^-18*I, 0.2885785155797059 - 0.010529860151937473*I, 0.0830549358796229 + 0.04299078771205233*I, -0.01908140961189739 - 0.03726399887799428*I, -0.07514944474874376 - 0.01629471479061858*I, 0.03780022439915686 + 0.009379041371435687*I, 0.008670043762101716 - 0.027505816644411055*I}, {0.2885785155797059 + 0.010529860151937439*I, 0.1023507364673659 - 1.40946…
0.65	{{0.5923925105396525 - 3.5236570605778894*^-18*I, 0.29018500162894173 - 0.010684624496214842*I, 0.08254053445834897 + 0.04269063287152394*I, -0.018738984203421953 - 0.037107300174972324*I, -0.07529075041749342 - 0.016222844234538774*I, 0.03741642448755637 + 0.009368188032313207*I, 0.008656859685848551 - 0.027345778479334462*I}, {0.29018500162894173 + 0.010684624496214813*I, 0.10417200742733136 - …
0.66	{{0.5872097688804345 - 5.204170427930421*^-18*I, 0.29134073679717404 - 0.00939031104241869*I, 0.08196691964614712 + 0.04261062745467243*I, -0.018423587367930983 - 0.03688297654551425*I, -0.07535800049221344 - 0.01642055521513766*I, 0.037030352022640656 + 0.009357374512908948*I, 0.008652505834340248 - 0.027164532751639374*I}, {0.291340736797174 + 0.009390311042418678*I, 0.10579611520655105 - 7.480…
0.67	{{0.5826620599233 - 2.846030702774449*^-18*I, 0.2918070802237162 - 0.0070368983711314005*I, 0.08136647967027928 + 0.04270849675772396*I, -0.018179410555781764 - 0.03661712379629134*I, -0.07532603531195041 - 0.016821379795063714*I, 0.036674408570819245 + 0.009335743462489249*I, 0.008643482490819464 - 0.02697968672868134*I}, {0.2918070802237163 + 0.007036898371131389*I, 0.10682379664580845 - 5.4210…
0.68	{{0.5790168544323209 - 1.0055975149803054*^-17*I, 0.2914811634830062 - 0.004139393753548485*I, 0.08076898763885582 + 0.042918144878388055*I, -0.018036527986431482 - 0.0363367090577874*I, -0.07518542387627711 - 0.01733366024589094*I, 0.036378986503296865 + 0.009294137544783093*I, 0.008619890241347027 - 0.0268075748033442*I}, {0.2914811634830061 + 0.004139393753548485*I, 0.10700322768783457 + 3.252…
0.6900000000000001	{{0.5763620485930203 - 1.6425662913155392*^-17*I, 0.29039671545677603 - 0.0012386797441941975*I, 0.08019732616255423 + 0.0431640947740044*I, -0.01800652641674365 - 0.03606537264900276*I, -0.07494224399323753 - 0.017856251537017667*I, 0.03616639548625025 + 0.009230897343966673*I, 0.008576962780966705 - 0.02665940233631249*I}, {0.29039671545677603 + 0.001238679744194201*I, 0.10625326932371759 + 3.7…
0.7000000000000001	{{0.574613534709296 - 2.065405138584886*^-17*I, 0.2887020737431445 + 0.0011887598146469662*I, 0.07966669445916834 + 0.04337566853813379*I, -0.018081006651920885 - 0.03582069651327082*I, -0.07461626685018406 - 0.018295377789624385*I, 0.03604519960514429 + 0.009152820156634133*I, 0.008515034277168598 - 0.02653975196864463*I}, {0.2887020737431445 - 0.0011887598146469592*I, 0.10465643175899608 + 7.64…
0.71	{{0.5735500906854855 - 2.2442984970449942*^-17*I, 0.2866221551053783 + 0.0028000950187065106*I, 0.07918455838179055 + 0.04349743138789858*I, -0.01823390203659461 - 0.03561313864726089*I, -0.07423741705162276 - 0.018579307448674077*I, 0.03600727334987043 + 0.009073056345315654*I, 0.008438432673456567 - 0.026446923241932093*I}, {0.28662215510537836 - 0.0028000950187065028*I, 0.10242568404037194 + 8…
0.72	{{0.5728650550307951 - 2.528901567322439*^-17*I, 0.2844137879094072 + 0.003425871972348843*I, 0.0787501452464597 + 0.04349422320582122*I, -0.018427558638075804 - 0.03544609167779669*I, -0.07384080675059031 - 0.018668294466430854*I, 0.03602910629663479 + 0.00900691829506229*I, 0.008353864306974244 - 0.02637434407049102*I}, {0.2844137879094072 - 0.003425871972348837*I, 0.09985511647252293 + 9.05308…
0.73	{{0.5722269983820872 - 2.2442984970449942*^-17*I, 0.2823200046943091 + 0.003076388006680957*I, 0.07835527193229094 + 0.04335443789145855*I, -0.018620429499101185 - 0.03531651395279706*I, -0.07346114441968551 - 0.018558725966280987*I, 0.03607616474627809 + 0.008966668220969096*I, 0.008268587870471397 - 0.02631307733963988*I}, {0.2823200046943092 - 0.003076388006680956*I, 0.09726165990755342 + 6.99…
0.74	{{0.5713359847691656 - 1.6263032587282567*^-17*I, 0.28053300649478663 + 0.001918408186198798*I, 0.07798567007580709 + 0.043088574141637005*I, -0.018775201163573375 - 0.035216079709795595*I, -0.07312700107832824 - 0.018280528906190495*I, 0.03611060711136321 + 0.008957742694951332*I, 0.008189097745451526 - 0.026254037983818156*I}, {0.2805330064947866 - 0.0019184081861988026*I, 0.09493114473120023 +…
0.75	{{0.5699682453918982 - 6.0986372202309624*^-18*I, 0.27916951621877295 + 0.0002292714555637282*I, 0.07762340888349249 + 0.0427255390456122*I, -0.018865229557882487 - 0.035132690137236015*I, -0.07285642103531446 - 0.017888938082481855*I, 0.03609912430362415 + 0.008977313262357449*I, 0.008120234101301513 - 0.026189714412916044*I}, {0.2791695162187729 - 0.00022927145556374525*I, 0.09307559284314915 -…
0.76	{{0.5680033613141093 - 5.204170427930421*^-18*I, 0.2782611088467211 - 0.0016611432550529158*I, 0.07725018665367715 + 0.04230656488051299*I, -0.018878136310937165 - 0.03505246049392258*I, -0.07265436016737233 - 0.017452473203057137*I, 0.03601962389262002 + 0.009015660324874934*I, 0.008064884488270503 - 0.026115086670413776*I}, {0.2782611088467212 + 0.001661143255052895*I, 0.09180754735220738 - 7.8…
0.77	{{0.5654304787719102 - 4.607859233063394*^-18*I, 0.27775988832529147 - 0.003429974616671041*I, 0.07685096731011379 + 0.04187727419669799*I, -0.01881634960497395 - 0.03496189272831953*I, -0.07251272204188565 - 0.017039825957161345*I, 0.03586500388012041 + 0.009058881360554393*I, 0.008024004389855049 - 0.026027790052385254*I}, {0.2777598883252915 + 0.003429974616671016*I, 0.09113475192562234 - 1.04…
0.78	{{0.5623378204224361 - 8.72782748850831*^-18*I, 0.277555408800078 - 0.004812196621050049*I, 0.07641629484524529 + 0.04148032567002825*I, -0.018694701662649024 - 0.034850223164815224*I, -0.07241282080113433 - 0.01670791984406426*I, 0.03564296227802825 + 0.009093402062706925*I, 0.007996836386262491 - 0.025927772839550448*I}, {0.277555408800078 + 0.004812196621050027*I, 0.0909707066535912 - 9.812029…
0.79	{{0.5588862146506565 - 7.453889935837843*^-18*I, 0.2775002686597485 - 0.005636468146873857*I, 0.07594382647181205 + 0.04114836041097184*I, -0.018536263732986464 - 0.03471111755605023*I, -0.07232971933271481 - 0.01649352641847025*I, 0.03537289171095566 + 0.009108950837621782*I, 0.007981181933283805 - 0.025816704999861016*I}, {0.2775002686597485 + 0.00563646814687383*I, 0.09116044811206475 - 1.1763…
0.8	{{0.5552748061740675 - 9.784924606681678*^-18*I, 0.2774383581535824 - 0.0058410827020947895*I, 0.07543764862609087 + 0.04089934713434665*I, -0.018367387441211625 - 0.034543639943020454*I, -0.07223731169591428 - 0.016409253235438893*I, 0.03508068063961653 + 0.009100900072926927*I, 0.00797376586024416 - 0.025697255700319978*I}, {0.2774383581535824 + 0.005841082702094766*I, 0.09151348632013019 - 8.9…
0.81	{{0.5517045082843726 - 4.553649124439119*^-18*I, 0.2772310407768719 - 0.005470991824497672*I, 0.07490686553597878 + 0.040735339936038936*I, -0.018212839149459686 - 0.03435197505259543*I, -0.07211323901024241 - 0.016444375010117182*I, 0.03479273935371372 + 0.009070229058538657*I, 0.007970586792045868 - 0.02557259265599931*I}, {0.277231040776872 + 0.0054709918244976435*I, 0.09183860032020115 - 1.48…
0.8200000000000001	{{0.5483463829650644 - 6.559423143537302*^-18*I, 0.2767771969598783 - 0.004657755775043037*I, 0.07436280973105928 + 0.04064415204105029*I, -0.018091933336451982 - 0.03414433241775868*I, -0.07194257680455758 - 0.01656941885697482*I, 0.03453068665486109 + 0.00902279830060018*I, 0.007967377600139658 - 0.025445926594687904*I}, {0.2767771969598782 + 0.004657755775043012*I, 0.09197363221101826 - 1.2956…
0.8300000000000001	{{0.5453167509968259 - 6.911788849595091*^-18*I, 0.276025644780919 - 0.003588438389267448*I, 0.07381700188085374 + 0.04060284406211463*I, -0.018016184922122556 - 0.03393091359852835*I, -0.07171959522484206 - 0.01674356482578456*I, 0.034308340766081476 + 0.00896657191088072*I, 0.007960175808897532 - 0.025320182256670258*I}, {0.2760256447809189 + 0.0035884383892674254*I, 0.09180898961085204 - 1.241…
0.84	{{0.5426661487368939 - 9.839134715305953*^-18*I, 0.2749770469301717 - 0.0024688762493776926*I, 0.07327879565961153 + 0.04058355701012008*I, -0.017988372887515706 - 0.03372193662784135*I, -0.0714477545299114 - 0.016922804723708246*I, 0.034130067629871905 + 0.008909959484550457*I, 0.007945832221806587 - 0.02519777405247191*I}, {0.27497704693017166 + 0.0024688762493776687*I, 0.09129769933295347 - 1.…
0.85	{{0.540377927360764 - 1.3118846287074604*^-17*I, 0.27367833940239916 - 0.001488676996066713*I, 0.07275462100646993 + 0.04055849970816365*I, -0.018003284510021478 - 0.03352566585371978*I, -0.07113787162426194 - 0.017067764709241578*I, 0.03399191436739036 + 0.008859296708246022*I, 0.007922487805438538 - 0.025080419853515033*I}, {0.2736783394023991 + 0.001488676996066698*I, 0.09045665472034119 - 8.1…
0.86	{{0.5383795159239861 - 1.6181717424346154*^-17*I, 0.2722094323615672 - 0.0007925327374693928*I, 0.07224755483349607 + 0.04050497573570288*I, -0.01804944793452151 - 0.03334728904896548*I, -0.07080527294389931 - 0.017149572635364506*I, 0.03388364960008274 + 0.00881818921321816*I, 0.007889816019425159 - 0.024969055731762606*I}, {0.27220943236156714 + 0.0007925327374693856*I, 0.08935568075556696 - 2.…
0.87	{{0.5365606301692083 - 1.5260145577733475*^-17*I, 0.2706666495276983 - 0.0004621921266341556*I, 0.0717574924013896 + 0.040408230460990714*I, -0.01811179387354997 - 0.033188509008728134*I, -0.07046656883759425 - 0.017153190300375515*I, 0.03379173756707502 + 0.008787452183683566*I, 0.007848998382072406 - 0.024863749960442032*I}, {0.2706666495276983 + 0.0004621921266341494*I, 0.08810013091569308 - 8…
0.88	{{0.5347948813705496 - 1.7536970139953034*^-17*I, 0.2691455719565805 - 0.0005108335678489622*I, 0.07128218757744988 + 0.040262543720299346*I, -0.01817455383551546 - 0.03304772537274418*I, -0.070136629287407 - 0.01707814206103193*I, 0.0337025015599503 + 0.008765229011145303*I, 0.007802426668049029 - 0.024763766032789562*I}, {0.2691455719565805 + 0.0005108335678489643*I, 0.08681037619007506 + 3.306…
0.89	{{0.5329629645697848 - 2.1575623232461538*^-17*I, 0.26772541989667575 - 0.0008887239551844913*I, 0.07081743054218526 + 0.04007111653659012*I, -0.018223900264695232 - 0.03292095552737419*I, -0.06982650444231456 - 0.01693652685976435*I, 0.033604101798450164 + 0.008748688962286652*I, 0.007753134039037673 - 0.024667655779086223*I}, {0.2677254198966757 + 0.0008887239551844883*I, 0.08559958499866728 + …
0.9	{{0.5309702722060438 - 1.734723475976807*^-17*I, 0.2664587311428026 - 0.0014986802888879306*I, 0.07035808721973101 + 0.03984393220909728*I, -0.018250060975763 - 0.03280272092275928*I, -0.06954220082925511 - 0.01674946585525196*I, 0.03348831953930716 + 0.00873452650342244*I, 0.007704183861597343 - 0.024573452307268887*I}, {0.2664587311428026 + 0.0014986802888879295*I, 0.08455711410273296 + 3.68628…
0.91	{{0.5287598312314448 - 1.6154612370034016*^-17*I, 0.2653658132389554 - 0.0022171591762964594*I, 0.06989873501660315 + 0.039595511213746305*I, -0.018248337928645858 - 0.032687150532839014*I, -0.06928452398406729 - 0.016542473509114655*I, 0.033351010388697096 + 0.008720047080382954*I, 0.007658089133852811 - 0.02447898806722572*I}, {0.2653658132389554 + 0.0022171591762964542*I, 0.08373621701785683 +…
0.92	{{0.5263169580111992 - 1.6534083130403943*^-17*I, 0.26443535361820864 - 0.002917548493743451*I, 0.06943474532512789 + 0.0393421786581693*I, -0.018219168225370137 - 0.0325688362116928*I, -0.06904978331100042 - 0.016340910119872716*I, 0.0331919594825247 + 0.008703219020637403*I, 0.007616387580058316 - 0.024382328483668704*I}, {0.26443535361820864 + 0.0029175484937434444*I, 0.08314977020464873 + 5.4…
0.93	{{0.5236666717707643 - 1.2983321015513916*^-17*I, 0.26363013315459705 - 0.003490798021717774*I, 0.06896267957875686 + 0.03909908361704487*I, -0.018167393729656135 - 0.032443567103192496*I, -0.06883103481037368 - 0.016165944034209147*I, 0.033014248932259314 + 0.00868290300133964*I, 0.007579501664703215 - 0.0242820256886729*I}, {0.26363013315459705 + 0.003490798021717767*I, 0.0827729269530023 - 3.2…
0.9400000000000001	{{0.5208656284907138 - 9.839134715305953*^-18*I, 0.26289584173817765 - 0.0038610847911559336*I, 0.06848065871294358 + 0.03887828092999523*I, -0.018100817778674068 - 0.032308851399110924*I, -0.06861969417845933 - 0.016031784961503308*I, 0.032823062615048144 + 0.008658850115268383*I, 0.0075467841846421965 - 0.02417743743517157*I}, {0.26289584173817765 + 0.0038610847911559245*I, 0.08255087505699286 …
0.9500000000000001	{{0.5179882946776746 - 7.237049501340742*^-18*I, 0.2621724135003401 - 0.003994302561407752*I, 0.06798892422996831 + 0.03868677510057251*I, -0.018028625582032946 - 0.032163965898943755*I, -0.06840699701654451 - 0.01594446432835592*I, 0.032625009911343046 + 0.008630890260497263*I, 0.007516829349292932 - 0.024068808882874555*I}, {0.26217241350034015 + 0.003994302561407736*I, 0.08241227522787123 - 5.…
0.96	{{0.5151134088489161 - 1.5449880957918438*^-18*I, 0.2614042019128141 - 0.003898472973683479*I, 0.0674893661720198 + 0.03852606621912892*I, -0.017959728182090996 - 0.03200998727183368*I, -0.06818534418680662 - 0.015901870800942606*I, 0.03242695764433012 + 0.008599197833164303*I, 0.0074878520310038416 - 0.023957183516939512*I}, {0.2614042019128141 + 0.0038984729736834594*I, 0.08228211632757579 - 8.…
0.97	{{0.5123110057385809 - 3.496552006265752*^-18*I, 0.26054839129608554 - 0.003617538598739596*I, 0.06698503173531795 + 0.038392613044303144*I, -0.01790142234734697 - 0.03184948855789736*I, -0.06794932078961435 - 0.015895092505547208*I, 0.03223503331164799 + 0.008564291613957553*I, 0.007458058685311093 - 0.02384420484093423*I}, {0.2605483912960856 + 0.00361753859873958*I, 0.08209396800591134 - 7.155…
0.98	{{0.509631323919872 + 1.0842021724855044*^-18*I, 0.2595808902335844 - 0.0032201301725790343*I, 0.06647969260723541 + 0.0382786352428501*I, -0.017858581878076714 - 0.03168587550262464*I, -0.0676961985812923 - 0.015910673299079088*I, 0.03205414009184118 + 0.00852663781617783*I, 0.007425991591983651 - 0.02373173396181181*I}, {0.2595808902335843 + 0.0032201301725790195*I, 0.08180055850514098 - 8.9988…
0.99	{{0.5071001034369863 - 2.846030702774449*^-18*I, 0.2584975989242272 - 0.002785006655032019*I, 0.06597624980797093 + 0.03817436295445865*I, -0.017833042334307356 - 0.031522812337195866*I, -0.06742602346955912 - 0.015933153312724862*I, 0.03188700759976517 + 0.00848742338383364*I, 0.0073907620581685676 - 0.023621422155130058*I}, {0.25849759892422713 + 0.0027850066550320044*I, 0.08137793293918678 - 7…
1.	{{0.5047165032180791 + 7.616520261710669*^-18*I, 0.2573131048073625 - 0.002388513988290642*I, 0.06547811067139254 + 0.03806920458598673*I, -0.017824290896304357 - 0.03136368806746242*I, -0.06714166151734283 - 0.015947725027108683*I, 0.03173425903187815 + 0.008447657398975291*I, 0.007351906462931898 - 0.023514619936270548*I}, {0.2573131048073624 + 0.002388513988290611*I, 0.0808274502803556 - 2.097…
1.01	{{0.5024566972586216 - 1.146543797403421*^-17*I, 0.2560561855981964 - 0.0020908961261898807*I, 0.0649865459024209 + 0.037954145353426595*I, -0.01782912511873675 - 0.031210786979423193*I, -0.0668476047648888 - 0.015942495996800303*I, 0.0315942982897202 + 0.008408750838855181*I, 0.0073096728763511355 - 0.02341183857565293*I}, {0.2560561855981963 + 0.0020908961261898776*I, 0.0801722299382812 - 2.005…
1.02	{{0.5002805236524873 - 2.2605615296322767*^-17*I, 0.25476337581282643 - 0.0019291667875757945*I, 0.06450175789755275 + 0.03782299036983874*I, -0.017842703509186056 - 0.031065116831504352*I, -0.0665493220038159 - 0.015910046830588172*I, 0.03146369854626321 + 0.008371996621534854*I, 0.007264760242734027 - 0.02331289940372535*I}, {0.2547633758128264 + 0.001929166787575808*I, 0.0794507723096409 + 9.3…
1.03	{{0.498140306708545 - 3.247185506594086*^-17*I, 0.25347203808770324 - 0.0019139939585715864*I, 0.06402295514167941 + 0.037673088158988254*I, -0.017859460307493507 - 0.030926442336336034*I, -0.06625237982414173 - 0.015848098512955936*I, 0.03133773217937652 + 0.008338453379943763*I, 0.007218115485892916 - 0.023217076695725508*I}, {0.25347203808770313 + 0.0019139939585716128*I, 0.07870847939532287 +…
1.04	{{0.4959887274529657 - 3.7486290113686316*^-17*I, 0.2522146761995426 - 0.0020311395143026477*I, 0.06354874889265391 + 0.03750507200794881*I, -0.017874064871139128 - 0.03079331860585936*I, -0.0659614792040324 - 0.01575938741825853*I, 0.031211457313906062 + 0.008308315445631757*I, 0.00717079708143465 - 0.023123257125677196*I}, {0.2522146761995425 + 0.0020311395143026777*I, 0.07799029669933187 + 2.5…
1.05	{{0.4937871598806551 - 3.870601755773251*^-17*I, 0.25101387909060435 - 0.0022465676491522563*I, 0.06307734400828081 + 0.03732272659038176*I, -0.017882134194742636 - 0.03066357014012678*I, -0.06567977769386538 - 0.01565066000940428*I, 0.031080401897507683 + 0.008281227634207753*I, 0.007123809058348604 - 0.023030231571159927*I}, {0.25101387909060424 + 0.0022465676491522776*I, 0.0773327082552161 + 2…
1.06	{{0.4915104059066685 - 3.7486290113686316*^-17*I, 0.2498802886901757 - 0.0025142617375759854*I, 0.06260676001687898 + 0.037131408609087826*I, -0.017880959787469626 - 0.03053475446055541*I, -0.06540851409545752 - 0.015531102243294542*I, 0.03094147216406774 + 0.008256283081113645*I, 0.007077991823145485 - 0.02293683588149235*I}, {0.24988028869017567 + 0.0025142617375759953*I, 0.07675933498455968 + …
1.07	{{0.4891493333374309 - 3.098107707877329*^-17*I, 0.2488121115773252 - 0.002785309085757079*I, 0.062135402299885685 + 0.03693756799253307*I, -0.017869692175399084 - 0.030404503625702982*I, -0.06514705005980861 - 0.015410656357088645*I, 0.03079322367914073 + 0.00823201952862179*I, 0.007033884316805102 - 0.022842225536547505*I}, {0.24881211157732513 + 0.0027853090857570774*I, 0.07627843516413928 + 1…
1.08	{{0.4867106041452018 - 2.4231918555051024*^-17*I, 0.24779699431021054 - 0.003015779685586916*I, 0.06166190482276049 + 0.03674721109792059*I, -0.017849337082045415 - 0.03027103956884065*I, -0.06489312653870738 - 0.015298203629328324*I, 0.0306360360965542 + 0.00820714192123595*I, 0.006991724171661775 - 0.022745870938531063*I}, {0.24779699431021057 + 0.003015779685586895*I, 0.07588321893799986 + 2.6…
1.09	{{0.48421347088320144 - 1.962405932198763*^-17*I, 0.2468153245607472 - 0.003173545276375493*I, 0.06118576220097323 + 0.03656525452970602*I, -0.01782232412805737 - 0.030133280223931812*I, -0.06464342396531438 - 0.015200313631922327*I, 0.0304718904814265 + 0.00818039237060647*I, 0.0069514315719724305 - 0.02264765683010657*I}, {0.24681532456074715 + 0.003173545276375462*I, 0.07555499448930666 - 3.57…
1.1	{{0.4816856809272668 - 1.2685165418080402*^-17*I, 0.24584411902167005 - 0.0032419344617052558*I, 0.06070698815273646 + 0.03639486518901038*I, -0.017791953532567163 - 0.029991053117523484*I, -0.0643942890728454 - 0.015120356487477435*I, 0.030303690143776207 + 0.008151144148497595*I, 0.006912639544678048 - 0.022547815293613164*I}, {0.24584411902167003 + 0.0032419344617052176*I, 0.07526701679683073 …
1.11	{{0.47915726060590913 - 1.0354130747236567*^-17*I, 0.24486156418338512 - 0.003220633482115709*I, 0.060226289534087075 + 0.03623689095220885*I, -0.01776180118848715 - 0.029844896340217388*I, -0.06414234864782921 - 0.015058356151435952*I, 0.030134871605680073 + 0.008119121746016495*I, 0.0068747997157978 - 0.022446787701468657*I}, {0.24486156418338514 + 0.0032206334821156665*I, 0.07499058272738941 -…
1.12	{{0.4766561554926728 - 7.643625316022806*^-18*I, 0.2438499560689613 - 0.0031237415734802136*I, 0.05974487182674626 + 0.03609043226426967*I, -0.01773495799626395 - 0.029695980525178366*I, -0.06388506253389883 - 0.01501138158635245*I, 0.029968549687646687 + 0.008084671181172582*I, 0.0068372671136518876 - 0.02234519556203678*I}, {0.2438499560689612 + 0.0031237415734801702*I, 0.07469907103601803 - 1.…
1.1300000000000001	{{0.47420352147281636 - 9.432558900623889*^-18*I, 0.24279848190887443 - 0.002975716050024909*I, 0.05926405248366296 + 0.035952572465731567*I, -0.01771369001489716 - 0.029545872605716065*I, -0.06362104866937712 - 0.01497433679460061*I, 0.02980717886724731 + 0.008048574444937588*I, 0.006799429680029185 - 0.022243636065157137*I}, {0.24279848190887435 + 0.0029757160500248677*I, 0.0743724709817948 - 1…
1.1400000000000001	{{0.471811265991876 - 1.22514845490862*^-17*I, 0.2417039675563976 - 0.0028064407599850193*I, 0.058785252098846705 + 0.035819623787177485*I, -0.017699089358539227 - 0.02939613288338454*I, -0.06335022951883358 - 0.014941139602476956*I, 0.029652089750739536 + 0.008011629503300267*I, 0.006760759937714166 - 0.022142684065944034*I}, {0.24170396755639761 + 0.002806440759984984*I, 0.0739996427884913 - 1.…
1.1500000000000001	{{0.4694813045127358 - 1.2495430037895439*^-17*I, 0.24057059349075818 - 0.0026454695971273173*I, 0.05830946891474948 + 0.035687440355335616*I, -0.017691081259429763 - 0.029248167886546442*I, -0.06307365528196779 - 0.014905769083623614*I, 0.029503486050215088 + 0.007974759824211105*I, 0.0067209229044534425 - 0.022042738444794055*I}, {0.24057059349075818 + 0.002645469597127286*I, 0.0735789847367876…
1.16	{{0.467206635286037 - 2.0572736222912447*^-17*I, 0.2394082149060931 - 0.002517524321306704*I, 0.05783730154145161 + 0.035552444398255285*I, -0.017688529694296032 - 0.02910299665282633*I, -0.06279323258393836 - 0.0148632870482192*I, 0.02936047208663988 + 0.007938743150711232*I, 0.006679786198515869 - 0.021944059632151798*I}, {0.23940821490609307 + 0.0025175243213066798*I, 0.0731173035908697 - 6.45…
1.17	{{0.46497295753244755 - 2.076247160309741*^-17*I, 0.23823045669650178 - 0.0024390524163829387*I, 0.057369021727275926 + 0.03541187004021633*I, -0.017689595280493572 - 0.0289610504138183*I, -0.06251125061597035 - 0.014810519158449532*I, 0.029221560695837433 + 0.007903903007981695*I, 0.006637456026189872 - 0.02184669124257865*I}, {0.2382304566965017 + 0.0024390524163829187*I, 0.07262837262995579 - …
1.18	{{0.4627626200400977 - 2.382534274036896*^-17*I, 0.23705170050487062 - 0.0024164982768052424*I, 0.056904291584970824 + 0.03526436842780218*I, -0.017692072595371297 - 0.02882230879782788*I, -0.06223002686235911 - 0.014746317987930406*I, 0.02908474647208013 + 0.007870476679785108*I, 0.0065942059575196665 - 0.021750521716207345*I}, {0.23705170050487068 + 0.0024164982768052237*I, 0.07212897930069921 …
1.19	{{0.4605570241500617 - 2.4015078120553923*^-17*I, 0.23588513721974488 - 0.0024465995291434862*I, 0.05644262675150887 + 0.03510988177568593*I, -0.017693840574380053 - 0.028686192301747522*I, -0.06195147638297712 - 0.014671557761869304*I, 0.02894815575767035 + 0.007838170396155215*I, 0.0065504412470662144 - 0.021655290674958468*I}, {0.23588513721974486 + 0.0024465995291434745*I, 0.07163681406462831…
1.2	{{0.4583403585510634 - 2.6698478497455547*^-17*I, 0.23474053764493888 - 0.00251760458298855*I, 0.0559830973421165 + 0.03494935317023589*I, -0.017693155135454913 - 0.028551924088212888*I, -0.061676835740431285 - 0.014588647214169333*I, 0.02881022757645906 + 0.007806827030370292*I, 0.006506639187187741 - 0.021560588825051272*I}, {0.23474053764493882 + 0.0025176045829885386*I, 0.07116683813837016 + …
1.21	{{0.4561019195996535 - 2.7430314963883262*^-17*I, 0.23362293915913968 - 0.0026127896601723204*I, 0.05552487116399605 + 0.03478505237588327*I, -0.017688842814941853 - 0.028418572117045085*I, -0.0614066561676959 - 0.014501076082089885*I, 0.028669744673220348 + 0.007776071109418347*I, 0.006463192334990176 - 0.021466100927117517*I}, {0.23362293915913973 + 0.0026127896601723104*I, 0.07072900784363878 …
1.22	{{0.45383685311393485 - 2.6156377411212794*^-17*I, 0.2325327286799295 - 0.002713447191101962*I, 0.05506724732092603 + 0.034619506807584695*I, -0.01768047999119845 - 0.02828523775234471*I, -0.06114072836458778 - 0.014412662643977668*I, 0.028526196441280287 + 0.0077454801492043415*I, 0.006420406554528524 - 0.0213715311618768*I}, {0.23253272867992952 + 0.002713447191101952*I, 0.07032772942275127 + 5…
1.23	{{0.45154611131734035 - 2.3798237686056822*^-17*I, 0.2314662097887484 - 0.0028021572338287628*I, 0.05460977718391375 + 0.03445509283981859*I, -0.017668388576825678 - 0.02815116268381657*I, -0.06087822277056218 - 0.014326916944242067*I, 0.028379777040767096 + 0.007714572789908135*I, 0.006378455442225153 - 0.021276648982606818*I}, {0.23146620978874852 + 0.002802157233828752*I, 0.06996194356082958 +…
1.24	{{0.4492362632220794 - 1.83772268236293*^-17*I, 0.23041628928319816 - 0.00286540026744937*I, 0.05415226612933854 + 0.03429403583402972*I, -0.017653389312819012 - 0.028015913998248314*I, -0.06061791761796007 - 0.014246518953272048*I, 0.02823109011616967 + 0.0076831116985648035*I, 0.006337352735227498 - 0.02118138387243602*I}, {0.23041628928319824 + 0.0028654002674493523*I, 0.069625207300855 - 5.96…
1.25	{{0.44691722080499385 - 1.553119612085485*^-17*I, 0.22937446931212513 - 0.0028952842755004455*I, 0.05369469634151102 + 0.03413751300652459*I, -0.01763674183543415 - 0.027879401874142604*I, -0.06035843872260093 - 0.014172964263837427*I, 0.028081174935322518 + 0.007650976053039155*I, 0.006296988629275249 - 0.021085746530633918*I}, {0.2293744693121252 + 0.002895284275500425*I, 0.06930796716114054 - …
1.26	{{0.4446003860396857 - 1.6506978076091805*^-17*I, 0.22833220532571877 - 0.0028902682170868885*I, 0.053237378221979346 + 0.03398607424229466*I, -0.017619812929807445 - 0.02774175897396852*I, -0.06009851467227114 - 0.014106510812095966*I, 0.02793120064031978 + 0.007618059442544199*I, 0.00625714485240046 - 0.020989871643917732*I}, {0.22833220532571885 + 0.002890268217086868*I, 0.06899930343326226 - …
1.27	{{0.4422968779293176 - 1.2007539060276962*^-17*I, 0.22728225484879824 - 0.002854475403269866*I, 0.05278066247115031 + 0.033839420655587774*I, -0.017603852593954403 - 0.027603411215026453*I, -0.05983715970386707 - 0.01404624516600517*I, 0.027782254452340314 + 0.0075845179013774265*I, 0.0062175580248642545 - 0.020893959375142716*I}, {0.22728225484879822 + 0.0028544754032698454*I, 0.0686885828472910…
1.28	{{0.44001563219125245 - 1.1248597539537109*^-17*I, 0.22621975434267716 - 0.0027966105220341916*I, 0.05232503156130797 + 0.033696707815215055*I, -0.01758981406218636 - 0.027464893545931738*I, -0.05957382827565371 - 0.013990408278855747*I, 0.027635170745207285 + 0.0075505134314590204*I, 0.006177951347612062 - 0.020798274480679526*I}, {0.2262197543426771 + 0.0027966105220341695*I, 0.0683672652735877…
1.29	{{0.43776197903619884 - 8.809142651444724*^-18*I, 0.22514292631718838 - 0.0027277181510494777*I, 0.051870939679366346 + 0.03355637978655187*I, -0.01757825814494329 - 0.027326781867427014*I, -0.05930838528193887 - 0.013936734992009706*I, 0.02749058019949696 + 0.007516283502927762*I, 0.0061381263013766275 - 0.020703008982348246*I}, {0.22514292631718835 + 0.0027277181510494556*I, 0.06803034857188676…
1.3	{{0.4355378543717605 - 1.0950441942103595*^-17*I, 0.22405253093539693 - 0.0026595402595636407*I, 0.05141888002583298 + 0.033417303657793045*I, -0.01756920837581107 - 0.02718956510389862*I, -0.05904118073709586 - 0.01388295602036884*I, 0.02734853339358846 + 0.007482034946620581*I, 0.0060979166606007764 - 0.020608420762431454*I}, {0.22405253093539695 + 0.002659540259563621*I, 0.06767595613860594 - …
1.31	{{0.43334101140895703 - 1.691355389077387*^-17*I, 0.22295218654753687 - 0.002602033265957359*I, 0.05096903212964899 + 0.03327765912217178*I, -0.017562399170458095 - 0.0270536611917366*I, -0.058772825905445816 - 0.013827051594600235*I, 0.027208968858968077 + 0.007448019510150109*I, 0.006057301323636452 - 0.02051456546201013*I}, {0.22295218654753687 + 0.0026020332659573426*I, 0.06730631978532076 - …
1.32	{{0.4311665283240744 - 1.8810907692623502*^-17*I, 0.22184680139555546 - 0.0025624674106337827*I, 0.05052175608659794 + 0.03313658711490247*I, -0.01755712015545701 - 0.026919208362252724*I, -0.05850413302730069 - 0.013767670555129886*I, 0.0270714239472158 + 0.007414279949519556*I, 0.006016323151973876 - 0.020421513485283715*I}, {0.22184680139555546 + 0.0025624674106337693*I, 0.0669261656720059 + 3…
1.33	{{0.429007802352148 - 1.940721888749053*^-17*I, 0.2207419345372413 - 0.0025441611915685207*I, 0.050076989099585134 + 0.032993383749586686*I, -0.017552548700594965 - 0.02678626501214886*I, -0.058235951424002244 - 0.013704170896245588*I, 0.026935258111363106 + 0.007380978250187045*I, 0.005975103933249108 - 0.02032921276916674*I}, {0.22074193453724134 + 0.0025441611915685077*I, 0.06654177390040208 +…
1.34	{{0.4268576163235433 - 1.791644090032296*^-17*I, 0.21964293970483204 - 0.0025465014859408124*I, 0.04963438787558683 + 0.03284756630375125*I, -0.017547915507356862 - 0.026654760355748746*I, -0.057969032389382204 - 0.013636647530484488*I, 0.02679981787331559 + 0.007348242111520211*I, 0.005933814169845752 - 0.020237505527076143*I}, {0.21964293970483198 + 0.0025465014859408*I, 0.06615999544833424 + 7…
1.35	{{0.424709644883734 - 1.737433981408021*^-17*I, 0.21855378424639083 - 0.002565842635756233*I, 0.04919382313178301 + 0.032699814856960066*I, -0.017542467096137777 - 0.026524354331260835*I, -0.05770394702714831 - 0.013565920151040599*I, 0.02666439719895862 + 0.007315932803268445*I, 0.005892604015658558 - 0.02014629006857109*I}, {0.2185537842463908 + 0.0025658426357562177*I, 0.06578676567479207 - 2.…
1.36	{{0.4225592185158872 - 1.9244588561617704*^-17*I, 0.21747697504630994 - 0.0025959247281613046*I, 0.04875471182120915 + 0.03255053625391854*I, -0.01753578997546148 - 0.02639477572939692*I, -0.057441008136011704 - 0.013493181138084872*I, 0.026528482383870296 + 0.00728409510919261*I, 0.005851620381413243 - 0.02005535710691066*I}, {0.21747697504630997 + 0.0025959247281612877*I, 0.06542642380600011 - …
1.37	{{0.42040395755242227 - 1.7943545954635098*^-17*I, 0.21641298069091447 - 0.0026297755330687497*I, 0.048316938389238964 + 0.03240105687916137*I, -0.017527614647237157 - 0.026265572019580928*I, -0.05718024758759924 - 0.01341991259167833*I, 0.026391725767677513 + 0.00725246339845721*I, 0.005810952444063362 - 0.01996462057456301*I}, {0.21641298069091447 + 0.002629775533068735*I, 0.06508111394918487 -…
1.3800000000000001	{{0.41824377933037726 - 1.940721888749053*^-17*I, 0.21536074862792032 - 0.002660381137893054*I, 0.047880190485851994 + 0.032252134940683186*I, -0.017518023887735754 - 0.02613647596218455*I, -0.056921423968339685 - 0.013347483805678406*I, 0.026254108505942512 + 0.007220950876665584*I, 0.0057706678492316955 - 0.0198739543354671*I}, {0.21536074862792035 + 0.0026603811378930384*I, 0.06475081922211072…
1.3900000000000001	{{0.4160806130730297 - 1.8187491443444337*^-17*I, 0.21431789020107297 - 0.002682188565648287*I, 0.0474444451017257 + 0.032104648449966654*I, -0.01750729326577939 - 0.026007219270661255*I, -0.0566641140857862 - 0.013277025147581946*I, 0.02611583398500892 + 0.007189327615496432*I, 0.005730775898048606 - 0.01978330808271867*I}, {0.214317890201073 + 0.002682188565648275*I, 0.06443363645376142 + 8.673…
1.4000000000000001	{{0.4139181935065216 - 1.9786689647860456*^-17*I, 0.21328109556848798 - 0.002691669042478397*I, 0.04700970087571408 + 0.03195935787381988*I, -0.01749583432017879 - 0.0258777024870832*I, -0.05640781394797377 - 0.013209250853542728*I, 0.02597719793241878 + 0.007157506870908226*I, 0.005691230188382973 - 0.019692708653530337*I}, {0.21328109556848804 + 0.002691669042478383*I, 0.06412589503372221 + 4.3…
1.41	{{0.4117607735724467 - 2.008484524529397*^-17*I, 0.21224713094161163 - 0.002687608333867954*I, 0.04657599813046858 + 0.03181629103872126*I, -0.017484188448393702 - 0.025747993341127002*I, -0.056151999720357164 - 0.013144361786113215*I, 0.025838704339647068 + 0.00712546436811302*I, 0.005651971784637186 - 0.019602175616826714*I}, {0.21224713094161168 + 0.0026876083338679396*I, 0.06382350694867131 +…
1.42	{{0.4096127395094768 - 2.0355895788415346*^-17*I, 0.21121297385323984 - 0.0026712881234860434*I, 0.04614367400778326 + 0.03167570292642592*I, -0.01747278794050242 - 0.025618168166712557*I, -0.055896245584856515 - 0.013082145761113462*I, 0.02570078773771399 + 0.007093117567300994*I, 0.005612903295985019 - 0.01951183407685646*I}, {0.21121297385323987 + 0.0026712881234860313*I, 0.06352223903013807 +…
1.43	{{0.4074776900612757 - 2.030168567979107*^-17*I, 0.21017664284449697 - 0.0026455681893060943*I, 0.04571275523226075 + 0.031536947636396744*I, -0.017462076705707198 - 0.02548851016013793*I, -0.055640278201656526 - 0.013021954572883852*I, 0.025563865501601415 + 0.00706062778608483*I, 0.005573939695540227 - 0.019421736059239112*I}, {0.210176642844497 + 0.002645568189306083*I, 0.06321863544120866 + 1…
1.44	{{0.40535807143639646 - 1.8919327909872052*^-17*I, 0.20913706026547815 - 0.002614732839858929*I, 0.04528362731779238 + 0.03139983881954167*I, -0.017452238764828303 - 0.02535918303261186*I, -0.055384002198603816 - 0.01296298023578882*I, 0.02542817952157964 + 0.007027989160417037*I, 0.005534992367097362 - 0.01933201858596537*I}, {0.20913706026547818 + 0.002614732839858913*I, 0.06291033779944029 + 3…
1.45	{{0.403254767097819 - 1.7293024651143796*^-17*I, 0.2080944627912376 - 0.0025831674438964976*I, 0.04485638410756992 + 0.03126353074497919*I, -0.017443373160040045 - 0.02523046689854611*I, -0.05512748382634062 - 0.012904299385626017*I, 0.025293892846012675 + 0.006995372246683533*I, 0.005496018521114204 - 0.019242729541497226*I}, {0.20809446279123758 + 0.0025831674438964772*I, 0.06259650775181498 - …
1.46	{{0.4011672228924765 - 1.7862230791698686*^-17*I, 0.20705000402258023 - 0.0025549153866732113*I, 0.044431142554621696 + 0.031127454577618563*I, -0.017435390184808934 - 0.025102519471458216*I, -0.05487094684265 - 0.01284509489886791*I, 0.0251609727067775 + 0.006962865958428741*I, 0.005456993593481047 - 0.01915390581102963*I}, {0.2070500040225802 + 0.0025549153866731905*I, 0.062277672569029434 - 2.…
1.47	{{0.39909371951747946 - 1.7103289270958832*^-17*I, 0.2060055332980453 - 0.002532858139042095*I, 0.04400791931254874 + 0.03099097700033829*I, -0.0174280585460808 - 0.024975488474055306*I, -0.054614685869154384 - 0.012784748478633454*I, 0.02502928339816035 + 0.006930619299005971*I, 0.005417938927902747 - 0.01906553194925252*I}, {0.2060055332980453 + 0.0025328581390420754*I, 0.06195548847445374 - 2.…
1.48	{{0.3970320906677946 - 1.496198998029996*^-17*I, 0.2049629670120584 - 0.002518768068888909*I, 0.04358667149408128 + 0.03085415040783619*I, -0.017421050515272356 - 0.024849396494265236*I, -0.054359096609517286 - 0.012722974058328621*I, 0.024898431710999053 + 0.006898681744574*I, 0.005378854084075946 - 0.018977658203102234*I}, {0.20496296701205838 + 0.0025187680688888857*I, 0.061631893962668355 - 5…
1.49	{{0.3949794678224665 - 1.6263032587282567*^-17*I, 0.20392452088197555 - 0.0025127271848055955*I, 0.04316721732460726 + 0.030716602080434554*I, -0.017414101863371282 - 0.02472422316407497*I, -0.054104506766238625 - 0.012659738789860831*I, 0.024768169198150926 + 0.006867083920089389*I, 0.005339795115438632 - 0.01889020810426109*I}, {0.20392452088197555 + 0.0025127271848055677*I, 0.06130961560901288…
1.5	{{0.39293333191829116 - 1.7509865085640897*^-17*I, 0.20289179218384823 - 0.002513709120150382*I, 0.04274966130176173 + 0.030578771454283477*I, -0.017406856084289116 - 0.024599777123429326*I, -0.05385116232485029 - 0.012595336696375123*I, 0.024638199682927613 + 0.006835690498674596*I, 0.0053008149304973355 - 0.018803176742782524*I}, {0.20289179218384823 + 0.002513709120150356*I, 0.0609910096595137…
1.51	{{0.39089163249628023 - 1.7103289270958832*^-17*I, 0.20186595820606826 - 0.0025194699584769062*I, 0.04233384678608412 + 0.030440653363663972*I, -0.017399118188119962 - 0.024475973957484715*I, -0.053599185861728786 - 0.012530214051018944*I, 0.024508368993749734 + 0.006804485171416017*I, 0.005261988294891591 - 0.018716489183855996*I}, {0.20186595820606826 + 0.002519469958476883*I, 0.060678004115717…
1.52	{{0.38885315430790157 - 1.349831704744453*^-17*I, 0.2008474599909806 - 0.0025272552925264926*I, 0.04191960513607052 + 0.030302463026777398*I, -0.017390796512931402 - 0.02435268639599343*I, -0.05334859423282758 - 0.012464916048870253*I, 0.024378584139251095 + 0.006773419302951277*I, 0.005223372448022951 - 0.01863007337014471*I}, {0.20084745999098064 + 0.0025272552925264618*I, 0.060371714641744095 …
1.53	{{0.38681775361516935 - 1.5016200088924236*^-17*I, 0.19983589133795673 - 0.0025344471979527146*I, 0.041506947701447874 + 0.030164836159816463*I, -0.01738184014652632 - 0.02422974707669807*I, -0.05309930739645339 - 0.01240001637237358*I, 0.024248787600701198 + 0.006742386302610568*I, 0.0051849936572866025 - 0.018543927251965714*I}, {0.19983589133795673 + 0.002534447197952688*I, 0.06007219243635961…
1.54	{{0.3847859007256578 - 1.4555414165617897*^-17*I, 0.1988305373345622 - 0.00253864680018699*I, 0.041095731651222454 + 0.030027835980283402*I, -0.017372385572123696 - 0.024107115510370966*I, -0.05285115050329592 - 0.012335954592382434*I, 0.02411911060742476 + 0.006711376157966518*I, 0.005146879692541309 - 0.01845799333193771*I}, {0.19883053733456219 + 0.00253864680018697*I, 0.059778962592797365 - 6…
1.55	{{0.38275893031117075 - 1.6506978076091805*^-17*I, 0.1978301651801975 - 0.002538291325049431*I, 0.04068585317739948 + 0.029891779543690242*I, -0.017362608471895174 - 0.023984752277852*I, -0.05260394611071907 - 0.012273029191040934*I, 0.023989634942264908 + 0.006680391425663638*I, 0.005109010640249636 - 0.018372269153993565*I}, {0.19783016518019755 + 0.0025382913250494134*I, 0.05949066213665899 - …
1.56	{{0.3807385388033557 - 1.7753810574450135*^-17*I, 0.19683347796517242 - 0.002532695615991614*I, 0.040277172544777626 + 0.02975677053114527*I, -0.017352748849268462 - 0.023862680130571114*I, -0.05235752439107912 - 0.012211347074377306*I, 0.023860477611000158 + 0.006649478024555181*I, 0.005071347716299286 - 0.01828675780070558*I}, {0.19683347796517245 + 0.0025326956159916025*I, 0.059205586856032104…
1.57	{{0.37872641445819627 - 1.8431436932253575*^-17*I, 0.19583923581747345 - 0.002522273148294213*I, 0.03986991970912239 + 0.029623194101235126*I, -0.017342950506177575 - 0.02374082357972626*I, -0.052111726013210784 - 0.012150870782872802*I, 0.02373177476787206 + 0.006618534570530252*I, 0.0050338442684983815 - 0.018201517810529567*I}, {0.1958392358174735 + 0.0025222731482942005*I, 0.05892208910643425…
1.58	{{0.3767238729610082 - 1.7618285302889447*^-17*I, 0.19484667748117857 - 0.0025079623006981147*I, 0.03946419992607427 + 0.029490742416987997*I, -0.017333377908316783 - 0.02361926496540542*I, -0.05186641296828187 - 0.01209138149718458*I, 0.023603740517283762 + 0.00658758145720006*I, 0.004996480904746036 - 0.018116554811895117*I}, {0.1948466774811786 + 0.002507962300698104*I, 0.05863894137275909 + 9…
1.59	{{0.37473200197443135 - 1.916327339868129*^-17*I, 0.19385528015219963 - 0.002491276015845068*I, 0.0390601279039638 + 0.029359268593033064*I, -0.017324106663288458 - 0.023498090097707258*I, -0.051621533133343556 - 0.012032578629597498*I, 0.02347646327364251 + 0.006556650904885392*I, 0.00495922540099201 - 0.01803191226079654*I}, {0.19385528015219966 + 0.0024912760158450524*I, 0.05835507429428383 - …
1.6	{{0.3727512835911914 - 1.7049079162334557*^-17*I, 0.19286500089227304 - 0.0024739142162054657*I, 0.03865779617798064 + 0.029228499673750387*I, -0.017315164466414908 - 0.023377401569875944*I, -0.051377091107711076 - 0.011974122341368463*I, 0.02335001034024799 + 0.006525779190520651*I, 0.004922060758525104 - 0.01794762309942468*I}, {0.19286500089227307 + 0.002473914216205447*I, 0.058070008633578536…
1.61	{{0.370781772622165 - 2.2714035513571318*^-17*I, 0.19187614850002116 - 0.002457436992780705*I, 0.038257089924266637 + 0.029098103993940864*I, -0.017306562522773097 - 0.02325734229700736*I, -0.051133175694861525 - 0.011915684023497266*I, 0.023224341616586822 + 0.006495084656624898*I, 0.0048849677407179284 - 0.017863710092641857*I}, {0.19187614850002116 + 0.0024574369927806866*I, 0.0577836087534355…
1.62	{{0.368822682080839 - 2.222614453595284*^-17*I, 0.19088944771644048 - 0.002443271640422182*I, 0.03785824276669609 + 0.02896809590314706*I, -0.017298208522740298 - 0.023137839683327503*I, -0.05088988366260849 - 0.011857027465425688*I, 0.023099463898415547 + 0.006464441035368805*I, 0.0048479517424814995 - 0.017780191849271494*I}, {0.19088944771644042 + 0.0024432716404221683*I, 0.05749665332205965 -…
1.6300000000000001	{{0.36687323476166883 - 2.008484524529397*^-17*I, 0.18990567617917678 - 0.00243202683292557*I, 0.03746107802870567 + 0.02883810090334453*I, -0.017290018045455973 - 0.023019017849941422*I, -0.050647351240242416 - 0.01179798266921378*I, 0.02297526487985644 + 0.0064340087533994485*I, 0.00481102525282053 - 0.017697045657267617*I}, {0.18990567617917678 + 0.0024320268329255544*I, 0.05720981489925226 - …
1.6400000000000001	{{0.3649323778288833 - 2.051852611428817*^-17*I, 0.1889255826820602 - 0.002424016479246657*I, 0.03706570638879468 + 0.0287083684523032*I, -0.017281829007776733 - 0.022900779126940513*I, -0.05040570711730092 - 0.011738535028032673*I, 0.022851615564549614 + 0.0064037141906711365*I, 0.004774199747303884 - 0.017614286319155882*I}, {0.18892558268206025 + 0.002424016479246645*I, 0.05692405431389168 + 2…
1.6500000000000001	{{0.3629989538508928 - 2.1467203015212988*^-17*I, 0.1879499681199101 - 0.0024187966483889206*I, 0.03667206495056525 + 0.028578670639639724*I, -0.017273547141758796 - 0.02278312902382378*I, -0.05016503147877481 - 0.011678745696272166*I, 0.022728473582470637 + 0.006373578060754539*I, 0.004737515410442756 - 0.01753186357447877*I}, {0.1879499681199101 + 0.0024187966483889055*I, 0.05664048012868071 - …
1.6600000000000001	{{0.3610721940622256 - 1.7726705520137997*^-17*I, 0.18697925700496282 - 0.002415595727378608*I, 0.0362800749814004 + 0.02844913164689648*I, -0.01726507785129046 - 0.022666026604197375*I, -0.049925396240604984 - 0.011618771262742807*I, 0.022605721422867042 + 0.006343606915439591*I, 0.004700990008997308 - 0.017449758993854866*I}, {0.18697925700496282 + 0.002415595727378589*I, 0.056359758582499586 -…
1.67	{{0.35915157493112115 - 1.927169361592984*^-17*I, 0.18601364967817144 - 0.002413400510755457*I, 0.03588967094107643 + 0.028319873729148716*I, -0.017256371626223434 - 0.02254942489367152*I, -0.04968682619690497 - 0.011558815188444581*I, 0.022483294002916536 + 0.006313788628086969*I, 0.0046646407308927745 - 0.01736795073362451*I}, {0.18601364967817144 + 0.0024134005107554375*I, 0.056082338116987845…
1.68	{{0.35723697752487804 - 2.3337451762750483*^-17*I, 0.18505308173862509 - 0.0024111173865372405*I, 0.035500678411704345 + 0.02819095173541807*I, -0.017247454774696826 - 0.022433314558668756*I, -0.049449323925699874 - 0.011499084385639369*I, 0.022361137504362565 + 0.0062841482362814395*I, 0.004628470016189658 - 0.01728641663476267*I}, {0.18505308173862509 + 0.00241111738653723*I, 0.0558082525252589…
1.69	{{0.35532856565048887 - 1.7835125737386548*^-17*I, 0.18409720704133473 - 0.002407956425665206*I, 0.03511322067282445 + 0.028062820509132204*I, -0.017238310279141467 - 0.02231756084268429*I, -0.04921284446483037 - 0.011439784523971135*I, 0.02223923994912158 + 0.006254578338429669*I, 0.004592473466867921 - 0.017205175711940822*I}, {0.18409720704133475 + 0.002407956425665192*I, 0.055537298831759285 …
1.7	{{0.35342662168505795 - 1.271227047239254*^-17*I, 0.18314570231633334 - 0.002403189421337555*I, 0.034727298995695266 + 0.0279353721807374*I, -0.01722900876143155 - 0.022202163504124378*I, -0.04897729922027978 - 0.01138104433792867*I, 0.022117703564566094 + 0.006225056883878653*I, 0.004556662974013452 - 0.017124202702745544*I}, {0.1831457023163334 + 0.0024031894213375387*I, 0.05526921742414878 - 2…
1.71	{{0.3515317748995713 - 1.0272815584300155*^-17*I, 0.18219803316246097 - 0.0023964911499734774*I, 0.03434292712048153 + 0.02780870421908777*I, -0.017219608622163186 - 0.022087116656869098*I, -0.04874261112496319 - 0.011322934921430182*I, 0.021996575586763413 + 0.006195572208150691*I, 0.0045210288720889365 - 0.01704350937503861*I}, {0.182198033162461 + 0.0023964911499734566*I, 0.05500335781801497 -…
1.72	{{0.3496446612223992 - 9.025983085941824*^-18*I, 0.18125372497254963 - 0.0023878681681607124*I, 0.03396012922907697 + 0.027682796222032204*I, -0.017210179263325406 - 0.021972447004957586*I, -0.04850869989288031 - 0.011265452366408583*I, 0.021875937369521037 + 0.0061661282188108365*I, 0.00448556437141912 - 0.016963106459084495*I}, {0.1812537249725496 + 0.002387868168160688*I, 0.05473907885858975 -…
1.73	{{0.3477658542390962 - 9.405453846311751*^-18*I, 0.18031240587158112 - 0.0023776378424991596*I, 0.03357890651868558 + 0.027557587462453185*I, -0.017200794287683247 - 0.02185819596678644*I, -0.04827550921542424 - 0.011208526330583689*I, 0.02175585903477139 + 0.006136743690102469*I, 0.00445025774888539 - 0.016883005902037625*I}, {0.18031240587158112 + 0.002377637842499136*I, 0.054475793269878586 - …
1.74	{{0.3458958312138885 - 1.2495430037895439*^-17*I, 0.1793738528459771 - 0.002366305447250934*I, 0.03319914007972998 + 0.027432911415312237*I, -0.01719154550583785 - 0.021744443241007366*I, -0.048043028354774815 - 0.011152034160098249*I, 0.021636366806441588 + 0.006107487095680375*I, 0.004415088324822313 - 0.0168032136880603*I}, {0.17937385284597712 + 0.002366305447250924*I, 0.05421297590473068 + 6…
1.75	{{0.3440348281078658 - 1.1546753136970622*^-17*I, 0.17843795149917469 - 0.0023546402266777125*I, 0.03282096924381744 + 0.0273089826900202*I, -0.01718242063936299 - 0.02163113582598473*I, -0.04781126333952422 - 0.011095850319630016*I, 0.02151746069304291 + 0.006078318956017691*I, 0.004380037423153704 - 0.01672376240234745*I}, {0.17843795149917466 + 0.002354640226677702*I, 0.05395036171156406 - 3.2…
1.76	{{0.342182726490505 - 1.292911090688964*^-17*I, 0.17750489589547247 - 0.002343235310127619*I, 0.03244442571682183 + 0.027185559886005923*I, -0.017173428350173783 - 0.021518313534393946*I, -0.04758022717038849 - 0.011039837712947677*I, 0.021399184910049548 + 0.006049254520309059*I, 0.004345109269872875 - 0.016644639828251928*I}, {0.17750489589547247 + 0.002343235310127605*I, 0.053688076364376065 -…
1.77	{{0.3403393516561964 - 1.8783802638311364*^-17*I, 0.17657488847395078 - 0.002332615529963759*I, 0.03206953092561059 + 0.027062594147132715*I, -0.017164530128076227 - 0.02140598594849526*I, -0.047349965045717694 - 0.010983893285808396*I, 0.02128150305597577 + 0.00602030329301522*I, 0.0043103005190081745 - 0.01656585093215268*I}, {0.17657488847395075 + 0.0023326155299637523*I, 0.053426252444691374 …
1.78	{{0.3385043779198866 - 2.3201926491189795*^-17*I, 0.17564820987589091 - 0.0023230960401594927*I, 0.03169630831203369 + 0.026939999116328512*I, -0.01715566648596176 - 0.021294175941731774*I, -0.04712051782063508 - 0.010927954837596024*I, 0.021164383844346536 + 0.005991480423128591*I, 0.004275619667994309 - 0.016487397040263613*I}, {0.17564820987589097 + 0.0023230960401594836*I, 0.05316517304407239…
1.79	{{0.3366773939256814 - 2.179246366695864*^-17*I, 0.1747251667829832 - 0.002314782354561083*I, 0.03132473626129087 + 0.026817707966489485*I, -0.017146790267316935 - 0.021182898725015973*I, -0.046891929842049616 - 0.01087200334841525*I, 0.021047789305335036 + 0.005962793258219608*I, 0.004241075986380973 - 0.016409274985598604*I}, {0.17472516678298317 + 0.0023147823545610745*I, 0.052905194328446946 …
1.8	{{0.3348579888608163 - 1.83772268236293*^-17*I, 0.17380602945283252 - 0.0023075765521373805*I, 0.030954763753663454 + 0.026695700915142256*I, -0.017137867537334837 - 0.021072156616698916*I, -0.046664242707607294 - 0.010816059516965262*I, 0.020931675892128868 + 0.005934247236565141*I, 0.004206676944507746 - 0.016331478428733847*I}, {0.17380602945283255 + 0.0023075765521373692*I, 0.0526466630111054…
1.81	{{0.3330458131893806 - 1.5748036555351952*^-17*I, 0.17289099304591965 - 0.002301217759573622*I, 0.030586330630737072 + 0.026574010456757686*I, -0.01712887790981143 - 0.020961933790547973*I, -0.046437489550862215 - 0.010760176050406443*I, 0.020816000463301322 + 0.0059058417965305275*I, 0.00417242710048392 - 0.016253998572438262*I}, {0.1728909930459197 + 0.002301217759573605*I, 0.052389864298582396…
1.82	{{0.3312407218315894 - 1.3118846287074604*^-17*I, 0.1719801311886529 - 0.0022952993276319457*I, 0.030219241366303922 + 0.02645261075900024*I, -0.017119848800051265 - 0.020852252003448403*I, -0.04621170778085536 - 0.010704423505330003*I, 0.020700696082964352 + 0.00587762401648049*I, 0.004138319554887396 - 0.016176825349224492*I}, {0.17198013118865293 + 0.002295299327631928*I, 0.052134841578439645 …
1.83	{{0.32944245105948844 - 1.1275702593849246*^-17*I, 0.1710734626756357 - 0.0022895913246551844*I, 0.02985374023237062 + 0.02633192333404145*I, -0.01711071788705464 - 0.020742927536152957*I, -0.045986877153295365 - 0.010648892632735706*I, 0.02058578431811208 + 0.005849448577395127*I, 0.004104364136772235 - 0.016099964081882957*I}, {0.1710734626756357 + 0.002289591324655168*I, 0.05188186779544842 - …
1.84	{{0.3276510563349609 - 1.623592753297043*^-17*I, 0.17017091661857217 - 0.0022835826775945037*I, 0.02948971806679275 + 0.026211671050824753*I, -0.017101504710402223 - 0.020634046184461116*I, -0.04576297493212642 - 0.01059364863536931*I, 0.020471274221362308 + 0.0058213913353423385*I, 0.004070571639177013 - 0.016023388671067732*I}, {0.17017091661857214 + 0.002283582677594485*I, 0.05163085484053052 …
1.85	{{0.325866676661415 - 1.3633842319005218*^-17*I, 0.16927227521171986 - 0.002277076778928029*I, 0.029127298997007348 + 0.02609210538510335*I, -0.017092178251170875 - 0.020525540633225935*I, -0.045539963619109294 - 0.010538759578745232*I, 0.02035717477590904 + 0.005793396352700738*I, 0.004036943673409955 - 0.015947117616875887*I}, {0.16927227521171986 + 0.002277076778928011*I, 0.05138163541944597 -…
1.86	{{0.3240894553624197 - 9.215718466126788*^-18*I, 0.1683773849923219 - 0.0022698602006265087*I, 0.028766486779142647 + 0.025973091839642796*I, -0.01708276540098179 - 0.020417457890446262*I, -0.04531779189900307 - 0.010484255070252649*I, 0.020243547650188983 + 0.005765479876152587*I, 0.004003490722917973 - 0.015871144769556967*I}, {0.16837738499232188 + 0.002269860200626486*I, 0.05113405901031384 -…
1.87	{{0.32231959563666684 - 9.784924606681678*^-18*I, 0.16748607732756024 - 0.002261895111334752*I, 0.028407203459179034 + 0.02585457424633351*I, -0.017073329024223132 - 0.020309818221394105*I, -0.04509643954132253 - 0.010430130366829075*I, 0.0201304150108283 + 0.005737650703982307*I, 0.003970203660201625 - 0.015795463525394293*I}, {0.16748607732756018 + 0.002261895111334731*I, 0.050887888201479395 -…
1.8800000000000001	{{0.32055734510575534 - 1.235990476633475*^-17*I, 0.16659817127440843 - 0.0022532638584732995*I, 0.0280493972003713 + 0.025736548840689853*I, -0.017063909538062878 - 0.020202645436873414*I, -0.0448758929833137 - 0.010376359131068094*I, 0.020017781205716543 + 0.0057099371662431815*I, 0.003937070592516669 - 0.015720078291416015*I}, {0.16659817127440846 + 0.002253263858473285*I, 0.05064283081975416 …
1.8900000000000001	{{0.31880287981081024 - 1.52059354691092*^-17*I, 0.16571355478473926 - 0.0022441624049677755*I, 0.027693022552622286 + 0.025619035177338954*I, -0.01705454664636089 - 0.02009593867907469*I, -0.04465615370846151 - 0.010322897758141525*I, 0.01990564317196757 + 0.0056823473326024455*I, 0.003904076758500404 - 0.015644992170171117*I}, {0.1657135547847393 + 0.0022441624049677634*I, 0.05039866963283526 -…
1.9000000000000001	{{0.31705629521231754 - 1.6534083130403943*^-17*I, 0.16483218008458392 - 0.002234847827339039*I, 0.02733807708709005 + 0.025502062557772997*I, -0.017045256102128335 - 0.019989682984778517*I, -0.044437228223053286 - 0.010269696012358456*I, 0.019793996806733598 + 0.005654876922511719*I, 0.00387121161841932 - 0.015570208911270221*I}, {0.16483218008458392 + 0.0022348478273390296*I, 0.0501552759734966…
1.9100000000000001	{{0.31531759705522594 - 1.6398557858843255*^-17*I, 0.16395406152249123 - 0.0022255843858064637*I, 0.026984599517745702 + 0.025385641726219085*I, -0.01703602716238581 - 0.01988386400990911*I, -0.04421912274121552 - 0.010216706129505345*I, 0.019682841707132585 + 0.005627516214647204*I, 0.0038384720908122847 - 0.015495732733444165*I}, {0.16395406152249126 + 0.0022255843858064533*I, 0.049912618544633…
1.92	{{0.31358670782792863 - 1.3742262536253769*^-17*I, 0.16307926540199277 - 0.002216595709030122*I, 0.02663264356204677 + 0.025269747968466642*I, -0.017026832474739538 - 0.019778479664696237*I, -0.04400184270606347 - 0.010163889377210304*I, 0.01957218018258565 + 0.005600257869563475*I, 0.0038058616599773395 - 0.015421567477424045*I}, {0.16307926540199277 + 0.002216595709030108*I, 0.04967075113099992…
1.93	{{0.31186348709565964 - 1.3227266504323154*^-17*I, 0.1622078925674337 - 0.0022080322111025013*I, 0.02628224594942858 + 0.025154327945560617*I, -0.017017642796391733 - 0.019673541556571306*I, -0.04378539544567551 - 0.01011122002156684*I, 0.019462012169672614 + 0.005573101256876725*I, 0.003773386698257147 - 0.015347715572594452*I}, {0.16220789256743376 + 0.0022080322111024883*I, 0.04942978468977848…
1.94	{{0.3101477594062199 - 1.1357017756785659*^-17*I, 0.16134005711546653 - 0.0021999573633498496*I, 0.025933407830761413 + 0.02503932461637486*I, -0.017008438139402945 - 0.019569066549590307*I, -0.043569792330970504 - 0.010058686962873188*I, 0.019352330755085367 + 0.00554605153580079*I, 0.0037410526981734287 - 0.0152741771533915*I}, {0.1613400571154665 + 0.0021999573633498335*I, 0.049189855068660825…
1.95	{{0.30843934334181256 - 8.023096076392733*^-18*I, 0.1604758650250037 - 0.002192351128921929*I, 0.025586098176868997 + 0.024924703981758847*I, -0.016999210601707636 - 0.019465065092559655*I, -0.04335504781669603 - 0.010006293309027841*I, 0.019243121791068744 + 0.005519115447379405*I, 0.0037088624978426485 - 0.01520094968158915*I}, {0.16047586502500372 + 0.002192351128921908*I, 0.04895109525109888 …
1.96	{{0.30673807676215437 - 6.261267546103788*^-18*I, 0.15961539632833324 - 0.002185125749886632*I, 0.025240273494396958 + 0.024810468161342053*I, -0.016989959898968225 - 0.01936153410208756*I, -0.04314117550210228 - 0.009954054147614688*I, 0.019134367683433663 + 0.00549229730753266*I, 0.0036768168083034375 - 0.015128028286691141*I}, {0.15961539632833321 + 0.002185125749886605*I, 0.04871361590274811 …
1.97	{{0.3050438352771543 - 5.55653613398821*^-18*I, 0.15875869358812442 - 0.002178148534923111*I, 0.024895899741617804 + 0.024696649396274088*I, -0.016980686592788338 - 0.01925845818364076*I, -0.04292818358136615 - 0.009901992947072764*I, 0.019026052665382594 + 0.005465597503363928*I, 0.003644915819463994 - 0.015055406795995194*I}, {0.1587586935881244 + 0.002178148534923083*I, 0.0484774935759583 - 1.…
1.98	{{0.30335654265369855 - 5.936006894358137*^-18*I, 0.15790575803588977 - 0.002171267302505999*I, 0.024552963885209104 + 0.0245832912231756*I, -0.01697138812290532 - 0.01915581728108323*I, -0.04271607229025816 - 0.009850137231199292*I, 0.01891816652691393 + 0.005439013426366803*I, 0.0036131603311541196 - 0.014983079170701453*I}, {0.1579057580358898 + 0.002171267302505975*I, 0.04824276433975399 - 1.…
1.99	{{0.3016761888325016 - 5.936006894358137*^-18*I, 0.157056549595794 - 0.002164304845372863*I, 0.02421145219061363 + 0.024470377337476677*I, -0.016962060891775512 - 0.019053617999294857*I, -0.04250483309447362 - 0.00979851415772851*I, 0.0188107050242532 + 0.0054125591127343105*I, 0.003581552817578483 - 0.01491103929379004*I}, {0.1570565495957939 + 0.002164304845372841*I, 0.04800940329077584 - 9.649…
2.	{{0.3000078957416134 - 8.239936510889834*^-18*I, 0.15620970690294025 - 0.0021558888129730508*I, 0.02386117259122826 + 0.024354276215482543*I, -0.01695569572014098 - 0.018954421783901807*I, -0.04229581238983767 - 0.009747177862193005*I, 0.018701539205144075 + 0.005388767533248741*I, 0.0035493298417756244 - 0.014839499902240292*I}, {0.15620970690294023 + 0.002155888812973035*I, 0.04776873658974695 …
