# Supplementary material for: When do perturbative approaches accurately capture the dynamics of complex quantum systems?
Source: Sci Rep. 2016 Jun 23;6:28204. doi: 10.1038/srep28204 (PMC4917862; doi:10.1038/srep28204)
Supplement: FMO_TCL2_77KSite6.csv [file srep28204-s9.csv]

0.	{{1.0468810213148742*^-18 + 0.*I, -6.745602550334965*^-19 + 0.*I, 1.7671441131887918*^-19 + 0.*I, -5.875910421108734*^-19 + 0.*I, 1.8623000386582193*^-18 + 0.*I, 3.8911081757057446*^-17 + 0.*I, 1.1607970417881715*^-18 + 0.*I}, {3.6396164148932695*^-19 + 0.*I, -2.6919060374737843*^-18 + 0.*I, -3.823434069605861*^-19 + 0.*I, 1.9094475796518314*^-18 + 0.*I, -4.414843848770133*^-18 + 0.*I, -1.6302476…
0.01	{{0.0006406553097721979 + 9.825582188149884*^-20*I, -0.0005462849707016491 - 0.00007456136696420998*I, 0.00041929463652019773 - 0.00016126651701060623*I, 0.0008109307781948317 + 0.00021603047280546538*I, -0.003756083654478237 - 0.00008081433766880878*I, -0.0035829311808345727 + 0.024384779033471658*I, -0.0018323008103498064 + 4.62413988238763*^-6*I}, {-0.0005462849707016494 + 0.000074561366964210…
0.02	{{0.0023492340879323866 + 1.1045309632196076*^-18*I, -0.001973146384416511 - 0.0005496112695181375*I, 0.0012588364043864607 - 0.0011052196316299057*I, 0.0031888462100915995 + 0.001543750019977066*I, -0.013606837893754834 - 0.0006293485142303389*I, -0.012652732163834184 + 0.042356939277180844*I, -0.0065616257552269085 + 0.000011042479062608438*I}, {-0.0019731463844165106 + 0.0005496112695181367*I,…
0.03	{{0.004582521863689128 + 6.2341624917916505*^-19*I, -0.00378484254116225 - 0.0016423089951588424*I, 0.0016687368417300777 - 0.0029278176868777726*I, 0.006922739044756416 + 0.004362366981304477*I, -0.026224691877511287 - 0.0020085996426869456*I, -0.023795061585626363 + 0.05054866728253845*I, -0.01241354997864931 - 0.000077445701234161*I}, {-0.00378484254116225 + 0.001642308995158843*I, 0.004175752…
0.04	{{0.006670129520183744 + 1.5449880957918438*^-18*I, -0.005410606439089389 - 0.0032731316401150884*I, 0.0010798393101069806 - 0.004978592483391092*I, 0.01145181979082686 + 0.00808809229767144*I, -0.03772624601096906 - 0.0043358453605218785*I, -0.03327976843539603 + 0.04858994199397155*I, -0.01741221387741967 - 0.00041493837287938026*I}, {-0.00541060643908939 + 0.0032731316401150867*I, 0.0072546150…
0.05	{{0.008033996463532034 + 1.883801274693564*^-18*I, -0.006392770306787208 - 0.005039322847335857*I, -0.00038633170269607685 - 0.006346588722919311*I, 0.01575407074637978 + 0.011451864916861891*I, -0.04487166581494421 - 0.007319050694947458*I, -0.03812921058669819 + 0.038950169349381905*I, -0.020077572782104224 - 0.0010443860797224233*I}, {-0.00639277030678721 + 0.0050393228473358575*I, 0.011077970…
0.06	{{0.008396701251128487 + 1.0164395367051604*^-18*I, -0.006523571830037226 - 0.006312153203299752*I, -0.0020342946265829464 - 0.006449807987486147*I, 0.01852671760813427 + 0.01312417010473672*I, -0.04596793082768449 - 0.010215153134696696*I, -0.037029662385056124 + 0.025998141635513016*I, -0.019864825897099293 - 0.0017343411459644813*I}, {-0.006523571830037225 + 0.006312153203299751*I, 0.015467220…
0.07	{{0.007902303820444972 - 5.421010862427522*^-20*I, -0.0058935231258499116 - 0.0064572794109860054*I, -0.003058585567164675 - 0.005317801236374698*I, 0.018638074794909358 + 0.012379106343221001*I, -0.04120837664056741 - 0.012027613823696524*I, -0.030784260574335236 + 0.014528481948652758*I, -0.017213173843403963 - 0.0019675427202079042*I}, {-0.005893523125849917 + 0.006457279410986003*I, 0.0200244…
0.08	{{0.007090832004772739 - 2.981555974335137*^-19*I, -0.004842699965941594 - 0.0051039199921484694*I, -0.0029766619645839156 - 0.0034705233776805267*I, 0.015645232229711595 + 0.009468211860040416*I, -0.032376056339518594 - 0.011918994981050313*I, -0.022061345832546427 + 0.008207246693630516*I, -0.01323312433066723 - 0.001132042382167988*I}, {-0.0048426999659415965 + 0.005103919992148468*I, 0.024140…
0.09	{{0.006721416600041402 - 1.8973538018496328*^-19*I, -0.003833159796314811 - 0.002343146967969211*I, -0.0017796546889152316 - 0.0015900378854953848*I, 0.010092865762751077 + 0.005519931075358253*I, -0.022066733343079747 - 0.009657710344876357*I, -0.014447337496450148 + 0.008477556147017947*I, -0.009199486682180492 + 0.0011676920419265492*I}, {-0.003833159796314811 + 0.0023431469679692095*I, 0.0271…
0.1	{{0.0075041911693400605 - 3.2526065174565133*^-19*I, -0.003283297133599299 + 0.0012433552803626667*I, 0.00018552138662169794 - 0.00024149679206844182*I, 0.003395576388156206 + 0.0020286686271500237*I, -0.012758540694506005 - 0.005858944900171835*I, -0.011136348711090496 + 0.014311345918250288*I, -0.006076416827387813 + 0.004845985842186115*I}, {-0.0032832971335992975 - 0.001243355280362668*I, 0.0…
0.11	{{0.00984353468949875 + 3.2526065174565133*^-19*I, -0.0034189022247366105 + 0.004744893145629197*I, 0.0024277096498407746 + 0.00024174701818424003*I, -0.002678977217914838 + 0.0002097227584929029*I, -0.006081824346045979 - 0.0018647303956517095*I, -0.013773254046354102 + 0.022850470754718907*I, -0.004256176619402438 + 0.009269158636773044*I}, {-0.0034189022247366066 - 0.004744893145629196*I, 0.02…
0.12	{{0.013688856515166242 + 1.6263032587282567*^-18*I, -0.0041919537535018495 + 0.007208858352145089*I, 0.00446843201482079 - 0.00024368007667542255*I, -0.006690290863906406 + 0.0005462684119566619*I, -0.002513618019755102 + 0.0007168124204416839*I, -0.021901887670238488 + 0.03062251835154779*I, -0.0035720772708749265 + 0.013438626106363141*I}, {-0.004191953753501844 - 0.007208858352145089*I, 0.0263…
0.13	{{0.0185435381246558 - 2.168404344971009*^-19*I, -0.005296140706930372 + 0.00794074592846022*I, 0.005918699389709317 - 0.0015967585864947568*I, -0.008040496847009098 + 0.0027188878976124476*I, -0.001517317653387212 + 0.0006247752144213723*I, -0.03319889643229969 + 0.03482334951930949*I, -0.0035179798633095984 + 0.016350023143735286*I}, {-0.005296140706930366 - 0.007940745928460214*I, 0.0238117318…
0.14	{{0.023620065316765224 - 9.75781955236954*^-19*I, -0.006272697026229744 + 0.006712823253064435*I, 0.006528454032577699 - 0.003531918343138303*I, -0.0070877483490268695 + 0.005881405036842428*I, -0.001978361484697873 - 0.002548967031190341*I, -0.04435167480407048 + 0.03419785938315546*I, -0.003536080494132835 + 0.01736985299919032*I}, {-0.006272697026229737 - 0.00671282325306443*I, 0.0212701277484…
0.15	{{0.02808091946230211 + 1.8431436932253575*^-18*I, -0.006666732673457324 + 0.003822035227889889*I, 0.006239307344646305 - 0.005632513230508212*I, -0.004838592733355591 + 0.0090786634691865*I, -0.0027169042566723978 - 0.008173656394485869*I, -0.052211140314568326 + 0.02926346911200359*I, -0.0032434019053828173 + 0.01646561988548747*I}, {-0.006666732673457313 - 0.0038220352278898855*I, 0.0195777740…
0.16	{{0.03128152369482843 + 1.4094628242311558*^-18*I, -0.00617580491600209 - 6.51512846329221*^-6*I, 0.005207264536314545 - 0.007469824694166694*I, -0.002413014133503372 + 0.011579061133096131*I, -0.002891709821189526 - 0.014784519394871605*I, -0.05479592000356702 + 0.02189414155989082*I, -0.002531287792982416 + 0.01419678569020794*I}, {-0.006175804916002088 + 6.515128463295809*^-6*I, 0.019322162519…
0.17	{{0.03294040082080235 + 2.8189256484623115*^-18*I, -0.00473896217860588 - 0.0038300771453223656*I, 0.0037422420296317144 - 0.008750975616859776*I, -0.0005651410196958328 + 0.013005188711429179*I, -0.0021940780733995394 - 0.020590434186285346*I, -0.051822487596979265 + 0.014495004326138821*I, -0.0015419633481487886 + 0.011481301548162154*I}, {-0.0047389621786058725 + 0.0038300771453223673*I, 0.020…
0.18	{{0.033190329970292094 + 4.87890977618477*^-18*I, -0.002540322989876702 - 0.0067470470955205645*I, 0.0021660803983296387 - 0.009407150142463135*I, 0.0005277335761698097 + 0.01328744209617852*I, -0.0008198444815325299 - 0.024080654472680166*I, -0.044630354573764734 + 0.009104635729582257*I, -0.0005683142413649631 + 0.009246140514560406*I}, {-0.002540322989876694 + 0.006747047095520562*I, 0.0236743…
0.19	{{0.03250485899732938 + 7.37257477290143*^-18*I, 0.00006460929128814983 - 0.008129357041173116*I, 0.0006653633746428708 - 0.009559271234485507*I, 0.0011632097799129993 + 0.012547380210139958*I, 0.0007282103273108683 - 0.024500444001800684*I, -0.03558298345033507 + 0.00674029238704143*I, 0.00007120333200464138 + 0.008109294243252737*I}, {0.00006460929128815319 + 0.00812935704117311*I, 0.0276027489…
0.2	{{0.03153356483278196 + 6.288372600415926*^-18*I, 0.0026651035097136674 - 0.007764253238144189*I, -0.0007633499634302409 - 0.00938393151721989*I, 0.0018150597077286515 + 0.011004982268695219*I, 0.0019154166781986464 - 0.022030469049586193*I, -0.02719528996384266 + 0.0071875460814772195*I, 0.00014306871397617516 + 0.008213821374418336*I}, {0.002665103509713662 + 0.007764253238144185*I, 0.031790247…
0.21	{{0.03090583597875911 + 5.312590645178972*^-18*I, 0.00490979186928203 - 0.0058690134151773215*I, -0.0022381999201753584 - 0.008976355946624605*I, 0.0028237068451780257 + 0.008937818328265486*I, 0.0024242187168257478 - 0.017629508127325454*I, -0.021312858322237546 + 0.009261239033561222*I, -0.0004283316601116959 + 0.00925966123757843*I}, {0.0049097918692820215 + 0.005869013415177321*I, 0.035477340…
0.22	{{0.031068140225934817 + 4.9873299934333204*^-18*I, 0.006584097111418897 - 0.0029834855698094593*I, -0.003842441870162978 - 0.008306538079532674*I, 0.00422533323805702 + 0.00666320425868254*I, 0.0022870292295688556 - 0.012631763484361349*I, -0.01862681121126974 + 0.01139298310761281*I, -0.0015386765137613474 + 0.010693221210018956*I}, {0.006584097111418885 + 0.00298348556980946*I, 0.0380753940788…
0.23	{{0.032201177913985884 + 4.0115480381963664*^-18*I, 0.0076348499435641 + 0.0002132222377020142*I, -0.005509201007502269 - 0.007291180307423201*I, 0.005768683409485067 + 0.004505033762602199*I, 0.0018582215121275406 - 0.00827420178656189*I, -0.018662012029353088 + 0.012288162039542005*I, -0.0029363323564740506 + 0.011956228343969966*I}, {0.007634849943564093 - 0.00021322223770201405*I, 0.039293444…
0.24	{{0.034229788238956955 + 2.4936649967166602*^-18*I, 0.008147058221767759 + 0.003093666662170972*I, -0.007021165590564833 - 0.005917662967354235*I, 0.007070081387723838 + 0.0027362170019072846*I, 0.0016454452120850567 - 0.005335717536407019*I, -0.02018295675821343 + 0.011390079400601764*I, -0.004299791811908835 + 0.01268617944646374*I}, {0.008147058221767752 - 0.0030936666621709684*I, 0.0391600148…
0.25	{{0.03690337297044539 + 2.2768245622195593*^-18*I, 0.00829168578248933 + 0.005217696483715317*I, -0.008121078954286896 - 0.004322531837553909*I, 0.007806884679601467 + 0.0015212643803781825*I, 0.002079171023413067 - 0.004002215650746051*I, -0.021803763745142327 + 0.00898968004175746*I, -0.005334922607106799 + 0.012798142678057746*I}, {0.008291685782489325 - 0.005217696483715311*I, 0.0379484276539…
0.26	{{0.03990307450277902 + 3.577867169202165*^-18*I, 0.008267408232057688 + 0.0063816101516392335*I, -0.008653549036261048 - 0.0027668363697013554*I, 0.007856813523541962 + 0.0008911908613701354*I, 0.003324283320319168 - 0.00396601320575042*I, -0.022532503513748005 + 0.0059816612817791045*I, -0.005857756005088011 + 0.012439133381496726*I}, {0.008267408232057686 - 0.006381610151639228*I, 0.0360529564…
0.27	{{0.042932629571771866 + 3.2526065174565133*^-18*I, 0.0082540746975165 + 0.006589532125420275*I, -0.008645220465435956 - 0.0015272045043339707*I, 0.007334883203972494 + 0.0007633890987140488*I, 0.005213131566679321 - 0.004674481874406213*I, -0.02204578210374958 + 0.003415269834265732*I, -0.005834165104047333 + 0.011861134055446965*I}, {0.008254074697516496 - 0.006589532125420272*I, 0.033872907124…
0.28	{{0.04576748942237191 + 1.951563910473908*^-18*I, 0.00838698673858842 + 0.005982698415566897*I, -0.008280450659585851 - 0.0007767184533759627*I, 0.006531285445277912 + 0.0009919916910970648*I, 0.007320448168945756 - 0.005599071769708571*I, -0.02063503609486813 + 0.0020542464319954577*I, -0.005365749371164729 + 0.011283951736535907*I}, {0.008386986738588426 - 0.005982698415566892*I, 0.031742611724…
0.29	{{0.04826212434585138 + 8.673617379884035*^-19*I, 0.008750537357834098 + 0.004768267543571644*I, -0.0078010072479167926 - 0.0005272514491025771*I, 0.005790777576947511 + 0.0014210538802996884*I, 0.009135213785337024 - 0.006415144140593721*I, -0.018915326539376293 + 0.002124219407847133*I, -0.004634490579828258 + 0.010808830183452647*I}, {0.008750537357834098 - 0.00476826754357164*I, 0.02991103333…
0.3	{{0.050332619595319476 - 2.168404344971009*^-19*I, 0.009384619069120378 + 0.0031728073652831203*I, -0.007399233776482534 - 0.0006568514952836051*I, 0.005387851609615409 + 0.0019191303699397132*I, 0.010248858011777204 - 0.007043534007404319*I, -0.017470715365515647 + 0.0033170282903684897*I, -0.003832726366375279 + 0.01040873206446683*I}, {0.009384619069120383 - 0.0031728073652831125*I, 0.02855035…
0.31	{{0.0519367474065673 + 6.505213034913027*^-19*I, 0.01029458602875076 + 0.0014233436356936196*I, -0.007163783527506559 - 0.0009900157684816515*I, 0.005444238875101675 + 0.0023910594809073674*I, 0.010483244600421016 - 0.00757464941135232*I, -0.01660077764532591 + 0.005000836741639919*I, -0.0031062801793205813 + 0.00998196605556309*I}, {0.010294586028750767 - 0.0014233436356936116*I, 0.0277670998981…
0.32	{{0.053065851840179055 + 1.6263032587282567*^-18*I, 0.011458358405283024 - 0.0002578257006936894*I, -0.007092100855687914 - 0.0013758748671962805*I, 0.005912616058829404 + 0.002774698650328595*I, 0.009919980807794496 - 0.008140458210313208*I, -0.016252325948346788 + 0.0065112786204190075*I, -0.002526994616184457 + 0.009430645798432277*I}, {0.011458358405283026 + 0.0002578257006936965*I, 0.0276016…
0.33	{{0.053749737155664334 + 2.710505431213761*^-18*I, 0.012828902318642678 - 0.0016612998545761735*I, -0.007141366211525521 - 0.0017245424039206857*I, 0.006622441527360981 + 0.003032980952965778*I, 0.008838388875042211 - 0.008805872068043069*I, -0.016121504244413633 + 0.007392076548034938*I, -0.002096029783964679 + 0.008722481742236145*I}, {0.012828902318642688 + 0.0016612998545761778*I, 0.028019438…
0.34	{{0.05406604284758467 + 2.222614453595284*^-18*I, 0.014334716199870215 - 0.00261010254066028*I, -0.007276004375305327 - 0.001998655637646136*I, 0.007360526075807908 + 0.0031458896677953015*I, 0.007602468684695066 - 0.009524338854691032*I, -0.015842367251852778 + 0.007505493799612395*I, -0.0017679047072945014 + 0.007910594382884767*I}, {0.014334716199870222 + 0.0026101025406602843*I, 0.02890614921…
0.35000000000000003	{{0.054142470379283866 + 3.848917712323541*^-18*I, 0.015883026461907087 - 0.0029876114165323276*I, -0.007485708646343398 - 0.0021834269863499193*I, 0.00794954293498063 + 0.003103358329721889*I, 0.0065450005315618376 - 0.010162992013585212*I, -0.015162779841793605 + 0.007002200954765657*I, -0.0014818055863823698 + 0.007109787864098957*I}, {0.015883026461907087 + 0.002987611416532328*I, 0.030078608…
0.36	{{0.05414488246221957 + 4.87890977618477*^-18*I, 0.017369312556652878 - 0.002762910819155648*I, -0.007775358620984941 - 0.0022637070623114336*I, 0.008294179396807088 + 0.0028994339143995572*I, 0.005885817377047068 - 0.010570327717086027*I, -0.014038103505945398 + 0.006197425894455635*I, -0.0011885157924055997 + 0.006447303764405165*I}, {0.01736931255665288 + 0.0027629108191556478*I, 0.03131299741…
0.37	{{0.05425089301208513 + 4.662069341687669*^-18*I, 0.01869346402297184 - 0.0020024798196521*I, -0.008144406540551695 - 0.002220039303731269*I, 0.008384550069040132 + 0.0025313056886477436*I, 0.005699847361933364 - 0.010646990661903149*I, -0.012623618579176285 + 0.0054209288517669835*I, -0.0008663358638543112 + 0.006013430021549475*I}, {0.01869346402297184 + 0.0020024798196520985*I, 0.0323847608510…
0.38	{{0.05461626721037093 + 5.908901840045999*^-18*I, 0.019778782820473847 - 0.0008612639782175799*I, -0.008573872788491506 - 0.002039697985821607*I, 0.008267015918202916 + 0.002005242558276502*I, 0.005931610640826895 - 0.010387586738604904*I, -0.01119023698783749 + 0.004900885951632638*I, -0.0005238249133070758 + 0.005832542073471278*I}, {0.019778782820473843 + 0.000861263978217578*I, 0.033108687170…
0.39	{{0.055343417698273764 + 4.87890977618477*^-18*I, 0.020588170200698228 + 0.0004454387806509287*I, -0.009026818712414963 - 0.0017287582263547513*I, 0.008005438264233961 + 0.0013479530393465597*I, 0.00644052585514409 - 0.0098803743308081*I, -0.010011151334098913 + 0.004712284540068494*I, -0.00019102890711210525 + 0.005862362933141708*I}, {0.020588170200698214 - 0.0004454387806509303*I, 0.0333703116…
0.4	{{0.05646126083603017 + 2.5478751053409354*^-18*I, 0.02113215836913206 + 0.0016837239990545156*I, -0.009458703023097486 - 0.0013173128230874668*I, 0.007653722787543556 + 0.0006149238634499449*I, 0.007057307007356812 - 0.009271741374036*I, -0.009265976738950663 + 0.004791410283039715*I, 0.00009643251331221264 + 0.006016428364302173*I}, {0.021132158369132056 - 0.0016837239990545154*I, 0.03314207615…
0.41000000000000003	{{0.05792156423619322 + 1.7889335846010823*^-18*I, 0.021466029916469877 + 0.002645437048395586*I, -0.00982962828057869 - 0.0008547007679412702*I, 0.007249115442913581 - 0.00011211865676519889*I, 0.007633042671919941 - 0.0087149411863949*I, -0.008992939763982919 + 0.004994203174570912*I, 0.00031376186072696634 + 0.006196501026982655*I}, {0.02146602991646987 - 0.0026454370483955836*I, 0.03248245090…
0.42	{{0.059612049608685956 + 9.75781955236954*^-19*I, 0.021677206502508907 + 0.00318589078625427*I, -0.010114393573425863 - 0.0004000369165203546*I, 0.006820949881069628 - 0.0007426930471885267*I, 0.0080690895462006 - 0.008324470196270875*I, -0.009096031710541028 + 0.0051678915560548645*I, 0.0004576552785094008 + 0.006321165965838333*I}, {0.021677206502508897 - 0.003185890786254265*I, 0.0315190552210…
0.43	{{0.06138245174372765 - 1.463672932855431*^-18*I, 0.021866241822227815 + 0.0032463571816347017*I, -0.010308745001270327 - 0.000010133964091029997*I, 0.006402441591188234 - 0.001203656432341466*I, 0.008323715281355943 - 0.008151074122947511*I, -0.009394357147053905 + 0.005207518482254692*I, 0.0005470372889818161 + 0.006341744306334847*I}, {0.021866241822227808 - 0.0032463571816346943*I, 0.03041950…
0.44	{{0.06307603321867308 - 8.673617379884035*^-19*I, 0.02212687658037765 + 0.0028575865115673896*I, -0.010431172449410326 + 0.0002722716533057019*I, 0.006034426965304118 - 0.0014624308100546015*I, 0.008400363737658352 - 0.008181223230678365*I, -0.009688663590190744 + 0.005081115905239353*I, 0.0006144736790191386 + 0.006243885345906723*I}, {0.022126876580377642 - 0.002857586511567383*I, 0.02935714010…
0.45	{{0.06455922873584699 - 1.1384122811097797*^-18*I, 0.022529303819237925 + 0.002125327562477816*I, -0.010518755775564067 + 0.0004291060406813982*I, 0.005758146146297421 - 0.0015359614414440846*I, 0.008327126287761362 - 0.008355517510378843*I, -0.009819644762445115 + 0.004822250341702081*I, 0.0006925290028174918 + 0.006039176642414861*I}, {0.022529303819237918 - 0.0021253275624778076*I, 0.028479106…
0.46	{{0.06574312358629236 - 7.047314121155779*^-19*I, 0.02310993320688115 + 0.0012031218785149372*I, -0.010616691824434027 + 0.00047205909420355976*I, 0.0056018751377660565 - 0.0014819972115011014*I, 0.008138022326537063 - 0.008594921090052452*I, -0.00970093572031659 + 0.004501338350234519*I, 0.0008015220431798753 + 0.005753395486166367*I}, {0.02310993320688115 - 0.001203121878514931*I, 0.02788354584…
0.47000000000000003	{{0.06659382420267808 - 5.963111948670274*^-19*I, 0.023868290723086008 + 0.0002597476995970624*I, -0.010763675997392362 + 0.0004402488450133023*I, 0.005570086208988108 - 0.001377061365591532*I, 0.00786238199604994 - 0.008824525768505486*I, -0.009322898264360219 + 0.004191712733323241*I, 0.000943485185155803 + 0.005416853708779728*I}, {0.023868290723086015 - 0.0002597476995970562*I, 0.027609335008…
0.48	{{0.06713154737144496 + 9.215718466126788*^-19*I, 0.024770840320009323 - 0.0005513103562947367*I, -0.01097915698768626 + 0.000388184425461561*I, 0.005641065583098361 - 0.001291977323712821*I, 0.007523322857955832 - 0.008988430756472175*I, -0.0087344635513518 + 0.003944658929291406*I, 0.0011040547011613635 + 0.005059027499257983*I}, {0.024770840320009334 + 0.0005513103562947406*I, 0.02763802337359…
0.49	{{0.06742066631709938 + 1.951563910473908*^-18*I, 0.025760120358164558 - 0.0011151305289029054*I, -0.011258733468352891 + 0.00036798365468712266*I, 0.00577371039168281 - 0.0012744568204141914*I, 0.007141650228984099 - 0.009054802533412992*I, -0.008015818841275649 + 0.0037796176729162395*I, 0.0012602750564029881 + 0.0047066048092074845*I}, {0.02576012035816457 + 0.0011151305289029071*I, 0.02790477…
0.5	{{0.0675540479950174 + 2.927345865710862*^-18*I, 0.02676682496896775 - 0.0013690869228112734*I, -0.011579565556917441 + 0.0004142783682821143*I, 0.0059199239189963275 - 0.0013429052049223297*I, 0.006739887409225775 - 0.009014251613744192*I, -0.007253347958713645 + 0.003687647150622141*I, 0.0013900871842467272 + 0.0043826760896787005*I}, {0.02676682496896777 + 0.001369086922811275*I, 0.02831431820…
0.51	{{0.06763530107282441 + 4.174178364069192*^-18*I, 0.02772257979520039 - 0.0013065944629928408*I, -0.011913119166077114 + 0.000536825703420444*I, 0.0060366484406854624 - 0.0014907250886475223*I, 0.00634336404155089 - 0.008875240456764678*I, -0.006522421859328969 + 0.0036424047306463096*I, 0.0014798158102115322 + 0.0041052495822485845*I}, {0.02772257979520038 + 0.0013065944629928423*I, 0.0287580666…
0.52	{{0.0677611137528392 + 4.553649124439119*^-18*I, 0.028571309231572785 - 0.0009724224397072256*I, -0.012237028068711391 + 0.0007246655639481098*I, 0.00609396934699805 - 0.001695621402715887*I, 0.005977805895848073 - 0.008659200751944332*I, -0.005878194431576418 + 0.0036116919980526095*I, 0.0015274870286581315 + 0.003884788276423491*I}, {0.02857130923157279 + 0.0009724224397072265*I, 0.029131727396…
0.53	{{0.06800667678074762 + 4.391018798566293*^-18*I, 0.02927724783298329 - 0.000450668451685755*I, -0.01254070088931333 + 0.0009564157215565233*I, 0.006077617565749765 - 0.0019297368974617796*I, 0.005665043794455113 - 0.008395988546537364*I, -0.0053517751063342535 + 0.003566667391063219*I, 0.0015418783243927167 + 0.0037220468250830857*I}, {0.02927724783298329 + 0.00045066845168575677*I, 0.0293506713…
0.54	{{0.06841568630617116 + 3.415236843329339*^-18*I, 0.0298286963802256 + 0.00015208581793035576*I, -0.01282302111761206 + 0.0012113018016245407*I, 0.005987120325607857 - 0.0021671269058745534*I, 0.005418862924743676 - 0.008118966057298616*I, -0.00494979169530952 + 0.0034878313821306143*I, 0.0015385887240011225 + 0.0036077768904830927*I}, {0.029828696380225592 - 0.00015208581793035403*I, 0.029361976…
0.55	{{0.06899597590561078 + 2.710505431213761*^-18*I, 0.03023758380537344 + 0.0007262379468936591*I, -0.013085326910075567 + 0.001474156185280974*I, 0.005831764077278473 - 0.0023882341383434863*I, 0.005242513413482056 - 0.007859311842386793*I, -0.004656872521838293 + 0.003368457204586663*I, 0.0015350648079254904 + 0.0035250571128861317*I}, {0.030237583805373433 - 0.0007262379468936575*I, 0.0291514996…
0.56	{{0.06972192428739574 + 9.75781955236954*^-19*I, 0.030534897256131458 + 0.001177791252206147*I, -0.013325935176795865 + 0.0017347788107047158*I, 0.005626377436977162 - 0.0025813499528998685*I, 0.005127777763621781 - 0.007640420311862784*I, -0.004441891828656626 + 0.0032157035413459575*I, 0.0015458471632102105 + 0.003453823179572665*I}, {0.030534897256131458 - 0.0011777912522061426*I, 0.0287431618…
0.5700000000000001	{{0.07054226372831403 - 8.673617379884035*^-19*I, 0.0307635993323658 + 0.0014427294005757525*I, -0.013539198023193078 + 0.0019840827111052076*I, 0.005388240615173973 - 0.0027419493816349776*I, 0.005055891972371244 - 0.007473952960980454*I, -0.004267344997904515 + 0.0030485462448006156*I, 0.0015793645260615196 + 0.0033758410599256565*I}, {0.0307635993323658 - 0.001442729400575747*I, 0.028191475980…
0.58	{{0.07139171834443578 - 2.168404344971009*^-19*I, 0.03097033188789518 + 0.0014947893680581758*I, -0.01371949772548207 + 0.0022112664894107*I, 0.00513516486935941 - 0.0028707737168932558*I, 0.005000155370242188 - 0.007359110243547103*I, -0.0040996605674798155 + 0.0028923018114505954*I, 0.0016367466201132365 + 0.003278391328683728*I}, {0.030970331887895185 - 0.0014947893680581695*I, 0.0275685530636…
0.59	{{0.07220360285045953 - 2.710505431213761*^-19*I, 0.031197525579787982 + 0.0013454894829502198*I, -0.013866013243471443 + 0.002404787802011153*I, 0.004884588096478251 - 0.002971414834688481*I, 0.004930373880732537 - 0.007285491223395852*I, -0.00391697813257018 + 0.002770579733003649*I, 0.0017127733829422056 + 0.003155506870095155*I}, {0.031197525579787996 - 0.0013454894829502142*I, 0.026949585338…
0.6	{{0.07292122218974695 + 2.710505431213761*^-19*I, 0.03147695474756759 + 0.0010374522806583298*I, -0.013985608233982217 + 0.0025564539381697105*I, 0.004652603524099677 - 0.0030483703125709664*I, 0.004818526527950822 - 0.007238387171919244*I, -0.0037117549489649646 + 0.002697406157969999*I, 0.0017983044594249986 + 0.003006950146749461*I}, {0.031476954747567586 - 0.001037452280658325*I, 0.0263993583…
0.61	{{0.07350558333157647 + 2.710505431213761*^-19*I, 0.031826077158260926 + 0.0006333920309124895*I, -0.014091201789608503 + 0.00266480441727283*I, 0.004452460690463291 - 0.003106465611117089*I, 0.0046448386348777295 - 0.007204182933279828*I, -0.0034876710963483476 + 0.0026725592086512006*I, 0.0018835069487581893 + 0.002835840628286548*I}, {0.03182607715826093 - 0.0006333920309124854*I, 0.0259635309…
0.62	{{0.07393938309362828 + 1.0842021724855044*^-19*I, 0.03224684511045476 + 0.0002034667813895065*I, -0.014197853482397051 + 0.002736749825627716*I, 0.004292322901596519 - 0.0031511291738652264*I, 0.004402124872407701 - 0.007173922878091929*I, -0.0032532139280795264 + 0.0026821810393633416*I, 0.0019604996492428913 + 0.0026464779283224683*I}, {0.03224684511045476 - 0.00020346678138950314*I, 0.0256639…
0.63	{{0.07422671315105348 + 7.589415207398531*^-19*I, 0.03272735263671643 - 0.00018651879153907354*I, -0.014317928424024505 + 0.002785493546088048*I, 0.004173127652253143 - 0.003189050948400363*I, 0.004097304525074801 - 0.007143871246333886*I, -0.003015209885541235 + 0.002704276225714054*I, 0.002024923664126037 + 0.0024431404866508233*I}, {0.03272735263671643 + 0.00018651879153907546*I, 0.02549932749…
0.64	{{0.07438992782562404 + 1.8431436932253575*^-18*I, 0.03324523979096127 - 0.00048448921879256594*I, -0.014458551893095976 + 0.002826841584858581*I, 0.00408746856440729 - 0.0032280877380738817*I, 0.0037491741333472444 - 0.00711359865435083*I, -0.0027754346564029726 + 0.0027168173056387676*I, 0.002075977242847771 + 0.0022301603712882984*I}, {0.033245239790961285 + 0.000484489218792567*I, 0.025447996…
0.65	{{0.07446402606410064 + 1.5720931501039814*^-18*I, 0.03377250068436581 - 0.0006580362531637536*I, -0.014620867742981332 + 0.0028747201971271756*I, 0.004020656976388537 - 0.0032762761867758173*I, 0.003383493718072955 - 0.007083003848499242*I, -0.0025311431267069084 + 0.0027050070803422955*I, 0.002115535099445019 + 0.0020125643940381343*I}, {0.03377250068436581 + 0.0006580362531637559*I, 0.02547446…
0.66	{{0.07449044831135342 + 1.0299920638612292*^-18*I, 0.03428024693567502 - 0.0006968886537905597*I, -0.01480177918527791 + 0.0029385738075399627*I, 0.003953870194574811 - 0.00334003458107797*I, 0.0030265775687674077 - 0.0070500759228896105*I, -0.00227871788982008 + 0.002665161543538996*I, 0.002146693938034602 + 0.001796599118413527*I}, {0.034280246935675024 + 0.0006968886537905622*I, 0.025535581835…
0.67	{{0.0745104587885459 - 1.0842021724855044*^-19*I, 0.034743212497816645 - 0.0006120928337479202*I, -0.014996018564128393 + 0.003022395548838006*I, 0.0038686757020452217 - 0.0034225384260289276*I, 0.0026996037826487675 - 0.007010382553807114*I, -0.0020178995783884206 + 0.002604080738163141*I, 0.0021725900259992464 + 0.0015893726134923875*I}, {0.03474321249781664 + 0.0006120928337479256*I, 0.0255877…
0.68	{{0.07455913760970126 - 2.168404344971009*^-19*I, 0.03514322480308326 - 0.00043241220534235604*I, -0.015197670188735775 + 0.003125605887802558*I, 0.0037514857122466693 - 0.003522912316225315*I, 0.00241491956381207 - 0.006958411985139202*I, -0.0017543935774736092 + 0.002534778771767103*I, 0.002195704015963606 + 0.0013975917315368408*I}, {0.03514322480308327 + 0.0004324122053423612*I, 0.02559342695…
0.6900000000000001	{{0.07466093750674328 + 0.*I, 0.035471261305977976 - 0.00019831963755612993*I, -0.015401680823716964 + 0.003243928581501738*I, 0.0035960664256744664 - 0.003636933824385828*I, 0.00217494447346368 - 0.006889954948293043*I, -0.001499512372292199 + 0.0024708202927576635*I, 0.002217641445742629 + 0.001225874448767289*I}, {0.03547126130597798 + 0.0001983196375561341*I, 0.02552624641731011 + 1.897353801…
0.7000000000000001	{{0.07482674805217988 + 1.3552527156068805*^-18*I, 0.03572814016291589 + 0.00004502941928161163*I, -0.015604103710296975 + 0.003371294398874626*I, 0.003403898587058289 - 0.0037582605967139407*I, 0.0019735160989087937 - 0.006804204399508268*I, -0.0012670481163468855 + 0.0024213221560847346*I, 0.0022392782271920698 + 0.0010753648821949496*I}, {0.03572814016291588 - 0.00004502941928160838*I, 0.02537…
0.71	{{0.07505347182790739 + 1.8431436932253575*^-18*I, 0.035923517796668976 + 0.00025511300331866534*I, -0.015802482272412446 + 0.003501491183250255*I, 0.0031822527403927983 - 0.0038799535820720436*I, 0.0017987552257380307 - 0.0067046263208054395*I, -0.0010687357495399385 + 0.002388499433005338*I, 0.0022609477993627072 + 0.0009433574567793315*I}, {0.03592351779666898 - 0.00025511300331866355*I, 0.025…
0.72	{{0.07532535910437818 + 2.656295322589486*^-18*I, 0.036073874806903446 + 0.0003984816419633402*I, -0.015995246858371618 + 0.003629179774674937*I, 0.0029413476165167326 - 0.003995701243140977*I, 0.0016366661659484917 - 0.006598122562969244*I, -0.0009100766572171605 + 0.0023680839177421193*I, 0.002282726751791115 + 0.0008240621266080422*I}, {0.03607387480690345 - 0.00039848164196333894*I, 0.0248378…
0.73	{{0.07561768838415885 + 3.713392440762853*^-18*I, 0.036199256760692314 + 0.00045540991934315324*I, -0.01618157280855116 + 0.0037506176259367655*I, 0.0026915391766163203 - 0.004100544357605696*I, 0.0014742339154742773 - 0.006492942327720526*I, -0.0007882803222724606 + 0.0023521476019092388*I, 0.0023045312018136824 + 0.000710366312588407*I}, {0.0361992567606923 - 0.0004554099193431525*I, 0.02449524…
0.74	{{0.07590147260240485 + 3.0086610286472748*^-18*I, 0.036319807452567875 + 0.00042197517829657894*I, -0.016361016387121324 + 0.003863767155913828*I, 0.002441514026570378 - 0.004191206537517478*I, 0.001301595218583123 - 0.006396144874979638*I, -0.0006929475835928698 + 0.0023328078257625028*I, 0.002326179237302931 + 0.000595846087271206*I}, {0.036319807452567875 - 0.00042197517829657786*I, 0.0241413…
0.75	{{0.07614866919181551 + 3.848917712323541*^-18*I, 0.03645246180979412 + 0.00030939040501038633*I, -0.01653351191169605 + 0.0039680708190131895*I, 0.0021975938939523504 - 0.004266220915007307*I, 0.0011129137508292613 - 0.006311639725148147*I, -0.000609247218070327 + 0.0023053261637852244*I, 0.0023473389919759268 + 0.00047636998215113595*I}, {0.03645246180979411 - 0.00030939040501038503*I, 0.023805…
0.76	{{0.07633690644664075 + 3.604972223514302*^-18*I, 0.036608414669379384 + 0.0001408576094465454*I, -0.016699663404984445 + 0.00406395889115964*I, 0.0019638127987343795 - 0.004325999046156993*I, 0.0009061486838224673 - 0.006239499038351996*I, -0.0005223231328159298 + 0.002269481853075975*I, 0.0023674150148464456 + 0.00035078572868133765*I}, {0.03660841466937939 - 0.00014085760944654437*I, 0.0235114…
0.77	{{0.07645269681431269 + 2.8731357570865868*^-18*I, 0.036791818292976126 - 0.00005356406470731858*I, -0.016860573952781125 + 0.004153148465438891*I, 0.0017424736188404826 - 0.004372454837323948*I, 0.0006821916845293399 - 0.006176619062089635*I, -0.00042132446346376416 + 0.002228855421723415*I, 0.0023854694722601497 + 0.00022059580866000796*I}, {0.03679181829297612 + 0.00005356406470731896*I, 0.023…
0.78	{{0.07649310842808246 + 2.087089182034596*^-18*I, 0.03699973068789226 - 0.0002424746992130688*I, -0.017018248036130158 + 0.0042375287786277265*I, 0.00153423485339082 - 0.0044089697262209415*I, 0.0004438442299729722 - 0.006118396336867604*I, -0.0003016843878581616 + 0.0021887848425699756*I, 0.002400216403625249 + 0.00008889311932092645*I}, {0.036999730687892265 + 0.0002424746992130679*I, 0.0230961…
0.79	{{0.07646504646985318 + 1.599198204416119*^-18*I, 0.03722341636359471 - 0.00039882257660993884*I, -0.017174772210769115 + 0.004320008124880098*I, 0.0013383418725513305 - 0.00443934887629953*I, 0.00019505261463939995 - 0.006060466674496124*I, -0.00016516336761454145 + 0.00215383864094977*I, 0.0024102081722657837 - 0.00004090473203724075*I}, {0.037223416363594705 + 0.0003988225766099387*I, 0.022972…
0.8	{{0.07638321638443268 + 7.860465750519907*^-19*I, 0.03745038911110183 - 0.0005038409359598016*I, -0.01733194170308323 + 0.004403486983057002*I, 0.0011524813105784663 - 0.004467337037679145*I, -0.000059553184951563996 - 0.006000039691282874*I, -0.00001795961557177927 + 0.0021261360636714577*I, 0.00241412689816405 - 0.0001660909498679363*I}, {0.03745038911110183 + 0.0005038409359598015*I, 0.0228892…
0.81	{{0.07626666170864142 + 8.131516293641283*^-19*I, 0.0376670123689966 - 0.0005493073955260261*I, -0.017490304876043042 + 0.004490563277014144*I, 0.0009730286479481111 - 0.004495840196758077*I, -0.00031489564413631453 - 0.0059362772657375355*I, 0.00013206314595178573 + 0.0021049085215360413*I, 0.0024111634892970066 - 0.00028517434561074273*I}, {0.0376670123689966 + 0.0005493073955260262*I, 0.022827…
0.8200000000000001	{{0.0761353026259155 + 1.3552527156068805*^-18*I, 0.03786083108970958 - 0.0005376419230914227*I, -0.01764929053628484 + 0.004582821646701325*I, 0.0007953888326009168 - 0.004526590323751117*I, -0.0005658082005596918 - 0.005869892168247211*I, 0.00027787609605136427 + 0.002087391936298479*I, 0.002401237051613674 - 0.0003978317009842155*I}, {0.03786083108970958 + 0.0005376419230914234*I, 0.0227662022…
0.8300000000000001	{{0.07600643911192223 + 1.3552527156068805*^-18*I, 0.03802265137414586 - 0.0004801872858136079*I, -0.017807131250641036 + 0.004680237934043694*I, 0.0006148226690300173 - 0.004560089719523667*I, -0.0008074838631425335 - 0.005802272146630097*I, 0.00041479071247519636 + 0.002070317609317527*I, 0.0023851147878260048 - 0.0005045567500572431*I}, {0.03802265137414586 + 0.00048018728581360925*I, 0.022689…
0.84	{{0.07589247374286327 + 2.439454888092385*^-19*I, 0.038147651691042464 - 0.00039414455638870705*I, -0.017961859868024642 + 0.004780801818494979*I, 0.0004272075340550997 - 0.004595954861166656*I, -0.001036169402893668 - 0.005734670045166581*I, 0.000540696500824248 + 0.0020513575349927994*I, 0.002364241200954056 - 0.0006062062971810174*I}, {0.03814765169104248 + 0.0003941445563887077*I, 0.022585007…
0.85	{{0.07579959553904672 + 1.2468324983583301*^-18*I, 0.03823565624420032 - 0.00029927408958317663*I, -0.018111797336505503 + 0.004881800693408693*I, 0.0002299567695553252 - 0.004632976899711428*I, -0.0012498103417658297 - 0.005667702187042059*I, 0.0006553917709812369 + 0.0020298511169839807*I, 0.0023404220094273105 - 0.0007036563171115224*I}, {0.038235656244200306 + 0.00029927408958317674*I, 0.0224…
0.86	{{0.07572759436238231 + 2.0599841277224584*^-18*I, 0.03829075755650916 - 0.00021427268561989517*I, -0.018256112858554503 + 0.004979724124541416*I, 0.000022357317590045926 - 0.004669793393976865*I, -0.0014483712257090512 - 0.005601375486502328*I, 0.0007596859682874861 + 0.002006730579554598*I, 0.0023154865871589 - 0.0007977180683332434*I}, {0.03829075755650915 + 0.00021427268561989435*I, 0.0222729…
0.87	{{0.0756708185844895 + 2.0599841277224584*^-18*I, 0.038320124595749516 - 0.00015408659338596195*I, -0.01839496044656668 + 0.005071659724503121*I, -0.00019438238470425922 - 0.00470502771976718*I, -0.0016338181026671413 - 0.005535379038286911*I, 0.0008546013780706761 + 0.001983840154200456*I, 0.0022909345913133374 - 0.0008891305312825086*I}, {0.038320124595749516 + 0.000154086593385962*I, 0.0220713…
0.88	{{0.07561970547589873 + 2.3852447794681098*^-18*I, 0.0383325985113041 - 0.00012800064812485993*I, -0.018529112838822352 + 0.00515567636311065*I, -0.00041752391927310343 - 0.004737584474874016*I, -0.0018096099771431609 - 0.005469500462141363*I, 0.000941065551265223 + 0.0019630386194368975*I, 0.0022677443557312894 - 0.000978637410196802*I}, {0.03833259851130409 + 0.000128000648124861*I, 0.021851326…
0.89	{{0.07556278339974984 + 1.7618285302889447*^-18*I, 0.0383371491142939 - 0.00013884404349053978*I, -0.01865967046659154 + 0.005231021619106978*I, -0.000643525519574666 - 0.004766777865297809*I, -0.0019799291422453284 - 0.005403897082887162*I, 0.0010199630324903045 + 0.0019455003355523758*I, 0.002246297536162384 - 0.0010669871146880795*I}, {0.038337149114293895 + 0.00013884404349053995*I, 0.0216246…
0.9	{{0.07548872310274292 + 2.290377089375628*^-18*I, 0.03834149901632835 - 0.00018326234976493184*I, -0.0187878022925298 + 0.0052979870352505305*I, -0.0008688359277429658 - 0.004792357070996772*I, -0.0021488248746137062 - 0.005339130699434001*I, 0.0010923544193615147 + 0.0019314159768601528*I, 0.0022264340512772596 - 0.0011548415163914754*I}, {0.03834149901632834 + 0.00018326234976493293*I, 0.021403…
0.91	{{0.07538814265554682 + 2.3852447794681098*^-18*I, 0.03835109662073434 - 0.0002529113607473114*I, -0.018914628668450454 + 0.005357629820592051*I, -0.0010905585535858527 - 0.004814437023108149*I, -0.002319480671119308 - 0.005275988010924582*I, 0.0011596296398135868 + 0.0019200989616154828*I, 0.0022075961658575187 - 0.001242625969038512*I}, {0.03835109662073434 + 0.00025291136074731123*I, 0.0211975…
0.92	{{0.07525492220093342 + 1.666960840196463*^-18*I, 0.03836855083964414 - 0.0003363019847834669*I, -0.01904119579322658 + 0.00541148379535496*I, -0.0013068446642447982 - 0.004833380323356527*I, -0.0024937461858550686 - 0.005215201291587343*I, 0.0012234665101267595 + 0.001910354329654721*I, 0.002189015068611153 - 0.0013303952091338299*I}, {0.03836855083964413 + 0.00033630198478346853*I, 0.0210141411…
0.93	{{0.07508687498630705 - 4.0657581468206416*^-20*I, 0.038393562948420626 - 0.0004209497878716714*I, -0.01916845800740076 + 0.005461317361331881*I, -0.0015169850086931744 - 0.004849681421318364*I, -0.002671989956652031 - 0.005157201264631158*I, 0.0012855979356980137 + 0.0019009170115987788*I, 0.0021698936506645847 - 0.0014177846551447519*I}, {0.03839356294842062 + 0.0004209497878716764*I, 0.0208560…
0.9400000000000001	{{0.07488573095166326 - 7.047314121155779*^-19*I, 0.038423315752285865 - 0.0004954621701436469*I, -0.019297216272062597 + 0.005508931886987877*I, -0.001721264212576993 - 0.004863885054991089*I, -0.002853250446812329 - 0.005101992315412497*I, 0.0013474873185486667 + 0.0018908009911190553*I, 0.0021495485526767987 - 0.001504077100206933*I}, {0.03842331575228586 + 0.0004954621701436532*I, 0.020721975…
0.9500000000000001	{{0.07465650028810625 - 8.267041565201971*^-19*I, 0.038453216221892086 - 0.000551236690527553*I, -0.019428017892695854 + 0.0055559761324666815*I, -0.0019206869985727642 - 0.004876537870402661*I, -0.003035606549972353 - 0.005049172241537869*I, 0.001410041755723935 + 0.0018794784429381197*I, 0.0021274914951675563 - 0.0015883650694979185*I}, {0.038453216221892086 + 0.0005512366905275592*I, 0.0206073…
0.96	{{0.07440637866532866 - 7.724940478959219*^-19*I, 0.03847784217890694 - 0.0005835353712050192*I, -0.01956106114185241 + 0.005603766951711815*I, -0.0021166751024303933 - 0.004888149765593333*I, -0.003216659671986902 - 0.004998060446598859*I, 0.0014734630229604636 + 0.001866886993275274*I, 0.0021034502759638236 - 0.0016697536993488039*I}, {0.03847784217890693 + 0.0005835353712050248*I, 0.0205053790…
0.97	{{0.0741434160886748 - 1.3688052427629493*^-18*I, 0.03849192385957584 - 0.0005918248771692732*I, -0.01969615401526101 + 0.0056531357844023964*I, -0.002310792569494146 - 0.004899140966634266*I, -0.003394017615132923 - 0.0049478700703499065*I, 0.00153727433978602 + 0.0018533169215407843*I, 0.0020773465720116493 - 0.0017475406463049402*I}, {0.03849192385957585 + 0.0005918248771692779*I, 0.0204080530…
0.98	{{0.07387518807919373 - 6.776263578034403*^-20*I, 0.0384912002117648 - 0.0005794064425384156*I, -0.019832752144356546 + 0.005704343011047032*I, -0.0025045150001354838 - 0.004909768932867139*I, -0.0035656912929237284 - 0.004897863495721258*I, 0.0016004972953275543 + 0.0018392491653295249*I, 0.002049254781115857 - 0.0018213267099231063*I}, {0.03849120021176481 + 0.0005794064425384193*I, 0.020307977…
0.99	{{0.07360768447186225 + 6.776263578034403*^-20*I, 0.03847302379862533 - 0.0005524704476360748*I, -0.019970067261364615 + 0.005757082017581663*I, -0.0026990376415461062 - 0.004920060237226716*I, -0.003730350369377765 - 0.004847457868473696*I, 0.0016619115439344846 + 0.0018252041122809285*I, 0.0020193619913038024 - 0.0018910423993884003*I}, {0.038473023798625335 + 0.0005524704476360775*I, 0.0201992…
1.	{{0.07334457253761638 + 9.622294280808852*^-19*I, 0.038436642149697636 - 0.000518791146233718*I, -0.020107219662356426 + 0.005810577394111318*I, -0.0028951241158931577 - 0.004929782691596408*I, -0.0038874231628031383 - 0.004796276356558075*I, 0.0017203196863664815 + 0.0018116339847065147*I, 0.0019879373596999434 - 0.0019569045515108333*I}, {0.03843664214969763 + 0.000518791146233719*I, 0.02007832…
1.01	{{0.07308691238759636 + 2.3310346708438345*^-18*I, 0.038383144218096625 - 0.00048631252133387193*I, -0.020243397944906785 + 0.005863761639330771*I, -0.003093012323686483 - 0.004938480993921533*I, -0.004037058049374789 - 0.004744159570675442*I, 0.0017747573134932167 + 0.0017988639591563897*I, 0.001955307785567239 - 0.002019332879420971*I}, {0.03838314421809662 + 0.000486312521333871*I, 0.019944188…
1.02	{{0.07283331968809272 + 3.4423418976414766*^-18*I, 0.0383151169912834 - 0.00046186491018913455*I, -0.02037798892150009 + 0.005915494731071624*I, -0.003292400521058279 - 0.004945573836919353*I, -0.004179982214983532 - 0.004691155034582983*I, 0.0018246200499527035 + 0.0017870704140673934*I, 0.0019218317393789896 - 0.002078856566393366*I}, {0.03831511699128341 + 0.00046186491018913205*I, 0.019798351…
1.03	{{0.07258049995200713 + 3.3203691532368573*^-18*I, 0.038236098205099836 - 0.0004502030063825408*I, -0.020510650686132677 + 0.005964782572740645*I, -0.0034925258513597082 - 0.004950484887465799*I, -0.004317299663433191 - 0.004637494567962566*I, 0.0018697089552159557 + 0.001776282484635331*I, 0.0018878654248972375 - 0.002136030392106453*I}, {0.038236098205099836 + 0.0004502030063825379*I, 0.0196442…
1.04	{{0.0723240245788066 + 3.7947076036992655*^-18*I, 0.038149937126982 - 0.00045348368226411925*I, -0.0206413165994324 + 0.006010954984114644*I, -0.00369232484251056 - 0.004952765338309868*I, -0.004450267869382079 - 0.00458355777840168*I, 0.001910212091705115 + 0.0017663996536589918*I, 0.0018537228294733966 - 0.0021913669820520457*I}, {0.038149937126982 + 0.00045348368226411746*I, 0.0194864362130247…
1.05	{{0.07205919744411157 + 2.791820594150174*^-18*I, 0.038060176139337265 - 0.00047121354076257513*I, -0.020770135661274322 + 0.0060537580078367115*I, -0.003890639664225823 - 0.004952178362951646*I, -0.0045800868716506325 - 0.004529817363976338*I, 0.0019466411747175339 + 0.0017572246923789193*I, 0.0018196376299466775 - 0.002245284554882084*I}, {0.03806017613933725 + 0.00047121354076257567*I, 0.01932…
1.06	{{0.07178186919651094 + 2.236166980751353*^-18*I, 0.03796954530550599 - 0.000500620660754145*I, -0.020897379141191552 + 0.006093350163894176*I, -0.004086421128073077 - 0.004948729873516636*I, -0.004707729111694356 - 0.00447676660014593*I, 0.0019797351095949553 + 0.0017485117843935036*I, 0.001785736017156406 - 0.0022980683147630506*I}, {0.037969545305505996 + 0.0005006206607541466*I, 0.01917883606…
1.07	{{0.07148907398310614 + 1.9583401740519424*^-18*I, 0.037879641768619826 - 0.0005373444556630314*I, -0.021023347617721212 + 0.006130209971701892*I, -0.004278886523215262 - 0.004942648312849652*I, -0.004833829410926853 - 0.0044248382734405275*I, 0.002010339103981909 + 0.0017400219419235364*I, 0.0017520282258630167 - 0.002349847783510725*I}, {0.037879641768619826 + 0.0005373444556630349*I, 0.0190366…
1.08	{{0.07117940784079134 + 4.607859233063394*^-19*I, 0.03779082579254852 - 0.0005763005185256661*I, -0.021148305427264424 + 0.006164987682207136*I, -0.004467605735154592 - 0.004934328690481335*I, -0.004958644063983725 - 0.00437433350333233*I, 0.002039271133614858 + 0.0017315708501163196*I, 0.0017184208952808746 - 0.0024005955404120616*I}, {0.0377908257925485 + 0.0005763005185256701*I, 0.018904969520…
1.09	{{0.07085312239705337 + 3.5914196963582334*^-19*I, 0.03770232090980173 - 0.0006125672545914179*I, -0.021272453133766703 + 0.006198354586037503*I, -0.004652507907101216 - 0.004924258675446781*I, -0.005082075842599663 - 0.004325380268448611*I, 0.0020671955091286416 + 0.0017230542813144224*I, 0.0016847462899856622 - 0.0024501515564325053*I}, {0.03770232090980174 + 0.0006125672545914225*I, 0.01878383…
1.1	{{0.0705119413074066 - 1.7618285302889447*^-19*I, 0.03761248823008743 - 0.0006421526659670763*I, -0.02139592667440508 + 0.006230877681019388*I, -0.00483382605863845 - 0.0049129436551865625*I, -0.005203748907704672 - 0.004277931369410782*I, 0.002094531268093166 + 0.0017144428773723745*I, 0.001650802861001934 - 0.0024982720032246334*I}, {0.03761248823008743 + 0.0006421526659670799*I, 0.018671797993…
1.11	{{0.07015866058218685 + 4.2012834183813297*^-19*I, 0.03751920857877295 - 0.0006625318571166197*I, -0.02151880674939646 + 0.006262942322678059*I, -0.0050120021890990305 - 0.004900843400172611*I, -0.005323112268799469 - 0.0042317999305960035*I, 0.0021214173886312426 + 0.0017057532317132466*I, 0.0016163982970123585 - 0.002544692973084188*I}, {0.037519208578772945 + 0.0006625318571166239*I, 0.0185663…
1.12	{{0.06979662038776531 + 1.1519648082658485*^-19*I, 0.03742029795590597 - 0.0006728925806751209*I, -0.02164112589871775 + 0.006294725327265838*I, -0.005187578314423594 - 0.004888327077928561*I, -0.005439550230320236 - 0.004186717943207807*I, 0.002147741769074521 + 0.0016970127890589045*I, 0.0015813867066739682 - 0.002589193746336663*I}, {0.03742029795590598 + 0.000672892580675125*I, 0.018464288492…
1.1300000000000001	{{0.06942914155935728 - 8.063753657860939*^-19*I, 0.0373138919339423 - 0.0006740778422133909*I, -0.021762869724805203 + 0.006326198014844079*I, -0.005361097445037471 - 0.0048756495539657805*I, -0.005552482730133303 - 0.00414239761853298*I, 0.002173221535102516 + 0.0016882366038400765*I, 0.0015456941588335121 - 0.002631643988514942*I}, {0.0373138919339423 + 0.0006740778422133948*I, 0.0183625794457…
1.1400000000000001	{{0.06905902752481141 - 6.437450399132683*^-19*I, 0.03719873508991879 - 0.0006682662483623357*I, -0.02188398121984045 + 0.006357153452354522*I, -0.005533024622725463 - 0.004862946748243217*I, -0.005661446035564068 - 0.004098580099691824*I, 0.0021975050832036182 + 0.0016794268242091254*I, 0.0015093279869267243 - 0.0026720242756314446*I}, {0.03719873508991879 + 0.0006682662483623388*I, 0.0182585667…
1.1500000000000001	{{0.06868820608715227 + 2.0328790734103208*^-19*I, 0.03707433928208145 - 0.0006584708437767728*I, -0.022004376667134916 + 0.006387251890324902*I, -0.005703692875814828 - 0.004850244631824016*I, -0.0057661487075635525 - 0.0040550641112101875*I, 0.0022202636533688812 + 0.001670591463507673*I, 0.0014723697318184772 - 0.002710418323007855*I}, {0.037074339282081474 + 0.0006584708437767755*I, 0.0181504…
1.16	{{0.06831755132738274 + 7.453889935837843*^-19*I, 0.03694100299535824 - 0.0006479587728828635*I, -0.02212397349434689 + 0.006416076591626442*I, -0.005873275091804533 - 0.004837477061069858*I, -0.005866499917897072 - 0.00401171640850929*I, 0.002241250143951021 + 0.0016617678418408156*I, 0.0014349556395935872 - 0.002746983949692174*I}, {0.03694100299535824 + 0.0006479587728828649*I, 0.0180375960609…
1.17	{{0.06794689819927362 + 1.1316360175317453*^-18*I, 0.036799699536469804 - 0.0006396968858139019*I, -0.02224272410195875 + 0.006443203128785379*I, -0.006041777157974047 - 0.004824508280918427*I, -0.005962608905782469 - 0.003968471991600275*I, 0.002260318519615564 + 0.001653034897274225*I, 0.0013972500732571734 - 0.002781914535935965*I}, {0.03679969953646981 + 0.0006396968858139023*I, 0.01792022050…
1.18	{{0.067575228137078 + 2.0599841277224584*^-18*I, 0.03665186219271753 - 0.0006359254165982304*I, -0.022360646075440704 + 0.006468319111492158*I, -0.006209048147235423 - 0.0048111413263002*I, -0.0060547568961622006 - 0.003925327351795463*I, 0.002277411754913429 + 0.0016445057163511638*I, 0.0013594174179693379 - 0.0028154013666615635*I}, {0.03665186219271753 + 0.0006359254165982301*I, 0.017799504229…
1.19	{{0.06720093374930432 + 2.7172816947917955*^-18*I, 0.036499157396224446 - 0.0006378296522119032*I, -0.022477784382556595 + 0.006491075428674267*I, -0.0063748145801172836 - 0.00479721984342637*I, -0.006143335477210855 - 0.0038823535761628183*I, 0.0022925464333902264 + 0.001636291491186764*I, 0.0013216082420679748 - 0.002847615117888158*I}, {0.036499157396224446 + 0.000637829652211904*I, 0.01767724…
1.2	{{0.0668222356001413 + 3.7947076036992655*^-18*I, 0.036343160502465575 - 0.0006455518878861932*I, -0.02259434734740789 + 0.006511447262044281*I, -0.006538752087297104 - 0.004782549004763595*I, -0.006228792740170969 - 0.003839666169422671*I, 0.0023057816415232436 + 0.0016284791136291091*I, 0.001283927836492416 - 0.0028786803766281603*I}, {0.036343160502465575 + 0.000645551887886194*I, 0.0175553451…
1.21	{{0.06643746874379053 + 4.072534410398676*^-18*I, 0.03618517537620266 - 0.0006582642323818314*I, -0.022710529154790226 + 0.006529594755042914*I, -0.006700508349648686 - 0.004766962680330266*I, -0.006311547263228218 - 0.003797420360905505*I, 0.0023172126546073617 + 0.0016210938283272264*I, 0.0012464446528628022 - 0.0029086773386507625*I}, {0.03618517537620265 + 0.0006582642323818335*I, 0.017435624…
1.22	{{0.06604534982181133 + 2.5038293920837118*^-18*I, 0.03602609566415211 - 0.0006743684013177196*I, -0.022826474521712253 + 0.006545669694048013*I, -0.00685977269099968 - 0.004750406244429365*I, -0.0063919216673389975 - 0.003755805608047025*I, 0.002326974129949653 + 0.001614080279662888*I, 0.001209194491353052 - 0.002937651178733257*I}, {0.03602609566415211 + 0.0006743684013177211*I, 0.017319599811…
1.23	{{0.06564522631991244 + 2.879912020664621*^-18*I, 0.035866272725298444 - 0.0006919112360724257*I, -0.022942391579113958 + 0.006560069840016828*I, -0.007016344976682382 - 0.004732845831638456*I, -0.006470115584613898 - 0.0037149927810881654*I, 0.0023352302188223307 + 0.0016073277192207324*I, 0.0011721696614871427 - 0.002965606749012175*I}, {0.03586627272529842 + 0.0006919112360724271*I, 0.01720807…
1.24	{{0.06523708164205279 + 2.2497195079074217*^-18*I, 0.035705588897055184 - 0.0007089078733489953*I, -0.02305839498746728 + 0.006573226901827586*I, -0.007170140100070854 - 0.004714304815182696*I, -0.006546180749755675 - 0.003675106175949857*I, 0.002342172887345328 + 0.0016006919143307706*I, 0.0011353420246717819 - 0.002992518090684804*I}, {0.03570558889705519 + 0.0007089078733489957*I, 0.0171012513…
1.25	{{0.06482148418511403 + 2.053207864144424*^-18*I, 0.035543557284309205 - 0.0007236192432811974*I, -0.023174497184099738 + 0.006585412506108425*I, -0.0073211957446877056 - 0.004694904614103452*I, -0.0066200342021328785 - 0.0036362094077901416*I, 0.002348007051162235 + 0.001594026966658842*I, 0.0010986746364012713 - 0.0030183402100786827*I}, {0.03554355728430922 + 0.0007236192432811969*I, 0.0169987…
1.26	{{0.06439952094076512 + 1.5009423825346202*^-18*I, 0.0353793977916464 - 0.000734878599735838*I, -0.023290746901295612 + 0.006597007456206565*I, -0.0074696647227175715 - 0.004674739301627131*I, -0.006691510953837047 - 0.003598266847539557*I, 0.0023529132873893912 + 0.0015872315675368993*I, 0.0010621142403418637 - 0.0030430079548706196*I}, {0.0353793977916464 + 0.0007348785997358391*I, 0.0168997473…
1.27	{{0.06397250312929395 + 5.742883382384156*^-19*I, 0.035212296806019235 - 0.0007421296848176565*I, -0.02340705601088893 + 0.006608128858088024*I, -0.007615757976864481 - 0.004653959873153673*I, -0.006760396710502945 - 0.0035611687523200678*I, 0.0023570334152288198 + 0.001580249919702552*I, 0.0010256215125421207 - 0.0030664566945704454*I}, {0.03521229680601924 + 0.0007421296848176546*I, 0.016802992…
1.28	{{0.06354184917889671 + 5.692061405548898*^-19*I, 0.035041466774552076 - 0.0007455270589398612*I, -0.02352338265043305 + 0.006618958760193341*I, -0.00775970692532928 - 0.004632652170142874*I, -0.0068264966280547085 - 0.003524732886237216*I, 0.0023604368244516186 + 0.0015730887904869765*I, 0.0009891557497312914 - 0.003088627508827409*I}, {0.03504146677455207 + 0.0007455270589398613*I, 0.0167071955…
1.29	{{0.0631087792295493 - 7.453889935837843*^-20*I, 0.03486637411159831 - 0.0007457553117341877*I, -0.023639569189997493 + 0.006629420653482128*I, -0.007901709090575776 - 0.004610922376933919*I, -0.006889660009697112 - 0.0034887585610544345*I, 0.0023631300176168513 + 0.0015657864564504705*I, 0.0009527012299218878 - 0.003109488102573413*I}, {0.03486637411159831 + 0.0007457553117341902*I, 0.0166113043…
1.3	{{0.06267425724916163 - 1.2536087619363645*^-19*I, 0.03468672137873382 - 0.0007439354929971462*I, -0.023755523385548375 + 0.006639509040445677*I, -0.00804190535881854 - 0.004588797452042797*I, -0.0069498223450377185 - 0.0034530463054982287*I, 0.0023650552677972705 + 0.0015584089561529193*I, 0.0009162485385248679 - 0.0031290350566596163*I}, {0.03468672137873381 + 0.0007439354929971502*I, 0.0165144…
1.31	{{0.062238797721625466 - 2.185345003916095*^-19*I, 0.034502573650405995 - 0.0007413255323679296*I, -0.023871071647588088 + 0.006649006498202742*I, -0.008180360069959014 - 0.004566316474308634*I, -0.007006997354601035 - 0.003417448106329047*I, 0.0023661286448084834 + 0.001551014600729952*I, 0.0008798154459366586 - 0.0031473029811390904*I}, {0.034502573650406 + 0.0007413255323679338*I, 0.0164161144…
1.32	{{0.06180254592184399 + 7.877406409464993*^-20*I, 0.0343142330687293 - 0.0007391749560097918*I, -0.023986136874933527 + 0.0066578099289051375*I, -0.008317068238769605 - 0.004543447989884017*I, -0.007061284167050398 - 0.0033818708486955088*I, 0.002366255336547167 + 0.0015436580439061748*I, 0.000843424299626899 - 0.003164354305758401*I}, {0.034314233068729307 + 0.0007391749560097961*I, 0.0163163270…
1.33	{{0.0613652279713102 - 4.379160337304733*^-19*I, 0.03412226922383032 - 0.0007384584765230143*I, -0.02410059620684657 + 0.006665673762733703*I, -0.008451965555674573 - 0.004520182039855732*I, -0.007112832839208043 - 0.003346298913052855*I, 0.0023653675414688586 + 0.0015363695317617831*I, 0.0008071181664468592 - 0.003180274221160012*I}, {0.03412226922383032 + 0.00073845847652302*I, 0.01621544610411…
1.34	{{0.060926351732589056 + 3.8116482626443515*^-20*I, 0.03392732335835308 - 0.000739818905134331*I, -0.02421444366622231 + 0.00667251989262067*I, -0.008584950200263156 - 0.004496457659306784*I, -0.0071618327560836045 - 0.0033107718862098253*I, 0.0023634268413023213 + 0.0015291721235006354*I, 0.0007709359855978407 - 0.0031951531426513058*I}, {0.033927323358353086 + 0.0007398189051343354*I, 0.0161139…
1.35	{{0.06048524230131261 + 4.645975715689837*^-19*I, 0.033730102226692524 - 0.0007434378138294472*I, -0.024327639432049093 + 0.006678186773833544*I, -0.008715902747648946 - 0.004472251963449683*I, -0.007208471699829118 - 0.003275384288738451*I, 0.0023604413611848785 + 0.0015220695800764183*I, 0.000734926742513744 - 0.003209078398497529*I}, {0.03373010222669253 + 0.00074343781382945*I, 0.016012768497…
1.36	{{0.06004127421611839 + 5.584064704773975*^-19*I, 0.03353118432430949 - 0.0007491309305333986*I, -0.02444024660050525 + 0.006682747361092428*I, -0.008844704423827315 - 0.004447497890812965*I, -0.007252924983997284 - 0.0032402467570394103*I, 0.0023564486597443704 + 0.0015150670580542842*I, 0.0006991259460946621 - 0.0032221192020003785*I}, {0.033531184324309495 + 0.0007491309305333987*I, 0.01591245…
1.37	{{0.059593914576002646 + 1.6754841092282095*^-18*I, 0.03333103341863525 - 0.0007563243115222451*I, -0.024552268656495322 + 0.006686072351375226*I, -0.008971247077577526 - 0.004422236782569433*I, -0.007295324787150488 - 0.0032054991399385804*I, 0.002351514965654989 + 0.0015081501890928392*I, 0.0006635698117498446 - 0.0032343358433526864*I}, {0.033331033418635254 + 0.0007563243115222448*I, 0.015813…
1.3800000000000001	{{0.05914286866145844 + 1.6991480921921265*^-18*I, 0.03312990246973766 - 0.0007642933371448585*I, -0.024663841940175676 + 0.006688296909586562*I, -0.009095494198504497 - 0.004396456914843501*I, -0.007335764843946484 - 0.00317125037439274*I, 0.0023457211717748273 + 0.0015013085489294256*I, 0.0006282749312793599 - 0.0032457609350226894*I}, {0.03312990246973767 + 0.0007642933371448572*I, 0.015716966…
1.3900000000000001	{{0.05868810426949369 + 1.49204853658845*^-18*I, 0.03292783078499903 - 0.0007722525080352871*I, -0.024775038048912568 + 0.006689592601922272*I, -0.00921741452120202 - 0.004370172594783674*I, -0.00737428754894231 - 0.0031375837576791284*I, 0.0023391456260249506 + 0.0014945292721384486*I, 0.0005932490959226109 - 0.003256411607264678*I}, {0.032927830784999036 + 0.0007722525080352857*I, 0.01562229208…
1.4000000000000001	{{0.05822980331362634 + 5.497243827680409*^-19*I, 0.03272472805240687 - 0.0007794590886123628*I, -0.024885864508991263 + 0.006690020210226076*I, -0.009337022638718514 - 0.004343455158044681*I, -0.00741088821303807 - 0.003104554758531223*I, 0.002331864585357332 + 0.0014877861812116074*I, 0.0005584975082307648 - 0.0032662951740785643*I}, {0.03272472805240687 + 0.0007794590886123604*I, 0.01552970547…
1.41	{{0.05776840058396109 + 3.049318610115481*^-19*I, 0.032520340633587164 - 0.0007853722260455687*I, -0.024996388487673715 + 0.006689711551578441*I, -0.009454374764694752 - 0.004316370604161833*I, -0.007445535646308822 - 0.0030721758876652554*I, 0.0023239386465113312 + 0.0014810553655828834*I, 0.0005240099829557439 - 0.0032754124838944706*I}, {0.032520340633587164 + 0.0007853722260455668*I, 0.015438…
1.42	{{0.05730444226074434 + 5.446421850845151*^-19*I, 0.03231438297161889 - 0.0007896994565145145*I, -0.025106632170271943 + 0.006688753317290406*I, -0.009569557954063852 - 0.004288993022714503*I, -0.0074781780733614725 - 0.003040420368593732*I, 0.0023154188157631203 + 0.0014743118346664263*I, 0.0004897770298502337 - 0.003283762187121718*I}, {0.03231438297161889 + 0.0007896994565145138*I, 0.015349326…
1.43	{{0.05683852404071621 + 4.2690460541616737*^-19*I, 0.0321065718121236 - 0.0007924139888110179*I, -0.025216572528335996 + 0.006687224855398777*I, -0.009682655896025495 - 0.004261387651904838*I, -0.007508758609196554 - 0.00300922679876401*I, 0.002306340441989926 + 0.001467539282610095*I, 0.0004557914120456364 - 0.0032913430763348733*I}, {0.032106571812123605 + 0.0007924139888110189*I, 0.01526064284…
1.44	{{0.0563712053336588 + 7.758821796849391*^-19*I, 0.031896708696896044 - 0.0007936785250184854*I, -0.025326218014734093 + 0.006684941883146748*I, -0.009793784527235845 - 0.004233691928857931*I, -0.00753723597392844 - 0.002978530789440003*I, 0.002296725402083535 + 0.0014607199920258624*I, 0.0004220477705930056 - 0.0032981665733984003*I}, {0.031896708696896044 + 0.0007936785250184824*I, 0.0151723785…
1.45	{{0.05590296378756348 + 6.454391058077769*^-19*I, 0.03168466336990455 - 0.0007939198528311207*I, -0.025435625970016487 + 0.006682060325261487*I, -0.009903042582072903 - 0.0042058951288556435*I, -0.007563598830878346 - 0.00294822341925986*I, 0.002286574970915148 + 0.0014538643522381243*I, 0.00038853802885546263 - 0.003304233567953321*I}, {0.031684663369904546 + 0.0007939198528311179*I, 0.015084097…
1.46	{{0.055434104008968574 + 1.3383120566617945*^-19*I, 0.03147045003261598 - 0.0007936316964426561*I, -0.025544777327092684 + 0.0066785720083673335*I, -0.010010491761331385 - 0.004178016716760372*I, -0.007587860465207291 - 0.0029182143930138937*I, 0.002275881956385418 + 0.0014469813296505974*I, 0.0003552662136158481 - 0.0033095584080445467*I}, {0.031470450032615976 + 0.0007936316964426535*I, 0.01499…
1.47	{{0.05496476507362941 + 2.2209203877007755*^-18*I, 0.03125421144502774 - 0.0007932714996415456*I, -0.025653669007523684 + 0.006674267107419116*I, -0.01011618205207251 - 0.004150126537782244*I, -0.007610066608096332 - 0.002888447487472726*I, 0.002264632871585883 + 0.001440074698259011*I, 0.0003222411148938053 - 0.003314168646746773*I}, {0.03125421144502773 + 0.0007932714996415418*I, 0.014906814634…
1.48	{{0.05449494732484172 + 1.3908280993915612*^-18*I, 0.031036149823508878 - 0.0007933114860008432*I, -0.025762327283180907 + 0.006669310874406516*I, -0.01022012082177914 - 0.004122143141753243*I, -0.007630291883403812 - 0.002858856781784898*I, 0.00225280943825564 + 0.0014331673451526462*I, 0.00028947048699744444 - 0.0033180810470615674*I}, {0.03103614982350887 + 0.0007933114860008417*I, 0.014817802…
1.49	{{0.05402450701421029 + 5.573476792933296*^-19*I, 0.03081654785812296 - 0.0007940552429851989*I, -0.025870700373422522 + 0.006663699813539119*I, -0.010322275401651797 - 0.00409403696469037*I, -0.007648621477727227 - 0.0028294236723898736*I, 0.0022404028197717165 + 0.001426270317678392*I, 0.0002569720108650526 - 0.003321324634867981*I}, {0.030816547858122958 + 0.0007940552429851995*I, 0.0147287825…
1.5	{{0.053553233280975186 - 1.9481757786848908*^-19*I, 0.03059571738389011 - 0.000795590278517499*I, -0.02597877993225259 + 0.006657215142091523*I, -0.010422625611453837 - 0.004065858115108699*I, -0.007665150907298396 - 0.002800178252753098*I, 0.0022274147688647124 + 0.0014193817652610843*I, 0.0002247621223387563 - 0.003323938149098449*I}, {0.030595717383890105 + 0.0007955902785175021*I, 0.014640061…
1.51	{{0.05308091379139508 - 8.809142651444724*^-19*I, 0.030373915838947628 - 0.0007979305095481135*I, -0.02608660805806978 + 0.006650057704781995*I, -0.010521140936748793 - 0.0040375104955561*I, -0.0076799775742535875 - 0.0027711332537515036*I, 0.002213853790461191 + 0.001412517921656766*I, 0.00019284951847721422 - 0.0033259409450856047*I}, {0.03037391583894763 + 0.0007979305095481166*I, 0.0145518750…
1.52	{{0.05260735155774699 - 4.438452643612534*^-19*I, 0.030151367617380697 - 0.0008009077365103414*I, -0.02619416432518453 + 0.006642257482238979*I, -0.010617784077413943 - 0.004008969431145996*I, -0.0076931835901763255 - 0.002742334225121216*I, 0.002199740507271817 + 0.0014056805464409225*I, 0.00016124562577152354 - 0.0033273582107704006*I}, {0.03015136761738069 + 0.0008009077365103453*I, 0.01446450…
1.53	{{0.052132430477790564 + 8.063753657860939*^-19*I, 0.029928235066374577 - 0.0008042046491294663*I, -0.0263014819450812 + 0.0066336342314876*I, -0.010712561533087145 - 0.00398029985196032*I, -0.007704838982895307 - 0.0027138520816353423*I, 0.0021851041556688153 + 0.001398856091558523*I, 0.00012995510771231797 - 0.0033282193988477607*I}, {0.029928235066374573 + 0.0008042046491294698*I, 0.0143781441…
1.54	{{0.05165614087021243 + 2.202285662861181*^-19*I, 0.029704565488120935 - 0.0008075773584112447*I, -0.02640861649155656 + 0.006624528625174531*I, -0.010805476893887925 - 0.00395138699004312*I, -0.007714996108902748 - 0.0026857030220842184*I, 0.0021699762500074758 + 0.0013920537851086967*I, 0.00009897429331187006 - 0.0033285268065790757*I}, {0.029704565488120928 + 0.0008075773584112479*I, 0.0142928…
1.55	{{0.05117854425902157 - 2.371692252312041*^-19*I, 0.029480377551081686 - 0.0008106843117803483*I, -0.026515509002486823 + 0.0066147990621240865*I, -0.010896538961325699 - 0.00392229976207846*I, -0.007723680699058842 - 0.0026579388978533185*I, 0.0021543935781486033 + 0.001385253381941851*I, 0.00006830688909679084 - 0.0033282997041117505*I}, {0.029480377551081686 + 0.0008106843117803517*I, 0.014208…
1.56	{{0.050699828555671594 + 1.1858461261560205*^-19*I, 0.029255590603238544 - 0.0008133173783130122*I, -0.02662223068601733 + 0.0066046250945613*I, -0.010985794478926756 - 0.003893002978185425*I, -0.007730910145797854 - 0.00263056468244445*I, 0.002138391422316516 + 0.001378452139985365*I, 0.000037942896085167667 - 0.0033275420570084706*I}, {0.029255590603238544 + 0.0008133173783130163*I, 0.014125388…
1.57	{{0.05022021418304863 + 2.710505431213761*^-20*I, 0.029030118705097592 - 0.0008153378271426875*I, -0.02672874301319966 + 0.006594078122372423*I, -0.011073277649466449 - 0.0038635014444834462*I, -0.007736683062481967 - 0.002603575821511726*I, 0.0021220049299218433 + 0.0013716435596157059*I, 7.880277485643118*^-6 - 0.003326260342165096*I}, {0.029030118705097592 + 0.0008153378271426908*I, 0.01404294…
1.58	{{0.04973995844168698 + 4.438452643612534*^-19*I, 0.028803880029309954 - 0.0008166560345568231*I, -0.026835036660122588 + 0.006582982892001973*I, -0.011159051863537895 - 0.003833893230748292*I, -0.007740997076912703 - 0.0025769726477595195*I, 0.002105262403625263 + 0.0013648133231874647*I, -0.00002188510405981125 - 0.0033244700883037544*I}, {0.028803880029309958 + 0.0008166560345568244*I, 0.01396…
1.59	{{0.04925931937483227 + 9.0801931945661*^-19*I, 0.028576778792776182 - 0.0008173937819745281*I, -0.02694110579675514 + 0.006571650636525491*I, -0.011243156884777051 - 0.003804094396365363*I, -0.0077438521843983 - 0.002550692687129411*I, 0.002088181121421009 + 0.0013579771522469056*I, -0.000051359691627482994 - 0.0033221657647266407*I}, {0.028576778792776182 + 0.0008173937819745286*I, 0.0138797387…
1.6	{{0.04877849636040917 + 1.4840017235895342*^-18*I, 0.02834879385841128 - 0.000817636864119087*I, -0.02704682972195346 + 0.006559880850068652*I, -0.011325612256712761 - 0.003774202862706889*I, -0.0077452494318326045 - 0.0025247167742783643*I, 0.0020707700211728903 + 0.001351123813462584*I, -0.00008053904709685015 - 0.003319365731723301*I}, {0.02834879385841128 + 0.0008176368641190862*I, 0.01379867…
1.61	{{0.04829767733722725 + 1.1756817307889689*^-18*I, 0.028119916057228064 - 0.0008175742508048949*I, -0.027152293002687056 + 0.006547693308906608*I, -0.011406490730801322 - 0.003744235539347295*I, -0.007745210519430941 - 0.002499004167330305*I, 0.002053036844297377 + 0.0013442563112357028*I, -0.00010943144209016759 - 0.0033160831631012582*I}, {0.02811991605722806 + 0.0008175742508048938*I, 0.013717…
1.62	{{0.047816960579009034 + 8.368685518872487*^-19*I, 0.027890196923258538 - 0.0008174221581057687*I, -0.027257483123670663 + 0.006535149820456122*I, -0.01148582437555997 - 0.0037141828109087125*I, -0.007743762827341663 - 0.002473510564969639*I, 0.0020349841205288452 + 0.0013373842421759929*I, -0.00013803658375550787 - 0.0033123291184999726*I}, {0.027890196923258545 + 0.0008174221581057677*I, 0.0136…
1.6300000000000001	{{0.047336377343983924 - 6.471331717022855*^-19*I, 0.027659744644686016 - 0.0008173129961295236*I, -0.02736236682381692 + 0.006522041805563931*I, -0.011563638978248223 - 0.0036841299012932752*I, -0.007740944340491722 - 0.002448226974559389*I, 0.0020166099305198994 + 0.0013305034159944691*I, -0.00016635059740210793 - 0.0033081269539277343*I}, {0.027659744644686013 + 0.0008173129961295206*I, 0.0135…
1.6400000000000001	{{0.04685591035788203 - 9.690056916589196*^-19*I, 0.027428661824672827 - 0.0008174475553931783*I, -0.027466927042699305 + 0.006508667162769846*I, -0.01163992752017897 - 0.003653970415239326*I, -0.007736801284156264 - 0.002423106106872898*I, 0.0019979096596665306 + 0.0013236357922935035*I, -0.0001943716086594059 - 0.003303479323040191*I}, {0.027428661824672823 + 0.0008174475553931756*I, 0.01347574…
1.6500000000000001	{{0.046375499655031766 - 1.5415999640028266*^-18*I, 0.027197093484338946 - 0.0008178359329559521*I, -0.027571089450826345 + 0.006494751612373731*I, -0.011714677159776586 - 0.0036238082870935604*I, -0.0077313827849521555 - 0.0023981732311209526*I, 0.001978878951570889 + 0.0013167666252335666*I, -0.0002220921459645778 - 0.003298415959522267*I}, {0.02719709348433895 + 0.00081783593295595*I, 0.013395…
1.6600000000000001	{{0.04589509606411703 - 1.8058742435461683*^-18*I, 0.02696515765515808 - 0.0008185017714581228*I, -0.027674952036350682 + 0.006480356429552053*I, -0.01178792467991154 - 0.0035936272041426393*I, -0.007724744283511365 - 0.0023734339064837057*I, 0.0019595279198099673 + 0.0013098972245680453*I, -0.00024951510076109235 - 0.003292954728835748*I}, {0.026965157655158084 + 0.0008185017714581207*I, 0.01331…
1.67	{{0.045414645339545257 - 1.3078188705606397*^-18*I, 0.026732962995543876 - 0.0008194043745300472*I, -0.027778534816439025 + 0.006465529048938057*I, -0.011859681285431594 - 0.003563413234800827*I, -0.007716935162597837 - 0.0023488983464748183*I, 0.0019398675758549218 + 0.0013030319602916778*I, -0.0002766394268757437 - 0.0032871094081536167*I}, {0.026732962995543882 + 0.000819404374530046*I, 0.0132…
1.68	{{0.0449341112332947 - 6.369687763352339*^-19*I, 0.02650058897872974 - 0.000820470576782203*I, -0.02788183410278002 + 0.00645035567341554*I, -0.011929947140839897 - 0.0035331410207332372*I, -0.0077079987340456435 - 0.002324578213350886*I, 0.0019199103010485964 + 0.0012961760769302515*I, -0.0003034641616258452 - 0.003280892259684194*I}, {0.02650058897872974 + 0.0008204705767822028*I, 0.01315768031…
1.69	{{0.04445348903646451 - 1.179069862577986*^-18*I, 0.02626810199547314 - 0.0008215375755554765*I, -0.027984831488699638 + 0.006434649001073603*I, -0.01199873568759024 - 0.0035028893010292383*I, -0.007697971624626971 - 0.002300514064813214*I, 0.001899670301200646 + 0.0012893163376821897*I, -0.0003299877343188068 - 0.0032743255324551267*I}, {0.026268101995473137 + 0.0008215375755554735*I, 0.01307953…
1.7	{{0.04397281208206722 - 6.911788849595091*^-19*I, 0.026035511308008148 - 0.0008225381640485723*I, -0.02808750554687973 + 0.006418666468448801*I, -0.012066040123381546 - 0.0034725735755443193*I, -0.0076868807036627644 - 0.0022766983871299346*I, 0.00187916333889734 + 0.0012824632187921413*I, -0.0003562104890702477 - 0.0032674103073256503*I}, {0.026035511308008148 + 0.00082253816404857*I, 0.01300201…
1.71	{{0.043492160215558524 + 1.0164395367051604*^-19*I, 0.025802815476121118 - 0.0008233518671740662*I, -0.028189890493519897 + 0.006402328305423477*I, -0.01213189658519031 - 0.003442238554994296*I, -0.0076747498385745195 - 0.0022531535658439684*I, 0.0018584092111560851 + 0.0012756063529254008*I, -0.0003821363502442334 - 0.003260163221572771*I}, {0.02580281547612112 + 0.0008233518671740644*I, 0.01292…
1.72	{{0.04301163117914992 - 3.049318610115481*^-19*I, 0.025569994496386812 - 0.0008239173347524374*I, -0.028291976445536084 + 0.0063856863271330045*I, -0.012196325614215188 - 0.0034118824868251507*I, -0.007661592562287881 - 0.00222988029492324*I, 0.001837429246255253 + 0.0012687463602800556*I, -0.00040776619170354323 - 0.0032525939287283*I}, {0.025569994496386812 + 0.0008239173347524356*I, 0.01284871…
1.73	{{0.04253134245854546 + 3.6930636500287495*^-19*I, 0.025337031123706447 - 0.0008241706616522613*I, -0.02839377431300062 + 0.006368605729790697*I, -0.012259368876000399 - 0.0033815744621610066*I, -0.007647423221130882 - 0.00220688876073862*I, 0.0018162405390512882 + 0.0012618765686217002*I, -0.0004331031622753597 - 0.0032447185515015117*I}, {0.025337031123706447 + 0.0008241706616522626*I, 0.012772…
1.74	{{0.042051406448139136 + 4.54009659728305*^-19*I, 0.025103911651964437 - 0.0008241378223980681*I, -0.028495292381425622 + 0.006351185647971276*I, -0.012321067244557832 - 0.003351290534539259*I, -0.007632257420585684 - 0.0021841552523245962*I, 0.0017948543757311062 + 0.0012550048974863475*I, -0.0004581513085543788 - 0.0032365385751952037*I}, {0.025103911651964433 + 0.0008241378223980682*I, 0.01269…
1.75	{{0.041571952084894045 - 6.098637220230962*^-20*I, 0.024870615664077198 - 0.0008238642978275237*I, -0.028596617522775283 + 0.00633344260218343*I, -0.012381482427346664 - 0.0033210400116771804*I, -0.007616117121070457 - 0.002161663507748456*I, 0.001773279195116558 + 0.0012481327250223784*I, -0.0004829211024768227 - 0.0032280631947762314*I}, {0.02487061566407719 + 0.0008238642978275237*I, 0.0126221…
1.76	{{0.041093066914906544 - 3.5236570605778894*^-19*I, 0.0246371511483394 - 0.0008234441519884424*I, -0.02869775320162579 + 0.006315487992685196*I, -0.012440647649715227 - 0.0032907869704727286*I, -0.007599022282915621 - 0.0021393832884131513*I, 0.001751520192765144 + 0.001241266081053945*I, -0.0005074164513024112 - 0.0032192951747972787*I}, {0.0246371511483394 + 0.0008234441519884434*I, 0.012547200…
1.77	{{0.04061480694456675 + 5.8817967857338616*^-18*I, 0.024403551613859542 - 0.0008229270953203552*I, -0.028798625020283297 + 0.006297204555521276*I, -0.012498566516416607 - 0.0032605785954711148*I, -0.007580991039958573 - 0.002117309441954804*I, 0.0017295785553200257 + 0.0012343964212949746*I, -0.0005316346798567847 - 0.0032102479178354204*I}, {0.024403551613859535 + 0.0008229270953203661*I, 0.0124…
1.78	{{0.04013719535879673 + 3.679511122872681*^-18*I, 0.02416986582107804 - 0.000822407929731418*I, -0.028899178220814184 + 0.006278696296250274*I, -0.012555242524996976 - 0.003230374441674495*I, -0.007562043929497265 - 0.0020954148368632886*I, 0.0017074575430129472 + 0.0012275282903484645*I, -0.0005555722683487545 - 0.003200922791512563*I}, {0.02416986582107804 + 0.0008224079297314273*I, 0.012398062…
1.79	{{0.03966026036222312 + 3.530433324155924*^-18*I, 0.023936131030917407 - 0.0008219468903258209*I, -0.028999444490113033 + 0.006259967609342591*I, -0.012610694072717784 - 0.0032001801318029123*I, -0.007542206779190591 - 0.00207369058768266*I, 0.0016851633192306293 + 0.0012206626124526792*I, -0.0005792311865301661 - 0.0031913315353549326*I}, {0.0239361310309174 + 0.0008219468903258279*I, 0.01232388…
1.8	{{0.03918399121434801 + 2.066760391300493*^-18*I, 0.02370242560326893 - 0.0008215442987712997*I, -0.029099400753010537 + 0.00624085012370399*I, -0.01266494293874331 - 0.0031700616414685277*I, -0.007521507254837937 - 0.0020521469842208974*I, 0.0016627002248812365 + 0.0012137927599262703*I, -0.0006026087090139214 - 0.0031814900852853148*I}, {0.023702425603268927 + 0.0008215442987713074*I, 0.0122500…
1.81	{{0.03870838936334873 + 1.4840017235895342*^-18*I, 0.023468795479470058 - 0.000821237445884748*I, -0.029199108715321925 + 0.006221471339413723*I, -0.012718016824204467 - 0.0031399784106877666*I, -0.007499978844102471 - 0.0020307686650483745*I, 0.0016400716525333166 + 0.001206931140121869*I, -0.0006257103215513651 - 0.0031714018382064616*I}, {0.023468795479470048 + 0.000821237445884752*I, 0.012176…
1.82	{{0.03823343859301682 + 5.89534931288993*^-19*I, 0.02323529919354762 - 0.0008210233576062379*I, -0.029298560138181214 + 0.006201880529665431*I, -0.012769930122943533 - 0.0031099154378503497*I, -0.00747765250478059 - 0.0020095534058959595*I, 0.0016172801606948962 + 0.0012000816850567398*I, -0.0006485373940207932 - 0.003161073471510493*I}, {0.023235299193547613 + 0.0008210233576062383*I, 0.01210327…
1.83	{{0.03775913623820304 + 6.505213034913027*^-19*I, 0.0230019868176338 - 0.0008208360259846742*I, -0.02939774398127822 + 0.006181934493955845*I, -0.012820699836811297 - 0.0030799304718530113*I, -0.007454559230720196 - 0.00198852333223424*I, 0.0015943275237871781 + 0.001193232828999222*I, -0.0006710926992098333 - 0.003150520694564958*I}, {0.0230019868176338 + 0.0008208360259846705*I, 0.0120304801023…
1.84	{{0.037285478591086094 + 2.574980159653073*^-19*I, 0.022768896208812804 - 0.0008206693667763957*I, -0.029496642768916895 + 0.006161824107203073*I, -0.012870338659035294 - 0.0030499508011395857*I, -0.00743072443324052 - 0.0019676646636524425*I, 0.0015712220673365519 + 0.0011863913635113928*I, -0.0006933776374170844 - 0.0031397401408091675*I}, {0.0227688962088128 + 0.0008206693667763917*I, 0.011958…
1.85	{{0.036812500906752366 - 2.439454888092385*^-19*I, 0.02253603450589637 - 0.0008204654947415855*I, -0.02959527538009375 + 0.0061415071587996055*I, -0.012918863958546613 - 0.003019999091740968*I, -0.007406171465469715 - 0.0019469907726864955*I, 0.0015479745468831947 + 0.0011795503217511296*I, -0.0007153973909334133 - 0.0031287437290202233*I}, {0.022536034505896366 + 0.000820465494741581*I, 0.011886…
1.86	{{0.036340236910779686 - 4.946672411965114*^-19*I, 0.022303409658480995 - 0.0008201998736981286*I, -0.029693641378567243 + 0.006121053841451581*I, -0.012966294113214216 - 0.0029900546387888957*I, -0.00738091852759167 - 0.0019264992169170973*I, 0.0015245996519427291 + 0.0011727127505430453*I, -0.00073715456167165 - 0.003117536495960821*I}, {0.022303409658480995 + 0.0008201998736981243*I, 0.0118146…
1.87	{{0.035868729810607784 + 1.1180834903756764*^-18*I, 0.022071031197242085 - 0.0008198033763599148*I, -0.02979169600967094 + 0.0061003006415765665*I, -0.013012639520707676 - 0.002960187749425166*I, -0.007354981149320678 - 0.0019062088097456104*I, 0.0015011070638495634 + 0.0011658701535887655*I, -0.0007586496621654443 - 0.00310613343162275*I}, {0.022071031197242085 + 0.0008198033763599146*I, 0.01174…
1.8800000000000001	{{0.03539802489545276 + 1.0638733817514012*^-18*I, 0.021838900170425724 - 0.0008192919798672652*I, -0.029889434477900004 + 0.006079411402071308*I, -0.013057921156964717 - 0.0029303431654789883*I, -0.007328375646214634 - 0.0018860989598786008*I, 0.001477506348031441 + 0.0011590349456521484*I, -0.000779885933016253 - 0.003094531775838168*I}, {0.021838900170425717 + 0.0008192919798672678*I, 0.011672…
1.8900000000000001	{{0.034928192746254805 + 2.507217523872729*^-19*I, 0.021607004095269108 - 0.0008186518648095706*I, -0.02998689597666575 + 0.006058322005089926*I, -0.01310217078821759 - 0.0029005560853138136*I, -0.0073011214845887795 - 0.0018661745484468808*I, 0.0014538035882066666 + 0.001152203050237835*I, -0.0008008714653352769 - 0.00308274437668625*I}, {0.021607004095269108 + 0.0008186518648095726*I, 0.0116023…
1.9000000000000001	{{0.03445927331901748 - 1.0164395367051604*^-19*I, 0.021375353296797333 - 0.0008179208570008154*I, -0.030084068075583087 + 0.006037169218689244*I, -0.013145413010393209 - 0.0028707809600324687*I, -0.0072732331723028695 - 0.0018464151479362484*I, 0.001430007942663048 + 0.00114538237561048*I, -0.0008216082443708658 - 0.0030707703659291503*I}, {0.021375353296797333 + 0.0008179208570008187*I, 0.01153…
1.9100000000000001	{{0.03399132118796945 - 1.2874900798265365*^-19*I, 0.021143952051331755 - 0.0008170699033505152*I, -0.030180899082377567 + 0.006015714548986568*I, -0.01318764947029925 - 0.00284111460415691*I, -0.007244727158092512 - 0.0018268398542419177*I, 0.0014061175357316807 + 0.0011385569951044463*I, -0.0008420988638776113 - 0.0030586289049664506*I}, {0.02114395205133176 + 0.0008170699033505191*I, 0.0114625…
1.92	{{0.03352438290408765 - 2.710505431213761*^-20*I, 0.020912815050066483 - 0.00081614537810474*I, -0.030277494418740718 + 0.005994022730275214*I, -0.013228946474720333 - 0.0028115400390076734*I, -0.007215623754061314 - 0.001807436961509611*I, 0.0013821462621442261 + 0.0011317286008851683*I, -0.0008623515816922964 - 0.0030463260530870545*I}, {0.02091281505006649 + 0.0008161453781047455*I, 0.01139300…
1.93	{{0.033058488668739235 + 4.87890977618477*^-19*I, 0.020681955730391062 - 0.0008152166576770978*I, -0.03037388054961453 + 0.00597226667487961*I, -0.01326933016104669 - 0.002781995492858737*I, -0.007185940658882757 - 0.001788178065690918*I, 0.001358101952460915 + 0.001124913148000662*I, -0.000882370722053263 - 0.003033858994323295*I}, {0.02068195573039107 + 0.0008152166576771032*I, 0.01132367955603…
1.94	{{0.03259364414803155 - 4.54009659728305*^-19*I, 0.02045141564715249 - 0.0008142835786250197*I, -0.03046998205586639 + 0.00595031546886995*I, -0.013308801955235825 - 0.0027525303005785716*I, -0.0071556959403409415 - 0.0017690682720873576*I, 0.0013339812618675259 + 0.0011181059622378093*I, -0.0009021545466369464 - 0.003021237867795053*I}, {0.02045141564715249 + 0.0008142835786250221*I, 0.011254625…
1.95	{{0.03212985754624982 - 1.1519648082658485*^-19*I, 0.02022120809046441 - 0.0008134090250448418*I, -0.030565789866986454 + 0.005928372769133486*I, -0.013347356285544964 - 0.002723069585760088*I, -0.007124907726551318 - 0.0017500819254710517*I, 0.0013097840216579324 + 0.001111320033375335*I, -0.0009217051554347049 - 0.0030084598563469935*I}, {0.02022120809046442 + 0.0008134090250448437*I, 0.0111858…
1.96	{{0.031667119167672605 + 1.1993986533120893*^-18*I, 0.019991380197005474 - 0.0008125469311698318*I, -0.030661211915627314 + 0.00590619468292876*I, -0.013384983855532682 - 0.0026937074479308097*I, -0.007093591051771512 - 0.0017312461049396675*I, 0.001285508466051625 + 0.001104535777474729*I, -0.0009410174134803351 - 0.0029955437021974424*I}, {0.01999138019700547 + 0.0008125469311698303*I, 0.011117…
1.97	{{0.031205429262051044 + 1.4501204056993622*^-18*I, 0.019761949641965683 - 0.0008117227504926742*I, -0.03075625941256214 + 0.005883925091835641*I, -0.01342169051529561 - 0.0026643957933051255*I, -0.007061760916729905 - 0.001712547680202087*I, 0.0012611621267875658 + 0.0010977612547119612*I, -0.00096009194265546 - 0.002982490442710585*I}, {0.01976194964196568 + 0.0008117227504926716*I, 0.011049221…
1.98	{{0.030744799614663667 + 1.3349239248727773*^-18*I, 0.01953293842731358 - 0.0008109138508231012*I, -0.03085099173876938 + 0.005861512666505991*I, -0.013457513643681827 - 0.0026351628933458317*I, -0.007029436731774448 - 0.0016939950801821441*I, 0.0012367537813967884 + 0.0010909945143322154*I, -0.0009789334407964512 - 0.002969310563108952*I}, {0.019532938427313577 + 0.0008109138508230981*I, 0.01098…
1.99	{{0.030285245021601757 + 7.047314121155779*^-19*I, 0.019304372919295557 - 0.0008100570861250636*I, -0.030945438269994796 + 0.005838759726991541*I, -0.013492490570738909 - 0.00260609423661376*I, -0.006996638366449556 - 0.0016756121339677593*I, 0.0012122883860670873 + 0.0010842263077580506*I, -0.0009975462935349723 - 0.0029560204404450547*I}, {0.019304372919295553 + 0.0008100570861250568*I, 0.01091…
2.	{{0.029828756349256934 + 2.168404344971009*^-19*I, 0.019076240169028556 - 0.0008075240579862713*I, -0.031053628026540665 + 0.0058042694031340165*I, -0.013532455348046302 - 0.0025816023361727065*I, -0.006964222651222882 - 0.001658656405731073*I, 0.0011883410911271584 + 0.001076725399413172*I, -0.001016826662969252 - 0.0029433212100070435*I}, {0.01907624016902855 + 0.0008075240579862662*I, 0.010838…
