# Supplementary material for: When do perturbative approaches accurately capture the dynamics of complex quantum systems?
Source: Sci Rep. 2016 Jun 23;6:28204. doi: 10.1038/srep28204 (PMC4917862; doi:10.1038/srep28204)
Supplement: FMO_TCL2_300KSite1.csv [file srep28204-s10.csv]

0.	{{0.9999999999999991 + 0.*I, 1.5612511283791264*^-16 + 0.*I, -1.491862189340054*^-16 + 0.*I, 2.42861286636753*^-17 + 0.*I, -5.204170427930421*^-17 + 0.*I, 4.7379634937616544*^-17 + 0.*I, 6.938893903907228*^-18 + 0.*I}, {5.764638163278854*^-17 + 0.*I, 5.582104804286642*^-18 + 0.*I, 5.196921159488907*^-18 + 0.*I, -2.308537239889369*^-18 + 0.*I, -1.814847808434763*^-18 + 0.*I, 3.042660401285222*^-18…
0.01	{{0.9723192169432144 + 1.2739375526704677*^-17*I, 0.018568357342374393 - 0.15748573542213598*I, 0.005668241623225932 + 0.0095959434108532*I, 0.0002140149190631756 - 0.010955734306020766*I, 0.000359103277786349 + 0.012493361048827829*I, 0.006476180653077252 - 0.023772416237208282*I, 0.0014384930595612716 - 0.017698026505506528*I}, {0.01856835734237444 + 0.15748573542213595*I, 0.026283073906801322 …
0.02	{{0.8956390470898714 + 1.4582519219930035*^-17*I, 0.06855689392881839 - 0.2742742874190916*I, 0.019587196676574044 + 0.01565329815122897*I, 0.001090563416271193 - 0.02099184596778682*I, 0.00040729762782088647 + 0.024234153690487648*I, 0.022128236150092788 - 0.03723707125155535*I, 0.005175959735901348 - 0.03053458319897682*I}, {0.0685568939288184 + 0.27427428741909166*I, 0.09879491122732238 + 0.*I…
0.03	{{0.7892480991463718 + 4.868067754459915*^-17*I, 0.13289105957925082 - 0.3277382689607699*I, 0.03476435805356955 + 0.017909187813032683*I, 0.0028929422699529132 - 0.02903176770594048*I, -0.0018529425966657756 + 0.03397462021015166*I, 0.038002284003004254 - 0.03673620806916306*I, 0.009506286240129246 - 0.036334001814036856*I}, {0.1328910595792509 + 0.32773826896076985*I, 0.19841249278543496 - 3.42…
0.04	{{0.6760602937781048 + 8.749511531958021*^-17*I, 0.1923589901466664 - 0.31588798833608495*I, 0.04531264580418932 + 0.01895398356383809*I, 0.005715699973828257 - 0.033830304115042016*I, -0.0074866408226848865 + 0.03986339916277774*I, 0.046481669072934224 - 0.026027877498667716*I, 0.012759473746698367 - 0.03593454079423401*I}, {0.1923589901466664 + 0.3158879883360849*I, 0.3026771858323658 + 2.45029…
0.05	{{0.5764035599222956 + 5.605325231750058*^-17*I, 0.23273747969543163 - 0.25281523020604324*I, 0.048960114358007595 + 0.021912106745246*I, 0.0093285718421603 - 0.03464172693650811*I, -0.015647472597534816 + 0.040409285080967354*I, 0.0451818390196011 - 0.01251032298036161*I, 0.014183121917243205 - 0.03205299244043054*I}, {0.2327374796954315 + 0.25281523020604313*I, 0.3920523960009679 + 2.7972416050…
0.06	{{0.5038402253212549 + 2.4405390902648705*^-16*I, 0.24770001519768006 - 0.1608918707822726*I, 0.04688621493415528 + 0.02834295597072526*I, 0.01315411722253456 - 0.03181264747408508*I, -0.023993701366547437 + 0.03550480435400552*I, 0.03677727250238904 - 0.0026474979359605473*I, 0.014041710863522665 - 0.027673028877647714*I}, {0.24770001519767962 + 0.1608918707822725*I, 0.4539329243032433 - 6.85215…
0.07	{{0.463787557649115 + 1.2988742026376343*^-16*I, 0.2385058100989853 - 0.06351642630262261*I, 0.041977040271573736 + 0.03759661947663595*I, 0.016413250304840636 - 0.02680800197344069*I, -0.02999225686757233 + 0.026711366360007965*I, 0.026287319133312784 + 0.0005933696272034505*I, 0.013148936281243258 - 0.024884372845756047*I}, {0.23850581009898475 + 0.06351642630262262*I, 0.4837421901913374 + 2.32…
0.08	{{0.4543393527705896 + 5.0306980803327406*^-17*I, 0.21191400887078898 + 0.020174212364863702*I, 0.03702327628954783 + 0.04753958905950097*I, 0.01837767895652136 - 0.021640679778390452*I, -0.032147307947704734 + 0.016675476202264172*I, 0.018176948359974972 - 0.002214847376771804*I, 0.01229523031790113 - 0.02448447152504577*I}, {0.21191400887078857 - 0.020174212364863574*I, 0.48387998274689775 + 9.…
0.09	{{0.4684256767346045 + 2.168404344971009*^-19*I, 0.17733833128348012 + 0.0782772997664905*I, 0.03372593350237136 + 0.055834306483631004*I, 0.018618763575267178 - 0.0180704542861279*I, -0.030506534606065044 + 0.00810603241288947*I, 0.014726125895358957 - 0.008445829834911246*I, 0.011902660247284345 - 0.026185434114184544*I}, {0.1773383312834799 - 0.07827729976649035*I, 0.46149352915880043 + 1.4664…
0.1	{{0.496493502087349 - 3.0140820395097023*^-17*I, 0.14400732560785307 + 0.10684540184462392*I, 0.03258574857290791 + 0.06095981792502489*I, 0.017152590670935976 - 0.017011043837227093*I, -0.026375869323184996 + 0.002871888022379303*I, 0.015896719521471547 - 0.015160029996756322*I, 0.011988796852652476 - 0.029100168024153043*I}, {0.14400732560785304 - 0.10684540184462375*I, 0.4258953514964076 + 1.6…
0.11	{{0.5290131259680311 - 5.2909066017292616*^-17*I, 0.1187826551245728 + 0.1087307347809936*I, 0.03330255675885129 + 0.06257650974850122*I, 0.014427473939471495 - 0.018386832072664904*I, -0.021585270309858354 + 0.001572709247706295*I, 0.02015675297928996 - 0.02026823247558898*I, 0.01233417244921224 - 0.032227157756175635*I}, {0.11878265512457295 - 0.1087307347809935*I, 0.38624432950556076 + 1.82362…
0.12	{{0.5583272078981875 - 2.7321894746634712*^-17*I, 0.10506315976864729 + 0.09122275870171667*I, 0.03525183142405188 + 0.06129919160066656*I, 0.01116092064464173 - 0.02140183855761712*I, -0.017746123732602842 + 0.003632058033815111*I, 0.025542126996685455 - 0.022899910136345045*I, 0.012689672950460312 - 0.03478117509860365*I}, {0.10506315976864747 - 0.09122275870171663*I, 0.3498694744262901 + 1.778…
0.13	{{0.579613594150381 - 9.75781955236954*^-18*I, 0.10284367085421578 + 0.06331010015091679*I, 0.03779263748043053 + 0.05820031743467356*I, 0.008094557996296502 - 0.024997214125700468*I, -0.0157985385709717 + 0.007739721541903614*I, 0.030446826462886392 - 0.0231824364911426*I, 0.01290733890028419 - 0.0363343518044556*I}, {0.10284367085421604 - 0.06331010015091688*I, 0.32139805776451064 + 1.578598363…
0.14	{{0.59099303322758 + 3.0791341698588326*^-17*I, 0.10963528477960988 + 0.03332116195196654*I, 0.04038588639814837 + 0.05436028188367914*I, 0.005769895850163697 - 0.02825395049457782*I, -0.015923082840470504 + 0.012395072835286257*I, 0.03396364956403871 - 0.021781032735381286*I, 0.012964502800730969 - 0.03680457086282255*I}, {0.1096352847796101 - 0.033321161951966674*I, 0.30265171942064967 + 1.2208…
0.15	{{0.592999475063974 + 6.049848122469115*^-17*I, 0.12175483777310021 + 0.0074078851837616*I, 0.04261763788767724 + 0.05061688821419956*I, 0.00441062778223038 - 0.030605226513399787*I, -0.017720225981307583 + 0.016349143334310142*I, 0.035854638721118395 - 0.019480185950386128*I, 0.012917265980845418 - 0.03635692451487063*I}, {0.12175483777310042 - 0.007407885183761753*I, 0.29313100953005217 + 8.277…
0.16	{{0.5877246784741496 + 8.890457814381136*^-17*I, 0.13551126166989802 - 0.011017820312122966*I, 0.044210342128480885 + 0.04750044210330847*I, 0.003937256746376627 - 0.03185619033881363*I, -0.02049852871408067 + 0.01884554045615392*I, 0.0363338033770031 - 0.01693264346168775*I, 0.01283799689428216 - 0.03528018385249507*I}, {0.1355112616698981 + 0.011017820312122817*I, 0.2908198170602225 + 5.4833524…
0.17	{{0.5779208555086401 + 9.952975943416931*^-17*I, 0.14800720510674908 - 0.021074619904886228*I, 0.045042130115736996 + 0.045268222129218764*I, 0.004077151535288584 - 0.03208898423833487*I, -0.023539920071702067 + 0.019658705582392515*I, 0.03582474809015639 - 0.014571815017481352*I, 0.012774544000674064 - 0.03388103846497343*I}, {0.14800720510674917 + 0.021074619904886103*I, 0.29304880139379025 + 3…
0.18	{{0.5662666092179992 + 1.0343288725511712*^-16*I, 0.15748399599835644 - 0.02374475647704497*I, 0.045151303223809024 + 0.04396375338308796*I, 0.004502812262744896 - 0.03153889431085029*I, -0.026274775954778666 + 0.01898776164747947*I, 0.03477893152397382 - 0.012624772108865595*I, 0.012740052250586458 - 0.03241582950217943*I}, {0.15748399599835644 + 0.023744756477044885*I, 0.29721365185748444 + 3.6…
0.19	{{0.5548903733305176 + 9.627715291671279*^-17*I, 0.1632975603649078 - 0.02105824556585217*I, 0.04470490469951047 + 0.043473427376976514*I, 0.004940392953259584 - 0.030492709410965407*I, -0.028357480305042433 + 0.01728372462938823*I, 0.033572524884214146 - 0.0111635691202351*I, 0.012723173784899006 - 0.031060705697282854*I}, {0.16329756036490775 + 0.021058245565852132*I, 0.30124524232640365 + 4.14…
0.2	{{0.5451576411224133 + 8.478460988836645*^-17*I, 0.1656722530365416 - 0.015353934583551263*I, 0.043936421510094435 + 0.04358232767262789*I, 0.005222683573358611 - 0.029222668387221117*I, -0.02966502162597572 + 0.015076019983235074*I, 0.032465270478909514 - 0.01015933593693559*I, 0.012703907259450406 - 0.02991051594455111*I}, {0.1656722530365415 + 0.015353934583551256*I, 0.30381880514385123 + 5.17…
0.21	{{0.5376749410007284 + 7.914675859144182*^-17*I, 0.1653674512785126 - 0.008737736203962745*I, 0.0430759951636688 + 0.044029741048272376*I, 0.005290940130219159 - 0.027951050865407983*I, -0.030249473964797876 + 0.012838209460958863*I, 0.031598111827314986 - 0.009526924773241982*I, 0.01266539662694321 - 0.02899445169007933*I}, {0.16536745127851266 + 0.008737736203962752*I, 0.3043473537531173 + 5.70…
0.22	{{0.5324321834260396 + 7.3075226425523*^-17*I, 0.16335953476281947 - 0.00277249289192795*I, 0.04229733027361489 + 0.044566080230992615*I, 0.005165768176077675 - 0.02683313502807882*I, -0.03027201567317745 + 0.010910466459915337*I, 0.031012092713206707 - 0.0091591478788554*I, 0.012598853656254554 - 0.02829718028223374*I}, {0.16335953476281959 + 0.0027724928919279734*I, 0.30283914843425475 + 6.2992…
0.23	{{0.5290112319910467 + 7.383416794626285*^-17*I, 0.16059174072214846 + 0.0016260850266724344*I, 0.041694572567003874 + 0.044995315920989695*I, 0.004909491913578324 - 0.02595405223908205*I, -0.02993763465613152 + 0.009474580849310217*I, 0.030677167580400976 - 0.008951559754331182*I, 0.012503529546536338 - 0.027779086055461644*I}, {0.1605917407221484 - 0.00162608502667241*I, 0.29969252971593563 + 6…
0.24	{{0.5267990320328103 + 7.090682208055199*^-17*I, 0.1578145797717513 + 0.004138644641466678*I, 0.04128648049912179 + 0.04520012873464095*I, 0.004593987993281711 - 0.025334610728006367*I, -0.029442743718731523 + 0.00856990182495495*I, 0.030523161050374756 - 0.00881867049923635*I, 0.01238427014535855 - 0.02739188863081215*I}, {0.15781457977175128 - 0.004138644641466652*I, 0.2954892219161661 + 6.1785…
0.25	{{0.5251644431687098 + 7.209944447028604*^-17*I, 0.1555143690114247 + 0.004900181856887837*I, 0.04103930949693518 + 0.04514252836956156*I, 0.004280938704270783 - 0.024945725361923292*I, -0.028941256935934464 + 0.008131893675863804*I, 0.030467574674426207 - 0.008701662374049693*I, 0.012249024955319588 - 0.02708913423219706*I}, {0.1555143690114247 - 0.0049001818568878116*I, 0.29082559038171524 + 6.…
0.26	{{0.5235795196318292 + 7.37257477290143*^-17*I, 0.15391294447171913 + 0.004322957923488325*I, 0.04089413520747713 + 0.044847667297498346*I, 0.004013127013575023 - 0.02472761366072335*I, -0.028529722346527814 + 0.00803836224779347*I, 0.030436349482623005 - 0.008568930763744651*I, 0.012106861376268365 - 0.026832159184295157*I}, {0.1539129444717192 - 0.004322957923488304*I, 0.28619848947366594 + 5.9…
0.27	{{0.5216812210701074 + 6.982261990806649*^-17*I, 0.1530158898310312 + 0.0029282800114978037*I, 0.0407898100726065 + 0.04437747556031357*I, 0.003813476292918873 - 0.024610219241627842*I, -0.02824849849105958 + 0.008150928081086086*I, 0.03037620396614911 - 0.008411278836982988*I, 0.011966600625437288 - 0.02659265962974976*I}, {0.1530158898310312 - 0.002928280011497774*I, 0.28194821174473716 + 6.373…
0.28	{{0.5192825902835826 + 7.036472099430924*^-17*I, 0.1526843522379249 + 0.001215040259117124*I, 0.04067648220620557 + 0.04380517723117235*I, 0.0036877255408447837 - 0.024529939459608213*I, -0.02809368873617479 + 0.008345605560714956*I, 0.030258659868784323 - 0.00823424503047645*I, 0.011835660918236597 - 0.026352737502544535*I}, {0.1526843522379249 - 0.001215040259117103*I, 0.27824867967208533 + 5.9…
0.29	{{0.5163482633072856 + 7.296680620827445*^-17*I, 0.15270972883734768 - 0.00042383494636368544*I, 0.040520761726280136 + 0.04319620304294452*I, 0.003628870983910642 - 0.024440011184034587*I, -0.028033827188794845 + 0.008530122893494427*I, 0.030077614898099316 - 0.00805012994785853*I, 0.011719211403362562 - 0.026103452446586396*I}, {0.15270972883734774 + 0.00042383494636370034*I, 0.2751307960522017…
0.3	{{0.5129507198956426 + 7.28583859910259*^-17*I, 0.15287645560879976 - 0.0017377550355396555*I, 0.04030482000008285 + 0.04259818189947942*I, 0.0036217674230203637 - 0.024313957469778203*I, -0.02802638153714245 + 0.008649408644240197*I, 0.02984295456534148 - 0.007871497651423073*I, 0.011619664733494761 - 0.025842613656396*I}, {0.15287645560879976 + 0.0017377550355396716*I, 0.2725234283290356 + 5.18…
0.31	{{0.5092216031636908 + 7.37257477290143*^-17*I, 0.15300494953114313 - 0.0026164056139676363*I, 0.04002351396008219 + 0.042039150555433294*I, 0.0036477786862098897 - 0.024143151463246512*I, -0.028030733000666466 + 0.00868238213943258*I, 0.029572720469143516 - 0.007707183788915529*I, 0.011536646563997085 - 0.025572180213931334*I}, {0.1530049495311431 + 0.0026164056139676606*I, 0.2702992180545344 + …
0.32	{{0.5053086335960222 + 6.754579534584693*^-17*I, 0.15297355254428516 - 0.003063109612327324*I, 0.03968085969123429 + 0.041530283529555824*I, 0.0036888680372450227 - 0.023931575461401764*I, -0.028016050067973995 + 0.008633490733330838*I, 0.029286178822994464 - 0.007561018854820192*I, 0.011467567246022358 - 0.025296135283070984*I}, {0.15297355254428516 + 0.0030631096123273577*I, 0.2683153107615845 …
0.33	{{0.5013439256930966 + 6.754579534584693*^-17*I, 0.15272232448288725 - 0.003156199528544905*I, 0.03928706218198701 + 0.04107085077326608*I, 0.0037306810469847555 - 0.023689829772731603*I, -0.027964289036470472 + 0.008522501749073555*I, 0.0289990285246147 - 0.007432541927517929*I, 0.01140854445995544 - 0.025018818151411305*I}, {0.1527223244828873 + 0.0031561995285449384*I, 0.26644365099477424 + 5.…
0.34	{{0.4974260000650292 + 6.689527404235562*^-17*I, 0.15224419191514346 - 0.0030100391566714743*I, 0.038855446621217524 + 0.0406526835438448*I, 0.0037640557456227294 - 0.023430528885978956*I, -0.027869378486079645 + 0.008374881764078539*I, 0.028721280404045264 - 0.00731878523403513*I, 0.011355472460891244 - 0.024744119070334226*I}, {0.15224419191514352 + 0.003010039156671505*I, 0.2645882464117981 + …
0.35000000000000003	{{0.4936135738930414 + 6.765421556309548*^-17*I, 0.1515693319184375 - 0.0027421064944471497*I, 0.038400061465970595 + 0.040264671134549186*I, 0.003785070335353842 - 0.023164904891945552*I, -0.027734302864090402 + 0.008214745660211263*I, 0.028457250574462675 - 0.007216029595383753*I, 0.011304819761504591 - 0.02447488556728717*I}, {0.1515693319184375 + 0.00274210649444718*I, 0.26269134736463207 + 5…
0.36	{{0.48992873028792727 + 7.068998164605489*^-17*I, 0.15074787526305852 - 0.002450682876892263*I, 0.0379340257957405 + 0.03989504447033067*I, 0.0037941612375086853 - 0.02290142756794341*I, -0.02756738077869257 + 0.008060377563638496*I, 0.028207006710020684 - 0.007120991905363227*I, 0.011254172939238014 - 0.024212803129924056*I}, {0.15074787526305863 + 0.002450682876892293*I, 0.2607305639869935 + 4.…
0.37	{{0.48636581445931576 + 7.123208273229764*^-17*I, 0.14983479157174362 - 0.002203657965004869*I, 0.03746729190552392 + 0.03953389365765107*I, 0.0037942708220787633 - 0.022645380416979735*I, -0.027378800474995555 + 0.007922852930479658*I, 0.027968196392307184 - 0.0070314222011105595*I, 0.011202326420701025 - 0.02395858622103296*I}, {0.14983479157174368 + 0.002203657965004898*I, 0.25871023654550546 …
0.38	{{0.48290205272774706 + 7.318364664277155*^-17*I, 0.1488788858105432 - 0.0020364223559813247*I, 0.03700651561525963 + 0.039173818690378254*I, 0.0037892927510647513 - 0.022399223874302758*I, -0.02717820001164077 + 0.007806360368024368*I, 0.02773769773095638 - 0.006945891737283393*I, 0.01114908424503565 - 0.02371202815516747*I}, {0.1488788858105432 + 0.0020364223559813546*I, 0.25665127414854516 + 4…
0.39	{{0.4795079677629185 + 7.361732751176575*^-17*I, 0.1479165552677165 - 0.0019566571091071535*I, 0.0365547927821745 + 0.038810107772041615*I, 0.0037827643276025433 - 0.022163359752747004*I, -0.026973173256328264 + 0.00770980918350417*I, 0.027512682098194942 - 0.0068635054641361225*I, 0.01109492210811588 - 0.023472335592179844*I}, {0.1479165552677165 + 0.001956657109107192*I, 0.2545810477350186 + 4.…
0.4	{{0.47615521718280107 + 7.274996577377735*^-17*I, 0.1469698849559412 - 0.0019523888588847762*I, 0.03611238547373648 + 0.03844119544330806*I, 0.0037771599547563616 - 0.021936594571527072*I, -0.02676878001542659 + 0.007629080754881484*I, 0.027291015689676696 - 0.006783548964502585*I, 0.011040561205736295 - 0.02323827377157843*I}, {0.14696988495594124 + 0.0019523888588848103*I, 0.25252584426326113 +…
0.41000000000000003	{{0.4728216826695953 + 7.144892316679474*^-17*I, 0.1460479294553963 - 0.002001066723733245*I, 0.03567779734134556 + 0.03806757844919489*I, 0.003773797706655182 - 0.02171700409110404*I, -0.026567653283567486 + 0.007558786823740076*I, 0.027071315378143734 - 0.006705331856253969*I, 0.010986699883742004 - 0.023008490053046747*I}, {0.14604792945539632 + 0.0020010667237332753*I, 0.2505060161174424 + 4.…
0.42	{{0.4694935910981192 + 7.600257229123386*^-17*I, 0.14514992853379674 - 0.0020774403729221552*I, 0.03524872458549995 + 0.03769107189344531*I, 0.003772977558494841 - 0.02150249308012508*I, -0.026370514030123193 + 0.007493715746416723*I, 0.026852770415343254 - 0.006628200951878568*I, 0.010933820650136566 - 0.02278174225290472*I}, {0.14514992853379674 + 0.0020774403729221817*I, 0.24853395879189155 + …
0.43	{{0.4661653437592247 + 7.806255641895632*^-17*I, 0.1442691944318694 - 0.00215923864545754*I, 0.034822864166639975 + 0.03731402013493615*I, 0.003774297846699015 - 0.021291200826104372*I, -0.02617681715836826 + 0.007429702668551386*I, 0.026634942368558047 - 0.006551648672532929*I, 0.010882123909555449 - 0.02255706379690276*I}, {0.14426919443186936 + 0.0021592386454575715*I, 0.24661430343756638 + 3.…
0.44	{{0.46283786904229024 + 7.45931094670027*^-17*I, 0.14339673291352062 - 0.0022303427864478276*I, 0.034398427605493005 + 0.03693864939546142*I, 0.0037769882515771708 - 0.021081737524855867*I, -0.02598536596188394 + 0.007363993993812053*I, 0.02641762771156848 - 0.006475420150523344*I, 0.01083155677552413 - 0.022333846050057393*I}, {0.14339673291352062 + 0.0022303427864478658*I, 0.2447455132772862 + …
0.45	{{0.4595163093850523 + 7.274996577377735*^-17*I, 0.14252402260993421 - 0.0022817171726762786*I, 0.03397435246219765 + 0.036566655146990076*I, 0.0037801758000445196 - 0.02087326153202916*I, -0.025794806631575972 + 0.007295234409096225*I, 0.02620079190339647 - 0.0063995496817002675*I, 0.010781894561848993 - 0.02211183364378006*I}, {0.14252402260993421 + 0.002281717172676314*I, 0.24292209695893405 +…
0.46	{{0.4562077033519517 + 7.101524229780054*^-17*I, 0.14164472560740346 - 0.0023106915100261274*I, 0.033550279857858904 + 0.03619904138905629*I, 0.0037830625314748357 - 0.020665430609982386*I, -0.025603967090361255 + 0.00722321946103466*I, 0.025984543236620705 - 0.006324310082369367*I, 0.010732836498518028 - 0.021891051266252702*I}, {0.14164472560740343 + 0.0023106915100261664*I, 0.24113680885808805…
0.47000000000000003	{{0.4529191013460909 + 7.22078646875346*^-17*I, 0.14075537758504084 - 0.0023192973638442183*I, 0.03312639193851569 + 0.035836160594177956*I, 0.0037850248820657014 - 0.0204582785836662*I, -0.025412041210499246 + 0.007148538539961585*I, 0.02576911083478966 - 0.006250101180253914*I, 0.010684088596598341 - 0.02167169592303213*I}, {0.14075537758504084 + 0.002319297363844254*I, 0.2393824248642649 + 3.3…
0.48	{{0.44965631960464714 + 6.960577947356938*^-17*I, 0.13985527927840924 - 0.0023122958749996316*I, 0.03270320086399417 + 0.03547787936867223*I, 0.0037856550396989336 - 0.020252064664273744*I, -0.02521864337086121 + 0.007072206290605659*I, 0.025554806348837503 - 0.00617732226944662*I, 0.010635418919899362 - 0.021454027456215056*I}, {0.13985527927840924 + 0.0023122958749996715*I, 0.23765290829030408 …
0.49	{{0.44642334061801825 + 6.711211447685272*^-17*I, 0.1389458812427327 - 0.0022953650749853883*I, 0.032281376347976655 + 0.0351238151900802*I, 0.0037847752441014697 - 0.0200471196894984*I, -0.02502376814871621 + 0.00699535579529584*I, 0.025341966304663573 - 0.0061062707619716165*I, 0.010586682889861077 - 0.021238277108942157*I}, {0.13894588124273263 + 0.0022953650749854304*I, 0.23594396889156707 + …
0.5	{{0.44322226992008856 + 6.310056643865636*^-17*I, 0.1380299736623727 - 0.002273763614284735*I, 0.0318615169813996 + 0.034773400809866975*I, 0.0037823467041405174 - 0.0198438034946629*I, -0.024827712038738736 + 0.006918969588842947*I, 0.025130907873259542 - 0.00603707695112404*I, 0.010537817380022433 - 0.021024610575240257*I}, {0.1380299736623727 + 0.0022737636142847787*I, 0.23425307822808267 + 3.…
0.51	{{0.44005362458170133 + 6.245004513516506*^-17*I, 0.1371108582278309 - 0.002251506494116747*I, 0.031444110661947716 + 0.03442645916056722*I, 0.0037785036051722594 - 0.01964226533837799*I, -0.024630930365709392 + 0.006843881715758254*I, 0.0249218452603522 - 0.005969732384933034*I, 0.010488820599211158 - 0.020813085409278113*I}, {0.1371108582278309 + 0.002251506494116792*I, 0.232579211800157 + 4.07…
0.52	{{0.43691690259891464 + 5.898059818321144*^-17*I, 0.13619166985021466 - 0.002231136401101755*I, 0.031029662063535437 + 0.03408239977115595*I, 0.0037735569953247974 - 0.01944273607295697*I, -0.024433927921759496 + 0.006770462654571891*I, 0.02471493016320881 - 0.005904101745208513*I, 0.010439775060932393 - 0.02060373290063887*I}, {0.1361916698502146 + 0.002231136401101794*I, 0.2309223228354004 + 3.…
0.53	{{0.433810902676816 + 6.10405823109339*^-17*I, 0.13527502304240413 - 0.002213609203432168*I, 0.03061851497667431 + 0.03374116111845373*I, 0.0037677797926042797 - 0.01924518756237314*I, -0.024237236797016382 + 0.0066989250315286596*I, 0.02451018109208763 - 0.005839958871916157*I, 0.010390739715697813 - 0.020396435979943117*I}, {0.13527502304240416 + 0.002213609203432204*I, 0.22928305067995905 + 3.…
0.54	{{0.4307343765818697 + 5.919743861770854*^-17*I, 0.1343627860729048 - 0.0021988804312637524*I, 0.030210707714733945 + 0.033402870563792986*I, 0.003761434781087621 - 0.0190495520438541*I, -0.024041262303558145 + 0.006629283175522361*I, 0.02430753995482516 - 0.005777113351626722*I, 0.010341790633557032 - 0.020191128243810006*I}, {0.13436278607290483 + 0.0021988804312637862*I, 0.22766205911759452 + …
0.55	{{0.4276862269601314 + 6.093216209368535*^-17*I, 0.1334560669721217 - 0.0021861896356382337*I, 0.02980648308397177 + 0.033067295743769785*I, 0.003754833661285551 - 0.01885583293972853*I, -0.023846317002829732 + 0.006561261873176006*I, 0.024106930163143185 - 0.005715366671741924*I, 0.010293016891838465 - 0.019987733256444384*I}, {0.13345606697212167 + 0.002186189635638267*I, 0.22605992751384796 + …
0.56	{{0.4246657021062513 + 6.03900610074426*^-17*I, 0.13255540995793047 - 0.0021745618926788893*I, 0.029405702113692544 + 0.032734525059618935*I, 0.0037480974480494107 - 0.018663977337794336*I, -0.023652599502827477 + 0.006494608389506619*I, 0.023908256140421143 - 0.005654599562058156*I, 0.010244473771423191 - 0.019786222317329037*I}, {0.13255540995793047 + 0.0021745618926789193*I, 0.2244768497298126…
0.5700000000000001	{{0.4216723691529254 + 5.952269926945419*^-17*I, 0.13166095416871956 - 0.0021630459066367858*I, 0.029008298417686113 + 0.03240467517220031*I, 0.00374129670576491 - 0.018473905223224608*I, -0.023460225707111454 + 0.006429061924145598*I, 0.02371143861352226 - 0.005594726678281895*I, 0.01019619870280891 - 0.019586564555078755*I}, {0.13166095416871948 + 0.0021630459066368157*I, 0.22291273595929786 + …
0.58	{{0.41870608888964267 + 5.97395397039513*^-17*I, 0.13077262001931267 - 0.0021509233231376407*I, 0.028614240957793323 + 0.03207783552388012*I, 0.003734466935179203 - 0.018285551889302497*I, -0.023269236905372668 + 0.006364400897926237*I, 0.023516426663257067 - 0.0055357044124196555*I, 0.010148221329362694 - 0.019388747845268468*I}, {0.1307726200193127 + 0.002150923323137671*I, 0.22136723522271828 …
0.59	{{0.415766884704682 + 5.876375774871434*^-17*I, 0.12989027602741313 - 0.002137749651334357*I, 0.028223532154914355 + 0.03175410762088488*I, 0.003727596906610988 - 0.01809885267801336*I, -0.023079643188727045 + 0.006300482349146394*I, 0.02332319667799595 - 0.005477504892711232*I, 0.010100557072552616 - 0.019192752929849774*I}, {0.12989027602741307 + 0.0021377496513343888*I, 0.21983985205462026 + 3…
0.6	{{0.41285491513954903 + 5.865533753146579*^-17*I, 0.12901381596953249 - 0.0021233974997821045*I, 0.027836185611345043 + 0.03143353783030624*I, 0.0037206976286358155 - 0.01791378326392814*I, -0.022891409768572284 + 0.006237225089952043*I, 0.02313174593024738 - 0.0054201294083656495*I, 0.010053229676608835 - 0.018998592278889857*I}, {0.12901381596953249 + 0.002123397499782136*I, 0.21832998604103998…
0.61	{{0.4099703262808849 + 6.06069014419397*^-17*I, 0.1281432257323772 - 0.0021079074190729708*I, 0.02745222292333919 + 0.031116155714816608*I, 0.0037137604635782877 - 0.01773033701606062*I, -0.022704511308566266 + 0.006174613831662212*I, 0.022942077054972525 - 0.005363574205204423*I, 0.010006250870446895 - 0.018806264380368372*I}, {0.12814322573237716 + 0.0021079074190730016*I, 0.21683708153086054 +…
0.62	{{0.4071132100054871 + 6.08237418764368*^-17*I, 0.12727859298069433 - 0.0020914900736160426*I, 0.027071709296213626 + 0.03080193687380572*I, 0.0037067925804311454 - 0.01754851881693218*I, -0.022518940598467273 + 0.0061126526759215215*I, 0.022754210426600713 - 0.005307820243166045*I, 0.009959638552513915 - 0.01861576914530657*I}, {0.12727859298069433 + 0.0020914900736160747*I, 0.2153605954946164 +…
0.63	{{0.40428364219509966 + 5.963111948670274*^-17*I, 0.12642006888677476 - 0.002074417465332612*I, 0.026694680431965552 + 0.030490583058460457*I, 0.003699802463914296 - 0.017368445148623613*I, -0.022334699816386756 + 0.006051283822882306*I, 0.022568170937882378 - 0.0052528425935914926*I, 0.009913415853048635 - 0.01842712960808876*I}, {0.12642006888677473 + 0.002074417465332642*I, 0.21390005015761515…
0.64	{{0.4014816050274529 + 6.21247844834194*^-17*I, 0.12556790993788322 - 0.0020570362381415568*I, 0.02632093821276414 + 0.03018214340191667*I, 0.003692696139191042 - 0.01719015187519914*I, -0.022151816945981215 + 0.005990559676799938*I, 0.022383971133025968 - 0.005198616731502608*I, 0.009867582453167822 - 0.01824038388522726*I}, {0.12556790993788328 + 0.002057036238141591*I, 0.21245496527825594 + 3.…
0.65	{{0.3987068370684311 + 6.1257422745431*^-17*I, 0.12472236346321743 - 0.0020394401786231276*I, 0.025950647190203104 + 0.029876883474567132*I, 0.0036854842552102272 - 0.01701346999170482*I, -0.021970375985183657 + 0.0059305822654746035*I, 0.02220158156038644 - 0.005145074740537775*I, 0.009822113125208901 - 0.01805541767309357*I}, {0.12472236346321738 + 0.002039440178623163*I, 0.211025193105051 + 3.…
0.66	{{0.3959592337972917 + 6.071532165918825*^-17*I, 0.12388360335737983 - 0.0020218159162581403*I, 0.025583881426239137 + 0.029574433693801142*I, 0.00367827009507622 - 0.016838523152265562*I, -0.021790383374584766 + 0.005871263437680741*I, 0.022021000109009096 - 0.005092203605346802*I, 0.009777043562071597 - 0.017872264752627855*I}, {0.12388360335737982 + 0.002021815916258177*I, 0.20961045778986812 …
0.67	{{0.3932385960765296 + 5.843849709696869*^-17*I, 0.12305183892681706 - 0.002004308440649089*I, 0.02522048389581536 + 0.029274782666348694*I, 0.0036710045853032437 - 0.016665343680043604*I, -0.021611879846461356 + 0.005812606492165225*I, 0.02184221690152813 - 0.0050399798100638485*I, 0.00973237464383828 - 0.01769094627659131*I}, {0.12305183892681706 + 0.0020043084406491233*I, 0.2082104780400961 + …
0.68	{{0.3905446170640891 + 5.854691731421724*^-17*I, 0.12222722384237042 - 0.001986896903331653*I, 0.02486043249029367 + 0.02897823981370784*I, 0.0036636753000179457 - 0.016493778082119576*I, -0.02143491779687849 + 0.00575469045219227*I, 0.021665188100786964 - 0.004988374567423589*I, 0.009688083977142086 - 0.017511391853267867*I}, {0.12222722384237045 + 0.0019868969033316904*I, 0.20682513726990634 + …
0.6900000000000001	{{0.38787707517025843 + 5.637851296924623*^-17*I, 0.12140983185042113 - 0.0019695991734794294*I, 0.02450385967736496 + 0.02868456782924268*I, 0.0036563778129549353 - 0.016323880848099295*I, -0.02125950648056734 + 0.005697427897426383*I, 0.021489905264817328 - 0.004937364340423505*I, 0.009644196065567975 - 0.017333604235883374*I}, {0.12140983185042113 + 0.00196959917347947*I, 0.2054542586937649 + …
0.7000000000000001	{{0.38523570704867666 + 5.5294310796760726*^-17*I, 0.12059970703214917 - 0.001952336506206391*I, 0.02415078981687222 + 0.02839366947357591*I, 0.003649125900686347 - 0.016155648770404846*I, -0.021085672857517297 + 0.005640776763248947*I, 0.021316347800350716 - 0.004886927317859694*I, 0.009600708879756684 - 0.017157545089265105*I}, {0.12059970703214919 + 0.0019523365062064306*I, 0.2040977111553983 …
0.71	{{0.3826203071290366 + 5.388484797252957*^-17*I, 0.11979687833678995 - 0.0019351073412770202*I, 0.023801042166217597 + 0.02810574049811675*I, 0.003641889307968947 - 0.01598902541428492*I, -0.02091340635433115 + 0.0055847809789816285*I, 0.021144486711612932 - 0.0048370757563922775*I, 0.009557616437936681 - 0.016983216301360633*I}, {0.11979687833678994 + 0.0019351073412770539*I, 0.20275527664600304…
0.72	{{0.38003069313429305 + 5.887217796596289*^-17*I, 0.1190013385297453 - 0.0019179273983139782*I, 0.023454675002384875 + 0.02782051412527524*I, 0.0036347029538463544 - 0.015824089583100425*I, -0.020742703219492342 + 0.005529340987823915*I, 0.020974327792948638 - 0.004787786757743042*I, 0.009514935026358366 - 0.016810631295179207*I}, {0.11900133852974527 + 0.0019179273983140075*I, 0.2014267327658310…
0.73	{{0.3774665545546787 + 6.114900252818245*^-17*I, 0.11821308580160086 - 0.001900685453044948*I, 0.023111717982358424 + 0.02753828716880463*I, 0.0036275537493784286 - 0.015660675992350985*I, -0.020573588901051598 + 0.0054745350398578176*I, 0.02080583366250875 - 0.004739036284209192*I, 0.009472637453296991 - 0.01663969706190535*I}, {0.11821308580160093 + 0.001900685453044978*I, 0.20011200844790733 +…
0.74	{{0.3749278656414733 + 5.941427905220564*^-17*I, 0.11743208712562392 - 0.0018835645588824495*I, 0.022771982247520608 + 0.027258545608160125*I, 0.003620437770053191 - 0.01549901517585343*I, -0.0204060116931866 + 0.005420209610831037*I, 0.02063903073106527 - 0.004690845859275795*I, 0.009430761621010102 - 0.016470531480927336*I}, {0.1174320871256239 + 0.0018835645588824814*I, 0.19881069937296555 + 2…
0.75	{{0.372414270609256 + 5.399326818977812*^-17*I, 0.1166583525505713 - 0.0018664403978627387*I, 0.0224355979053966 + 0.026981675450993163*I, 0.0036133411102474457 - 0.015338886513746229*I, -0.020240017114638097 + 0.0053664661439135185*I, 0.020473878810951973 - 0.004643165113388014*I, 0.009389269585518162 - 0.01630300422825802*I}, {0.1166583525505713 + 0.0018664403978627749*I, 0.19752279852587795 + …
0.76	{{0.3699255770670802 + 5.334274688628682*^-17*I, 0.11589185246865949 - 0.0018493460111159146*I, 0.0221024881210205 + 0.02670773750936325*I, 0.0036062856828317892 - 0.015180261495518876*I, -0.020075577058912063 + 0.005313334737201119*I, 0.020310353248016434 - 0.004596008005761318*I, 0.009348163328186398 - 0.01613711490037753*I}, {0.11589185246865955 + 0.0018493460111159528*I, 0.19624812064008754 +…
0.77	{{0.3674616302216626 + 5.4969050145015075*^-17*I, 0.11513255318484068 - 0.0018323530009040584*I, 0.021772683129944317 + 0.02643636118581818*I, 0.0035993140876747647 - 0.015023272045379631*I, -0.01991267014818548 + 0.005260708030592859*I, 0.02014846237709407 - 0.004549362167145492*I, 0.009307465652560291 - 0.015972900966141807*I}, {0.11513255318484066 + 0.0018323530009041003*I, 0.19498643810304625…
0.78	{{0.3650221335640473 + 5.4860629927766524*^-17*I, 0.11438044460019166 - 0.0018153995635587894*I, 0.021446155443029826 + 0.02616778601514726*I, 0.0035923942882570585 - 0.014867786328844683*I, -0.019751316698593133 + 0.0052086569017196285*I, 0.019988171529158685 - 0.004503209624746244*I, 0.009267150064909458 - 0.015810288748816192*I}, {0.11438044460019167 + 0.001815399563558828*I, 0.193737673391076…
0.79	{{0.3626069047759195 + 5.5185890579512176*^-17*I, 0.11363549084420474 - 0.0017985169912657342*I, 0.021122864215413147 + 0.02590179289136598*I, 0.0035855257978653844 - 0.014713873678993001*I, -0.019591504988860083 + 0.005157117280175128*I, 0.019829477848825636 - 0.004457542703234007*I, 0.009227222852833183 - 0.015649289962645436*I}, {0.11363549084420475 + 0.0017985169912657704*I, 0.192501640028367…
0.8	{{0.36021578953110195 + 5.2366964931049864*^-17*I, 0.11289767440369723 - 0.001781816680625139*I, 0.020802632069973185 + 0.02563833833249718*I, 0.003578667418484536 - 0.01456156281575327*I, -0.019433213412055048 + 0.005106075750340472*I, 0.019672377060841868 - 0.004412370214564367*I, 0.009187686983806627 - 0.015489942894892349*I}, {0.1128976744036972 + 0.0017818166806251722*I, 0.19127807243294573 …
0.81	{{0.3578485042780249 + 5.149960319306146*^-17*I, 0.11216698236976191 - 0.0017652699814599787*I, 0.020485501941521152 + 0.025377562100659036*I, 0.0035718086978388944 - 0.014410747350613234*I, -0.01927646038063853 + 0.005055567108163167*I, 0.019516846125151012 - 0.004367664807177414*I, 0.009148524368596395 - 0.015332184427143087*I}, {0.11216698236976191 + 0.0017652699814600132*I, 0.1900668888238101…
0.8200000000000001	{{0.3555048073341 + 5.2692225582795515*^-17*I, 0.11144336302129838 - 0.0017488549558000528*I, 0.020171584681779303 + 0.025119402950584777*I, 0.0035650225294868365 - 0.014261396843571883*I, -0.019121231667568094 + 0.005005576776447723*I, 0.01936286582772309 - 0.004323418596040501*I, 0.009109742085549016 - 0.01517598131641229*I}, {0.11144336302129844 + 0.0017488549558000827*I, 0.18886800398889494 +…
0.8300000000000001	{{0.3531844450479936 + 5.2800645800044066*^-17*I, 0.11072677829944613 - 0.001732541154291346*I, 0.019860794783386884 + 0.024864004394920387*I, 0.0035583022333156872 - 0.014113450785734758*I, -0.01896751298910481 + 0.00495615795693194*I, 0.019210405545993445 - 0.004279636463994699*I, 0.009071330426294415 - 0.015021306625899438*I}, {0.11072677829944612 + 0.0017325411542913755*I, 0.18768131580196157…
0.84	{{0.35088724076075184 + 5.377642775528102*^-17*I, 0.11001716231900262 - 0.0017163597945929361*I, 0.019553168579948706 + 0.02461105569049211*I, 0.003551700291012698 - 0.013967015982684447*I, -0.018815275491506127 + 0.004907218968554372*I, 0.019059467767502086 - 0.004236312374943708*I, 0.0090333104225022 - 0.014868188717459279*I}, {0.1100171623190026 + 0.0017163597945929665*I, 0.1865066524547793 + …
0.85	{{0.34861295423674704 + 5.334274688628682*^-17*I, 0.10931447195425593 - 0.0017002733394662617*I, 0.01924860955752602 + 0.024360552134290118*I, 0.003545156669242394 - 0.013822072376976928*I, -0.018664529383138957 + 0.004858757388221555*I, 0.018910036986337673 - 0.004193432619206643*I, 0.008995664020427296 - 0.014716596852738646*I}, {0.10931447195425596 + 0.0017002733394662916*I, 0.1853438900575218…
0.86	{{0.346361363120475 + 5.2150124496552763*^-17*I, 0.10861865427821416 - 0.001684270360414051*I, 0.018947070043781346 + 0.024112561078815677*I, 0.0035386559122588643 - 0.01367857134893174*I, -0.018515267142443607 + 0.0048107878297080865*I, 0.018762094030406327 - 0.004150990700944345*I, 0.008958380505962147 - 0.01456650601709204*I}, {0.10861865427821416 + 0.001684270360414081*I, 0.1841929062325974 +…
0.87	{{0.34413232458027776 + 5.160802341031001*^-17*I, 0.10792966025577086 - 0.0016684539245672692*I, 0.018648416655488373 + 0.02386696033925285*I, 0.003532176173152132 - 0.013536561703476746*I, -0.018367460511066077 + 0.0047632750864233546*I, 0.018615640120613227 - 0.00410899556150045*I, 0.008921467934815283 - 0.014417955787431642*I}, {0.10792966025577086 + 0.0016684539245673006*I, 0.1830534573047389…
0.88	{{0.3419255725497224 + 5.0415401020575956*^-17*I, 0.10724744934629395 - 0.0016527923705633002*I, 0.018352704745786937 + 0.02362386385121842*I, 0.0035257236694018626 - 0.013395948392737757*I, -0.018221115654822442 + 0.004716249232884788*I, 0.018470653085706498 - 0.004067426873096983*I, 0.008884912893599745 - 0.014270889105201412*I}, {0.10724744934629395 + 0.0016527923705633317*I, 0.181925481847816…
0.89	{{0.33974088352534665 + 5.014435047745458*^-17*I, 0.10657196498591902 - 0.0016372793969100564*I, 0.01805998281292783 + 0.02338319536230704*I, 0.0035193336847113683 - 0.013256724777416386*I, -0.018076219589149057 + 0.004669694173508334*I, 0.01832711929626208 - 0.004026274924234906*I, 0.008848718245198268 - 0.01412528506102141*I}, {0.10657196498591906 + 0.0016372793969100792*I, 0.1808088770751318 +…
0.9	{{0.33757801080126754 + 4.830120678422922*^-17*I, 0.10590315100863262 - 0.001621884367739512*I, 0.017770224798361302 + 0.023145049218363113*I, 0.003513019918448019 - 0.013118833410172758*I, -0.017932757271200892 + 0.0046236454771424376*I, 0.01818501171949286 - 0.003985541151143476*I, 0.008812877296433652 - 0.013981112316871765*I}, {0.10590315100863264 + 0.001621884367739539*I, 0.17970356606481108…
0.91	{{0.3354367734918067 + 4.8030156241107846*^-17*I, 0.10524094458731142 - 0.0016066174738594455*I, 0.017483367730672147 + 0.02290930652377732*I, 0.0035067881242489543 - 0.012982315236997012*I, -0.01779070368474606 + 0.004578074734634791*I, 0.018044318005565014 - 0.003945229341928752*I, 0.008777394523111767 - 0.01383838169996056*I}, {0.10524094458731137 + 0.0016066174738594752*I, 0.17860940822912735…
0.92	{{0.333316939116889 + 4.819278656698067*^-17*I, 0.10458528446132968 - 0.0015914632565961872*I, 0.017199433517647838 + 0.022675910174640695*I, 0.003500646835112267 - 0.012847164047145747*I, -0.017650053435397377 + 0.004532960842576839*I, 0.01790502975248353 - 0.0039053254053228697*I, 0.008742268105188281 - 0.01369707238537952*I}, {0.1045852844613297 + 0.001591463256596216*I, 0.1775262989125796 + 2…
0.93	{{0.33121835729799975 + 4.721700461174372*^-17*I, 0.10393611633124329 - 0.001576471519617485*I, 0.016918275917835568 + 0.02244468592264979*I, 0.0034945463809619723 - 0.01271344720025145*I, -0.017510791000282615 + 0.004488255182373506*I, 0.017767145721770815 - 0.0038658307552663952*I, 0.008707497085201257 - 0.013557210229349569*I}, {0.1039361163312433 + 0.0015764715196175164*I, 0.1764540387201479 …
0.9400000000000001	{{0.3291407521866008 + 4.450649918052996*^-17*I, 0.10329338835305353 - 0.0015615740582373132*I, 0.01663994207836069 + 0.022215852437190722*I, 0.003488486271617224 - 0.012581028475885629*I, -0.017372924579922396 + 0.004444014495375941*I, 0.01763063558385168 - 0.003826726917630546*I, 0.008673059954049392 - 0.013418721224471405*I}, {0.10329338835305352 + 0.0015615740582373464*I, 0.1753926077255538 +…
0.9500000000000001	{{0.3270840025005755 + 4.672911363412524*^-17*I, 0.10265703963999603 - 0.0015468713152895167*I, 0.016364326602374284 + 0.02198919661802703*I, 0.003482469300870698 - 0.012449993902761981*I, -0.017236417371780575 + 0.004400184914456456*I, 0.017495503009874843 - 0.0037880271775661426*I, 0.008638972373463163 - 0.01328165548039236*I}, {0.10265703963999599 + 0.0015468713152895462*I, 0.17434177574290885…
0.96	{{0.3250477983820261 + 4.6566483308252415*^-17*I, 0.1020270332987046 - 0.0015322735939847572*I, 0.01609146811348882 + 0.021765016604979433*I, 0.003476481044856969 - 0.012320182449766133*I, -0.01710128573094624 + 0.004356851737414091*I, 0.01736171238114247 - 0.0037497087723909334*I, 0.008605206319923862 - 0.013145924891236425*I}, {0.10202703329870455 + 0.0015322735939847854*I, 0.17330155973357586 …
0.97	{{0.32303203110786555 + 4.466912950640278*^-17*I, 0.10140328728343569 - 0.0015178645330308745*I, 0.015821355532172687 + 0.02154291655875685*I, 0.003470573224189622 - 0.012191728919120504*I, -0.016967487984925936 + 0.004313906745091084*I, 0.017229273797618166 - 0.0037117814289949463*I, 0.00857179008641543 - 0.01301158072728617*I}, {0.10140328728343567 + 0.0015178645330309068*I, 0.17227174460581707…
0.98	{{0.32103642205096883 + 4.4181238528784306*^-17*I, 0.10078576533709753 - 0.0015035792681466812*I, 0.015553919642053219 + 0.0213232251678832*I, 0.003464707023680471 - 0.012064487971711835*I, -0.016835028685380844 + 0.004271447890577597*I, 0.017098149884135088 - 0.0036742382572234125*I, 0.008538696484400568 - 0.012878559000178012*I}, {0.10078576533709752 + 0.0015035792681467141*I, 0.171252306361603…
0.99	{{0.31906079232649714 + 4.380176776841438*^-17*I, 0.10017438829073963 - 0.00148942400711502*I, 0.015289260611158303 + 0.021105697431442926*I, 0.0034589572084927217 - 0.01193852753748767*I, -0.016703878641223156 + 0.004229406214000534*I, 0.016968337453702236 - 0.0036370727375979205*I, 0.008505943674519022 - 0.01274686876931534*I}, {0.10017438829073966 + 0.0014894240071150523*I, 0.17024314358671028…
1.	{{0.3171049769925417 + 4.212125440106185*^-17*I, 0.09956911147159772 - 0.0014754261518604597*I, 0.015027193732887361 + 0.020890219134568424*I, 0.0034532413030257 - 0.011813896483102559*I, -0.016574035344996577 + 0.004187753473102577*I, 0.016839833810108742 - 0.003600282296486536*I, 0.008473521518963833 - 0.012616523037745825*I}, {0.0995691114715977 + 0.0014754261518604905*I, 0.16924407307868722 +…
1.01	{{0.31516868493604505 + 4.141652298894627*^-17*I, 0.0989698777692009 - 0.001461495093769462*I, 0.014767800140883787 + 0.02067708572421198*I, 0.003447576370164221 - 0.01169042315663441*I, -0.016445506551075916 + 0.004146566782729454*I, 0.01671260304095263 - 0.0035638496740975135*I, 0.008441407328971692 - 0.012487434311984187*I}, {0.09896987776920092 + 0.0014614950937694895*I, 0.1682551188862082 + …
1.02	{{0.31325186780260655 + 3.859759734048396*^-17*I, 0.0983766064945077 - 0.0014477544522232197*I, 0.01451095120841656 + 0.020465839824683803*I, 0.0034419782700948172 - 0.011568298425745926*I, -0.016318238919067432 + 0.004105725471532573*I, 0.01658666037802894 - 0.0035278000356144677*I, 0.008409631175580653 - 0.012359692130669554*I}, {0.09837660649450772 + 0.001447754452223249*I, 0.1672760137442604 …
1.03	{{0.31135420552765153 + 3.968179951296946*^-17*I, 0.0977892634806642 - 0.001434094580530361*I, 0.014256712922314717 + 0.020256911093090673*I, 0.0034364299963322723 - 0.011447308761016224*I, -0.01619225493978872 + 0.004065343717707263*I, 0.016461966947095976 - 0.003492103674994228*I, 0.00837815919772264 - 0.012233189670445505*I}, {0.0977892634806642 + 0.0014340945805303878*I, 0.1663068057236975 + …
1.04	{{0.30947558971738875 + 4.1362312880321994*^-17*I, 0.09720777316313178 - 0.001420583856946693*I, 0.014005021774305348 + 0.020049987308746096*I, 0.0034309552994932144 - 0.011327571736278085*I, -0.016067516351149107 + 0.004025343830796213*I, 0.016338526929449777 - 0.0034567745997233796*I, 0.008347010296659962 - 0.01210797469578368*I}, {0.0972077731631318 + 0.001420583856946717*I, 0.1653473048267955…
1.05	{{0.3076157981551247 + 4.098284211995207*^-17*I, 0.09663209221528359 - 0.0014071956209715914*I, 0.013755865367653115 + 0.019845076474470744*I, 0.0034255244567724715 - 0.011209054275783326*I, -0.015944031793993986 + 0.003985724646936563*I, 0.01621632993124446 - 0.0034217921736135718*I, 0.008316171671430249 - 0.011984011296056054*I}, {0.09663209221528359 + 0.0014071956209716155*I, 0.164397437106324…
1.06	{{0.3057746528134029 + 4.0440741033709315*^-17*I, 0.09606216778233734 - 0.0013939466585672*I, 0.013509135007725513 + 0.01964230302485145*I, 0.0034201189335118657 - 0.011091706725241866*I, -0.015821780464194926 + 0.003946528033207017*I, 0.016095352832893782 - 0.0033871663577493788*I, 0.008285633857399282 - 0.011861293257445019*I}, {0.09606216778233732 + 0.0013939466585672223*I, 0.16345708699778733…
1.07	{{0.30395194858656943 + 4.092863201132779*^-17*I, 0.09549794289982673 - 0.0013808094823715943*I, 0.013264914912214197 + 0.01944155822775671*I, 0.0034147655775553405 - 0.010975524416251515*I, -0.015700761103415117 + 0.003907720344879612*I, 0.015975587803152388 - 0.0033528786176860942*I, 0.008255396929695936 - 0.011739789998496914*I}, {0.09549794289982674 + 0.0013808094823716166*I, 0.16252620049012…
1.08	{{0.30214755309432484 + 4.0115480381963664*^-17*I, 0.0949393624251315 - 0.0013678500811797544*I, 0.013023090441204647 + 0.019242771153110592*I, 0.003409457330513839 - 0.010860539249218135*I, -0.01558094374364106 + 0.0038692892437335764*I, 0.015857028379561544 - 0.0033189436699208297*I, 0.008225467135206218 - 0.01161953069906697*I}, {0.0949393624251315 + 0.0013678500811797763*I, 0.1616045982777753…
1.09	{{0.30036120743434813 + 4.0223900599212215*^-17*I, 0.09438637530575844 - 0.0013549864167891322*I, 0.012783745871061052 + 0.01904606658409964*I, 0.0034042082827896924 - 0.010746652835930253*I, -0.015462336822485948 + 0.003831265656684228*I, 0.015739650737267186 - 0.003285340505514509*I, 0.008195829627504307 - 0.011500445872667672*I}, {0.09438637530575847 + 0.0013549864167891547*I, 0.16069229638198…
1.1	{{0.29859278677234685 + 3.6483403104137224*^-17*I, 0.09383892218743822 - 0.0013422768115405725*I, 0.012546781859997998 + 0.018851296424748913*I, 0.003399018749088335 - 0.010633929902893245*I, -0.015344908433532516 + 0.0037936163771447734*I, 0.015623452178791528 - 0.0032520811700410216*I, 0.00816649443576507 - 0.011382570889469508*I}, {0.0938389221874382 + 0.0013422768115405955*I, 0.15978912126739…
1.11	{{0.2968421167285842 + 3.979021973021801*^-17*I, 0.09329695135591451 - 0.0013297226536491107*I, 0.012312180517653518 + 0.018658396601549717*I, 0.0033938824861966905 - 0.010522372668049503*I, -0.015228650945246981 + 0.0037563213259001393*I, 0.01550842476614659 - 0.003219157456498664*I, 0.00813745904951041 - 0.011265895065680142*I}, {0.09329695135591448 + 0.001329722653649126*I, 0.15889497312801767…
1.12	{{0.2951089346872757 + 4.152494320619482*^-17*I, 0.09276042024627133 - 0.0013172434899618236*I, 0.012079957979614924 + 0.018467616614529128*I, 0.003388785537174399 - 0.010411852276784777*I, -0.015113573592966174 + 0.003719449997978211*I, 0.015394537991623592 - 0.0031865535353320104*I, 0.00810870034099648 - 0.011150349130719439*I}, {0.09276042024627133 + 0.0013172434899618411*I, 0.1580098675051558…
1.1300000000000001	{{0.29339317017145344 + 4.027811070783649*^-17*I, 0.09222925130923006 - 0.00130492887378823*I, 0.011850044021841248 + 0.01827860519247917*I, 0.003383757296648405 - 0.010302501934136135*I, -0.014999633387473503 + 0.0036829104169480735*I, 0.015281800666916156 - 0.0031542866537123382*I, 0.008080242293319835 - 0.011035993383306247*I}, {0.09222925130923004 + 0.0013049288737882491*I, 0.1571335876775193…
1.1400000000000001	{{0.2916945681354081 + 3.962758940434519*^-17*I, 0.09170340681020457 - 0.0012927017871991074*I, 0.01162246932308252 + 0.018091578743474064*I, 0.003378778544029737 - 0.010194205287223914*I, -0.014886843814404053 + 0.0036467585813097303*I, 0.01517018735614654 - 0.0031223348493083516*I, 0.00805206262654247 - 0.01092275995622165*I}, {0.09170340681020459 + 0.0012927017871991273*I, 0.15626614347824722 …
1.1500000000000001	{{0.29001302928683453 + 3.957337929572091*^-17*I, 0.09118282258392559 - 0.001280625653856002*I, 0.01139714209467249 + 0.017906325736741304*I, 0.003373852609052756 - 0.010087044207265538*I, -0.01477517323457279 + 0.0036109428227458417*I, 0.0150596983037241 - 0.0030907115337423198*I, 0.008024172809537048 - 0.010810687851659092*I}, {0.09118282258392557 + 0.001280625653856023*I, 0.15540735654127544 +…
1.16	{{0.2883483082776263 + 3.9519169187096637*^-17*I, 0.09066745619944093 - 0.0012686302860606686*I, 0.01117411213087075 + 0.017723034803580277*I, 0.0033689740044038387 - 0.009980906847895828*I, -0.01466463214192059 + 0.0035755107848526634*I, 0.014950310052659543 - 0.003059396215536429*I, 0.007996554125934939 - 0.01069971137363059*I}, {0.09066745619944092 + 0.0012686302860606927*I, 0.1545572339318109…
1.17	{{0.2867003137277124 + 3.767602549387128*^-17*I, 0.0901572429135726 - 0.0012567820479432515*I, 0.010953290209082488 + 0.01754147700493535*I, 0.0033641512402405576 - 0.009875883243602421*I, -0.01455518658307574 + 0.0035404074225203353*I, 0.014842023500347058 - 0.003028403853693862*I, 0.007969220037391747 - 0.010589873069081258*I}, {0.0901572429135726 + 0.0012567820479432784*I, 0.15371559604889806 …
1.18	{{0.2850688033129824 + 3.821812658011403*^-17*I, 0.08965214309880816 - 0.0012450122924777258*I, 0.010734719434967706 + 0.01736184297484057*I, 0.0033593745045997023 - 0.009771863128455335*I, -0.014446847973403492 + 0.003505680492382793*I, 0.014734816026758902 - 0.00299771341700334*I, 0.007942151525998274 - 0.010481108159823624*I}, {0.08965214309880817 + 0.001245012292477755*I, 0.1528824495375276 +…
1.19	{{0.2834536905999264 + 3.821812658011403*^-17*I, 0.08915209196407611 - 0.001233387651462097*I, 0.01051831503967249 + 0.01718389757134333*I, 0.00335465596561708 - 0.009668938688235628*I, -0.01433958141255339 + 0.003471273725433947*I, 0.014628688525053302 - 0.002967340786676684*I, 0.00791536290799785 - 0.010373460350652718*I}, {0.08915209196407613 + 0.001233387651462123*I, 0.15205761780281907 + 1.9…
1.2	{{0.2818547557959268 + 3.8163916471489756*^-17*I, 0.08865705033443572 - 0.0012218626284949648*I, 0.010304101390683922 + 0.017007827337297315*I, 0.0033499909167732695 - 0.009567009141854866*I, -0.01423339041168347 + 0.0034372344564649435*I, 0.014523619361309914 - 0.002937271619886547*I, 0.007888839363539981 - 0.010266878607352453*I}, {0.08865705033443569 + 0.0012218626284949915*I, 0.15124108578036…
1.21	{{0.2802718362987644 + 3.5778671692021646*^-17*I, 0.08816696719502626 - 0.001210432795993686*I, 0.010092052878926469 + 0.01683354339871629*I, 0.003345371810891502 - 0.009466091664203502*I, -0.01412826785015294 + 0.0034035420390649686*I, 0.014419602362827228 - 0.002907499483906045*I, 0.00786257852062847 - 0.010161355193429077*I}, {0.0881669671950262 + 0.001210432795993711*I, 0.1504327645843493 + 2…
1.22	{{0.27870480684689053 + 3.5887091909270197*^-17*I, 0.08768178001874463 - 0.0011991082866299207*I, 0.009882154799129456 + 0.016660893632977916*I, 0.00334081513943597 - 0.00936622792592209*I, -0.014024193275224927 + 0.0033701564336413195*I, 0.014316631435648302 - 0.0028780268084932217*I, 0.00783658586075938 - 0.010056897515207382*I}, {0.0876817800187446 + 0.0011991082866299478*I, 0.1496325521187569…
1.23	{{0.2771534967862763 + 3.61039323437673*^-17*I, 0.08720145917325185 - 0.001187909681263569*I, 0.009674299794529065 + 0.016490037492577388*I, 0.003336278064763721 - 0.00926735544682834*I, -0.013921161896226565 + 0.0033371224689802614*I, 0.014214691963277478 - 0.00284885294855171*I, 0.007810848997407933 - 0.0099534923645755*I}, {0.08720145917325187 + 0.0011879096812635937*I, 0.1488403455303779 + 2.…
1.24	{{0.2756177729873389 + 3.5236570605778894*^-17*I, 0.08672595480849968 - 0.0011768602120643338*I, 0.009468491884451652 + 0.016320837714130912*I, 0.003331773278322777 - 0.009169503954079776*I, -0.013819159789204396 + 0.0033044034017339985*I, 0.014113781072473814 - 0.0028199744939273806*I, 0.0077853725862780995 - 0.009851143539624536*I}, {0.08672595480849966 + 0.001176860212064356*I, 0.1480560409495…
1.25	{{0.27409742953782096 + 3.436920886779049*^-17*I, 0.08625522870360948 - 0.0011659208974418877*I, 0.009264757716625178 + 0.016153406150593203*I, 0.0033272995507686175 - 0.009072597913297158*I, -0.013718190893427755 + 0.0032720288322317247*I, 0.014013880843122025 - 0.0027913773950841354*I, 0.0077601448670900275 - 0.009749805748611532*I}, {0.08625522870360948 + 0.0011659208974419103*I, 0.14727961703…
1.26	{{0.2725923475506177 + 3.5778671692021646*^-17*I, 0.08578923227788463 - 0.0011551205968311736*I, 0.009063053659675751 + 0.01598754218143935*I, 0.0033228542565200787 - 0.008976704190955202*I, -0.01361824061486224 + 0.0032399490732293507*I, 0.013914991736630699 - 0.0027630606907146312*I, 0.007735171639090502 - 0.009649495742187313*I}, {0.08578923227788468 + 0.001155120596831193*I, 0.146510942208565…
1.27	{{0.27110230607442803 + 3.561604136614882*^-17*I, 0.08532791999497057 - 0.001144403847277748*I, 0.008863384564844095 + 0.01582356612791557*I, 0.0033184502616745806 - 0.008881672845221357*I, -0.013519301997642527 + 0.0032082519007855218*I, 0.013817079566545553 - 0.002735025290280686*I, 0.007710437019994882 - 0.009550156446578358*I}, {0.08532791999497054 + 0.0011444038472777692*I, 0.145750030924856…
1.28	{{0.26962724645835395 + 3.5887091909270197*^-17*I, 0.08487122831452816 - 0.0011338313886502457*I, 0.008665722718021185 + 0.01566104733903965*I, 0.003314117191643848 - 0.008787671466243043*I, -0.013421341228979613 + 0.003176827306830264*I, 0.01372015645049429 - 0.002707278130672409*I, 0.007685964672864043 - 0.00945184544730943*I}, {0.08487122831452813 + 0.001133831388650266*I, 0.14499670554296498 …
1.29	{{0.26816692905337774 + 3.2634485391813683*^-17*I, 0.08441911915640483 - 0.0011233199902642346*I, 0.008470093560038628 + 0.015500275472805239*I, 0.0033098381777640767 - 0.008694551996019102*I, -0.013324371510010768 + 0.0031457457844873073*I, 0.013624196384421288 - 0.002679803272797495*I, 0.007661732118003428 - 0.009354488406634017*I}, {0.08441911915640482 + 0.0011233199902642567*I, 0.144250998336…
1.3	{{0.2667212575602259 + 3.382710778154774*^-17*I, 0.0839715339041957 - 0.001112903937934922*I, 0.008276433201292357 + 0.015341074848517617*I, 0.0033056181010838936 - 0.008602387133688338*I, -0.013228366510760826 + 0.003114966387881887*I, 0.013529197880591334 - 0.0026526081249394684*I, 0.007637747322081709 - 0.009258114423278736*I}, {0.0839715339041957 + 0.001112903937934944*I, 0.143512770337812 + …
1.31	{{0.26529010848210693 + 3.426078865054194*^-17*I, 0.08352842523345393 - 0.0011026022061635873*I, 0.008084688823903936 + 0.015183382977112534*I, 0.0033014443816584286 - 0.008511190030233958*I, -0.013133314289001118 + 0.003084472096752603*I, 0.01343515567649435 - 0.0026256929286187607*I, 0.007614009142248232 - 0.009162726590876287*I}, {0.08352842523345388 + 0.0011026022061636088*I, 0.14278191623014…
1.32	{{0.26387327936034527 + 3.436920886779049*^-17*I, 0.08308975568543692 - 0.0010923683507063668*I, 0.007894896600704587 + 0.015027404802315887*I, 0.003297315501250314 - 0.00842085272738818*I, -0.0130392192126505 + 0.0030543134776237087*I, 0.013342048958361757 - 0.002599043110248075*I, 0.00759050243054384 - 0.009068272418592139*I}, {0.08308975568543689 + 0.0010923683507063889*I, 0.1420584352114055 +…
1.33	{{0.26247067336917573 + 3.333921680392926*^-17*I, 0.08265546822299791 - 0.0010822326315547887*I, 0.007707036616566763 + 0.014872896460547262*I, 0.0032932482576509686 - 0.008331457619325985*I, -0.012946060167046292 + 0.0030244318217494915*I, 0.01324987992251237 - 0.002572662793100766*I, 0.007567237783822966 - 0.00897477486922703*I}, {0.08265546822299788 + 0.0010822326315548109*I, 0.141342206629105…
1.34	{{0.26108213948158954 + 3.3176586478056436*^-17*I, 0.082225535697132 - 0.0010721941266732655*I, 0.007521004536452174 + 0.014719939676027775*I, 0.0032891888010807375 - 0.008242972697521708*I, -0.012853838463411881 + 0.002994850476012521*I, 0.013158636397343496 - 0.00254654576622417*I, 0.007544200377163892 - 0.008882219554113021*I}, {0.08222553569713194 + 0.0010721941266732865*I, 0.1406331502102742…
1.35	{{0.2597075529106553 + 3.312237636943216*^-17*I, 0.08179991104403217 - 0.001062282980354375*I, 0.007336806977141279 + 0.014568519601164828*I, 0.00328516065898321 - 0.008155377934986673*I, -0.012762538274642831 + 0.002965565705809812*I, 0.013068310015819862 - 0.0025206940446620128*I, 0.0075213936284356684 - 0.008790602557865922*I}, {0.08179991104403218 + 0.0010622829803543954*I, 0.1399311714530675…
1.36	{{0.2583467324720191 + 3.252606517456513*^-17*I, 0.08137856233905284 - 0.0010524677161388414*I, 0.007154464101573725 + 0.014418687833191326*I, 0.0032811576560133737 - 0.008068627830569722*I, -0.012672164190785505 + 0.0029365910347430076*I, 0.012978888390249103 - 0.002495093556069933*I, 0.0074988084497039685 - 0.008699888981964365*I}, {0.08137856233905284 + 0.001052467716138863*I, 0.13923624563662…
1.37	{{0.25699958546890905 + 3.2634485391813683*^-17*I, 0.08096144392463117 - 0.0010427882490299668*I, 0.006973925954647492 + 0.014270270570342488*I, 0.003277187479559244 - 0.007982784516337488*I, -0.0125826945132207 + 0.0029078862019082047*I, 0.01289036996141231 - 0.0024697508091001226*I, 0.007476453310020718 - 0.008610102642060897*I}, {0.08096144392463114 + 0.0010427882490299891*I, 0.138548246431303…
1.3800000000000001	{{0.2556659186484257 + 3.198396408832238*^-17*I, 0.08054850915151722 - 0.001033178658410545*I, 0.006795266362069032 + 0.014123399229845554*I, 0.0032732785809845327 - 0.007897760870561474*I, -0.01249412754796334 + 0.002879483348933529*I, 0.012802732637503459 - 0.0024446566655384324*I, 0.007454319794950781 - 0.00852119215582808*I}, {0.0805485091515172 + 0.0010331786584105655*I, 0.13786720034992722 …
1.3900000000000001	{{0.25434562529290944 + 3.187554387107383*^-17*I, 0.08013971384727829 - 0.001023670768975651*I, 0.0066183975125292905 + 0.013978030607741398*I, 0.0032694250697250515 - 0.007813581889482654*I, -0.012406441394962718 + 0.0028513771403782806*I, 0.01271597032057046 - 0.002419821007660085*I, 0.0074324116379679405 - 0.00843317615618563*I}, {0.08013971384727826 + 0.0010236707689756726*I, 0.13719298581108…
1.4000000000000001	{{0.25303858038924937 + 3.247185506594086*^-17*I, 0.07973501262771142 - 0.0010142590698320204*I, 0.006443312041720894 + 0.013834060888330555*I, 0.0032656266237271513 - 0.007730273771545055*I, -0.012319627087262322 + 0.0028235387826229226*I, 0.012630079429917066 - 0.002395238774575521*I, 0.007410729406901098 - 0.008346052773600243*I}, {0.07973501262771142 + 0.001014259069832043*I, 0.13652553054729…
1.41	{{0.25174463475287273 + 3.2255014631443757*^-17*I, 0.07933437530328631 - 0.001004926322009415*I, 0.006269958692851629 + 0.0136914952601454*I, 0.0032618385491691394 - 0.007647821276475801*I, -0.012233692529124502 + 0.002795965370297866*I, 0.012545054066883837 - 0.0023708951420574973*I, 0.0073892603525246145 - 0.00825980120576476*I}, {0.07933437530328628 + 0.0010049263220094362*I, 0.135864771451602…
1.42	{{0.25046366826704153 + 3.220080452281948*^-17*I, 0.07893775524073873 - 0.000995696811685643*I, 0.006098317257996228 + 0.013550431764847095*I, 0.003258081365215472 - 0.007566171323068161*I, -0.012148617965390573 + 0.002768686028434618*I, 0.012460878010189415 - 0.002346798670138151*I, 0.007368003739375852 - 0.008174414957328516*I}, {0.0789377552407387 + 0.0009956968116856633*I, 0.13521062723117935…
1.43	{{0.2491955458719345 + 3.2038174196946656*^-17*I, 0.07854510961664199 - 0.0009865567815683504*I, 0.005928436896147096 + 0.013410729736219354*I, 0.0032543720665145505 - 0.007485350718611322*I, -0.012064399282833461 + 0.0027416630604794783*I, 0.012377549816378825 - 0.0023229391080092465*I, 0.007346962565473099 - 0.008089882390369669*I}, {0.07854510961664204 + 0.0009865567815683695*I, 0.134563048373…
1.44	{{0.24794014060826886 + 3.2038174196946656*^-17*I, 0.07815640701824056 - 0.000977519048105618*I, 0.005760203725293852 + 0.013272501473360234*I, 0.00325067795961014 - 0.007405323367554475*I, -0.011981024902689881 + 0.002714932258563235*I, 0.012295054192960994 - 0.0022993226892494834*I, 0.0073261275881436804 - 0.00800619996223403*I}, {0.07815640701824059 + 0.0009775190481056378*I, 0.133921950408505…
1.45	{{0.24669733438605973 + 3.480288973678469*^-17*I, 0.07777160902346564 - 0.0009685860548604502*I, 0.005593650769221141 + 0.01313560246322491*I, 0.0032470110442799098 - 0.007326120925883266*I, -0.011898489940361976 + 0.0026884546025116108*I, 0.012213390214723802 - 0.0022759384634243687*I, 0.007305501684966066 - 0.007923363610416213*I}, {0.07777160902346562 + 0.000968586054860467*I, 0.13328726117150…
1.46	{{0.24546700129570292 + 3.6700243538634325*^-17*I, 0.07739066999701305 - 0.0009597583700629802*I, 0.005428771227774538 + 0.013000052390262185*I, 0.00324338850387218 - 0.0072477152531235265*I, -0.011816780625689204 + 0.0026622376899293767*I, 0.012132545386540124 - 0.002252791797000278*I, 0.007285085092722418 - 0.007841361884551779*I}, {0.07739066999701304 + 0.0009597583700629972*I, 0.1326589226877…
1.47	{{0.2442489664876397 + 3.518236049715462*^-17*I, 0.07701355605380693 - 0.0009509932245052554*I, 0.005265595900751464 + 0.012866005007102842*I, 0.003239817720152788 - 0.007170029412550037*I, -0.01173589568274185 + 0.002636318575375573*I, 0.01205250250085305 - 0.0022298728890532975*I, 0.007264869061513585 - 0.00776015577131252*I}, {0.07701355605380694 + 0.0009509932245052753*I, 0.1320369358706149 +…
1.48	{{0.24304316061688655 + 3.301395615218361*^-17*I, 0.07664021178063239 - 0.0009423183427984294*I, 0.005104090395753985 + 0.012733206222092614*I, 0.003236320355059663 - 0.007093160592584458*I, -0.011655808134566495 + 0.0026106392828225866*I, 0.011973263252157047 - 0.002207192207884557*I, 0.007244866744376466 - 0.007679778102840474*I}, {0.07664021178063239 + 0.0009423183427984517*I, 0.13142118512997…
1.49	{{0.24184944092754254 + 3.1604493327952454*^-17*I, 0.07627061564733463 - 0.0009337231560079635*I, 0.004944170110019168 + 0.012601728833968418*I, 0.003232837293810494 - 0.007017076702856014*I, -0.011576527292066692 + 0.0025852135214964344*I, 0.011894821051076731 - 0.0021847364407727022*I, 0.007225062943147731 - 0.007600208924371914*I}, {0.07627061564733464 + 0.0009337231560079869*I, 0.130811602001…
1.5	{{0.2406676945872358 + 3.06287113727155*^-17*I, 0.07590472775759026 - 0.0009252181361597674*I, 0.004785826497302437 + 0.0124715667264009*I, 0.003229372618862984 - 0.006941761669663999*I, -0.011498043798073362 + 0.0025600392158699587*I, 0.011817167403769395 - 0.0021625038095864605*I, 0.007205455569376752 - 0.0075214408815789694*I}, {0.0759047277575903 + 0.0009252181361597911*I, 0.13020811807786511…
1.51	{{0.23949778496309568 + 3.01950305037213*^-17*I, 0.0755425044488931 - 0.0009167788457098953*I, 0.004629099617052988 + 0.012342720743008411*I, 0.0032259460679242976 - 0.006867188271131451*I, -0.011420351872487139 + 0.0025351172227617144*I, 0.011740290727762002 - 0.0021404892636747966*I, 0.007186042085616139 - 0.007443450906880374*I}, {0.07554250444889309 + 0.000916778845709918*I, 0.129610709432464…
1.52	{{0.23833961291964095 + 3.01950305037213*^-17*I, 0.07518390608663818 - 0.0009084199599002029*I, 0.004473949542575766 + 0.012215156691538272*I, 0.0032225611321712345 - 0.006793366452572728*I, -0.011343435787145514 + 0.0025104430922222574*I, 0.011664183434088602 - 0.002118697974050471*I, 0.007166824067546599 - 0.0073662443076220555*I}, {0.07518390608663818 + 0.0009084199599002249*I, 0.1290192929197…
1.53	{{0.23719306937115758 + 2.981555974335137*^-17*I, 0.0748288956518175 - 0.0009001507526955071*I, 0.004320355323051443 + 0.01208886809148295*I, 0.003219222887865241 - 0.006720290538545128*I, -0.011267282851707775 + 0.00248601726545767*I, 0.011588837861235692 - 0.002097131867162034*I, 0.0071478018812313965 - 0.007289819344618923*I}, {0.0748288956518175 + 0.0009001507526955291*I, 0.12843379980898614 …
1.54	{{0.2360580189016154 + 3.043897599253054*^-17*I, 0.07447745096381565 - 0.0008919654005033795*I, 0.004168274669551821 + 0.011963867234349205*I, 0.003215895617729287 - 0.006647943780010332*I, -0.0111918995200118 + 0.002461840118991012*I, 0.011514250220323421 - 0.002075778421006253*I, 0.007128966288503422 - 0.0072141586153093434*I}, {0.07447745096381565 + 0.0008919654005033997*I, 0.127854170485214 +…
1.55	{{0.23493436769895304 + 3.049318610115481*^-17*I, 0.07412953174869334 - 0.0008838838732888811*I, 0.004017704103964528 + 0.01184008715318723*I, 0.0032125978970980454 - 0.006576337693414563*I, -0.011117269753518162 + 0.002437897610220447*I, 0.011440413830597861 - 0.0020546401165605598*I, 0.007110321204513279 - 0.0071392663211342555*I}, {0.07412953174869334 + 0.0008838838732889004*I, 0.1272803281664…
1.56	{{0.23382195543865247 + 2.9788454689039234*^-17*I, 0.07378510127820993 - 0.0008758572687166821*I, 0.0038687132248344754 + 0.01171756978212391*I, 0.003209348163764985 - 0.00650542361717861*I, -0.011043396429990268 + 0.002414196779847296*I, 0.011367316626314516 - 0.0020337045813177738*I, 0.007091861301481615 - 0.007065103335010258*I}, {0.07378510127820997 + 0.0008758572687166997*I, 0.12671228652745…
1.57	{{0.23272071401618094 + 3.0140820395097023*^-17*I, 0.0734441228781282 - 0.0008679189219475831*I, 0.003721148747285802 + 0.011596307989875963*I, 0.0032061151858960605 - 0.006435220730437603*I, -0.01097025911185643 + 0.002390746960269559*I, 0.011294948141768077 - 0.00201298891761252*I, 0.007073584195845099 - 0.006991692038516202*I}, {0.07344412287812822 + 0.0008679189219476024*I, 0.1261499213323693…
1.58	{{0.23163053028523953 + 3.0330555775281987*^-17*I, 0.0731065619058464 - 0.0008600784720484327*I, 0.0035750815064438564 + 0.011476225032732794*I, 0.003202930080882697 - 0.006365738652878053*I, -0.010897848705324224 + 0.002367521835666529*I, 0.011223308358902362 - 0.0019924813991182605*I, 0.007055495776744784 - 0.006919027114764876*I}, {0.0731065619058464 + 0.000860078472048451*I, 0.125593176469269…
1.59	{{0.23055125170725085 + 3.0574501264091225*^-17*I, 0.07277239651052311 - 0.0008523045702662756*I, 0.0034304950525689956 + 0.011357402785865155*I, 0.00319976885512627 - 0.006296930760950676*I, -0.01082617289775677 + 0.002344541206470259*I, 0.01115238586792013 - 0.001972171758067478*I, 0.007037584390520483 - 0.006847078243312945*I}, {0.07277239651052311 + 0.0008523045702662938*I, 0.1250420430769119…
1.6	{{0.22948279938086363 + 3.1143707404646115*^-17*I, 0.07244157165480963 - 0.0008446004805810674*I, 0.0032873948189282814 + 0.011239734821558094*I, 0.003196667185365028 - 0.006228821702112051*I, -0.010755209087386822 + 0.002321784312903129*I, 0.011082172020456572 - 0.0019520705065429033*I, 0.007019857323116273 - 0.00677585264742815*I}, {0.0724415716548096 + 0.0008446004805810859*I, 0.12449645247004…
1.61	{{0.2284250821286005 + 2.656295322589486*^-17*I, 0.07211406587902038 - 0.0008369832527132444*I, 0.0031456867148736745 + 0.011123150126736071*I, 0.0031935775597230005 - 0.00616144372514906*I, -0.010684957009307813 + 0.002299231965487954*I, 0.011012668176734831 - 0.0019321716957562982*I, 0.007002309349925793 - 0.006705357636575224*I}, {0.07211406587902038 + 0.0008369832527132681*I, 0.12395629919614…
1.62	{{0.22737795004274836 + 2.713215936644975*^-17*I, 0.07178985001367959 - 0.0008294230309082504*I, 0.0030053874521670503 + 0.011007825851974053*I, 0.0031904966525812956 - 0.006094702220087609*I, -0.010615419658543738 + 0.0022769240341096917*I, 0.010943858142827773 - 0.0019124669426278786*I, 0.00698492864459189 - 0.006635552163309932*I}, {0.07178985001367962 + 0.0008294230309082704*I, 0.123421587544…
1.6300000000000001	{{0.2263413260647052 + 2.827057164755953*^-17*I, 0.07146887991160174 - 0.0008219438867989986*I, 0.0028665209836000564 + 0.010893630143567316*I, 0.0031874610962337345 - 0.006028633311832816*I, -0.010546577225181698 + 0.002254831557099723*I, 0.010875739873030374 - 0.0018929606737047176*I, 0.00696772549820633 - 0.006566447691249677*I}, {0.07146887991160174 + 0.0008219438867990174*I, 0.12289223436774…
1.6400000000000001	{{0.2253150980391881 + 2.881267273380228*^-17*I, 0.07115112967544131 - 0.0008145399744653506*I, 0.0027290012928314535 + 0.010780659978206897*I, 0.003184438900362655 - 0.005963201639711481*I, -0.010478425066064667 + 0.00223298336100548*I, 0.010808300000661446 - 0.0018736537406587625*I, 0.0069506897465094804 - 0.006498033067767434*I}, {0.07115112967544132 + 0.0008145399744653673*I, 0.12236818508266…
1.6500000000000001	{{0.22429917886822204 + 2.984266479766351*^-17*I, 0.07083656727852233 - 0.0008072349090121846*I, 0.0025928660572642156 + 0.010668746835686447*I, 0.003181452965698145 - 0.005898458850781162*I, -0.01041095270528367 + 0.0022113355973010294*I, 0.010741542642577468 - 0.0018545393906434571*I, 0.006933829918694631 - 0.006430318531210056*I}, {0.07083656727852232 + 0.0008072349090122004*I, 0.1218493604575…
1.6600000000000001	{{0.22329343178166852 + 3.005950523216061*^-17*I, 0.070525156282595 - 0.0007999921726337884*I, 0.0024581444705858873 + 0.010558022443048357*I, 0.0031785224384573677 - 0.005834329939253752*I, -0.010344154764215944 + 0.0021899218311782005*I, 0.010675448912900225 - 0.00183561792093492*I, 0.006917140181164061 - 0.006363270590673808*I}, {0.07052515628259498 + 0.0007999921726338028*I, 0.121335773609359…
1.67	{{0.2222977712534296 + 3.04118709382184*^-17*I, 0.07021687195497177 - 0.0007928213669942288*I, 0.0023247647087040373 + 0.010448348853610508*I, 0.0031756130518219685 - 0.005770871163985252*I, -0.010278028980274311 + 0.0021687079357465035*I, 0.010610022105501687 - 0.0018168836162382063*I, 0.006900618950042023 - 0.006296899873377447*I}, {0.0702168719549718 + 0.0007928213669942431*I, 0.12082733043831…
1.68	{{0.22131210404364046 + 3.038476588390626*^-17*I, 0.06991168025338929 - 0.0007857306792979971*I, 0.002192699333381787 + 0.010339756305083445*I, 0.0031727261861725893 - 0.005708060810647093*I, -0.010212564979937628 + 0.002147703309381332*I, 0.010545252095254285 - 0.0017983388930460824*I, 0.006884263562248734 - 0.006231201665464447*I}, {0.06991168025338927 + 0.0007857306792980118*I, 0.1203239706645…
1.69	{{0.22033630898437703 + 3.0140820395097023*^-17*I, 0.06960954985335104 - 0.0007787031758939523*I, 0.0020619742910120073 + 0.010232318428756723*I, 0.003169874229789325 - 0.005645851917389056*I, -0.010147758181875159 + 0.0021269242517918596*I, 0.010481127533986117 - 0.0017799798727878412*I, 0.006868070515002865 - 0.0061661536966226005*I}, {0.069609549853351 + 0.000778703175893968*I, 0.1198256785224…
1.7	{{0.21937030075025898 + 3.016792544940916*^-17*I, 0.06931044993490075 - 0.0007717440055378975*I, 0.0019325572096648847 + 0.010125911474886118*I, 0.0031670444602181448 - 0.005584284379659011*I, -0.010083604015832024 + 0.002106340889584791*I, 0.010417649179314484 - 0.0017618021725158495*I, 0.006852039932526362 - 0.006101759875455371*I}, {0.06931044993490072 + 0.0007717440055379144*I, 0.119332377023…
1.71	{{0.2184139848663158 + 2.8758462625178005*^-17*I, 0.06901434728166345 - 0.0007648573195300579*I, 0.001804433700919898 + 0.01002056748107571*I, 0.0031642454648463008 - 0.005523336492731229*I, -0.010020091060943074 + 0.0020859638843421366*I, 0.010354806624024403 - 0.0017438088621313066*I, 0.0068361706478947595 - 0.0060380144649705095*I}, {0.06901434728166343 + 0.0007648573195300733*I, 0.11884401786…
1.72	{{0.21746724775316403 + 2.816215143031098*^-17*I, 0.06872121150262352 - 0.0007580274529454037*I, 0.0016776341832847761 + 0.009916290767190073*I, 0.003161487766656732 - 0.00546298836310936*I, -0.009957216206109672 + 0.0020657909318716125*I, 0.010292593909412019 - 0.0017259933532782718*I, 0.006820461470856741 - 0.005974899967255748*I}, {0.06872121150262349 + 0.0007580274529454215*I, 0.1183605776905…
1.73	{{0.2165300174938794 + 2.8893987896738693*^-17*I, 0.06843101256395201 - 0.0007512681252773445*I, 0.001552069319287179 + 0.009813065418374001*I, 0.00315875152594959 - 0.005403254868255586*I, -0.009894966380120357 + 0.002045826284062692*I, 0.010231002389408227 - 0.0017083626719069408*I, 0.006804909221252298 - 0.005912427202569957*I}, {0.068431012563952 + 0.0007512681252773615*I, 0.11788197485848838…
1.74	{{0.2156021856701249 + 2.837899186480808*^-17*I, 0.06814372448373045 - 0.0007445818633367338*I, 0.0014277541467365696 + 0.009710893020300123*I, 0.0031560358653629217 - 0.005344112681349807*I, -0.009833342969578683 + 0.0020260640370913367*I, 0.010170029828685135 - 0.0016909075283376366*I, 0.006789511731669536 - 0.005850579350827563*I}, {0.0681437244837304 + 0.0007445818633367528*I, 0.1174081629527…
1.75	{{0.21468365504669285 + 2.7403209909571125*^-17*I, 0.06785931603287915 - 0.0007379593739509268*I, 0.0013047157235593879 + 0.009609717462391575*I, 0.0031533561361322925 - 0.005285568511776504*I, -0.009772338628455817 + 0.00200649124241212*I, 0.010109670951553995 - 0.0016736244232930146*I, 0.006774270420477916 - 0.005789349242513504*I}, {0.06785931603287913 + 0.0007379593739509438*I, 0.116939111176…
1.76	{{0.21377434211899196 + 2.8541622190680904*^-17*I, 0.06757776095501604 - 0.0007314039908088094*I, 0.0011828866564331086 + 0.00950955283982095*I, 0.0031506937732174336 - 0.005227619663293548*I, -0.009711945168946915 + 0.0019871162532266225*I, 0.010049916473813134 - 0.0016565161839900062*I, 0.006759180450079029 - 0.0057287375610151755*I}, {0.06757776095501603 + 0.000731403990808826*I, 0.11647475839…
1.77	{{0.2128741491128556 + 2.8406096919120216*^-17*I, 0.06729903273639895 - 0.0007249256421267057*I, 0.0010622615928325045 + 0.009410426439325563*I, 0.0031480494617446633 - 0.005170238712530189*I, -0.009652159410129011 + 0.001967943028774669*I, 0.0099907611455401 - 0.001639579256659628*I, 0.006744239953071131 - 0.005668732758320478*I}, {0.06729903273639898 + 0.0007249256421267234*I, 0.116015049413426…
1.78	{{0.21198297888346745 + 2.7430314963883262*^-17*I, 0.0670230980455814 - 0.0007185096178692586*I, 0.0009428820212433372 + 0.009312285469956539*I, 0.0031454479085522686 - 0.005113429855108896*I, -0.009592972102617756 + 0.0019489597915405372*I, 0.009932198740160698 - 0.0016228113814141037*I, 0.006729451652386352 - 0.005609326479107348*I}, {0.06702309804558139 + 0.0007185096178692757*I, 0.11555996408…
1.79	{{0.21110073886347216 + 2.7945310995813877*^-17*I, 0.06674993354757632 - 0.0007121450984671627*I, 0.0008247111664424149 + 0.009215071857779825*I, 0.0031428668702820793 - 0.005057210644850134*I, -0.009534383343112886 + 0.001930151124466943*I, 0.009874227165731763 - 0.0016062064465493077*I, 0.006714811508303812 - 0.0055505137741355855*I}, {0.06674993354757629 + 0.0007121450984671815*I, 0.1151094533…
1.8	{{0.2102273582368366 + 2.813504637599884*^-17*I, 0.06647950898828862 - 0.0007058548222022452*I, 0.0007076599041432208 + 0.009118902763369803*I, 0.003140293044214579 - 0.005001536023064787*I, -0.0094763799098575 + 0.0019115522203771926*I, 0.00981683156770801 - 0.001589775315558414*I, 0.006700313867101203 - 0.005492294232291351*I}, {0.06647950898828861 + 0.0007058548222022648*I, 0.11466343919209816…
1.81	{{0.20936273101658853 + 2.6942423986264785*^-17*I, 0.06621179325633711 - 0.0006996233899594553*I, 0.00059183602419127 + 0.009023670588576723*I, 0.003137766628496459 - 0.004946424414616206*I, -0.009418956580130441 + 0.0018931302325459138*I, 0.009760013517580683 - 0.0015735054392281617*I, 0.006685965372450514 - 0.0054346562453993635*I}, {0.06621179325633711 + 0.0006996233899594727*I, 0.114221912307…
1.82	{{0.20850678042225307 + 2.7321894746634712*^-17*I, 0.06594676530494789 - 0.0006934700519007069*I, 0.00047714525649442656 + 0.008929419710064687*I, 0.0031352590655532846 - 0.00489186077626054*I, -0.009362107670444042 + 0.0018749008785701312*I, 0.00970376465979685 - 0.0015574020065745957*I, 0.006671760555979912 - 0.00537760123036418*I}, {0.0659467653049479 + 0.0006934700519007246*I, 0.1137847935660…
1.83	{{0.20765940526126367 + 2.7077949257825473*^-17*I, 0.0656843936491957 - 0.0006873718301270816*I, 0.00036364099085429204 + 0.008836107347350774*I, 0.0031327922504886213 - 0.0048378415575993875*I, -0.009305827844736908 + 0.001856852089247455*I, 0.009648079795197996 - 0.0015414589148237839*I, 0.006657700502478121 - 0.005321114746040846*I}, {0.0656843936491957 + 0.0006873718301270999*I, 0.11335207624…
1.84	{{0.2068205201875651 + 2.7321894746634712*^-17*I, 0.06542465540339423 - 0.0006813190173214152*I, 0.0002512856501996144 + 0.008743669217173075*I, 0.0031303434313450507 - 0.004784386688816646*I, -0.009250117452912664 + 0.0018389670089561053*I, 0.009592957257412646 - 0.0015256700756074994*I, 0.006643781185921108 - 0.005265192851244556*I}, {0.06542465540339425 + 0.0006813190173214328*I, 0.11292371021…
1.85	{{0.20599005334824796 + 2.7159264420761886*^-17*I, 0.06516752147449852 - 0.0006753404646308197*I, 0.0001399973707403842 + 0.008652241105118547*I, 0.003127902869829343 - 0.004731444310139413*I, -0.00919496341344278 + 0.0018212838382267648*I, 0.009538382998390212 - 0.0015100457702761144*I, 0.006629997605043378 - 0.005209834745871009*I}, {0.06516752147449852 + 0.0006753404646308378*I, 0.112499618194…
1.86	{{0.20516791734467948 + 2.7050844203513336*^-17*I, 0.06491296418173154 - 0.0006694205441207001*I, 0.00002985597783305093 + 0.008561707936878153*I, 0.0031255018949987155 - 0.0046790381308529*I, -0.009140359864061438 + 0.0018037726692370405*I, 0.00948435575103472 - 0.0014945774206338246*I, 0.006616354895531103 - 0.005155032682779469*I}, {0.06491296418173152 + 0.0006694205441207176*I, 0.112079787193…
1.87	{{0.20435402069034295 + 2.6291902682773483*^-17*I, 0.06466096304708303 - 0.0006635555457921495*I, -0.00007918823751198691 + 0.008472072947165451*I, 0.003123112452815569 - 0.004627160196004486*I, -0.009086309380964 + 0.0017864328064078894*I, 0.009430872376974667 - 0.0014792603713943884*I, 0.006602846752263517 - 0.0051007772514012105*I}, {0.06466096304708305 + 0.000663555545792167*I, 0.111664164097…
1.8800000000000001	{{0.20354828923819496 + 2.7159264420761886*^-17*I, 0.06441148094062771 - 0.0006577485437478954*I, -0.0001871134385656457 + 0.00838334875989762*I, 0.0031207698350992344 - 0.004575794279733353*I, -0.009032794376050597 + 0.001769272012056254*I, 0.009377921740788027 - 0.0014641018781940275*I, 0.006589477139659264 - 0.005047065800454359*I}, {0.06441148094062772 + 0.0006577485437479128*I, 0.11125271875…
1.8900000000000001	{{0.2027506302178389 + 2.76742604526925*^-17*I, 0.06416450259381155 - 0.0006519928604176814*I, -0.0002939593162435812 + 0.008295524630245885*I, 0.003118445387646883 - 0.00452494166097881*I, -0.008979817896561515 + 0.0017522841820595833*I, 0.009325502994108408 - 0.0014490943600087955*I, 0.006576240932448054 - 0.004993890634943774*I}, {0.06416450259381155 + 0.0006519928604176986*I, 0.11084540736847…
1.9000000000000001	{{0.20196100204265532 + 2.813504637599884*^-17*I, 0.06391999991653427 - 0.0006463172619390631*I, -0.0003997763592823861 + 0.008208457693869178*I, 0.0031161315373500306 - 0.004474654594577733*I, -0.00892736941977062 + 0.0017354406094839102*I, 0.009273616395912654 - 0.001434239622302561*I, 0.006563140465098246 - 0.004941269253843965*I}, {0.06391999991653424 + 0.0006463172619390795*I, 0.110442129337…
1.9100000000000001	{{0.2011792744274683 + 2.81079413216867*^-17*I, 0.06367795753726731 - 0.0006406964016801931*I, -0.0005045327489738719 + 0.008122382940353117*I, 0.0031138290426529643 - 0.004424822964948425*I, -0.008875453433302595 + 0.00171878988969062*I, 0.009222246649925853 - 0.0014195292514557808*I, 0.006550165493342226 - 0.004889161113359503*I}, {0.06367795753726732 + 0.0006406964016802094*I, 0.11004291252448…
1.92	{{0.20040537376681605 + 2.859583229930518*^-17*I, 0.06343834252344555 - 0.0006351240056198862*I, -0.0006081886984796272 + 0.00803715387944996*I, 0.0031115654950582116 - 0.004375486935854184*I, -0.008824060598997258 + 0.0017023002059030799*I, 0.009171392926990011 - 0.001404962298624719*I, 0.006537322379905117 - 0.004837567693134663*I}, {0.06343834252344556 + 0.0006351240056199037*I, 0.109647720936…
1.93	{{0.1996392346973012 + 2.7403209909571125*^-17*I, 0.06320112855984078 - 0.0006296104967607679*I, -0.0007108306356257215 + 0.007952812317414711*I, 0.003109323987552759 - 0.0043266384534808465*I, -0.008773179326795345 + 0.0016859876903911983*I, 0.009121045497035725 - 0.0013905470739377077*I, 0.00652460753449397 - 0.004786494389262416*I}, {0.06320112855984077 + 0.0006296104967607858*I, 0.10925648880…
1.94	{{0.19888077464224493 + 2.6969529040576923*^-17*I, 0.06296628882112726 - 0.0006241384777627792*I, -0.0008124076647362298 + 0.007869300147394866*I, 0.0031071239163355077 - 0.004278283802694717*I, -0.008722804833806875 + 0.0016698348895653747*I, 0.009071201657842766 - 0.0013762764420753614*I, 0.006512023051815085 - 0.004735931357025874*I}, {0.06296628882112727 + 0.0006241384777627964*I, 0.108869201…
1.95	{{0.19812993164084916 + 2.8514517136368767*^-17*I, 0.06273380808401886 - 0.0006187276177286838*I, -0.0009130170734872268 + 0.007786571052810858*I, 0.0031049188921795793 - 0.0042304437908546825*I, -0.008672939164351644 + 0.0016538311385613067*I, 0.009021862285053932 - 0.0013621479025390372*I, 0.006499562852422783 - 0.004685884808733023*I}, {0.06273380808401888 + 0.0006187276177286985*I, 0.10848576…
1.96	{{0.1973866149614025 + 2.81079413216867*^-17*I, 0.06250365934059399 - 0.0006133703913979756*I, -0.001012623229764443 + 0.0077046894286628195*I, 0.003102728357126169 - 0.004183072622499926*I, -0.008623576951922209 + 0.0016379904289003675*I, 0.0089730174159312 - 0.0013481593421394516*I, 0.006487225116885046 - 0.004636335772776423*I}, {0.062503659340594 + 0.0006133703913979926*I, 0.10810617927716966…
1.97	{{0.1966507863188415 + 2.7376104855258987*^-17*I, 0.06227582205608011 - 0.0006081007154288328*I, -0.0011112758334889763 + 0.007623558059423339*I, 0.0031005467457033567 - 0.00413621146254335*I, -0.008574706939185486 + 0.0016222958882731726*I, 0.008924665712986203 - 0.0013343142099323975*I, 0.0064750124908679145 - 0.0045873026106237735*I}, {0.062275822056080093 + 0.0006081007154288511*I, 0.10773033…
1.98	{{0.19592229905311043 + 2.7023739149201198*^-17*I, 0.06205027597904487 - 0.0006028706937297476*I, -0.0012088823159336264 + 0.0075434114698005065*I, 0.003098401283876101 - 0.004089739307620257*I, -0.008526332585014281 + 0.0016067931905592574*I, 0.008876792242549825 - 0.0013206035438498727*I, 0.006462918569651714 - 0.004538733988434462*I}, {0.06205027597904486 + 0.000602870693729766*I, 0.1073583195…
1.99	{{0.1952011106530045 + 2.7267684638010437*^-17*I, 0.0618269843076421 - 0.0005976836806486146*I, -0.0013054516333099132 + 0.007464036006885539*I, 0.003096314899328101 - 0.004043739862261546*I, -0.008478435909588649 + 0.0015914417998686562*I, 0.008829397172708505 - 0.0013070337618213104*I, 0.006450952649874515 - 0.004490651715431834*I}, {0.06182698430764208 + 0.0005976836806486338*I, 0.106990056505…
2.	{{0.19448775366430907 + 2.7538735181131813*^-17*I, 0.061606354898412326 - 0.0005935604499417589*I, -0.0014037749643554765 + 0.007382759784082831*I, 0.00309309365997754 - 0.003999619423334897*I, -0.008431071308374366 + 0.001575754442118588*I, 0.0087827520888747 - 0.0012936534862835899*I, 0.0064391197557704845 - 0.004443724397579268*I}, {0.06160635489841233 + 0.0005935604499417781*I, 0.106623949309…
