# Supplementary material for: When do perturbative approaches accurately capture the dynamics of complex quantum systems?
Source: Sci Rep. 2016 Jun 23;6:28204. doi: 10.1038/srep28204 (PMC4917862; doi:10.1038/srep28204)
Supplement: FMO_TCL2_300K166Site1.csv [file srep28204-s11.csv]

0.	{{0.9999999999999991 + 0.*I, 1.5612511283791264*^-16 + 0.*I, -1.491862189340054*^-16 + 0.*I, 2.42861286636753*^-17 + 0.*I, -5.204170427930421*^-17 + 0.*I, 4.7379634937616544*^-17 + 0.*I, 6.938893903907228*^-18 + 0.*I}, {5.764638163278854*^-17 + 0.*I, 5.582104804286642*^-18 + 0.*I, 5.196921159488907*^-18 + 0.*I, -2.308537239889369*^-18 + 0.*I, -1.814847808434763*^-18 + 0.*I, 3.042660401285222*^-18…
0.01	{{0.9722390336561835 - 1.0137290312739466*^-17*I, 0.01818288850438848 - 0.15787223107175838*I, 0.005705940484477011 + 0.00959339387105291*I, 0.00018218549628356857 - 0.01097630215351809*I, 0.0003960003647887414 + 0.01251469817719914*I, 0.006430921873188021 - 0.02384568378898932*I, 0.00139455068861246 - 0.017736516261472088*I}, {0.01818288850438848 + 0.1578722310717584*I, 0.026358571229311886 - 2.…
0.02	{{0.895399644053231 + 2.5370330836160804*^-17*I, 0.06573130392470687 - 0.2748713800444458*I, 0.019732161429310037 + 0.015421456632852243*I, 0.0008821480399023064 - 0.021006695162275966*I, 0.0006575461186579742 + 0.024214040210627195*I, 0.02174584078465656 - 0.03746900318010062*I, 0.0048787722632153 - 0.030582077647964997*I}, {0.06573130392470687 + 0.2748713800444457*I, 0.09902258667307882 + 1.062…
0.03	{{0.7888455986661721 - 1.1817803680091998*^-17*I, 0.12430785878192235 - 0.3280054353929144*I, 0.03474254889078366 + 0.016993017028350165*I, 0.002266663084988558 - 0.028906883079836253*I, -0.0010903686701246133 + 0.03371704586598779*I, 0.03685728597274473 - 0.03745196106413209*I, 0.00870231493478417 - 0.036302919740132854*I}, {0.12430785878192241 + 0.3280054353929145*I, 0.1987999904213258 + 5.5077…
0.04	{{0.6755699734301424 - 1.8431436932253575*^-17*I, 0.1745936121829637 - 0.31608829045237175*I, 0.04453627083014277 + 0.01704911117093896*I, 0.004380355382325163 - 0.03338485943549872*I, -0.0057810588661778815 + 0.03921881694802275*I, 0.04447022996905068 - 0.027916871534838048*I, 0.011304558399359455 - 0.03584053648888846*I}, {0.17459361218296368 + 0.3160882904523718*I, 0.30318138955358515 + 6.9388…
0.05	{{0.5755513952687046 + 2.417770844642675*^-17*I, 0.20359487985453276 - 0.25461914512805317*I, 0.04700600625466439 + 0.019002036300779786*I, 0.006996780184540021 - 0.03378096979181938*I, -0.012454732385053789 + 0.039565621241520445*I, 0.04293070434558475 - 0.016245238887677583*I, 0.012118809577955067 - 0.03206236059929736*I}, {0.20359487985453265 + 0.2546191451280531*I, 0.3930071560894675 - 2.2985…
0.06	{{0.5016276436335827 - 2.2768245622195593*^-18*I, 0.2069544652025826 - 0.16663780950491777*I, 0.043835488324227345 + 0.024454116314414024*I, 0.009626927108543603 - 0.03062658526455709*I, -0.01884598814560222 + 0.035142492883764566*I, 0.03538119974126192 - 0.008224888044168996*I, 0.011545741678539771 - 0.02793485611021001*I}, {0.20695446520258262 + 0.16663780950491774*I, 0.4564019243508935 + 8.456…
0.07	{{0.4585057915351911 - 1.3118846287074604*^-17*I, 0.18780544335699786 - 0.07501514247284834*I, 0.03830696927855784 + 0.03252497170721447*I, 0.011675847537623846 - 0.025551130180864457*I, -0.022810586677509057 + 0.027815441389902065*I, 0.026488065525653807 - 0.0059602147056283614*I, 0.010403358074757667 - 0.025337426492097536*I}, {0.18780544335699786 + 0.07501514247284834*I, 0.489470918138355 - 1.…
0.08	{{0.443924468745674 - 1.2793585635328952*^-17*I, 0.15429817988635328 + 0.0023848271928203924*I, 0.03325932127939326 + 0.04084281535952622*I, 0.012643812539043606 - 0.020598890321998686*I, -0.023438862102134413 + 0.020052270894123835*I, 0.019756689541357546 - 0.008545471507273581*I, 0.009388217659572089 - 0.024834410873121618*I}, {0.15429817988635328 - 0.0023848271928203868*I, 0.4949076451533649 -…
0.09	{{0.45093470006061936 - 2.1467203015212988*^-17*I, 0.11679457042742518 + 0.05509618197893498*I, 0.03018524653763985 + 0.047070242286979994*I, 0.012273483250918444 - 0.017400566080794686*I, -0.021273334930530706 + 0.01390389143153523*I, 0.016642908493076335 - 0.013767990829684211*I, 0.008839658653089772 - 0.026050132544687514*I}, {0.11679457042742532 - 0.05509618197893496*I, 0.47965765611484723 - …
0.1	{{0.47055268833732194 - 4.96564594998361*^-17*I, 0.08504666084874182 + 0.08052832264365913*I, 0.029351061391998747 + 0.04998028155374658*I, 0.010615329321379 - 0.016642092299524142*I, -0.01779282297072706 + 0.010405715280457124*I, 0.016970366713477594 - 0.01944906318296932*I, 0.00878599873736553 - 0.028180518290748774*I}, {0.08504666084874198 - 0.08052832264365908*I, 0.4523983172256906 + 4.922277…
0.11	{{0.4942231971914817 - 3.968179951296946*^-17*I, 0.06570831494086743 + 0.08276890039973303*I, 0.03035431460813013 + 0.04969434885452514*I, 0.00801123701646278 - 0.018024692946346167*I, -0.0146470618100956 + 0.009525325887710226*I, 0.0197321509377181 - 0.02406265289946477*I, 0.009105261342873538 - 0.03038758863546174*I}, {0.06570831494086757 - 0.08276890039973302*I, 0.4213137286657696 + 2.79724160…
0.12	{{0.5156058265394532 - 2.970713952610282*^-17*I, 0.06080709934291518 + 0.06998833195769036*I, 0.03260139109143575 + 0.047232680382171266*I, 0.004981834161897867 - 0.020632069677038616*I, -0.01303697751075433 + 0.01048310773309763*I, 0.0237517741668877 - 0.026854375792074107*I, 0.009656743255891413 - 0.032030375708918944*I}, {0.0608070993429154 - 0.06998833195769043*I, 0.3925171884959325 + 2.14672…
0.13	{{0.5313485462537412 - 2.4936649967166602*^-17*I, 0.06779853907347383 + 0.05114171656370025*I, 0.03550187831024003 + 0.04382187115446763*I, 0.002030833925524789 - 0.023448500582667745*I, -0.01342023712704954 + 0.012215280968330657*I, 0.02808308293791027 - 0.02770554730587393*I, 0.010328557387038204 - 0.03276288842778141*I}, {0.06779853907347398 - 0.05114171656370031*I, 0.3693513076710183 + 2.2117…
0.14	{{0.5408060588937691 + 1.0842021724855044*^-18*I, 0.08127294582655654 + 0.033103673652015254*I, 0.0384828460487731 + 0.04038921834479491*I, -0.0005448481867759022 - 0.02575706130055194*I, -0.015555039940907772 + 0.013797811458295959*I, 0.03215364760778794 - 0.026876354608497712*I, 0.011020540663956416 - 0.032530533650746055*I}, {0.08127294582655661 - 0.033103673652015345*I, 0.35260047162535224 - …
0.15	{{0.5450407976639497 + 3.903127820947816*^-18*I, 0.09552080449866575 + 0.019275467762810472*I, 0.04102227098608139 + 0.03741964444378797*I, -0.002724098185275784 - 0.02727000149235618*I, -0.018785285967112732 + 0.014701770924468453*I, 0.03568871768399455 - 0.024756419579931032*I, 0.011614644048979812 - 0.03149508252398097*I}, {0.09552080449866578 - 0.019275467762810545*I, 0.34136147700228936 - 1.…
0.16	{{0.5456702179078545 + 5.421010862427522*^-18*I, 0.10665846365055383 + 0.00994538015180054*I, 0.04276833253177752 + 0.03507195379306093*I, -0.004674270605228397 - 0.02802083918347433*I, -0.022395604376447185 + 0.014821902311896663*I, 0.0385384333408765 - 0.021738609919092693*I, 0.011976909392162748 - 0.02992686079510895*I}, {0.10665846365055391 - 0.009945380151800586*I, 0.33410456686176265 - 1.44…
0.17	{{0.5440498002797951 + 2.168404344971009*^-18*I, 0.11338898545858805 + 0.0037427977420350774*I, 0.043645728482729296 + 0.033349143047824*I, -0.006586202162420373 - 0.02816734868175009*I, -0.02586478178652584 + 0.014324959188997715*I, 0.0405692096361971 - 0.018217676833038404*I, 0.011998123098037359 - 0.02810479452308988*I}, {0.11338898545858803 - 0.003742797742035101*I, 0.3294721471034156 - 1.499…
0.18	{{0.5409819089756878 - 2.3852447794681098*^-18*I, 0.11642363844238152 - 0.0008629140362108405*I, 0.04384164100190143 + 0.03220332759974196*I, -0.00854642725833957 - 0.027848028728744468*I, -0.028936947692741716 + 0.013446111818389221*I, 0.041680441963261324 - 0.014612854744330708*I, 0.01164242133058854 - 0.026250956290924315*I}, {0.11642363844238152 + 0.000862914036210833*I, 0.32660173578701357 -…
0.19	{{0.5368266267774932 + 3.2526065174565133*^-19*I, 0.1173236518835342 - 0.00473113741630744*I, 0.043679579713152776 + 0.03156931068675826*I, -0.010506925724922036 - 0.027144788685924886*I, -0.03155073591806086 + 0.012351211001331353*I, 0.04188313349207454 - 0.01133605576738894*I, 0.010967989313103717 - 0.024508592066795735*I}, {0.11732365188353418 + 0.004731137416307443*I, 0.3250575195477701 - 1.2…
0.2	{{0.5317655637233463 - 3.2526065174565133*^-18*I, 0.11753562951383711 - 0.007954001228558712*I, 0.043474808521106766 + 0.03136713133729381*I, -0.0123362284703898 - 0.026117349615226194*I, -0.033727779573246186 + 0.01110509964618179*I, 0.04134484694596121 - 0.00871361943861654*I, 0.010106461780171019 - 0.022951622705577324*I}, {0.11753562951383709 + 0.007954001228558723*I, 0.3245956335210075 - 9.5…
0.21	{{0.5260200769893179 - 1.2576745200831851*^-17*I, 0.11794493810551132 - 0.010174205901432212*I, 0.043445077755046094 + 0.031499093362130984*I, -0.013900617657343956 - 0.024849733539158064*I, -0.03549864198964981 + 0.009711411674922198*I, 0.04036302178180564 - 0.0069148577886045*I, 0.009215146089098313 - 0.021606326879853324*I}, {0.11794493810551127 + 0.010174205901432217*I, 0.324955962606802 - 5.…
0.22	{{0.5199454929903969 - 1.1926223897340549*^-17*I, 0.11886089614607866 - 0.01097062759764065*I, 0.04368781399710907 + 0.031852057980747965*I, -0.015129437016326823 - 0.02346845027410887*I, -0.036884770541561286 + 0.00816883276848315*I, 0.03928555269448028 - 0.005924865956213177*I, 0.008427081072965414 - 0.02046961975540192*I}, {0.11886089614607864 + 0.010970627597640649*I, 0.3257635578661563 - 2.3…
0.23	{{0.5140124008105524 - 1.723881454251952*^-17*I, 0.12020561313277815 - 0.010126709274897188*I, 0.044200152510414106 + 0.03230775146885313*I, -0.01604055986815847 - 0.022124663012136944*I, -0.03791310209999491 + 0.0065087566016543705*I, 0.03841754650716743 - 0.0055680497601494836*I, 0.007818453356626657 - 0.019519247829424033*I}, {0.12020561313277815 + 0.010126709274897184*I, 0.32653749923579956 +…
0.24	{{0.508722720547983 - 1.2685165418080402*^-17*I, 0.12173027497527782 - 0.0077420935049760005*I, 0.04491723154363919 + 0.03275791978785825*I, -0.016723936648844445 - 0.020955194244438854*I, -0.03863306505082218 + 0.004805584387832617*I, 0.0379468703667351 - 0.005570701210360883*I, 0.007400554447516531 - 0.018719520159607282*I}, {0.12173027497527784 + 0.007742093504975985*I, 0.3267680898846588 - 7.…
0.25	{{0.5045072866109797 - 1.702197410802242*^-17*I, 0.1231778000170727 - 0.004216614497544459*I, 0.04575280306233701 + 0.03311690850823011*I, -0.01729825218453597 - 0.020044789530888913*I, -0.03911944289839922 + 0.003165828710412698*I, 0.037908958889749565 - 0.005643653446901947*I, 0.007132759141653473 - 0.018027503993375195*I}, {0.12317780001707278 + 0.004216614497544444*I, 0.32601945961930656 - 9.…
0.26	{{0.5016405461101144 - 1.3931997916438732*^-17*I, 0.12437408415097717 - 0.00015220852392341532*I, 0.046631322043459184 + 0.0333239191324386*I, -0.017862670802539473 - 0.019408459443258544*I, -0.039460037162018735 + 0.001705063095719145*I, 0.03819839965775433 - 0.0055624904975029345*I, 0.006947665748582023 - 0.017402139157262655*I}, {0.12437408415097716 + 0.00015220852392340193*I, 0.32401983982997…
0.27	{{0.500191676142709 - 1.577514160966409*^-17*I, 0.12525767018317058 + 0.0037833741639491736*I, 0.047503312748696964 + 0.033336177970156554*I, -0.018464367551480936 - 0.018999476482363612*I, -0.03973563550658122 + 0.0005222552345085785*I, 0.03862156550393787 - 0.005222411078719111*I, 0.006778152693670579 - 0.01681392431981137*I}, {0.12525767018317063 - 0.003783374163949186*I, 0.3207149145660061 - …
0.28	{{0.500019712540998 - 1.7889335846010823*^-17*I, 0.1258667108651221 + 0.00699192744225277*I, 0.048342077539571274 + 0.03311983488215393*I, -0.019092085004909207 - 0.018736889332841355*I, -0.04000160172358347 - 0.0003204036681469019*I, 0.03897120217422436 - 0.004651145893994264*I, 0.006578174870423408 - 0.01625114700406944*I}, {0.1258667108651221 - 0.006991927442252779*I, 0.31627163628886745 - 3.5…
0.29	{{0.5008096869881148 - 1.5937771935536915*^-17*I, 0.12630310440511144 + 0.009048947654905609*I, 0.049127386639431725 + 0.032647940908493565*I, -0.01969373663010525 - 0.01853790829174264*I, -0.04027818717219191 - 0.0008057847523203375*I, 0.0390962304866807 - 0.003977786674684118*I, 0.006332350779925683 - 0.015719229000261906*I}, {0.1263031044051115 - 0.009048947654905624*I, 0.3110342028530617 - 7.…
0.3	{{0.5021370786540557 - 1.3064636178450328*^-17*I, 0.1266931850674679 + 0.009759150823921528*I, 0.049828891234120064 + 0.031907705327760515*I, -0.020205663739127 - 0.018341680602138238*I, -0.040552903848782594 - 0.0009571042336957453*I, 0.03894271932915791 - 0.0033711874272002564*I, 0.006053965060177097 - 0.015233231403920156*I}, {0.12669318506746785 - 0.009759150823921547*I, 0.3054478305054953 - …
0.31	{{0.5035450021794786 - 1.5016200088924236*^-17*I, 0.12715669854999212 + 0.009160471195103331*I, 0.05039999167027732 + 0.03091378208619808*I, -0.020579344198737214 - 0.018116958040539484*I, -0.04079333360696655 - 0.0008241794805044561*I, 0.03855498920860775 - 0.00297308817336376*I, 0.005774387839877019 - 0.014806777550969107*I}, {0.12715669854999215 - 0.009160471195103348*I, 0.2999715434517925 - 1…
0.32	{{0.5046181649154502 - 1.0408340855860843*^-17*I, 0.12778801706935544 + 0.007486325563297505*I, 0.05078631791045448 + 0.029718105754053505*I, -0.020795227374132516 - 0.0178558849367062*I, -0.040964755363410356 - 0.0004682911554042962*I, 0.03804204944898749 - 0.002850213003691686*I, 0.005529265810014354 - 0.01444256304984132*I}, {0.12778801706935541 - 0.0074863255632975165*I, 0.2950005806419438 - …
0.33	{{0.5050418856716492 - 9.920449878242366*^-18*I, 0.12864651958891823 + 0.005103147436022294*I, 0.05094333378489515 + 0.028409787676717237*I, -0.020861797018669245 - 0.017561388529636617*I, -0.04104548923856658 + 0.000048413081991235604*I, 0.037526985414139694 - 0.0029799562085988866*I, 0.005346375277005516 - 0.014128479067016031*I}, {0.12864651958891815 - 0.005103147436022297*I, 0.290811876368082…
0.34	{{0.5046376751747971 - 1.0787811616230769*^-17*I, 0.1297522448770205 + 0.002437178939605484*I, 0.05085422241800893 + 0.02710093613714156*I, -0.020803944598929917 - 0.017237345007091995*I, -0.04103441134607984 + 0.0006664885996981928*I, 0.037100521071757396 - 0.0032692094493386864*I, 0.0052387425556422625 - 0.013841020687358437*I}, {0.12975224487702047 - 0.002437178939605482*I, 0.2875387494638754 …
0.35000000000000003	{{0.5033740510881884 - 1.2034644114589099*^-17*I, 0.13108420447361588 - 0.00009549473825186709*I, 0.05053815689592329 + 0.025905085946956834*I, -0.02064940621888341 - 0.01688486611166469*I, -0.040949633418760525 + 0.0013287610409356458*I, 0.036794846749605155 - 0.003595083389425514*I, 0.005203313365818972 - 0.013553613467887188*I}, {0.13108420447361588 + 0.00009549473825187274*I, 0.28517172876185…
0.36	{{0.5013534123342047 - 1.0842021724855044*^-17*I, 0.13258287626565704 - 0.002148574184887107*I, 0.05004702009314951 + 0.02491408251373475*I, -0.0204195142735252 - 0.01650447230839182*I, -0.040820768898195116 + 0.0019795345131143867*I, 0.0365838183930616 - 0.003849596485248087*I, 0.005224333701563968 - 0.013246190128313524*I}, {0.132582876265657 + 0.002148574184887109*I, 0.28358023063832183 - 1.24…
0.37	{{0.49877986048201634 - 6.451002926288751*^-18*I, 0.1341591548453567 - 0.0034880331732301375*I, 0.04945224805349511 + 0.0241822034557532*I, -0.02012781123177746 - 0.016099801782434094*I, -0.04067935635381351 + 0.0025668504550210203*I, 0.03640498432361495 - 0.0039726785914587495*I, 0.00527914111931811 - 0.012911968506846888*I}, {0.1341591548453567 + 0.0034880331732301422*I, 0.2825474737252655 - 1.…
0.38	{{0.4959149585072474 - 7.752045533271357*^-18*I, 0.13570942517234075 - 0.00401433873373183*I, 0.048828613573240594 + 0.02372005162731204*I, -0.0197842576694541 - 0.01567949694605847*I, -0.040550930877053394 + 0.0030477429722043955*I, 0.03619186158825007 - 0.003963877296092443*I, 0.005344641963705781 - 0.012559149575540338*I}, {0.13570942517234072 + 0.004014338733731835*I, 0.28181207608514935 - 1.…
0.39	{{0.493029519196198 - 4.824699667560495*^-18*I, 0.13713374698802377 - 0.0037623354137676403*I, 0.048240061221276304 + 0.02349884274180863*I, -0.019400917460252416 - 0.015255962783805156*I, -0.04045050400053377 + 0.0033946639963693646*I, 0.035903111489620554 - 0.0038722207524777242*I, 0.0054029103995841335 - 0.012207407891229028*I}, {0.13713374698802375 + 0.003762335413767647*I, 0.2811105918757823…
0.4	{{0.49036007523698666 - 6.2341624917916505*^-18*I, 0.1383531179574992 - 0.0028813318946652395*I, 0.04773059853142383 + 0.023461304684280537*I, -0.018995453245619236 - 0.014843018099649385*I, -0.0403817141531319 + 0.0035998279894805074*I, 0.03553854289126551 - 0.0037707191005906214*I, 0.005444849675706382 - 0.01188153415540239*I}, {0.13835311795749913 + 0.0028813318946652525*I, 0.28021462633504957…
0.41000000000000003	{{0.48807602828713237 - 8.456776945386935*^-18*I, 0.13932096381393094 - 0.001598380668182681*I, 0.0473217136636161 + 0.023536688783507443*I, -0.018590197365248733 - 0.01445335198721584*I, -0.0403385461197553 + 0.0036760826209056635*I, 0.03513790070262853 - 0.003726301236939699*I, 0.0054712142014410586 - 0.011603944646475616*I}, {0.13932096381393094 + 0.0015983806681826927*I, 0.2789597540734131 - …
0.42	{{0.4862621371429392 - 9.269928574751063*^-18*I, 0.1400268549073976 - 0.0001731968508339104*I, 0.0470148647081935 + 0.023654688304623413*I, -0.018207593834190947 - 0.014097851980716017*I, -0.040308734402758305 + 0.0036533903328247568*I, 0.03476481252252495 - 0.0037757804649960133*I, 0.005490956553583062 - 0.011389072677513816*I}, {0.1400268549073977 + 0.00017319685083391772*I, 0.27726206312100415…
0.43	{{0.48491712236865414 - 9.432558900623889*^-18*I, 0.1404927271994358 + 0.0011470138659603604*I, 0.04679685228286869 + 0.023755910501858688*I, -0.01786471561110229 - 0.013786122806832255*I, -0.04027808360932375 + 0.003572161511572799*I, 0.034483104922471086 - 0.003915169396030916*I, 0.0055173643222166365 - 0.011240729722301612*I}, {0.1404927271994358 - 0.001147013865960352*I, 0.2751211250684505 - …
0.44	{{0.4839662859665143 - 9.215718466126788*^-18*I, 0.14076395998948668 + 0.002164663383925689*I, 0.04664588690117056 + 0.02379764633835196*I, -0.01756953544375067 - 0.013526907502161692*I, -0.04023497239149395 + 0.003475175171645662*I, 0.03433444133958505 - 0.004104269010760891*I, 0.005563184627078882 - 0.011152614379796543*I}, {0.14076395998948668 - 0.002164663383925682*I, 0.27260996757000827 - 1.…
0.45	{{0.48328375979266824 - 8.185726402265558*^-18*I, 0.14089845706339893 + 0.002755251184306172*I, 0.046536742713852546 + 0.023755338152455948*I, -0.017320458084602683 - 0.013327340875966178*I, -0.0401740937478649 + 0.0033997585741488475*I, 0.03432475811199007 - 0.0042831058290322115*I, 0.0056362742703039495 - 0.011111209120385638*I}, {0.1408984570633989 - 0.002755251184306167*I, 0.2698548266069624 …
0.46	{{0.4827190112356247 - 1.089623183347932*^-17*I, 0.14095642814482665 + 0.0028752515615700345*I, 0.046444339044921325 + 0.023621170935563582*I, -0.01710889803201349 - 0.01319100179847015*I, -0.040098326179402906 + 0.003371479362722495*I, 0.03442314537325136 - 0.0043932826370139365*I, 0.0057371267346910965 - 0.011099846239910824*I}, {0.14095642814482667 - 0.002875251561570029*I, 0.2670090952562987 …
0.47000000000000003	{{0.48212255885294775 - 1.2468324983583301*^-17*I, 0.14099242797625267 + 0.0025559928776516423*I, 0.04634594008485762 + 0.023401337707598672*I, -0.016923381851401582 - 0.013115740265607757*I, -0.04001791839785806 + 0.003400253894859749*I, 0.03457230191108941 - 0.0043966298353798035*I, 0.005858948132651955 - 0.01110269264609558*I}, {0.14099242797625267 - 0.0025559928776516406*I, 0.2642265231004543…
0.48	{{0.48136712869004694 - 1.1709383462843448*^-17*I, 0.14105005830866094 + 0.0018874762391978017*I, 0.046222566264801014 + 0.023112952610564973*I, -0.016753349823160988 - 0.013092568587967073*I, -0.039947008542962105 + 0.003479529527738784*I, 0.03470611329472414 - 0.004285480602277053*I, 0.005990057365112242 - 0.011107671212932699*I}, {0.1410500583086609 - 0.0018874762391978012*I, 0.261638193180763…
0.49	{{0.4803621524755542 - 1.2522535092207576*^-17*I, 0.14115900722071767 + 0.0009968815493618648*I, 0.04606012432799452 + 0.022780851804131745*I, -0.01659146313769061 - 0.013106406639096383*I, -0.03989856551584758 + 0.00358882684464216*I, 0.034768242254562966 - 0.0040823639551414315*I, 0.00611762424481987 - 0.011107767563903057*I}, {0.1411590072207177 - 0.000996881549361865*I, 0.2593363649200712 - 8…
0.5	{{0.4790610460770466 - 1.3444106938820255*^-17*I, 0.14133388354236393 + 0.000025989032011022655*I, 0.04585041068781496 + 0.022434110613288216*I, -0.016434209768036376 - 0.013138574312759268*I, -0.03987958483437103 + 0.0036992590575948684*I, 0.03472607393515183 - 0.0038305525092976814*I, 0.00623139837952572 - 0.011100661038335298*I}, {0.14133388354236398 - 0.00002598903201102746*I, 0.2573664621128…
0.51	{{0.47746180412732714 - 1.3715157481941631*^-17*I, 0.1415744297450886 - 0.0008894282358722702*I, 0.04559182078578918 + 0.022102166356026635*I, -0.016281288476999833 - 0.013170203162534162*I, -0.03988835918493657 + 0.0037808031217577824*I, 0.034576468477192736 - 0.003579548764965704*I, 0.006326211402164191 - 0.011087076352048933*I}, {0.14157442974508863 + 0.0008894282358722662*I, 0.255726877186130…
0.52	{{0.4756020143837155 - 1.3335686721571705*^-17*I, 0.14186699202377584 - 0.0016364410845036551*I, 0.04528926403308993 + 0.021810746960940035*I, -0.01613452621898043 - 0.013185599126982714*I, -0.03991487164775829 + 0.0038094366278168166*I, 0.03434266642142744 - 0.0033705718636684165*I, 0.006402539700615754 - 0.011068633787690674*I}, {0.14186699202377584 + 0.0016364410845036515*I, 0.2543750952804987…
0.53	{{0.47354969065190444 - 1.338989683019598*^-17*I, 0.14218709702258328 - 0.002136961179798295*I, 0.04495334992238168 + 0.02157836038096444*I, -0.015996532455821947 - 0.013174677069102992*I, -0.039944006284439795 + 0.0037722598000569946*I, 0.034064372887988574 - 0.003226402630321379*I, 0.006465176115770577 - 0.0110459865094924*I}, {0.1421870970225833 + 0.002136961179798292*I, 0.25323837525440845 - …
0.54	{{0.47139132407884604 - 1.441988889405721*^-17*I, 0.14250320616854115 - 0.002354536801664973*I, 0.044598234931897525 + 0.021413870233554764*I, -0.01586968063912452 - 0.013134274260780347*I, -0.03996030847434496 + 0.0036693098877304455*I, 0.0337847701537366 - 0.0031480210241009443*I, 0.00652062198676426 - 0.011018032456121644*I}, {0.14250320616854115 + 0.002354536801664967*I, 0.25222677757069567 -…
0.55	{{0.46921860203041615 - 1.8323016715005025*^-17*I, 0.14278130530747765 - 0.0022956083943613914*I, 0.04423918660617052 + 0.02131607579889244*I, -0.015755206664324978 - 0.013067958580483414*I, -0.03995237395541385 + 0.0035120520432320667*I, 0.03353855611200676 - 0.003118082960739253*I, 0.006574273100219533 - 0.010982282277556404*I}, {0.14278130530747762 + 0.0022956083943613827*I, 0.2512470428922619…
0.56	{{0.46711533863939514 - 1.4474099002681484*^-17*I, 0.1429899699962641 - 0.0020053483576765647*I, 0.04388995573599425 + 0.021274982578707094*I, -0.01565293443943175 - 0.012984525825863801*I, -0.0399154214019396 + 0.0033194786712880645*I, 0.03334423426319582 - 0.0031092514664083984*I, 0.006628378423761115 - 0.010936116832994936*I}, {0.1429899699962641 + 0.0020053483576765565*I, 0.2502155260006962 -…
0.5700000000000001	{{0.46514627481372384 - 2.4936649967166602*^-17*I, 0.14310533191952665 - 0.0015587455155804527*I, 0.043560941107563096 + 0.021274333927810255*I, -0.015561479768833777 - 0.012895560327581084*I, -0.03985136456181702 + 0.0031133046371776925*I, 0.03320216749801145 - 0.0030941788091564905*I, 0.006681470601184233 - 0.010878392810933835*I}, {0.14310533191952665 + 0.0015587455155804419*I, 0.2490687159896…
0.58	{{0.46334894262807375 - 2.4557179206796675*^-17*I, 0.14311480628445958 - 0.0010472318372304976*I, 0.04325861371547894 + 0.02129550604512282*I, -0.015478901940317471 - 0.012811780416867405*I, -0.03976681623802626 + 0.002914034031071295*I, 0.03309796788791931 - 0.0030540547954368007*I, 0.006729205586552467 - 0.01080999504419402*I}, {0.1431148062844596 + 0.0010472318372304814*I, 0.247770859360822 - …
0.59	{{0.4617302145536209 - 2.4231918555051024*^-17*I, 0.1430193809116859 - 0.0005641438764024809*I, 0.04298558384360679 + 0.021319512107402176*I, -0.015403314165376053 - 0.012740961927784986*I, -0.03967001676953137 + 0.0027377700441015983*I, 0.03300952017874292 - 0.002983064438509233*I, 0.006766381238739429 - 0.010734247378588111*I}, {0.1430193809116858 + 0.0005641438764024615*I, 0.2463164107128636 -…
0.6	{{0.46026757699102355 - 2.1467203015212988*^-17*I, 0.14283323255539024 - 0.00018965207862112535*I, 0.04274123925731965 + 0.021330069254455488*I, -0.015333401554260623 - 0.012686012321948652*I, -0.039568059102094634 + 0.0025951128026572056*I, 0.03291488794128186 - 0.002888344570523829*I, 0.006788913234304526 - 0.010655724510094703*I}, {0.14283323255539024 + 0.00018965207862110396*I, 0.244728418860…
0.61	{{0.4589151455882202 - 2.314771638256552*^-17*I, 0.1425808814425092 + 0.000021028514297708454*I, 0.04252256057499994 + 0.021314662291592464*I, -0.015268016054208095 - 0.012645336710791835*I, -0.03946507918761257 + 0.002490891727535294*I, 0.032798832618953035 - 0.002785756116749011*I, 0.0067953813549927085 - 0.01057902354616076*I}, {0.1425808814425092 - 0.00002102851429772633*I, 0.2430523989436408…
0.62	{{0.45761313654332864 - 2.2171934427328566*^-17*I, 0.14229236893149746 + 0.00004467854215921773*I, 0.042324432940373614 + 0.021265398832359166*I, -0.015205790752419544 - 0.012614386731707054*I, -0.03936197154872969 + 0.0024248478780922733*I, 0.03265615379266802 - 0.0026934716057860084*I, 0.006787407493048195 - 0.01050749497017969*I}, {0.1422923689314975 - 0.0000446785421592365*I, 0.24134699066057…
0.63	{{0.4562988732623623 - 1.9461428996114805*^-17*I, 0.14199765986502408 - 0.0001090827692733858*I, 0.04213975756618642 + 0.02117924971658688*I, -0.015144990761528062 - 0.012587836083260235*I, -0.03925736834787487 + 0.002392742720261124*I, 0.03249136310399703 - 0.0026256046962973016*I, 0.006768934612241693 - 0.0104425769078289*I}, {0.14199765986502408 + 0.0001090827692733646*I, 0.2396730284660457 - …
0.64	{{0.45491747763902446 - 1.9353008778866254*^-17*I, 0.14172114878417577 - 0.00040254554591249503*I, 0.041960279123069454 + 0.021058078117939933*I, -0.015083349673995413 - 0.012560941291287932*I, -0.0391490751906488 + 0.002387832314406591*I, 0.03231529861363733 - 0.002588011801097382*I, 0.0067449018608826015 - 0.010383491762557906*I}, {0.1417211487841758 + 0.0004025455459124783*I, 0.238083476182660…
0.65	{{0.45343017716232387 - 1.9569849213363355*^-17*I, 0.14147787850127644 - 0.0007791308526872242*I, 0.04177741491217645 + 0.020908043344302872*I, -0.015018600724768733 - 0.0125302040473517*I, -0.039035477980365725 + 0.002402225704535634*I, 0.03214019101428292 - 0.0025772796308175484*I, 0.006719809538948524 - 0.01032764254306462*I}, {0.1414778785012764 + 0.0007791308526872102*I, 0.2366155178821909 -…
0.66	{{0.4518189688132283 - 2.6075062248276382*^-17*I, 0.14127215004682556 - 0.0011752510416798904*I, 0.041583333313623586 + 0.02073818527491727*I, -0.014949125652471562 - 0.01249346473800574*I, -0.03891634914542324 + 0.00242784896711155*I, 0.03197503406336101 - 0.002582880941460995*I, 0.006696721557349865 - 0.010271633867123908*I}, {0.14127215004682556 + 0.0011752510416798783*I, 0.2352860304156545 - …
0.67	{{0.4500873553392129 - 2.6291902682773483*^-17*I, 0.14109806525896346 - 0.0015314261425341147*I, 0.041372446971779386 + 0.020559113679254015*I, -0.014874069881459704 - 0.012449088267678897*I, -0.038792768259663435 + 0.0024572960555679655*I, 0.03182276078884414 - 0.0025915421736064344*I, 0.006676928973136192 - 0.010212051704760703*I}, {0.14109806525896346 + 0.0015314261425340996*I, 0.2340913536075…
0.68	{{0.4482571961971962 - 2.6725583551767684*^-17*I, 0.14094230967200636 - 0.0018017855287243588*I, 0.041141827548053435 + 0.020381086457404256*I, -0.014793588595196696 - 0.012395894080845125*I, -0.03866656853182161 + 0.0024841537045085546*I, 0.031680076107491774 - 0.002591979952870734*I, 0.00666019204086301 - 0.010146585648110693*I}, {0.14094230967200633 + 0.0018017855287243384*I, 0.233010130279395…
0.6900000000000001	{{0.44636294676090416 - 2.699663409488906*^-17*I, 0.14078759931022042 - 0.0019597108264427345*I, 0.04089151046849862 + 0.020212669496346067*I, -0.014708437650701277 - 0.012333019980075566*I, -0.0385394219169524 + 0.0025033908055127*I, 0.03153969046500713 - 0.0025785086741324926*I, 0.006645385865304212 - 0.010074572324011282*I}, {0.14078759931022045 + 0.001959710826442716*I, 0.23200900621795 - 9.7…
0.7000000000000001	{{0.44444443114085197 - 2.7863995832877464*^-17*I, 0.14061633772022072 - 0.0019995278684172045*I, 0.040624192243396584 + 0.020059657994786966*I, -0.014619660828249788 - 0.012260113224241467*I, -0.03841212793620019 + 0.002511702614623396*I, 0.03139392827534242 - 0.0025522701556669474*I, 0.006631242157474659 - 0.009997063619549083*I}, {0.14061633772022072 + 0.001999527868417185*I, 0.231049505130041…
0.71	{{0.4425398280841578 - 2.7538735181131813*^-17*I, 0.14041380716937626 - 0.0019348590653140328*I, 0.0403441399821846 + 0.019924409010390994*I, -0.014528629542408553 - 0.012177853591223082*I, -0.038284384812930686 + 0.0025078039241298155*I, 0.031238205654416117 - 0.0025199529610752942*I, 0.006616904985939679 - 0.009916654499717192*I}, {0.1404138071693763 + 0.0019348590653140104*I, 0.230094463068631…
0.72	{{0.44067968728446566 - 2.6020852139652106*^-17*I, 0.14017000086830686 - 0.00179329586374225*I, 0.04005676598504488 + 0.019806649054858905*I, -0.014436871491571959 - 0.012087342939142896*I, -0.03815497456024777 + 0.002492952084271182*I, 0.031073028000018644 - 0.002490707944592701*I, 0.0066021738946855325 - 0.00983622748228026*I}, {0.14017000086830686 + 0.001793295863742223*I, 0.22911403759640012 …
0.73	{{0.43888330716481755 - 2.5153490401663703*^-17*I, 0.1398806777926596 - 0.001610612903043505*I, 0.03976745854422915 + 0.019703144383462483*I, -0.014346054263281251 - 0.01199062406970074*I, -0.038022336900850294 + 0.002470460750603445*I, 0.030903887909779385 - 0.0024723612661159476*I, 0.006587546583749271 - 0.009758523443060888*I}, {0.1398806777926596 + 0.0016106129030434783*I, 0.22808885468862405…
0.74	{{0.43715732540278246 - 2.4774019641293776*^-17*I, 0.13954698581244504 - 0.0014235919045636645*I, 0.03948108278796278 + 0.01960914498022008*I, -0.014257597191749526 - 0.011889941789865306*I, -0.03788516011023233 + 0.0024452899307505385*I, 0.030739156119185932 - 0.0024685718022180317*I, 0.006573915384994557 - 0.009685107745334907*I}, {0.13954698581244504 + 0.0014235919045636407*I, 0.22701177089766…
0.75	{{0.43549667680425247 - 1.6859343782149594*^-17*I, 0.13917456010698973 - 0.0012643740183834967*I, 0.03920120343338345 + 0.019518862736852414*I, -0.014172246411816138 - 0.011787900155113457*I, -0.0377428416395997 + 0.002422758391455403*I, 0.030586959682244765 - 0.002477618078620218*I, 0.006562243632917212 - 0.009616364323568452*I}, {0.1391745601069897 + 0.0012643740183834742*I, 0.22588699345616836…
0.76	{{0.43388721156406784 - 1.5178830414797062*^-17*I, 0.1387720581493389 - 0.0011560792956240903*I, 0.03892966938409084 + 0.01942667607804479*I, -0.01408975282661617 - 0.011687104124453895*I, -0.03759566324955564 + 0.0024074074937615124*I, 0.030452220319351013 - 0.0024932571383966154*I, 0.006553195040791009 - 0.009551613074449107*I}, {0.13877205814933888 + 0.0011560792956240818*I, 0.2247277878441257…
0.77	{{0.43230935466800496 - 1.7564075194265172*^-17*I, 0.13834954053093101 - 0.0011106367752555472*I, 0.038666536050264405 + 0.0193279303190144*I, -0.01400875260786029 - 0.011589890336386405*I, -0.03744464030172972 + 0.00240202155740092*I, 0.030334939684708954 - 0.0025070807503595584*I, 0.006546947728563145 - 0.009489630622018505*I}, {0.13834954053093101 + 0.0011106367752555422*I, 0.2235531165472224 …
0.78	{{0.4307419107564741 - 1.9081958235744878*^-17*I, 0.13791712670196088 - 0.0011287672247610606*I, 0.0384100593163435 + 0.01921961353680726*I, -0.013927374223664666 - 0.011498003546718628*I, -0.03729129273115536 + 0.0024071558308830236*I, 0.030230235080311748 - 0.00251140435872257*I, 0.006543123891824147 - 0.009429248486921359*I}, {0.13791712670196088 + 0.0011287672247610571*I, 0.22238370963884094 …
0.79	{{0.4291655137825697 - 1.7618285302889447*^-17*I, 0.13748360499756587 - 0.001201499675149478*I, 0.038157589747733964 + 0.019100627985784026*I, -0.01384354995891007 - 0.011412091273027286*I, -0.03713717555632459 + 0.0024212678009646843*I, 0.03012997432671861 - 0.0025016884647657725*I, 0.00654099652742997 - 0.009369629162778316*I}, {0.13748360499756593 + 0.0012014996751494732*I, 0.22123884766546842…
0.8	{{0.42756521306855577 - 1.8919327909872052*^-17*I, 0.13705554585067264 - 0.0013129152137131162*I, 0.03790603091291955 + 0.018971867510211113*I, -0.013755742113016141 - 0.011331566481107986*I, -0.03698353958907979 + 0.0024412866361180215*I, 0.03002532006904716 - 0.002477727203851041*I, 0.006539726299519459 - 0.009310411847720471*I}, {0.13705554585067262 + 0.0013129152137131112*I, 0.220133648306589…
0.81	{{0.42593199283917454 - 1.8756697583999227*^-17*I, 0.13663674674952653 - 0.0014435012334744375*I, 0.03765267076564523 + 0.01883552895384298*I, -0.013663144145799859 - 0.011254881909720457*I, -0.03683103254380174 + 0.0024632381898199744*I, 0.02990930752646872 - 0.0024432702952924355*I, 0.006538683684765704 - 0.009251664776685264*I}, {0.1366367467495265 + 0.0014435012334744312*I, 0.2190774651960368…
0.8200000000000001	{{0.4242632530482293 - 2.1358782797964437*^-17*I, 0.13622822379619473 - 0.0015735126698880014*I, 0.03739534003518559 + 0.018694622719033962*I, -0.01356592838760586 - 0.011180181299698765*I, -0.03667961693838459 + 0.0024830097240617728*I, 0.02977860349241825 - 0.0024044913812659476*I, 0.006537595571338314 - 0.009193798432112734*I}, {0.13622822379619468 + 0.001573512669887995*I, 0.21807321658703396…
0.8300000000000001	{{0.4225623074445883 - 2.2822455730819868*^-17*I, 0.1358284404297107 - 0.0016855770658414058*I, 0.03713277526327055 + 0.01855253466709622*I, -0.013465020425540338 - 0.011105710860500535*I, -0.03652859143743579 + 0.0024970993155339133*I, 0.029634016515327932 - 0.0023678800316329347*I, 0.006536588456923963 - 0.009137194857583068*I}, {0.1358284404297107 + 0.0016855770658413998*I, 0.21711791250453358…
0.84	{{0.4208372416147966 - 2.417770844642675*^-17*I, 0.13543393679309626 - 0.001766880645821617*I, 0.03686451682871961 + 0.018412320410806038*I, -0.013361856637330785 - 0.01103043817451714*I, -0.03637677255936912 + 0.0025030834809563157*I, 0.029479745290598363 - 0.002338284412017645*I, 0.006536117863989433 - 0.00908212752315157*I}, {0.13543393679309626 + 0.0017668806458216034*I, 0.2162037001105322 - …
0.85	{{0.4190992716383721 - 2.6020852139652106*^-17*I, 0.13504017650489752 - 0.0018103830102984275*I, 0.03659072337830813 + 0.018276342711045546*I, -0.013258219905451146 - 0.010954218911300755*I, -0.03622284324635912 + 0.0024999339510962185*I, 0.029321739941191385 - 0.002317714825172967*I, 0.006536759810919409 - 0.009028646853476699*I}, {0.1350401765048975 + 0.0018103830102984082*I, 0.2153193895376567…
0.86	{{0.417360880273622 - 2.4123498337802474*^-17*I, 0.1346422486334292 - 0.0018148199204960406*I, 0.03631214220686561 + 0.01814652616959096*I, -0.013155897399074343 - 0.010877270677557973*I, -0.036065691086452356 + 0.002488275890181824*I, 0.029165774135477773 - 0.0023052597949027344*I, 0.00653896012821539 - 0.008976308033502411*I}, {0.1346422486334292 + 0.0018148199204960217*I, 0.21445252190718572 -…
0.87	{{0.415634087131971 - 2.2063514210080015*^-17*I, 0.13423568753654377 - 0.0017847248205076455*I, 0.03602997463919909 + 0.018023381896961822*I, -0.013056207558348604 - 0.010800443254036817*I, -0.03590467783966255 + 0.0024698069253531567*I, 0.029015909687262118 - 0.0022977632102643393*I, 0.006542961328528752 - 0.008924623719798186*I}, {0.1342356875365438 + 0.0017847248205076288*I, 0.2135909238808468…
0.88	{{0.4139287883079487 - 2.417770844642675*^-17*I, 0.1338170478266192 - 0.0017287982140525506*I, 0.03574546603861728 + 0.017907074354520845*I, -0.012960063481115234 - 0.01072437663488569*I, -0.03573989349535488 + 0.0024471908221923087*I, 0.028873670786849 - 0.0022912945477135357*I, 0.0065485493716684546 - 0.008872877748308264*I}, {0.1338170478266192 + 0.0017287982140525354*I, 0.21272452913685427 - …
0.89	{{0.41225163804449105 - 2.1575623232461538*^-17*I, 0.1333842183782953 - 0.0016586321607266388*I, 0.03546025823659917 + 0.017796710072376844*I, -0.012867268720255703 - 0.010649702154336345*I, -0.03557198198229961 + 0.00242316323271518*I, 0.0287381766089664 - 0.0022824319310198304*I, 0.006555242349777604 - 0.008820584371641743*I}, {0.13338421837829528 + 0.0016586321607266238*I, 0.2118465907699206 -…
0.9	{{0.41060534467270093 - 2.1304572689340162*^-17*I, 0.1329367797056247 - 0.001586610364454759*I, 0.03517561783516022 + 0.017691246982659014*I, -0.01277717170914256 - 0.010576778272173383*I, -0.03540206896111053 + 0.0024002278441646267*I, 0.028606918792114615 - 0.0022693356156934376*I, 0.006562256294464098 - 0.008767519932850422*I}, {0.13293677970562465 + 0.0015866103644547455*I, 0.2109542675758005…
0.91	{{0.40898863813387043 - 1.9081958235744878*^-17*I, 0.132475963712527 - 0.0015242934450645246*I, 0.034892877552275665 + 0.01758907218322326*I, -0.012688479028217098 - 0.010505917797107734*I, -0.035231330558616956 + 0.002380065792101286*I, 0.028476915970393066 - 0.0022519745544462696*I, 0.006568840281811679 - 0.008713938553098786*I}, {0.13247596371252698 + 0.0015242934450645142*I, 0.210048677567093…
0.92	{{0.4073967699509069 - 1.9569849213363355*^-17*I, 0.132004477271206 - 0.001480453019664521*I, 0.03461298494681036 + 0.017488805947618945*I, -0.012600032490944865 - 0.010437129134661431*I, -0.03506076114545379 + 0.0023636349382552125*I, 0.02834570964206018 - 0.0022318812544608337*I, 0.006574367795997827 - 0.008660271023545345*I}, {0.13200447727120607 + 0.0014804530196645136*I, 0.20913437211757466 …
0.93	{{0.4058225839794205 - 2.1358782797964437*^-17*I, 0.1315261184811528 - 0.0014602292074452211*I, 0.0343366001821551 + 0.017389019074500193*I, -0.012510982935252324 - 0.010370404192675464*I, -0.03489093268108337 + 0.0023510492133075813*I, 0.028212009355222764 - 0.002211318262492641*I, 0.006578552155463649 - 0.008607136817833785*I}, {0.1315261184811528 + 0.0014602292074452155*I, 0.2082181237582169 -…
0.9400000000000001	{{0.40425782589112663 - 2.1521413123837263*^-17*I, 0.13104511703789268 - 0.0014642941727609701*I, 0.03406402295386458 + 0.017288960566005488*I, -0.012421063097501094 - 0.010305393923485824*I, -0.034721989258282196 + 0.002341971888509537*I, 0.028075781875897956 - 0.002192466899016058*I, 0.006581404398686251 - 0.008554873715967531*I}, {0.13104511703789268 + 0.0014642941727609615*I, 0.20730770648859…
0.9500000000000001	{{0.4026946175855209 - 2.1304572689340162*^-17*I, 0.130565500588719 - 0.0014894740965281353*I, 0.033795227393057126 + 0.0171878958597321*I, -0.012330377214820954 - 0.010241940744482312*I, -0.034553739209371694 + 0.002335527342608763*I, 0.027937971907487643 - 0.0021766513796109836*I, 0.006583232442543736 - 0.008503693832481084*I}, {0.13056550058871902 + 0.0014894740965281257*I, 0.20641031548521496…
0.96	{{0.40112670196845535 - 2.2822455730819868*^-17*I, 0.13009036891596126 - 0.001529321040851275*I, 0.033529840825563664 + 0.017085801441954422*I, -0.012239292780841493 - 0.010179769065253736*I, -0.034385879155869326 + 0.0023307312899904435*I, 0.027799934910715515 - 0.0021641172644618987*I, 0.006584402323596507 - 0.008453412545419144*I}, {0.1300903689159613 + 0.0015293210408512635*I, 0.2055315492862…
0.97	{{0.3995503266670139 - 2.3852447794681098*^-17*I, 0.12962148697721887 - 0.0015756406765726344*I, 0.03326721860887016 + 0.016983093957336375*I, -0.012148208495841101 - 0.010118696100807309*I, -0.03421819912256893 + 0.0023265519450094505*I, 0.027662905110791048 - 0.0021541046330050832*I, 0.006585189536791981 - 0.008403651815800552*I}, {0.12962148697721887 + 0.001575640676572621*I, 0.204674579339861…
0.98	{{0.397964624404125 - 2.3662712414496134*^-17*I, 0.12915912700678905 - 0.0016201799668116377*I, 0.0330067493297422 + 0.01688017660812087*I, -0.012057293650508883 - 0.010058742443656855*I, -0.034050678331426915 + 0.0023219199733267694*I, 0.027527625403500382 - 0.002145218291377061*I, 0.006585716574970862 - 0.008354070268122986*I}, {0.12915912700678908 + 0.0016201799668116251*I, 0.20383984058388652…
0.99	{{0.39637141613915716 - 2.2741140567883456*^-17*I, 0.1287021431024844 - 0.001655590123530609*I, 0.032747831186258056 + 0.016778027062193366*I, -0.011966686885825823 - 0.0099996148300482*I, -0.03388352005554101 + 0.0023161338407777*I, 0.027394177395088728 - 0.0021360736070040226*I, 0.006585838585419456 - 0.008304195951217458*I}, {0.12870214310248437 + 0.0016555901235305957*I, 0.2030255047521205 - …
1.	{{0.3947746399259276 - 2.008484524529397*^-17*I, 0.12824852276391407 - 0.0016770904707807256*I, 0.03249003228411572 + 0.016677026038049964*I, -0.01187643192649478 - 0.009941259230835062*I, -0.03371703819377678 + 0.0023085324101551315*I, 0.02726212584495819 - 0.002125641089493881*I, 0.00658532554329882 - 0.008253949056266604*I}, {0.12824852276391413 + 0.001677090470780714*I, 0.2022277168858903 - 1…
1.01	{{0.39317942351342766 - 1.9542744159051217*^-17*I, 0.12779588614080326 - 0.001682618697500362*I, 0.0322330643376285 + 0.01657751217257295*I, -0.011786698887971054 - 0.009883441621089641*I, -0.03355154503762964 + 0.002298793244295189*I, 0.027130764076029802 - 0.0021136109476679295*I, 0.006583894178643886 - 0.008203406436896824*I}, {0.12779588614080323 + 0.0016826186975003514*I, 0.20144160837097144…
1.02	{{0.3915911105371875 - 2.0599841277224584*^-17*I, 0.12734196439920734 - 0.001672854176870691*I, 0.031976880701269146 + 0.016479502477914784*I, -0.011697652799727327 - 0.009825863618628647*I, -0.03338717497751925 + 0.002286868883566215*I, 0.026999461801567787 - 0.002100388664974952*I, 0.006581375344027796 - 0.008152812338257676*I}, {0.1273419643992074 + 0.0016728541768706805*I, 0.20066218825404464…
1.03	{{0.390014372652339 - 2.0789576657409548*^-17*I, 0.126885059544845 - 0.0016507796855389479*I, 0.03172141127965305 + 0.016382833783396545*I, -0.011609589806351175 - 0.009768283247340585*I, -0.03322385323041596 + 0.0022729942373786003*I, 0.026867945870694066 - 0.0020868787478336365*I, 0.006577759223491131 - 0.008102544302106088*I}, {0.12688505954484502 + 0.0016507796855389362*I, 0.19988503680987665…
1.04	{{0.3884525646098434 - 2.0003530082357557*^-17*I, 0.12642421046062555 - 0.0016208591383400609*I, 0.031466773047607484 + 0.016287093190457288*I, -0.011522727453899552 - 0.009710559518884212*I, -0.03306129374110172 + 0.002257621109361649*I, 0.02673644450398311 - 0.0020740928277485932*I, 0.0065732375293327 - 0.00805298358743103*I}, {0.12642421046062552 + 0.0016208591383400498*I, 0.1991069604925571 -…
1.05	{{0.38690737550515075 - 1.916327339868129*^-17*I, 0.12595929258359084 - 0.0015881188680274428*I, 0.031212937548392418 + 0.016192047825767525*I, -0.011437395704384613 - 0.009652631186973525*I, -0.03289915467945558 + 0.00224148001439369*I, 0.02660561552816167 - 0.0020628099003249436*I, 0.006568088530382373 - 0.008004406408842436*I}, {0.1259592925835908 + 0.0015881188680274309*I, 0.1983262366094618 …
1.06	{{0.38537880360923477 - 2.371692252312041*^-17*I, 0.1254908733482008 - 0.0015573616188873415*I, 0.030960125100607635 + 0.01609734754130926*I, -0.011353709748275289 - 0.009594573029397268*I, -0.032737126816773515 + 0.0022253694994972127*I, 0.02647633491133768 - 0.002053252002551816*I, 0.006562662906332653 - 0.007956948835114644*I}, {0.12549087334820083 + 0.0015573616188873324*I, 0.1975426963632535…
1.07	{{0.38386541345717573 - 2.1711148504022226*^-17*I, 0.12501998051207475 - 0.00153226132954287*I, 0.03070856452061245 + 0.016002887053538483*I, -0.011271694014993101 - 0.009536415701810685*I, -0.032575068560435544 + 0.002210165393347455*I, 0.02634936313602234 - 0.002045077912462352*I, 0.0065572380672845425 - 0.007910467878411261*I}, {0.12501998051207475 + 0.0015322613295428555*I, 0.1967576224783585…
1.08	{{0.3823647814387065 - 2.13316777436523*^-17*I, 0.12454793922740554 - 0.0015151449796960452*I, 0.030458509871643936 + 0.015908550015654443*I, -0.01119120519749377 - 0.009478289316176189*I, -0.03241305520590512 + 0.002196542690810149*I, 0.026225071713259843 - 0.0020374725083796112*I, 0.006551983905419967 - 0.007864719980793057*I}, {0.12454793922740556 + 0.0015151449796960313*I, 0.19597322061393896…
1.09	{{0.3808740236007374 - 2.11148373091552*^-17*I, 0.12407613783617742 - 0.001506803191558161*I, 0.030210208705861316 + 0.015814161661435188*I, -0.0111119119540191 - 0.009420394003478577*I, -0.03225134030615395 + 0.0021848350780497875*I, 0.02610328814965027 - 0.002029436874438814*I, 0.006546943586152487 - 0.007819427313407006*I}, {0.12407613783617744 + 0.0015068031915581458*I, 0.1951921786951745 - 9…
1.1	{{0.37939029033988714 - 1.9461428996114805*^-17*I, 0.12360584407110643 - 0.0015065028451096158*I, 0.029963796415955247 + 0.015719687813626634*I, -0.011033401047147088 - 0.009362843208931923*I, -0.032090273100257645 + 0.0021750354732204148*I, 0.025983320905268285 - 0.0020201382856344847*I, 0.006542034224181507 - 0.007774291191607127*I}, {0.1236058440711064 + 0.0015065028451096002*I, 0.194417203471…
1.11	{{0.37791122940451344 - 1.848564704087785*^-17*I, 0.12313805849912011 - 0.0015124205393989927*I, 0.029719291227652045 + 0.015625050667345375*I, -0.010955192072579601 - 0.009305730812017743*I, -0.03193015329189741 + 0.0021667642142691994*I, 0.025864164832914822 - 0.0020091581958236056*I, 0.006537132036652399 - 0.00772914446128275*I}, {0.12313805849912017 + 0.0015124205393989812*I, 0.19365053467100…
1.12	{{0.37643523864521045 - 1.984089975648473*^-17*I, 0.12267347618802618 - 0.0015220054155837672*I, 0.029476486843251912 + 0.015530355089445416*I, -0.01087698925501044 - 0.009249024830585758*I, -0.03177117392566504 + 0.002159434145837978*I, 0.025744792815719234 - 0.0019966053290924437*I, 0.00653210101116051 - 0.007683918439038264*I}, {0.12267347618802618 + 0.001522005415583754*I, 0.1928936713124761 …
1.1300000000000001	{{0.37496160458199596 - 2.122325752640375*^-17*I, 0.1222124237128633 - 0.0015325736052079165*I, 0.02923523369323922 + 0.015435622053401491*I, -0.010798553907484729 - 0.009192627903374044*I, -0.03161333663903292 + 0.0021523194744189496*I, 0.02562445362941211 - 0.0019830105199543633*I, 0.006526897982266239 - 0.0076386798049467245*I}, {0.1222124237128633 + 0.0015325736052079018*I, 0.1921472077402216…
1.1400000000000001	{{0.3734904756015414 - 2.2036409155767878*^-17*I, 0.12175483785596554 - 0.0015415094163353414*I, 0.028995319292464218 + 0.015341121282925151*I, -0.010719868027818453 - 0.009136237595703587*I, -0.03145648982463497 + 0.0021448525354091507*I, 0.02550284475431046 - 0.001969180894521028*I, 0.006521539838436689 - 0.0075934453513398885*I}, {0.12175483785596555 + 0.0015415094163353255*I, 0.19141096987687…
1.1500000000000001	{{0.3720227263246416 - 2.1521413123837263*^-17*I, 0.12130039924562458 - 0.0015468487576275644*I, 0.02875651809475692 + 0.015247127656105542*I, -0.010641082288239031 - 0.009079628141099525*I, -0.03130039911067914 + 0.0021366197671705235*I, 0.02538016338322437 - 0.001955896258917216*I, 0.006516111160001329 - 0.00754829914507421*I}, {0.12130039924562457 + 0.0015468487576275483*I, 0.19068400945402925…
1.16	{{0.37055974033504757 - 1.984089975648473*^-17*I, 0.1208485657157462 - 0.001547443680956806*I, 0.028518780200657623 + 0.015153708635889095*I, -0.010562312588231572 - 0.00902272338752335*I, -0.031144797608788424 + 0.0021273746021717465*I, 0.025257001302522925 - 0.0019436722940380632*I, 0.00651075630445447 - 0.00750333478268838*I}, {0.12084856571574619 + 0.001547443680956788*I, 0.18996487509004195 …
1.17	{{0.3691031386093217 - 2.2551405187698492*^-17*I, 0.12039865158501434 - 0.0015428194922359833*I, 0.0282821359296362 + 0.015061073359097444*I, -0.010483691274842985 - 0.008965478347635782*I, -0.030989467462357586 + 0.002117168666386659*I, 0.025134118104261572 - 0.0019326836424737317*I, 0.006505590231318293 - 0.007458520815388218*I}, {0.12039865158501434 + 0.001542819492235968*I, 0.1892520114893073…
1.18	{{0.3676545516461224 - 2.2551405187698492*^-17*I, 0.11994999037931499 - 0.0015333447880155728*I, 0.028046612629528667 + 0.014969237607361487*I, -0.010405337114293057 - 0.008908082878189606*I, -0.030834285378583574 + 0.002106184661143429*I, 0.02501221781567509 - 0.0019227309952554493*I, 0.006500689968817558 - 0.007413860604393222*I}, {0.11994999037931497 + 0.0015333447880155567*I, 0.18854383900269…
1.19	{{0.3662153823267315 - 2.2388774861825667*^-17*I, 0.11950204513782671 - 0.0015200284921911378*I, 0.02781223640027643 + 0.014878133131810568*I, -0.010327380447865062 - 0.008850822772897525*I, -0.030679246077045124 + 0.0020947113322886623*I, 0.024891754422343013 - 0.001913362190167989*I, 0.006496064081494285 - 0.0073693521944183035*I}, {0.11950204513782672 + 0.0015200284921911193*I, 0.1878389823703…
1.2	{{0.3647866362791201 - 2.3174821436877657*^-17*I, 0.11905448060212794 - 0.0015042956324764294*I, 0.02757897752046647 + 0.014787720981226129*I, -0.010249977062378202 - 0.008793958989135077*I, -0.030524446796401743 + 0.0020831139784688118*I, 0.024772837639119548 - 0.0019040673858866754*I, 0.006491649264147841 - 0.007324986636580319*I}, {0.11905448060212792 + 0.0015042956324764088*I, 0.1871364387567…
1.21	{{0.36336882143855204 - 2.3201926491189795*^-17*I, 0.11860718546704507 - 0.0014878222447135088*I, 0.027346915216014806 + 0.014697775799550665*I, -0.010173143250257716 - 0.008737732747383613*I, -0.03037002311203915 + 0.002071680007619592*I, 0.024655269017978685 - 0.0018944195265443527*I, 0.006487378841594723 - 0.0072808048108051315*I}, {0.1186071854670451 + 0.001487822244713487*I, 0.18643564287851…
1.22	{{0.3619619176215173 - 2.2957981002380556*^-17*I, 0.11816023107399223 - 0.0014720671368807076*I, 0.027116063028660996 + 0.014608282013549839*I, -0.010096883751250127 - 0.0086821404531242*I, -0.03021613018961221 + 0.0020607117270607105*I, 0.024538648684581655 - 0.00188424973024867*I, 0.006483156243223167 - 0.007236765241183796*I}, {0.11816023107399219 + 0.001472067136880687*I, 0.18573661082817852 …
1.23	{{0.3605654410398536 - 2.2659825404947043*^-17*I, 0.11771393036048974 - 0.0014583428968938468*I, 0.02688634454974099 + 0.014519184833645449*I, -0.010021186253113044 - 0.00862718963323286*I, -0.030062920763939155 + 0.0020503630819360195*I, 0.024422551869596 - 0.0018736250825761706*I, 0.006478901182165297 - 0.0071929384229858055*I}, {0.11771393036048977 + 0.001458342896893826*I, 0.18503970620940985…
1.24	{{0.3591785327971682 - 2.2442984970449942*^-17*I, 0.11726872050416538 - 0.0014475555127940007*I, 0.02665786654326277 + 0.014430342576374534*I, -0.009945865247249146 - 0.008572833976419694*I, -0.02991048743992758 + 0.0020406313555673635*I, 0.024306675970627932 - 0.0018627755295452504*I, 0.00647459614455281 - 0.0071494143656614904*I}, {0.11726872050416541 + 0.0014475555127939808*I, 0.18434565520952…
1.25	{{0.35780012121988025 - 2.2876665839444144*^-17*I, 0.11682508768551388 - 0.0014399275402946475*I, 0.026430598709071215 + 0.014341942027745585*I, -0.009870840165794098 - 0.008518861163412134*I, -0.02975888996586865 + 0.0020315386906325362*I, 0.024190900403194666 - 0.0018520503374163768*I, 0.006470218562911685 - 0.007106180916452304*I}, {0.11682508768551383 + 0.0014399275402946277*I, 0.183655454551…
1.26	{{0.3564291156048959 - 1.962405932198763*^-17*I, 0.11638354182184407 - 0.00143534615402928*I, 0.026204655356938972 + 0.014253819751607492*I, -0.009795942998628945 - 0.00846527936993151*I, -0.029608119079303247 + 0.0020228870156470684*I, 0.024075310277661084 - 0.0018416844286982786*I, 0.006465831536694508 - 0.007063342633817384*I}, {0.11638354182184411 + 0.0014353461540292582*I, 0.182970029052636 …
1.27	{{0.3550645578522782 - 2.0789576657409548*^-17*I, 0.11594448742922266 - 0.0014330322686563288*I, 0.02598001647772342 + 0.014166217662415515*I, -0.00972119423477147 - 0.008411916645087244*I, -0.02945815201666533 + 0.002014598594483389*I, 0.023960093653235152 - 0.0018318294633511301*I, 0.006461462814201797 - 0.007020824313177471*I}, {0.11594448742922261 + 0.0014330322686563085*I, 0.1822902607284843…
1.28	{{0.3537057838883124 - 2.0111950299606107*^-17*I, 0.11550823079729136 - 0.001432111607132021*I, 0.02575676534147025 + 0.014078994178505952*I, -0.009646561365511255 - 0.008358866378888745*I, -0.029308932785898665 + 0.0020064258120058402*I, 0.023845472791848062 - 0.001822411856273638*I, 0.006457191347745899 - 0.006978663021889888*I}, {0.11550823079729136 + 0.0014321116071320018*I, 0.181616633482398…
1.29	{{0.35235247822714255 - 1.997642502804542*^-17*I, 0.11507487215690174 - 0.001431368515453529*I, 0.02553484260530358 + 0.013992422449131502*I, -0.009572161796504632 - 0.008306030903299646*I, -0.029160428200518798 + 0.0019982904145155567*I, 0.023731587382850798 - 0.0018132927738618225*I, 0.006453024069285872 - 0.006936717931793786*I}, {0.11507487215690174 + 0.0014313685154535114*I, 0.18094938990821…
1.3	{{0.35100471188314025 - 1.9542744159051217*^-17*I, 0.11464437343924612 - 0.0014298818470697343*I, 0.025314282341649782 + 0.013906383153417209*I, -0.009498002032794266 - 0.00825356877758312*I, -0.029012605911197267 + 0.0019899722956027445*I, 0.02361848500170619 - 0.001804225410177656*I, 0.006448989085664714 - 0.006894999060890337*I}, {0.11464437343924613 + 0.0014298818470697202*I, 0.18028829307973…
1.31	{{0.34966285981915163 - 1.940721888749053*^-17*I, 0.11421652055837077 - 0.0014267616265551202*I, 0.025094988094916167 + 0.013821152121078208*I, -0.009424189961464111 - 0.008201424979567216*I, -0.02886547879806988 + 0.0019814396590344453*I, 0.023506099623875988 - 0.0017950568607936724*I, 0.006445028374445546 - 0.006853387960976715*I}, {0.11421652055837073 + 0.0014267616265551048*I, 0.1796329185897…
1.32	{{0.34832752205373857 - 2.076247160309741*^-17*I, 0.11379103285886319 - 0.0014216627359461618*I, 0.024877012146132152 + 0.01373660465726192*I, -0.009350681287839382 - 0.008149740567432742*I, -0.028719057197694808 + 0.0019725484586782405*I, 0.02339432789131853 - 0.0017856691474225268*I, 0.00644111387604137 - 0.006811934968495561*I}, {0.1137910328588632 + 0.0014216627359461486*I, 0.1789825605338815…
1.33	{{0.34699937177871054 - 2.1169047417779474*^-17*I, 0.11336758796896608 - 0.0014144391776216136*I, 0.02466029159151526 + 0.013652935117246898*I, -0.009277543894979081 - 0.008098447758650214*I, -0.0285733821007919 + 0.0019633408129306603*I, 0.023283058250152176 - 0.0017761073539951872*I, 0.006437159337124464 - 0.0067705991090628555*I}, {0.11336758796896604 + 0.0014144391776215982*I, 0.1783365442397…
1.34	{{0.3456790445196989 - 2.1006417091906648*^-17*I, 0.11294594190564104 - 0.00140546498448534*I, 0.024444857863875177 + 0.013569956524772097*I, -0.00920477010296442 - 0.008047633819638605*I, -0.028428480561139752 + 0.001953772897060551*I, 0.023172244565276407 - 0.0017664521112226265*I, 0.006433126638426762 - 0.00672948397502802*I}, {0.11294594190564103 + 0.001405464984485323*I, 0.17769413875254714 …
1.35	{{0.34436702810705305 - 2.144009796090085*^-17*I, 0.112525875757651 - 0.0013951975655935363*I, 0.02423079833963611 + 0.013487629259212791*I, -0.009132331745942553 - 0.007997225444663678*I, -0.028284345252607056 + 0.0019439248972454022*I, 0.023061903383550554 - 0.001756851801336133*I, 0.006428990674237249 - 0.006688596028268157*I}, {0.11252587575765101 + 0.0013951975655935214*I, 0.1770549102007185…
1.36	{{0.3430636095868017 - 2.1385887852276575*^-17*I, 0.1121073269498558 - 0.0013843005306877114*I, 0.024018049355803487 + 0.01340586614318343*I, -0.009060298348877784 - 0.00794721771443568*I, -0.02814096921326393 + 0.001933887476670961*I, 0.022952115706275922 - 0.0017474345164722896*I, 0.006424740428326994 - 0.006647995488973145*I}, {0.11210732694985583 + 0.0013843005306876967*I, 0.17641852305851471…
1.37	{{0.3417688455247388 - 2.0328790734103208*^-17*I, 0.11169033459579143 - 0.0013734320514193707*I, 0.02380659719302143 + 0.013324560158744964*I, -0.008988713664226402 - 0.007897591992498036*I, -0.027998328194862067 + 0.0019237597150596484*I, 0.022842997811878783 - 0.001738260361622517*I, 0.0064203916325745935 - 0.006607714416075361*I}, {0.11169033459579143 + 0.001373432051419357*I, 0.17578487519286…
1.3800000000000001	{{0.34048258486027955 - 1.9434323941802667*^-17*I, 0.11127501595854677 - 0.0013631982206797186*I, 0.023596470286061943 + 0.013243515499163224*I, -0.008917558134195312 - 0.007848386273777657*I, -0.02785637987484612 + 0.001913605463340793*I, 0.022734661050398824 - 0.0017292977593707654*I, 0.006415992267454237 - 0.006567794699849007*I}, {0.11127501595854675 + 0.0013631982206797053*I, 0.1751540373042…
1.3900000000000001	{{0.3392045173042358 - 1.927169361592984*^-17*I, 0.11086153179713272 - 0.001353930010696442*I, 0.023387554681635548 + 0.01316283667223271*I, -0.008846912803780506 - 0.007799525442525545*I, -0.027715112029168522 + 0.001903579465863836*I, 0.02262716359390129 - 0.001720488560169811*I, 0.006411551075673176 - 0.006528185106667742*I}, {0.1108615317971327 + 0.0013539300106964302*I, 0.17452626537511634 -…
1.4000000000000001	{{0.3379342432758447 - 1.9380113833178392*^-17*I, 0.11045005585901004 - 0.0013458247089522877*I, 0.023179859485308037 + 0.013082472894960897*I, -0.008776757723462533 - 0.007750999598248197*I, -0.027574518652955512 + 0.0018937406757232162*I, 0.022520507254913252 - 0.0017117055539570317*I, 0.006407097609741787 - 0.006488859817188053*I}, {0.11045005585901004 + 0.001345824708952275*I, 0.1739018751896…
1.41	{{0.3366713502991789 - 1.9244588561617704*^-17*I, 0.11004076025283341 - 0.0013389068052574032*I, 0.022973363824876303 + 0.013002403042639315*I, -0.008707069199019686 - 0.007702841783374143*I, -0.027434618922018587 + 0.0018841100787374693*I, 0.02241462751303306 - 0.001702827805753258*I, 0.006402644676754787 - 0.006449814614352842*I}, {0.11004076025283338 + 0.0013389068052573907*I, 0.17328119589367…
1.42	{{0.3354154464665665 - 2.0030635136669694*^-17*I, 0.10963382126926648 - 0.0013330269183858857*I, 0.02276800956490679 + 0.012922709016119518*I, -0.008637876284796956 - 0.007655040226160262*I, -0.027295476498106323 + 0.0018746927400677851*I, 0.022309411490691343 - 0.001693778173797894*I, 0.00639816968204817 - 0.006411030767743861*I}, {0.10963382126926645 + 0.0013330269183858727*I, 0.172664485501892…
1.43	{{0.3341662248827398 - 1.894643296418419*^-17*I, 0.10922929529688459 - 0.001327830140067596*I, 0.02256390344767279 + 0.01284347050373506*I, -0.008569060715276666 - 0.007607521234561173*I, -0.0271571192683226 + 0.0018654683786479436*I, 0.022204729475660132 - 0.0016845450296062022*I, 0.0063936658475732076 - 0.00637244687110035*I}, {0.10922929529688462 + 0.0013278301400675844*I, 0.17205204536235555 …
1.44	{{0.33292349959571876 - 1.826880660638075*^-17*I, 0.10882720044402112 - 0.0013229179866872695*I, 0.022361064548115813 + 0.01276472140491386*I, -0.008500551378181936 - 0.007560264843632429*I, -0.0270195680328703 + 0.001856365837076799*I, 0.022100472286750675 - 0.0016751757218985077*I, 0.006389127049864558 - 0.0063340447815220975*I}, {0.10882720044402111 + 0.0013229179866872589*I, 0.171444031789425…
1.45	{{0.3316872082918703 - 1.9217483507305566*^-17*I, 0.10842755337797615 - 0.001317945942095791*I, 0.022159398836162966 + 0.012686515494796703*I, -0.00843239244896094 - 0.007513288672380815*I, -0.026882847635242218 + 0.001847298960631738*I, 0.021996577299372502 - 0.0016657587411628707*I, 0.006384534720069524 - 0.006295855309587777*I}, {0.10842755337797617 + 0.0013179459420957788*I, 0.170840415180726…
1.46	{{0.33045739186338385 - 1.7564075194265172*^-17*I, 0.10803031383873739 - 0.0013126537821520478*I, 0.021958971139053447 + 0.01260878243592323*I, -0.008364533136065095 - 0.007466608691613898*I, -0.026746935627130763 + 0.0018381570574158724*I, 0.021893043966105894 - 0.001656377831594213*I, 0.006379911265673466 - 0.006257918550367838*I}, {0.10803031383873737 + 0.0013126537821520378*I, 0.1702410722517…
1.47	{{0.32923417972405605 - 1.737433981408021*^-17*I, 0.10763542726935067 - 0.00130682453399095*I, 0.021759710555590114 + 0.012531555381353069*I, -0.008297048520930852 - 0.007420203393049821*I, -0.0266118124112204 + 0.0018288995231146468*I, 0.021789917838882202 - 0.0016471214708042546*I, 0.006375262503465682 - 0.0062202439267688755*I}, {0.10763542726935067 + 0.0013068245339909385*I, 0.169645775499842…
1.48	{{0.3280177491949964 - 1.6859343782149594*^-17*I, 0.10724275483773318 - 0.0013002859914153881*I, 0.02156170526174632 + 0.012454908112556834*I, -0.008229902151749064 - 0.007373968468234914*I, -0.02647741410916787 + 0.0018195459807878842*I, 0.021687275692733245 - 0.0016380452659684906*I, 0.0063706228463741785 - 0.006182779185192571*I}, {0.10724275483773318 + 0.001300285991415377*I, 0.16905436274587…
1.49	{{0.32680829255476807 - 1.7997756063259374*^-17*I, 0.10685223472829261 - 0.0012931004004816404*I, 0.021364868218812352 + 0.012378792035426025*I, -0.008163188383229374 - 0.007327947441371659*I, -0.026343721235328493 + 0.0018100908131128274*I, 0.021585206162784552 - 0.0016291413713248487*I, 0.006366011367542546 - 0.006145555132218414*I}, {0.10685223472829256 + 0.00129310040048163*I, 0.1684665147131…
1.5	{{0.32560597695465804 - 1.7753810574450135*^-17*I, 0.10646377841925027 - 0.0012853779281526813*I, 0.021169244614769125 + 0.012303205989364654*I, -0.008096908989764047 - 0.007282116039134132*I, -0.026210714963161463 + 0.001800581595525715*I, 0.021483778293241676 - 0.0016203689162152127*I, 0.006361443101840803 - 0.0061085458307592435*I}, {0.10646377841925025 + 0.0012853779281526698*I, 0.16788200546…
1.51	{{0.3244109265163273 - 1.7997756063259374*^-17*I, 0.10607731649341694 - 0.0012772882618953963*I, 0.020974819205847053 + 0.012228165140381062*I, -0.008031075910228861 - 0.007236485933233697*I, -0.0260783968168653 + 0.00179108968416528*I, 0.021383025111976536 - 0.0016116779936061747*I, 0.006356914429681431 - 0.0060717317856732135*I}, {0.1060773164934169 + 0.0012772882618953835*I, 0.1673006730151282…
1.52	{{0.3232231923135019 - 1.8295911660692887*^-17*I, 0.10569278907479199 - 0.0012690440687894134*I, 0.02078168740573282 + 0.012153613419232436*I, -0.007965605183431899 - 0.0071910765779760015*I, -0.025946764692139777 + 0.0017816582049307254*I, 0.02128294467934837 - 0.0016030037839317654*I, 0.0063524332628080715 - 0.00603509507351377*I}, {0.105692789074792 + 0.0012690440687893995*I, 0.166722442879816…
1.53	{{0.3220427711888159 - 1.6750923564901044*^-17*I, 0.10531023393605801 - 0.0012609447896855552*I, 0.02058974153436195 + 0.012079360379229936*I, -0.007900548881604902 - 0.007146054982587013*I, -0.025815860370938918 + 0.0017722696716492435*I, 0.021183505313133563 - 0.0015942916227831949*I, 0.006347980033248298 - 0.005998708190437048*I}, {0.10531023393605803 + 0.001260944789685542*I, 0.16614718333238…
1.54	{{0.3208695700008549 - 1.7997756063259374*^-17*I, 0.10492961845002977 - 0.0012530315870000462*I, 0.020399038660360757 + 0.01200563963155461*I, -0.00783586435614416 - 0.007101258297359305*I, -0.025685693079985267 + 0.0017630542832458612*I, 0.021084644553302185 - 0.0015855631239277178*I, 0.006343524168339569 - 0.005962457363565544*I}, {0.1049296184500298 + 0.0012530315870000338*I, 0.165575053839237…
1.55	{{0.3197034683931467 - 1.634434775021898*^-17*I, 0.10455100274759677 - 0.0012455354216002687*I, 0.02020954656438336 + 0.01193220939663951*I, -0.00777151643239151 - 0.007056833268274355*I, -0.025556270167591755 + 0.0017539456756702444*I, 0.020986315254879716 - 0.0015768127029866922*I, 0.006339075055788443 - 0.005926430018082742*I}, {0.10455100274759681 + 0.0012455354216002557*I, 0.1650060572620039…
1.56	{{0.3185442937758877 - 1.5802246663976227*^-17*I, 0.1041744447451323 - 0.0012384739959427234*I, 0.020021208952623014 + 0.011859163553369781*I, -0.007707537750512276 - 0.0070127236557678135*I, -0.025427605255228723 + 0.0017449748710621476*I, 0.020888475703582734 - 0.0015680876653651865*I, 0.006334612506536368 - 0.005890598651627462*I}, {0.10417444474513227 + 0.0012384739959427121*I, 0.164440317139…
1.57	{{0.31739187121426515 - 1.509751525186065*^-17*I, 0.10380000724150441 - 0.0012318651311621074*I, 0.019834015037540797 + 0.011786457899762876*I, -0.007643905056462775 - 0.006968928102526141*I, -0.02529969334143649 + 0.0017361143646212258*I, 0.020791113386583206 - 0.0015594240005955854*I, 0.006330143218504048 - 0.005854980059972075*I}, {0.10380000724150443 + 0.0012318651311620976*I, 0.1638779237371…
1.58	{{0.31624603365418247 - 1.5070410197548512*^-17*I, 0.10342774315054873 - 0.001225628954172361*I, 0.019647917530230007 + 0.011714159984728731*I, -0.007580627412449957 - 0.006925412146959588*I, -0.025172528943085148 + 0.001727364463012222*I, 0.02069423661168861 - 0.0015508623696459983*I, 0.006325666480927472 - 0.0058195696407022934*I}, {0.10342774315054873 + 0.0012256289541723512*I, 0.1633189864149…
1.59	{{0.3151066449828133 - 1.5612511283791264*^-17*I, 0.10305767944860564 - 0.0012196702080928754*I, 0.019462947279468536 + 0.011642225666937964*I, -0.007517653599859724 - 0.006882170098482374*I, -0.02504609271101124 + 0.0017186833078523132*I, 0.020597874782653108 - 0.001542407756235861*I, 0.006321203958389515 - 0.005784376567925794*I}, {0.10305767944860565 + 0.0012196702080928673*I, 0.16276357392324…
1.6	{{0.3139736013173971 - 1.599198204416119*^-17*I, 0.10268984316587969 - 0.0012138295965890384*I, 0.01927905433598444 + 0.011570718100910864*I, -0.0074550273080551685 - 0.006839167409234371*I, -0.02492038923959257 + 0.0017100614407806957*I, 0.020502055900659913 - 0.0015340519227536127*I, 0.006316751673223982 - 0.0057493816416081395*I}, {0.10268984316587972 + 0.0012138295965890313*I, 0.1622117023465…
1.61	{{0.3128468634675189 - 1.3633842319005218*^-17*I, 0.1023241985857817 - 0.0012079618946449079*I, 0.019096283122137316 + 0.011499616847893943*I, -0.007392700278433914 - 0.006796395518072502*I, -0.024795396190538322 + 0.0017014753817075619*I, 0.020406800713525183 - 0.0015257692795159167*I, 0.006312326568632491 - 0.005714577495225115*I}, {0.1023241985857817 + 0.0012079618946449003*I, 0.16166339161463…
1.62	{{0.3117264406483874 - 1.3417001884508117*^-17*I, 0.101960745676053 - 0.001201999443412285*I, 0.018914563222987082 + 0.011428889833641114*I, -0.007330721143556061 - 0.006753906779991317*I, -0.02467112108141167 + 0.0016928888600465598*I, 0.02031211425686178 - 0.0015175240716102933*I, 0.006307925879126742 - 0.005679995897030614*I}, {0.10196074567605301 + 0.0012019994434122776*I, 0.16111851904648916…
1.6300000000000001	{{0.31061236639973283 - 1.5233040523421337*^-17*I, 0.10159938492940546 - 0.00119576600338945*I, 0.018733992065475776 + 0.011358644340380721*I, -0.007269029956534492 - 0.006711596777414075*I, -0.024547539633745667 + 0.0016843322766178664*I, 0.02021798182324117 - 0.001509302574972058*I, 0.006303553728001702 - 0.0056455599042062495*I}, {0.1015993849294054 + 0.0011957660033894454*I, 0.160577101119229…
1.6400000000000001	{{0.3095047031702186 - 1.4474099002681484*^-17*I, 0.10124009873362848 - 0.0011892872826763932*I, 0.01855446322848042 + 0.01128882810033386*I, -0.007207698005101268 - 0.006669541749681944*I, -0.024424664048764512 + 0.0016757701540093754*I, 0.02012438465942342 - 0.0015010866701409761*I, 0.006299201213766773 - 0.005611315788895142*I}, {0.10124009873362852 + 0.0011892872826763875*I, 0.160038958821397…
1.6500000000000001	{{0.3084035075957052 - 1.4040418133687282*^-17*I, 0.10088284322759668 - 0.001182587618910173*I, 0.018376001582753754 + 0.011219437366959698*I, -0.00714672311781784 - 0.006627733561454256*I, -0.024302494249686175 + 0.0016671962287275808*I, 0.02003130362820305 - 0.0014928758179644618*I, 0.006294863503633778 - 0.005577261197230581*I}, {0.10088284322759666 + 0.0011825876189101654*I, 0.159503972959819…
1.6600000000000001	{{0.3073088248863983 - 1.395910297075087*^-17*I, 0.10052757906613419 - 0.0011757211309902486*I, 0.018198587676816255 + 0.011150510897056586*I, -0.007086115568517258 - 0.0065861681249133*I, -0.02418102732245156 + 0.0016586303820058745*I, 0.01993872494817068 - 0.0014846947816327576*I, 0.0062905318288859185 - 0.005543398942733164*I}, {0.1005275790661342 + 0.0011757211309902404*I, 0.15897205551676794…
1.67	{{0.3062206696546285 - 1.3552527156068805*^-17*I, 0.10017427356180648 - 0.0011687721144922828*I, 0.0180222700949814 + 0.011082000290647308*I, -0.007025837370375552 - 0.0065448482715231*I, -0.0240602516020251 + 0.0016500664496327461*I, 0.019846651627440103 - 0.0014765574907663812*I, 0.006286215003768858 - 0.005509732818123591*I}, {0.10017427356180653 + 0.0011687721144922748*I, 0.15844314010971663 …
1.68	{{0.3051390298949795 - 1.3986208025063007*^-17*I, 0.09982291583372509 - 0.001161825640276638*I, 0.01784702064745704 + 0.011013896115379972*I, -0.006965906192103493 - 0.006503787526730668*I, -0.02394016381316818 + 0.0016415148402835695*I, 0.019755094535147826 - 0.001468481545947826*I, 0.0062819108878671565 - 0.005476270991440063*I}, {0.09982291583372506 + 0.00116182564027663*I, 0.157917190226618 -…
1.69	{{0.3040638679727818 - 1.4690939437178585*^-17*I, 0.09947351331087356 - 0.0011549654372076576*I, 0.01767279591557944 + 0.010946226442637083*I, -0.006906349763927091 - 0.006462972002569801*I, -0.02382076528749741 + 0.0016330055703971497*I, 0.019664067722511495 - 0.001460480609678795*I, 0.0062776122415814355 - 0.0054430123558408885*I}, {0.09947351331087358 + 0.0011549654372076488*I, 0.1573941763545…
1.7	{{0.3029951096961039 - 1.4907779871675686*^-17*I, 0.09912605301145609 - 0.0011482390036122248*I, 0.017499696247492542 + 0.010878964443178995*I, -0.006847086667776936 - 0.006422377330807952*I, -0.0237020323024046 + 0.001624547677092807*I, 0.019573585769720916 - 0.0014525429888862331*I, 0.0062733389173360715 - 0.005409938387074186*I}, {0.09912605301145606 + 0.001148239003612215*I, 0.156874155907574…
1.71	{{0.30193268197017 - 1.4826464708739273*^-17*I, 0.09878058288598986 - 0.0011417319725535585*I, 0.017327609007374258 + 0.010811994783622804*I, -0.00678818000372168 - 0.006382101479051308*I, -0.023583977019617085 + 0.00161611200519852*I, 0.019483655865036472 - 0.0014446460776653335*I, 0.006269086977840531 - 0.005377098481378439*I}, {0.0987805828859899 + 0.0011417319725535498*I, 0.15635708599599643 …
1.72	{{0.3008764939066997 - 1.2088854223213374*^-17*I, 0.09843711276878751 - 0.0011354226553022934*I, 0.017156547597495277 + 0.010745402901080786*I, -0.006729622766578834 - 0.006342080290138266*I, -0.023466597713607346 + 0.0016077348952298082*I, 0.019394269851499918 - 0.0014367796049241607*I, 0.006264850474680789 - 0.005344454637288221*I}, {0.09843711276878753 + 0.0011354226553022824*I, 0.155843018514…
1.73	{{0.29982645787190715 - 1.1275702593849246*^-17*I, 0.09809562519637874 - 0.001129252579331802*I, 0.016986546680876357 + 0.010679209456649817*I, -0.006671373250160205 - 0.006302273012417713*I, -0.023349879298910234 + 0.0015994316787912295*I, 0.01930541097457225 - 0.001428932719079348*I, 0.006260636014964032 - 0.005311972886451387*I}, {0.09809562519637872 + 0.0011292525793317931*I, 0.15533203477610…
1.74	{{0.2987825111297416 - 1.0489656018797255*^-17*I, 0.09775612852559877 - 0.0011232161565411657*I, 0.01681755838695245 + 0.010613370124732194*I, -0.006613437799578538 - 0.006262722048500488*I, -0.023233819211257972 + 0.0015911810539155327*I, 0.0192170590623316 - 0.0014210945560046036*I, 0.006256445099127723 - 0.005279677800563241*I}, {0.0977561285255988 + 0.0011232161565411603*I, 0.1548241276623692…
1.75	{{0.2977445952914742 - 1.0706496453294356*^-17*I, 0.09741863766493676 - 0.001117290988480744*I, 0.016649551243888186 + 0.010547885587041528*I, -0.006555839206102451 - 0.006223435876336614*I, -0.02311842555159872 + 0.0015829693852820583*I, 0.019129194105042317 - 0.0014132623869637802*I, 0.006252271105573497 - 0.005247579330337999*I}, {0.09741863766493669 + 0.0011172909884807397*I, 0.15431927754189…
1.76	{{0.2967126563806115 - 1.1600963245594897*^-17*I, 0.09708315015874748 - 0.00111141233826344*I, 0.01648254258819434 + 0.01048279291905592*I, -0.006498574873992895 - 0.006184378649230661*I, -0.023003703342562742 + 0.0015747977699853849*I, 0.01904180065290934 - 0.001405445270048278*I, 0.006248107726646711 - 0.005215656540381494*I}, {0.09708315015874745 + 0.0011114123382634333*I, 0.15381748803841977 …
1.77	{{0.29568666599808185 - 1.157385819128276*^-17*I, 0.09674965044914832 - 0.0011055387202990288*I, 0.016316508973197984 + 0.010418133686003587*I, -0.006441641102790861 - 0.006145534682374002*I, -0.022889649681205184 + 0.0015666761395837449*I, 0.018954869220886895 - 0.0013976668809685107*I, 0.0062439494752849194 - 0.005183908624257898*I}, {0.09674965044914835 + 0.0011055387202990243*I, 0.15331873553…
1.78	{{0.29466660480104995 - 1.0733601507606494*^-17*I, 0.0964181100826308 - 0.0010996334506457814*I, 0.016151509305565477 + 0.010353834860539932*I, -0.006384985337091334 - 0.006106926937643128*I, -0.02277625064407286 + 0.0015585690194816067*I, 0.018868405593866665 - 0.0013899302038214282*I, 0.006239810376164942 - 0.005152343237809871*I}, {0.0964181100826308 + 0.0010996334506457766*I, 0.15282300668862…
1.79	{{0.29365246572648274 - 9.568084172184577*^-18*I, 0.09608851257120281 - 0.0010936748327590453*I, 0.015987474240504545 + 0.010289941912980737*I, -0.006328648019341084 - 0.006068552956935964*I, -0.0226635069978326 + 0.0015504860371941963*I, 0.01878241636401043 - 0.001382253098963638*I, 0.006235681587239654 - 0.005120965684496593*I}, {0.09608851257120285 + 0.0010936748327590431*I, 0.1523302448908826…
1.8	{{0.2926442414298216 - 9.432558900623889*^-18*I, 0.09576083943416165 - 0.0010876593288621323*I, 0.015824422813799043 + 0.010226421597997198*I, -0.006272624742663354 - 0.006030412758517379*I, -0.022551413893331297 + 0.0015424137178998807*I, 0.01869691482795378 - 0.001374631005458933*I, 0.006231567752531558 - 0.005089775845630647*I}, {0.09576083943416167 + 0.0010876593288621308*I, 0.151840393585299…
1.81	{{0.29164192914479936 - 1.0191500421363742*^-17*I, 0.0954350598678881 - 0.0010815732822000242*I, 0.015662337601571544 + 0.010163332781275174*I, -0.006216927162595073 - 0.005992482519496344*I, -0.022439963608237492 + 0.0015343793576679645*I, 0.01861190825442078 - 0.001367070739691831*I, 0.006227465371265261 - 0.005058761094304003*I}, {0.09543505986788804 + 0.0010815732822000229*I, 0.15135343212493…
1.82	{{0.2906455151661875 - 1.1763593571467723*^-17*I, 0.09511115419908586 - 0.0010754578670830262*I, 0.015501239723897815 + 0.010100611993564228*I, -0.006161535938610136 - 0.005954780037088051*I, -0.022329146817250234 + 0.0015263672744411309*I, 0.018527404482237934 - 0.0013595545761489203*I, 0.006223385918162818 - 0.005027932274094746*I}, {0.09511115419908589 + 0.0010754578670830234*I, 0.150869302942…
1.83	{{0.28965498757797575 - 1.021860547567588*^-17*I, 0.09478913411687691 - 0.0010693781260310976*I, 0.015341063214212688 + 0.010038226261823092*I, -0.006106498208533782 - 0.005917346247173156*I, -0.022218973273529258 + 0.0015183730154422217*I, 0.018443402811728623 - 0.0013520714612179146*I, 0.006219322854136589 - 0.004997316489217711*I}, {0.09478913411687691 + 0.0010693781260310935*I, 0.150387919000…
1.84	{{0.2886703124056011 - 9.812029660993815*^-18*I, 0.0944689664008367 - 0.0010633168147464315*I, 0.015181867605031185 + 0.009976242454530758*I, -0.0060517791863737595 - 0.005880111609769148*I, -0.02210943427920862 + 0.0015104317581184788*I, 0.018359895582185468 - 0.0013446206078578163*I, 0.006215276794265786 - 0.00496686922194828*I}, {0.09446896640083667 + 0.0010633168147464248*I, 0.149909307637668…
1.85	{{0.2876914631115101 - 9.540979117872439*^-18*I, 0.09415062574037734 - 0.0010573063878994877*I, 0.015023669831876465 + 0.009914592666014486*I, -0.005997339339249895 - 0.00584310454899015*I, -0.022000516600148866 + 0.001502532451731479*I, 0.018276874858035447 - 0.0013371959512876634*I, 0.006211258830612987 - 0.004936601117170269*I}, {0.09415062574037732 + 0.0010573063878994851*I, 0.149433466643429…
1.86	{{0.2867183987095602 - 9.2970336290632*^-18*I, 0.09383410282909375 - 0.0010513381670198964*I, 0.01486640254126881 + 0.00985335585669323*I, -0.005943222096452384 - 0.0058062967981807245*I, -0.02189222655374486 + 0.001494705679763677*I, 0.0181943284135108 - 0.001329810102695867*I, 0.006207255025455882 - 0.004906494471577464*I}, {0.09383410282909373 + 0.0010513381670198925*I, 0.14896040351593962 - 4…
1.87	{{0.28575105930553596 - 9.432558900623889*^-18*I, 0.09351939990470716 - 0.0010454427919722366*I, 0.014710122313958891 + 0.00979251389715147*I, -0.005889394779867033 - 0.005769682260538403*I, -0.021784561094978925 + 0.0014869387447534114*I, 0.018112250339339542 - 0.0013224540584546563*I, 0.006203272111614786 - 0.0048765494887706914*I}, {0.09351939990470713 + 0.0010454427919722308*I, 0.148490116885…
1.8800000000000001	{{0.2847894101990945 - 7.806255641895632*^-18*I, 0.09320655270114345 - 0.0010397068621740661*I, 0.014554746587173071 + 0.009731883162004833*I, -0.005835894818077673 - 0.005733392419530984*I, -0.02167753142194542 + 0.001479172572394528*I, 0.018030639016513278 - 0.0013151201364501872*I, 0.0061993099426819204 - 0.004846840650518842*I}, {0.09320655270114352 + 0.0010397068621740594*I, 0.14802252680883…
1.8900000000000001	{{0.2838333865331679 - 6.80336863234654*^-18*I, 0.0928955246340735 - 0.0010340090668369407*I, 0.01440031423663018 + 0.009671711777433869*I, -0.005782711827691521 - 0.005697260764789229*I, -0.021571130447446008 + 0.0014714929021039643*I, 0.017949484240104886 - 0.0013078408487546516*I, 0.006195353040063744 - 0.004817269863309196*I}, {0.09289552463407351 + 0.0010340090668369373*I, 0.1475577345722846…
1.9000000000000001	{{0.28288293522646946 - 7.26415455565288*^-18*I, 0.09258631048411017 - 0.0010283582012916397*I, 0.014246837058810576 + 0.009611922069317326*I, -0.005729816009624134 - 0.005661313656563247*I, -0.021465346977075552 + 0.0014638706463028287*I, 0.017868788782068473 - 0.0013006094358368474*I, 0.006191414922520519 - 0.0047878515131571445*I}, {0.09258631048411022 + 0.0010283582012916381*I, 0.147095721865…
1.9100000000000001	{{0.2819380280970256 - 6.2341624917916505*^-18*I, 0.09227896021684306 - 0.0010228461541264796*I, 0.014094203673892396 + 0.00955234339947914*I, -0.005677268331085653 - 0.005625697724268722*I, -0.021360194825896107 + 0.001456238382699708*I, 0.017788557577003396 - 0.0012934092749518871*I, 0.006187495065914341 - 0.004758675599033919*I}, {0.09227896021684309 + 0.0010228461541264774*I, 0.14663636575881…
1.92	{{0.2809986098795868 - 6.667843360785852*^-18*I, 0.09197339825812209 - 0.001017301035520777*I, 0.013942554596785032 + 0.00949323432233802*I, -0.005624991782248057 - 0.00559020204647346*I, -0.021255649653042268 + 0.001448686664387584*I, 0.017708784649873344 - 0.0012862636296741476*I, 0.0061835900018895 - 0.0047296119573666875*I}, {0.09197339825812212 + 0.0010173010355207773*I, 0.1461798082963376 -…
1.93	{{0.28006466536024527 - 5.44811591673966*^-18*I, 0.0916696456210068 - 0.0010117991976376557*I, 0.013791779832528302 + 0.009434415467073994*I, -0.005573019483282704 - 0.005554964128692028*I, -0.021151713957319948 + 0.0014411535238427612*I, 0.017629473979320822 - 0.0012791563629206547*I, 0.0061797074019079076 - 0.00470074263722616*I}, {0.09166964562100684 + 0.001011799197637656*I, 0.145725934330288…
1.94	{{0.2791361690997083 - 4.9060148304969076*^-18*I, 0.0913676714983699 - 0.0010062950841238576*I, 0.013641912936468586 + 0.009375944236768883*I, -0.005521334590401621 - 0.005519935583974629*I, -0.02104837968134038 + 0.0014336551616854303*I, 0.017550623324774053 - 0.001272087402661777*I, 0.006175846526468498 - 0.004672038634876146*I}, {0.09136767149836988 + 0.0010062950841238571*I, 0.145274760108750…
1.95	{{0.27821309749873624 - 4.6349642873755315*^-18*I, 0.09106745171247214 - 0.0010007567221214794*I, 0.013492959866947922 + 0.009317862991663688*I, -0.00546993417914324 - 0.005485084054647856*I, -0.020945643125224022 + 0.001426204940027095*I, 0.01747222831735451 - 0.0012650569901050826*I, 0.006172004515583125 - 0.00464347887242205*I}, {0.09106745171247219 + 0.0010007567221214804*I, 0.144826278672900…
1.96	{{0.27729544139288237 - 4.960224939121183*^-18*I, 0.09076899866044824 - 0.0009952495311253118*I, 0.013344858206449562 + 0.009260063981135007*I, -0.005418844795034041 - 0.005450489988754403*I, -0.020843510015508417 + 0.0014187668709023864*I, 0.01739428783708427 - 0.0012580550264991925*I, 0.0061681820446778555 - 0.004615114792038018*I}, {0.09076899866044827 + 0.0009952495311253131*I, 0.144380400171…
1.97	{{0.2763831702252446 - 3.333921680392926*^-18*I, 0.09047227685675821 - 0.0009897157236053028*I, 0.013197663790873919 + 0.00920266280445846*I, -0.0053680452568216465 - 0.00541606017288975*I, -0.02074197377270375 + 0.0014113802830276305*I, 0.017316795016911312 - 0.0012510906953150506*I, 0.006164373643495389 - 0.004586890112103094*I}, {0.09047227685675822 + 0.0009897157236053039*I, 0.143937156803289…
1.98	{{0.2754762672431845 - 4.4994390158148434*^-18*I, 0.0901772973480042 - 0.000984218953651771*I, 0.013051318800632171 + 0.009145563380765376*I, -0.005317555731580543 - 0.005381864540368106*I, -0.020641037300726084 + 0.0014040156305257499*I, 0.017239748636557202 - 0.0012441588921815233*I, 0.006160581120927162 - 0.004558848516143468*I}, {0.09017729734800418 + 0.0009842189536517741*I, 0.14349646787800…
1.99	{{0.2745747094358933 - 4.9060148304969076*^-18*I, 0.0898840319067054 - 0.0009787566016927571*I, 0.012905862206337349 + 0.009088772284142354*I, -0.005267341591275521 - 0.005347884533252397*I, -0.020540686869229993 + 0.0013966799608285492*I, 0.01716314616677339 - 0.0012372641482273948*I, 0.0061568097618223 - 0.004530979096532133*I}, {0.0898840319067054 + 0.000978756601692761*I, 0.14305834417026161 …
2.	{{0.27367831319638336 - 5.502326025363935*^-18*I, 0.08959376959754517 - 0.000975267503647107*I, 0.012758117570404197 + 0.009029969111322159*I, -0.0052200054750328245 - 0.00531644502208428*I, -0.02044167381388253 + 0.0013883911016699334*I, 0.01708720571803759 - 0.0012300954932875372*I, 0.006152784380538824 - 0.004504896745245572*I}, {0.08959376959754516 + 0.0009752675036471096*I, 0.142621583765704…
