# Supplementary material for: When do perturbative approaches accurately capture the dynamics of complex quantum systems?
Source: Sci Rep. 2016 Jun 23;6:28204. doi: 10.1038/srep28204 (PMC4917862; doi:10.1038/srep28204)
Supplement: FMO_TCL4_77KSite1.csv [file srep28204-s12.csv]

0.	{{0.9999999999999991 + 0.*I, 1.5612511283791264*^-16 + 0.*I, -1.491862189340054*^-16 + 0.*I, 2.42861286636753*^-17 + 0.*I, -5.204170427930421*^-17 + 0.*I, 4.7379634937616544*^-17 + 0.*I, 6.938893903907228*^-18 + 0.*I}, {5.764638163278854*^-17 + 0.*I, 5.582104804286642*^-18 + 0.*I, 5.196921159488907*^-18 + 0.*I, -2.308537239889369*^-18 + 0.*I, -1.814847808434763*^-18 + 0.*I, 3.042660401285222*^-18…
0.01	{{0.9721507478742388 + 8.565197162635485*^-18*I, 0.018695636495712084 - 0.15756493603938482*I, 0.00571320647541952 + 0.009601266112598645*I, 0.000218360687475592 - 0.01096682531169878*I, 0.00036041540838001665 + 0.01250847382594091*I, 0.006516191815396056 - 0.023779200241414708*I, 0.0014464780013714248 - 0.017711973868328772*I}, {0.018695636495712063 + 0.15756493603938482*I, 0.026450384219635813 …
0.02	{{0.8946626359632048 - 5.990217002982412*^-17*I, 0.07140947946157783 - 0.28099560206166796*I, 0.020260056232599133 + 0.015978309630951266*I, 0.0010978595222290366 - 0.02152331311360367*I, 0.00037550252367750045 + 0.02486284582479446*I, 0.02298019052485294 - 0.037977366440224626*I, 0.005359524771622368 - 0.031262649299923666*I}, {0.07140947946157768 + 0.2809956020616679*I, 0.09972207475143942 + 2.…
0.03	{{0.7837807902300317 - 6.494371013188172*^-17*I, 0.14691410562420706 - 0.34870025860775067*I, 0.03798328512409242 + 0.018643500408258358*I, 0.003057618200834269 - 0.031014932524967696*I, -0.002236648548640016 + 0.03636887853739508*I, 0.04166749910856815 - 0.037881769532662306*I, 0.010385609746538599 - 0.03845733289890223*I}, {0.14691410562420698 + 0.34870025860775067*I, 0.20357875556369281 + 9.10…
0.04	{{0.6609367541798216 - 8.261620554339544*^-17*I, 0.2292979945350928 - 0.35144947823488515*I, 0.05326705828716402 + 0.01966388796251713*I, 0.00655747341209943 - 0.038173873014645435*I, -0.009457907164953098 + 0.04505098604477626*I, 0.05414264986837952 - 0.024844533979041978*I, 0.014894575683200881 - 0.03920576791605922*I}, {0.22929799453509284 + 0.35144947823488515*I, 0.3169128081498442 + 9.887923…
0.05	{{0.5481750548832921 - 8.749511531958021*^-17*I, 0.3022099669523999 - 0.2933479195884089*I, 0.06273225297046676 + 0.022291036284921927*I, 0.011848570131595567 - 0.04170900570577383*I, -0.021668100312187494 + 0.04819769653913683*I, 0.055074204066205466 - 0.005272966923243935*I, 0.017746407429043536 - 0.03536594217673124*I}, {0.3022099669523999 + 0.293347919588409*I, 0.41851552470002007 + 8.4567769…
0.06	{{0.4637732241698206 - 8.239936510889834*^-18*I, 0.3526378888674775 - 0.18964778099958482*I, 0.06602473378541959 + 0.02906513174493568*I, 0.01863971252799915 - 0.04111076904014332*I, -0.03711870301021153 + 0.04353982922510214*I, 0.044364266732834556 + 0.012429809848150356*I, 0.018723288610162533 - 0.029921729039508235*I}, {0.3526378888674776 + 0.18964778099958485*I, 0.4913657119577636 + 3.1658703…
0.07	{{0.41918047232647704 - 1.5829351718288365*^-17*I, 0.37333766251844386 - 0.06242792187756499*I, 0.06510802291441614 + 0.04045869077716745*I, 0.02588128392361064 - 0.03716813582308711*I, -0.052445041700816916 + 0.030473718892162917*I, 0.02683237345233018 + 0.0214181085033524*I, 0.018466719293363208 - 0.02586831481302542*I}, {0.3733376625184438 + 0.06242792187756499*I, 0.5253393951828625 + 1.734723…
0.08	{{0.4177370253853574 - 9.974659986866641*^-18*I, 0.3636033865406386 + 0.0644788878255345*I, 0.06274946919722257 + 0.054688666691659095*I, 0.031855306086695755 - 0.03187387273606387*I, -0.06393672437211423 + 0.010730094514421038*I, 0.009897465473168684 + 0.018902793565204815*I, 0.01802750337572604 - 0.02524244951743348*I}, {0.3636033865406386 - 0.0644788878255345*I, 0.5180648797513033 + 1.14925430…
0.09	{{0.4551209883330946 + 2.949029909160572*^-17*I, 0.32853721933826857 + 0.17006146477955625*I, 0.061121601096702 + 0.06862170543530355*I, 0.034622478301944364 - 0.02774932767478664*I, -0.06895862158326475 - 0.011833758036108616*I, 0.00047458497539317596 + 0.00674145469273019*I, 0.01829751277005477 - 0.028615405316509364*I}, {0.3285372193382687 - 0.17006146477955633*I, 0.4741931252506926 - 1.539567…
0.1	{{0.5211059194086101 - 1.951563910473908*^-18*I, 0.27727585363399077 + 0.23941201808347293*I, 0.06113982683480493 + 0.07915928247556667*I, 0.032689124650722844 - 0.026919236073535982*I, -0.06691453309029982 - 0.03225250757741208*I, 0.0024176823728807783 - 0.009817001511136602*I, 0.019597741867524623 - 0.03514656183819252*I}, {0.2772758536339908 - 0.239412018083473*I, 0.40362233221144445 + 1.73472…
0.11	{{0.6020539518059747 - 2.3418766925686896*^-17*I, 0.22073626315488232 + 0.26538806452114866*I, 0.06261583754634929 + 0.084380070251189*I, 0.025622947383686204 - 0.03035935024443077*I, -0.05940717919005027 - 0.04589658441452958*I, 0.015399400469406558 - 0.02446765619942029*I, 0.021578985622237017 - 0.043083518789762465*I}, {0.22073626315488235 - 0.2653880645211487*I, 0.3192281666361639 + 1.5070410…
0.12	{{0.6835770318668822 + 2.3635607360183997*^-17*I, 0.1694047413611042 + 0.2487139253422107*I, 0.06487510675924654 + 0.08399172703459232*I, 0.01434413685025469 - 0.03761553582640345*I, -0.04960648554232118 - 0.04982138440764801*I, 0.03542611251859756 - 0.03223043256848609*I, 0.023431079360834342 - 0.05046260262919396*I}, {0.16940474136110414 - 0.24871392534221076*I, 0.23453355711017793 + 2.37440275…
0.13	{{0.7529054516783193 + 1.0408340855860843*^-17*I, 0.13157301803748467 + 0.1968074497968875*I, 0.06736204582493634 + 0.07906876642212822*I, 0.0009490133968032465 - 0.0470551650981631*I, -0.04113210543277296 - 0.043572580854167736*I, 0.056560467370370224 - 0.031010673904261477*I, 0.024270600195845156 - 0.05574292246215677*I}, {0.13157301803748458 - 0.19680744979688755*I, 0.16162276889534088 + 1.355…
0.14	{{0.8006584954816645 + 3.5128150388530344*^-17*I, 0.11224265976081171 + 0.12174969958521346*I, 0.06991118981083126 + 0.0713821938754491*I, -0.011881112182705421 - 0.05648954339414292*I, -0.036888610728731105 - 0.02921922570490334*I, 0.07306947138977642 - 0.021917997599210596*I, 0.023526227717777924 - 0.058180815294278335*I}, {0.11224265976081169 - 0.1217496995852135*I, 0.10950352573936031 - 6.894…
0.15	{{0.8218564834439189 + 1.5178830414797062*^-17*I, 0.11276042374092535 + 0.03782192303765592*I, 0.0726406806669614 + 0.06271819960021434*I, -0.021666717727400815 - 0.06389367207864335*I, -0.038248773802975616 - 0.010659545692582015*I, 0.0812027217319964 - 0.008432818265449737*I, 0.02116973660103802 - 0.057876994135515884*I}, {0.11276042374092528 - 0.037821923037655955*I, 0.0830700851155422 - 1.409…
0.16	{{0.8161484447012474 - 2.168404344971009*^-19*I, 0.13109995240510486 - 0.04096653235654698*I, 0.07564715774027364 + 0.05446565383471673*I, -0.026826826706859694 - 0.06796334994466177*I, -0.04480874574624679 + 0.007526941926742215*I, 0.0800641114421951 + 0.005104616290575556*I, 0.017720374893001684 - 0.055550347819348145*I}, {0.13109995240510475 + 0.04096653235654697*I, 0.08275668390038293 + 1.436…
0.17	{{0.7873275682904627 - 2.2985086056692694*^-17*I, 0.16262946887696236 - 0.10301415361284302*I, 0.07875086303631361 + 0.0475405115140755*I, -0.02705292170263614 - 0.06835794537721608*I, -0.05471819467853525 + 0.021296177223929635*I, 0.07143605465178744 + 0.015051407608072408*I, 0.01404484792701198 - 0.0521742887487522*I}, {0.16262946887696236 + 0.10301415361284305*I, 0.10489991166738663 + 3.591419…
0.18	{{0.7422884955634034 - 3.599551212651875*^-17*I, 0.20116822113966643 - 0.1406539273952022*I, 0.08146223452696558 + 0.042526049694105506*I, -0.023263789092886126 - 0.06561500955515655*I, -0.06540087699933993 + 0.02806586963033127*I, 0.058791542166861416 + 0.019523427646994454*I, 0.01104696861415048 - 0.048627401593967785*I}, {0.20116822113966634 + 0.14065392739520222*I, 0.14272071903963118 + 5.279…
0.19	{{0.6896333272074561 - 6.223320470066795*^-17*I, 0.24013799501412314 - 0.1509103567234012*I, 0.08318454383675894 + 0.039838225533163345*I, -0.017202832088221216 - 0.06083490462473206*I, -0.07438263470424006 + 0.027130123381982903*I, 0.04596032715369551 + 0.018681465925838706*I, 0.009369488346298551 - 0.04547232101642712*I}, {0.240137995014123 + 0.15091035672340122*I, 0.18773340235300046 + 6.53231…
0.2	{{0.6381689500783567 - 7.578573185673676*^-17*I, 0.27363020511608815 - 0.13544368279175686*I, 0.08352606947721207 + 0.03976790804999076*I, -0.01085432707247256 - 0.05528619264934828*I, -0.07995450410214835 + 0.019528486502607478*I, 0.03594712443924649 + 0.014281462911516727*I, 0.00921098458010945 - 0.04290501421322113*I}, {0.2736302051160882 + 0.13544368279175686*I, 0.23130472759697698 + 8.025806…
0.21	{{0.5955221795878983 - 1.1167282376600696*^-16*I, 0.2972481207212194 - 0.09976669662589929*I, 0.08254036045554335 + 0.0423712744966797*I, -0.005890538562044903 - 0.050069713702485044*I, -0.08149798291229626 + 0.007503501195342845*I, 0.030255362699576016 + 0.008778456097915803*I, 0.010307473568743692 - 0.04084575263881323*I}, {0.2972481207212195 + 0.09976669662589938*I, 0.26608157565142415 + 8.424…
0.22	{{0.5670846654889795 - 7.405100838075995*^-17*I, 0.30862250815322606 - 0.05193464220923354*I, 0.08075793566759752 + 0.047298660377500724*I, -0.003314481679670688 - 0.04592316431178876*I, -0.07943935313493782 - 0.006224486629873165*I, 0.02882586010018256 + 0.004376337987332423*I, 0.012064002520971095 - 0.03909990882526712*I}, {0.3086225081532263 + 0.05193464220923358*I, 0.28703262786546135 + 6.044…
0.23	{{0.5554116295659607 - 4.2717565595928875*^-17*I, 0.30756041428186354 - 0.0009781716003331665*I, 0.07898897938508564 + 0.05370099575508041*I, -0.003366788699720145 - 0.0431765585184704*I, -0.07492342705492509 - 0.019132626478961322*I, 0.03047238738490909 + 0.002358686337367633*I, 0.01377293589901374 - 0.03750788381985243*I}, {0.3075604142818638 + 0.0009781716003331548*I, 0.29197241746033487 + 3.7…
0.24	{{0.5601323992195084 - 7.15573433840433*^-18*I, 0.29583798795523597 + 0.044642663678559166*I, 0.07799518688016083 + 0.06032071155829514*I, -0.005660100943228864 - 0.04181722004804306*I, -0.06936538815381656 - 0.029358652533204938*I, 0.0335526970290468 + 0.0028723275972664182*I, 0.014836360093392623 - 0.03602836238345046*I}, {0.29583798795523614 - 0.044642663678559236*I, 0.2815403270667649 - 3.794…
0.25	{{0.5783303182220653 + 4.9439619065339*^-17*I, 0.2767075092480271 + 0.07830394504905643*I, 0.07819174132237587 + 0.06577380999638101*I, -0.009438706664254632 - 0.041603708280301736*I, -0.06403978585745296 - 0.035892418543296514*I, 0.03660010882330468 + 0.0051379054016608295*I, 0.014922751685128341 - 0.034739726302302876*I}, {0.2767075092480274 - 0.07830394504905655*I, 0.25872732547407884 - 5.3180…
0.26	{{0.6052853950204647 + 7.795413620170777*^-17*I, 0.25421994422816246 + 0.09604563739103299*I, 0.07951553985298461 + 0.06892565752388392*I, -0.013845658429046307 - 0.042180441087947496*I, -0.05981455907372356 - 0.038530493002288696*I, 0.038719864186338056 + 0.007926252102235356*I, 0.014021665063992671 - 0.03377918465527665*I}, {0.2542199442281626 - 0.09604563739103313*I, 0.22810071090252462 - 6.98…
0.27	{{0.6354194855763287 + 6.749158523722265*^-17*I, 0.23249252922841376 + 0.09687861873041972*I, 0.08150493664683288 + 0.06920665838422568*I, -0.01811645190237789 - 0.04317010912423405*I, -0.05706684905448828 - 0.0376831958628307*I, 0.03968470452737572 + 0.0100810053870309*I, 0.012398078231973676 - 0.03325988981087267*I}, {0.23249252922841376 - 0.09687861873041982*I, 0.1949023600354882 - 5.827586677…
0.28	{{0.6632758841852362 + 5.746271514173174*^-17*I, 0.21503997342816977 + 0.08259460692654855*I, 0.08353095485294407 + 0.06674266428621735*I, -0.021673384495053214 - 0.0442411821324834*I, -0.055753422919320686 - 0.03413397256932815*I, 0.03977809839613524 + 0.010903733262765865*I, 0.01047703272591416 - 0.03320611328329307*I}, {0.21503997342816975 - 0.08259460692654866*I, 0.1641693835946743 - 6.177241…
0.29	{{0.6843718730085034 + 6.499792024050599*^-17*I, 0.20427658644377653 + 0.05716436722384804*I, 0.08505568593024017 + 0.06225692778724379*I, -0.024143381206027416 - 0.045153627371739016*I, -0.05557154206785852 - 0.02882528333764843*I, 0.039505955157922094 + 0.010303052010401537*I, 0.00870315242355843 - 0.03353077748098217*I}, {0.20427658644377641 - 0.05716436722384812*I, 0.139997432806759 - 6.37781…
0.3	{{0.6958032915312978 + 4.358492733391728*^-17*I, 0.201251680653455 + 0.02586775352594184*I, 0.0858011334817383 + 0.05680238735753086*I, -0.02534118128459724 - 0.04578104791579374*I, -0.056136962314028434 - 0.022706477083887094*I, 0.039310173270797284 + 0.008707051269266896*I, 0.0074178596959132495 - 0.03405854602715958*I}, {0.20125168065345483 - 0.025867753525941884*I, 0.12502429162630702 - 3.358…
0.31	{{0.6965329221795654 + 1.8865117801247777*^-17*I, 0.2056387693776646 - 0.005688098697932778*I, 0.08577136843587749 + 0.05144427054302036*I, -0.025250590282579165 - 0.04610462802124086*I, -0.057120615732430914 - 0.016642273974402214*I, 0.03938416297666478 + 0.006816887580282556*I, 0.0067848773907481655 - 0.03458002560007561*I}, {0.20563876937766448 + 0.00568809869793277*I, 0.12017769627485612 - 1.…
0.32	{{0.6873442371019688 - 1.8648277366750676*^-17*I, 0.21595087935625404 - 0.032493057615756334*I, 0.0851570629690372 + 0.04701197488001491*I, -0.024012416170754336 - 0.0461772815014697*I, -0.05831261943878181 - 0.011361568104329055*I, 0.0396359161887003 + 0.00531224136129689*I, 0.006776708456576131 - 0.034913314122617806*I}, {0.2159508793562538 + 0.03249305761575636*I, 0.12470520482396207 + 1.89193…
0.33	{{0.6705099053792287 - 5.285485590866834*^-17*I, 0.22991945176191905 - 0.05086937488912511*I, 0.08419450587560456 + 0.04398456114522435*I, -0.021907722938409892 - 0.04607090621065542*I, -0.05961379695960748 - 0.007421836837565792*I, 0.039780706528056584 + 0.004617641482458821*I, 0.007216229459702394 - 0.03495124913236116*I}, {0.2299194517619188 + 0.05086937488912518*I, 0.13645804123035363 + 4.260…
0.34	{{0.6492497353160436 - 7.92009687000661*^-17*I, 0.24495518143071124 - 0.05891071438834895*I, 0.08306214941608986 + 0.04250384746138489*I, -0.019320736885986015 - 0.04582773981665996*I, -0.06097874025079335 - 0.0051760565526697095*I, 0.039507401482495694 + 0.004796223616128985*I, 0.007853387099624614 - 0.0346803941268281*I}, {0.24495518143071113 + 0.05891071438834905*I, 0.15237943295621206 + 8.516…
0.35000000000000003	{{0.627101245319929 - 9.546400128734867*^-17*I, 0.25860192788334707 - 0.056587543347754704*I, 0.08185070710538017 + 0.042461890426595504*I, -0.016676036904520065 - 0.04543941371218159*I, -0.06234839293633585 - 0.004742510289370451*I, 0.03863944164203679 + 0.005586818169905535*I, 0.008448913273742552 - 0.034170954659306*I}, {0.2586019278833471 + 0.05658754334775481*I, 0.16909401905908192 + 8.81456…
0.36	{{0.607308172069871 - 9.985502008591496*^-17*I, 0.26891344520056354 - 0.045531462298864886*I, 0.080598158704349 + 0.043597439234444126*I, -0.014361987322765016 - 0.044862387221397196*I, -0.06360686267532656 - 0.005989763481325727*I, 0.03722933335775912 + 0.006547767271139907*I, 0.008839208461671029 - 0.03354472041088297*I}, {0.26891344520056365 + 0.045531462298864976*I, 0.18349824429406533 + 8.63…
0.37	{{0.5923346620538865 - 8.033938098117588*^-17*I, 0.27469938353539164 - 0.028571715253599275*I, 0.07934566589228634 + 0.045565524987715315*I, -0.0126616209251336 - 0.04406078560527907*I, -0.06458248906479654 - 0.008551709638757312*I, 0.03555384814341009 + 0.007241403355181403*I, 0.008965518648530468 - 0.03293495167900758*I}, {0.27469938353539164 + 0.02857171525359933*I, 0.19323895341906666 + 7.513…
0.38	{{0.5835662091357682 - 5.42643187328995*^-17*I, 0.27562028252631976 - 0.009130654435323259*I, 0.07817121381043435 + 0.047975153182478775*I, -0.011711888415354001 - 0.0430523897423483*I, -0.0650912308746631 - 0.011881562092904197*I, 0.03402070812607727 + 0.007388975796545408*I, 0.008864941030059597 - 0.032450622177301346*I}, {0.2756202825263199 + 0.009130654435323272*I, 0.1970099565670786 + 5.0361…
0.39	{{0.5812271154885628 - 1.7184604433895245*^-17*I, 0.272134052867558 + 0.009401246072519688*I, 0.07718184223344203 + 0.05041708895574385*I, -0.011499870578838854 - 0.041932326524904785*I, -0.06500190963068861 - 0.015342135461371633*I, 0.03302737228411993 + 0.006946914959554101*I, 0.008633538134160505 - 0.032154408369095194*I}, {0.27213405286755815 - 0.009401246072519725*I, 0.19463101069262462 + 1.…
0.4	{{0.5844935081405274 + 1.441988889405721*^-17*I, 0.2653251951906331 + 0.024202615924233045*I, 0.07647459303917739 + 0.052500027171648145*I, -0.011891789081955694 - 0.04086044639285369*I, -0.06429398960236256 - 0.01831697303357174*I, 0.032828293736568724 + 0.006090224614263772*I, 0.008379712029057886 - 0.03205696110972478*I}, {0.26532519519063336 - 0.024202615924233114*I, 0.18693027459502792 - 1.1…
0.41000000000000003	{{0.5917605833171401 + 3.7621815385247004*^-17*I, 0.2566558211139085 + 0.03339490399506542*I, 0.07609335609624376 + 0.053903185754612455*I, -0.012679939272647085 - 0.04001672706122731*I, -0.06308277173194325 - 0.020319175428278095*I, 0.033455769169036274 + 0.005123612831919747*I, 0.008185545265664663 - 0.03212565807133868*I}, {0.25665582111390856 - 0.03339490399506552*I, 0.17547583651182652 - 3.0…
0.42	{{0.6009956499385012 + 4.87890977618477*^-17*I, 0.247690167783746 + 0.0362148704219459*I, 0.07600702375683271 + 0.05443027069652137*I, -0.013632353354848612 - 0.03954380361519259*I, -0.06160100898331951 - 0.021073565278986624*I, 0.03471747943154269 + 0.004361794561672131*I, 0.00808746769534173 - 0.032301831427079084*I}, {0.2476901677837462 - 0.03621487042194601*I, 0.1622288502895947 - 4.737963493…
0.43	{{0.6101100773582128 + 6.10405823109339*^-17*I, 0.23983811491386117 + 0.032988778665179706*I, 0.07611890479650435 + 0.05404488841482757*I, -0.014533840215306732 - 0.03950031173377475*I, -0.06014278593040327 - 0.02055420305733878*I, 0.036263981070168295 + 0.004024439326982086*I, 0.008078261643600194 - 0.03251987577770949*I}, {0.23983811491386126 - 0.032988778665179824*I, 0.14918608256463778 - 6.00…
0.44	{{0.6172901090043023 + 6.873841773558098*^-17*I, 0.23415531465985298 + 0.024941484340796544*I, 0.07629960842282829 + 0.05287106841839578*I, -0.015214099393248902 - 0.03984270981575177*I, -0.058988953209046305 - 0.01897044435975893*I, 0.037697015204522906 + 0.004178441126161567*I, 0.008124296978442146 - 0.03272270242258785*I}, {0.23415531465985287 - 0.02494148434079664*I, 0.13806862329426953 - 5.7…
0.45	{{0.6212412396172471 + 5.149960319306146*^-17*I, 0.2312233927098148 + 0.013894005763139932*I, 0.0764267977956808 + 0.051156293915454724*I, -0.015563714610234815 - 0.04044007271011888*I, -0.05833806552926947 - 0.016707341993034575*I, 0.03868099004192913 + 0.0047378558836483065*I, 0.008187839945617326 - 0.032870365166296545*I}, {0.23122339270981465 - 0.013894005763140009*I, 0.13009614287858828 - 4.…
0.46	{{0.621323833036786 + 3.5344990823027445*^-17*I, 0.23111794799961427 + 0.001909195780663203*I, 0.07641377092288798 + 0.04921069653606525*I, -0.015540099375727352 - 0.04111417735987695*I, -0.05826322095714269 - 0.014236128946543636*I, 0.03902266905729787 + 0.005512872249670686*I, 0.008244797187580184 - 0.032941880935082726*I}, {0.2311179479996142 - 0.0019091957806632474*I, 0.12586403481325556 - 3.…
0.47000000000000003	{{0.6175707401979215 + 1.2576745200831851*^-17*I, 0.2334596265393696 - 0.009053458576182125*I, 0.0762194856881898 + 0.047338171887921374*I, -0.015165807840922483 - 0.041688639968426436*I, -0.058704661904229585 - 0.012016124497728514*I, 0.038701947949159196 + 0.0062830553440266276*I, 0.008292318018556573 - 0.03293117753203546*I}, {0.23345962653936947 + 0.00905345857618212*I, 0.12532963200542233 - …
0.48	{{0.6106014615851504 - 1.3335686721571705*^-17*I, 0.23752807499584727 - 0.017425660366038164*I, 0.07584238654947405 + 0.045782629302074246*I, -0.014518987859748575 - 0.042031130470605776*I, -0.05949653601351717 - 0.010409677559440618*I, 0.03785111874847154 + 0.006867472718292216*I, 0.008345426793265723 - 0.032841352113087495*I}, {0.23752807499584713 + 0.017425660366038192*I, 0.12789372793974443 +…
0.49	{{0.6014589307602538 - 2.927345865710862*^-17*I, 0.2424146124431769 - 0.022225415769496083*I, 0.07530459675920223 + 0.04469712756274903*I, -0.013716736875058467 - 0.04207768473068286*I, -0.06041685955912158 - 0.009626044837514197*I, 0.03669659594770157 + 0.007170997536983174*I, 0.00842620672824846 - 0.03267947361166948*I}, {0.24241461244317689 + 0.022225415769496135*I, 0.13255433915631354 + 3.209…
0.5	{{0.5913999905178003 - 4.7596475372113645*^-17*I, 0.2471857798316998 - 0.023139755405988467*I, 0.07463724176232589 + 0.044137163608777*I, -0.012892970084786591 - 0.041835482112638794*I, -0.06124441647585315 - 0.009702487836749318*I, 0.03548645317425245 + 0.00719595853791003*I, 0.008551132119481311 - 0.03245380328025445*I}, {0.24718577983169973 + 0.023139755405988532*I, 0.13810518263283802 + 5.247…
0.51	{{0.5816755929855735 - 4.1687573532067645*^-17*I, 0.2510315331697994 - 0.020497332555713947*I, 0.0738743242392749 + 0.04407433234472862*I, -0.012173971541091086 - 0.04136770038274121*I, -0.06180688539092649 - 0.010521694522584373*I, 0.03442700080291861 + 0.00702036428084355*I, 0.00872178373623521 - 0.032174442486490845*I}, {0.2510315331697995 + 0.020497332555714006*I, 0.14334592226266088 + 4.9764…
0.52	{{0.5733377654719647 - 3.686287386450715*^-17*I, 0.25337669890157527 - 0.01514416319863646*I, 0.07305222929050122 + 0.04441795534065668*I, -0.011656605365876316 - 0.04076887179704263*I, -0.06200970066428752 - 0.011855931578201973*I, 0.033643518254913206 + 0.006757913277272324*I, 0.008922132356076723 - 0.03185522713737492*I}, {0.2533766989015753 + 0.015144163198636507*I, 0.14726839179237486 + 4.43…
0.53	{{0.5670987663890426 - 2.168404344971009*^-17*I, 0.2539430573561378 - 0.008251597333178241*I, 0.07221226321604264 + 0.04503854714783287*I, -0.01139364219705574 - 0.04013917826607491*I, -0.06184191394948721 - 0.013424745078567965*I, 0.033171301015184146 + 0.006515422923565067*I, 0.00912271876566205 - 0.03151529624229393*I}, {0.2539430573561378 + 0.00825159733317826*I, 0.14919331547644915 + 3.11166…
0.54	{{0.563256302689592 - 9.703609443745265*^-18*I, 0.2527590321811204 - 0.0010976631429253383*I, 0.07140316280018504 + 0.0457887199379906*I, -0.011389326048408137 - 0.039564090829284596*I, -0.06136188936075276 - 0.014952223365364406*I, 0.03297391236571938 + 0.006360009528241196*I, 0.009289570627189922 - 0.03117906115325261*I}, {0.2527590321811205 + 0.001097663142925338*I, 0.14884280046847775 + 1.778…
0.55	{{0.561695413973919 + 8.782037597132586*^-18*I, 0.250119451730328 + 0.005149306566049765*I, 0.07067425029785226 + 0.046520028658869575*I, -0.011604987634725871 - 0.03910289583596435*I, -0.060671487402335265 - 0.01621197453074779*I, 0.03297341451941623 + 0.006309557456499696*I, 0.009394192436333451 - 0.030872487996023705*I}, {0.25011945173032807 - 0.005149306566049781*I, 0.14633719782575497 + 4.77…
0.56	{{0.5619534256266598 + 2.3201926491189795*^-17*I, 0.2465088497515405 + 0.00960191431370743*I, 0.07006594982723964 + 0.047099232292992864*I, -0.011972350640673585 - 0.038785114299298935*I, -0.05988704532875514 - 0.017054557669912807*I, 0.03308286472374068 + 0.006340134701727006*I, 0.00942123207107684 - 0.03061795555861531*I}, {0.2465088497515406 - 0.009601914313707462*I, 0.14212994998525594 - 7.64…
0.5700000000000001	{{0.5633336047465803 + 3.1604493327952454*^-17*I, 0.24250336837659145 + 0.011761831867526485*I, 0.06959840769140198 + 0.04742369867247837*I, -0.012410091101454862 - 0.038612773041706815*I, -0.05911519787826047 - 0.01741624184627321*I, 0.03322900750750427 + 0.006406330105223175*I, 0.009371586307228997 - 0.030428579912245513*I}, {0.2425033683765915 - 0.01176183186752653*I, 0.1368951884356279 - 1.85…
0.58	{{0.5650432630205633 + 3.5453411040275995*^-17*I, 0.2386695044325221 + 0.01155342620027409*I, 0.06926415561854181 + 0.04743487898085482*I, -0.012839214751951924 - 0.03856590787628544*I, -0.05843736746448428 - 0.01731242985827191*I, 0.03336171444488002 + 0.00646427043195949*I, 0.009260709405765663 - 0.030304313818504396*I}, {0.23866950443252205 - 0.011553426200274127*I, 0.13139303093836557 - 2.287…
0.59	{{0.566331593432913 + 1.7997756063259374*^-17*I, 0.23547583177309103 + 0.00928563995760802*I, 0.06902847315397154 + 0.047126824642211344*I, -0.013194322763020214 - 0.0386093549941173*I, -0.05790355647604127 - 0.016821160485714602*I, 0.03345176818009489 + 0.006488189430284367*I, 0.00911328077037233 - 0.030231493486879292*I}, {0.23547583177309106 - 0.009285639957608015*I, 0.12633725793555364 + 6.55…
0.6	{{0.5666030950866902 + 1.0245710529988017*^-17*I, 0.23323062956543592 + 0.005556276194294582*I, 0.06883935270910281 + 0.04654582688633513*I, -0.013429875327619807 - 0.038699675089063156*I, -0.05753314057142052 - 0.016062119358409666*I, 0.03348352711797206 + 0.006474849148548818*I, 0.008956382416696669 - 0.03018627747602528*I}, {0.23323062956543594 - 0.005556276194294568*I, 0.12228857948876183 + 1…
0.61	{{0.5654948083174086 + 5.204170427930421*^-18*I, 0.232052059293658 + 0.0011228095151104964*I, 0.06863984529121656 + 0.04577975531535874*I, -0.013522078698233719 - 0.03879247308174825*I, -0.05732002484346019 - 0.015174507186855443*I, 0.03344652997473793 + 0.006439785078872406*I, 0.008813325391854093 - 0.030140604384210366*I}, {0.23205205929365802 - 0.0011228095151104736*I, 0.11958389795235373 + 1.…
0.62	{{0.5629059946933057 + 3.2526065174565133*^-18*I, 0.2318719243100023 - 0.0032375514110382416*I, 0.06838220745107476 + 0.044939460436138466*I, -0.0134681669407691 - 0.03884893222274204*I, -0.057239198790920785 - 0.014296916636828642*I, 0.033331934014251136 + 0.006405593071292469*I, 0.00869946087943708 - 0.03006941262379871*I}, {0.23187192431000236 + 0.003237551411038264*I, 0.11831092946542442 + 2.…
0.63	{{0.5589812262602427 + 6.559423143537302*^-18*I, 0.23246978261809073 - 0.006852963519914443*I, 0.06803671765895804 + 0.04413538314480825*I, -0.013284505429688577 - 0.03884095004800324*I, -0.05725325776603546 - 0.013549946808605098*I, 0.033134098524918165 + 0.006390276362185084*I, 0.008620709404737786 - 0.02995621366817149*I}, {0.2324697826180908 + 0.006852963519914465*I, 0.11832635451092445 + 1.8…
0.64	{{0.5540587290725025 - 3.2526065174565133*^-19*I, 0.23352603391424656 - 0.009249989006197721*I, 0.06759382765801397 + 0.043457419548345345*I, -0.013003458741813188 - 0.038754230981281904*I, -0.057318258526644246 - 0.013022520004634091*I, 0.03285461384199399 + 0.006400097980219909*I, 0.008574422006420945 - 0.029796121406248467*I}, {0.23352603391424664 + 0.009249989006197747*I, 0.11930545155822209 …
0.65	{{0.5485930861965003 + 1.3118846287074604*^-17*I, 0.2346849514369405 - 0.010204314054214248*I, 0.06706142397991727 + 0.04296162276628929*I, -0.012669096202077044 - 0.03858838541323498*I, -0.057389094520909005 - 0.01276291950063423*I, 0.03250654059884175 + 0.006427854322881746*I, 0.008551860074765452 - 0.029595556325006857*I}, {0.23468495143694057 + 0.010204314054214262*I, 0.12081502271518506 + 1.…
0.66	{{0.5430689910338966 + 2.949029909160572*^-17*I, 0.23561577506892253 - 0.009745609785140212*I, 0.06645924556968552 + 0.042665510975196566*I, -0.012331163975532876 - 0.038354572938833986*I, -0.057424308724713366 - 0.01277522832055138*I, 0.03211597735968971 + 0.00645707269819018*I, 0.008541459427363063 - 0.029369057837572956*I}, {0.23561577506892262 + 0.00974560978514021*I, 0.12239444361902999 + 2.…
0.67	{{0.53792231566685 + 7.589415207398531*^-19*I, 0.23606160555115457 - 0.008121534862306176*I, 0.0658124828418949 + 0.042551890738870245*I, -0.01203749406511674 - 0.03807165205250545*I, -0.05739066970675439 - 0.013021868643473544*I, 0.03171865546622564 + 0.0064697267592840006*I, 0.008531859447879597 - 0.029134601845942548*I}, {0.23606160555115455 + 0.008121534862306205*I, 0.12362988194308105 + 2.41…
0.68	{{0.5334753526651814 + 7.209944447028604*^-18*I, 0.2358717638407058 - 0.005733373427461768*I, 0.06514870659667063 + 0.042577645793216115*I, -0.011826260595545094 - 0.037761671615568516*I, -0.057266709746968854 - 0.013432331585778834*I, 0.0313541564330264 + 0.006452307996263275*I, 0.008514233997137504 - 0.0289090576649382*I}, {0.23587176384070585 + 0.005733373427461782*I, 0.12421583889131367 + 1.6…
0.6900000000000001	{{0.5299024205748994 + 1.7672495411513722*^-17*I, 0.23501163069867942 - 0.0030526183933204734*I, 0.06449312026876201 + 0.04268469917631544*I, -0.011719445418037967 - 0.037446515141024546*I, -0.057045285503027524 - 0.01391636524495916*I, 0.03105632602923926 + 0.006401966494637508*I, 0.008483439619157922 - 0.028704506098728627*I}, {0.23501163069867945 + 0.003052618393320477*I, 0.12398788827126575 +…
0.7000000000000001	{{0.5272200941388246 + 1.8431436932253575*^-17*I, 0.23355392775369524 - 0.000539291538838646*I, 0.06386725705360559 + 0.04281127292882559*I, -0.011719579374844743 - 0.03714513835344252*I, -0.05673407228162415 - 0.014380167153713808*I, 0.03084582234334909 + 0.006326257571467829*I, 0.00843807658039665 - 0.028526860047780496*I}, {0.23355392775369527 + 0.0005392915388386385*I, 0.12293225380787008 + 2…
0.71	{{0.5253035115327521 + 2.2063514210080015*^-17*I, 0.2316546839627433 + 0.0014292958372518233*I, 0.0632866498605248 + 0.04290039021434804*I, -0.011810621205235749 - 0.03687191848871487*I, -0.056353876873835404 - 0.01474204255054147*I, 0.030725623786134942 + 0.006240373585464095*I, 0.008379817885818878 - 0.028375859331328534*I}, {0.23165468396274325 - 0.001429295837251845*I, 0.12117029198531111 - 7…
0.72	{{0.523924094802167 + 2.7050844203513336*^-17*I, 0.22951819443825255 + 0.0026075512631364584*I, 0.06275902044278053 + 0.04290763747430302*I, -0.011962397003131958 - 0.03663565439849759*I, -0.05593481429251466 - 0.014945101839023145*I, 0.030680572406528623 + 0.00616183074941865*I, 0.00831225427776159 - 0.028246675891580288*I}, {0.22951819443825264 - 0.0026075512631364823*I, 0.1189221218758417 - 1.…
0.73	{{0.52279817721073 + 3.198396408832238*^-17*I, 0.2273592138517577 + 0.0029038976042787086*I, 0.06228345544100294 + 0.04280606363648258*I, -0.01213755492015565 - 0.03643907446600167*I, -0.05551075870473756 - 0.014964584520928501*I, 0.030681696517926037 + 0.0061049917715319925*I, 0.008239821847013152 - 0.028131996736606716*I}, {0.22735921385175767 - 0.0029038976042787277*I, 0.11645974376144314 - 1.…
0.74	{{0.5216379272992077 + 2.6725583551767684*^-17*I, 0.225368640695651 + 0.0023763134695468013*I, 0.061850503382306195 + 0.04258785605376895*I, -0.012299289400495112 - 0.036278923375840495*I, -0.05511337167195417 - 0.014808781385644267*I, 0.030693403481170344 + 0.006077423619535383*I, 0.008166979026459282 - 0.028023847165437946*I}, {0.22536864069565102 - 0.002376313469546812*I, 0.1140580256379445 - …
0.75	{{0.52019677115229 + 2.6454533008646308*^-17*I, 0.22368650803362924 + 0.00120451148034764*I, 0.06144475388390445 + 0.04226436962671777*I, -0.012417833174548355 - 0.03614660133618064*I, -0.05476667238470133 - 0.014514200740069958*I, 0.0306816550507402 + 0.006078122245914661*I, 0.008097656262654875 - 0.027915196824756794*I}, {0.22368650803362924 - 0.0012045114803476407*I, 0.11195124160352946 - 2.27…
0.76	{{0.5183033764703951 + 2.3744027577432547*^-17*I, 0.22238650108072644 - 0.0003524507505484868*I, 0.06104737645604569 + 0.041862206954174044*I, -0.012474750471594352 - 0.03602991704206377*I, -0.05448340242275154 - 0.014136036892166508*I, 0.03062067049257916 + 0.006099544982250566*I, 0.008035013873584164 - 0.027800615466934575*I}, {0.2223865010807264 + 0.0003524507505484962*I, 0.11030088266106124 +…
0.77	{{0.5158784943311527 + 1.8323016715005025*^-17*I, 0.22147257529793604 - 0.0020070879596325595*I, 0.06064098145904737 + 0.04141812243697814*I, -0.012464455908767718 - 0.035915118910457317*I, -0.054263715255581796 - 0.013736766233122269*I, 0.030497459129800016 + 0.0061297337006769705*I, 0.007981253339262966 - 0.027676756557800605*I}, {0.2214725752979361 + 0.002007087959632576*I, 0.10918014722488342…
0.78	{{0.5129371125543895 + 1.3986208025063007*^-17*I, 0.22088688344227408 - 0.0034908958275168068*I, 0.06021146551093253 + 0.04097125138116821*I, -0.012393339494224042 - 0.03578963599852726*I, -0.05409656644025707 - 0.013374545554293876*I, 0.030312213922399484 + 0.0061569873200078935*I, 0.00793748664674841 - 0.027542004529210008*I}, {0.22088688344227406 + 0.003490895827516832*I, 0.10857240686912717 +…
0.79	{{0.5095736848380672 + 1.2522535092207576*^-17*I, 0.22052647135052708 - 0.004594551339653253*I, 0.059751217499856187 + 0.040556862969722315*I, -0.01227693993090778 - 0.03564402460366618*I, -0.053962853911712155 - 0.013094206128078194*I, 0.030076737187545534 + 0.006171898398014323*I, 0.00790361285188431 - 0.027396400632736906*I}, {0.2205264713505271 + 0.0045945513396532765*I, 0.10838586160977172 +…
0.8	{{0.5059386533917397 + 1.0570971181733668*^-17*I, 0.22026471079074614 - 0.005192892674085116*I, 0.059258731621853036 + 0.04020057861651858*I, -0.012136135587633146 - 0.035473540372960126*I, -0.05383990230393104 - 0.012921459098375054*I, 0.02980999652056193 + 0.0061696825021686314*I, 0.007878257135429303 - 0.02724120731679415*I}, {0.22026471079074614 + 0.005192892674085147*I, 0.10847608997355136 +…
0.81	{{0.5022081709313455 + 9.920449878242366*^-18*I, 0.2199739031686784 - 0.005254653171969877*I, 0.058738173120279895 + 0.03991565783850468*I, -0.011993039917185895 - 0.03527840630623688*I, -0.053705923199046095 - 0.012861269978676997*I, 0.029533454821243702 + 0.006150025119616366*I, 0.007858875120299862 - 0.027078701825407385*I}, {0.2199739031686784 + 0.005254653171969894*I, 0.10867493368297518 + 1…
0.8200000000000001	{{0.4985538350627291 + 2.0220370516854658*^-17*I, 0.21954562710971487 - 0.004835490031145837*I, 0.058196967633982036 + 0.039701739200701414*I, -0.011867435203104418 - 0.03506326574346176*I, -0.05354379323989282 - 0.012899715228626905*I, 0.029266571232986018 + 0.006116638352295157*I, 0.007842101068166399 - 0.02691165744108507*I}, {0.21954562710971487 + 0.004835490031145842*I, 0.10881914753174143 +…
0.8300000000000001	{{0.4951161084571852 + 2.0166160408230382*^-17*I, 0.21890520445800565 - 0.004059978320875124*I, 0.05764502257998706 + 0.039547863171751824*I, -0.01177388073333669 - 0.03483555285335728*I, -0.05334326732339999 - 0.013008959561524341*I, 0.029023978358295843 + 0.006074644615109679*I, 0.007824244167149615 - 0.02674333661170788*I}, {0.21890520445800568 + 0.004059978320875125*I, 0.1087755567570608 + 2.…
0.84	{{0.49198619249405795 + 2.2605615296322767*^-17*I, 0.21801978628302218 - 0.003093106585488417*I, 0.05709197592979055 + 0.03943475222017867*I, -0.011720217975916707 - 0.03460393100335545*I, -0.05310178379089487 - 0.013153437016672535*I, 0.028813795870109602 + 0.00602967620003955*I, 0.0078019544186247024 - 0.02657682342829994*I}, {0.21801978628302227 + 0.0030931065854884233*I, 0.1084580847117325 + …
0.85	{{0.48919838464944176 + 1.5395670849294163*^-17*I, 0.21689806190453986 - 0.002109837552455475*I, 0.05654586373740748 + 0.03933978424568736*I, -0.011707101477421104 - 0.034376633906797405*I, -0.052823769637927884 - 0.01329662591755232*I, 0.02863733306562216 + 0.005986482927909818*I, 0.007772757493155562 - 0.026414823543168*I}, {0.21689806190453978 + 0.0021098375524554905*I, 0.10783480090508464 + 1…
0.86	{{0.4867297507696155 + 8.185726402265558*^-18*I, 0.21558464820829065 - 0.0012674152267775*I, 0.05601355376477526 + 0.0392410146503422*I, -0.011728830572504602 - 0.03415994624819415*I, -0.05251869547894288 - 0.013407037630453747*I, 0.028490972782056687 + 0.005947337677090109*I, 0.007735509751347354 - 0.026259401695060296*I}, {0.21558464820829065 + 0.0012674152267775195*I, 0.10692832132159076 + 1.7…
0.87	{{0.48451224800823006 + 7.968885967768458*^-18*I, 0.21414834828324303 - 0.0006814945832368942*I, 0.055498633879035794 + 0.03912001274520462*I, -0.011775004593021372 - 0.03395788110225945*I, -0.05219888162607639 - 0.01346230453094515*I, 0.028367115233443103 + 0.005913411107899689*I, 0.007690512510321692 - 0.026111532665110022*I}, {0.2141483482832431 + 0.0006814945832369138*I, 0.10580399072482367 +…
0.88	{{0.4824483251723389 + 1.1709383462843448*^-17*I, 0.21266848537438254 - 0.0004139425701392529*I, 0.055002238953981576 + 0.038964758944100085*I, -0.01183276001773375 - 0.03377181518208421*I, -0.051877099780699897 - 0.013451554915588634*I, 0.02825633015762034 + 0.005884371302582966*I, 0.0076392980738978575 - 0.025971227365175376*I}, {0.21266848537438257 + 0.00041394257013926906*I, 0.104554963224742…
0.89	{{0.48042892518069463 + 1.1600963245594897*^-17*I, 0.21122181307600604 - 0.00046918320243831575*I, 0.05452309734403651 + 0.0387700131175685*I, -0.011889243947528546 - 0.03360064605005456*I, -0.05156455493285342 - 0.013375487705644883*I, 0.028149277287325882 + 0.005859087808823486*I, 0.007584256914882377 - 0.025837377110451348*I}, {0.211221813076006 + 0.00046918320243832904*I, 0.10328510192050785 …
0.9	{{0.47835291031850646 + 1.7293024651143796*^-17*I, 0.20987041528318834 - 0.0008000118004692574*I, 0.054057517331330775 + 0.03853721321520006*I, -0.011933585224112319 - 0.03344147230503094*I, -0.051269482254264205 - 0.013244658043552432*I, 0.028037674316152193 + 0.005836635745941766*I, 0.007528080922220767 - 0.02570797346546294*I}, {0.20987041528318834 + 0.0008000118004692599*I, 0.1020903615193924…
0.91	{{0.47614163224958167 + 1.7401444868392346*^-17*I, 0.20865369341840415 - 0.0013217761864869593*I, 0.05360076798341542 + 0.038274064189358734*I, -0.011958305345210132 - 0.03329002701147874*I, -0.05099638959593339 - 0.013076669154806637*I, 0.02791528608469688 + 0.005815948268673716*I, 0.007473197937289337 - 0.02558061501594805*I}, {0.20865369341840415 + 0.0013217761864869598*I, 0.10104498692127012 …
0.92	{{0.47374918241788455 + 1.6696713456276768*^-17*I, 0.20758507961380585 - 0.001929428754280649*I, 0.05314689469329882 + 0.0379917664737499*I, -0.011960088771420725 - 0.03314164118086643*I, -0.05074606107712549 - 0.012892446644227878*I, 0.027778063940365163 + 0.005796664709975656*I, 0.007421381631327394 - 0.025452724639701985*I}, {0.20758507961380582 + 0.0019294287542806488*I, 0.10019177882013065 +…
0.93	{{0.47116477684010505 + 2.233456475320139*^-17*I, 0.2066531870932796 - 0.0025172740290441823*I, 0.05269087492752193 + 0.037703595765941726*I, -0.011939647660941759 - 0.03299166006259327*I, -0.05051586229345402 - 0.012712804516302703*I, 0.027624732555150265 + 0.0057780693699247074*I, 0.007373545890703643 - 0.02532218410216151*I}, {0.20665318709327965 + 0.0025172740290441854*I, 0.09954010371979913 …
0.9400000000000001	{{0.4684110660095902 + 2.3960868011929648*^-17*I, 0.20582630463431043 - 0.002995291227277265*I, 0.052228827555126804 + 0.03742249138045252*I, -0.011900996371882333 - 0.03283626414615296*I, -0.0503005981477964 - 0.012555284266505201*I, 0.02745633736461857 + 0.005759420462135593*I, 0.007329726746507709 - 0.025187646578247867*I}, {0.20582630463431043 + 0.002995291227277271*I, 0.0990675660744258 + 7.…
0.9500000000000001	{{0.46553644582236864 + 2.0816681711721685*^-17*I, 0.2050600184529893 - 0.0033013561275521425*I, 0.05175844996442847 + 0.03715882351170374*I, -0.011850440013716405 - 0.03267300029377707*I, -0.05009357374464077 - 0.012431926582648247*I, 0.02727594740660463 + 0.005739906320611272*I, 0.00728924578062757 - 0.025048700722829793*I}, {0.20506001845298935 + 0.003301356127552152*I, 0.09872745645343071 + 8…
0.96	{{0.4626039818954007 + 1.85940672581264*^-17*I, 0.20430596130498116 - 0.0034077414964719293*I, 0.051279358644588956 + 0.03691889611203821*I, -0.01179537565414836 - 0.032501023561754494*I, -0.04988770613290171 - 0.012348132195268664*I, 0.027088256970605275 + 0.005718598940633774*I, 0.007250974923823232 - 0.024905862139082156*I}, {0.20430596130498122 + 0.0034077414964719453*I, 0.09845939968693088 +…
0.97	{{0.45968010580581214 + 1.83772268236293*^-17*I, 0.20351952429073078 - 0.0033215829141062937*I, 0.05079314782405094 + 0.036705076279765735*I, -0.011742992822203547 - 0.03232102906330236*I, -0.04967657437050313 - 0.012302686379241803*I, 0.026898767302294464 + 0.005694469591417912*I, 0.007213580163886949 - 0.024760523309228854*I}, {0.20351952429073075 + 0.003321582914106307*I, 0.09820008176889178 +…
0.98	{{0.4568235809828558 + 1.8810907692623502*^-17*I, 0.20266685188625636 - 0.00307908507022418*I, 0.05030243725040125 + 0.03651499677980397*I, -0.011699369102430326 - 0.0321351532826538*I, -0.049455310433798305 - 0.01228859945836733*I, 0.02671300782867263 + 0.005667089393391809*I, 0.007175811199431369 - 0.0246144489900724*I}, {0.2026668518862564 + 0.0030790850702241946*I, 0.09789371089532622 + 1.095…
0.99	{{0.45407710790842537 + 1.7618285302889447*^-17*I, 0.2017287174091465 - 0.0027367413479751656*I, 0.04981069235412535 + 0.03634315497616679*I, -0.011668671697229476 - 0.03194631934526716*I, -0.04922117722200783 - 0.012294876044240158*I, 0.0265357122144861 + 0.0056364357586613355*I, 0.007136652445932528 - 0.02446951069076365*I}, {0.20172871740914647 + 0.00273674134797518*I, 0.09749993677619283 + 1.…
1.	{{0.451462893209692 + 1.9678269430611905*^-17*I, 0.20070182834222178 - 0.0023595270474512852*I, 0.04932109150402809 + 0.03618176750754921*I, -0.01165278563306888 - 0.03175779470746314*I, -0.0489738131295619 - 0.012308581530067378*I, 0.026369974774993844 + 0.005603369985200783*I, 0.007095441746351843 - 0.024327236337953428*I}, {0.20070182834222172 + 0.002359527047451298*I, 0.09699794696813342 + 9.…
1.01	{{0.4489818105462282 + 2.1250362580715887*^-17*I, 0.19959721353696253 - 0.0020102498908108005*I, 0.048836452014430376 + 0.03602284681613416*I, -0.011651208200440563 - 0.03157252471468335*I, -0.048715066435843356 - 0.012317115476640331*I, 0.026216823065698412 + 0.005569154971415754*I, 0.007051877914117654 - 0.024188723252917526*I}, {0.1995972135369625 + 0.0020102498908108105*I, 0.09638716571269708…
1.02	{{0.44661502730103836 + 2.211772431870429*^-17*I, 0.1984373233024271 - 0.0017397119143334656*I, 0.04835885469128284 + 0.035859013383651016*I, -0.011661450092227608 - 0.031392600386265505*I, -0.04844849072021531 - 0.01231010517803056*I, 0.02607538589043198 + 0.005535186000506219*I, 0.007006046426391435 - 0.024054356946112004*I}, {0.1984373233024271 + 0.0017397119143334853*I, 0.09568577917399503 + …
1.03	{{0.4443300610808851 + 1.9678269430611905*^-17*I, 0.19725079462411457 - 0.0015799322418476635*I, 0.047889186914587864 + 0.0356845891239681*I, -0.01167953063349087 - 0.031219138059848064*I, -0.04817861609928314 - 0.01228077762748261*I, 0.025942971413175784 + 0.005502948095308831*I, 0.00695834970400002 - 0.023923860251381927*I}, {0.19725079462411457 + 0.0015799322418476825*I, 0.09492485423430123 + …
1.04	{{0.44208754907281067 + 1.2793585635328952*^-17*I, 0.19606703083310933 - 0.001541938125860695*I, 0.04742758857142825 + 0.03549686793232349*I, -0.011700687848638862 - 0.03105210423113636*I, -0.04791010987910517 - 0.012226726137721343*I, 0.025815711144552368 + 0.0054732869282109065*I, 0.006909388035481593 - 0.02379658694063644*I}, {0.19606703083310933 + 0.0015419381258607136*I, 0.09414186950075752 …
1.05	{{0.43984777494093485 + 1.328147661294743*^-17*I, 0.1949121381790382 - 0.0016159316538055359*I, 0.04697294301672899 + 0.0352950230204696*I, -0.011720371283495106 - 0.030890615749056133*I, -0.047647040041298945 - 0.012149701040785292*I, 0.025689427174547277 + 0.005446689565461252*I, 0.006859908823974807 - 0.02367145898566147*I}, {0.19491213817903827 + 0.0016159316538055524*I, 0.09337453192372144 +…
1.06	{{0.4375774801280936 + 1.4040418133687282*^-17*I, 0.19380452844552185 - 0.0017760814715280175*I, 0.04652386004095152 + 0.035081384865030214*I, -0.011734759992147159 - 0.030732999046712058*I, -0.047392228960704816 - 0.012054994732578785*I, 0.025560312579020642 + 0.005422692458917856*I, 0.006810636677047631 - 0.023547470977863624*I}, {0.19380452844552185 + 0.0017760814715280285*I, 0.092654254315148…
1.07	{{0.4352538448858794 + 2.358139725155972*^-17*I, 0.19275370096477365 - 0.0019857003071205768*I, 0.046078146444087024 + 0.03485925425019876*I, -0.011741497290324643 - 0.03057739484833532*I, -0.04714696964639573 - 0.011950045842682312*I, 0.025425632686288238 + 0.005400655898402477*I, 0.006762236858391133 - 0.02342356490602005*I}, {0.19275370096477365 + 0.0019857003071205785*I, 0.09200242175631702 +…
1.08	{{0.4328672181395901 + 2.6020852139652106*^-17*I, 0.19175915843841798 - 0.002205150185515279*I, 0.04563403592694607 + 0.03463377141470971*I, -0.011739710506620957 - 0.030421834490291913*I, -0.04691094225068613 - 0.011843126250424788*I, 0.025284027131500297 + 0.005379337398933736*I, 0.006715170674661358 - 0.023299065071749094*I}, {0.191759158438418 + 0.002205150185515278*I, 0.09142781003028405 + 2…
1.09	{{0.4304206523646296 + 2.1412992906588713*^-17*I, 0.19081239061426697 - 0.002397570266041574*I, 0.04518963545328605 + 0.03440943102473952*I, -0.011730167710847363 - 0.030264819819836395*I, -0.04668250412201256 - 0.011741771568747165*I, 0.025135621801826526 + 0.005357820322442185*I, 0.006669703068201042 - 0.02317344476003397*I}, {0.19081239061426697 + 0.0023975702660415663*I, 0.09092710602372354 -…
1.1	{{0.42792826522956423 + 2.1358782797964437*^-17*I, 0.18989852714669667 - 0.002535166491127919*I, 0.04474407114526257 + 0.034190940252638406*I, -0.011714751159539483 - 0.030105251721787615*I, -0.04645907663229959 - 0.01165179080757442*I, 0.024981770517619944 + 0.005335076114480214*I, 0.0066258242548928835 - 0.023046642980767435*I}, {0.18989852714669667 + 0.0025351664911279163*I, 0.0904865045871988…
1.11	{{0.42541135700185817 + 1.7401444868392346*^-17*I, 0.18900009864433487 - 0.0026016167293218093*I, 0.04429670078220819 + 0.03398096238752086*I, -0.01169620602684003 - 0.02994282345563369*I, -0.046237742139292964 - 0.0115764170230548*I, 0.02482467879571144 + 0.0053107655058435895*I, 0.006583323693248875 - 0.02291873822037848*I}, {0.1890000986443348 + 0.0026016167293218127*I, 0.09008545708674233 + 5…
1.12	{{0.42289452786398724 + 1.6750923564901044*^-17*I, 0.1880994691193003 - 0.0025941116980359334*I, 0.04384803773418126 + 0.03378140662383747*I, -0.011677387211906988 - 0.0297777089237211*I, -0.04601571718731806 - 0.011516242020367563*I, 0.024666894881928483 + 0.005284601350020352*I, 0.0065417866591905 - 0.022790182923251225*I}, {0.18809946911930026 + 0.0025941116980359416*I, 0.08970038357900387 + 8…
1.1300000000000001	{{0.420401202262506 + 1.691355389077387*^-17*I, 0.18718218188116004 - 0.0025213635431696997*I, 0.0433987562381116 + 0.03359182200485689*I, -0.011660959770467475 - 0.029610747076504712*I, -0.04579083888450893 - 0.011469339558874596*I, 0.024510845521868607 + 0.005256931972393594*I, 0.0065007208197196955 - 0.022661455870899606*I}, {0.18718218188116004 + 0.0025213635431697067*I, 0.08930892677078972 +…
1.1400000000000001	{{0.4179501022005578 + 1.6479873021779667*^-17*I, 0.18623855957381547 - 0.002401446630026689*I, 0.04295009242765153 + 0.03341070823875451*I, -0.011648907256614474 - 0.029442999273846412*I, -0.04556182130882348 - 0.011431973365685055*I, 0.02435847836088577 + 0.005228126834927875*I, 0.006459605540731734 - 0.02253314166546337*I}, {0.1862385595738155 + 0.002401446630026696*I, 0.08889330086516528 + 7.…
1.1500000000000001	{{0.4155530752568067 + 1.7726705520137997*^-17*I, 0.18526470120948274 - 0.002257557186738339*I, 0.04250324446551682 + 0.033235505100008736*I, -0.011642343235341367 - 0.029275670205180317*I, -0.04532836773596316 - 0.011399388970243415*I, 0.024210957914821 + 0.005198723815498363*I, 0.006417984815747579 - 0.022405783692831964*I}, {0.1852647012094827 + 0.0022575571867383486*I, 0.08844228400997868 + 7…
1.16	{{0.4132139175008812 + 1.2630955309456127*^-17*I, 0.1842625086501642 - 0.0021136885608788797*I, 0.04205921043850509 + 0.03306300495932869*I, -0.011641445011450792 - 0.029109887063345677*I, -0.045091074740741866 - 0.011366680148221044*I, 0.02406865513166301 + 0.005169327744017713*I, 0.006375551024245173 - 0.022279773768552596*I}, {0.1842625086501642 + 0.0021136885608789*I, 0.087952342091483 + 1.39…
1.17	{{0.4109288926166431 + 1.599198204416119*^-17*I, 0.1832384257654303 - 0.001991228885166385*I, 0.04161905072850335 + 0.03289060397522958*I, -0.011645450958129473 - 0.028946416190678503*I, -0.044851190066614914 - 0.01132963480673536*I, 0.023931213826443573 + 0.005140233480895947*I, 0.0063321619274497145 - 0.022155440612927214*I}, {0.1832384257654303 + 0.001991228885166401*I, 0.08742709500358525 + 1…
1.18	{{0.40868773286636617 + 1.588356182691264*^-17*I, 0.1822024369225202 - 0.0019053934703657884*I, 0.04118328317211832 + 0.03271563366198858*I, -0.01165303275820934 - 0.02878572629434481*I, -0.04461035535030516 - 0.01128522570955345*I, 0.023797802807980988 + 0.005111744242467767*I, 0.0062878908862964555 - 0.02203281415574567*I}, {0.1822024369225202 + 0.0019053934703658082*I, 0.0868763877379095 + 1.3…
1.19	{{0.4064767204130346 + 1.9081958235744878*^-17*I, 0.18116557516337636 - 0.0018636713323023676*I, 0.04075187557078044 + 0.03253634454641605*I, -0.0116624675580808 - 0.02862795096463589*I, -0.044370305262866505 - 0.01123197234913369*I, 0.02366711014989142 + 0.00508413448183959*I, 0.0062429562688398575 - 0.021911753113295247*I}, {0.18116557516337636 + 0.0018636713323023821*I, 0.08631324502650467 + 1…
1.2	{{0.4042812411545972 + 2.3310346708438345*^-17*I, 0.1801379923443245 - 0.0018660621964135355*I, 0.04032457107933707 + 0.0323525551414612*I, -0.011671953101695854 - 0.028472819149513873*I, -0.044132590843884247 - 0.011170032056942643*I, 0.02353762236279116 + 0.005057366930763097*I, 0.006197644987922221 - 0.021792099979682615*I}, {0.18013799234432454 + 0.0018660621964135403*I, 0.08575141708070977 +…
1.21	{{0.4020872885486681 + 2.4774019641293776*^-17*I, 0.17912819328829993 - 0.0019054622574990938*I, 0.03990085977374827 + 0.032164437622857076*I, -0.011679991357823615 - 0.02831980477542665*I, -0.04389833779691332 - 0.011100885167202937*I, 0.023408133473184663 + 0.005031360763563348*I, 0.006152330183131452 - 0.02167348017220941*I}, {0.17912819328829999 + 0.0019054622574990947*I, 0.08520413938182693 …
1.22	{{0.3998843563905612 + 2.8514517136368767*^-17*I, 0.17814130563646252 - 0.00196977279217758*I, 0.03948007312787056 + 0.0319731540527821*I, -0.011685482956515671 - 0.028168231577284056*I, -0.04366814766885166 - 0.01102699231468778*I, 0.02327763865157867 + 0.005005970795104316*I, 0.006107349286392621 - 0.021555516245052603*I}, {0.17814130563646255 + 0.0019697727921775803*I, 0.08468125474346908 - 1.…
1.23	{{0.39766649529301307 + 2.7863995832877464*^-17*I, 0.17717882992310932 - 0.0020443995406737225*I, 0.03906155547167987 + 0.03178036676774818*I, -0.011687865271722974 - 0.028017416773711442*I, -0.043442059396161276 - 0.010951292758664093*I, 0.023145529763482813 + 0.004981004566637078*I, 0.006062966794331943 - 0.021437874821856277*I}, {0.17717882992310935 + 0.002044399540673725*I, 0.0841882561733479…
1.24	{{0.39543299087383527 + 2.5804011705155006*^-17*I, 0.17623872406115731 - 0.002114931276106477*I, 0.03864456703014491 + 0.03158798245643347*I, -0.011687170236628106 - 0.027866812262080827*I, -0.04321966117629381 - 0.010876699656770548*I, 0.023011517034250042 + 0.004956277630645545*I, 0.006019313652803473 - 0.021320350825559393*I}, {0.17623872406115731 + 0.0021149312761064827*I, 0.08372556412004246…
1.25	{{0.393187156815469 + 2.461138931542095*^-17*I, 0.17531653257039054 - 0.0021692510606787585*I, 0.0382286110328479 + 0.031397631578053975*I, -0.011683972662301438 - 0.027715970489207268*I, -0.04300016784823517 - 0.010805626050464092*I, 0.022875853618324084 + 0.004931566532156993*I, 0.005976424479338667 - 0.021202791820973295*I}, {0.17531653257039057 + 0.0021692510606787676*I, 0.08328985160278353 +…
1.26	{{0.39093576678801684 + 2.0816681711721685*^-17*I, 0.17440606652094834 - 0.0021993587846211044*I, 0.03781354573096455 + 0.031210793380356695*I, -0.01167916605815903 - 0.02756461158339094*I, -0.04278258779213688 - 0.010739698675344096*I, 0.02273912359255335 + 0.004906599734325892*I, 0.005934221913987979 - 0.021085208521084933*I}, {0.17440606652094834 + 0.0021993587846211183*I, 0.08287452257180966 …
1.27	{{0.3886876788054627 + 2.0491421059976034*^-17*I, 0.17350061754724033 - 0.0022018581591410897*I, 0.03739935599207601 + 0.031028215896049895*I, -0.011673794993313457 - 0.027412755920713086*I, -0.04256590344791116 - 0.010679570665765886*I, 0.022602083294494587 + 0.004881292136159769*I, 0.005892556658400341 - 0.02096770247199895*I}, {0.1735006175472403 + 0.0022018581591411006*I, 0.08247100896595107 …
1.28	{{0.38645194443691305 + 2.2876665839444144*^-17*I, 0.17259418020899372 - 0.002178132619770769*I, 0.03698624091280831 + 0.03085007126039459*I, -0.011668906680241274 - 0.027260592760033585*I, -0.04234924190686307 - 0.010624953903048748*I, 0.02246557892491591 + 0.0048555796692900145*I, 0.005851235982402852 - 0.020850454432545122*I}, {0.17259418020899372 + 0.002178132619770779*I, 0.08207059874150396 …
1.29	{{0.38423658316713455 + 1.973247953923618*^-17*I, 0.17168221278558127 - 0.002133506309688813*I, 0.036574474476955936 + 0.030675989233479483*I, -0.011665373388422363 - 0.027108475981608177*I, -0.04213199678548325 - 0.01057477490427279*I, 0.022330349550077712 + 0.00482950155403669*I, 0.005810055957708808 - 0.020733696925189345*I}, {0.17168221278558127 + 0.0021335063096888296*I, 0.0816655606012232 +…
1.3	{{0.38204700392817065 + 2.065405138584886*^-17*I, 0.17076236868427935 - 0.0020759978173754638*I, 0.03616463709414576 + 0.030505182721540455*I, -0.011663754229521563 - 0.026956766060401503*I, -0.04191385073092711 - 0.010527427427128862*I, 0.02219707891738455 + 0.004803077671264421*I, 0.005768862000222978 - 0.020617642191506205*I}, {0.17076236868427933 + 0.0020759978173754833*I, 0.08125075390317679…
1.31	{{0.37988590547003875 + 1.8919327909872052*^-17*I, 0.1698344108539486 - 0.0020145707109983507*I, 0.03575718057147932 + 0.03033653559972572*I, -0.011664255396260747 - 0.02680589099277056*I, -0.041694826552925536 - 0.010481088200690125*I, 0.02206613523798885 + 0.004776469679822445*I, 0.0057275457140940934 - 0.020502462486551708*I}, {0.16983441085394863 + 0.0020145707109983737*I, 0.08082360024859564…
1.32	{{0.3777532082066058 + 1.9461428996114805*^-17*I, 0.16890001414540454 - 0.0019576724925725814*I, 0.03535231418529221 + 0.030168784901059127*I, -0.011666766444258512 - 0.026656280230635536*I, -0.04147526487328727 - 0.010434030187038338*I, 0.021937527902206346 + 0.004749937307829304*I, 0.005686047555608938 - 0.020388273740727242*I}, {0.1689000141454045 + 0.001957672492572603*I, 0.08038411203844137 …
1.33	{{0.3756461253618995 + 2.087089182034596*^-17*I, 0.16796227907356806 - 0.0019122197615570932*I, 0.03495041465033962 + 0.030001183570679803*I, -0.011670851643686978 - 0.026508132455171557*I, -0.041255687525369476 - 0.01038490155505035*I, 0.02181106476478857 + 0.004723565707128101*I, 0.005644368804400763 - 0.02027516059042877*I}, {0.1679622790735681 + 0.0019122197615571146*I, 0.0799349126706236 + 1…
1.34	{{0.37355974490549865 + 2.2768245622195593*^-17*I, 0.16702537107994436 - 0.0018823359216980048*I, 0.034551586723924714 + 0.029832798367926017*I, -0.011675956290620166 - 0.026361565889138315*I, -0.04103672676502192 - 0.010332849592779308*I, 0.021686413916198754 + 0.004697500302274426*I, 0.005602582314538411 - 0.020163059111126272*I}, {0.16702537107994442 + 0.0018823359216980308*I, 0.07948067185857…
1.35	{{0.3714886835219331 + 2.0220370516854658*^-17*I, 0.16609327455666814 - 0.0018691044033264503*I, 0.0341556802072314 + 0.029663162790616874*I, -0.011681408124056294 - 0.026216605159695868*I, -0.040819016295931106 - 0.010277627943610373*I, 0.02156299735148508 + 0.004671915973431283*I, 0.005560780345959478 - 0.020051871503393687*I}, {0.16609327455666814 + 0.0018691044033264774*I, 0.07902642490500517…
1.36	{{0.36942767106667795 + 1.9027748127120603*^-17*I, 0.16516939025209085 - 0.0018710098686652674*I, 0.03376241131559247 + 0.02949235373101585*I, -0.011686608917339317 - 0.026073116395253854*I, -0.04060310554316283 - 0.010219574079146164*I, 0.02144019511602136 + 0.004646839167043267*I, 0.005519055863139198 - 0.019941500107998753*I}, {0.16516939025209085 + 0.001871009868665288*I, 0.078577041004615 + …
1.37	{{0.36737198058883924 + 1.745565497701662*^-17*I, 0.16425626481468059 - 0.00188438469616573*I, 0.03337164221810387 + 0.029320791371934916*I, -0.011691082452250121 - 0.02593078630132214*I, -0.04038933888544092 - 0.010159465044131916*I, 0.021317584725023233 + 0.004622143440119399*I, 0.005477523143157632 - 0.019831800413336546*I}, {0.16425626481468059 + 0.0018843846961657494*I, 0.07813695038684144 +…
1.3800000000000001	{{0.36531880213822016 + 2.1250362580715887*^-17*I, 0.16335495750859616 - 0.0019040913121719878*I, 0.03298303245531744 + 0.029149020291170287*I, -0.011694518576181555 - 0.025789377759954695*I, -0.04017785788951616 - 0.010098351186413765*I, 0.021194771744853545 + 0.004597792315966062*I, 0.005436269959488674 - 0.019722654684451602*I}, {0.1633549575085962 + 0.001904091312172*I, 0.07770867208553144 + …
1.3900000000000001	{{0.36326674120724184 + 2.293087594806842*^-17*I, 0.16246538680550476 - 0.0019246933567777286*I, 0.03259646374225536 + 0.028977728936540943*I, -0.011696820285938637 - 0.02564858098717272*I, -0.039968571778962424 - 0.010037353536277369*I, 0.021071659930144482 + 0.004573615581961652*I, 0.005395374203302043 - 0.019613950395408516*I}, {0.16246538680550474 + 0.0019246933567777366*I, 0.0772934584949768…
1.4000000000000001	{{0.3612162952120094 + 2.3906657903305373*^-17*I, 0.16158627152825886 - 0.001941210416248618*I, 0.03221177648130611 + 0.028807570073058182*I, -0.011698093231087585 - 0.025508181026369803*I, -0.03976122268913602 - 0.009977483316493844*I, 0.02094829270170865 + 0.004549489389894937*I, 0.0053548735935386345 - 0.01950561804233197*I}, {0.16158627152825883 + 0.0019412104162486283*I, 0.07689073265488053 …
1.41	{{0.35916967292072527 + 2.1196152472091612*^-17*I, 0.16071542933406138 - 0.0019498668746710211*I, 0.031828729758498875 + 0.028639043141720173*I, -0.01169861359191337 - 0.02536810813880585*I, -0.039555458989490824 - 0.009919496487570777*I, 0.020824790662142365 + 0.004525379443717705*I, 0.005314756438972237 - 0.019397648686139298*I}, {0.1607154293340614 + 0.0019498668746710396*I, 0.0764982270667300…
1.42	{{0.3571296599277007 + 1.8919327909872052*^-17*I, 0.15985049268595394 - 0.0019486698917073292*I, 0.031447368706823596 + 0.028472556396446903*I, -0.01169876083583642 - 0.025228275753490684*I, -0.0393508708174385 - 0.009863796235253323*I, 0.02070149518129583 + 0.004501170136757947*I, 0.005274994385063724 - 0.01929005217816275*I}, {0.15985049268595397 + 0.0019486698917073513*I, 0.07611321980661523 +…
1.43	{{0.35509959577666156 + 1.7564075194265172*^-17*I, 0.1589890731172215 - 0.0019373106144800626*I, 0.03106770118811984 + 0.028308245416181186*I, -0.011698934555325854 - 0.025088735161062557*I, -0.03914708559581679 - 0.009810416604781148*I, 0.02057873170894783 + 0.004476863182591628*I, 0.005235530037262787 - 0.019182869623230552*I}, {0.1589890731172215 + 0.00193731061448008*I, 0.07573243985344082 + …
1.44	{{0.3530828232442997 + 1.9596954267675493*^-17*I, 0.1581291506899703 - 0.0019170819741458147*I, 0.030689620907027475 + 0.02814596352010698*I, -0.011699523059083929 - 0.024949655154640246*I, -0.03894384667670332 - 0.009759067560287353*I, 0.020456732168106437 + 0.0044525498745613176*I, 0.005196278734026422 - 0.01907617304999432*I}, {0.15812915068997033 + 0.0019170819741458267*I, 0.07535255991451889…
1.45	{{0.351081695300394 + 2.0003530082357557*^-17*I, 0.1572694259281281 - 0.0018907784582069067*I, 0.030313551107025737 + 0.02798586985704413*I, -0.011700738733217161 - 0.024811051426469544*I, -0.03874096130434546 - 0.009709228199688462*I, 0.0203358045299739 + 0.004428121370921598*I, 0.00515717394702131 - 0.01897007494785518*I}, {0.1572694259281281 + 0.0018907784582069124*I, 0.07497131865300688 + 5.7…
1.46	{{0.34909763966089885 + 1.9922214919421144*^-17*I, 0.1564095514353491 - 0.0018614595145525306*I, 0.02993951801733369 + 0.02782718928006081*I, -0.011702743918719616 - 0.024673180482686068*I, -0.038538401653319836 - 0.009660220970729902*I, 0.020216108592523343 + 0.004403747329309229*I, 0.005118171792682824 - 0.018864599802841445*I}, {0.15640955143534915 + 0.0018614595145525405*I, 0.0745873054171880…
1.47	{{0.347131139532309 + 2.200930410145574*^-17*I, 0.15554970453020134 - 0.001832548153237563*I, 0.02956779387898217 + 0.02766978499364245*I, -0.01170549223934819 - 0.0245361429398223*I, -0.038336235326180454 - 0.009611391686846238*I, 0.020097681632493807 + 0.004379423337565259*I, 0.005079230981468422 - 0.01875984412068809*I}, {0.15554970453020137 + 0.00183254815323757*I, 0.07419999946949273 + 5.854…
1.48	{{0.3451813273355406 + 1.7509865085640897*^-17*I, 0.15469096639980923 - 0.0018068805614313969*I, 0.02919852680865059 + 0.02751310569869528*I, -0.011708887352804363 - 0.024400061929806323*I, -0.038134623806823496 - 0.00956215986772619*I, 0.01998054101371636 + 0.004355201037165816*I, 0.005040354126840828 - 0.01865581769055009*I}, {0.15469096639980923 + 0.001806880561431407*I, 0.07381021167012351 + …
1.49	{{0.343246783013025 + 1.748276003132876*^-17*I, 0.15383468111242057 - 0.001786349265565497*I, 0.028831679655768393 + 0.027356672496258488*I, -0.011712735451063515 - 0.02426506058371433*I, -0.03793379833423219 - 0.009512121463690957*I, 0.01986453223392039 + 0.00433119445779613*I, 0.005001552583918434 - 0.018552509155139327*I}, {0.1538346811124206 + 0.0017863492655655116*I, 0.07341922109886753 + 1.…
1.5	{{0.3413256843852445 + 1.6290137641594704*^-17*I, 0.15298230645286914 - 0.0017718895904175935*I, 0.028467056456040172 + 0.02720024333703465*I, -0.011716844222800631 - 0.024131195710146974*I, -0.03773402764727347 - 0.009461098377945313*I, 0.019749408860444708 + 0.004307471995178254*I, 0.0049628372415855574 - 0.018449909792861718*I}, {0.15298230645286914 + 0.0017718895904176063*I, 0.073028625869782…
1.51	{{0.33941583176592255 + 1.8675382421062814*^-17*I, 0.15213524950463228 - 0.001763537875304633*I, 0.028104744850083584 + 0.02704403119820214*I, -0.011720966281445927 - 0.023998325036217683*I, -0.03753551859097871 - 0.009409129960466068*I, 0.01963500417534039 + 0.004283942298071922*I, 0.004924243948383893 - 0.018347999681227717*I}, {0.15213524950463223 + 0.001763537875304645*I, 0.07264046465360238 …
1.52	{{0.33751540715962264 + 1.805196617188365*^-17*I, 0.15129456262023394 - 0.0017601933828638484*I, 0.027744645862892173 + 0.026888091430362696*I, -0.011724881242251553 - 0.023866382148921752*I, -0.03733842334773741 - 0.009356436923220274*I, 0.019521115524598315 + 0.0042606290828727435*I, 0.004885816307553867 - 0.018246729018011207*I}, {0.1512945626202339 + 0.001760193382863861*I, 0.0722563768648781…
1.53	{{0.335622743980166 + 1.8458541986565713*^-17*I, 0.15046103017429874 - 0.0017601781880214758*I, 0.027386757716488835 + 0.026732530004309328*I, -0.011728451490302766 - 0.02373522937270973*I, -0.03714281065663305 - 0.009303361896945207*I, 0.019407671220845524 + 0.004237469116748717*I, 0.004847609139362727 - 0.018146023532573642*I}, {0.15046103017429877 + 0.001760178188021493*I, 0.07187791901937181 …
1.54	{{0.3337371632213401 + 1.7672495411513722*^-17*I, 0.14963473769131705 - 0.001761350486218549*I, 0.027030936539218488 + 0.026577453588706782*I, -0.011731578552564669 - 0.02360482076882903*I, -0.03694867431766958 - 0.009250313573803263*I, 0.019294555641212074 + 0.0042144991408918486*I, 0.00480965832883976 - 0.018045827442671095*I}, {0.14963473769131705 + 0.0017613504862185672*I, 0.07150564196277316…
1.55	{{0.3318587044098683 + 1.8431436932253575*^-17*I, 0.14881529523652012 - 0.0017617543031914467*I, 0.026676959087279347 + 0.026423113517452513*I, -0.01173429610722402 - 0.02347510652671661*I, -0.03675596322714505 - 0.009197699763436255*I, 0.019181691894546955 + 0.004191703242641299*I, 0.004771968816227202 - 0.01794612755286598*I}, {0.14881529523652015 + 0.0017617543031914666*I, 0.07113935767292359 …
1.56	{{0.3299876779208381 + 1.9651164376299768*^-17*I, 0.14800210308073186 - 0.0017598956114612163*I, 0.026324867458767574 + 0.026269905780366597*I, -0.011736690288802282 - 0.02334593644328075*I, -0.036564552499777414 - 0.009145843973066732*I, 0.019069167765048856 + 0.0041689648458101605*I, 0.0047345473154693195 - 0.017846907098316694*I}, {0.14800210308073183 + 0.0017598956114612324*I, 0.0707787181038…
1.57	{{0.3281250675298729 + 1.8539857149502126*^-17*I, 0.14719426452647613 - 0.0017546573968173981*I, 0.025974604599205003 + 0.026117912593388408*I, -0.011738873375574608 - 0.02321731242467384*I, -0.03637429474599095 - 0.009094951645885247*I, 0.018957051713034214 + 0.004146303581264569*I, 0.0046973865265042165 - 0.01774815773470114*I}, {0.14719426452647616 + 0.0017546573968174137*I, 0.0704226982517596…
1.58	{{0.32627205147440586 + 2.0139055353918245*^-17*I, 0.14639085109857108 - 0.0017456480397784625*I, 0.025626148842922882 + 0.025967236056323208*I, -0.01174099459653177 - 0.02308923166986211*I, -0.03618504864571804 - 0.009045100220219229*I, 0.018845442911345472 + 0.004123701576348753*I, 0.004660464319400306 - 0.017649893138509978*I}, {0.14639085109857108 + 0.001745648039778471*I, 0.07007009195158742…
1.59	{{0.3244298168969073 + 1.7157499379583108*^-17*I, 0.1455910403205614 - 0.0017331247870633329*I, 0.025279526272789905 + 0.025817905881978912*I, -0.01174319426019406 - 0.022961712083617122*I, -0.03599668989538133 - 0.008996237954083776*I, 0.018734455964819985 + 0.00410114526948271*I, 0.004623755364814576 - 0.017552137256473272*I}, {0.14559104032056142 + 0.0017331247870633452*I, 0.06971969487045807 …
1.6	{{0.3225993725461787 + 1.7265919596831658*^-17*I, 0.1447942272421181 - 0.0017178664146667796*I, 0.024934793444983495 + 0.025669866182034037*I, -0.011745581706187086 - 0.022834795624471934*I, -0.03580912757300241 - 0.008948206331273792*I, 0.01862419885026329 + 0.00407863569619181*I, 0.004587235953213151 - 0.01745491825679395*I}, {0.14479422724211807 + 0.0017178664146667905*I, 0.06937048023710209 +…
1.61	{{0.3207814046610404 + 1.5151725360484924*^-17*I, 0.14400009193022692 - 0.0017009881503651523*I, 0.02459201556092559 + 0.025522989708521487*I, -0.011748224351364567 - 0.022708541523783758*I, -0.03562231599940285 - 0.00890077695222096*I, 0.018514753192116658 + 0.004056188936153986*I, 0.004550886406985049 - 0.017358263065329393*I}, {0.1440000919302269 + 0.0017009881503651655*I, 0.06902173218935066 …
1.62	{{0.3189762006644763 + 1.8241701552068612*^-17*I, 0.14320861410074423 - 0.001683727601230145*I, 0.024251246630528047 + 0.025377109287297205*I, -0.011751144840659072 - 0.022583013437610017*I, -0.03543625855873093 - 0.008853695693596274*I, 0.01840616059322347 + 0.004033830999153822*I, 0.004514692204929387 - 0.017262192949712152*I}, {0.14320861410074423 + 0.0016837276012301565*I, 0.06867311449626504…
1.6300000000000001	{{0.3171836444599623 + 1.6317242695906842*^-17*I, 0.14242003860110208 - 0.0016672375851349024*I, 0.02391251922303816 + 0.025232055040770314*I, -0.011754323583363382 - 0.022458265024474774*I, -0.035251001932388046 - 0.008806726123821655*I, 0.01829841886082556 + 0.0040115899093412155*I, 0.004478644933764504 - 0.017166720592904507*I}, {0.1424200386011021 + 0.0016672375851349134*I, 0.0683246728906817…
1.6400000000000001	{{0.31540327507317883 + 1.7184604433895245*^-17*I, 0.14163480319423155 - 0.0016524168185313812*I, 0.02357584435728082 + 0.02508768554984875*I, -0.011757705379222452 - 0.022334329295910955*I, -0.03506662232691986 - 0.008759684914268791*I, 0.018191488163099907 + 0.003989488642166646*I, 0.004442743261782707 - 0.01707184882955374*I}, {0.14163480319423155 + 0.0016524168185313923*I, 0.0679767791606109 …
1.6500000000000001	{{0.3136343920157517 + 1.9027748127120603*^-17*I, 0.14085344465622912 - 0.0016397999348208557*I, 0.023241216499136578 + 0.024943905827296536*I, -0.011761209941964385 - 0.02221121500785728*I, -0.03488320779238755 - 0.008712464237379895*I, 0.018085303578524295 + 0.003967541508947273*I, 0.00440699324226921 - 0.01697757098912468*I}, {0.1408534446562291 + 0.0016397999348208639*I, 0.0676300317480145 + …
1.6600000000000001	{{0.3118761856361502 + 1.83772268236293*^-17*I, 0.1400765006696628 - 0.0016295170291225555*I, 0.022908617912777395 + 0.02480067196470402*I, -0.011764745930810172 - 0.022088909645748132*I, -0.03470084132104685 - 0.008665039207012455*I, 0.0179797893310677 + 0.00394575409963458*I, 0.004371407138328577 - 0.016883872624955425*I}, {0.14007650066966285 + 0.0016295170291225662*I, 0.06728513221094864 + 5.…
1.67	{{0.31012786924347197 + 1.7672495411513722*^-17*I, 0.13930442345803032 - 0.0016213213181671994*I, 0.02257802016995462 + 0.024657987005083166*I, -0.011768226670018707 - 0.02196738587037806*I, -0.03451958802840003 - 0.00861746132011917*I, 0.01787487132355771 + 0.003924125020573979*I, 0.004336000672789563 - 0.016790734262247607*I}, {0.1393044234580303 + 0.001621321318167214*I, 0.06694275911190953 + …
1.68	{{0.3083887919911056 + 2.0681156440160997*^-17*I, 0.13853751723028138 - 0.0016146729873867038*I, 0.02224938473063911 + 0.024515892822378*I, -0.011771584352270692 - 0.02184660814119413*I, -0.03433948756164505 - 0.00856984092669293*I, 0.01777048677672678 + 0.0039026475960731296*I, 0.004300789516063557 - 0.016698134654167335*I}, {0.1385375172302814 + 0.0016146729873867235*I, 0.06660345982665733 + 9.…
1.69	{{0.3066585168691033 + 1.905485318143274*^-17*I, 0.13777590626932704 - 0.0016088594779266534*I, 0.02192266580432703 + 0.024374460102477416*I, -0.011774779461822133 - 0.021726537996209723*I, -0.03416055132635581 - 0.008522322845537583*I, 0.017666591123046974 + 0.0038813109705522443*I, 0.004265786216267246 - 0.016606053953335254*I}, {0.13777590626932704 + 0.0016088594779266774*I, 0.0662675760797337…
1.7	{{0.30493685556476313 + 1.962405932198763*^-17*I, 0.13701953491426738 - 0.0016031286628635328*I, 0.021597816702131855 + 0.024233776154373735*I, -0.011777803641553999 - 0.02160713831035575*I, -0.033982763693835294 - 0.008475059575451308*I, 0.01756316226716207 + 0.0038601012602789966*I, 0.004230998425150746 - 0.016514476256115643*I}, {0.1370195349142674 + 0.0016031286628635573*I, 0.0659352115534482…
1.71	{{0.3032238599069015 + 2.4069288229178198*^-17*I, 0.13626819562055964 - 0.0015968120377404635*I, 0.021274797792618906 + 0.02409393029254049*I, -0.011780676376186308 - 0.021488377376086127*I, -0.03380608658398155 - 0.00842818636753584*I, 0.017460201682284994 + 0.00383900354479556*I, 0.004196428534515874 - 0.016423391165021083*I}, {0.13626819562055964 + 0.0015968120377404882*I, 0.06560624157326946 …
1.72	{{0.3015197766143777 + 2.1277467635028025*^-17*I, 0.13552157739468623 - 0.0015894195891746118*I, 0.020953582636867096 + 0.02395499845806983*I, -0.011783437466882435 - 0.021370232849016433*I, -0.033630466907313035 - 0.008381801797375025*I, 0.0173577316857468 + 0.0038180046505760187*I, 0.004162074269696258 - 0.016332794267468885*I}, {0.13552157739468626 + 0.0015894195891746393*I, 0.0652803577132797…
1.73	{{0.29982497702491523 + 2.596664203102783*^-17*I, 0.13477932462283393 - 0.0015806949847002628*I, 0.02063415988611454 + 0.023817030505361436*I, -0.011786137695825129 - 0.021252694557005826*I, -0.03345584591370469 - 0.008335956372458738*I, 0.01725578906386501 + 0.0037970957664558683*I, 0.0041279296956318965 - 0.016242686646880625*I}, {0.13477932462283396 + 0.0015806949847002878*I, 0.064957135546498…
1.74	{{0.2981398758838321 + 1.984089975648473*^-17*I, 0.1340410958305767 - 0.001570627482893047*I, 0.02031653096438985 + 0.023680043460190685*I, -0.011788829555328607 - 0.02113576495693753*I, -0.033282168825821294 - 0.00829065018957005*I, 0.017154416474145253 + 0.00377627377032853*I, 0.004093986360070563 - 0.01615307366399849*I}, {0.13404109583057675 + 0.0015706274828930745*I, 0.06463611197661741 + 1.…
1.75	{{0.2964648531707725 + 2.0220370516854658*^-17*I, 0.13330661313244233 - 0.0015594240980527608*I, 0.020000705477991963 + 0.023544022026963374*I, -0.011791559152740199 - 0.021019456843441284*I, -0.0331093928368753 - 0.008245838988391322*I, 0.017053653822590106 + 0.0037555408293269386*I, 0.004060234576610786 - 0.016063963279509624*I}, {0.13330661313244233 + 0.0015594240980527838*I, 0.064316859147532…
1.76	{{0.2948001907501879 + 2.3201926491189795*^-17*I, 0.13257569569435498 - 0.0015474511493233562*I, 0.01968669654538572 + 0.023408925097113932*I, -0.011794359946828432 - 0.02090378909583779*I, -0.032937491977852396 - 0.008201446535727887*I, 0.01695353157724282 + 0.0037349027613433412*I, 0.004026664882509705 - 0.01597536418265122*I}, {0.13257569569435496 + 0.0015474511493233749*I, 0.06399904413557247…
1.77	{{0.29314603194907657 + 1.929879867024198*^-17*I, 0.1318482738710428 - 0.0015351578826905922*I, 0.01937451715709287 + 0.023274695525303233*I, -0.0117972488642951 - 0.020788781927357718*I, -0.03276645833129034 - 0.008157380456148704*I, 0.016854066974369208 + 0.0037143671131356967*I, 0.003993269515893228 - 0.015887283984630116*I}, {0.1318482738710428 + 0.0015351578826906097*I, 0.06368246693899222 +…
1.78	{{0.29150236768015914 + 2.2632720350634905*^-17*I, 0.13112438414681968 - 0.0015229961596446209*I, 0.01906417746623584 + 0.023141270516624884*I, -0.011800225260021837 - 0.020674452916594456*I, -0.03259630006159692 - 0.008113548503420767*I, 0.01675526300539998 + 0.0036939416825072812*I, 0.003960043568633836 - 0.015799727730666943*I}, {0.13112438414681968 + 0.0015229961596446321*I, 0.063367073289929…
1.79	{{0.28986904816636205 + 2.859583229930518*^-17*I, 0.1304041480147362 - 0.0015113492695102244*I, 0.018755682524979448 + 0.02300859097502905*I, -0.011803272828652076 - 0.020560814377115124*I, -0.032427037293734494 - 0.008069872703396415*I, 0.016657109516860436 + 0.003673633615792357*I, 0.0039269854850129855 - 0.0157126969501309*I}, {0.13040414801473624 + 0.0015113492695102255*I, 0.06305294306388028…
1.8	{{0.2882458153895778 + 2.6156377411212794*^-17*I, 0.12968774005581854 - 0.0015004800297658708*I, 0.018449030431347456 + 0.022876609079831384*I, -0.011806363970286745 - 0.02044787197166136*I, -0.03225869691617218 - 0.008026299538447815*I, 0.01655958577765736 + 0.0036534487780774654*I, 0.003894096804150653 - 0.015626189375747168*I}, {0.12968774005581857 + 0.00150048002976587*I, 0.06274025890785215 …
1.81	{{0.2866323486640195 + 2.3120611328253382*^-17*I, 0.12897535151750814 - 0.0014905040943439547*I, 0.018144211429635477 + 0.02274529364814009*I, -0.011809465555182983 - 0.02033562428018584*I, -0.032091307152592605 - 0.007982805169494211*I, 0.016462664108983418 + 0.003633391106331481*I, 0.0038613813254344646 - 0.015540199329357138*I}, {0.12897535151750814 + 0.0014905040943439612*I, 0.062429262451823…
1.82	{{0.28502831455833144 + 2.2415879916137804*^-17*I, 0.1282671556275147 - 0.001481389640990932*I, 0.0178412085434235 + 0.022614632730949748*I, -0.0118125448215711 - 0.02022406320019446*I, -0.0319248925412015 - 0.007939395494919971*I, 0.016366314239599868 + 0.0036134619814611486*I, 0.0038288440286881977 - 0.015454718635173406*I}, {0.1282671556275147 + 0.0014813896409909396*I, 0.06212020662786994 - 2…
1.83	{{0.28343341278044476 + 2.2551405187698492*^-17*I, 0.12756327986491328 - 0.0014729802478226262*I, 0.017539999740322464 + 0.022484632959207645*I, -0.011815574346338287 - 0.020113175231838785*I, -0.03175946989510414 - 0.007896101588628327*I, 0.01627050784905785 + 0.0035936599320996855*I, 0.003796490042639715 - 0.015369737829968788*I}, {0.12756327986491323 + 0.0014729802478226396*I, 0.06181331214259…
1.84	{{0.2818474113234805 + 2.1304572689340162*^-17*I, 0.12686378870730425 - 0.0014650345032222298*I, 0.017240560921264598 + 0.022355315720401735*I, -0.011818535469023875 - 0.020002943611594236*I, -0.03159504578441245 - 0.007852971698510597*I, 0.01617522251589419 + 0.003573980954816457*I, 0.0037643238076043345 - 0.015285247418028801*I}, {0.12686378870730428 + 0.0014650345032222456*I, 0.061508734387221…
1.85	{{0.28027016668994287 + 1.927169361592984*^-17*I, 0.12616867831573167 - 0.0014572741016066915*I, 0.01694286874878983 + 0.022226711087851427*I, -0.011821419967889796 - 0.019893350948367333*I, -0.03143161590947178 - 0.0078100614339489585*I, 0.016080444289234292 + 0.003554419439795284*I, 0.0037323484540289923 - 0.015201238958209923*I}, {0.12616867831573164 + 0.0014572741016067087*I, 0.06120654459149…
1.86	{{0.2787016278483826 + 1.6723818510588906*^-17*I, 0.12547788256606343 - 0.001449431905347046*I, 0.016646902631855066 + 0.022098851021618744*I, -0.01182423004260278 - 0.019784381751118064*I, -0.031269166374446634 - 0.0077674239268102855*I, 0.015986168446858365 + 0.0035349693796898327*I, 0.0037005653899947334 - 0.015117705841202905*I}, {0.12547788256606343 + 0.0014494319053470644*I, 0.0609067263711…
1.87	{{0.2771418252593072 + 1.3823577699190182*^-17*I, 0.12479128811430126 - 0.0014412925028982502*I, 0.01635264575931537 + 0.02197176334849701*I, -0.011826976786788722 - 0.019676024249511533*I, -0.031107676444799545 - 0.007725101570624862*I, 0.015892398524045753 + 0.003515625443444142*I, 0.0036689741289812326 - 0.015034643688091721*I}, {0.12479128811430124 + 0.0014412925028982671*I, 0.060609186375812…
1.8800000000000001	{{0.27559084846304177 + 1.680513367352532*^-17*I, 0.12410875503525409 - 0.001432719831384771*I, 0.016060085468173488 + 0.02184546747713037*I, -0.011829677451591365 - 0.01956827120466639*I, -0.030947122076847303 - 0.0076831204810963154*I, 0.015799144117251 + 0.003496383650983332*I, 0.003637572412414133 - 0.014952050362698036*I}, {0.12410875503525408 + 0.0014327198313847872*I, 0.06031377576910957 +…
1.8900000000000001	{{0.2740488170961354 + 2.087089182034596*^-17*I, 0.12343013911781475 - 0.0014236690594407195*I, 0.015769213231454 + 0.021719972111151974*I, -0.011832351967836134 - 0.019461119783551497*I, -0.030787479461163798 - 0.007641488212013752*I, 0.015706418110365772 + 0.003477241634564541*I, 0.0036063566367383238 - 0.014869925640271849*I}, {0.12343013911781477 + 0.0014236690594407286*I, 0.06002031795556355…
1.9000000000000001	{{0.27251585038570264 + 1.9922214919421144*^-17*I, 0.12275531223515984 - 0.0014141829520378235*I, 0.015480024513940491 + 0.021595275142649435*I, -0.011835019355259829 - 0.019354570618552416*I, -0.030628727981908178 - 0.007600194641587109*I, 0.015614233947549488 + 0.0034581984966495513*I, 0.0035753225080318437 - 0.014788270616004899*I}, {0.1227553122351598 + 0.001414182952037837*I, 0.0597286378136…
1.9100000000000001	{{0.2709920408198022 + 2.0789576657409548*^-17*I, 0.12208417757654871 - 0.0014043741510599255*I, 0.015192517821232954 + 0.021471363804031123*I, -0.011837694588318456 - 0.019248627060544414*I, -0.030470852251866885 - 0.0075592155161083455*I, 0.015522603098292108 + 0.0034392549140146423*I, 0.003544465772013406 - 0.01470708692944623*I}, {0.1220841775765487 + 0.0014043741510599414*I, 0.05943858678388…
1.92	{{0.2694774354561967 + 2.2605615296322767*^-17*I, 0.1214166779181946 - 0.0013943990836150907*I, 0.01490669294593099 + 0.02134821715961051*I, -0.011840386681291311 - 0.019143294024686147*I, -0.030313843182410764 - 0.007518517780953811*I, 0.015431532991798603 + 0.003420412887724624*I, 0.0035137827595490153 - 0.014626376099111098*I}, {0.12141667791819459 + 0.0013943990836151037*I, 0.0591500603220038…
1.93	{{0.2679720260563849 + 2.0030635136669694*^-17*I, 0.1207527970805792 - 0.0013844283461027075*I, 0.014622549121535508 + 0.021225809797866722*I, -0.011843098130855531 - 0.019038576495317063*I, -0.030157698029722808 - 0.007478065598823661*I, 0.015341025863638192 + 0.0034016752044041336*I, 0.0034832707455049066 - 0.014546138883632582*I}, {0.12075279708057923 + 0.0013844283461027238*I, 0.0588630070214…
1.94	{{0.2664757493477144 + 2.2605615296322767*^-17*I, 0.12009255460659772 - 0.0013746182845434751*I, 0.01434008358535013 + 0.02110411584062307*I, -0.0118458253493544 - 0.01893447819608621*I, -0.03000241944805811 - 0.007437826097524051*I, 0.015251078457035858 + 0.0033830448666925072*I, 0.0034529281021975534 - 0.014466374850418514*I}, {0.12009255460659773 + 0.0013746182845434897*I, 0.058577428095114646…
1.95	{{0.2649884958817741 + 2.0328790734103208*^-17*I, 0.119435995476896 - 0.0013650882506267958*I, 0.014059290780334363 + 0.020983112648456124*I, -0.011848559947697597 - 0.01883100052935309*I, -0.029848013787660152 - 0.0073977739908774*I, 0.015161682650558027 + 0.003364524457787176*I, 0.0034227542758702247 - 0.014387082190362737*I}, {0.119435995476896 + 0.001365088250626811*I, 0.058293368767093214 + …
1.96	{{0.2635101250871911 + 2.0708261494473135*^-17*I, 0.1187831770503558 - 0.0013559063851652014*I, 0.01378016228208437 + 0.020862783529059976*I, -0.011851290539926253 - 0.018728142010101353*I, -0.02969448894891754 - 0.0073578944726979175*I, 0.015072826864454778 + 0.003346115611312296*I, 0.003392749635419919 - 0.014308257780186082*I}, {0.11878317705035586 + 0.0013559063851652177*I, 0.0580109038783468…
1.97	{{0.2620404833985674 + 2.0925101928970236*^-17*I, 0.11813415563179896 - 0.0013470851067211847*I, 0.013502687259754021 + 0.0207431190006815*I, -0.011854004769846545 - 0.0186258983124515*I, -0.029541852197681302 - 0.007318184111592407*I, 0.01498449792084371 + 0.0033278187406481845*I, 0.0033629152249075975 - 0.014229897443654257*I}, {0.11813415563179894 + 0.0013470851067211998*I, 0.05773012064910129…
1.98	{{0.26057942228048186 + 2.0383000842727483*^-17*I, 0.11748897481352169 - 0.0013385858454430539*I, 0.013226853162152895 + 0.020624116612318315*I, -0.01185669128146049 - 0.01852426286523644*I, -0.029390108344820212 - 0.007278649832095153*I, 0.014896682932909544 + 0.0033096330767379196*I, 0.0033332524368669446 - 0.014151996344472341*I}, {0.11748897481352175 + 0.001338585845443069*I, 0.05745110156584…
1.99	{{0.2591268134393342 + 2.030168567979107*^-17*I, 0.11684765571860928 - 0.0013303268570332418*I, 0.012952648282858402 + 0.020505779984876408*I, -0.011859340247588111 - 0.01842322865040375*I, -0.029239257673560982 - 0.00723930617907238*I, 0.014809371474646817 + 0.0032915582684300026*I, 0.0033037629628029927 - 0.014074549305507819*I}, {0.11684765571860925 + 0.0013303268570332611*I, 0.057173910411860…
2.	{{0.2576886514104845 + 1.9461428996114805*^-17*I, 0.11620869953200509 - 0.0013206940381893094*I, 0.012668781797649093 + 0.02038390997317271*I, -0.011865005547001425 - 0.018325380413397978*I, -0.02909067637531046 - 0.007200645889569332*I, 0.014720052224213366 + 0.0032753377120633316*I, 0.0032736294847124023 - 0.013997962961928036*I}, {0.1162086995320051 + 0.001320694038189331*I, 0.0568885395065254…
