# Supplementary material for: When do perturbative approaches accurately capture the dynamics of complex quantum systems?
Source: Sci Rep. 2016 Jun 23;6:28204. doi: 10.1038/srep28204 (PMC4917862; doi:10.1038/srep28204)
Supplement: FMO_TCL4_77KSite6.csv [file srep28204-s13.csv]

0.	{{1.0468810213148742*^-18 + 0.*I, -6.745602550334965*^-19 + 0.*I, 1.7671441131887918*^-19 + 0.*I, -5.875910421108734*^-19 + 0.*I, 1.8623000386582193*^-18 + 0.*I, 3.8911081757057446*^-17 + 0.*I, 1.1607970417881715*^-18 + 0.*I}, {3.6396164148932695*^-19 + 0.*I, -2.6919060374737843*^-18 + 0.*I, -3.823434069605861*^-19 + 0.*I, 1.9094475796518314*^-18 + 0.*I, -4.414843848770133*^-18 + 0.*I, -1.6302476…
0.01	{{0.0006407274959047536 - 6.098637220230962*^-20*I, -0.0005463733464317309 - 0.00007450013296584929*I, 0.00041930285990656325 - 0.00016118304308800858*I, 0.0008110047787530529 + 0.00021591401191353485*I, -0.0037562049891535876 - 0.00008074952647202084*I, -0.0035830428511119394 + 0.02438467318065616*I, -0.0018324342269916557 + 4.5867875741840915*^-6*I}, {-0.0005463733464317346 + 0.0000745001329658…
0.02	{{0.0023490172377065616 - 1.1858461261560205*^-18*I, -0.001972792850469697 - 0.0005495144409767308*I, 0.0012585112403506132 - 0.0011050336258618494*I, 0.0031882788419748146 + 0.001543590831393883*I, -0.01360359473266602 - 0.0006289655033539969*I, -0.012644986026670602 + 0.04234376764457194*I, -0.006560150828436398 + 0.0000110410961608352*I}, {-0.0019727928504697 + 0.0005495144409767325*I, 0.00190…
0.03	{{0.00458076252560019 - 4.87890977618477*^-19*I, -0.003782494787043903 - 0.0016414706908311411*I, 0.0016667729829282479 - 0.0029259824350015493*I, 0.0069190079762450445 + 0.004360398566867529*I, -0.02619986756206713 - 0.0020045165063649326*I, -0.023744887212317208 + 0.050494770423515814*I, -0.01240263690857702 - 0.00007738042161613452*I}, {-0.0037824947870439044 + 0.0016414706908311452*I, 0.00417…
0.04	{{0.006664267041559055 - 1.1926223897340549*^-18*I, -0.00540459443014211 - 0.0032699919438240205*I, 0.0010754774367319978 - 0.004971056448627669*I, 0.011440699590964156 + 0.008076611946458536*I, -0.03763732022296936 - 0.0043154537763417985*I, -0.03311945152771455 + 0.04847824854468032*I, -0.017375901478966654 - 0.00041506560298487953*I}, {-0.005404594430142109 + 0.0032699919438240205*I, 0.0072479…
0.05	{{0.008021153523874723 - 1.2197274440461925*^-18*I, -0.006384631200272815 - 0.0050337602501238045*I, -0.00038957849131185656 - 0.0063300630525462915*I, 0.01573288446154462 + 0.011412617608851395*I, -0.04466274325537245 - 0.0072549257777879276*I, -0.03778966741899443 + 0.03880982620994354*I, -0.02000051109768912 - 0.001046643255316375*I}, {-0.006384631200272818 + 0.005033760250123805*I, 0.01105994…
0.06	{{0.008374434763250083 - 4.607859233063394*^-19*I, -0.006519710857732381 - 0.006311202288132166*I, -0.002028544187130998 - 0.006430244167102051*I, 0.018496837678207763 + 0.013030396892746187*I, -0.04559776197838039 - 0.010067881136103116*I, -0.0364933280773215 + 0.025908221953050273*I, -0.019747297635178837 - 0.0017449782995137904*I}, {-0.00651971085773238 + 0.006311202288132167*I, 0.015429866895…
0.07	{{0.007866723128308165 - 1.0977546996415732*^-18*I, -0.005901122926771674 - 0.006481125456302106*I, -0.0030397585785461533 - 0.00531621729360689*I, 0.018603971533303863 + 0.01220826271167575*I, -0.04067271271056946 - 0.011759673588654717*I, -0.030115831942182397 + 0.014577981931395692*I, -0.01707917999598693 - 0.001999374977897707*I}, {-0.0059011229267716785 + 0.006481125456302107*I, 0.0199618268…
0.08	{{0.007031660445686867 - 2.520770051028798*^-18*I, -0.00486105848285706 - 0.0051864905658217985*I, -0.002955818087483043 - 0.00351695357885277*I, 0.015611863407974349 + 0.009218487379252611*I, -0.03170528742784336 - 0.011512588860741683*I, -0.021388505956509877 + 0.008441080432916455*I, -0.013122479906660626 - 0.0012036991560436978*I}, {-0.004861058482857056 + 0.0051864905658218*I, 0.024054612260…
0.09	{{0.0066163924582018484 - 2.439454888092385*^-18*I, -0.0038464436221487745 - 0.0025234416848023185*I, -0.0017865167050340918 - 0.0017063354463615018*I, 0.010063596033035402 + 0.005216816999611079*I, -0.021300590743171335 - 0.009124179905587376*I, -0.013901753850334111 + 0.008869955291788746*I, -0.009146996335334999 + 0.0010370925151231237*I}, {-0.00384644362214877 + 0.00252344168480232*I, 0.02705…
0.1	{{0.0073176949575364395 - 4.87890977618477*^-19*I, -0.003261163775063556 + 0.0009377220778035143*I, 0.0001120943726509667 - 0.0004240579434187631*I, 0.0033704455733401225 + 0.0017137313558897556*I, -0.011918070441079688 - 0.005233304386087413*I, -0.010792119548176776 + 0.014786005510071233*I, -0.006090747262452321 + 0.004645517324652288*I}, {-0.003261163775063552 - 0.0009377220778035147*I, 0.0284…
0.11	{{0.009532298997876621 + 1.463672932855431*^-18*I, -0.0033267405189378436 + 0.004314702492608409*I, 0.002256489958683658 + 0.0000280496497791028*I, -0.0027066598014603787 - 0.00008164959532414311*I, -0.00516021183074606 - 0.0011891433653718518*I, -0.01361897143276426 + 0.023332907077111015*I, -0.0043112458386753705 + 0.009004381653802393*I}, {-0.003326740518937841 - 0.004314702492608412*I, 0.0282…
0.12	{{0.013214405142168206 + 1.0842021724855044*^-19*I, -0.0040074114391027305 + 0.0066919026220242615*I, 0.004189327821877529 - 0.0004290694319484291*I, -0.006737951536834345 + 0.0002908747442037559*I, -0.0014937314993281091 + 0.0014091625356297465*I, -0.021857404891127915 + 0.031090198818853866*I, -0.00361555194584471 + 0.01313532902509904*I}, {-0.004007411439102731 - 0.006691902622024263*I, 0.0265…
0.13	{{0.01788670190071012 + 1.6263032587282567*^-18*I, -0.005025347570769416 + 0.007406574987408048*I, 0.005547462704122809 - 0.001684373606388045*I, -0.00813646070253496 + 0.0024901610789786455*I, -0.00040625590263461864 + 0.0013159018529531582*I, -0.03316094229547914 + 0.03532430218812757*I, -0.0034913960183931203 + 0.016051327563252497*I}, {-0.005025347570769419 - 0.007406574987408055*I, 0.0241456…
0.14	{{0.02279186888686906 + 7.589415207398531*^-19*I, -0.005959931978396825 + 0.006243870219655433*I, 0.006104351463156586 - 0.003456923153426463*I, -0.007263862092800882 + 0.005667747916215845*I, -0.0008385717303935408 - 0.0018682001342887715*I, -0.0442386340317772 + 0.034829614533627706*I, -0.003395336128853356 + 0.01712736251378779*I}, {-0.005959931978396827 - 0.006243870219655436*I, 0.02180266134…
0.15	{{0.027124541346587556 - 1.0842021724855044*^-19*I, -0.006393340022873476 + 0.0034879539427356463*I, 0.005820521383509087 - 0.005347240500852548*I, -0.0051156353797593155 + 0.008890831152103065*I, -0.0016764514247787476 - 0.007516570943238825*I, -0.051984858920077176 + 0.030127943337957982*I, -0.0029699549783790123 + 0.016327818598315672*I}, {-0.006393340022873477 - 0.0034879539427356467*I, 0.020…
0.16	{{0.030264162296111247 - 2.0599841277224584*^-18*I, -0.006048125542837633 - 0.00017186012298448915*I, 0.0048654753245919976 - 0.006955031625968035*I, -0.0027848740490945467 + 0.01146473065852626*I, -0.0021276092964510984 - 0.014180515455232997*I, -0.05445516420910332 + 0.023052690023963804*I, -0.002130760231410019 + 0.014198167480023536*I}, {-0.006048125542837642 + 0.00017186012298448842*I, 0.020…
0.17	{{0.03193747557961314 - 3.469446951953614*^-18*I, -0.004868213611226855 - 0.0038413468368513476*I, 0.0035542911634710594 - 0.008024791490431735*I, -0.0009902052181783622 + 0.013044715550451518*I, -0.0018951654086005985 - 0.020089419719044*I, -0.05137858602780664 + 0.015944283995928156*I, -0.0010333709101796864 + 0.01163498463855702*I}, {-0.004868213611226857 + 0.0038413468368513467*I, 0.021735520…
0.18	{{0.032266833901339845 - 5.7462715141731735*^-18*I, -0.003019807139213698 - 0.006665869385658293*I, 0.002201399899883848 - 0.008527583836743765*I, 0.00012215018731898393 + 0.013573758913053674*I, -0.0011437024077854876 - 0.02374866781732774*I, -0.04408135800211986 + 0.010778908707554083*I, 0.000029018544460623734 + 0.00954149653342653*I}, {-0.0030198071392137 + 0.006665869385658291*I, 0.024748828…
0.19	{{0.031699484018725445 - 6.396792817664476*^-18*I, -0.0008208802553767219 - 0.008049701260874826*I, 0.0009724787030359394 - 0.008615985868345662*I, 0.0008637885908948001 + 0.013160476907402812*I, -0.00030982118790833825 - 0.024408298006221747*I, -0.03489834425655702 + 0.00853515153101981*I, 0.0007469413238619371 + 0.008515095868259267*I}, {-0.0008208802553767227 + 0.008049701260874825*I, 0.028743…
0.2	{{0.030849842957644685 - 3.7947076036992655*^-18*I, 0.0013668837159596906 - 0.007788722853176863*I, -0.00016493787631552815 - 0.008480302112017373*I, 0.0016993535909452541 + 0.011992087918903162*I, 0.00015639262381846855 - 0.02223883622705168*I, -0.02631475033272351 + 0.008993119061918589*I, 0.0008988478152803614 + 0.008686619445880006*I}, {0.0013668837159596962 + 0.0077887228531768595*I, 0.03301…
0.21	{{0.030312901106631783 - 1.8431436932253575*^-18*I, 0.0032415866385581728 - 0.006081887973275958*I, -0.0013564688090336645 - 0.00820880598505825*I, 0.0029402620653817243 + 0.010304813119334517*I, 0.000021647042913975397 - 0.018174121618263196*I, -0.02015786801666939 + 0.010994807359341064*I, 0.0004183313962491445 + 0.009755971129424753*I}, {0.003241586638558184 + 0.006081887973275953*I, 0.0368280…
0.22	{{0.030511130846731776 - 4.336808689942018*^-19*I, 0.0046272912246591935 - 0.0034270090478853376*I, -0.00270351156120031 - 0.007750039287171259*I, 0.0045839803881833185 + 0.008376589483555772*I, -0.0006137505952772682 - 0.013512209989840616*I, -0.017120770700632264 + 0.01302331670728929*I, -0.0005871584950738452 + 0.011182741156507598*I}, {0.0046272912246591935 + 0.003427009047885332*I, 0.0396254…
0.23	{{0.03161928590602946 - 1.4094628242311558*^-18*I, 0.005490065958244638 - 0.00044696323618364847*I, -0.004147202296571386 - 0.006995345703606414*I, 0.006342592663232288 + 0.006500521095836313*I, -0.0013548020212718016 - 0.009449601931262678*I, -0.01675553402946419 + 0.013846633468671913*I, -0.0018697332701999576 + 0.012432266536305504*I}, {0.00549006595824464 + 0.00044696323618364473*I, 0.0411253…
0.24	{{0.03357738805209828 - 1.3010426069826053*^-18*I, 0.0059114427816254304 + 0.0022870005693588717*I, -0.005473692636386025 - 0.0059107561060992905*I, 0.007806486546936892 + 0.004930592387526029*I, -0.0016850202567763387 - 0.006729593531029323*I, -0.017879020817179618 + 0.012964996438916583*I, -0.0031172503541576886 + 0.013169652016240615*I}, {0.005911442781625431 - 0.002287000569358875*I, 0.041347…
0.25	{{0.03616848117326692 - 3.2526065174565133*^-19*I, 0.006038949741739529 + 0.004375899946393815*I, -0.006431152865532845 - 0.004616664504188657*I, 0.008641450435989594 + 0.003825620338557575*I, -0.001194607931871144 - 0.005516769502917606*I, -0.019175580663730984 + 0.010703889623965925*I, -0.004047821589368648 + 0.01333330558448597*I}, {0.006038949741739529 - 0.004375899946393821*I, 0.040537317188…
0.26	{{0.03911791062644172 + 0.*I, 0.0060354243317118665 + 0.005630653812615409*I, -0.006873250606960859 - 0.0033591547399592823*I, 0.00872725467011729 + 0.00322433185855955*I, 0.00023946917211160748 - 0.005503047757924458*I, -0.019726381820899717 + 0.007957987188300885*I, -0.004489095137386678 + 0.013081898058736236*I}, {0.006035424331711863 - 0.005630653812615415*I, 0.039046617630420895 - 2.16840434…
0.27	{{0.04217260064568045 + 1.951563910473908*^-18*I, 0.00604287371474938 + 0.006039152108792548*I, -0.006834705205409164 - 0.002397528864997664*I, 0.008191237097064704 + 0.0030630740968719803*I, 0.002399157828983302 - 0.006156917865820302*I, -0.0192640714680504 + 0.005739190226416728*I, -0.004414099803738648 + 0.012663432422972423*I}, {0.006042873714749377 - 0.006039152108792557*I, 0.037230757249400…
0.28	{{0.045139131218136515 + 1.6263032587282567*^-18*I, 0.006165950426207831 + 0.00570047433453481*I, -0.0065001701488524005 - 0.0018860802791059667*I, 0.007341626388457551 + 0.0032211597010203177*I, 0.004812474608384184 - 0.006986836463340607*I, -0.01810084900992653 + 0.004745734944547496*I, -0.0039248713539003985 + 0.012279098709841448*I}, {0.0061659504262078285 - 0.005700474334534815*I, 0.03539016…
0.29	{{0.047882989127815384 + 7.589415207398531*^-19*I, 0.006472215181694278 + 0.004765402589505478*I, -0.006100527637699552 - 0.0018220564829901662*I, 0.006541948083765264 + 0.0035669490905999384*I, 0.006934179350363138 - 0.007709967318161485*I, -0.0168276630338284 + 0.0051279690592730505*I, -0.0031968543553930638 + 0.012002336674337675*I}, {0.006472215181694269 - 0.004765402589505482*I, 0.0337592404…
0.3	{{0.05030881531288481 + 2.168404344971009*^-19*I, 0.007000612419291866 + 0.003404770470414052*I, -0.005809102507584928 - 0.0020786160498230564*I, 0.006081788255845241 + 0.003986254209682881*I, 0.008336413673527495 - 0.008281288111134755*I, -0.01596311676098139 + 0.006513971060190145*I, -0.002411387209460783 + 0.011777128270870695*I}, {0.007000612419291863 - 0.0034047704704140533*I, 0.032517317380…
0.31	{{0.052343877737007445 - 1.8431436932253575*^-18*I, 0.007769415373364494 + 0.0018035839628568224*I, -0.005694865281520906 - 0.0024865330032818054*I, 0.0060916465284210596 + 0.00439124282005229*I, 0.008833687407499135 - 0.008807820695598505*I, -0.01571574910885475 + 0.008236866238938455*I, -0.0017028941325085457 + 0.011479533808156743*I}, {0.007769415373364485 - 0.001803583962856823*I, 0.031795658…
0.32	{{0.05393748921783239 - 1.8431436932253575*^-18*I, 0.008778356603304343 + 0.0001637976968335629*I, -0.005741880319791448 - 0.0029080321672768613*I, 0.00652683679491581 + 0.004718740451367363*I, 0.008506206873857874 - 0.009416559227433117*I, -0.015938482995051503 + 0.009632928878698903*I, -0.0011354327457731572 + 0.011001464192204402*I}, {0.008778356603304348 - 0.0001637976968335602*I, 0.031668898…
0.33	{{0.05507518468258396 - 1.3010426069826053*^-18*I, 0.010004837261469321 - 0.0013020320586504559*I, -0.005902439645002402 - 0.0032661873108257504*I, 0.007216315372845617 + 0.00492644047408115*I, 0.0076324928784958605 - 0.010148688625501253*I, -0.01625262209387605 + 0.01027801227055536*I, -0.0007082145389542237 + 0.010313797741549358*I}, {0.010004837261469317 + 0.0013020320586504578*I, 0.0321373660…
0.34	{{0.055796786535449325 - 8.673617379884035*^-19*I, 0.01139852495530821 - 0.002393835663997309*I, -0.006141683203977222 - 0.003531030439085559*I, 0.007947407749000514 + 0.004989019199651503*I, 0.006573300341519138 - 0.01092366040759835*I, -0.016251563384995265 + 0.010085554210917376*I, -0.00037966666383539276 + 0.009483595375995905*I}, {0.011398524955308216 + 0.0023938356639973102*I, 0.03311510931…
0.35000000000000003	{{0.05620470190931674 - 8.673617379884035*^-19*I, 0.012880475370772115 - 0.0029587591986061177*I, -0.00645051020847306 - 0.003689123845912319*I, 0.008547087786792326 + 0.004892940222794341*I, 0.005656422805848602 - 0.011575306408019164*I, -0.015680738238003644 + 0.009260394001691138*I, -0.00009643503301124019 + 0.008644976455888761*I}, {0.012880475370772118 + 0.0029587591986061186*I, 0.0344363717…
0.36	{{0.05645496604651703 - 1.5178830414797062*^-18*I, 0.014350712427243544 - 0.002924621798793967*I, -0.006831865398463772 - 0.0037236241694876345*I, 0.008927890341484604 + 0.004630473840280105*I, 0.005097237608021275 - 0.011929704481352176*I, -0.014525558308896529 + 0.00816085501151782*I, 0.00018257831343464377 + 0.007943817420090857*I}, {0.01435071242724356 + 0.0029246217987939694*I, 0.03588190456…
0.37	{{0.05673077468763213 - 1.4094628242311558*^-18*I, 0.015704639898131763 - 0.002319275861230436*I, -0.0072801981433375604 - 0.0036147908522699878*I, 0.009087703070358095 + 0.004197400692603976*I, 0.004969806392788766 - 0.011882055964938014*I, -0.012990740066137601 + 0.007140709606436944*I, 0.0004730488527666726 + 0.0074836029007918844*I}, {0.01570463989813178 + 0.0023192758612304376*I, 0.037218737…
0.38	{{0.05720606764257058 + 5.421010862427522*^-19*I, 0.016853997878588704 - 0.001268035788508544*I, -0.007771089254027645 - 0.0033532178350426907*I, 0.009075674166425834 + 0.003598420020716986*I, 0.005223546941764077 - 0.011438967743188498*I, -0.011400586518202466 + 0.006432100549276459*I, 0.0007642521781574272 + 0.007294286230385435*I}, {0.016853997878588718 + 0.0012680357885085417*I, 0.03824216082…
0.39	{{0.058009460822580745 + 1.5720931501039814*^-18*I, 0.017745911047176183 + 0.00003032515229571542*I, -0.008264449024303558 - 0.00295142254233707*I, 0.008949948721636718 + 0.00285912400743878*I, 0.005728966375409006 - 0.010713487971245956*I, -0.010072409353167534 + 0.00609926973371269*I, 0.0010283857644134524 + 0.007332172740481929*I}, {0.01774591104717618 - 0.000030325152295719105*I, 0.0388107927…
0.4	{{0.05919916723339313 + 2.0599841277224584*^-18*I, 0.01837372659479963 + 0.0013435338627545497*I, -0.008715792448428093 - 0.002446360252208691*I, 0.008750180668562304 + 0.0020358047963873723*I, 0.006332349559200507 - 0.009881894452864012*I, -0.009213162014851485 + 0.0060619765782258675*I, 0.0012358181835079559 + 0.007505020299124647*I}, {0.01837372659479963 - 0.001343533862754555*I, 0.03886733589…
0.41000000000000003	{{0.06075409172488253 + 1.8973538018496328*^-18*I, 0.0187770499394577 + 0.002451051360632719*I, -0.009087278729078876 - 0.0018930807796873617*I, 0.00849436721661319 + 0.0012135551543979441*I, 0.006901807656120246 - 0.009124297369369212*I, -0.008870612759058403 + 0.006162504292884518*I, 0.0013702353029084926 + 0.00770757625215993*I}, {0.018777049939457696 - 0.0024510513606327234*I, 0.0384434776595…
0.42	{{0.06258325143897832 + 2.3310346708438345*^-18*I, 0.019030972159177522 + 0.003184754104532974*I, -0.00935583663085699 - 0.001354443384230651*I, 0.008193287710238447 + 0.0004884798703534369*I, 0.007352891682202596 - 0.00857351636723795*I, -0.008945306446796612 + 0.006242829372076693*I, 0.0014373040532743705 + 0.007852611388967113*I}, {0.019030972159177522 - 0.003184754104532979*I, 0.0376473408627…
0.43	{{0.06454894301704947 + 1.7889335846010823*^-18*I, 0.019228778548407134 + 0.0034557979971705744*I, -0.009518239304904462 - 0.0008903488385026402*I, 0.007867513468434114 - 0.000060082908458450324*I, 0.007651713262836527 - 0.008288082575146533*I, -0.009247056526463978 + 0.00620159964702853*I, 0.0014635922443852365 + 0.007887677853704027*I}, {0.019228778548407138 - 0.003455797997170582*I, 0.03663774…
0.44	{{0.0664971271526316 + 1.734723475976807*^-18*I, 0.019462775439596205 + 0.0032631344725990736*I, -0.009593159930835206 - 0.0005469186410901136*I, 0.007554055306533762 - 0.00039452757893725706*I, 0.00780109183278375 - 0.008253355906860943*I, -0.009567889622612053 + 0.006015337031598902*I, 0.001486423702943272 + 0.007796194213939667*I}, {0.019462775439596205 - 0.003263134472599081*I, 0.035590871694…
0.45	{{0.06828728111714638 + 9.215718466126788*^-19*I, 0.01980780469641842 + 0.002684061552150398*I, -0.009618655160265202 - 0.00034677681911198216*I, 0.007298748979568358 - 0.0005294428537517839*I, 0.007820321190592276 - 0.008403440924537785*I, -0.009743510476711856 + 0.005725201119967272*I, 0.0015395269079050509 + 0.007587950576636099*I}, {0.01980780469641842 - 0.002684061552150402*I, 0.034667183027…
0.46	{{0.06981533524799444 + 5.421010862427522*^-20*I, 0.020310170881747087 + 0.0018509685090657237*I, -0.009642631701606818 - 0.00028208136290322407*I, 0.007140332982182991 - 0.0005226742983606672*I, 0.007729109820678644 - 0.008651245447662602*I, -0.009685574253404853 + 0.005402764010926837*I, 0.0016409650626540342 + 0.007286457636591394*I}, {0.020310170881747084 - 0.001850968509065728*I, 0.033986107…
0.47000000000000003	{{0.07102655397779074 + 1.6263032587282567*^-19*I, 0.020983154306172473 + 0.0009218613365755514*I, -0.009708721801719354 - 0.00031606984492923865*I, 0.00709567109251692 - 0.000453037778664977*I, 0.007541195459920979 - 0.008914454195435285*I, -0.009382309784781532 + 0.005114392033614686*I, 0.0017881948818982904 + 0.006919312310772866*I}, {0.020983154306172456 - 0.000921861336575554*I, 0.0336121772…
0.48	{{0.07191771695351466 - 3.7947076036992655*^-19*I, 0.02180861494814252 + 0.000051200126010447246*I, -0.009842497510366534 - 0.00039338352432665325*I, 0.007154083889310227 - 0.0003947196808481953*I, 0.007267134463526135 - 0.009130879833771838*I, -0.00887707601089754 + 0.0048978580215288305*I, 0.001961422823373766 + 0.006513693160924315*I}, {0.02180861494814252 - 0.00005120012601044879*I, 0.0335533…
0.49	{{0.07253099324038802 - 8.131516293641283*^-19*I, 0.022743451003445873 - 0.0006335562034602076*I, -0.010045602662966974 - 0.0004576256469648865*I, 0.007282027112269559 - 0.00039926626463552693*I, 0.006921079196424456 - 0.009262679329322634*I, -0.008239917080355017 + 0.004757283950135849*I, 0.002132681447586074 + 0.00609577076400411*I}, {0.022743451003445877 + 0.0006335562034602074*I, 0.0337681770…
0.5	{{0.07294176955495854 - 1.0842021724855044*^-18*I, 0.02372922774574174 - 0.0010477258161080923*I, -0.010299906839754168 - 0.00046732204848578185*I, 0.007434883396345573 - 0.0004890633603584333*I, 0.006525807730164903 - 0.009293558185642785*I, -0.007544086645619324 + 0.004671686223669638*I, 0.0022762084682784864 + 0.0056909261301537825*I}, {0.023729227745741748 + 0.0010477258161080928*I, 0.0341780…
0.51	{{0.0732437727809017 + 1.7889335846010823*^-18*I, 0.02470302217732614 - 0.0011568079520885752*I, -0.010579426115254163 - 0.0004044804718607694*I, 0.007569629844976589 - 0.0006614305005898241*I, 0.006112696680976439 - 0.00922377731326684*I, -0.006852632838838432 + 0.004609443608169085*I, 0.0023761432703679423 + 0.00532247900217213*I}, {0.02470302217732614 + 0.0011568079520885722*I, 0.0346826538549…
0.52	{{0.07353308614950477 + 2.6020852139652106*^-18*I, 0.02560782992283389 - 0.0009764327715187968*I, -0.010862093215856463 - 0.00027204744098358996*I, 0.007654074332371826 - 0.0008978003336234672*I, 0.005716935782780394 - 0.009066039604316987*I, -0.006213289334618794 + 0.004540565969935252*I, 0.0024295803782938283 + 0.005008430203840165*I}, {0.02560782992283391 + 0.0009764327715187939*I, 0.035175899…
0.53	{{0.07389362765442213 + 2.8731357570865868*^-18*I, 0.026400844398432217 - 0.000565271530573297*I, -0.01113587432683175 - 0.00008487536315921748*I, 0.0076704236288894605 - 0.0011735047494498422*I, 0.005370562341901834 - 0.008842537179223914*I, -0.005657357806813857 + 0.004444008366941834*I, 0.002445149708479458 + 0.004757755945920823*I}, {0.02640084439843223 + 0.0005652715305732936*I, 0.0355620069…
0.54	{{0.07438526686807741 + 3.577867169202165*^-18*I, 0.02705872334749003 - 0.000012431966134643997*I, -0.011396753846505696 + 0.00014036740785146784*I, 0.0076143066336527105 - 0.0014647595223208985*I, 0.005096214181283643 - 0.008581836940335184*I, -0.005199403089216923 + 0.004310107411937929*I, 0.002438702405473783 + 0.00456831232056081*I}, {0.02705872334749003 + 0.000012431966134639823*I, 0.0357698…
0.55	{{0.07503683467390683 + 3.74049749507499*^-18*I, 0.027579169700904384 + 0.0005793675131398479*I, -0.01164284929595511 + 0.0003898329567603199*I, 0.007491038251834345 - 0.0017526619267234271*I, 0.004903251561189844 - 0.008314440169062725*I, -0.004837567391395641 + 0.004140741576616333*I, 0.002427987575315509 + 0.004427813439364473*I}, {0.027579169700904377 - 0.0005793675131398521*I, 0.035762477507…
0.56	{{0.07584444672697724 + 3.3068166260807885*^-18*I, 0.027979128978293646 + 0.001111399437337813*I, -0.01186913363695967 + 0.0006522756606312851*I, 0.007311745036723008 - 0.0020241215839005644*I, 0.004786624042777494 - 0.008067259215718667*I, -0.004556026315676355 + 0.003948014303698662*I, 0.0024279180408425596 + 0.004317629363303429*I}, {0.02797912897829364 - 0.0011113994373378154*I, 0.03554103516…
0.5700000000000001	{{0.07677574626021033 + 3.577867169202165*^-18*I, 0.028290098472577754 + 0.0015048730603854283*I, -0.01206733328085588 + 0.0009151628784832152*I, 0.007090362927240456 - 0.0022713753966392214*I, 0.004728101841580886 - 0.007858665061786372*I, -0.004330516755669229 + 0.0037518063254261577*I, 0.002447436962422898 + 0.004217960801753134*I}, {0.028290098472577754 - 0.0015048730603854287*I, 0.0351404295…
0.58	{{0.07777826299559366 + 1.8973538018496328*^-18*I, 0.02855171668623631 + 0.0017113797689507308*I, -0.01222956114574963 + 0.0011634378338490124*I, 0.006842392158373443 - 0.0024901052845500726*I, 0.004699598951419561 - 0.0076960169650674955*I, -0.004135829879613634 + 0.0035749999545814535*I, 0.0024884734637263756 + 0.004112285317218432*I}, {0.028551716686236295 - 0.0017113797689507291*I, 0.03461997…
0.59	{{0.07879042240003224 + 1.1384122811097797*^-18*I, 0.028804737744809922 + 0.0017173583102102832*I, -0.012353657000777904 + 0.0013805426047671268*I, 0.006584333447722383 - 0.0026781285021021325*I, 0.00466822997250034 - 0.007576641065298158*I, -0.003952462265933203 + 0.003437305545570402*I, 0.0025469019315166085 + 0.0039897525733832455*I}, {0.02880473774480991 - 0.0017173583102102817*I, 0.034050161…
0.6	{{0.07975227302601948 - 6.505213034913027*^-19*I, 0.02908466453946272 + 0.0015416125668053606*I, -0.012445471097602214 + 0.0015535505158682638*I, 0.0063333318706405815 - 0.0028343474279046077*I, 0.004602620613352379 - 0.007491598862182878*I, -0.003769715317957277 + 0.003348910564414035*I, 0.0026149570929913804 + 0.00384517119309968*I}, {0.029084664539462728 - 0.001541612566805356*I, 0.03350007255…
0.61	{{0.08061466325297617 + 1.0842021724855044*^-19*I, 0.029416902143558937 + 0.001228405959121221*I, -0.012517917302861302 + 0.0016768069387585298*I, 0.006105548272746425 - 0.0029594337412098956*I, 0.0044791707607146165 - 0.007430377304089864*I, -0.003584406296843891 + 0.003307109751243422*I, 0.0026841262154587812 + 0.0036774938570006506*I}, {0.029416902143558944 - 0.0012284059591212199*I, 0.0330267…
0.62	{{0.08134507303552248 + 1.463672932855431*^-18*I, 0.029814098482811056 + 0.000837306465007459*I, -0.012586548833590575 + 0.0017544115135259047*I, 0.0059136466682230505 - 0.0030566592923671736*I, 0.004286770587694479 - 0.007384430311080065*I, -0.003396559932173449 + 0.0032970431367553453*I, 0.0027475638228413634 + 0.003488003527555631*I}, {0.029814098482811063 - 0.0008373064650074604*I, 0.03266866…
0.63	{{0.08193049943665032 + 3.198396408832238*^-18*I, 0.030275684641583842 + 0.0004327329062719029*I, -0.012665318454815933 + 0.0017980540987107222*I, 0.005763578665400421 - 0.003133008029183687*I, 0.00402849149451679 - 0.007348357082363541*I, -0.0032049524953444604 + 0.003296998948141894*I, 0.0028013191427040994 + 0.003279266930815856*I}, {0.030275684641583853 - 0.0004327329062719064*I, 0.0324427849…
0.64	{{0.08237690493496914 + 3.577867169202165*^-18*I, 0.030789499846529764 + 0.00007398184545066215*I, -0.012763231550195323 + 0.0018239601913728164*I, 0.005652623972367736 - 0.003198537441589583*I, 0.003719849282242977 - 0.007318822608866476*I, -0.003004940202659423 + 0.0032856461060481092*I, 0.0028443177133191154 + 0.0030550745098496934*I}, {0.030789499846529764 - 0.00007398184545066546*I, 0.032344…
0.65	{{0.08270659105974669 + 2.3310346708438345*^-18*I, 0.03133480162355346 - 0.0001924293719831042*I, -0.012883849533691195 + 0.0018481312817880445*I, 0.005569377905513446 - 0.003264808301122764*I, 0.0033842228907210786 - 0.007292431308287223*I, -0.0027896196536458056 + 0.003248836886958457*I, 0.0028774584213299608 + 0.002820953196308278*I}, {0.03133480162355346 + 0.00019242937198310205*I, 0.03235284…
0.66	{{0.08295333006238487 + 1.951563910473908*^-18*I, 0.031886235724685796 - 0.0003382281700289829*I, -0.013025828550241689 + 0.0018838545127104521*I, 0.005496629293682831 - 0.0033419837175043257*I, 0.0030469860854987953 - 0.007264049179792868*I, -0.0025533619143537066 + 0.0031830042075406593*I, 0.002902500752999698 + 0.0025844196552901556*I}, {0.0318862357246858 + 0.0003382281700289816*I, 0.03243101…
0.67	{{0.08315683110433202 + 2.168404344971009*^-18*I, 0.03241791649747987 - 0.00035552386449915537*I, -0.013184840917036512 + 0.001939385916987972*I, 0.005415746333376895 - 0.003436763586378507*I, 0.002730007040727752 - 0.007226678780669519*I, -0.002295744950792057 + 0.003094736692353631*I, 0.0029212073277615023 + 0.0023543811629315277*I}, {0.032417916497479896 + 0.0003555238644991531*I, 0.0325371592…
0.68	{{0.08335638178189246 + 3.686287386450715*^-18*I, 0.03290733193018926 - 0.0002563915988990136*I, -0.013354822977920287 + 0.0020183071741524906*I, 0.0053115088041746136 - 0.0035510143799144236*I, 0.002447861721412686 - 0.007172958387604962*I, -0.002023742627453663 + 0.002996729223254424*I, 0.0029349823289596096 + 0.0021395662139168767*I}, {0.03290733193018927 + 0.000256391598899013*I, 0.0326291519…
0.6900000000000001	{{0.08358538815364093 + 5.692061405548898*^-18*I, 0.03333834497045955 - 0.00006919608510409586*I, -0.013529634326956532 + 0.0021192940796624527*I, 0.0051751312159088675 - 0.0036824626168946144*I, 0.0022063124458207013 - 0.007097616409532156*I, -0.0017510225287462535 + 0.0029025032179612917*I, 0.002944872220767762 + 0.0019464922244486881*I}, {0.03333834497045956 + 0.0000691960851040936*I, 0.032670…
0.7000000000000001	{{0.0838666104026834 + 4.662069341687669*^-18*I, 0.03370321356653226 + 0.00016668855689152336*I, -0.013703602785219482 + 0.0022380977505292127*I, 0.005005214290091109 - 0.003825752280019063*I, 0.002002961173638133 - 0.0069995871592506325*I, -0.0014944716536197259 + 0.0028215042975198727*I, 0.00295174680037486 + 0.0017777556239955547*I}, {0.03370321356653226 - 0.0001666885568915231*I, 0.0326377771…
0.71	{{0.08420970736985371 + 3.903127820947816*^-18*I, 0.03400311901726596 + 0.0004080636391143942*I, -0.013872467389142648 + 0.002368047758484763*I, 0.004806160532661556 - 0.003974437983693974*I, 0.0018294350581803446 - 0.0068828635277334025*I, -0.0012692384626367345 + 0.0027567217454885556*I, 0.002956443402556891 + 0.0016313802677811124*I}, {0.03400311901726595 - 0.00040806363911439163*I, 0.03251881…
0.72	{{0.0846105187561394 + 2.710505431213761*^-18*I, 0.03424738261415428 + 0.0006146049542739081*I, -0.014033066245894316 + 0.0025025024104235005*I, 0.004585785306758922 - 0.004121885793426556*I, 0.00167428887476621 - 0.0067555421751210425*I, -0.0010841509919314513 + 0.0027048518273524217*I, 0.002959825633588589 + 0.0015015157243789537*I}, {0.034247382614154276 - 0.0006146049542739033*I, 0.0323178103…
0.73	{{0.08505302541797859 + 3.5236570605778894*^-18*I, 0.03445134669080651 + 0.0007553262213328896*I, -0.01418359249715302 + 0.0026349328429768754*I, 0.004352599269082758 - 0.004262448388130504*I, 0.0015257765909223566 - 0.006627524157069854*I, -0.0009391603849713553 + 0.0026590110342268854*I, 0.0029627335801011992 + 0.0013802365284738775*I}, {0.03445134669080652 - 0.0007553262213328856*I, 0.03205100…
0.74	{{0.08551277525555513 + 2.8189256484623115*^-18*I, 0.034633441946455186 + 0.0008124588178639894*I, -0.014322888508458103 + 0.0027606109965017736*I, 0.004114364628994728 - 0.004391496523171818*I, 0.0013739036758107304 - 0.006507676923047984*I, -0.0008256958614037807 + 0.0026121557940975856*I, 0.0029658736203549887 + 0.001259787228876241*I}, {0.034633441946455186 - 0.0008124588178639854*I, 0.031743…
0.75	{{0.08596186138013409 + 2.1955093992831465*^-18*I, 0.03481192272135351 + 0.0007835013040468236*I, -0.014450855708528111 + 0.0028756608708764195*I, 0.0038772877620860177 - 0.0045061462080099035*I, 0.0012114577772031365 - 0.006401617663458462*I, -0.0007296705163676592 + 0.0025601921362955757*I, 0.0029696536922580626 + 0.001134473053053382*I}, {0.03481192272135351 - 0.0007835013040468185*I, 0.031425…
0.76	{{0.08637376006502882 + 2.6020852139652106*^-18*I, 0.03500191186409471 + 0.0006799109354781972*I, -0.014568181026797087 + 0.002978156152676001*I, 0.0036463023884173032 - 0.004605090389330381*I, 0.0010341441340543695 - 0.006310770066513141*I, -0.0006359388843423213 + 0.0025031507807464076*I, 0.0029740216844192204 + 0.001001656636413063*I}, {0.03500191186409472 - 0.0006799109354781935*I, 0.03112432…
0.77	{{0.08672785017674263 + 2.6291902682773483*^-18*I, 0.0352132476229099 + 0.0005241284428682924*I, -0.014677046495552877 + 0.0030670288882245593*I, 0.003425076822980509 - 0.0046891072166640605*I, 0.0008401585835976868 - 0.006232944806979443*I, -0.0005325433781123455 + 0.0024446177810782013*I, 0.002978349615017326 + 0.0008616602927208035*I}, {0.0352132476229099 - 0.0005241284428682882*I, 0.030862801…
0.78	{{0.08701209910620371 + 1.1655173354219173*^-18*I, 0.03544945467215488 + 0.00034439728430395974*I, -0.01478056315261374 + 0.003143413682760473*I, 0.003216225088631141 - 0.004760399087408615*I, 0.0006296696585295389 - 0.00616390955042039*I, -0.00041332098642315757 + 0.0023894984414671453*I, 0.0029814644577454462 + 0.0007168745869332097*I}, {0.035449454672154886 - 0.0003443972843039547*I, 0.0306547…
0.79	{{0.08722431669213446 + 3.713392440762853*^-18*I, 0.035707900483768144 + 0.00016975000226698682*I, -0.014882697227559957 + 0.0032095275645353705*I, 0.003020799586513369 - 0.004822484128265695*I, 0.00040447134073465793 - 0.006099275026746247*I, -0.0002782392904928936 + 0.002341712347024409*I, 0.0029818457367250294 + 0.0005705108303761036*I}, {0.03570790048376816 - 0.00016975000226698706*I, 0.03050…
0.8	{{0.08737121112276738 + 3.876022766635678*^-18*I, 0.03598096314449075 + 0.00002486638096977457*I, -0.014986816249825103 + 0.0032695895240138976*I, 0.0028381604142774944 - 0.004879011425419468*I, 0.0001678615410770799 - 0.0060358491451880944*I, -0.00013176836520465332 + 0.0023024327388186687*I, 0.002977981922455167 + 0.0004255614762105394*I}, {0.03598096314449076 - 0.00002486638096977465*I, 0.0304…
0.81	{{0.08746643732367562 + 1.3552527156068805*^-18*I, 0.03625789051715075 - 0.0000730450191977508*I, -0.01509529569704093 + 0.0033277872503058416*I, 0.002665600910549361 - 0.004933514250304456*I, -0.0000754624395982932 - 0.005972166550498245*I, 0.000019703725064357903 + 0.002269958987924088*I, 0.0029687595465465438 + 0.00028419615538410664*I}, {0.03625789051715075 + 0.00007304501919775324*I, 0.03034…
0.8200000000000001	{{0.08752741970519694 + 2.168404344971009*^-19*I, 0.036526926344841844 - 0.00011632819596305342*I, -0.015208507096954168 + 0.003388490267557487*I, 0.0024988715231691024 - 0.0049884472207826725*I, -0.00031973213989006707 - 0.005908113279148759*I, 0.00017024701139100375 + 0.0022406423210840224*I, 0.0029537676298730933 + 0.00014770406159802726*I}, {0.036526926344841844 + 0.00011632819596305659*I, 0.…
0.8300000000000001	{{0.08757240282067143 - 6.505213034913027*^-19*I, 0.036777328159327265 - 0.00010649009167831424*I, -0.015325508351555255 + 0.003454004728232314*I, 0.002332671832081549 - 0.005045435191324935*I, -0.000558798721434414 - 0.005844165916865344*I, 0.00031576263124695177 + 0.002210688407899281*I, 0.0029333963301651734 + 0.000016715398277125735*I}, {0.03677732815932726 + 0.00010649009167831895*I, 0.03026…
0.84	{{0.08761743841275228 + 5.421010862427522*^-19*I, 0.037000953183367276 - 0.000053117763026522215*I, -0.015444117032141607 + 0.003525427480526978*I, 0.0021619183491357174 - 0.0051048098314621666*I, -0.0007870948060816839 - 0.005780584106978669*I, 0.00045415679807559237 + 0.0021775493977626978*I, 0.002908727307730309 - 0.00010846801308735847*I}, {0.03700095318336729 + 0.000053117763026525115*I, 0.0…
0.85	{{0.08767449823562852 + 0.*I, 0.03719323805198221 + 0.00002894492672033392*I, -0.015562237113475822 + 0.0036014402623270403*I, 0.00198252961184818 - 0.00516627885685995*I, -0.0010006185774191403 - 0.005717075278717173*I, 0.000584700050676221 + 0.0021407675181624613*I, 0.00288124927828093 - 0.00022772011085478178*I}, {0.03719323805198219 - 0.00002894492672032839*I, 0.030146917559267482 + 3.3068166…
0.86	{{0.08775007207295486 + 3.7947076036992655*^-19*I, 0.037353498609746016 + 0.00012210413816585088*I, -0.01567786863436902 + 0.0036802459317590345*I, 0.0017924261511231337 - 0.005228704226396772*I, -0.001197618183002833 - 0.005652844276542438*I, 0.0007071595882585419 + 0.0021016772348503862*I, 0.0028525272358805682 - 0.00034107763693789475*I}, {0.03735349860974601 - 0.0001221041381658473*I, 0.03004…
0.87	{{0.08784508662569417 + 1.4094628242311558*^-18*I, 0.037484612459630647 + 0.00020928045672214182*I, -0.015789881135042996 + 0.003759042985696468*I, 0.0015915746078473956 - 0.005290859696167429*I, -0.0013787922158346715 - 0.005587062311308636*I, 0.0008212348389707878 + 0.002062652542381888*I, 0.0028238922711374915 - 0.00044888870241713806*I}, {0.03748461245963065 - 0.00020928045672214047*I, 0.0299…
0.88	{{0.08795528472792132 + 3.496552006265752*^-18*I, 0.037592244349513255 + 0.0002762033118789664*I, -0.01589749311668072 + 0.0038353821087374756*I, 0.0013819422503580344 - 0.005351426326862228*I, -0.001546926297823516 - 0.005519311619577842*I, 0.0009264955311912861 + 0.0020260014002921062*I, 0.0027962649490124794 - 0.0005519064762071956*I}, {0.03759224434951327 - 0.000276203311878967*I, 0.029739351…
0.89	{{0.08807272752730096 + 5.177065373618284*^-18*I, 0.037683590374285335 + 0.0003132368626012159*I, -0.016000681481626002 + 0.003907477720277843*I, 0.0011666750002895258 - 0.005409248227222106*I, -0.0017062084291813591 - 0.005449876387069961*I, 0.001022661364203068 + 0.0019932153830227862*I, 0.0027700257273351727 - 0.0006512574004299129*I}, {0.03768359037428534 - 0.000313236862601218*I, 0.029553321…
0.9	{{0.08818710502312693 + 6.315477654728063*^-18*I, 0.03776639081714458 + 0.00031643323080540997*I, -0.016099553686540948 + 0.003973892241727688*I, 0.0009494243335928782 - 0.005463540776955697*I, -0.0018612255656615638 - 0.0053797078376128715*I, 0.0011100902741240865 + 0.001964635922146124*I, 0.002745128910801669 - 0.0007482756551218527*I}, {0.037766390817144585 - 0.0003164332308054137*I, 0.0293577…
0.91	{{0.08828792941703123 + 6.179952383167375*^-18*I, 0.03784747231990031 + 0.0002874264978475094*I, -0.016194689903023484 + 0.004034132465385691*I, 0.0007335547823889343 - 0.005513775093038081*I, -0.002016171075619908 - 0.0053101648249456864*I, 0.0011899518721266657 + 0.001939601582232948*I, 0.0027211417235026084 - 0.0008441951388663805*I}, {0.03784747231990031 - 0.0002874264978475117*I, 0.029163797…
0.92	{{0.08836585708665624 + 4.9873299934333204*^-18*I, 0.037932095081205035 + 0.00023264944090737796*I, -0.016286756749305582 + 0.004088254650907734*I, 0.0005217080908965347 - 0.005559704391332253*I, -0.0021741139589725646 - 0.005242594570976959*I, 0.0012642451897313368 + 0.0019168645388192552*I, 0.0026974730255324136 - 0.0009398835965333517*I}, {0.037932095081205035 - 0.000232649440907379*I, 0.02898…
0.93	{{0.08841430795603462 + 4.851804721872632*^-18*I, 0.03802315861762034 + 0.0001618884968348259*I, -0.01637672991860256 + 0.004136799893137607*I, 0.0003155412610883283 - 0.005601384427064908*I, -0.0023367034731096694 - 0.005178015720961809*I, 0.0013353826926009414 + 0.0018951084946653878*I, 0.00267347903382397 - 0.001035660184118941*I}, {0.03802315861762033 - 0.00016188849683482472*I, 0.02881807328…
0.9400000000000001	{{0.0884301526281556 + 3.781155076543197*^-18*I, 0.038121095503739016 + 0.0000863968157092524*I, -0.01646571665638077 + 0.004180740574523419*I, 0.00011573838199222517 - 0.005639125012447012*I, -0.0025041196634792316 - 0.005116913048771628*I, 0.0014057038821427873 + 0.0018733205227811597*I, 0.0026485986194108016 - 0.001131279086368228*I}, {0.038121095503739 - 0.00008639681570924889*I, 0.0286774196…
0.9500000000000001	{{0.08841394186023098 + 3.7947076036992655*^-18*I, 0.03822407178404476 + 0.000017005257670740976*I, -0.01655493330394861 + 0.004221278309713479*I, -0.00007790476849482578 - 0.005673497158865378*I, -0.0026753151751032936 - 0.005059225481133775*I, 0.0014769778523203746 + 0.0018509789520317775*I, 0.002622407386570354 - 0.00122605815289653*I}, {0.03822407178404477 - 0.00001700525767073828*I, 0.028559…
0.96	{{0.08836937502700297 + 3.7947076036992655*^-18*I, 0.038328541413064306 - 0.000037648343055951555*I, -0.016645142686162802 + 0.004260191518164408*I, -0.00026614320173794063 - 0.005705084167540095*I, -0.0028483842287878322 - 0.0050044529237004386*I, 0.001550101600768232 + 0.001827993031261057*I, 0.002594649883790077 - 0.0013190848921165936*I}, {0.038328541413064306 + 0.00003764834305595486*I, 0.02…
0.97	{{0.08830253216777822 + 2.8189256484623115*^-18*I, 0.038430017325727754 - 0.00007200675121499505*I, -0.01673682996995611 + 0.004298680363494821*I, -0.00045022742355021474 - 0.005734723365918474*I, -0.0030210152836423485 - 0.004951897988563619*I, 0.001625039851034111 + 0.001804593854353899*I, 0.0025652162880762186 - 0.0014094707357147304*I}, {0.03843001732572776 + 0.00007200675121499824*I, 0.02837…
0.98	{{0.08822074850963492 - 2.846030702774449*^-19*I, 0.0385238563199004 - 0.00008425681269169264*I, -0.016830196344628873 + 0.00433771827003964*I, -0.0006317139500145014 - 0.00576317795124296*I, -0.003190921325111262 - 0.0049008185355004785*I, 0.0017009801504106951 + 0.0017811407617702186*I, 0.0025340990302867286 - 0.0014965119040973441*I}, {0.0385238563199004 + 0.00008425681269169904*I, 0.028298229…
0.99	{{0.08813120910340688 - 1.5449880957918438*^-18*I, 0.03860611706546479 - 0.00007621580365227014*I, -0.016924772153466314 + 0.004377978391240988*I, -0.0008121137090712808 - 0.005790931902074183*I, -0.0033561239141180355 - 0.004850528358719738*I, 0.001776659818339281 + 0.0017579665776333723*I, 0.0025014133405075905 - 0.0015797769316346407*I}, {0.03860611706546479 + 0.00007621580365227709*I, 0.02821…
1.	{{0.08804017185659482 - 1.5585406229479126*^-18*I, 0.03867397590459609 - 0.00005258705286727931*I, -0.017020042765906178 + 0.004419524194005871*I, -0.0009928275946248883 - 0.005818233769932091*I, -0.0035152167444861557 - 0.004800490067942029*I, 0.0018506574554096058 + 0.00173534887876662*I, 0.0024673329618323044 - 0.00165913012141601*I}, {0.03867397590459609 + 0.0000525870528672845*I, 0.028135383…
1.01	{{0.0879518415128341 - 6.505213034913027*^-19*I, 0.038726259149609255 - 0.000019964686885720666*I, -0.017115127178211703 + 0.004462044186681434*I, -0.0011748082321839427 - 0.005844946216665648*I, -0.0036674123720284962 - 0.004750289071809482*I, 0.0019217147970980173 + 0.0017134797597618907*I, 0.0024321416611403223 - 0.001734679493498249*I}, {0.03872625914960927 + 0.000019964686885723133*I, 0.0280…
1.02	{{0.08786816023195318 + 1.3688052427629493*^-18*I, 0.038763384918770946 + 0.000014546357296807747*I, -0.01720922052663822 + 0.004504494355237428*I, -0.001358493692078209 - 0.005870819936258917*I, -0.003812578047719137 - 0.004699685758259944*I, 0.0019888764313307004 + 0.001692507663307495*I, 0.002396185311145337 - 0.0018067283100659528*I}, {0.03876338491877096 - 0.000014546357296805497*I, 0.027933…
1.03	{{0.08778890759848361 + 3.0086610286472748*^-18*I, 0.03878705710446442 + 0.000044303129068367904*I, -0.01730186937185135 + 0.004545999432955102*I, -0.0015437887983582007 - 0.005895376501111635*I, -0.003951190239070863 - 0.004648594689221986*I, 0.0020515455455080273 + 0.0016725312396935969*I, 0.002359806778031282 - 0.001875696956570264*I}, {0.03878705710446443 - 0.000044303129068367165*I, 0.027814…
1.04	{{0.08771177170895925 + 4.404571325722362*^-18*I, 0.03880006150608061 + 0.00006417030532573359*I, -0.017392639891418857 + 0.004585720694289447*I, -0.0017300356750086095 - 0.005918106667263363*I, -0.004084140957595985 - 0.004597088198764124*I, 0.002109547062782044 + 0.0016535874377739234*I, 0.0023233584583825613 - 0.0019420663719440334*I}, {0.038800061506080626 - 0.00006417030532573428*I, 0.027685…
1.05	{{0.08763312727664195 + 5.692061405548898*^-18*I, 0.03880564796416722 + 0.00007115875872995504*I, -0.017481395201108717 + 0.004622955895356207*I, -0.0019162482528424555 - 0.0059386282574707475*I, -0.004212591825113224 - 0.004545407809159588*I, 0.0021630650484825925 + 0.0016356442999987436*I, 0.0022871204069354533 - 0.0020063260695269538*I}, {0.03880564796416723 - 0.00007115875872995656*I, 0.02755…
1.06	{{0.08754880152284542 + 7.724940478959219*^-18*I, 0.0388069768843097 + 0.00006465248433899681*I, -0.01756820451606935 + 0.004657283701914042*I, -0.002101292175338364 - 0.005956741951829492*I, -0.004337770713901233 - 0.004493932600608527*I, 0.0022125888518980683 + 0.0016186010382822323*I, 0.0022512654637048446 - 0.0020689172485538936*I}, {0.03880697688430971 - 0.00006465248433899873*I, 0.027416239…
1.07	{{0.087454761785948 + 8.253489038045903*^-18*I, 0.03880671045914938 + 0.000046204390307120764*I, -0.017653298574262934 + 0.004688638157735287*I, -0.002284114006106896 - 0.0059724084642350855*I, -0.004460786643063308 - 0.004443096442702698*I, 0.002258837426597534 + 0.00160230655742714*I, 0.002215847722611076 - 0.002130175591082014*I}, {0.0388067104591494 - 0.000046204390307121265*I, 0.027283919581…
1.08	{{0.08734777685287445 + 7.345469718589293*^-18*I, 0.03880666310480866 + 0.0000190661643828367*I, -0.01773697918433964 + 0.004717247833113117*I, -0.0024638792204246134 - 0.005985736412011757*I, -0.004582488435303057 - 0.004393308268748873*I, 0.002302637488881954 + 0.0015866001113732518*I, 0.002180807920879905 - 0.0021902906341866196*I}, {0.03880666310480865 - 0.000019066164382836732*I, 0.027158114…
1.09	{{0.08722586492683386 + 6.1257422745431*^-18*I, 0.03880763741661345 - 0.00001250000458917296*I, -0.017819569490761064 + 0.004743536121648907*I, -0.0026400572580394617 - 0.005996945443058717*I, -0.004703382664465984 - 0.004344881378725649*I, 0.0023447882300657143 + 0.001571342845194681*I, 0.0021459992897823626 - 0.0022492921846072236*I}, {0.03880763741661345 + 0.000012500004589175318*I, 0.02704109…
1.1	{{0.08708849937660841 + 4.865357249028701*^-18*I, 0.038809433868192446 - 0.00004399350337533376*I, -0.017901381551544072 + 0.004768020245678367*I, -0.002812440007836103 - 0.006006321078403079*I, -0.00482361277310305 - 0.004297992721122621*I, 0.0023859385658479997 + 0.001556429514314465*I, 0.00211122653675568 - 0.0023070693473020657*I}, {0.03880943386819244 + 0.000043993503375338276*I, 0.026933674…
1.11	{{0.08693656324634616 + 5.4955497617859006*^-18*I, 0.038811015510940426 - 0.00007140341847594001*I, -0.017982689300711993 + 0.004791229952406999*I, -0.002981108398316554 - 0.006014170480563617*I, -0.0049429910837590005 - 0.004252677321294744*I, 0.002426507071569129 + 0.0015417807514366254*I, 0.0020762897666258802 - 0.0023634175584796363*I}, {0.038811015510940426 + 0.00007140341847594497*I, 0.0268…
1.12	{{0.08677208984508833 + 5.373577017381281*^-18*I, 0.038810783337152585 - 0.00009177580463110679*I, -0.01806370143490165 + 0.004813626611817879*I, -0.0031463671888546933 - 0.00602079469991696*I, -0.005061070615972036 - 0.0042088524514006355*I, 0.0024666607138866797 + 0.0015273285218133758*I, 0.002041024089763852 - 0.0024181009320784854*I}, {0.038810783337152585 + 0.00009177580463111111*I, 0.026744…
1.1300000000000001	{{0.08659784883770623 + 6.0986372202309624*^-18*I, 0.03880691094930255 - 0.00010355548507408426*I, -0.018144543580022203 + 0.004835550852018611*I, -0.0033086704874629863 - 0.006026465272302193*I, -0.005177243155012398 - 0.004166353843825999*I, 0.002506349124851002 + 0.0015130084957046342*I, 0.002005327198764521 - 0.0024709113410827962*I}, {0.03880691094930256 + 0.00010355548507408595*I, 0.0266577…
1.1400000000000001	{{0.086416869039126 + 4.445228907190568*^-18*I, 0.03879767230751041 - 0.00010666645859104106*I, -0.018225250321608558 + 0.004857183355137641*I, -0.003468543878994582 - 0.006031410202813718*I, -0.005290849046936811 - 0.004124972464534939*I, 0.0025453725403679133 + 0.0014987681762766124*I, 0.0019691704503471824 - 0.0025217104772889158*I}, {0.038797672307510404 + 0.0001066664585910445*I, 0.026573237…
1.1500000000000001	{{0.08623196523281575 + 4.587530442329291*^-18*I, 0.03878172478901218 - 0.00010235726133907328*I, -0.018305773288262914 + 0.004878543803089731*I, -0.0036265128837776337 - 0.00603579293932011*I, -0.005401283937313758 - 0.004084480445686394*I, 0.002583458822050334 + 0.0014845859723242381*I, 0.0019325955343658407 - 0.002570446406614034*I}, {0.03878172478901218 + 0.00010235726133907692*I, 0.026488061…
1.16	{{0.0860453615265144 + 4.54009659728305*^-18*I, 0.03875829159944072 - 0.0000928545006769463*I, -0.018385998165299282 + 0.004899510369568673*I, -0.003783030887960048 - 0.00603969864003999*I, -0.005508088162233145 - 0.004044651499828989*I, 0.0026203252924263546 + 0.0014704911477051539*I, 0.0018956989853949708 - 0.0026171483902233767*I}, {0.038758291599440726 + 0.00009285450067695288*I, 0.0264001226…
1.17	{{0.0858584417930608 + 4.4858864886587746*^-18*I, 0.03872724257729995 - 0.00008090406794470234*I, -0.018465771609374997 + 0.0049198513173793704*I, -0.003938419428850689 - 0.006043128371108942*I, -0.005611005970670104 - 0.00400527806726904*I, 0.0026557186983443538 + 0.0014565705771242392*I, 0.0018586123357256022 - 0.0026619070677030557*I}, {0.03872724257729995 + 0.0000809040679447084*I, 0.02630818…
1.18	{{0.08567167002662038 + 3.564314642046096*^-18*I, 0.0386890550618289 - 0.00006928506749634402*I, -0.018544934667430506 + 0.00493927492440857*I, -0.004092824282726815 - 0.006046008153138399*I, -0.005710007950813411 - 0.003966191890660567*I, 0.002689432770627015 + 0.0014429561293859748*I, 0.0018214801081665494 - 0.002704850937236996*I}, {0.0386890550618289 + 0.00006928506749635056*I, 0.026211906045…
1.19	{{0.08548465235275433 + 3.5101045334218206*^-18*I, 0.03864469382911936 - 0.00006037636620713064*I, -0.018623356023201733 + 0.004957478552059356*I, -0.00424620385477844 - 0.00604821096755979*I, -0.005805274677079629 - 0.003927284884935546*I, 0.0027213156760351248 + 0.0014297937560573618*I, 0.0017844418687921544 - 0.0027461250110325307*I}, {0.03864469382911936 + 0.00006037636620713779*I, 0.02611182…
1.2	{{0.08529633032054094 + 5.210946691508456*^-18*I, 0.03859542297906867 - 0.00005583675257032694*I, -0.018700959567126297 + 0.004974200743511718*I, -0.0043983494675962735 - 0.00604958905506459*I, -0.005897148307879644 - 0.003888527552228257*I, 0.0027512740712197625 + 0.0014172047271489496*I, 0.0017476173403551776 - 0.0027858756512733527*I}, {0.038595422979068664 + 0.000055836752570332677*I, 0.02600…
1.21	{{0.08510525036629646 + 4.5672016515951874*^-18*I, 0.03854259538279595 - 0.000056434645681471474*I, -0.018777740057559916 + 0.00498926465549675*I, -0.004548937130394373 - 0.006050006697744448*I, -0.005986062878331666 - 0.0038499762899892134*I, 0.002779280086695007 + 0.0014052517057670524*I, 0.0017110964847188025 - 0.0028242399243680687*I}, {0.03854259538279594 + 0.000056434645681477464*I, 0.02590…
1.22	{{0.0849098600822709 + 6.288372600415926*^-18*I, 0.03848745333951529 - 0.00006203532118239329*I, -0.01885376272038172 + 0.005002606947333703*I, -0.004697597923899706 - 0.006049365603128621*I, -0.00607246732069375 - 0.0038117641659420457*I, 0.0028053797933869726 + 0.0013939210023526387*I, 0.0016749345305954724 - 0.002861337024635703*I}, {0.0384874533395153 + 0.00006203532118239779*I, 0.02580238648…
1.23	{{0.08470878418530124 + 7.40984422258062*^-18*I, 0.038430968080523285 - 0.00007172819388756391*I, -0.018929146724804558 + 0.005014287567300339*I, -0.004843989305470364 - 0.006047618482123847*I, -0.006156755244319823 - 0.0037740744984705757*I, 0.0028296971246572437 + 0.0013831265386440705*I, 0.0016391517474542536 - 0.00289726008869457*I}, {0.038430968080523285 + 0.00007172819388756902*I, 0.0257015…
1.24	{{0.084501040004479 + 8.046812998915853*^-18*I, 0.038373738621389146 - 0.00008405753738519523*I, -0.019004037352674294 + 0.005024476970943317*I, -0.0049878515468575755 - 0.0060447709269114015*I, -0.006239213005206216 - 0.003737102196840389*I, 0.0028524265945308225 + 0.0013727334127488647*I, 0.001603737644136489 - 0.002932068705348046*I}, {0.03837373862138914 + 0.00008405753738519914*I, 0.02560416…
1.25	{{0.0842861672836878 + 1.0123737785583398*^-17*I, 0.03831595840028325 - 0.00009730902609685348*I, -0.01907857542086458 + 0.005033422813078455*I, -0.005129039402196618 - 0.006040875019722215*I, -0.00631999330466491 - 0.003701012386130392*I, 0.0028738110415110697 + 0.0013625925346913979*I, 0.001568658460476888 - 0.002965784403798016*I}, {0.03831595840028325 + 0.00009730902609685356*I, 0.02551074220…
1.26	{{0.08406426360366578 + 9.530814722505387*^-18*I, 0.03825744642047196 - 0.0001098022499380306*I, -0.01915287278272475 + 0.005041404411875212*I, -0.005267526998325093 - 0.0060360186422720495*I, -0.006399116048700552 - 0.003665907048373122*I, 0.002894106256338568 + 0.0013525747474856366*I, 0.0015338662130831631 - 0.0029983919223177786*I}, {0.03825744642047197 + 0.00010980224993803283*I, 0.025421395…
1.27	{{0.08383592958889363 + 7.718164215381185*^-18*I, 0.038197732315329865 - 0.00012014461839047439*I, -0.01922699911517709 + 0.0050486854608877045*I, -0.005403391357505878 - 0.0060303128546370715*I, -0.006476492504826026 - 0.00363180759120865*I, 0.002913540486314356 + 0.0013425941142923001*I, 0.0014993078675871459 - 0.003029847573266426*I}, {0.03819773231532986 + 0.00012014461839047784*I, 0.02533568…
1.28	{{0.08360214297018584 + 6.898236322439022*^-18*I, 0.03813617577917214 - 0.00012741288848854416*I, -0.019300980132153575 + 0.005055476196705355*I, -0.005536782616088418 - 0.006023878473997255*I, -0.006551964549645077 - 0.0035986564108600153*I, 0.0029322795941910634 + 0.0013326151761402353*I, 0.0014649333852460931 - 0.00306009378920347*I}, {0.03813617577917213 + 0.00012741288848854934*I, 0.02525279…
1.29	{{0.08336408813208823 + 5.4921616299968834*^-18*I, 0.0380720985210757 - 0.00013124291032434415*I, -0.01937480341649154 + 0.00506191147136002*I, -0.005667889414789126 - 0.006016832311614934*I, -0.0066253488944983605 - 0.003566334765264123*I, 0.002950407600434557 + 0.0013226453658198912*I, 0.001430702165339259 - 0.003089076518390794*I}, {0.038072098521075695 + 0.0001312429103243479*I, 0.02517168872…
1.3	{{0.08312297181847411 + 3.808260130855334*^-18*I, 0.03800490717468276 - 0.00013182372789109786*I, -0.019448427138917923 + 0.005068045473106283*I, -0.0057969059284193655 - 0.006009274151756166*I, -0.006696477097921401 - 0.003534690257969124*I, 0.0029679272190139055 + 0.0013127187840917445*I, 0.0013965877901978788 - 0.003116760998969704*I}, {0.03800490717468276 + 0.00013182372789110315*I, 0.0250912…
1.31	{{0.08287985487114906 + 2.2293907171733185*^-18*I, 0.03793418915271622 - 0.0001298069135924866*I, -0.019521788763447782 + 0.005073859520568245*I, -0.005924004504132106 - 0.006001276404875111*I, -0.006765225195207591 - 0.0035035660001211085*I, 0.002984778246811002 + 0.0013028791896009225*I, 0.0013625809918697187 - 0.003143141980307772*I}, {0.03793418915271623 + 0.00012980691359249213*I, 0.02501062…
1.32	{{0.08263552454385506 + 2.024408743937778*^-18*I, 0.03785976950904039 - 0.00012615398474378431*I, -0.019594813469030765 + 0.005079277862076455*I, -0.0060493159042729235 - 0.005992878493023602*I, -0.006831530505301062 - 0.003472824969293456*I, 0.0030008662629971033 + 0.0012931681229818406*I, 0.0013286905939293024 - 0.003168246367125879*I}, {0.037859769509040395 + 0.0001261539847437882*I, 0.0249290…
1.33	{{0.08239042316633026 + 1.9803630306805542*^-18*I, 0.03778172422448155 - 0.0001219522825845402*I, -0.019667423416803276 + 0.005084187359823094*I, -0.006172917921461879 - 0.005984087126414073*I, -0.006895396247232412 - 0.0034423660888191557*I, 0.003016092156859571 + 0.0012836200953994861*I, 0.0012949421411952884 - 0.003192128674384799*I}, {0.03778172422448155 + 0.0001219522825845419*I, 0.024846166…
1.34	{{0.08214463834775682 + 2.879912020664621*^-18*I, 0.037700352665400436 - 0.00011823175138013633*I, -0.01973954840512223 + 0.005088458654582606*I, -0.006294832399692438 - 0.005974882143926058*I, -0.006956886294856516 - 0.003412131607331506*I, 0.0030303748335455617 + 0.0012742629871149026*I, 0.0012613741972314712 - 0.003214861626396168*I}, {0.03770035266540044 + 0.00011823175138013815*I, 0.02476201…
1.35	{{0.08189794943931876 + 3.4169309092238476*^-18*I, 0.03761611809324349 - 0.00011581157170723015*I, -0.019811136687075508 + 0.005091967342032185*I, -0.006415030110879181 - 0.005965226264292639*I, -0.007016112830963435 - 0.0033821073372450904*I, 0.003043663597530282 + 0.0012651199768460714*I, 0.0012280327935850878 - 0.0032365250768290805*I}, {0.03761611809324349 + 0.00011581157170722984*I, 0.024676…
1.36	{{0.08164991645532658 + 3.821812658011403*^-18*I, 0.03752956915784592 - 0.00011519759730898823*I, -0.019882163319713795 + 0.005094613421804022*I, -0.006533442303616223 - 0.00595507644924842*I, -0.0070732194572766735 - 0.0033523178790269242*I, 0.0030559409626078993 + 0.001256209888176316*I, 0.0011949650035732989 - 0.003257196086139352*I}, {0.037529569157845936 + 0.00011519759730898645*I, 0.0245913…
1.37	{{0.0813999923976086 + 4.6747748358964836*^-18*I, 0.03744125684784159 - 0.00011654088970520304*I, -0.019952633470761275 + 0.005096336523765691*I, -0.006649977050539601 - 0.005944394668993909*I, -0.007128362096276444 - 0.003322818524785904*I, 0.00306721921633639 + 0.0012475449307721251*I, 0.0011622128398057897 - 0.0032769418719999087*I}, {0.03744125684784159 + 0.0001165408897052027*I, 0.0245059242…
1.3800000000000001	{{0.08114763847764658 + 5.129631528572043*^-18*I, 0.03735166042302959 - 0.00011965655755101878*I, -0.020022579619242642 + 0.00509712425655164*I, -0.006764537889518835 - 0.005933156404673332*I, -0.0071816900272970935 - 0.0032936848489176955*I, 0.0030775344163078396 + 0.0012391269872929823*I, 0.001129808546346498 - 0.003295816059637898*I}, {0.0373516604230296 + 0.0001196565575510196*I, 0.0244213570…
1.3900000000000001	{{0.08089242382715205 + 4.746772636413099*^-18*I, 0.0372611328535583 - 0.00012409259294465715*I, -0.02009205362946242 + 0.005097012037701515*I, -0.006877041858999773 - 0.005921355902947759*I, -0.007233329468930457 - 0.003265000666820444*I, 0.0030869402358449124 + 0.001230944700016507*I, 0.0010977719584025088 - 0.0033138577173965596*I}, {0.03726113285355831 + 0.0001240925929446583*I, 0.02433814094…
1.4000000000000001	{{0.08063409606409853 + 5.316402293441616*^-18*I, 0.03716987197099525 - 0.00012923183748036167*I, -0.02016111616093081 + 0.005096074671563313*I, -0.0069874340554801784 - 0.0059090078443825855*I, -0.00728337192381293 - 0.0032368452597005904*I, 0.003095502385511668 + 0.0012229733041971538*I, 0.0010661101087606358 - 0.003331092290277762*I}, {0.03716987197099525 + 0.0001292318374803628*I, 0.024256631…
1.41	{{0.08037261535663304 + 5.646665733531988*^-18*I, 0.037077918760857136 - 0.00013440721769855316*I, -0.020229826220354137 + 0.005094411897860279*I, -0.007095696419292786 - 0.005896145666382685*I, -0.007331868836316334 - 0.0032092812857376454*I, 0.0031032932105427 + 0.0012151778772441111*I, 0.001034818824075647 - 0.0033475336534145484*I}, {0.03707791876085715 + 0.00013440721769855543*I, 0.024176974…
1.42	{{0.08010815118961193 + 4.635176045612345*^-18*I, 0.03698517982222833 - 0.00013901087416475557*I, -0.020298232996572973 + 0.005092131335460416*I, -0.007201849565239954 - 0.0058828172737741095*I, -0.007378833039268913 - 0.0031823451893022024*I, 0.003110385884622497 + 0.0012075192214229139*I, 0.0010038857526167375 - 0.003363186829242381*I}, {0.036985179822228334 + 0.00013901087416475915*I, 0.024099…
1.43	{{0.07984104684815127 + 5.432445807215455*^-18*I, 0.036891467638328006 - 0.0001425811716068067*I, -0.020366371006955333 + 0.005089332362815274*I, -0.007305947896748977 - 0.005869079199047365*I, -0.007424246253316433 - 0.0031560418260271547*I, 0.0031168481623596953 + 0.0011999606506071683*I, 0.0009732941118763116 - 0.0033780511729657116*I}, {0.03689146763832799 + 0.0001425811716068084*I, 0.0240227…
1.44	{{0.0795717609350894 + 4.7675249436208295*^-18*I, 0.03679655033218595 - 0.00014485691403095426*I, -0.02043425857758311 + 0.005086093699653841*I, -0.007408069594956477 - 0.005854990347897784*I, -0.007468070872551074 - 0.0031303443493107498*I, 0.0031227363893310605 + 0.001192473793736167*I, 0.0009430264297153323 - 0.003392123885612608*I}, {0.03679655033218594 + 0.00014485691403095724*I, 0.023947664…
1.45	{{0.07930079760685604 + 4.156390672176852*^-18*I, 0.036700202134859986 - 0.00014579435987675327*I, -0.0205018990525299 + 0.005082466238582366*I, -0.007508303962594227 - 0.005840606273875205*I, -0.007510263653386377 - 0.0031051993384100603*I, 0.0031280909186736706 + 0.0011850420494930107*I, 0.0009130676645025719 - 0.003405403583477016*I}, {0.03670020213485998 + 0.0001457943598767559*I, 0.023873320…
1.46	{{0.07902863754383407 + 4.328338360469475*^-18*I, 0.036602246734280586 - 0.00014554880865698646*I, -0.020569283872352875 + 0.005078471444209671*I, -0.007606738795451755 - 0.0058259745812948936*I, -0.0075507888083891014 - 0.0030805360378639507*I, 0.003132934018405438 + 0.0011776611933056865*I, 0.0008834073046371303 - 0.0034178934723016236*I}, {0.036602246734280586 + 0.00014554880865698999*I, 0.023…
1.47	{{0.0787556801606649 + 3.640547607298983*^-18*I, 0.036502587683814265 - 0.00014442771645438026*I, -0.020636396649784512 + 0.005074104639299345*I, -0.007703449985901901 - 0.005811131730892067*I, -0.007589628358571134 - 0.0030562777696629003*I, 0.003137270823335078 + 0.0011703374846902576*I, 0.0008540403150333888 - 0.003429603597317677*I}, {0.03650258768381426 + 0.00014442771645438503*I, 0.02372546…
1.48	{{0.07848220464192185 + 2.935816195183405*^-18*I, 0.03640122270342364 - 0.0001428258375479183*I, -0.02070321748862091 + 0.0050693418293531484*I, -0.007798494695232229 - 0.005796101335458511*I, -0.007626788302368223 - 0.003032353287079517*I, 0.003141093123412807 + 0.0011630841881438093*I, 0.0008249670437050431 - 0.0034405517520076584*I}, {0.036401222703423636 + 0.000142825837547923*I, 0.0236514324…
1.49	{{0.07820835364675556 + 2.2344729148568443*^-18*I, 0.0362982415375802 - 0.00014115443827293723*I, -0.02076972697579249 + 0.005064148401253936*I, -0.007891908506402354 - 0.005780893973933502*I, -0.007662300054625507 - 0.0030087060864941173*I, 0.003144385077292978 + 0.0011559175958752656*I, 0.0007961923592893013 - 0.003450762910192492*I}, {0.0362982415375802 + 0.00014115443827294357*I, 0.0235771744…
1.5	{{0.07793413961151706 + 2.698646969952201*^-18*I, 0.03619380959981825 - 0.00013977617290736219*I, -0.020835909475267277 + 0.0050584880563306674*I, -0.007983706243827047 - 0.005765508515274391*I, -0.007696217506319264 - 0.0029853003392570957*I, 0.0031471295325069064 + 0.0011488534651738684*I, 0.000767724334884751 - 0.003460267394036658*I}, {0.03619380959981825 + 0.00013977617290736845*I, 0.0235027…
1.51	{{0.07765947010128907 + 1.3467823861343375*^-18*I, 0.03608814157401852 - 0.0001389550336477174*I, -0.02090175550830259 + 0.00505233063738154*I, -0.008073885711877728 - 0.005749934823052189*I, -0.0077286107748912765 - 0.0029621229191032048*I, 0.0031493136321812496 + 0.0011419044029625167*I, 0.0007395727510285516 - 0.0034690982731780547*I}, {0.0360881415740185 + 0.0001389550336477243*I, 0.023428288…
1.52	{{0.07738417456259479 + 1.861778418064952*^-18*I, 0.03598146788201955 - 0.0001388640743238169*I, -0.020967230650758673 + 0.005045799328630979*I, -0.008162421940349043 - 0.005734103949866142*I, -0.007759555285107022 - 0.0029391702476269433*I, 0.0031509352747365565 + 0.0011350782676307193*I, 0.0007117490243631675 - 0.003477284300730933*I}, {0.03598146788201955 + 0.00013886407432382424*I, 0.02335405…
1.53	{{0.07710806507408045 + 2.630884334171857*^-18*I, 0.03587402024430988 - 0.00013942751930776982*I, -0.02103229198565134 + 0.00503861767786179*I, -0.008249275541945812 - 0.005718099777308151*I, -0.007789125375254014 - 0.0029164877199205175*I, 0.0031519969623252974 + 0.0011283767237402138*I, 0.0006842681789049532 - 0.0034848620255806544*I}, {0.0358740202443099 + 0.00013942751930777478*I, 0.023280308…
1.54	{{0.07683103500823017 + 2.6579893884839945*^-18*I, 0.03576595510658535 - 0.00014054332434687916*I, -0.021097145254225496 + 0.005030811675102474*I, -0.008334501360374042 - 0.005701916622107026*I, -0.007817405691788798 - 0.002894115479401992*I, 0.0031525125340901208 + 0.0011217959076533534*I, 0.0006571204003521128 - 0.003491865742075243*I}, {0.03576595510658535 + 0.0001405433243468892*I, 0.02320712…
1.55	{{0.07655294461873662 + 6.2934547980994515*^-18*I, 0.03565742891228892 - 0.00014203163935518987*I, -0.021161792603187388 + 0.005022482299534225*I, -0.008418099129272017 - 0.005685508059026219*I, -0.007844453779754694 - 0.0028720770567416012*I, 0.003152509581856885 + 0.0011153342265709987*I, 0.000630313723792798 - 0.003498308150485832*I}, {0.03565742891228894 + 0.00014203163935519475*I, 0.02313473…
1.56	{{0.07627375909220396 + 7.431867079209231*^-18*I, 0.03554848691171287 - 0.0001437042302700522*I, -0.02122616640673462 + 0.005013892713088516*I, -0.008500030709120988 - 0.005668790709318366*I, -0.007870309138776824 - 0.002850387986530971*I, 0.0031520124445510588 + 0.0011089834331477625*I, 0.0006038494172391998 - 0.0035041999966411953*I}, {0.035548486911712876 + 0.00014370423027005463*I, 0.02306323…
1.57	{{0.07599351111535393 + 7.704611688225116*^-18*I, 0.03543914316860083 - 0.00014530021432785772*I, -0.021290213785239476 + 0.005005014289044482*I, -0.008580282922645881 - 0.005651796695902565*I, -0.007894992901718575 - 0.0028290803903637434*I, 0.003151054082156868 + 0.0011027263093623513*I, 0.00057773123854676 - 0.0035095579056185077*I}, {0.03543914316860083 + 0.00014530021432785904*I, 0.022992692…
1.58	{{0.07571228772645752 + 8.267041565201971*^-18*I, 0.03532939164800734 - 0.00014656145034953595*I, -0.0213539137556948 + 0.004995702619448329*I, -0.008658877961354025 - 0.005634605679863719*I, -0.007918512142238297 - 0.0028081804122545187*I, 0.003149673904259855 + 0.0010965450549055044*I, 0.0005519639621187537 - 0.003514395180611495*I}, {0.035329391648007344 + 0.00014656145034953647*I, 0.022923114…
1.59	{{0.07543031249253646 + 8.107799371118163*^-18*I, 0.0352191260095409 - 0.00014736210304183844*I, -0.02141735954178355 + 0.004986071557505002*I, -0.008735874110223908 - 0.005617226668450746*I, -0.007940876111586092 - 0.002787685679320051*I, 0.003147899841113612 + 0.0010904291419894597*I, 0.0005265306871821683 - 0.003518724689480452*I}, {0.03521912600954089 + 0.00014736210304183776*I, 0.02285427136…
1.6	{{0.0751477726597428 + 7.115076756936123*^-18*I, 0.03510828516362328 - 0.00014764851490341738*I, -0.021480529852564417 + 0.004976178153344238*I, -0.008811315605683384 - 0.005599673854802889*I, -0.007962079620435242 - 0.002767574509180202*I, 0.0031457645699546 + 0.0010843745146169846*I, 0.0005014286971266333 - 0.0035225518367950847*I}, {0.035108285163623285 + 0.0001476485149034175*I, 0.02278605530…
1.61	{{0.07486486602671545 + 5.434563389583591*^-18*I, 0.034996816106675425 - 0.0001474209012328681*I, -0.021543398986953014 + 0.004965979580057343*I, -0.008885246350971066 - 0.00558199550710184*I, -0.007982121337975141 - 0.0027478212721930902*I, 0.0031432870077120457 + 0.0010783803628229812*I, 0.0004766539306511081 - 0.003525884156360299*I}, {0.03499681610667541 + 0.00014742090123286847*I, 0.02271834…
1.62	{{0.07458178455189317 + 2.8697476252975695*^-18*I, 0.034884683556845625 - 0.00014676339080457217*I, -0.02160603131751551 + 0.004955523603526314*I, -0.008957745635429339 - 0.005564200720196166*I, -0.00800101436634089 - 0.0027283872337686976*I, 0.003140475366572264 + 0.0010724473671551373*I, 0.0004521947521884074 - 0.0035287261023670496*I}, {0.034884683556845625 + 0.00014676339080457515*I, 0.022650…
1.6300000000000001	{{0.07429870828940542 + 2.270048298641525*^-18*I, 0.034771865639956274 - 0.0001457721260138034*I, -0.021668433797999855 + 0.004944698722190737*I, -0.009028853337527495 - 0.005546352352701513*I, -0.008018775907529533 - 0.0027092480059770605*I, 0.0031373263786725197 + 0.001066573967937668*I, 0.00042804202878305147 - 0.0035310919675624317*I}, {0.03477186563995626 + 0.000145772126013807*I, 0.02258384…
1.6400000000000001	{{0.07401575832356426 + 7.894347068410079*^-19*I, 0.03465838540851671 - 0.00014462501743154655*I, -0.021730669929125698 + 0.004933564073356023*I, -0.009098633078727159 - 0.0055284377965159484*I, -0.008035432871020017 - 0.0026903684560116233*I, 0.003133842623053518 + 0.001060757576159511*I, 0.00040418650055262274 - 0.0035329943613749033*I}, {0.03465838540851672 + 0.0001446250174315493*I, 0.0225167…
1.6500000000000001	{{0.07373300292634756 + 1.6296913905172739*^-18*I, 0.034544283108929236 - 0.0001435326320322491*I, -0.021792719747738585 + 0.004922305356695959*I, -0.009167100422055855 - 0.0055103903142316776*I, -0.00805101313923126 - 0.0026717078600576594*I, 0.0031300255770953444 + 0.001055001261251785*I, 0.00038062436375570913 - 0.0035344441035544136*I}, {0.034544283108929236 + 0.00014353263203225244*I, 0.0224…
1.6600000000000001	{{0.07345038830511146 + 3.1340219048409113*^-18*I, 0.034429677071432 - 0.00014262825177572877*I, -0.021854419672709745 + 0.004910947876690899*I, -0.00923421867418915 - 0.005492186883366046*I, -0.008065537540835872 - 0.002653240298214046*I, 0.0031258834216608415 + 0.001049309269359979*I, 0.0003573728229992433 - 0.0035354488646596174*I}, {0.03442967707143201 + 0.00014262825177573227*I, 0.0223829819…
1.67	{{0.07316789865747335 + 4.221612209115433*^-18*I, 0.034314650318099875 - 0.0001419407118135766*I, -0.02191570292442495 + 0.0048992721023141655*I, -0.009299957113483096 - 0.005473913956919798*I, -0.008079040314842774 - 0.0026349806131010555*I, 0.0031214122751854856 + 0.0010436802751327*I, 0.0003344368721783994 - 0.0035360360771052855*I}, {0.034314650318099875 + 0.00014194071181358004*I, 0.02231646…
1.68	{{0.07288547518316961 + 5.600581847245434*^-18*I, 0.034199303599270627 - 0.0001415363803920103*I, -0.021976599076133543 + 0.004887381512137331*I, -0.009364335382516437 - 0.005455536861222309*I, -0.008091560220688451 - 0.002616926405273732*I, 0.0031166243448623185 + 0.001038113345527031*I, 0.0003118176368100906 - 0.003536224097794173*I}, {0.034199303599270627 + 0.00014153638039201332*I, 0.02225031…
1.69	{{0.07260307323434971 + 5.72594272343907*^-18*I, 0.03408372845077211 - 0.00014132901607213965*I, -0.022037113786430203 + 0.004875039265788734*I, -0.009427356174165569 - 0.00543715333356349*I, -0.008103135947714892 - 0.0025991073210983495*I, 0.003111525119788694 + 0.0010326114279713607*I, 0.00028951717269907074 - 0.00353603732001652*I}, {0.034083728450772115 + 0.00014132901607214217*I, 0.022184623…
1.7	{{0.07232067135960377 + 6.2341624917916505*^-18*I, 0.03396799905741376 - 0.000141264953250629*I, -0.02209740133692318 + 0.004862262840218683*I, -0.00948909251389196 - 0.0054187683416323925*I, -0.00811381549537255 - 0.002581536946799411*I, 0.003106125443512686 + 0.001027177319020336*I, 0.00026752429048719126 - 0.0035354929153170434*I}, {0.03396799905741375 + 0.00014126495325063307*I, 0.02211939025…
1.71	{{0.07203827744234714 + 6.244326887158702*^-18*I, 0.033852148129237564 - 0.0001413106842841582*I, -0.022157539016481275 + 0.004849262025815479*I, -0.009549585597885215 - 0.0054003132565339975*I, -0.00812364012156442 - 0.002564211762263146*I, 0.0031004328442101325 + 0.001021816619857579*I, 0.00024582639238103217 - 0.003534599035247218*I}, {0.03385214812923757 + 0.0001413106842841633*I, 0.022054601…
1.72	{{0.07175585783471067 + 5.8479154678436895*^-18*I, 0.033736235832271234 - 0.00014137968631722345*I, -0.02221744264761361 + 0.004836125013245435*I, -0.009608830439379996 - 0.0053817493635362765*I, -0.008132632750807159 - 0.0025471301557930047*I, 0.0030944606224145347 + 0.00101652929944108*I, 0.00022442905931040137 - 0.0035333551968273758*I}, {0.03373623583227124 + 0.0001413796863172304*I, 0.021990…
1.73	{{0.07147347532542589 + 6.240938755369685*^-18*I, 0.0336202518953579 - 0.00014134751466409425*I, -0.022277072516974587 + 0.004822742820537242*I, -0.009666818139327035 - 0.005363126891574604*I, -0.008140814395806677 - 0.002530314343729024*I, 0.003088213522729539 + 0.0010113036036460737*I, 0.00020332802112069353 - 0.0035317771648103406*I}, {0.0336202518953579 + 0.0001413475146640992*I, 0.0219267457…
1.74	{{0.07119118580445008 + 6.701724678676024*^-18*I, 0.03350418688079778 - 0.00014119628465079627*I, -0.02233641695377066 + 0.004809311282843565*I, -0.009723569022638646 - 0.0053443803907947535*I, -0.008148195142897248 - 0.002513755890994572*I, 0.0030817157331290653 + 0.0010061275449508094*I, 0.00018252165943137663 - 0.0035298709647213922*I}, {0.03350418688079778 + 0.00014119628465080188*I, 0.021863…
1.75	{{0.07090908056043119 + 6.54925874817025*^-18*I, 0.03338801940415409 - 0.000140818402892513*I, -0.022395415964482943 + 0.004795602545268037*I, -0.009779076630202475 - 0.005325611813187173*I, -0.008154777812493528 - 0.0024974730855671728*I, 0.0030749838756399003 + 0.0010009945583271463*I, 0.00016201285858098756 - 0.003527653495770071*I}, {0.03338801940415409 + 0.00014081840289251754*I, 0.021801036…
1.76	{{0.07062725131253779 + 7.697835424647081*^-18*I, 0.033271731288033464 - 0.0001402431487099436*I, -0.02245413730075634 + 0.004781758116496487*I, -0.00983340060857228 - 0.005306787383370179*I, -0.008160572105349664 - 0.0024814470449595273*I, 0.0030680405181806817 + 0.0009959050164607944*I, 0.00014179514404899225 - 0.0035251317641176883*I}, {0.03327173128803348 + 0.0001402431487099463*I, 0.02173886…
1.77	{{0.07034579936428946 + 7.545369494141307*^-18*I, 0.03315530982879124 - 0.00013943569332520978*I, -0.022512588950361137 + 0.004767597493685436*I, -0.00988657064348692 - 0.005287994360344332*I, -0.008165590037354042 - 0.00246567759403066*I, 0.0030608905975825825 + 0.0009908634957501304*I, 0.00012186417863201083 - 0.003522318521792257*I}, {0.03315530982879124 + 0.00013943569332521328*I, 0.021677052…
1.78	{{0.07006480733378102 + 6.7728754462453855*^-18*I, 0.03303875301947661 - 0.00013849038285351024*I, -0.022570856269907888 + 0.004753317531525091*I, -0.00993865704408005 - 0.005269172847217042*I, -0.00816985238037073 - 0.0024501325103953512*I, 0.003053540957633547 + 0.0009858730861049376*I, 0.00010220822046458572 - 0.003519216938597799*I}, {0.033038753019476605 + 0.00013849038285351247*I, 0.0216155…
1.79	{{0.06978434404456367 + 6.35613523619627*^-18*I, 0.032922072195959155 - 0.00013742565668711267*I, -0.022628911179496718 + 0.004738799286946205*I, -0.009989674240260406 - 0.005250374611483088*I, -0.008173377188492025 - 0.002434804258816965*I, 0.0030459872537117734 + 0.00098093269849417*I, 0.00008282354373091326 - 0.0035158366202291784*I}, {0.03292207219595915 + 0.00013742565668711494*I, 0.02155423…
1.8	{{0.06950444710849321 + 5.3769651491702986*^-18*I, 0.03280529037378892 - 0.00013635925716080699*I, -0.02268677032364139 + 0.004724252539965347*I, -0.010039658391361384 - 0.005231522746906953*I, -0.008176184155550287 - 0.002419662143310938*I, 0.0030382365323516894 + 0.0009760384078903408*I, 0.0000637046293207556 - 0.0035121804654549235*I}, {0.03280529037378892 + 0.00013635925716081195*I, 0.0214931…
1.81	{{0.06922513827777427 + 4.4858864886587746*^-18*I, 0.032688441731392466 - 0.0001353022893976284*I, -0.022744349851819046 + 0.0047095214386289955*I, -0.010088591516628465 - 0.005212676565729605*I, -0.008178287683892883 - 0.002404706750524019*I, 0.003030290397948362 + 0.0009711865906129804*I, 0.000044855304632368705 - 0.0035082603692225445*I}, {0.03268844173139246 + 0.00013530228939763396*I, 0.0214…
1.82	{{0.06894641434341602 + 3.6422416731934915*^-18*I, 0.032571568138193646 - 0.00013434242361943773*I, -0.02280165254193799 + 0.004694761207687483*I, -0.010136494511120317 - 0.005193779918208618*I, -0.008179706701846298 - 0.0023899176105983645*I, 0.003022161122025019 + 0.0009663771506430203*I, 0.000026274607710360075 - 0.003504082062506997*I}, {0.03257156813819363 + 0.00013434242361944204*I, 0.02137…
1.83	{{0.06866827158839535 + 3.5914196963582334*^-18*I, 0.03245471408858844 - 0.00013344694433894418*I, -0.022858625758980202 + 0.004679765122428853*I, -0.01018335424317143 - 0.005174916038737953*I, -0.008180460644580126 - 0.002375306311346079*I, 0.0030138498600630593 + 0.0009616122791657566*I, 7.965237459201793*^-6 - 0.003499660213977003*I}, {0.03245471408858844 + 0.00013344694433894792*I, 0.02131161…
1.84	{{0.06839069410825403 + 3.90990408452585*^-18*I, 0.03233792481635394 - 0.0001326630788542541*I, -0.022915324745833868 + 0.004664686877761185*I, -0.010229210022474691 - 0.005156032899387384*I, -0.0081805765944066 - 0.002360859882197737*I, 0.003005364809372427 + 0.0009568951851243636*I, -0.000010078636555447629 - 0.003495000846127585*I}, {0.03233792481635395 + 0.00013266307885425612*I, 0.0212517421…
1.85	{{0.0681136804197517 + 3.530433324155924*^-18*I, 0.03222123769053864 - 0.0001319229367824771*I, -0.022971738220262532 + 0.004649342894123123*I, -0.010274065411444246 - 0.005137205839317184*I, -0.008180080249275594 - 0.0023465958258291363*I, 0.002996703053463438 + 0.0009522261281101515*I, -0.00002785987102697546 - 0.0034901178244152527*I}, {0.03222123769053863 + 0.00013192293678247858*I, 0.0211922…
1.86	{{0.06783722384735684 + 3.333921680392926*^-18*I, 0.032104684853188396 - 0.0001312513551403538*I, -0.023027930648892074 + 0.004633935231071789*I, -0.010317966181467512 - 0.005118361822900094*I, -0.008178998579458432 - 0.0023325030736848448*I, 0.002987873457930504 + 0.000947603621255688*I, -0.00004538679046755395 - 0.0034850145504051132*I}, {0.0321046848531884 + 0.0001312513551403538*I, 0.02113309…
1.87	{{0.06756133524523598 + 3.0018847650692404*^-18*I, 0.03198828818264263 - 0.00013057004537951077*I, -0.023083869487723657 + 0.004618323377217943*I, -0.01036091144210239 - 0.005099555896762111*I, -0.008177350723286854 - 0.002318597896851113*I, 0.0029788785736402515 + 0.0009430237443143855*I, -0.0000626609261047198 - 0.0034797017158382836*I}, {0.03198828818264262 + 0.0001305700453795118*I, 0.0210743…
1.8800000000000001	{{0.067286036070221 + 3.652406068560543*^-18*I, 0.03187205145519994 - 0.0001298867440922864*I, -0.023139583513512654 + 0.004602680596394459*I, -0.010402929626504505 - 0.005080728408670919*I, -0.00817515388079377 - 0.0023048719887112414*I, 0.002969731635076803 + 0.0009384841444012339*I, -0.00007968880398421087 - 0.0034741837821742096*I}, {0.031872051455199925 + 0.0001298867440922879*I, 0.021016001…
1.8900000000000001	{{0.06701134448225675 + 3.3745792618611326*^-18*I, 0.031755992180246995 - 0.00012913949864668363*I, -0.023195030403269028 + 0.004586894700729235*I, -0.01044402387431113 - 0.005061921355249428*I, -0.008172419557807687 - 0.0022913338316150615*I, 0.0029604414037577124 + 0.0009339827513466475*I, -0.00009646871955141471 - 0.003468467724055623*I}, {0.03175599218024699 + 0.00012913949864668567*I, 0.0209…
1.9000000000000001	{{0.0667373134828145 + 4.0454293560865384*^-18*I, 0.03164008829813753 - 0.00012832892251426038*I, -0.02325022347053693 + 0.004571061328561139*I, -0.010484210424526815 - 0.0050431127740659274*I, -0.008169159790963908 - 0.0022779783581678343*I, 0.0029510178492375885 + 0.0009295203002971047*I, -0.00011300800470574312 - 0.0034625621253574533*I}, {0.031640088298137525 + 0.00012832892251426258*I, 0.020…
1.9100000000000001	{{0.06646396038662088 + 3.645629804982509*^-18*I, 0.031524364980434844 - 0.00012743168862719819*I, -0.023305146688992258 + 0.004555119511705618*I, -0.010523512601189678 - 0.005024323293340611*I, -0.008165385933615989 - 0.0022648032994326524*I, 0.002941469494780846 + 0.0009250959343031353*I, -0.00012930524586862984 - 0.0034564702779587403*I}, {0.03152436498043484 + 0.00012743168862720081*I, 0.0208…
1.92	{{0.06619134589580543 + 2.778268066994105*^-18*I, 0.03140879051256704 - 0.0001264891084876791*I, -0.023359789007623633 + 0.004539222311540517*I, -0.010561935801615928 - 0.005005510080464556*I, -0.0081611079785395 - 0.0022517951225088065*I, 0.0029318021185972456 + 0.0009207105987379434*I, -0.00014536838714840502 - 0.0034502001856940735*I}, {0.031408790512567036 + 0.00012648910848768178*I, 0.020786…
1.93	{{0.06591948561737314 + 2.7647155398380363*^-18*I, 0.03129339088776547 - 0.00012543230994205388*I, -0.023414091562928133 + 0.00452310169624342*I, -0.010599479760064272 - 0.0049867782731974584*I, -0.008156333149995108 - 0.002238968116741308*I, 0.002922019209837708 + 0.0009163602530719757*I, -0.0001611923364714502 - 0.0034437617498008985*I}, {0.03129339088776547 + 0.00012543230994205645*I, 0.020729…
1.94	{{0.06564843710391637 + 2.947674656444965*^-18*I, 0.031178160217120204 - 0.00012431714187300497*I, -0.023468193713156407 + 0.004506886388587162*I, -0.010636220836702188 - 0.004968090969239405*I, -0.00815108261790597 - 0.0022263086935432183*I, 0.0029121289613862453 + 0.0009120429939966741*I, -0.00017679198757544756 - 0.0034371621835602877*I}, {0.031178160217120204 + 0.00012431714187300806*I, 0.020…
1.95	{{0.06537823189926399 + 3.4287893704854078*^-18*I, 0.031063112253358872 - 0.0001231411828198228*I, -0.023522096455193865 + 0.004490493015858275*I, -0.010672179637050755 - 0.004949483043397949*I, -0.00814537074955665 - 0.002213813774282534*I, 0.0029021329782236358 + 0.000907760952199168*I, -0.000192170890753492 - 0.0034304073444354666*I}, {0.03106311225335888 + 0.000123141182819826*I, 0.0206175504…
1.96	{{0.06510889669804672 + 3.313592889658823*^-18*I, 0.03094825161858251 - 0.00012197517405896018*I, -0.023575833165433376 + 0.00447410564775968*I, -0.010707387636379267 - 0.004930889866323683*I, -0.008139214195355782 - 0.0022014608904395204*I, 0.0028920356927468415 + 0.0009035181488332377*I, -0.00020733714915711758 - 0.0034234984825230247*I}, {0.0309482516185825 + 0.00012197517405896333*I, 0.020561…
1.97	{{0.06484042136169667 + 3.4220131069073734*^-18*I, 0.03083361658644453 - 0.00012083216668873116*I, -0.023629339271245275 + 0.004457689493847599*I, -0.010741841376947532 - 0.004912315736679047*I, -0.008132625435914864 - 0.0021892423575988695*I, 0.0028818369606879815 + 0.0008993140615606801*I, -0.000222287382258342 - 0.0034164366092997505*I}, {0.03083361658644454 + 0.00012083216668873512*I, 0.02050…
1.98	{{0.06457281935043223 + 3.2051726724102725*^-18*I, 0.030719200549608805 - 0.0001197717599795591*I, -0.023682551708400317 + 0.004441409528649596*I, -0.010775518553147184 - 0.004893703419569809*I, -0.00812561356991437 - 0.002177144562534861*I, 0.0028715394429632696 + 0.000895146714416487*I, -0.0002370239922304787 - 0.0034092279480459377*I}, {0.030719200549608805 + 0.00011977175997956238*I, 0.020451…
1.99	{{0.06430606221041392 + 3.63207727782644*^-18*I, 0.030605048466335095 - 0.0001187075105728455*I, -0.0237353639950188 + 0.004424944318296905*I, -0.010808389084092625 - 0.004875174224842852*I, -0.008118182845079688 - 0.0021651920930689885*I, 0.002861146629326915 + 0.0008910086340627653*I, -0.0002515355622696833 - 0.003401884579950538*I}, {0.030605048466335102 + 0.00011870751057284988*I, 0.020396141…
2.	{{0.06404292443900063 + 3.808260130855334*^-18*I, 0.030490823816804655 - 0.00011618324321025945*I, -0.023801574078025415 + 0.004399269875945528*I, -0.010845665798665015 - 0.0048604054737915415*I, -0.008111449032932231 - 0.0021543067425003524*I, 0.002850477640794553 + 0.000886861728121316*I, -0.0002668159350738518 - 0.003394965548266146*I}, {0.030490823816804652 + 0.00011618324321026385*I, 0.02033…
