# Supplementary material for: When do perturbative approaches accurately capture the dynamics of complex quantum systems?
Source: Sci Rep. 2016 Jun 23;6:28204. doi: 10.1038/srep28204 (PMC4917862; doi:10.1038/srep28204)
Supplement: FMO_TCL4_300KSite1.csv [file srep28204-s14.csv]

0.	{{0.9999999999999991 + 0.*I, 1.5612511283791264*^-16 + 0.*I, -1.491862189340054*^-16 + 0.*I, 2.42861286636753*^-17 + 0.*I, -5.204170427930421*^-17 + 0.*I, 4.7379634937616544*^-17 + 0.*I, 6.938893903907228*^-18 + 0.*I}, {5.764638163278854*^-17 + 0.*I, 5.582104804286642*^-18 + 0.*I, 5.196921159488907*^-18 + 0.*I, -2.308537239889369*^-18 + 0.*I, -1.814847808434763*^-18 + 0.*I, 3.042660401285222*^-18…
0.01	{{0.9723081614710243 - 1.919037845299343*^-17*I, 0.018572063888650785 - 0.15750053487338123*I, 0.005667927767740707 + 0.009597016236067846*I, 0.00021365410677246562 - 0.01095554541706083*I, 0.00035877447085005953 + 0.012493840679663942*I, 0.0064771657292701755 - 0.02377546464733999*I, 0.0014388121380617819 - 0.01769851875213426*I}, {0.018572063888650823 + 0.15750053487338123*I, 0.0262920795314986…
0.02	{{0.8956744750215544 - 6.451002926288751*^-18*I, 0.06851792274789989 - 0.2739194708671054*I, 0.019565721922269068 + 0.015633861084405103*I, 0.0010988449891417493 - 0.02096547779881673*I, 0.00040445337408825596 + 0.024203918105638267*I, 0.022107676281878368 - 0.03718415570309345*I, 0.005178877690538097 - 0.030492412577786582*I}, {0.06851792274789985 + 0.27391947086710533*I, 0.09876126901292798 - 3…
0.03	{{0.789590804706558 - 9.920449878242366*^-18*I, 0.13245078691085868 - 0.32601488061168904*I, 0.034600016344979646 + 0.017816819164385527*I, 0.0029480832645945023 - 0.028889553548205004*I, -0.0018625967183364088 + 0.03379948814729023*I, 0.03782283407674986 - 0.03650281345832806*I, 0.009510383003242393 - 0.03611883820856497*I}, {0.1324507869108587 + 0.32601488061168904*I, 0.19809218508292745 - 8.19…
0.04	{{0.6773726128103479 + 3.913969842672671*^-17*I, 0.1907665710806861 - 0.311732120629589*I, 0.04471944094128026 + 0.018721526680733302*I, 0.005903468891086984 - 0.033423943643460005*I, -0.007486909821436728 + 0.039311294577799465*I, 0.04585578822922445 - 0.02554907850991212*I, 0.01275419250493292 - 0.035362501540036576*I}, {0.19076657108068615 + 0.31173212062958905*I, 0.30145781183372156 + 2.86229…
0.05	{{0.5795880905200882 + 5.0523821237824507*^-17*I, 0.22962544469587662 - 0.24620869995101236*I, 0.0475341373875869 + 0.021483465387905767*I, 0.009771216159391676 - 0.033834467718403*I, -0.01556384455130024 + 0.03917014654229787*I, 0.04385827360391569 - 0.011913198151969997*I, 0.014172199014097851 - 0.030998747270328766*I}, {0.22962544469587673 + 0.2462086999510123*I, 0.3891100656512773 - 2.7321894…
0.06	{{0.5095916926794618 + 6.993104012531504*^-17*I, 0.24428142241835832 - 0.15311953234795492*I, 0.044184018021917605 + 0.027732057269705564*I, 0.013972068007626562 - 0.030536879644694467*I, -0.02368571889155252 + 0.033296909590267966*I, 0.03478988475468281 - 0.0021328729569198104*I, 0.014077726464545925 - 0.02613711451826766*I}, {0.2442814224183583 + 0.15311953234795492*I, 0.4486237101772244 - 6.20…
0.07	{{0.4722916463496485 + 7.112366251504909*^-17*I, 0.2380019916067884 - 0.056072291985485544*I, 0.03753405338332133 + 0.03708157178417007*I, 0.01770991472848285 - 0.025023806938479755*I, -0.029306136302444663 + 0.02338492705098808*I, 0.023969518542090663 + 0.0010475912700438957*I, 0.013334557373526859 - 0.02295861097443165*I}, {0.23800199160678834 + 0.05607229198548549*I, 0.47582463674609365 - 9.19…
0.08	{{0.4654640600853164 + 1.3769367590565906*^-17*I, 0.21855563508826736 + 0.027155324813213266*I, 0.030407307241298778 + 0.047951777462617744*I, 0.020305787600583776 - 0.019215770486536922*I, -0.03097736272841255 + 0.012236528191299082*I, 0.015903246076715637 - 0.0014166426443499348*I, 0.012740658069392416 - 0.022274892907368032*I}, {0.2185556350882672 - 0.027155324813213273*I, 0.473307129211522 - …
0.09	{{0.48233401345107774 + 2.3852447794681098*^-18*I, 0.19441870506700598 + 0.08673372372168231*I, 0.02474596601097712 + 0.05864569397497149*I, 0.021504351010754652 - 0.014723510563080702*I, -0.02877877830657361 + 0.0026563749851996783*I, 0.012631522039606716 - 0.006671082905511174*I, 0.01266842588564169 - 0.023785351303117576*I}, {0.1944187050670058 - 0.08673372372168227*I, 0.4478911015793503 - 5.3…
0.1	{{0.5142374978584563 - 5.5077470362263625*^-17*I, 0.1721770715427568 + 0.12000120332584037*I, 0.02154331234969384 + 0.06790827172457017*I, 0.02155613928161788 - 0.012436894149709183*I, -0.023944005427724718 - 0.0034589560832289524*I, 0.013809921591687358 - 0.011880668142158778*I, 0.013043740963241873 - 0.026641372728818502*I}, {0.17217707154275655 - 0.1200012033258403*I, 0.40810463516875795 + 5.8…
0.11	{{0.5526582050802644 - 5.724587470723463*^-17*I, 0.1555672654770194 + 0.12925312485241852*I, 0.021021291576543567 + 0.07496177693222422*I, 0.021037992290047366 - 0.012510124862033277*I, -0.018131755379912632 - 0.005480728639728469*I, 0.017739800513560965 - 0.015314119469818437*I, 0.013535001426096153 - 0.029958471787195753*I}, {0.15556726547701916 - 0.1292531248524185*I, 0.362262176685757 - 1.355…
0.12	{{0.5904339841547201 - 9.107298248878237*^-17*I, 0.14578709442153762 + 0.11941521886967499*I, 0.02279936754745903 + 0.07940439329864896*I, 0.020556673998436956 - 0.014565509694109868*I, -0.012789546010906488 - 0.0038839903038784575*I, 0.02246615382203174 - 0.01650789882155815*I, 0.013781154213741563 - 0.03310251969981775*I}, {0.14578709442153756 - 0.11941521886967495*I, 0.3172987699090755 + 2.645…
0.13	{{0.6222736450218045 - 8.933825901280557*^-17*I, 0.14237169198231514 + 0.09632074696396387*I, 0.026096736143196075 + 0.08119635864318467*I, 0.020525180415909113 - 0.017932196930112505*I, -0.00881711716366086 + 0.00019368193606574685*I, 0.026479120969493678 - 0.015897721858604896*I, 0.013552923164418525 - 0.03575311524822777*I}, {0.1423716919823151 - 0.09632074696396385*I, 0.2782632335580385 + 4.2…
0.14	{{0.6448363672829915 - 8.695301423333746*^-17*I, 0.14405175812740983 + 0.06571675568060475*I, 0.030014867080708673 + 0.08066794884032114*I, 0.021100995742303383 - 0.021848758006335584*I, -0.00651350230742365 + 0.005416735943624698*I, 0.028974916818968514 - 0.014319060375357585*I, 0.012818580808471477 - 0.03783303658934978*I}, {0.14405175812740983 - 0.06571675568060474*I, 0.24826733389992348 + 3.5…
0.15	{{0.6565894532004848 - 7.22078646875346*^-17*I, 0.14931506219666255 + 0.032777610999121604*I, 0.033805586891585956 + 0.07842649188178807*I, 0.022245921059701926 - 0.02562847062913507*I, -0.005700623979782386 + 0.010595647540251104*I, 0.029815444260901717 - 0.012598087878822196*I, 0.01172689448856365 - 0.039397574166684476*I}, {0.14931506219666263 - 0.03277761099912162*I, 0.22867676115861735 + 3.0…
0.16	{{0.6575645168752979 - 5.767955557622884*^-17*I, 0.1566632265772684 + 0.0018451783962755465*I, 0.0369984900326799 + 0.07516756132707438*I, 0.02381545975611539 - 0.028781984557536756*I, -0.005922737094529357 + 0.014876256994001285*I, 0.02933082553137433 - 0.011300573053119316*I, 0.010533759031221973 - 0.040541534075684234*I}, {0.15666322657726847 - 0.0018451783962755769*I, 0.2193913138512087 + 7.0…
0.17	{{0.6490495942812342 - 4.380176776841438*^-17*I, 0.16469449831124058 - 0.023778203031196883*I, 0.03936749650499734 + 0.07149940147699671*I, 0.02561989175352165 - 0.031072407997912364*I, -0.006650715103491064 + 0.017798071020203792*I, 0.02806720299146255 - 0.010639637678753784*I, 0.009505347886301366 - 0.04134592391155885*I}, {0.16469449831124072 + 0.02377820303119688*I, 0.21915373181570758 - 8.34…
0.18	{{0.6332211924738466 - 2.710505431213761*^-17*I, 0.17214655748778177 - 0.04200713140053047*I, 0.04082548353295449 + 0.06786344533863088*I, 0.027455118440085614 - 0.03249093866699747*I, -0.007442654132065522 + 0.01925934101177689*I, 0.026554440367036178 - 0.010517499285656184*I, 0.008832552303715775 - 0.04186230132791145*I}, {0.1721465574877819 + 0.04200713140053046*I, 0.22588820105810273 - 2.7105…
0.19	{{0.6127285903420839 - 2.5370330836160804*^-17*I, 0.177972785286725 - 0.052059139303160314*I, 0.04134683267915976 + 0.06454722338539573*I, 0.02912540422073765 - 0.03317585480303701*I, -0.008031244514986446 + 0.019424739251910787*I, 0.025150742172108095 - 0.01065731052893641*I, 0.008584046050159971 - 0.04212295891850209*I}, {0.17797278528672505 + 0.052059139303160314*I, 0.2370776874620686 - 3.1116…
0.2	{{0.5902721497416004 - 1.496198998029996*^-17*I, 0.18144609028152023 - 0.05437394794945331*I, 0.04095404848991223 + 0.06172919224081593*I, 0.03047060025544411 - 0.033318973445861495*I, -0.008332956598053567 + 0.018608687130021277*I, 0.02399087852416972 - 0.010763503046977983*I, 0.008707507702248526 - 0.042160453398878917*I}, {0.18144609028152017 + 0.05437394794945331*I, 0.25015502855792554 - 3.44…
0.21	{{0.5682338111317149 - 7.37257477290143*^-18*I, 0.1822473491276746 - 0.0503528560653827*I, 0.03973965259685156 + 0.05951230749006328*I, 0.03139038501785551 - 0.03309631732592908*I, -0.008396508138122673 + 0.017166399084125743*I, 0.023030666206618897 - 0.010649363053883087*I, 0.009069773123029111 - 0.04202350957264127*I}, {0.18224734912767465 + 0.05035285606538272*I, 0.26285437101724013 - 5.583641…
0.22	{{0.5484149893397936 - 1.3010426069826053*^-18*I, 0.18048349942982478 - 0.041967061733774756*I, 0.037880339724739545 + 0.05793162870933144*I, 0.03185450248448954 - 0.032637373158301765*I, -0.008325455020959542 + 0.015416049996843758*I, 0.022145538135671487 - 0.010290877183816736*I, 0.00951381968934015 - 0.04177952300014124*I}, {0.18048349942982492 + 0.04196706173377479*I, 0.2734638105295181 - 5.4…
0.23	{{0.5319152682857329 + 3.469446951953614*^-18*I, 0.1766176890324846 - 0.03133539443169941*I, 0.03561974540281259 + 0.056955277273759486*I, 0.03189526826446712 - 0.03202601594779472*I, -0.008208979467361766 + 0.013602524845739825*I, 0.0212307993058344 - 0.009802398992264878*I, 0.009909441950482635 - 0.041503929614640625*I}, {0.1766176890324846 + 0.031335394431699436*I, 0.2809427650173527 - 5.64869…
0.24	{{0.5191438851071214 + 3.903127820947816*^-18*I, 0.17133346959321222 - 0.020363979732418696*I, 0.033227791735476145 + 0.056489710297080865*I, 0.03158857612484284 - 0.031318220341121014*I, -0.008085712476081742 + 0.011895702249227699*I, 0.02026194982505749 - 0.00936025441616951*I, 0.010182056285838799 - 0.04126158864235311*I}, {0.17133346959321225 + 0.020363979732418727*I, 0.28491068092437266 - 4.…
0.25	{{0.5099365577775369 + 5.637851296924623*^-18*I, 0.16537734925311556 - 0.010511884179886202*I, 0.030952288912141447 + 0.056397132837446386*I, 0.031031689993623775 - 0.030561490795951763*I, -0.007944089798050844 + 0.010406926922718659*I, 0.019300484229313814 - 0.009117639009376573*I, 0.010315785341973183 - 0.04109044277968769*I}, {0.16537734925311565 + 0.010511884179886237*I, 0.2855344009869938 - …
0.26	{{0.5037288350718193 + 1.2793585635328952*^-17*I, 0.15942384500037535 - 0.0026934511453436043*I, 0.028980508805094465 + 0.056518311038458974*I, 0.03032428776069605 - 0.029806511234314485*I, -0.007748443563558579 + 0.00920609141859282*I, 0.018457068444670436 - 0.009146098683215696*I, 0.010337260921112798 - 0.04099385606768926*I}, {0.1594238450003754 + 0.0026934511453436416*I, 0.28336152231842304 -…
0.27	{{0.49974286665526435 + 1.1058862159352145*^-17*I, 0.15398752117448203 + 0.0027025246325764005*I, 0.027417665673390476 + 0.05669809758743737*I, 0.02955430779952403 - 0.02910716584950254*I, -0.007470941702734131 + 0.00833073035774152*I, 0.017838877527651086 - 0.009420072631967698*I, 0.010291498963837017 - 0.0409443173465443*I}, {0.15398752117448206 - 0.0027025246325763624*I, 0.279140836007336 - 5.…
0.28	{{0.4971529042338838 + 1.691355389077387*^-17*I, 0.1493860068916694 + 0.005716482402017512*I, 0.026285156320210133 + 0.05680926489422643*I, 0.028789442289785663 - 0.028510718464165245*I, -0.0071130543380258805 + 0.007787522406197529*I, 0.01750637578974486 - 0.00983940918357629*I, 0.010220516814096067 - 0.04089544422522002*I}, {0.14938600689166937 - 0.005716482402017484*I, 0.2736634099598932 - 5.6…
0.29	{{0.495209197297541 + 9.974659986866641*^-18*I, 0.14574535620873358 + 0.006685171601877315*I, 0.025537316359811116 + 0.056768805515848245*I, 0.028075100912232427 - 0.02804498012834562*I, -0.0067091725930541295 + 0.007551246538239593*I, 0.017454033445888736 - 0.010272446154654016*I, 0.0101511495065024 - 0.04079715745110256*I}, {0.14574535620873358 - 0.006685171601877284*I, 0.26764472139851014 - 5.…
0.3	{{0.49331382742238944 + 1.431146867680866*^-17*I, 0.1430336921521669 + 0.0061054702903262145*I, 0.025088840230380893 + 0.056542248127539614*I, 0.02743754985109125 - 0.02771032215257705*I, -0.006314500524606545 + 0.007566405657022801*I, 0.017616704165157832 - 0.010600322899545152*I, 0.01009308751039964 - 0.04060934578523746*I}, {0.14303369215216694 - 0.006105470290326182*I, 0.26165422763151064 - 5…
0.31	{{0.4910516703330395 + 1.2576745200831851*^-17*I, 0.1411088645586657 + 0.004518140094072279*I, 0.024843748278331634 + 0.05613595825336447*I, 0.026889160845794135 - 0.02748057589229683*I, -0.005985759408836144 + 0.007754853115139734*I, 0.017893771450955442 - 0.010747668185985512*I, 0.010043860114041854 - 0.04031006211592669*I}, {0.14110886455866564 - 0.0045181400940722425*I, 0.2560885813292433 - 4…
0.32	{{0.4881869084115521 + 4.9873299934333204*^-18*I, 0.13976868480090976 + 0.002422104226008765*I, 0.0247160998545536 + 0.05558123716075103*I, 0.026433288533437266 - 0.027312933792097184*I, -0.00576320107992402 + 0.008027791552516298*I, 0.01817972215052701 - 0.010694328625796981*I, 0.009996469368301373 - 0.03989823775267451*I}, {0.13976868480090976 - 0.002422104226008728*I, 0.25117700011474375 - 3.8…
0.33	{{0.48463614648018694 + 7.37257477290143*^-18*I, 0.13879560284451767 + 0.0002226652227553974*I, 0.024639530587736127 + 0.05491732337409081*I, 0.026065993533888443 - 0.027161818386462283*I, -0.005660843699861888 + 0.008300030437793973*I, 0.018390604460375142 - 0.010468523763413302*I, 0.009945474743710169 - 0.039390576508505554*I}, {0.13879560284451767 - 0.00022266522275535942*I, 0.2470069238279951…
0.34	{{0.48042982894394065 - 1.3010426069826053*^-18*I, 0.13799064139339903 - 0.0017900538904688469*I, 0.024567557903681574 + 0.054179860847808604*I, 0.025775792841691535 - 0.02699060534369979*I, -0.0056664530404341405 + 0.008503122840655523*I, 0.018479251626118957 - 0.010127989243431387*I, 0.009889688944155182 - 0.03881456879188296*I}, {0.13799064139339903 + 0.0017900538904688855*I, 0.243559107609633…
0.35000000000000003	{{0.4756723281300267 - 6.505213034913027*^-19*I, 0.13719494397309345 - 0.0034413117682374913*I, 0.024468753899236535 + 0.05339594011405477*I, 0.025543892825591184 - 0.026778041968537405*I, -0.005748829006825336 + 0.008593586237167217*I, 0.018437415108648523 - 0.009738265723096743*I, 0.009831823760827078 - 0.03820091531585125*I}, {0.1371949439730934 + 0.003441311768237527*I, 0.24074326817332256 - …
0.36	{{0.4705048634575271 - 3.686287386450715*^-18*I, 0.13629914019727155 - 0.004655438934234905*I, 0.024322665608638945 + 0.0525852418606196*I, 0.025345641513421537 - 0.026517987131313564*I, -0.0058690763732283085 + 0.008556068445810734*I, 0.01828715177217017 - 0.009353846523107938*I, 0.009776108490493412 - 0.03757623794112579*I}, {0.13629914019727152 + 0.004655438934234947*I, 0.23843131844675242 - 2…
0.37	{{0.465076941901064 - 4.336808689942018*^-18*I, 0.13524286775100253 - 0.005432903722816736*I, 0.02411731617069937 + 0.051763131843112584*I, 0.025154767976640513 - 0.026215068119028757*I, -0.0059910312977514354 + 0.008400275112244797*I, 0.018066265828228994 - 0.009008138483420157*I, 0.009725807828482001 - 0.03695897861703341*I}, {0.13524286775100253 + 0.005432903722816776*I, 0.2364837785031051 - 1…
0.38	{{0.4595264338946489 - 3.469446951953614*^-18*I, 0.1340073825359873 - 0.005825167138374634*I, 0.023848612418288204 + 0.050942554213071325*I, 0.024948661949506776 - 0.02587915307355448*I, -0.006088423849543882 + 0.008153407275413964*I, 0.01781353915399138 - 0.008712406988430812*I, 0.009681663499101257 - 0.03635841944183452*I}, {0.1340073825359873 + 0.00582516713837467*I, 0.23476914133599142 - 1.92…
0.39	{{0.453967162764176 - 6.5052130349130266*^-18*I, 0.13260491415552586 - 0.005910862241209582*I, 0.023520099040275473 + 0.05013487850834207*I, 0.024712296268351044 - 0.0255206358974472*I, -0.006147778133512454 + 0.00785108333062918*I, 0.01755827008565879 - 0.008461116876584442*I, 0.009641590101518493 - 0.03577608174888551*I}, {0.13260491415552586 + 0.005910862241209613*I, 0.23317671165394382 - 1.79…
0.4	{{0.44848446192340036 - 8.023096076392733*^-18*I, 0.13106706195724116 - 0.005777424674515272*I, 0.023141576910552488 + 0.049348764581455165*I, 0.024440388131860915 - 0.025148032852795578*I, -0.00616714509234363 + 0.007528182561952755*I, 0.017315789520115386 - 0.008240975210184097*I, 0.00960160531354426 - 0.03520907516968545*I}, {0.13106706195724116 + 0.005777424674515303*I, 0.23162205632292757 - …
0.41000000000000003	{{0.44313498002774093 - 4.336808689942018*^-18*I, 0.12943468668607092 - 0.005507364927191274*I, 0.022726777677646453 + 0.048589335004414355*I, 0.024136263766828696 - 0.024767276633637415*I, -0.006152577978591634 + 0.00721263062576143*I, 0.017088853141651348 - 0.008038809751854493*I, 0.00955723136151412 - 0.034653200823295024*I}, {0.12943468668607097 + 0.005507364927191302*I, 0.23004796602072855 -…
0.42	{{0.43795005355104366 - 4.553649124439119*^-18*I, 0.12774998171971177 - 0.0051700146495591215*I, 0.022290550388341403 + 0.04785785133843719*I, 0.023808986932858628 - 0.02438217276634159*I, -0.006113781730039462 + 0.006922423737433013*I, 0.016872442976267707 - 0.007846493374046989*I, 0.009504891710237707 - 0.034105237599644046*I}, {0.12774998171971183 + 0.005170014649559143*I, 0.22842163553553235 …
0.43	{{0.43294081243466087 - 1.5178830414797062*^-18*I, 0.1260510495925332 - 0.004817720959724573*I, 0.0218463133432787 + 0.04715228609119261*I, 0.023469784613976856 - 0.023995241307680736*I, -0.006060432179777793 + 0.0066658023121283876*I, 0.01665936350210179 - 0.007662093641934285*I, 0.009442832125929935 - 0.03356389494343455*I}, {0.12605104959253322 + 0.004817720959724597*I, 0.22672981201196105 - 1…
0.44	{{0.42810387680267525 + 4.9873299934333204*^-18*I, 0.12436874646886797 - 0.00448548616873271*I, 0.021404357798752226 + 0.04646856085905975*I, 0.02312902170395453 - 0.023608444505391152*I, -0.005999931419535967 + 0.00644351489771975*I, 0.016444470107445423 - 0.0074881421437362275*I, 0.009371382199140778 - 0.03302962743687446*I}, {0.12436874646886802 + 0.004485486168732733*I, 0.22497320153283645 - …
0.45	{{0.42342677193910333 + 1.1492543028346347*^-17*I, 0.1227253764172853 - 0.004192923640804799*I, 0.02097123510154386 + 0.04580205762598304*I, 0.022794410304212333 - 0.023223587957891884*I, -0.0059367039433181595 + 0.006251904936763036*I, 0.01622653059917502 - 0.00732862408152704*I, 0.009292607939884033 - 0.03250381431611781*I}, {0.12272537641728533 + 0.00419292364080482*I, 0.22316116286917903 - 2.…
0.46	{{0.41889256972285455 + 1.8865117801247777*^-17*I, 0.1211347887216724 - 0.0039476158848260855*I, 0.02055010046889883 + 0.04514848979784671*I, 0.022470572265738932 - 0.022842534221253874*I, -0.005872699640170877 + 0.006085529757791114*I, 0.016007875094182587 - 0.007186333759767002*I, 0.009209600372058247 - 0.03198789070601224*I}, {0.12113478872167247 + 0.003947615884826102*I, 0.2213072260853599 - …
0.47000000000000003	{{0.4144834345493983 + 2.2985086056692694*^-17*I, 0.1196034066572726 - 0.003748870815312341*I, 0.020141448708378883 + 0.04450500118582744*I, 0.022159411270559606 - 0.022467070056829734*I, -0.005808346031774903 + 0.005939149233944644*I, 0.015792744932231425 - 0.007061374111271419*I, 0.009125627987936553 - 0.03148278579602204*I}, {0.11960340665727263 + 0.003748870815312359*I, 0.21942579791314776 - …
0.48	{{0.4101827720181646 + 2.6454533008646308*^-17*I, 0.11813188903575407 - 0.003591103793578441*I, 0.01974440184310764 + 0.04387000696674944*I, 0.021861037735259145 - 0.022098783505594043*I, -0.005743659296673998 + 0.005808525404212488*I, 0.015585336864687856 - 0.006951069999267605*I, 0.009043449163657142 - 0.03098866077372349*I}, {0.11813188903575407 + 0.0035911037935784625*I, 0.21753029385024056 -…
0.49	{{0.4059765555134876 + 2.688821387764051*^-17*I, 0.11671691427413998 - 0.0034667091371498883*I, 0.019357569512027984 + 0.04324285016867433*I, 0.02157470487486624 - 0.021738930946450748*I, -0.005678896784414626 + 0.005690464671391626*I, 0.015388345526536285 - 0.006851014249414738*I, 0.008964923061752048 - 0.03050508960567451*I}, {0.11671691427414004 + 0.003466709137149917*I, 0.21563204493022176 - …
0.5	{{0.4018535612528581 + 2.970713952610282*^-17*I, 0.11535295829772169 - 0.003367916829127391*I, 0.018979580017700174 + 0.04262347713987014*I, 0.021299268484452766 - 0.021388333647834337*I, -0.005614807540277038 + 0.005582601617115957*I, 0.015202466732397071 - 0.006756358778516181*I, 0.008890904855956037 - 0.030031325677419816*I}, {0.11535295829772167 + 0.003367916829127427*I, 0.2137400958689014 - …
0.51	{{0.39780529749843274 + 3.382710778154774*^-17*I, 0.11403372104572794 - 0.0032879943830709437*I, 0.01860930103809722 + 0.04201162868726982*I, 0.021033612744542386 - 0.02104743160780424*I, -0.005552508602529309 + 0.005482829144854588*I, 0.015026591500648005 - 0.00666311929151133*I, 0.008821429679430063 - 0.029566633843621282*I}, {0.11403372104572793 + 0.003287994383070977*I, 0.21186128577081353 - …
0.52	{{0.39382566916015943 + 3.0574501264091225*^-17*I, 0.11275311999471604 - 0.0032218271453622062*I, 0.018245491702169197 + 0.04140730466083125*I, 0.0207765614703843 - 0.020716201610650423*I, -0.005493068343840505 + 0.005389247721774271*I, 0.014858567095427473 - 0.0065688372153425365*I, 0.008755984134486947 - 0.029110556738582805*I}, {0.11275311999471599 + 0.0032218271453622422*I, 0.2100003727931409…
0.53	{{0.38990997942048017 + 2.8406096919120216*^-17*I, 0.1115060281453251 - 0.003165565533367864*I, 0.017887295747592787 + 0.04081032303129128*I, 0.020526933040732127 - 0.020394211806206167*I, -0.005437360004115405 + 0.00530007597463207*I, 0.014696020665076656 - 0.006472524815977928*I, 0.00869381183958861 - 0.028662746359262692*I}, {0.11150602814532509 + 0.003165565533367906*I, 0.2081609205104114 - 3…
0.54	{{0.3860548054192156 + 2.1575623232461538*^-17*I, 0.11028840946634091 - 0.003116589085153233*I, 0.017533831140615765 + 0.04022036232801*I, 0.02028355721084965 - 0.020080804475770903*I, -0.00538577924016719 + 0.005213613955694862*I, 0.014536964049677284 - 0.006374490784839419*I, 0.008634183012869043 - 0.028223061519901227*I}, {0.11028840946634086 + 0.0031165890851532698*I, 0.20634526183080315 - 2.…
0.55	{{0.38225747587900805 + 1.3660947373317356*^-17*I, 0.10909732098460047 - 0.003072980142890089*I, 0.01718430722502308 + 0.03963745498088763*I, 0.020045245513994003 - 0.01977510756839508*I, -0.005338197851344591 + 0.005128555148888047*I, 0.014380145971339443 - 0.006275664884703785*I, 0.008576518704171563 - 0.02779140394998169*I}, {0.10909732098460044 + 0.0030729801428901263*I, 0.20455495827632128 -…
0.56	{{0.37851586456841196 + 6.5052130349130266*^-18*I, 0.10793073206355049 - 0.0030332298436665894*I, 0.016838130270849908 + 0.03906177806228943*I, 0.019810910469484452 - 0.019476203699460425*I, -0.005294106655117228 + 0.005043994244018634*I, 0.014225061508729955 - 0.006177091159369982*I, 0.00852044455644915 - 0.02736762619632683*I}, {0.10793073206355046 + 0.003033229843666621*I, 0.20279095874431835 …
0.5700000000000001	{{0.37482823891282663 + 9.107298248878237*^-18*I, 0.10678726375742104 - 0.002995911016869177*I, 0.016495026930085695 + 0.038493762370163276*I, 0.019579678030426702 - 0.019183168302806742*I, -0.0052528062040761055 + 0.004959533372043007*I, 0.014071729510424366 - 0.006079511079365487*I, 0.008465752304246812 - 0.026951438833571324*I}, {0.10678726375742102 + 0.0029959110168692044*I, 0.201053785200413…
0.58	{{0.3711934298157863 + 7.26415455565288*^-18*I, 0.10566593649946114 - 0.0029597830328656556*I, 0.016154892859927064 + 0.03793351950488291*I, 0.019351014763500023 - 0.018895353017662087*I, -0.005213574617254035 + 0.004874966666862022*I, 0.013920419008372735 - 0.00598335962580491*I, 0.008412369210251885 - 0.02654254509443334*I}, {0.10566593649946107 + 0.0029597830328656777*I, 0.19934339851277433 - …
0.59	{{0.36761063711419034 + 6.938893903907228*^-18*I, 0.10456597376557814 - 0.002923544539779752*I, 0.015817726736536725 + 0.03738170052688927*I, 0.019124546346981946 - 0.018612125353284943*I, -0.005175814703744097 + 0.004790580432468564*I, 0.013771403222665507 - 0.005888591951137607*I, 0.00836022121709756 - 0.026140552491983233*I}, {0.10456597376557818 + 0.0029235445397797757*I, 0.19765937607662143 …
0.6	{{0.36407940992451143 + 4.553649124439119*^-18*I, 0.10348676079838251 - 0.0028861012957995943*I, 0.015483849390122966 + 0.036838239016770115*I, 0.018900258550557898 - 0.018333196953922392*I, -0.005139202113989813 + 0.004706549367331543*I, 0.013624824080136082 - 0.005795009785112273*I, 0.00830925391397836 - 0.025745099522144863*I}, {0.10348676079838252 + 0.0028861012957996147*I, 0.1960009932625615…
0.61	{{0.3605998348968153 + 6.613633252161577*^-18*I, 0.10242763239412003 - 0.0028466477684923218*I, 0.015153299356281857 + 0.036303461619537965*I, 0.018678219155899532 - 0.018058333351839647*I, -0.005103534176881313 + 0.004623204137602909*I, 0.013480611546748456 - 0.005702390579701956*I, 0.008259356389130609 - 0.02535594927609649*I}, {0.10242763239412006 + 0.0028466477684923404*I, 0.1943670119173418 …
0.62	{{0.3571720118186141 + 8.998878031629687*^-18*I, 0.10138805339613549 - 0.002804623441749335*I, 0.014826441708848387 + 0.035777097066196195*I, 0.018458627484413796 - 0.01778750500539549*I, -0.0050688540371099915 + 0.004540684691426423*I, 0.01333860476676141 - 0.005610574447288441*I, 0.008210405940996913 - 0.02497288873040093*I}, {0.10138805339613546 + 0.0028046234417493485*I, 0.1927562321165825 - …
0.63	{{0.3537963428720974 + 1.431146867680866*^-17*I, 0.10036745204819844 - 0.0027599037819146144*I, 0.014503252647442538 + 0.03525931236777031*I, 0.01824157418143989 - 0.01752065980581094*I, -0.00503518325957179 + 0.004459208423494827*I, 0.013198597033021939 - 0.00551957151026207*I, 0.008162252975978081 - 0.024595862457007796*I}, {0.10036745204819846 + 0.002759903781914625*I, 0.19116714622280184 - 1.…
0.64	{{0.35047307189977794 + 1.0299920638612292*^-17*I, 0.09936538476241186 - 0.0027126623386411327*I, 0.014184024290920697 + 0.034749729975401086*I, 0.018027252516631148 - 0.01725785065186089*I, -0.005002610856495518 + 0.004378794679409687*I, 0.013060426395306295 - 0.005429534236727541*I, 0.008114790109175735 - 0.02422482493031449*I}, {0.09936538476241186 + 0.0027126623386411392*I, 0.1895984833213741…
0.65	{{0.3472024394015254 + 1.1167282376600696*^-17*I, 0.09838146531880153 - 0.002663455807940999*I, 0.013868726620580703 + 0.034248136388185205*I, 0.01781568154647884 - 0.016999159178834797*I, -0.004971135483738606 + 0.004299481009709742*I, 0.0129240560061134 - 0.005340719665218759*I, 0.008067939236627412 - 0.023859832870297387*I}, {0.09838146531880151 + 0.0026634558079410074*I, 0.18804893311026413 -…
0.66	{{0.3439844117449887 + 1.2468324983583301*^-17*I, 0.09741540025962867 - 0.0026129701482156165*I, 0.013557330890705956 + 0.033754569599233356*I, 0.017606793180576952 - 0.016744568537287445*I, -0.004940706966858204 + 0.0042214246874292954*I, 0.01278954920340178 - 0.005253326974485478*I, 0.008021641322784531 - 0.023500895178912275*I}, {0.09741540025962867 + 0.0026129701482156256*I, 0.186517464098118…
0.67	{{0.3408186646850758 + 1.3118846287074604*^-17*I, 0.09646698965696346 - 0.0025619980998549726*I, 0.013250013922116525 + 0.0332686159336287*I, 0.017400634372714097 - 0.016494143243731215*I, -0.004911283704270207 + 0.00414465478687205*I, 0.012657017308612862 - 0.005167548106978496*I, 0.00797589574897569 - 0.023147980444589954*I}, {0.09646698965696346 + 0.0025619980998549826*I, 0.18500337639589104 -…
0.68	{{0.3377046211238923 + 6.396792817664476*^-18*I, 0.0955360874015057 - 0.0025112944277536605*I, 0.012946755216178513 + 0.03279010930973349*I, 0.017197111849631855 - 0.0162479255687943*I, -0.004882791855755133 + 0.004069300137388556*I, 0.01252662650285003 - 0.0050834578809113235*I, 0.007930706406125672 - 0.022801036425487*I}, {0.09553608740150565 + 0.0025112944277536743*I, 0.18350619136946827 - 7.8…
0.6900000000000001	{{0.33464156237597137 + 5.854691731421724*^-18*I, 0.09462251914103915 - 0.0024615453474102615*I, 0.012647493447249887 + 0.03231900035464388*I, 0.01699619401815685 - 0.016005893075091294*I, -0.004855142523556705 + 0.003995510167355963*I, 0.01239847700784581 - 0.005001074397051574*I, 0.007886081560216661 - 0.022459985123148375*I}, {0.09462251914103914 + 0.0024615453474102714*I, 0.18202560270123977 …
0.7000000000000001	{{0.331628382198132 + 6.7220534694101275*^-18*I, 0.09372618374411504 - 0.002413192231887768*I, 0.012352400496725412 + 0.03185487205371105*I, 0.016797875616046194 - 0.01576808940222374*I, -0.0048283498190398455 + 0.003923323831511354*I, 0.012272657066475698 - 0.00492031301844959*I, 0.007842037653291957 - 0.022124661797751237*I}, {0.09372618374411504 + 0.0024131922318877752*I, 0.18056170694149207 -…
0.71	{{0.3286641026654973 + 7.26415455565288*^-18*I, 0.09284684569351179 - 0.0023666058520434626*I, 0.012061273424391278 + 0.03139771545929135*I, 0.016602111257971598 - 0.015534463300126155*I, -0.004802361986871659 + 0.003852828621429118*I, 0.012149153716673463 - 0.0048411123478716254*I, 0.007798572436071153 - 0.02179496580669253*I}, {0.0928468456935118 + 0.0023666058520434696*I, 0.17911446851861618 -…
0.72	{{0.32574743917551197 + 7.15573433840433*^-18*I, 0.09198432041041492 - 0.002321888797769514*I, 0.011774211047620145 + 0.030947154643293815*I, 0.016408888887530483 - 0.015304999937646451*I, -0.004777234823469426 + 0.0037839795860019456*I, 0.01202794479477484 - 0.004763349467703206*I, 0.0077556869648981695 - 0.021470714250294842*I}, {0.09198432041041492 + 0.0023218887977695213*I, 0.1776841775220176…
0.73	{{0.3228773259964521 + 8.023096076392733*^-18*I, 0.09113827486941216 - 0.0022790915698102853*I, 0.01149096671460289 + 0.03050324908040106*I, 0.01621814792825852 - 0.01507957424900215*I, -0.004752943614016358 + 0.0037167887999707914*I, 0.011908934203482253 - 0.004686958698024395*I, 0.007713365514696318 - 0.02115179721682771*I}, {0.09113827486941217 + 0.002279091569810292*I, 0.17627090127302325 - 9…
0.74	{{0.3200525616222385 + 8.023096076392733*^-18*I, 0.09030840094172106 - 0.0022381196857684154*I, 0.011211559930149995 + 0.030065761805089925*I, 0.01602988370672179 - 0.014858098421491188*I, -0.004729516435601823 + 0.0036511525162910233*I, 0.011792043992847867 - 0.004611867611102854*I, 0.0076716067757618064 - 0.02083806994247764*I}, {0.09030840094172107 + 0.002238119685768421*I, 0.17487486645529096…
0.75	{{0.3172720683360351 + 3.686287386450715*^-18*I, 0.08949431491386954 - 0.002198782340784751*I, 0.01093590894254427 + 0.029634502936103015*I, 0.015844082657542932 - 0.014640458566441583*I, -0.0047069576479395565 + 0.0035869589161090683*I, 0.011677168206256408 - 0.004538040384431709*I, 0.007630406854714611 - 0.020529401555805765*I}, {0.08949431491386953 + 0.0021987823407847544*I, 0.1734962079180378…
0.76	{{0.3145347948083258 + 3.0357660829594124*^-18*I, 0.08869561276513835 - 0.0021608083092157565*I, 0.010663930327771505 + 0.0292095162115527*I, 0.015660675511677245 - 0.014426487572143513*I, -0.0046852518743858845 + 0.0035241733747787664*I, 0.01156423176597261 - 0.004465410550451873*I, 0.007589754516683506 - 0.020225655852454342*I}, {0.08869561276513835 + 0.00216080830921576*I, 0.1721350335360277 -…
0.77	{{0.31183989808430945 + 3.2526065174565133*^-19*I, 0.08791185126772903 - 0.002124018450448844*I, 0.010395483795016 + 0.028790793223275685*I, 0.01547964901078069 - 0.014216047147841254*I, -0.004664340738767339 + 0.0034627138844382996*I, 0.011453156002770129 - 0.004393981541317044*I, 0.007549652038064014 - 0.019926755704314146*I}, {0.08791185126772905 + 0.002124018450448847*I, 0.1707912685682926 - …
0.78	{{0.30918656320543136 - 1.734723475976807*^-18*I, 0.08714262531276559 - 0.002088288891467207*I, 0.010130538923408044 + 0.028378068387587666*I, 0.015301013930605904 - 0.014009091570417992*I, -0.0046441842186923064 + 0.003402422398272085*I, 0.011343905523925458 - 0.004323769171759622*I, 0.007510116616206203 - 0.019632639277626294*I}, {0.08714262531276566 + 0.0020882888914672128*I, 0.169464817421474…
0.79	{{0.3065739038879327 - 5.7462715141731735*^-18*I, 0.08638754581853748 - 0.002053316373419394*I, 0.009869138878199955 + 0.027971357953490636*I, 0.015124710196976799 - 0.01380546136449318*I, -0.004624775938215091 + 0.003343308819092573*I, 0.011236441785032974 - 0.004254682327906586*I, 0.007471133519788748 - 0.01934314785132768*I}, {0.08638754581853744 + 0.0020533163734194042*I, 0.16815569271818775 …
0.8	{{0.3040013140040578 - 5.421010862427522*^-18*I, 0.08564618727785082 - 0.002018990168718382*I, 0.009611126376422086 + 0.027570690913120456*I, 0.01495071462146922 - 0.013605066462730074*I, -0.004606035549385852 + 0.003285344752899137*I, 0.0111307145781468 - 0.00418672135820471*I, 0.007432701263646856 - 0.01905823346521268*I}, {0.08564618727785082 + 0.00201899016871839*I, 0.16686364619822938 + 9.45…
0.81	{{0.301468132529384 - 6.5052130349130266*^-18*I, 0.08491821266399262 - 0.001985267122630371*I, 0.00935652741124512 + 0.02717572451678772*I, 0.014779042690293644 - 0.013407912338094342*I, -0.004587944918517868 + 0.003228399014792642*I, 0.011026705142486591 - 0.004119893308382557*I, 0.0073948304057028565 - 0.018777833852316662*I}, {0.08491821266399265 + 0.001985267122630379*I, 0.16558848291951994 +…
0.8200000000000001	{{0.2989737309701523 - 4.87890977618477*^-18*I, 0.08420326343724825 - 0.0019520176440491678*I, 0.009105215882022639 + 0.026786674294381484*I, 0.014609591025604309 - 0.013213852053186637*I, -0.004570465313226891 + 0.0031725567459818674*I, 0.010924376882643385 - 0.004054129420954728*I, 0.00735749169552836 - 0.018501848202570323*I}, {0.08420326343724827 + 0.0019520176440491733*I, 0.16432998630711543…
0.8300000000000001	{{0.29651755089434134 - 7.047314121155779*^-18*I, 0.08350104274977181 - 0.0019192917499517086*I, 0.008857208597704908 + 0.02640321220523429*I, 0.014442400888895307 - 0.013022905691121026*I, -0.004553567147854405 + 0.003117696813516405*I, 0.010823702622153309 - 0.003989457276003381*I, 0.007320694493450427 - 0.018230237076301337*I}, {0.08350104274977183 + 0.0019192917499517206*I, 0.1630879049428905…
0.84	{{0.2940988708319532 - 2.927345865710862*^-18*I, 0.08281126907029854 - 0.001886930213724455*I, 0.008612540196033002 + 0.0260255006798778*I, 0.014277379585472393 - 0.012834917221565895*I, -0.0045372630289590805 + 0.0030639325144200986*I, 0.010724652713542912 - 0.0039257745193264455*I, 0.007284403945832305 - 0.017962846241855845*I}, {0.08281126907029854 + 0.0018869302137244645*I, 0.1618621434266457…
0.85	{{0.2917173738858885 + 4.119968255444917*^-18*I, 0.08213364825741805 - 0.001855184752721712*I, 0.008370981357674506 + 0.02565307440379326*I, 0.014114583926958317 - 0.012650001335976846*I, -0.004521473620910721 + 0.0030110454649109174*I, 0.010627187441473495 - 0.003863221337338521*I, 0.007248646249725739 - 0.017699740697588808*I}, {0.08213364825741812 + 0.0018551847527217204*I, 0.16065222687698638…
0.86	{{0.2893722564652194 + 5.312590645178972*^-18*I, 0.08146796058324694 - 0.001823875371151632*I, 0.008132672791461711 + 0.025286155806915466*I, 0.013953903988295973 - 0.012467969654314428*I, -0.0045062355340561655 + 0.002959182280335795*I, 0.010531299598063886 - 0.0038016521588832798*I, 0.007213382554077939 - 0.017440730381621708*I}, {0.08146796058324698 + 0.0018238753711516441*I, 0.159458166885123…
0.87	{{0.2870630121691851 + 8.998878031629687*^-18*I, 0.08081392985067085 - 0.0017930331926778126*I, 0.00789752308148879 + 0.02492475663574243*I, 0.013795339336064463 - 0.01228875351052134*I, -0.00449150141114289 + 0.0029083553857847935*I, 0.010436941121591832 - 0.003741077348549418*I, 0.007178605016616815 - 0.01718576172473778*I}, {0.08081392985067086 + 0.001793033192677825*I, 0.1582797082711822 - 6.…
0.88	{{0.28478909097805605 + 1.431146867680866*^-17*I, 0.08017134725194072 - 0.0017627462895519837*I, 0.007665570955841926 + 0.024568466163818078*I, 0.01363894408251538 - 0.012112413824682217*I, -0.0044772518090835925 + 0.002858427419828351*I, 0.01034409695686832 - 0.0036815359600754307*I, 0.007144331530075671 - 0.016934800960285094*I}, {0.08017134725194072 + 0.001762746289551996*I, 0.1571166554165350…
0.89	{{0.28254991134776125 + 1.8973538018496328*^-17*I, 0.07953996466103556 - 0.0017329652768005932*I, 0.00743667232796244 + 0.02421749478750915*I, 0.01348460386051725 - 0.011938828182787346*I, -0.0044634647863890575 + 0.0028094894888921655*I, 0.010252742548081487 - 0.0036229709207781682*I, 0.00711053408076553 - 0.0166877574879017*I}, {0.07953996466103558 + 0.0017329652768006086*I, 0.15596881738815563…
0.9	{{0.28034491495423725 + 2.1575623232461538*^-17*I, 0.07891958891217826 - 0.0017037634884173511*I, 0.007210873063352534 + 0.02387147855870857*I, 0.013332361696498225 - 0.011768034421246047*I, -0.004450128921511555 + 0.002761418106758406*I, 0.010162862928632268 - 0.0035654053447455886*I, 0.007077225972720733 - 0.016444587676089476*I}, {0.07891958891217828 + 0.0017037634884173652*I, 0.15483602576286…
0.91	{{0.27817353616523344 + 2.211772431870429*^-17*I, 0.07830997795496944 - 0.001675093255419958*I, 0.006988035023120635 + 0.0235306349028029*I, 0.01318211165432934 - 0.011599902158193887*I, -0.004437223963727898 + 0.0027143002009799196*I, 0.01007442983902035 - 0.0035087824175086403*I, 0.007044379928173146 - 0.01620520279062192*I}, {0.07830997795496948 + 0.001675093255419975*I, 0.1537180963049384 - 1…
0.92	{{0.2760352001515511 + 1.929879867024198*^-17*I, 0.07771094579401676 - 0.001646991391149343*I, 0.006768245577721938 + 0.023194629672754364*I, 0.013033906525654941 - 0.01143444941926303*I, -0.00442474514036537 + 0.0026680292949423203*I, 0.009987423562470095 - 0.0034531104483865147*I, 0.007012007967056925 - 0.015969544878809788*I}, {0.07771094579401679 + 0.0016469913911493594*I, 0.15261490571139702…
0.93	{{0.2739293720507518 + 1.5829351718288365*^-17*I, 0.07712225495802984 - 0.0016194294879435878*I, 0.006551385030948139 + 0.022863571580966434*I, 0.01288767440849841 - 0.011271583961655765*I, -0.004412669420040866 + 0.0026226487923474012*I, 0.009901813247564102 - 0.003398353823716794*I, 0.006980092406609484 - 0.015737543591708723*I}, {0.07712225495802982 + 0.0016194294879436058*I, 0.151526266237638…
0.9400000000000001	{{0.271855508792391 + 1.5178830414797062*^-17*I, 0.07654370572052954 - 0.001592404999193016*I, 0.0063374455515549525 + 0.022537327510934096*I, 0.01274341101934776 - 0.011111274422003672*I, -0.004400984305575632 + 0.0025781176331034408*I, 0.009817574441150861 - 0.003344500247085306*I, 0.006948631829833619 - 0.015509137473535672*I}, {0.07654370572052953 + 0.001592404999193034*I, 0.15045203190237053…
0.9500000000000001	{{0.2698130790557058 + 1.5612511283791264*^-17*I, 0.07597509183711058 - 0.0015659049867133743*I, 0.006126392528213149 + 0.022215823186095537*I, 0.012601094035912927 - 0.010953476895748656*I, -0.004389676440848802 + 0.0025344156237852656*I, 0.009734681369164498 - 0.003291531523223166*I, 0.006917620565960545 - 0.015284264660352395*I}, {0.07597509183711058 + 0.0015659049867133923*I, 0.14939204799808…
0.96	{{0.26780156678945416 + 1.4257258568184383*^-17*I, 0.07541620859863309 - 0.0015399163612046373*I, 0.0059181863605345395 + 0.02189899354685577*I, 0.012460701423216364 - 0.010798146216300219*I, -0.004378731099805601 + 0.002491524143596247*I, 0.009653107327616553 - 0.003239431298553117*I, 0.00688705255616384 - 0.015062866114964771*I}, {0.07541620859863309 + 0.0015399163612046544*I, 0.148346155663498…
0.97	{{0.2658204381568601 + 1.3227266504323154*^-17*I, 0.07486686217662322 - 0.0015143912592709265*I, 0.005712806883809571 + 0.02158680304296088*I, 0.012322201735576003 - 0.01064522808430957*I, -0.004368138528876921 + 0.0024494415428869733*I, 0.009572829172983782 - 0.0031881681146262893*I, 0.006856918694731318 - 0.014844871976937984*I}, {0.07486686217662318 + 0.0015143912592709462*I, 0.147314232226903…
0.98	{{0.2638691842365365 + 1.349831704744453*^-17*I, 0.07432686119601158 - 0.001489313851894921*I, 0.005510242316696776 + 0.021279115515432222*I, 0.012185581963109603 - 0.010494689710096159*I, -0.004357898147016988 + 0.0024081297530833485*I, 0.009493820619552186 - 0.0031377311469117687*I, 0.006827214774279732 - 0.01463021754925765*I}, {0.07432686119601156 + 0.0014893138518949434*I, 0.1462961274341011…
0.99	{{0.2619474375825964 + 1.0787811616230769*^-17*I, 0.07379600174506558 - 0.00146477802056826*I, 0.00531033872882517 + 0.0209758095744695*I, 0.012050831102844934 - 0.010346534587159882*I, -0.0043479652349506055 + 0.002367521081191524*I, 0.009416056124192376 - 0.003088159517742632*I, 0.006797944879438144 - 0.01441890659251929*I}, {0.07379600174506559 + 0.001464778020568281*I, 0.14529155188030224 - 3…
1.	{{0.2600546384187257 + 1.0245710529988017*^-17*I, 0.0732741140572159 - 0.0014407126641031852*I, 0.005113132235497031 + 0.020676904411218975*I, 0.01191789610597503 - 0.010200679896740252*I, -0.004338348958133359 + 0.002327642043232729*I, 0.009339525848656693 - 0.0030393913703562893*I, 0.006769093755631098 - 0.014210844804073912*I}, {0.0732741140572159 + 0.0014407126641032015*I, 0.14430042856387185…
1.01	{{0.25819023189093815 + 1.1817803680091998*^-17*I, 0.07276102287720317 - 0.0014170212351729136*I, 0.004918651911580307 + 0.020382466156388574*I, 0.011786735058913804 - 0.010057030116689162*I, -0.004329054331992201 + 0.0022885424856792947*I, 0.009264208735375772 - 0.0029913672412861182*I, 0.006740644403961047 - 0.014005934015920145*I}, {0.07276102287720317 + 0.0014170212351729246*I, 0.143322696188…
1.02	{{0.2563539075906735 + 1.496198998029996*^-17*I, 0.07225653856562297 - 0.0013938291900799054*I, 0.004726797839441363 + 0.020092149295146227*I, 0.011657404724978969 - 0.009915647877495612*I, -0.0043200422152706 + 0.0022500846332232853*I, 0.009190066791166903 - 0.002944161573548877*I, 0.006712614252300785 - 0.013804191878556773*I}, {0.07225653856562296 + 0.0013938291900799176*I, 0.1423580523400012 …
1.03	{{0.2545451074635361 + 1.680513367352532*^-17*I, 0.07176048899169682 - 0.0013710061608101904*I, 0.004537568839306502 + 0.019806183214073153*I, 0.011529818444175468 - 0.009776401586247464*I, -0.004311314221114164 + 0.00221237146005652*I, 0.009117087511295743 - 0.002897688348785295*I, 0.006684977398070205 - 0.013605513006683813*I}, {0.07176048899169685 + 0.001371006160810205*I, 0.1414064524126857 -…
1.04	{{0.2527634515393386 + 1.7997756063259374*^-17*I, 0.07127272171035895 - 0.0013486248271136164*I, 0.004350915592971603 + 0.019524211355286588*I, 0.011403994121468745 - 0.009639351486025592*I, -0.004302860780253159 + 0.002175279347963566*I, 0.00904525304290844 - 0.0028519872294565703*I, 0.006657744765461453 - 0.01340988584119756*I}, {0.07127272171035894 + 0.001348624827113627*I, 0.14046767180261188…
1.05	{{0.2510084751306444 + 1.7293024651143796*^-17*I, 0.07079305218192487 - 0.001326602512551405*I, 0.004166783686694546 + 0.019246460094228812*I, 0.011279865350733064 - 0.009504365594526484*I, -0.004294671344162614 + 0.0021388957442350976*I, 0.0089745341782548 - 0.00280700262126437*I, 0.006630892550579534 - 0.013217226749953667*I}, {0.07079305218192482 + 0.001326602512551418*I, 0.139541589859384 - 9…
1.06	{{0.24927971906703433 + 1.6371452804531117*^-17*I, 0.07032134224309693 - 0.0013049309193932089*I, 0.003985255842490597 + 0.018972736346876413*I, 0.011157468644372637 - 0.009371442044966755*I, -0.004286740223439586 + 0.0021031695542649454*I, 0.008904915929999918 - 0.0027627294717239726*I, 0.006604426966687763 - 0.013027485369918858*I}, {0.07032134224309694 + 0.001304930919393224*I, 0.1386281089224…
1.07	{{0.2475768522600002 + 1.4094628242311558*^-17*I, 0.06985743343334731 - 0.0012836637696951776*I, 0.0038061589271546127 + 0.018702843706884822*I, 0.011036753877325662 - 0.00924061892055051*I, -0.004279047254686035 + 0.0020680254212041235*I, 0.008836383962114088 - 0.0027191942524632208*I, 0.006578347476561422 - 0.012840658615214936*I}, {0.06985743343334734 + 0.001283663769695194*I, 0.13772696969102…
1.08	{{0.24589945499831858 + 1.3660947373317356*^-17*I, 0.06940118103596646 - 0.0012627931955486405*I, 0.0036294310658559017 + 0.018436831710810692*I, 0.010917657328867606 - 0.00911182693080494*I, -0.0042715899352545415 + 0.0020334809447008586*I, 0.00876892693412305 - 0.0026763656474706413*I, 0.0065526388575269535 - 0.012656689997527308*I}, {0.06940118103596646 + 0.0012627931955486592*I, 0.13683801195…
1.09	{{0.24424708296014205 + 1.2414114874959026*^-17*I, 0.06895243926976144 - 0.00124227162373295*I, 0.0034551265362274463 + 0.0181747182747997*I, 0.010800179171701839 - 0.008984978843925864*I, -0.004264370995324652 + 0.0019995594694807136*I, 0.008702516458634329 - 0.00263421056081172*I, 0.006527291628260358 - 0.01247550044698973*I}, {0.06895243926976141 + 0.0012422716237329677*I, 0.13596114640916326 …
1.1	{{0.24261931549328222 + 1.1438332919722072*^-17*I, 0.06851106080747434 - 0.0012220613826448743*I, 0.00328326576813367 + 0.017916465072491516*I, 0.010684315883414772 - 0.00886003284408608*I, -0.004257382406922578 + 0.00196626363248211*I, 0.008637133623275447 - 0.0025927082576085547*I, 0.006502302196266468 - 0.012297032858955143*I}, {0.06851106080747435 + 0.0012220613826448938*I, 0.1350962609270512…
1.11	{{0.24101586377570225 + 1.3823577699190182*^-17*I, 0.0680769004588512 - 0.0012022435164549556*I, 0.0031137151374545074 + 0.017661870031873677*I, 0.010570059727469428 - 0.008737030699129808*I, -0.004250594563800497 + 0.0019335148121503824*I, 0.008572760339083 - 0.0025518979040874004*I, 0.006477676437449021 - 0.01212129572302854*I}, {0.06807690045885122 + 0.0012022435164549727*I, 0.1342430928146416…
1.12	{{0.23943627529539566 + 1.6263032587282567*^-17*I, 0.0676498301958578 - 0.0011827471986643036*I, 0.002946516068163584 + 0.017410971453022346*I, 0.010457381114240976 - 0.00861589189351898*I, -0.004244016741181148 + 0.0019013458100461803*I, 0.0085093799344003 - 0.002511732389821272*I, 0.006453402162568771 - 0.01194820710958534*I}, {0.06764983019585782 + 0.0011827471986643173*I, 0.13340157968929886 …
1.1300000000000001	{{0.2378801432729673 + 1.7997756063259374*^-17*I, 0.06722971643148255 - 0.0011635321010553268*I, 0.0027816652611587665 + 0.01716375260835251*I, 0.01034625254822225 - 0.008496575653645574*I, -0.004237645754721202 + 0.0018697638074166973*I, 0.00844697953935926 - 0.002472184515354216*I, 0.006429471941105002 - 0.011777711578820349*I}, {0.06722971643148255 + 0.0011635321010553365*I, 0.1325716116311182…
1.1400000000000001	{{0.23634722143909667 + 1.951563910473908*^-17*I, 0.06681642107389438 - 0.0011446910772249254*I, 0.0026190199133435082 + 0.01691999865648538*I, 0.010236675270175894 - 0.008379125264248227*I, -0.004231451409135583 + 0.0018386831262736715*I, 0.008385533984653882 - 0.0024333021731793585*I, 0.006405891659575162 - 0.011609824248138553*I}, {0.06681642107389438 + 0.0011446910772249374*I, 0.1317529125861…
1.1500000000000001	{{0.23483702709518875 + 1.973247953923618*^-17*I, 0.06640983360029024 - 0.0011261270110017574*I, 0.0024586357609559773 + 0.01667983834045383*I, 0.010128581656017835 - 0.008263435921344249*I, -0.004225454278992392 + 0.0018081686523648637*I, 0.008325043442253195 - 0.002395011108277886*I, 0.006382642067252496 - 0.011444448362769009*I}, {0.06640983360029024 + 0.0011261270110017717*I, 0.13094545990226…
1.16	{{0.2333493189310636 + 1.9081958235744878*^-17*I, 0.06600981978676872 - 0.001107928775406596*I, 0.002300397803947486 + 0.01644307285200837*I, 0.010021985333950519 - 0.00814953815692979*I, -0.0042196260842928155 + 0.001778143815764958*I, 0.008265479502659096 - 0.00235735553937743*I, 0.006359728799991795 - 0.01128159282556837*I}, {0.0660098197867687 + 0.0011079287754066115*I, 0.13014899185992845 - …
1.17	{{0.2318836281877745 + 1.7943545954635098*^-17*I, 0.0656162703690643 - 0.0010899984012325455*I, 0.002144381894603227 + 0.016209816602740377*I, 0.009916839149658189 - 0.00803732986952978*I, -0.004213984830606731 + 0.0017486708758503522*I, 0.008206838035942417 - 0.0023202665513279443*I, 0.006337135865451786 - 0.011121162526484936*I}, {0.06561627036906428 + 0.0010899984012325613*I, 0.129363495637207…
1.18	{{0.23043972411862135 + 1.723881454251952*^-17*I, 0.06522905464048637 - 0.001072418990618208*I, 0.001990476502762994 + 0.015979854542382342*I, 0.009813163045446452 - 0.007926851040927555*I, -0.004208501111936564 + 0.0017196707673334476*I, 0.008149090002767959 - 0.0022837905421304915*I, 0.006314870802932193 - 0.010963168981536207*I}, {0.06522905464048637 + 0.0010724189906182284*I, 0.12858871620895…
1.19	{{0.22901715124259187 + 1.5124620306172787*^-17*I, 0.0648480674855823 - 0.0010550911171334969*I, 0.00183874910369573 + 0.015753293197603838*I, 0.009710908453333231 - 0.007818008218856438*I, -0.004203191933512441 + 0.0016912018516871664*I, 0.008092232540275973 - 0.002247861298856867*I, 0.006292918591548274 - 0.010807521766669152*I}, {0.06484806748558233 + 0.0010550911171335199*I, 0.127824642166112…
1.2	{{0.2276156935294373 + 1.5016200088924236*^-17*I, 0.06447318307301987 - 0.0010380950416752322*I, 0.0016890807111760418 + 0.015529912178824342*I, 0.009610092992913679 - 0.007710846417240044*I, -0.00419802837859505 + 0.0016631833909582171*I, 0.008036236233520839 - 0.0022125263216279984*I, 0.00627128643750656 - 0.010654235051118439*I}, {0.06447318307301987 + 0.0010380950416752526*I, 0.12707101831186…
1.21	{{0.22623492976925888 + 1.3173056395698879*^-17*I, 0.0641042945818134 - 0.0010213450297362802*I, 0.0015415245209582486 + 0.015309845205236945*I, 0.009510670743424064 - 0.007605268554045945*I, -0.004193021543836948 + 0.001635676543054832*I, 0.007981095892040956 - 0.002177726014531969*I, 0.006249959483713241 - 0.01050322750568825*I}, {0.06410429458181342 + 0.0010213450297363019*I, 0.126327813027306…
1.22	{{0.22487460478250793 + 1.3660947373317356*^-17*I, 0.06374129513066555 - 0.0010048944413751095*I, 0.0013960026132435353 + 0.015092864522696627*I, 0.009412647740648985 - 0.00750131565407969*I, -0.004188157129988762 + 0.0016086064627140687*I, 0.007926792527819216 - 0.002143491120586827*I, 0.006228943078168138 - 0.010354496308488812*I}, {0.06374129513066558 + 0.0010048944413751332*I, 0.1255948226596…
1.23	{{0.22353433636767006 + 1.6371452804531117*^-17*I, 0.06338408601059732 - 0.000988681017363044*I, 0.0012524859854158026 + 0.014879061808216918*I, 0.00931594898713861 - 0.007398922325123172*I, -0.004183442108248945 + 0.0015820127040787322*I, 0.007873328126137294 - 0.002109772839497401*I, 0.006208221661227607 - 0.010207980281941857*I}, {0.06338408601059733 + 0.0009886810173630636*I, 0.12487197515112…
1.24	{{0.22221393211902044 + 1.745565497701662*^-17*I, 0.06303256125982262 - 0.0009728151443509147*I, 0.0011108513486126272 + 0.01466823896402617*I, 0.009220578620514824 - 0.0072981197797168705*I, -0.00417885562122412 + 0.001555817184899271*I, 0.007820679079302355 - 0.0020766159865475147*I, 0.006187799320526282 - 0.010063693136785686*I}, {0.06303256125982262 + 0.0009728151443509339*I, 0.12415899849939…
1.25	{{0.22091294248155555 + 1.7997756063259374*^-17*I, 0.0626866251071432 - 0.0009571720838847035*I, 0.0009712298091363859 + 0.014460579645412145*I, 0.009126507338788937 - 0.007198776596502*I, -0.004174418623543127 + 0.0015301068574357598*I, 0.007768837930955576 - 0.0020439419940978453*I, 0.006167659471101157 - 0.00992152924882257*I}, {0.06268662510714317 + 0.0009571720838847241*I, 0.1234559351478310…
1.26	{{0.21963117593203346 + 1.7564075194265172*^-17*I, 0.06234616212938578 - 0.0009418201212217603*I, 0.0008335350343884639 + 0.014255855113874607*I, 0.009033771745275986 - 0.007100940300755538*I, -0.004170103013775355 + 0.0015048058424766714*I, 0.007717772783761121 - 0.002011798521755859*I, 0.006147811559012813 - 0.009781501351761548*I}, {0.062346162129385777 + 0.0009418201212217815*I, 0.12276255247…
1.27	{{0.2183682364600128 + 1.6479873021779667*^-17*I, 0.06201108535501314 - 0.0009266760209660163*I, 0.0006978398953295575 + 0.014054118470758417*I, 0.008942342321995336 - 0.007004543830624625*I, -0.004165922412855546 + 0.0014799509073581646*I, 0.007667482473869217 - 0.001980136925634879*I, 0.006128247425034419 - 0.009643535445670516*I}, {0.062011085355013124 + 0.0009266760209660391*I, 0.122078839474…
1.28	{{0.21712393692882884 + 1.5449880957918438*^-17*I, 0.06168127803894074 - 0.0009117858414660965*I, 0.00056397473548081 + 0.013855254944336997*I, 0.008852187445333195 - 0.006909615251721938*I, -0.004161852545895663 + 0.0014554971740496185*I, 0.007617945950024206 - 0.0019489853108117532*I, 0.006108964856429741 - 0.009507641527591194*I}, {0.06168127803894071 + 0.0009117858414661177*I, 0.1214045503927…
1.29	{{0.21589792564548305 + 1.4690939437178585*^-17*I, 0.06135666700239499 - 0.0008971155587341907*I, 0.00043198904977402824 + 0.013659300337906655*I, 0.008763286079609862 - 0.006816103533852192*I, -0.004157894504080189 + 0.0014314642509447965*I, 0.007569165238333744 - 0.0019183073922963748*I, 0.0060899574289659825 - 0.009373768557580521*I}, {0.06135666700239497 + 0.0008971155587342101*I, 0.120739638…
1.3	{{0.21468999897662908 + 1.431146867680866*^-17*I, 0.06103715609985252 - 0.0008827244940399525*I, 0.00030178768850053716 + 0.013466101691411556*I, 0.008675626428022337 - 0.006724023662747295*I, -0.004154042454820149 + 0.0014078023053220425*I, 0.007521117915742656 - 0.0018881276726449654*I, 0.006071224016400204 - 0.009241911183100889*I}, {0.061037156099852524 + 0.000882724494039971*I, 0.12008388618…
1.31	{{0.21349981579653216 + 1.4365678785432934*^-17*I, 0.06072266769678442 - 0.0008685705634595213*I, 0.00017337938441251656 + 0.013275717594722394*I, 0.008589157924300135 - 0.00663331433406072*I, -0.004150306585001613 + 0.0013845391817912628*I, 0.007473806349060831 - 0.0018584069267380877*I, 0.006052753723571605 - 0.009112012384452441*I}, {0.06072266769678443 + 0.0008685705634595377*I, 0.11943723267…
1.32	{{0.21232708663259556 + 1.1655173354219173*^-17*I, 0.06041311337508424 - 0.0008546262310816723*I, 0.000046788202120403395 + 0.013088082419764013*I, 0.008503890791919464 - 0.006543946256434948*I, -0.004146687069222622 + 0.0013616682334156864*I, 0.007427210158541408 - 0.0018291343760393824*I, 0.0060345441993135684 - 0.008984028284031435*I}, {0.06041311337508422 + 0.0008546262310816897*I, 0.11879959…
1.33	{{0.2111715809044941 + 1.5720931501039814*^-17*I, 0.06010839653588815 - 0.0008409041642255685*I, -0.00007803929682496241 + 0.012903146438486255*I, 0.008419817513758048 - 0.006455911031221235*I, -0.004143169184820344 + 0.0013391741251721268*I, 0.007381313191961285 - 0.0018003158679107652*I, 0.0060165944456117 - 0.00885794399041426*I}, {0.06010839653588816 + 0.0008409041642255812*I, 0.1181708201252…
1.34	{{0.2100330711463993 + 1.8214596497756474*^-17*I, 0.05980843249440312 - 0.0008274228984324454*I, -0.00020115207251626357 + 0.012720810129144344*I, 0.008336933195187813 - 0.006369210453152118*I, -0.004139744256056426 + 0.0013170280450711261*I, 0.007336099044547246 - 0.0017719605034154842*I, 0.005998904550508617 - 0.008733743937423013*I}, {0.05980843249440313 + 0.0008274228984324562*I, 0.1175507526…
1.35	{{0.20891122356378589 + 1.962405932198763*^-17*I, 0.05951313858300452 - 0.0008141223412140339*I, -0.000322509571780355 + 0.012541209984646199*I, 0.00825519796662398 - 0.006283761268960089*I, -0.004136419302963994 + 0.001295281873761705*I, 0.007291568254837434 - 0.0017440224138191636*I, 0.005981463214196608 - 0.008611366323899796*I}, {0.05951313858300454 + 0.0008141223412140462*I, 0.11693935862938…
1.36	{{0.2078058418133715 + 1.848564704087785*^-17*I, 0.05922244333644625 - 0.0008010471987703628*I, -0.000442189352541653 + 0.012364112481508824*I, 0.008174613115098572 - 0.006199616065585278*I, -0.004133184556327604 + 0.0012738664430329938*I, 0.00724770609076735 - 0.0017165279242494114*I, 0.005964275189867141 - 0.008490813312400296*I}, {0.05922244333644623 + 0.0008010471987703783*I, 0.11633646082142…
1.37	{{0.20671665949901602 + 1.577514160966409*^-17*I, 0.058936264606040054 - 0.0007881758175880539*I, -0.0005602109376270183 + 0.012189567003280553*I, 0.008095145822229463 - 0.006116725866699543*I, -0.004130039973899587 + 0.001252800686977551*I, 0.007204504049015841 - 0.0016894551561801756*I, 0.005947331583229132 - 0.008372046237957443*I}, {0.05893626460604007 + 0.0007881758175880722*I, 0.11574196191…
1.3800000000000001	{{0.2056434410573992 + 1.5504091066542713*^-17*I, 0.058654525457061325 - 0.0007755143433640035*I, -0.0006766028715006066 + 0.012017532998854913*I, 0.008016781495851756 - 0.0060350713201913365*I, -0.004126982335203598 + 0.001232075789991816*I, 0.0071619505835782684 - 0.0016628000691077294*I, 0.005930628584504705 - 0.00825504018368023*I}, {0.05865452545706131 + 0.0007755143433640214*I, 0.1151557374…
1.3900000000000001	{{0.20458594238438063 + 1.610040226140974*^-17*I, 0.058377151269142113 - 0.0007630604631422315*I, -0.0007913794721249247 + 0.011847981758373836*I, 0.00793950677688404 - 0.005954627849724042*I, -0.004124009792730249 + 0.0012116882835230274*I, 0.007120035624501458 - 0.0016365545338208587*I, 0.005914162562348823 - 0.008139765913803353*I}, {0.05837715126914212 + 0.0007630604631422473*I, 0.11457767950…
1.4000000000000001	{{0.20354392265487076 + 1.5395670849294163*^-17*I, 0.05810406786751125 - 0.0007508096009828291*I, -0.0009045527289125266 + 0.01168087842148725*I, 0.007863311593273916 - 0.005875374190053677*I, -0.004121119713782203 + 0.001191633650188503*I, 0.007078748686229704 - 0.001610711173909793*I, 0.005897930705289451 - 0.008026195002054258*I}, {0.05810406786751127 + 0.000750809600982845*I, 0.11400768404791…
1.41	{{0.20251714544830293 + 1.7293024651143796*^-17*I, 0.05783520196221798 - 0.0007387556457908565*I, -0.0010161375851882508 + 0.011516183409480928*I, 0.007788185731515044 - 0.005797292774115095*I, -0.004118309102903947 + 0.0011719059672909045*I, 0.007038079255555967 - 0.001585263323220314*I, 0.0058819304877752625 - 0.007914300448494067*I}, {0.057835201962217996 + 0.0007387556457908685*I, 0.113445648…
1.42	{{0.20150537949565797 + 1.6534083130403943*^-17*I, 0.05757048163613039 - 0.0007268922462095901*I, -0.0011261541243625056 + 0.011353855906241609*I, 0.007714116699100323 - 0.005720368284514483*I, -0.004115575056986327 + 0.0011524983007714209*I, 0.006998017091681011 - 0.001560204808866078*I, 0.00586615917143412 - 0.007804056652311152*I}, {0.05757048163613039 + 0.0007268922462096063*I, 0.112891468026…
1.43	{{0.20050839859768008 + 1.5449880957918438*^-17*I, 0.057309836648635065 - 0.0007152137568752483*I, -0.001234626351064205 + 0.011193857233773514*I, 0.007641089512621812 - 0.00564458560930528*I, -0.004112915033734949 + 0.0011334035400917845*I, 0.006958552373047072 - 0.001535529634720784*I, 0.005850613591135159 - 0.007695438899670318*I}, {0.05730983664863505 + 0.0007152137568752653*I, 0.112345038965…
1.44	{{0.1995259810989281 + 1.6615398293340355*^-17*I, 0.05705319846715897 - 0.000703715599896357*I, -0.0013415793785478114 + 0.01103615229544261*I, 0.007569087890943811 - 0.005569928523860902*I, -0.004110326845687672 + 0.0011146150761887949*I, 0.006919675678483515 - 0.0015112317780480963*I, 0.005835290253914986 - 0.0075884228332142815*I}, {0.05705319846715898 + 0.0007037155998963729*I, 0.111806255856…
1.45	{{0.19855790934779982 + 1.7536970139953034*^-17*I, 0.05680050012582064 - 0.0006923941888192591*I, -0.0014470370925158027 + 0.010880708957874966*I, 0.007498095722590244 - 0.005496379567043198*I, -0.004107808483054388 + 0.001096127020151179*I, 0.006881377885187861 - 0.001487305165203225*I, 0.00582018559329804 - 0.007482984206941462*I}, {0.05680050012582065 + 0.0006923941888192735*I, 0.1112750142820…
1.46	{{0.19760396930761057 + 1.6696713456276768*^-17*I, 0.05655167606201 - 0.0006812466542911261*I, -0.0015510212776626026 + 0.010727496534419768*I, 0.007428097932885709 - 0.005423920704373695*I, -0.004105357939499394 + 0.0010779340613606644*I, 0.006843650075244256 - 0.001463743739282985*I, 0.005805296186123989 - 0.007379098923839144*I}, {0.05655167606201001 + 0.0006812466542911389*I, 0.11075121110215…
1.47	{{0.1966639503041162 + 2.019326546254252*^-17*I, 0.056306662020151506 - 0.0006702705905683702*I, -0.0016535520423117235 + 0.010576484655521492*I, 0.007359080518031233 - 0.005352534076558197*I, -0.00410297314665925 + 0.0010600312329095733*I, 0.006806483501024453 - 0.0014405415152830628*I, 0.005790618827229864 - 0.007276743196973747*I}, {0.05630666202015151 + 0.0006702705905683817*I, 0.110234744627…
1.48	{{0.19573764485215536 + 2.2036409155767878*^-17*I, 0.056065395034689755 - 0.0006594639713987944*I, -0.0017546488082707556 + 0.010427643055750096*I, 0.007291030039511126 - 0.005282202378404262*I, -0.0041006520156590485 + 0.0010424137672434386*I, 0.006769869611819154 - 0.0014176925872642135*I, 0.005776150475360785 - 0.0071758936898789535*I}, {0.056065395034689755 + 0.0006594639713988041*I, 0.109725…
1.49	{{0.19482487121569228 + 1.951563910473908*^-17*I, 0.05582780590301189 - 0.0006488363042827256*I, -0.0018543337692176016 + 0.010280941973108722*I, 0.007223945383402047 - 0.005212910132247646*I, -0.004098386675931753 + 0.0010250758445116605*I, 0.0067337947056921145 - 0.0013951980653688666*I, 0.005761889170911448 - 0.007076534019202506*I}, {0.0558278059030119 + 0.0006488363042827366*I, 0.10922340113…
1.5	{{0.19392539952363427 + 1.7293024651143796*^-17*I, 0.0555938505095276 - 0.0006383903746878187*I, -0.0019526512531454951 + 0.010136363234815253*I, 0.007157775241050514 - 0.005144642749950534*I, -0.004096183667855912 + 0.0010080134945184445*I, 0.00669826693315011 - 0.0013730430786757038*I, 0.00574782961389027 - 0.00697863910984421*I}, {0.05559385050952761 + 0.0006383903746878306*I, 0.10872831440382…
1.51	{{0.19303904190261814 + 1.7889335846010823*^-17*I, 0.05536347149968426 - 0.0006281348421497677*I, -0.002049621078809411 + 0.009993828252496161*I, 0.007092518546398334 - 0.00507739398639157*I, -0.004094041221450111 + 0.0009912105205830146*I, 0.006663271916317207 - 0.0013512260239877546*I, 0.005733969690593853 - 0.006882188412783279*I}, {0.05536347149968426 + 0.0006281348421497779*I, 0.108240147568…
1.52	{{0.19216555523633513 + 1.52059354691092*^-17*I, 0.055136599018484 - 0.000618016919355541*I, -0.002145173753437194 + 0.009853401773632888*I, 0.007028189232148177 - 0.005011100527499528*I, -0.0040919613133319575 + 0.0009746976213715886*I, 0.006628793646536637 - 0.001329723221615791*I, 0.005720305529588882 - 0.006787133523577339*I}, {0.05513659901848397 + 0.0006180169193555537*I, 0.1077588841891591…
1.53	{{0.191304775011133 + 1.2332799712022613*^-17*I, 0.05491316812995189 - 0.0006080401188315752*I, -0.002239346659083971 + 0.00971497977628433*I, 0.006964790695570208 - 0.004945780760853523*I, -0.004089934990344483 + 0.0009584482811892405*I, 0.006594818174912789 - 0.0013085461949487243*I, 0.005706838785311423 - 0.006693467522956244*I}, {0.05491316812995188 + 0.0006080401188315893*I, 0.10728440527518…
1.54	{{0.19045653487681816 + 8.267041565201971*^-18*I, 0.054693116301597906 - 0.0005982084830125076*I, -0.0023321845652416883 + 0.009578528608481646*I, 0.006902308166662822 - 0.004881431300007309*I, -0.004087954346873674 + 0.0009424525398899323*I, 0.006561337198171895 - 0.0012876980111357528*I, 0.005693567427043842 - 0.0066011802006640885*I}, {0.05469311630159789 + 0.0005982084830125235*I, 0.106816593…
1.55	{{0.18962063617381011 + 7.15573433840433*^-18*I, 0.05447640518458363 - 0.0005885323859342849*I, -0.0024237570886546564 + 0.009444023198884294*I, 0.0068406817953598235 - 0.004818046185284732*I, -0.004086024611436024 + 0.0009267005385319468*I, 0.006528360186063361 - 0.0012671679225042774*I, 0.005680485432674171 - 0.006510254336918986*I}, {0.05447640518458366 + 0.0005885323859342996*I, 0.10635534410…
1.56	{{0.18879691163889742 + 7.15573433840433*^-18*I, 0.054262983698813085 - 0.000579019098089597*I, -0.0025140819025452257 + 0.009311388716309751*I, 0.00677991081414437 - 0.004755617800992765*I, -0.004084145319574706 + 0.0009111773309991062*I, 0.006495871855078916 - 0.0012469539023877978*I, 0.005667589859564406 - 0.006420670012539293*I}, {0.0542629836988131 + 0.000579019098089608*I, 0.105900553678824…
1.57	{{0.18798512028127648 + 7.345469718589293*^-18*I, 0.05405279639839896 - 0.0005696217288054317*I, -0.0026030797942233775 + 0.009180711868605713*I, 0.006719997515415904 - 0.004694076633607767*I, -0.004082322893728941 + 0.0008959165368473971*I, 0.006463865519182306 - 0.0012270287782785469*I, 0.005654876447421607 - 0.006332377653975078*I}, {0.05405279639839898 + 0.0005696217288054425*I, 0.10545221959…
1.58	{{0.18718515169324224 + 5.936006894358137*^-18*I, 0.05384576607366925 - 0.0005603724594603475*I, -0.0026908576072441673 + 0.009051957766231647*I, 0.006660922876992306 - 0.00463342971061544*I, -0.004080541410195886 + 0.0008809041859255372*I, 0.006432326138972277 - 0.0012074084597713324*I, 0.005642341127299445 - 0.006245383386460154*I}, {0.05384576607366929 + 0.0005603724594603583*I, 0.105010167620…
1.59	{{0.1863968330062852 + 5.8817967857338616*^-18*I, 0.05364186599189126 - 0.0005512727619602098*I, -0.0027774028757754326 + 0.008924991109854116*I, 0.0066026951963077465 - 0.004573694511985041*I, -0.004078800129008395 + 0.0008661101414409399*I, 0.006401249156844196 - 0.001188092936590296*I, 0.005629987693947109 - 0.00615967153693482*I}, {0.05364186599189129 + 0.0005512727619602186*I, 0.104574319083…
1.6	{{0.18561993474862556 + 7.914675859144182*^-18*I, 0.05344104513524601 - 0.0005422939648927602*I, -0.0028627157561855626 + 0.008799908779121289*I, 0.00654527031357686 - 0.0045148133931213735*I, -0.004077109607518193 + 0.0008515650812532024*I, 0.006370638820654408 - 0.0011690552536899033*I, 0.005617807798264945 - 0.006075201772007328*I}, {0.05344104513524604 + 0.0005422939648927686*I, 0.10414463927…
1.61	{{0.18485437893212453 + 9.595189226496714*^-18*I, 0.05324325979861224 - 0.0005335042536982439*I, -0.0029469081206457077 + 0.008676504941829593*I, 0.006488643698510373 - 0.004456845259162377*I, -0.004075457157466576 + 0.000837209874121204*I, 0.00634047886355176 - 0.0011503249326799228*I, 0.005605803346956877 - 0.005991993246439377*I}, {0.05324325979861226 + 0.0005335042536982511*I, 0.1037209256485…
1.62	{{0.18409987389999438 + 1.2034644114589099*^-17*I, 0.05304845998866919 - 0.0005248145882934421*I, -0.003029827939055529 + 0.008554966097228032*I, 0.006432821435544752 - 0.004399677130191342*I, -0.004073856755339077 + 0.0008231100046241055*I, 0.00631076831617983 - 0.0011318522500203254*I, 0.0055939688628767635 - 0.005909971981934574*I}, {0.053048459988669215 + 0.0005248145882934494*I, 0.1033032661…
1.6300000000000001	{{0.18335634123185324 + 1.4934884925987824*^-17*I, 0.05285656895178038 - 0.0005162636449881743*I, -0.00311159590589106 + 0.008435207571947021*I, 0.006377793037420741 - 0.004343338743068919*I, -0.004072290034955191 + 0.0008092385108703969*I, 0.006281487615944269 - 0.0011136617096798307*I, 0.0055823017442624065 - 0.005829153660845044*I}, {0.052856568951780404 + 0.0005162636449881817*I, 0.1028914712…
1.6400000000000001	{{0.18262361398401858 + 1.8214596497756474*^-17*I, 0.05266756459984405 - 0.0005078442450053089*I, -0.0031922018618776972 + 0.008317101893164104*I, 0.0063235622469494275 - 0.004287849083018994*I, -0.004070757175957825 + 0.0007955674219963125*I, 0.006252633814091063 - 0.0010957517105946665*I, 0.0055708053018735755 - 0.005749522982839253*I}, {0.05266756459984405 + 0.0005078442450053172*I, 0.10248547…
1.6500000000000001	{{0.18190150729400267 + 1.8431436932253575*^-17*I, 0.0524814035783604 - 0.0004995578769828009*I, -0.003271699654043689 + 0.008200714553288206*I, 0.0062700700751890034 - 0.0042331707641604325*I, -0.004069265909746044 + 0.0007821111934442303*I, 0.006224213481664331 - 0.001078107009694847*I, 0.005559470991419368 - 0.005671056282808627*I}, {0.05248140357836041 + 0.0004995578769828122*I, 0.10208520156…
1.6600000000000001	{{0.18118989138641903 + 1.9542744159051217*^-17*I, 0.05229804428175505 - 0.0004914233478578685*I, -0.003350118385275405 + 0.008085946298823253*I, 0.006217318931379268 - 0.004179312930024265*I, -0.004067812693797104 + 0.0007688478722390293*I, 0.006196212984818004 - 0.001060731851121679*I, 0.005548297786046555 - 0.005593744036556138*I}, {0.05229804428175505 + 0.0004914233478578811*I, 0.101690537618…
1.67	{{0.1804885567204833 + 1.962405932198763*^-17*I, 0.05211743166808235 - 0.00048338880715691207*I, -0.0034273773563433985 + 0.00797288808832205*I, 0.006165322011238218 - 0.0041262087045282145*I, -0.004066400652016893 + 0.0007558110417790315*I, 0.006168622446329447 - 0.0010436022210665236*I, 0.005537282646237323 - 0.0055175411504302*I}, {0.05211743166808233 + 0.00048338880715692595*I, 0.101301494678…
1.68	{{0.17979736881039843 + 1.870248747537495*^-17*I, 0.05193952243675875 - 0.00047546157814993265*I, -0.0035034962312621154 + 0.007861435795804502*I, 0.00611408446223695 - 0.004073878923594161*I, -0.004065024421537803 + 0.0007429761393872145*I, 0.006141433273698304 - 0.0010267285181340883*I, 0.005526427994827306 - 0.0054424424083157515*I}, {0.051939522436758714 + 0.00047546157814994854*I, 0.10091797…
1.69	{{0.17911622159400997 + 1.6154612370034016*^-17*I, 0.05176425544937449 - 0.00046763958544077236*I, -0.0035785830110527696 + 0.007751604104593747*I, 0.0060635630235969335 - 0.004022315637903748*I, -0.004063676940079805 + 0.0007303420467318004*I, 0.00611463724972438 - 0.001010110952661531*I, 0.005515725775369267 - 0.005368444027831059*I}, {0.05176425544937449 + 0.0004676395854407897*I, 0.1005398554…
1.7	{{0.17844495410725433 + 1.3796472644878044*^-17*I, 0.05159162043776895 - 0.00045996396990515215*I, -0.003652640979991385 + 0.00764329710857087*I, 0.006013744156438263 - 0.003971532108446665*I, -0.004062359810559823 + 0.0007178850402581871*I, 0.006088242509586237 - 0.0009937498131402445*I, 0.005505178226059866 - 0.005295537488538093*I}, {0.05159162043776898 + 0.00045996396990517123*I, 0.1001670438…
1.71	{{0.17778341980782156 + 1.4203048459560108*^-17*I, 0.05142157819868251 - 0.0004524248675350926*I, -0.003725680470846659 + 0.007536481495184617*I, 0.005964619070954722 - 0.003921510734712076*I, -0.004061078296086739 + 0.000705602877454756*I, 0.006062236780149473 - 0.0009776368408852744*I, 0.005494781540122959 - 0.005223698903656131*I}, {0.05142157819868252 + 0.00045242486753510966*I, 0.09979947583…
1.72	{{0.17713143504227263 + 1.5341460740669888*^-17*I, 0.05125405234771138 - 0.0004449600863468075*I, -0.0037976495332626443 + 0.007431379098200555*I, 0.005916182085278346 - 0.00387214869398592*I, -0.004059830910090589 + 0.000693555859448266*I, 0.0060366101790408615 - 0.0009617420828427784*I, 0.005484526455186545 - 0.005152882908635441*I}, {0.05125405234771139 + 0.000444960086346823*I, 0.099437148915…
1.73	{{0.1764889125680667 + 1.566672139241554*^-17*I, 0.05108903141297313 - 0.0004376408055723912*I, -0.0038686003456531778 + 0.007327689283640966*I, 0.005868451649802277 - 0.0038235412327521923*I, -0.004058608062615538 + 0.0006816706945501478*I, 0.006011357007323055 - 0.0009460991666635962*I, 0.005474422721577067 - 0.005083112266880385*I}, {0.0510890314129731 + 0.00043764080557240706*I, 0.09907991413…
1.74	{{0.17585567932465046 + 1.4446993948369347*^-17*I, 0.050926467515647444 - 0.00043042386161355257*I, -0.003938531277158727 + 0.007225486024288452*I, 0.005821403178070928 - 0.0037756412428533773*I, -0.004057414725521876 + 0.0006699699837390324*I, 0.005986473564275233 - 0.0009306872957193365*I, 0.005464464397734735 - 0.005014353723129202*I}, {0.05092646751564745 + 0.0004304238616135697*I, 0.09872774…
1.75	{{0.17523160102482585 + 1.3769367590565906*^-17*I, 0.050766312531595845 - 0.00042329763482375774*I, -0.004007438308541433 + 0.0071247687956337204*I, 0.00577503908407811 - 0.0037284313701970075*I, -0.004056246932304182 + 0.0006584570834578182*I, 0.005961950492245758 - 0.0009155024370559356*I, 0.005454649609126282 - 0.0049465905832388*I}, {0.050766312531595845 + 0.0004232976348237743*I, 0.098380587…
1.76	{{0.17461654069254673 + 1.4555414165617897*^-17*I, 0.050608547617504496 - 0.00041626314233235087*I, -0.004075385235936148 + 0.007025434323502597*I, 0.005729322183032017 - 0.003681936727377961*I, -0.004055108888918708 + 0.0006471060007673588*I, 0.005937789483416674 - 0.0009005433352261756*I, 0.0054449765025574295 - 0.0048798151869712675*I}, {0.05060854761750449 + 0.0004162631423323669*I, 0.0980383…
1.77	{{0.17401040487049965 + 1.4772254600114998*^-17*I, 0.05045312009690893 - 0.00040935065555900004*I, -0.004142417855981892 + 0.006927554025760474*I, 0.005684234776489317 - 0.0036361170745311975*I, -0.004053995916621149 + 0.0006359299266116664*I, 0.005913980964456739 - 0.0008858119659519367*I, 0.005435437674500002 - 0.004814018830804449*I}, {0.050453120096908916 + 0.000409350655559015*I, 0.097700918…
1.78	{{0.17341302911089532 + 1.406752318799942*^-17*I, 0.05030000540759327 - 0.0004025401380386203*I, -0.004208489862938089 + 0.006831078090254772*I, 0.00563978625357919 - 0.0035909604872799627*I, -0.004052911155054328 + 0.0006249257098397748*I, 0.005890521346653138 - 0.0008712965453383337*I, 0.0054260347483227455 - 0.004749175427550031*I}, {0.05030000540759328 + 0.00040254013803863614*I, 0.0973682715…
1.79	{{0.17282426801743428 + 1.3471211993132393*^-17*I, 0.05014918046999489 - 0.0003958222147895145*I, -0.004273627880620964 + 0.006735950450119714*I, 0.005595953515133133 - 0.003546471010477507*I, -0.00405185777977548 + 0.0006140813247201291*I, 0.0058674108558896525 - 0.0008569910879538718*I, 0.005416766679497137 - 0.004685269851236573*I}, {0.05014918046999487 + 0.00039582221478953055*I, 0.0970403570…
1.8	{{0.17224404080096256 + 1.3877787807814457*^-17*I, 0.05000057157521202 - 0.00038920419453728974*I, -0.004337875388641352 + 0.006642292956472452*I, 0.005552727451854141 - 0.003502592718313935*I, -0.004050828235232946 + 0.00060342374475797*I, 0.005844632440446447 - 0.0008428951675464955*I, 0.005407624215422934 - 0.0046222898097555525*I}, {0.050000571575212024 + 0.0003892041945373054*I, 0.0967170577…
1.81	{{0.17167224090755168 + 1.328147661294743*^-17*I, 0.049854179897217014 - 0.00038272917238361417*I, -0.004401238129795773 + 0.006549853609294973*I, 0.005510127387856523 - 0.0034593982607934296*I, -0.004049817088618011 + 0.0005928983727193559*I, 0.005822184213239362 - 0.0008290247366176543*I, 0.005398616569207128 - 0.004560243751646235*I}, {0.04985417989721702 + 0.0003827291723836294*I, 0.096398280…
1.82	{{0.17110865485758206 + 1.1736488517155585*^-17*I, 0.04970995737284645 - 0.0003763247456306536*I, -0.004463647704262649 + 0.006458840590074328*I, 0.005468129803298567 - 0.0034167877828808987*I, -0.0040488342754998585 + 0.0005825586701452966*I, 0.005800070147891659 - 0.0008153422841786639*I, 0.005389737255175566 - 0.00449907845806741*I}, {0.049709957372846475 + 0.0003763247456306705*I, 0.096084082…
1.83	{{0.17055321178088798 + 1.282069068964109*^-17*I, 0.04956787014465315 - 0.00037002554959140755*I, -0.004525149569398173 + 0.006369109378339271*I, 0.005426745716272201 - 0.0033748019458769984*I, -0.004047872915540563 + 0.0005723729817158206*I, 0.005778276694762314 - 0.0008018667215201694*I, 0.005380987692009347 - 0.004438801718343196*I}, {0.049567870144653164 + 0.0003700255495914234*I, 0.095774340…
1.84	{{0.17000581765008665 + 1.4121733296623695*^-17*I, 0.049427865996190104 - 0.0003638206160515998*I, -0.004585819152535671 + 0.006280687805949081*I, 0.0053859407037597 - 0.003333425343136522*I, -0.004046931027391237 + 0.0005623452968433211*I, 0.005756795332446315 - 0.0007885942631662235*I, 0.005372360127851417 - 0.0043794050583456975*I}, {0.04942786599619013 + 0.00036382061605161494*I, 0.0954689550…
1.85	{{0.16946631853721172 + 1.54227759036063*^-17*I, 0.04928993413025582 - 0.0003577139348829447*I, -0.004645598699874396 + 0.006193533918018972*I, 0.005345727470089365 - 0.003292648379647912*I, -0.004046007908973907 + 0.0005524704876543973*I, 0.005735630558083952 - 0.0007755179550772412*I, 0.005363858436758458 - 0.004320869075127376*I}, {0.049289934130255814 + 0.0003577139348829594*I, 0.095167914397…
1.86	{{0.16893459946990286 + 1.509751525186065*^-17*I, 0.04915404731328886 - 0.0003516958895659011*I, -0.004704514466359642 + 0.006107580894304932*I, 0.005306095214781445 - 0.00325248599730039*I, -0.0040451017157336535 + 0.0005427368132819546*I, 0.005714776848047271 - 0.0007626346136837685*I, 0.005355481863446026 - 0.004263186132038353*I}, {0.049154047313288866 + 0.0003516958895659167*I, 0.09487116141…
1.87	{{0.16841055158836968 + 1.5910666881224778*^-17*I, 0.04902017195282231 - 0.0003457648059959037*I, -0.0047626340667524985 + 0.006022839293505828*I, 0.00526699996148331 - 0.0032129202697029945*I, -0.004044220429309138 + 0.0005331442362844926*I, 0.005694230037501813 - 0.0007499388858040994*I, 0.005347222360513133 - 0.004206341913163506*I}, {0.04902017195282233 + 0.0003457648059959211*I, 0.0945786105…
1.8800000000000001	{{0.1678940729414718 + 1.3417001884508117*^-17*I, 0.04888827568042111 - 0.00033993227210626204*I, -0.004819968722228659 + 0.005939322318501125*I, 0.00522843638097756 - 0.003173926111203803*I, -0.0040433633661327295 + 0.000523695858520859*I, 0.005673982853625076 - 0.000737429363966946*I, 0.00533907662176272 - 0.004150322781291358*I}, {0.04888827568042109 + 0.00033993227210628264*I, 0.0942901882719…
1.8900000000000001	{{0.16738503453430892 + 1.2387009820646888*^-17*I, 0.04875832624245525 - 0.00033417999784610207*I, -0.004876476429910822 + 0.005857021698240387*I, 0.005190422841934675 - 0.003135482145553533*I, -0.004042530079321093 + 0.0005143964090987981*I, 0.005654027040932228 - 0.0007251000167762863*I, 0.005331045881379831 - 0.00409510740008153*I}, {0.04875832624245525 + 0.00033417999784612147*I, 0.0940058750…
1.9000000000000001	{{0.16688334784464495 + 1.1167282376600696*^-17*I, 0.048630286585706534 - 0.0003285182232927735*I, -0.0049321805505982905 + 0.005775914814650232*I, 0.005152952373261297 - 0.0030975882181932014*I, -0.004041713709234361 + 0.0005052381054252317*I, 0.005634359679317441 - 0.0007129546783279523*I, 0.005323129611268684 - 0.004040692563078575*I}, {0.04863028658570655 + 0.00032851822329279373*I, 0.0937255…
1.9100000000000001	{{0.16638888459779227 + 1.1844908734404136*^-17*I, 0.04850411888291868 - 0.00032291905415482674*I, -0.004987028507610038 + 0.005695999096950046*I, 0.00511604992382407 - 0.0030602250810172473*I, -0.004040912646758036 + 0.0004962290917404147*I, 0.0056149719183049285 - 0.0007009868301479345*I, 0.005315329555647634 - 0.003987056357544598*I}, {0.04850411888291866 + 0.0003229190541548452*I, 0.093449313…
1.92	{{0.16590154390190767 + 1.4108180769467626*^-17*I, 0.04837980586208331 - 0.00031739068451067353*I, -0.005041089227080347 + 0.005617213389419895*I, 0.005079676818182144 - 0.0030234139070244165*I, -0.004040126528956078 + 0.0004873514398431953*I, 0.005595869189278742 - 0.0006891979743584764*I, 0.005307644022988612 - 0.003934198617995191*I}, {0.048379805862083305 + 0.00031739068451069066*I, 0.0931769…
1.93	{{0.16542126672852547 + 1.530080315920168*^-17*I, 0.04825732238873352 - 0.00031195818419410185*I, -0.005094435399686474 + 0.005539477801642724*I, 0.0050438117513411105 - 0.0029871753580524*I, -0.004039353662241193 + 0.00047858674810129405*I, 0.005577043048420742 - 0.0006775934101169879*I, 0.005300068595060216 - 0.003882121944798392*I}, {0.0482573223887335 + 0.0003119581841941177*I, 0.092908468432…
1.94	{{0.1649478911085661 + 1.6181717424346154*^-17*I, 0.04813664789590954 - 0.00030659473024354986*I, -0.005147031448384472 + 0.0054628898606033935*I, 0.005008433040879946 - 0.0029514514009004*I, -0.004038602356330651 + 0.0004699591782529463*I, 0.005558498694278926 - 0.0006661500533161484*I, 0.005292599564365825 - 0.0038307924896023894*I}, {0.048136647895909546 + 0.00030659473024356623*I, 0.092643790…
1.95	{{0.16448136457784526 + 1.6019087098473328*^-17*I, 0.04801774813206027 - 0.00030132225291720717*I, -0.005198912110067385 + 0.005387376241477904*I, 0.00497354769583483 - 0.002916254813164713*I, -0.004037868350386709 + 0.0004614551511098235*I, 0.0055402201480590765 - 0.0006548771401602752*I, 0.005285234382693179 - 0.0037802110428246443*I}, {0.0480177481320603 + 0.0003013222529172251*I, 0.0923828383…
1.96	{{0.16402154349463777 + 1.4812912181583204*^-17*I, 0.04790060099837343 - 0.00029612468827510015*I, -0.005250024147963714 + 0.005312985143525033*I, 0.004939159344801431 - 0.00288154612026582*I, -0.004037153941494031 + 0.000453088097134242*I, 0.005522210034207885 - 0.0006437644271606991*I, 0.005277974233554035 - 0.0037303523570693356*I}, {0.047900600998373434 + 0.0002961246882751188*I, 0.0921256196…
1.97	{{0.16356835872071968 + 1.3417001884508117*^-17*I, 0.047785158140357234 - 0.0002909916152229985*I, -0.005300419283083712 + 0.005239727799180045*I, 0.004905254432088904 - 0.0028473147567496843*I, -0.004036455609175068 + 0.0004448605027302844*I, 0.005504457595643608 - 0.0006328113787019417*I, 0.005270813957139221 - 0.0036812098983354533*I}, {0.04778515814035724 + 0.0002909916152230175*I, 0.09187204…
1.98	{{0.16312173929713553 + 1.2807138162485021*^-17*I, 0.04767143654518023 - 0.0002859809477400117*I, -0.0053501430857028145 + 0.005167361024922128*I, 0.004871830012472056 - 0.0028136395545528183*I, -0.004035769797662909 + 0.0004367212976366581*I, 0.005486964857086927 - 0.000622034813512893*I, 0.005263759948176896 - 0.0036327987237189246*I}, {0.04767143654518021 + 0.00028598094774002987*I, 0.09162201…
1.99	{{0.162681536558304 + 1.269871794523647*^-17*I, 0.047559358077008736 - 0.0002810369584327372*I, -0.005399114703484058 + 0.005096188222590924*I, 0.0048388888197584195 - 0.002780390204157166*I, -0.004035097241794369 + 0.00042873811028245386*I, 0.005469725643207548 - 0.0006114063327890258*I, 0.005256804567641071 - 0.0035850729805267365*I}, {0.047559358077008736 + 0.00028103695843275517*I, 0.09137557…
2.	{{0.16224866336007598 + 1.1844908734404136*^-17*I, 0.047449700862053495 - 0.0002775174066508348*I, -0.005450552588021524 + 0.005024028245446338*I, 0.004805324526896581 - 0.0027486678190513413*I, -0.00403443501828777 + 0.0004202777261313682*I, 0.005452940915217022 - 0.0006012179859834302*I, 0.005249913463684487 - 0.00353866847317525*I}, {0.0474497008620535 + 0.0002775174066508534*I, 0.091130426241…
