# Supplementary material for: When do perturbative approaches accurately capture the dynamics of complex quantum systems?
Source: Sci Rep. 2016 Jun 23;6:28204. doi: 10.1038/srep28204 (PMC4917862; doi:10.1038/srep28204)
Supplement: FMO_HEOM_77KSite1.csv [file srep28204-s15.csv]

0.	{{1. + 0.*I, 0. + 0.*I, 0. + 0.*I, 0. + 0.*I, 0. + 0.*I, 0. + 0.*I, 0. + 0.*I}, {0. + 0.*I, 0. + 0.*I, 0. + 0.*I, 0. + 0.*I, 0. + 0.*I, 0. + 0.*I, 0. + 0.*I}, {0. + 0.*I, 0. + 0.*I, 0. + 0.*I, 0. + 0.*I, 0. + 0.*I, 0. + 0.*I, 0. + 0.*I}, {0. + 0.*I, 0. + 0.*I, 0. + 0.*I, 0. + 0.*I, 0. + 0.*I, 0. + 0.*I, 0. + 0.*I}, {0. + 0.*I, 0. + 0.*I, 0. + 0.*I, 0. + 0.*I, 0. + 0.*I, 0. + 0.*I, 0. + 0.*I}, {0.…
0.002002002002002002	{{0.9988529671732717 + 3.724994299484515*^-21*I, 0.000756040822477677 - 0.03293245820824148*I, 0.00024211904297492375 + 0.002062651833332693*I, 7.229054976335419*^-6 - 0.0022185400106226054*I, 0.000019654934084731565 + 0.0025198003821628257*I, 0.0002732031353917844 - 0.005137656238796487*I, 0.0000586561319934678 - 0.0037169064212184185*I}, {0.0007560408224776769 + 0.03293245820824148*I, 0.0010908…
0.004004004004004004	{{0.9954299013728652 + 2.2224457989359457*^-20*I, 0.0030270683972750353 - 0.06541665427567991*I, 0.0009594429381097651 + 0.004081873227390681*I, 0.00003040152622968173 - 0.004424871812650936*I, 0.00007502748254182212 + 0.005028428170599463*I, 0.0010866799072241156 - 0.010164357819477728*I, 0.00023519416851358214 - 0.007379300236581468*I}, {0.0030270683972750344 + 0.06541665427567991*I, 0.00434568…
0.006006006006006007	{{0.9897711302696132 - 4.569649516535154*^-20*I, 0.006804855995642271 - 0.09720282222331565*I, 0.002133045699736711 + 0.006028677982385105*I, 0.00007179804267759324 - 0.006619638589803447*I, 0.00015857277156784038 + 0.0075293868424751356*I, 0.002423271060942932 - 0.015001203634890528*I, 0.0005287929638656155 - 0.010955400942738173*I}, {0.006804855995642266 + 0.09720282222331565*I, 0.0097242984003…
0.008008008008008008	{{0.9819344516318824 - 5.916392558128887*^-20*I, 0.012064737946437254 - 0.12804863261658866*I, 0.003737291829400236 + 0.007877440410938671*I, 0.00013382865133620582 - 0.008802836032662267*I, 0.00025992015455564326 + 0.010025408577483729*I, 0.004255429125162868 - 0.019573198435598738*I, 0.0009364031615495661 - 0.014414860596843868*I}, {0.012064737946437254 + 0.12804863261658866*I, 0.01716876633663…
0.01001001001001001	{{0.9719945037025512 - 4.621386757714702*^-20*I, 0.018766260161027698 - 0.15772005749176893*I, 0.005740383420022095 + 0.009605998830685924*I, 0.0002190437348486234 - 0.01097375442251225*I, 0.0003661408242007667 + 0.012518312961214428*I, 0.0065459533314148445 - 0.02380975956347853*I, 0.0014528915895180793 - 0.01772892136806572*I}, {0.018766260161027698 + 0.15772005749176893*I, 0.02660409144060244 …
0.012012012012012014	{{0.9600419370630396 - 1.4893201643050195*^-19*I, 0.026854097843946195 - 0.18599480323303094*I, 0.00810525242358461 + 0.011196414822090432*I, 0.00033018413812391966 - 0.013130674957227233*I, 0.0004620560216333046 + 0.015008498419398508*I, 0.009248901109134193 - 0.0276467430710721*I, 0.0020711914489048265 - 0.020871027419386803*I}, {0.026854097843946195 + 0.18599480323303094*I, 0.03793913283343156…
0.014014014014014014	{{0.9461825946702189 - 2.7365812004173955*^-19*I, 0.036258910224711074 - 0.21266413663956263*I, 0.010790304471465947 + 0.012635271632958994*I, 0.00047020033835299074 - 0.015270741573820037*I, 0.0005305642424216525 + 0.01749468146024202*I, 0.012310505794872351 - 0.031027473301342253*I, 0.002782473566777249 - 0.023817144603147773*I}, {0.036258910224711074 + 0.21266413663956263*I, 0.0510675171245974…
0.016016016016016016	{{0.9305365840937855 + 2.889127862076442*^-19*I, 0.046898254171038045 - 0.23753384816081713*I, 0.013750123930581884 + 0.013913658628684135*I, 0.000642243751259256 - 0.0173899596913916*I, 0.0005530097612140545 + 0.019973803499698316*I, 0.01567018253173459 - 0.03390315960684533*I, 0.0035763466846773363 - 0.026545908328860748*I}, {0.046898254171038045 + 0.2375338481608171*I, 0.06586865940666625 - 1.…
0.018018018018018018	{{0.9132366012568194 + 5.772195310603959*^-19*I, 0.058678315331347444 - 0.26042787276015555*I, 0.01693694582482001 + 0.01502772257989932*I, 0.0008496959695015583 - 0.019482964137845126*I, 0.0005098339733449001 + 0.022440541450129595*I, 0.019262360563708416 - 0.03623488034304709*I, 0.0044411992684585235 - 0.029039245441798336*I}, {0.058678315331347444 + 0.26042787276015555*I, 0.08220961467521377 +…
0.02002002002002002	{{0.8944272115261764 + 5.2335046158151*^-19*I, 0.07149456580297718 - 0.28118809822889873*I, 0.02030106386868035 + 0.015978345778259396*I, 0.0010961325374103572 - 0.02154314724019861*I, 0.0003808473188302178 + 0.024887418815559274*I, 0.023017208408323442 - 0.03799324823899076*I, 0.005364354231451719 - 0.031282301740205964*I}, {0.07149456580297718 + 0.2811880982288988*I, 0.09994585497951589 + 1.316…
0.022022022022022022	{{0.8742634872432248 - 4.250033826486173*^-19*I, 0.08523306949237827 - 0.29967545975950616*I, 0.023791722640908314 + 0.01677098597650844*I, 0.0013852855435308696 - 0.023562725293885787*I, 0.00014571101422649924 + 0.02730477719484361*I, 0.026861974603713513 - 0.03915871664009133*I, 0.0063323360998171 - 0.033263574571292226*I}, {0.08523306949237827 + 0.29967545975950616*I, 0.11892273795052333 + 3.9…
0.024024024024024027	{{0.8529085342392905 - 1.030317592454064*^-18*I, 0.0997729216404292 - 0.3157729847498308*I, 0.02735896504141454 + 0.01741575589986273*I, 0.001721019506498964 - 0.02553269721977874*I, -0.00021513148456843065 + 0.029680485464892263*I, 0.03072357138406876 - 0.03972293345514507*I, 0.007331376762014954 - 0.034975379289392906*I}, {0.0997729216404292 + 0.3157729847498308*I, 0.13897820814075582 + 1.29384…
0.026026026026026026	{{0.8305325613855405 - 8.739555413701715*^-19*I, 0.11498706474690919 - 0.3293852507620223*I, 0.03095400544408046 + 0.01792688275851947*I, 0.0021072596575290614 - 0.027443073447790334*I, -0.0007201726097503398 + 0.03200018887464029*I, 0.03452935707219715 - 0.039688019783278815*I, 0.008347583743811223 - 0.03641367469777804*I}, {0.11498706474690919 + 0.32938525076202224*I, 0.15994376807249486 + 7.84…
0.028028028028028028	{{0.807313051508173 - 3.2124918775181807*^-19*I, 0.1307420489948492 - 0.34043719839531655*I, 0.03452880413004665 + 0.018322379976204256*I, 0.0025479465009356616 - 0.029283023931518253*I, -0.0013870180218518559 + 0.034247567292165264*I, 0.03820669989007844 - 0.03906572144895174*I, 0.009366858144304506 - 0.03757781238853704*I}, {0.1307420489948492 + 0.34043719839531655*I, 0.1816442347321035 + 9.515…
0.03003003003003003	{{0.7834302655703013 + 4.1364208742676607*^-19*I, 0.14690229282315956 - 0.34887694231995425*I, 0.038038797475258894 + 0.018623301482055887*I, 0.0030468842600925965 - 0.03104118839138274*I, -0.0022308815147637764 + 0.03640440454699037*I, 0.04168721478332709 - 0.037877866432854214*I, 0.010375742757050688 - 0.03847080805344426*I}, {0.14690229282315959 + 0.34887694231995425*I, 0.2039025465719443 - 2.…
0.03203203203203203	{{0.7590660900015154 + 7.72222330476387*^-19*I, 0.16333116059347977 - 0.354676238168439*I, 0.04144355632111861 + 0.018853463873351486*I, 0.0036076932268370035 - 0.0327057926204936*I, -0.00326420492089113 + 0.03845065847003304*I, 0.04490783018886491 - 0.036156299156385394*I, 0.011361638321092566 - 0.039099359281996926*I}, {0.16333116059347977 + 0.354676238168439*I, 0.2265409910493128 - 3.129152958…
0.03403403403403404	{{0.7344030865025013 + 9.503694299942367*^-19*I, 0.1798916770712159 - 0.35782846527905204*I, 0.044706582668294206 + 0.01903844351197427*I, 0.004233656531782667 - 0.034265091338444645*I, -0.0044966364432843745 + 0.04036509932302136*I, 0.047811008188213336 - 0.03394098464616417*I, 0.012312859949603345 - 0.039473324271132024*I}, {0.1798916770712159 + 0.35782846527905204*I, 0.24938207280127644 - 3.33…
0.036036036036036036	{{0.7096262538607843 + 1.3699987361385755*^-18*I, 0.1964448664754449 - 0.3583477865568105*I, 0.047794140600100926 + 0.01920604578065719*I, 0.0049277876146999805 - 0.03570717056054938*I, -0.005935728091132087 + 0.042125232614767874*I, 0.05034288467272589 - 0.03128004478569998*I, 0.013218254795684205 - 0.03960566131712475*I}, {0.19644486647544493 + 0.3583477865568105*I, 0.2722465948187884 - 3.32396…
0.038038038038038034	{{0.6849167279990891 + 2.063299755275167*^-18*I, 0.2128554789114861 - 0.3562696575129156*I, 0.05067798395759568 + 0.01938427416526809*I, 0.005692474275226615 - 0.03702081478905306*I, -0.007585299368140375 + 0.043708182822805516*I, 0.05245816153532015 - 0.028227876478077223*I, 0.014068193467118344 - 0.03951205752772492*I}, {0.2128554789114861 + 0.3562696575129156*I, 0.2949601783130573 - 2.87673754…
0.04004004004004004	{{0.6604502237597406 + 2.8490467787904154*^-18*I, 0.22899338317058238 - 0.3516506050615516*I, 0.05333595316021744 + 0.019600696530136137*I, 0.0065293740017498434 - 0.03819578028821395*I, -0.009445050183822147 + 0.04509099550906667*I, 0.05412126900051516 - 0.024844413358827325*I, 0.014854808652952101 - 0.039210760972009026*I}, {0.22899338317058243 + 0.3516506050615516*I, 0.31735486305346733 - 2.30…
0.04204204204204204	{{0.6363968637714059 + 2.895686704735629*^-18*I, 0.244733663155516 - 0.34456747676002164*I, 0.05575172152273081 + 0.019882218118305244*I, 0.007439371620502404 - 0.039222894504917796*I, -0.011510687879937408 + 0.046250840330297735*I, 0.055306136934201694 - 0.021194524777009595*I, 0.015571948289577016 - 0.03872239819247901*I}, {0.244733663155516 + 0.34456747676002164*I, 0.3392692128474469 - 2.04348…
0.044044044044044044	{{0.6129221915148283 + 1.808424582140047*^-18*I, 0.2599554275031837 - 0.3351138938414584*I, 0.05791281295247771 + 0.020254688212836304*I, 0.008422492280595892 - 0.04009423239557269*I, -0.013775020831309381 + 0.04716567259408359*I, 0.05599366748103825 - 0.017345858710319108*I, 0.01621465826717622 - 0.03806925267945993*I}, {0.2599554275031837 + 0.3351138938414584*I, 0.3605469256943271 - 1.668742621…
0.04604604604604604	{{0.5901859510001515 + 2.316277241714985*^-18*I, 0.2745430297756181 - 0.3234017847506047*I, 0.05981166905269572 + 0.020743066521637318*I, 0.00947793605324861 - 0.04080301668665121*I, -0.016227445954267374 + 0.04781398671035024*I, 0.0561731201924125 - 0.013369717977085034*I, 0.01677946072486045 - 0.0372755425265884*I}, {0.2745430297756182 + 0.3234017847506047*I, 0.38103820589116066 - 1.89023662651…
0.048048048048048055	{{0.5683370500178635 + 4.4661015608688816*^-18*I, 0.2883903292563846 - 0.30955765493251675*I, 0.0614460887750424 + 0.02136896484082409*I, 0.010603644060977812 - 0.04134466655960343*I, -0.018853583509323785 + 0.04817643811330383*I, 0.05584403801790996 - 0.009336694915487328*I, 0.017264743718605285 - 0.036366211377879994*I}, {0.28839032925638464 + 0.30955765493251675*I, 0.4006045958749877 - 2.53827…
0.05005005005005005	{{0.547513246926824 + 5.128237150420457*^-18*I, 0.30140093888781827 - 0.2937221349582926*I, 0.06281916246598192 + 0.02215044050144062*I, 0.011796261274127374 - 0.041716886963183264*I, -0.02163530166334797 + 0.04823599720009044*I, 0.055016266983627944 - 0.0053162378257041246*I, 0.01767076506766399 - 0.03536680312614726*I}, {0.3014009388878184 + 0.2937221349582926*I, 0.41911925643955145 - 2.3069123…
0.05205205205205205	{{0.5278413693142977 + 4.231566887765425*^-18*I, 0.3134878978552025 - 0.27604830983149076*I, 0.06393835695656062 + 0.023102039612253048*I, 0.013051140258558663 - 0.04191962054420234*I, -0.02455132869732607 + 0.04797818621742259*I, 0.053708651119939534 - 0.0013758319776042889*I, 0.017999382173251737 - 0.03430314020442101*I}, {0.3134878978552024 + 0.27604830983149076*I, 0.4364665486789855 - 1.47230…
0.05405405405405405	{{0.5094397142861785 + 4.871345940446607*^-18*I, 0.3245714837627914 - 0.25670146319306664*I, 0.06481434206140403 + 0.024235962904028286*I, 0.01436255225649476 - 0.041954506872042906*I, -0.027578096161919505 + 0.04739060933746662*I, 0.051946744065314535 + 0.002417958477663037*I, 0.018253584195662413 - 0.03320149948685001*I}, {0.3245714837627913 + 0.25670146319306664*I, 0.45253950696094625 - 1.5468…
0.056056056056056056	{{0.4924147907963748 + 2.857258915456244*^-18*I, 0.33458201427273593 - 0.23585724012699025*I, 0.0654616546806247 + 0.025560809287362197*I, 0.0157235098806391 - 0.041825378198849565*I, -0.030689380707171948 + 0.04646372127189853*I, 0.04976430579953848 + 0.0060015998532679474*I, 0.018437804943317083 - 0.032088019962363545*I}, {0.3345820142727359 + 0.23585724012699028*I, 0.4672430488427622 - 5.62230…
0.05805805805805806	{{0.47685890270544806 - 2.200940147388163*^-18*I, 0.343461641828806 - 0.21369664141848543*I, 0.06589736581091249 + 0.02708039252149351*I, 0.0171255658698308 - 0.04153869547630586*I, -0.03385720136301605 + 0.04519208161594325*I, 0.04720203070041544 + 0.00931831595718965*I, 0.018557657377983074 - 0.030987490720755337*I}, {0.3434616418288059 + 0.21369664141848552*I, 0.48049593319261974 + 1.935058545…
0.06006006006006006	{{0.46285013485077087 - 6.716951811305502*^-18*I, 0.3511643617453164 - 0.1904059657135611*I, 0.06614105862054344 + 0.02879373321934384*I, 0.01855881163554715 - 0.04110355092879823*I, -0.03705183411998749 + 0.04357436703892792*I, 0.04430752094065074 + 0.012318125739780875*I, 0.018619928083336342 - 0.029923338008617396*I}, {0.35116436174531623 + 0.19040596571356122*I, 0.4922307681644953 + 4.8046165…
0.06206206206206206	{{0.45045330007153384 - 8.08298650212631*^-18*I, 0.3576550547206419 - 0.1661754696119307*I, 0.0662139348714018 + 0.03069581302723076*I, 0.020012070723246508 - 0.04053124988206843*I, -0.04024258206120889 + 0.04161316951772406*I, 0.041133481615819305 + 0.01495764459817634*I, 0.01863221911048039 - 0.02891753239854013*I}, {0.35765505472064185 + 0.16617546961193075*I, 0.5023929124787426 + 7.0519018746…
0.06406406406406406	{{0.4397222628552404 - 1.0305364000219984*^-17*I, 0.36290750787625686 - 0.14120090036512994*I, 0.06613872824468851 + 0.03277895447071424*I, 0.021473205089666943 - 0.03983466765709896*I, -0.043397992825999696 + 0.039314082375407886*I, 0.0377367183864586 + 0.017197774988534364*I, 0.018602759350326896 - 0.02799119071808721*I}, {0.3629075078762568 + 0.14120090036513*I, 0.510938274639797 + 9.112767239…
0.06606606606606608	{{0.430697193042781 - 1.3482253135458712*^-17*I, 0.36690661862535423 - 0.11567990423205081*I, 0.06593945234892155 + 0.03503157440511175*I, 0.02292896709317887 - 0.03902870975550183*I, -0.04648608703900402 + 0.036686645088395496*I, 0.03417828487202278 + 0.019006563433637724*I, 0.018540448958647513 - 0.02716368950807909*I}, {0.36690661862535423 + 0.11567990423205082*I, 0.5178358373468835 + 1.029492…
0.06806806806806807	{{0.4234041463646959 - 1.686537841603166*^-17*I, 0.36964836384325317 - 0.08980668894897993*I, 0.06563939235042936 + 0.03743852197309715*I, 0.024365188032683352 - 0.03812995593927709*I, -0.04947601631948153 + 0.03374481998505392*I, 0.03052016719125929 + 0.02036128942196975*I, 0.01845420253900254 - 0.026451743230736142*I}, {0.3696483638432531 + 0.08980668894897993*I, 0.523067581884416 + 1.073264415…
0.07007007007007007	{{0.41785507048410087 - 1.8919507443412928*^-17*I, 0.3711397915975346 - 0.06377198702725721*I, 0.06526108766272165 + 0.03998108650888353*I, 0.025766780613088833 - 0.037156655067650604*I, -0.05233807774611191 + 0.030506992931806122*I, 0.026825252807321242 + 0.021248473891207362*I, 0.018352942951149587 - 0.02586939904561937*I}, {0.3711397915975345 + 0.06377198702725718*I, 0.5266284783928312 + 1.141…
0.07207207207207207	{{0.4140487335763571 - 2.0414665694854064*^-17*I, 0.37139816224552813 - 0.037762754305695125*I, 0.06482617649857628 + 0.0426377246731251*I, 0.027117980514570462 - 0.03612831968396636*I, -0.05504401052882679 + 0.026995513425297733*I, 0.02315647024470962 + 0.02166298474963043*I, 0.01824545332948958 - 0.025428201358159895*I}, {0.3713981622455281 + 0.03776275430569516*I, 0.5285255830617004 + 1.320301…
0.07407407407407408	{{0.41197299490693035 - 2.4397186288933396*^-17*I, 0.37044905934476746 - 0.01196419991455594*I, 0.06435601192452406 + 0.045385443125120495*I, 0.02840276080858997 - 0.035065044386127384*I, -0.057566822204823634 + 0.0232354818785135*I, 0.019576548021647794 + 0.021605093599140906*I, 0.018140375249506017 - 0.025138002347798317*I}, {0.3704490593447674 + 0.011964199914555988*I, 0.5287760618676164 + 1.5…
0.07607607607607607	{{0.4116029277529989 - 2.676329482406625*^-17*I, 0.3683278561523659 + 0.013443261506650914*I, 0.06387104061181134 + 0.048198723946983726*I, 0.02960463612117805 - 0.033987946205379684*I, -0.05988113221691768 + 0.01925562902847315*I, 0.01614774531210178 + 0.02108303196032074*I, 0.018046150777324955 - 0.025006181188151934*I}, {0.3683278561523659 - 0.013443261506650817*I, 0.5274088094165469 + 1.69439…
0.07807807807807808	{{0.41290229077599905 - 2.6141755880616888*^-17*I, 0.36507800655201955 + 0.03828912137855969*I, 0.06338911129043728 + 0.05105126443356206*I, 0.03070737542838465 - 0.03291802123216111*I, -0.06196500443995616 + 0.015087637218928755*I, 0.012927634927356959 + 0.020112693130476627*I, 0.01797025455755531 - 0.025037274660839406*I}, {0.3650780065520195 - 0.03828912137855954*I, 0.5244626893210168 + 1.8735…
0.08008008008008008	{{0.4158236147768677 - 2.4315583412838446*^-17*I, 0.36075095799531237 + 0.06241289570803209*I, 0.06292543101505613 + 0.05391605682904665*I, 0.03169503090043732 - 0.031876096888549525*I, -0.06380000212785505 + 0.010766098857717312*I, 0.009968966067256738 + 0.01871757111695542*I, 0.017919169265252607 - 0.025232979994967968*I}, {0.3607509579953123 - 0.062412895708031824*I, 0.5199864431667718 + 1.986…
0.08208208208208208	{{0.42030881052284497 - 2.4549169140459775*^-17*I, 0.3554056225412145 + 0.08566397758683836*I, 0.062492768647486784 + 0.05676572044242025*I, 0.032552092050914444 - 0.030882638562731206*I, -0.06537113692038687 + 0.006328133494950408*I, 0.007319582642460092 + 0.01692798447782981*I, 0.017898396702558366 - 0.02559235500724933*I}, {0.3554056225412145 - 0.0856639775868383*I, 0.5140381757976451 + 1.9693…
0.08408408408408408	{{0.42629082311530603 - 2.354119788481937*^-17*I, 0.3491071077510933 + 0.10789903918136093*I, 0.06210281680701067 + 0.05957303807860945*I, 0.033263755026512375 - 0.029957496738144646*I, -0.06666598318226523 + 0.001812278576889037*I, 0.0050237441145231905 + 0.0147783818552507*I, 0.017912788019108266 - 0.026112688924722145*I}, {0.3491071077510933 - 0.10789903918136087*I, 0.5066841428658325 + 1.8499…
0.08608608608608607	{{0.4336926143717742 - 1.973769177966774*^-17*I, 0.34192745883220876 + 0.12898442738983365*I, 0.06176520613650997 + 0.062310480084274526*I, 0.03381576125536017 - 0.029120104458923598*I, -0.06767528253070798 - 0.0027408147586578894*I, 0.0031211684051445105 + 0.012309264049628406*I, 0.01796632451326939 - 0.026788872936019725*I}, {0.34192745883220876 - 0.12898442738983362*I, 0.4979994664237098 + 1.6…
0.08808808808808809	{{0.4424301036996676 - 1.3756980850129347*^-17*I, 0.3339427734534743 + 0.14879986237760548*I, 0.061486970772726954 + 0.06495234924344581*I, 0.034195409099261616 - 0.028388093702524923*I, -0.06839404584681244 - 0.007290107540434899*I, 0.0016438348407136413 + 0.009564635869551181*I, 0.01806163521148944 - 0.027613731160624377*I}, {0.33394277345347434 - 0.14879986237760548*I, 0.4880652933403492 + 1.3…
0.0900900900900901	{{0.45241239860010923 - 8.061214462524591*^-18*I, 0.32523298871876355 + 0.16723854770915286*I, 0.06127256731458216 + 0.06747492893937918*I, 0.03439162266993202 - 0.02777720419314567*I, -0.06882158618894778 - 0.011794313327022726*I, 0.0006158447962784554 + 0.006591756852718865*I, 0.01819998024498764 - 0.028578072384261514*I}, {0.3252329887187636 - 0.16723854770915292*I, 0.47696858661989544 + 1.126…
0.09209209209209208	{{0.46354209693280257 - 5.8509987671622215*^-18*I, 0.3158816470858216 + 0.18420687171372424*I, 0.061124098726500424 + 0.06985649081514358*I, 0.03439498381388443 - 0.027301278918895985*I, -0.06896133476789638 - 0.016212087735139782*I, 0.000053703854622976226 + 0.0034407401766467743*I, 0.01838132229756573 - 0.02967082757358189*I}, {0.31588164708582167 - 0.18420687171372419*I, 0.4648018990340859 + 9…
0.0940940940940941	{{0.4757161332287573 - 3.790864151099248*^-18*I, 0.30597541249147026 + 0.19962169410441105*I, 0.061042692132338434 + 0.07207674398571798*I, 0.034197622119519266 - 0.026972625492817977*I, -0.06881952056282324 - 0.020502587128802523*I, -0.00003123144660790094 + 0.00016304995862163971*I, 0.01860485348771749 - 0.03087971729559755*I}, {0.3059754124914703 - 0.19962169410441102*I, 0.45166291565085603 + …
0.09609609609609611	{{0.4888255617309087 + 1.4321304515866833*^-20*I, 0.29560410349359423 + 0.2134124019765398*I, 0.061027537083325964 + 0.07411715887468204*I, 0.03379327909380196 - 0.026801796486399652*I, -0.0684059830009683 - 0.02462521044729991*I, 0.0003656613786163428 - 0.0031876119648771625*I, 0.018868664003904623 - 0.032190846531364094*I}, {0.2956041034935943 - 0.21341240197653977*I, 0.4376544241710801 + 5.329…
0.0980980980980981	{{0.5027589804573473 + 5.200719559771184*^-18*I, 0.2848576279103949 + 0.2255223601043419*I, 0.061076434811137975 + 0.07596233315799313*I, 0.03317809336820904 - 0.026796696379861686*I, -0.06773406883097181 - 0.028541594845324873*I, 0.00124140473572787 - 0.006558682602857814*I, 0.019169743911718377 - 0.03358951074996888*I}, {0.28485762791039493 - 0.2255223601043419*I, 0.4228812806043475 + 1.4109553…
0.1001001001001001	{{0.5174028624535156 + 9.658350374719913*^-18*I, 0.2738257030660606 + 0.2359088502831505*I, 0.06118593476745695 + 0.07760007353314244*I, 0.032350660394398725 - 0.02696252844353093*I, -0.06682054107998954 - 0.03221581619523154*I, 0.0025855031352070173 - 0.009899115732202993*I, 0.019504016415020434 - 0.035060305501852074*I}, {0.2738257030660607 - 0.23590885028315053*I, 0.4074501354966021 - 2.504689…
0.1021021021021021	{{0.5326417615883708 + 1.1459661196443327*^-17*I, 0.26259774843408656 + 0.24454255418398152*I, 0.06135154651970499 + 0.07902116872216043*I, 0.03131194479969566 - 0.027301943942102676*I, -0.0656852637258515 - 0.03561444794349074*I, 0.0043805433459971335 - 0.013159550918396427*I, 0.0198664598217757 - 0.036587240790082194*I}, {0.2625977484340866 - 0.2445425541839815*I, 0.39146928997950675 - 4.999049…
0.1041041041041041	{{0.5483580262490314 + 1.2788809832909878*^-17*I, 0.25126337442553237 + 0.2514056305007161*I, 0.06156820328732383 + 0.08021835148846287*I, 0.03006480150900551 - 0.027815727221113758*I, -0.06435029429934634 - 0.03870619605414121*I, 0.00660420505674272 - 0.01629190063273683*I, 0.020251467106250212 - 0.0381538627370744*I}, {0.2512633744255324 - 0.2514056305007161*I, 0.3750490571989321 - 7.5414968060…
0.1061061061061061	{{0.5644331349338072 + 1.262102405845098*^-17*I, 0.2399111094202904 + 0.25649317441732417*I, 0.0618300447481148 + 0.08118717950251689*I, 0.02861436845006845 - 0.02850224130577595*I, -0.06284029172385039 - 0.04146262218726944*I, 0.009228019274189331 - 0.019250429456360827*I, 0.020652660341109245 - 0.039743408553087944*I}, {0.23991110942029045 - 0.25649317441732417*I, 0.3583004735152986 - 9.2240993…
0.1081081081081081	{{0.5807503618699299 + 1.1341209709195064*^-17*I, 0.22862625402438638 + 0.25981261439289*I, 0.06213127438535809 + 0.08192614368043719*I, 0.02696822967067329 - 0.02935736968625815*I, -0.06118153774171739 - 0.043859444522092145*I, 0.012218610352215633 - 0.021994129191019392*I, 0.021063241404889216 - 0.041339590679758474*I}, {0.22862625402438644 - 0.25981261439289*I, 0.34133302225816853 - 1.00683831…
0.1101101101101101	{{0.5971948779953341 + 1.1112900358314777*^-17*I, 0.21749080739257326 + 0.26138362831628775*I, 0.062466210517935196 + 0.08243664183647394*I, 0.02513640838881048 - 0.030374534071334027*I, -0.05940186890674278 - 0.04587658138297602*I, 0.015537808199572269 - 0.02448680651394684*I, 0.02147601748849329 - 0.04292663334317767*I}, {0.21749080739257332 - 0.26138362831628775*I, 0.32425455151798127 - 1.1293…
0.11211211211211211	{{0.6136538379599822 + 1.099340473597493*^-17*I, 0.20658358710701535 + 0.2612370327193448*I, 0.06282936192999022 + 0.08272233801598518*I, 0.023130974129149842 - 0.03154516101825043*I, -0.057530124059694224 - 0.04749786017815202*I, 0.019143858092314784 - 0.026696677309828692*I, 0.021883601160127452 - 0.04448931671995455*I}, {0.2065835871070154 - 0.2612370327193448*I, 0.30717118953254713 - 1.202417…
0.11411411411411411	{{0.6300153949043843 + 1.1526134286375741*^-17*I, 0.1959810669130227 + 0.25941476803722036*I, 0.06321508937044172 + 0.08278901928731917*I, 0.020965892216080792 - 0.03285879201020093*I, -0.055596424629411126 - 0.048710439828260434*I, 0.022991160037676556 - 0.028595349050768763*I, 0.022278306672772072 - 0.046012677115437654*I}, {0.19598106691302275 - 0.25941476803722036*I, 0.290188174358219 - 1.263…
0.11611611611611612	{{0.6461716525768828 + 1.4529089241727546*^-17*I, 0.18575508674918023 + 0.255968979412806*I, 0.06361831887468639 + 0.08264457678594261*I, 0.018657001533038585 - 0.03430317199795383*I, -0.05363106150389166 - 0.04950597024253734*I, 0.0270317941516316 - 0.03015997566997835*I, 0.022652529719292276 - 0.047482781260678494*I}, {0.1857550867491803 - 0.255968979412806*I, 0.2734072590415997 - 1.46040006514…
0.11811811811811813	{{0.6620197856714222 + 1.8897768215635595*^-17*I, 0.17597208123755 + 0.2509610783133616*I, 0.06403487076376681 + 0.08229864040010783*I, 0.016221802903071684 - 0.03586453495382573*I, -0.0516637744211636 - 0.049880878479795575*I, 0.031216757050559783 - 0.03137385913774551*I, 0.022999002384619893 - 0.04888704347411289*I}, {0.17597208123755007 - 0.2509610783133616*I, 0.2569257307512268 - 1.7675436854…
0.12012012012012012	{{0.6774620665127169 + 2.127545803851159*^-17*I, 0.16669308241432138 + 0.2444616190553557*I, 0.06446144829285294 + 0.08176252261423035*I, 0.013679410151378956 - 0.037527652248983454*I, -0.04972370228663221 - 0.049836325245398105*I, 0.03549607416232971 - 0.03222638721893704*I, 0.02331080876474809 - 0.050214224784598936*I}, {0.16669308241432143 - 0.2444616190553557*I, 0.24083637961856216 - 2.017225…
0.1221221221221221	{{0.6924053424611879 + 2.420880990775454*^-17*I, 0.15797440244650038 + 0.23654914661020912*I, 0.06489524209125522 + 0.08104861424300606*I, 0.011049976412159029 - 0.03927635688890687*I, -0.04783916849636997 - 0.04937732950266569*I, 0.039819589794803115 - 0.0327116298767126*I, 0.023581436097872728 - 0.051454178104857064*I}, {0.1579744024465004 - 0.23654914661020912*I, 0.2252278508554068 - 2.3023840…
0.12412412412412412	{{0.7067605874378848 + 2.6075572482340164*^-17*I, 0.14986783850575042 + 0.22731108544196327*I, 0.06533386318830686 + 0.08017086389770052*I, 0.00835501813117823 - 0.04109317448177141*I, -0.04603821256567314 - 0.04851287327365671*I, 0.04413590625991537 - 0.03282844683702426*I, 0.02380458937839031 - 0.052597739702338865*I}, {0.14986783850575044 - 0.22731108544196327*I, 0.21018506786494717 - 2.453593…
0.12612612612612611	{{0.7204456453885589 + 2.542988753123266*^-17*I, 0.14241895368091934 + 0.21684077695322934*I, 0.06577580163563579 + 0.07914376296640022*I, 0.005616571758994391 - 0.0429602353443716*I, -0.04434682134890402 - 0.04725607905206406*I, 0.048395595781415585 - 0.03258116208409301*I, 0.023974777708778802 - 0.05363734376941356*I}, {0.14241895368091934 - 0.21684077695322931*I, 0.1957867158241106 - 2.3710349…
0.12812812812812813	{{0.7333856099271024 + 2.3534646888580862*^-17*I, 0.13566689035532492 + 0.2052368186870589*I, 0.06622045045123359 + 0.07798207788247746*I, 0.0028569686283842124 - 0.04485950744740741*I, -0.04278859406707245 - 0.04562411687961449*I, 0.05255186735459404 - 0.03197947792203642*I, 0.024087423599519948 - 0.054567090796698664*I}, {0.1356668903553249 - 0.20523681868705884*I, 0.1821048764232749 - 2.168871…
0.13013013013013014	{{0.7455128056707244 + 2.3850252510701773*^-17*I, 0.12964440806538088 + 0.19260296205827565*I, 0.0666680722629648 + 0.0767008235846055*I, 0.0000987928737322015 - 0.04677282868088832*I, -0.041384735525143455 - 0.04363813387818538*I, 0.056560606608885455 - 0.031038369254301916*I, 0.02413886145069952 - 0.055382727281630434*I}, {0.1296444080653809 - 0.19260296205827562*I, 0.16920503367460168 - 2.1338…
0.13213213213213215	{{0.7567658431310386 + 2.4110921628443825*^-17*I, 0.12437887581744758 + 0.17904726554760458*I, 0.06711917128827703 + 0.07531512463482498*I, -0.002635554742417975 - 0.04868216995362922*I, -0.040154396364826095 - 0.04132212669951657*I, 0.06038017776722339 - 0.029776296129179144*I, 0.024126165125624596 - 0.05608118193302604*I}, {0.1243788758174476 - 0.17904726554760456*I, 0.1571467656917229 - 2.0920…
0.13413413413413414	{{0.7670895698192113 + 2.4771531762912983*^-17*I, 0.11989209104196946 + 0.16468311015720483*I, 0.06757474884661138 + 0.07384060898571626*I, -0.00532340730529157 - 0.05056924558461269*I, -0.03911494426767576 - 0.0387034857340464*I, 0.0639706964009002 - 0.02821602623021852*I, 0.02404708059214246 - 0.05666067260831258*I}, {0.11989209104196948 - 0.16468311015720483*I, 0.14598388786060693 - 2.10171512…
0.13613613613613615	{{0.7764367744622847 + 2.691081440725016*^-17*I, 0.11619959256490556 + 0.1496255286677447*I, 0.06803619571302008 + 0.07229233559364408*I, -0.007943011854304467 - 0.05241660482410647*I, -0.03828063009264455 - 0.03581210629214666*I, 0.06729684356335362 - 0.02638362906827951*I, 0.02390041086159034 - 0.057120858247213496*I}, {0.11619959256490557 - 0.14962552866774473*I, 0.13576273998635763 - 2.259824…
0.13813813813813813	{{0.7847683233188354 + 2.993031096785844*^-17*I, 0.11331071463901575 + 0.13399040159969505*I, 0.06850515837588042 + 0.07068456625464045*I, -0.010473823677905586 - 0.05420788093087079*I, -0.037662400298228295 - 0.03268002989164176*I, 0.07032835272147599 - 0.024307975189987327*I, 0.023686058167564035 - 0.05746278462847989*I}, {0.11331071463901578 - 0.1339904015996951*I, 0.12652200238911193 - 2.5133…
0.14014014014014015	{{0.7920531402103177 + 3.165759939578249*^-17*I, 0.11122861604490569 + 0.11789439587508808*I, 0.06898352083797499 + 0.06903076413586927*I, -0.012896523795607214 - 0.05592780111350195*I, -0.037267908338309834 - 0.02934139836201689*I, 0.07304000489345412 - 0.02202067136702023*I, 0.02340501691487378 - 0.057688868770905975*I}, {0.11122861604490572 - 0.11789439587508808*I, 0.11829270849469446 - 2.6657…
0.14214214214214216	{{0.7982672534310322 + 3.230333447405701*^-17*I, 0.10995121313160934 + 0.10145429080394694*I, 0.06947296333661582 + 0.06734385287127194*I, -0.015193163934865674 - 0.057562154227551475*I, -0.037102170634806995 - 0.025831479300240445*I, 0.07541074806573253 - 0.019554628899891197*I, 0.023059083537965867 - 0.05780245056819436*I}, {0.10995121313160937 - 0.10145429080394694*I, 0.11109900967905123 - 2.6…
0.14414414414414414	{{0.8033936469585825 + 3.318469364653134*^-17*I, 0.10947088744606236 + 0.08478896583481642*I, 0.06997537529649502 + 0.06563660779843022*I, -0.017346475135930094 - 0.059097261286813293*I, -0.037167813389953036 - 0.02218770465104067*I, 0.07742285823048858 - 0.016945515843972775*I, 0.022650842271818978 - 0.05780802055729937*I}, {0.10947088744606237 - 0.08478896583481643*I, 0.10495847495182953 - 2.70…
0.14614614614614613	{{0.8074229656243229 + 3.455163234007416*^-17*I, 0.10977473782520449 + 0.06801514715427302*I, 0.0704923911248148 + 0.06392082868509623*I, -0.01934111841216383 - 0.06052099813334619*I, -0.037464403378823695 - 0.018447907328268*I, 0.07906382947712055 - 0.01422948460799946*I, 0.02218376635101756 - 0.05771095666508865*I}, {0.1097747378252045 - 0.06801514715427305*I, 0.09988121592529633 - 2.7795753182…
0.14814814814814817	{{0.8103534446756849 + 3.627562478014*^-17*I, 0.11084489020799387 + 0.05124615864904121*I, 0.0710251404418891 + 0.062207189140451334*I, -0.021164053439102735 - 0.06182305624832216*I, -0.03798844166382039 - 0.014649609502690447*I, 0.08032664204643869 - 0.011442197892881922*I, 0.021662170425755578 - 0.05751733621258955*I}, {0.11084489020799389 - 0.05124615864904125*I, 0.0958698595067658 - 2.9005919…
0.15015015015015015	{{0.8121909097761774 + 3.784966399076911*^-17*I, 0.1126584976354069 + 0.0345919219059949*I, 0.07157424808114345 + 0.060505236615106345*I, -0.02280453855445503 - 0.06299494275202634*I, -0.03873336359467019 - 0.010830022601993956*I, 0.08120976233066508 - 0.008618828691707277*I, 0.021091210561836576 - 0.05723393591498913*I}, {0.11265849763540693 - 0.034591921905994985*I, 0.09291954789859955 - 3.0173…
0.15215215215215214	{{0.8129483034551961 + 3.92770656138586*^-17*I, 0.11518816411377401 + 0.018158688695864282*I, 0.07213977802093373 + 0.05882358831411899*I, -0.024254057876468522 - 0.06402986465603301*I, -0.03968992222615803 - 0.007025715215799127*I, 0.08171654288046273 - 0.005793640512378116*I, 0.020476727782542413 - 0.05686806314120038*I}, {0.11518816411377403 - 0.018158688695864258*I, 0.09101837326297536 - 3.11…
0.15415415415415415	{{0.8126445397318101 + 4.1294208304068235*^-17*I, 0.11840258627579392 + 0.002050341635458145*I, 0.07272140918785534 + 0.057170650665612895*I, -0.025505602496901703 - 0.06492205214592826*I, -0.04084718029812921 - 0.003272818401746349*I, 0.08185328828488898 - 0.0030003148376306693*I, 0.019824919807082047 - 0.05642738861711743*I}, {0.11840258627579392 - 0.0020503416354581347*I, 0.09014855155482537 -…
0.15615615615615616	{{0.8113055894532982 + 4.2086314313417014*^-17*I, 0.12226580062618563 - 0.013632257154954551*I, 0.07331852691368652 + 0.055553950379453314*I, -0.026554085721537342 - 0.06566724539346112*I, -0.042191556156762566 + 0.0003926994219972564*I, 0.08163096106462692 - 0.00027235255206300383*I, 0.019142693095352173 - 0.05592025455000242*I}, {0.12226580062618563 + 0.013632257154954551*I, 0.09028540202753106…
0.15815815815815815	{{0.8089632094460072 + 4.0943489787818276*^-17*I, 0.12673887521455834 - 0.028794897415422266*I, 0.07392971317283704 + 0.05398025380285336*I, -0.027396891908603005 - 0.06626295415353083*I, -0.04370773454658597 + 0.003937323605466912*I, 0.08106430498054364 + 0.0023598604789738034*I, 0.018437184718465404 - 0.0553549116881063*I}, {0.12673887521455834 + 0.028794897415422252*I, 0.09139836612197098 - 3.…
0.16016016016016016	{{0.8056548543305578 + 3.847626097073782*^-17*I, 0.13178000472767612 - 0.04335015467282395*I, 0.07455272488719217 + 0.05245559199339591*I, -0.02803388494318815 - 0.06670845286410335*I, -0.04537873477733649 + 0.0073300964236751864*I, 0.08017175438599251 + 0.004869185433650456*I, 0.017715731402510284 - 0.0547394785303903*I}, {0.1317800047276761 + 0.04335015467282391*I, 0.09345108385381609 - 3.05563…
0.16216216216216217	{{0.8014236765218449 + 3.6615574203194014*^-17*I, 0.1373445104894574 - 0.05721739024086783*I, 0.07518449392611254 + 0.050985260719033726*I, -0.02846740823724409 - 0.06700478064621139*I, -0.04718591072396032 + 0.010542617076611714*I, 0.07897543422681325 + 0.007231730533659246*I, 0.016985869528551335 - 0.05408194132652599*I}, {0.1373445104894574 + 0.057217390240867805*I, 0.09640139381352972 - 2.907…
0.16416416416416416	{{0.7963177928013039 + 3.700279526954122*^-17*I, 0.1433853161491978 - 0.07032244659206358*I, 0.0758213588357518 + 0.049574100167640356*I, -0.0287018521074668 - 0.06715438789049558*I, -0.0491094944838284 + 0.013548956003433865*I, 0.07750013347295015 + 0.009426595416809052*I, 0.01625515840980576 - 0.05339008957261758*I}, {0.1433853161491978 + 0.07032244659206362*I, 0.10020212004012202 - 2.950156990…
0.16616616616616614	{{0.7903897823320708 + 3.7278590959441895*^-17*I, 0.14985294323100296 - 0.08259583686362468*I, 0.07645954978209168 + 0.04822681721384134*I, -0.028742876982023765 - 0.06716057148369878*I, -0.05112897193810117 + 0.01632467374070909*I, 0.07577227745172842 + 0.011434431172671415*I, 0.015531127801133257 - 0.05267171598803708*I}, {0.14985294323100293 + 0.0825958368636247*I, 0.10480173524820535 - 3.0347…
0.16816816816816815	{{0.7836972187375049 + 3.6452921931040744*^-17*I, 0.1566955594701604 - 0.0939749804629087*I, 0.07709468050695836 + 0.04694742803501864*I, -0.028598321922648662 - 0.06702818935684096*I, -0.053222532240600015 + 0.018847883609830293*I, 0.07382133687348641 + 0.013238964449086142*I, 0.014821394199884305 - 0.05193444168307539*I}, {0.15669555947016037 + 0.09397498046290875*I, 0.11014365815489294 - 3.064…
0.17017017017017017	{{0.7763005760140085 + 3.454509468566969*^-17*I, 0.16386079921262042 - 0.1044056328870148*I, 0.07772197913323597 + 0.04573976754345065*I, -0.02827765416263594 - 0.06676314272382594*I, -0.05536853408657327 + 0.021100246080187235*I, 0.07167749976843023 + 0.014827948820737017*I, 0.014133097596225408 - 0.05118522713246019*I}, {0.1638607992126204 + 0.10440563288701485*I, 0.11616833453894168 - 3.010955…
0.17217217217217215	{{0.7682631732296412 + 3.251874922431488*^-17*I, 0.1712958056479418 - 0.11384189423396818*I, 0.0783362996158463 + 0.04460750685159308*I, -0.027791945877985703 - 0.06637235606782806*I, -0.05754554579473226 + 0.02306697955036391*I, 0.06937160188786802 + 0.016193168973118222*I, 0.013472887214465174 - 0.050430362988295445*I}, {0.17129580564794178 + 0.11384189423396825*I, 0.12281329426082116 - 2.91224…
0.17417417417417416	{{0.7596511711870106 + 3.228075249005924*^-17*I, 0.17894723291479786 - 0.12224620794850051*I, 0.07893212294626356 + 0.04355415357928023*I, -0.02715387233595929 - 0.06586377588972926*I, -0.059732346971563384 + 0.024736859353683926*I, 0.06693512346798008 + 0.017330438626051207*I, 0.012846921086837925 - 0.049675470145709076*I}, {0.17894723291479786 + 0.12224620794850055*I, 0.13001315489892973 - 2.87…
0.17617617617617617	{{0.7505325463961074 + 3.4667184020086844*^-17*I, 0.18676175019508698 - 0.1295883159770083*I, 0.07950407683200907 + 0.042583112298707926*I, -0.026376952393409543 - 0.06524588336902352*I, -0.061908368558970486 + 0.026101471457209993*I, 0.06439918798632344 + 0.018238350521901946*I, 0.012260797792065344 - 0.04892565441626755*I}, {0.18676175019508698 + 0.12958831597700832*I, 0.1377007967569243 - 3.02…
0.1781781781781782	{{0.7409784907004137 + 3.631509256656969*^-17*I, 0.1946848519825744 - 0.13584437187805276*I, 0.08004671126852325 + 0.04169741983394216*I, -0.025475958615980066 - 0.06452804075803717*I, -0.06405277301887079 + 0.027154673678888585*I, 0.06179603675068045 + 0.01891783850449726*I, 0.011719898926834098 - 0.04818577875532103*I}, {0.1946848519825744 + 0.13584437187805282*I, 0.14580594728001373 - 3.180345…
0.1801801801801802	{{0.7310615515505821 + 3.500426989309371*^-17*I, 0.2026625428025707 - 0.14099859173610668*I, 0.08055457309223046 + 0.040899934602696406*I, -0.02446663142456587 - 0.06372022689725783*I, -0.06614552565449192 + 0.02789359281486838*I, 0.05915746145104692 + 0.01937320359597175*I, 0.011228975497410752 - 0.0474600392808575*I}, {0.20266254280257068 + 0.1409985917361067*I, 0.1542569834176275 - 3.121416691…
0.18218218218218218	{{0.7208540031590506 + 3.0644130355382244*^-17*I, 0.21064249578665656 - 0.1450432437908451*I, 0.08102264917138413 + 0.04019350415662075*I, -0.023364957931385565 - 0.0628325287391448*I, -0.06816825781810698 + 0.02831853894086374*I, 0.056513258146697415 + 0.01961165920436823*I, 0.010791888793446622 - 0.04675187699660283*I}, {0.2106424957866565 + 0.14504324379084513*I, 0.16298265169673942 - 2.817412…
0.18418418418418417	{{0.7104278465000418 + 2.527371090129582*^-17*I, 0.21857405267268304 - 0.14797864843714564*I, 0.08144636640606678 + 0.039580965181301796*I, -0.022187171939981317 - 0.06187514134812916*I, -0.07010426691103464 + 0.028433005412154697*I, 0.05389122726618523 + 0.01964333112363775*I, 0.01041161038797777 - 0.046063977792020774*I}, {0.21857405267268298 + 0.14797864843714567*I, 0.171912068221868 - 2.40714…
0.1861861861861862	{{0.6998548070119426 + 2.3046104156835194*^-17*I, 0.22640822485796547 - 0.14981317545924375*I, 0.08182159246563449 + 0.03906514299965086*I, -0.020949752632953643 - 0.06085836720610893*I, -0.07193851659606293 + 0.028243666879747005*I, 0.0513171727761323 + 0.019481254547415106*I, 0.010090222328755909 - 0.04539827295520914*I}, {0.22640822485796547 + 0.14981317545924377*I, 0.18097472117179134 - 2.201…
0.1881881881881882	{{0.6892056865957611 + 2.198748741893248*^-17*I, 0.23409780727070448 - 0.15056160425507906*I, 0.08214492108265314 + 0.0386485244407501*I, -0.019668921380040533 - 0.05979239206503826*I, -0.07365743686942844 + 0.027759235730988846*I, 0.048814982921482675 + 0.019139775680833682*I, 0.009829122770091016 - 0.04475627883776966*I}, {0.23409780727070448 + 0.15056160425507908*I, 0.19010121092354637 - 2.206…
0.19019019019019018	{{0.6785520143274487 + 2.0203728212443833*^-17*I, 0.2415962366956041 - 0.15024527643155694*I, 0.08241323517766269 + 0.0383332040807551*I, -0.018361358518417702 - 0.05868776022502837*I, -0.07524817362500968 + 0.02699067688753207*I, 0.04640799309476529 + 0.018635169061072206*I, 0.009629227575201935 - 0.044139132479927894*I}, {0.24159623669560407 + 0.15024527643155697*I, 0.19922150870760694 - 2.1926…
0.19219219219219222	{{0.6679638168475767 + 2.0210847440139066*^-17*I, 0.2488592940823684 - 0.14889255988080957*I, 0.08262402070670252 + 0.03812106860435249*I, -0.01704351281181956 - 0.057554864504667805*I, -0.07669967479643423 + 0.02595148030857746*I, 0.044117178679241094 + 0.017985649423006008*I, 0.009490626017048347 - 0.04354735545480306*I}, {0.2488592940823684 + 0.1488925598808096*I, 0.20826720758060036 - 2.15581…
0.1941941941941942	{{0.6575080456928936 + 2.2603414702878638*^-17*I, 0.2558459989389337 - 0.14653776408710154*I, 0.08277578309997512 + 0.03801363033779942*I, -0.01573084096889056 - 0.056403505406856375*I, -0.07800307069733677 + 0.02465686009535082*I, 0.04196030993518985 + 0.01721005732628401*I, 0.009412572456788604 - 0.0429810189431845*I}, {0.2558459989389337 + 0.14653776408710154*I, 0.21717319226053697 - 2.0897122…
0.1961961961961962	{{0.6472485772963238 + 2.605454829961367*^-17*I, 0.2625186093314698 - 0.14322114012682963*I, 0.082868047261846 + 0.03801202724892348*I, -0.014437807643185026 - 0.05524289111880497*I, -0.07915167402135931 + 0.02312375449110279*I, 0.03995195199990978 + 0.016327859155328656*I, 0.009393486343779709 - 0.042439743733531536*I}, {0.26251860933146975 + 0.14322114012682963*I, 0.22587763912681152 - 1.986419…
0.1981981981981982	{{0.6372462129869684 + 2.7315915227386008*^-17*I, 0.2688426218843789 - 0.13898888066852302*I, 0.08290135757084378 + 0.038117022947122776*I, -0.013177885433167254 - 0.05408163751203568*I, -0.08014097984215106 + 0.021370825881108942*I, 0.03810346488771778 + 0.01535914711933594*I, 0.009430952215577335 - 0.041922700221973565*I}, {0.26884262188437885 + 0.13898888066852302*I, 0.23432201622020243 - 1.83…
0.2002002002002002	{{0.6275588190037629 + 2.6122268770581345*^-17*I, 0.27478645358089315 - 0.13389198266320942*I, 0.08287707128658596 + 0.038328756892637*I, -0.011963654085422219 - 0.052927895647833005*I, -0.08096812043928411 + 0.01941786099446202*I, 0.03642384044835796 + 0.014324047704711485*I, 0.009521983214065534 - 0.041428811659202355*I}, {0.2747864535808931 + 0.13389198266320945*I, 0.2424508905644382 - 1.73681…
0.2022022022022022	{{0.6182423213220815 + 2.650334565573525*^-17*I, 0.28032068367910823 - 0.1279859596739057*I, 0.08279701587725756 + 0.03864666319932844*I, -0.010807260926251413 - 0.051789668111675215*I, -0.08163126282216118 + 0.017285727472793333*I, 0.034920751803129535 + 0.013242939331804367*I, 0.009663217875932127 - 0.040956827044226006*I}, {0.2803206836791082 + 0.12798595967390572*I, 0.2502108554278095 - 1.734…
0.2042042042042042	{{0.6093489184954802 + 2.731663454842864*^-17*I, 0.28541939978127173 - 0.12133119211634125*I, 0.08266393413471841 + 0.03906970366283968*I, -0.009719710152944523 - 0.05067428828632567*I, -0.08213062101625687 + 0.0149965196960536*I, 0.033598808907692394 + 0.0121362781991797*I, 0.009850589939595986 - 0.04050514906797584*I}, {0.2854193997812717 + 0.12133119211634129*I, 0.25755239893584714 - 1.6982962…
0.2062062062062062	{{0.6009260699977353 + 2.7607013332728405*^-17*I, 0.2900605236751889 - 0.11399087503268437*I, 0.08248143055548043 + 0.03959599429082394*I, -0.00871051641125594 - 0.04958829123326223*I, -0.08246808448537202 + 0.012572402318253007*I, 0.032459980536568296 + 0.011023181951000452*I, 0.010079626941553422 - 0.040072141998822475*I}, {0.29006052367518886 + 0.11399087503268443*I, 0.2644308831738935 - 1.566…
0.2082082082082082	{{0.5930164931553399 + 2.666924582114832*^-17*I, 0.29422581021851196 - 0.10603100095151793*I, 0.08225396958807954 + 0.04022280180953045*I, -0.007787704097853606 - 0.048537414130441804*I, -0.08264721242248578 + 0.010035600866384789*I, 0.03150360242668155 + 0.009921419218754078*I, 0.01034545346785595 - 0.03965613453045059*I}, {0.2942258102185119 + 0.10603100095151799*I, 0.27080654673593607 - 1.3519…
0.2102102102102102	{{0.5856581747351272 + 2.4184336938707567*^-17*I, 0.29790082925952655 - 0.09752030306430771*I, 0.08198685542452186 + 0.04094654196109125*I, -0.006957820988700659 - 0.04752660526378039*I, -0.0826732062859322 + 0.007408383960125915*I, 0.03072642183978235 + 0.008847404158180758*I, 0.010642803155526731 - 0.03925542465516942*I}, {0.2979008292595265 + 0.09752030306430774*I, 0.27664448707232453 - 1.1344…
0.2122122122122122	{{0.5788851180346004 + 2.2610102654321092*^-17*I, 0.30107428661825486 - 0.08852934969120387*I, 0.08168569143595304 + 0.04176281516913675*I, -0.0062264479801123936 - 0.04656033819141146*I, -0.08255221733260809 + 0.004712916418396591*I, 0.03012378099731911 + 0.007816462698674444*I, 0.010966272913600864 - 0.03886833579411305*I}, {0.3010742866182548 + 0.08852934969120389*I, 0.28191376090469217 - 8.98…
0.2142142142142142	{{0.5727274807646843 + 2.1763647577206517*^-17*I, 0.3037381404627629 - 0.07913173755534485*I, 0.0813566596353868 + 0.04266654721442695*I, -0.005598112595327054 - 0.04564252557848019*I, -0.08229178470810164 + 0.0019717672305507262*I, 0.02968894488550969 + 0.0068432584878462205*I, 0.011310095442425906 - 0.03849307799019898*I}, {0.3037381404627628 + 0.07913173755534489*I, 0.28658733514683976 - 6.913…
0.2162162162162162	{{0.5672102851398365 + 2.076639238758729*^-17*I, 0.3058880527284105 - 0.06940155676119972*I, 0.08100632523469634 + 0.043651790893176445*I, -0.005075958880695617 - 0.04477635460725443*I, -0.0819004721781465 - 0.0007932684303142579*I, 0.0294134959784763 + 0.00594050546665373*I, 0.011668449269715452 - 0.03812800663938763*I}, {0.30588805272841046 + 0.06940155676119975*I, 0.29064328478876394 - 5.60804…
0.2182182182182182	{{0.5623533219020215 + 1.9603231637808358*^-17*I, 0.30752331118786713 - 0.05941256990980854*I, 0.08064144740306817 + 0.044711679137475764*I, -0.0046618074448098335 - 0.04396433534736484*I, -0.08138759459349988 - 0.003561485150728974*I, 0.029287749827745194 + 0.005118731702224909*I, 0.012035600566766261 - 0.037771700473707426*I}, {0.3075233111878671 + 0.05941256990980857*I, 0.2940648273343698 - 4.…
0.2202202202202202	{{0.55817115032071 + 1.9122533752336162*^-17*I, 0.3086468294511112 - 0.04923821209878218*I, 0.08026897926700217 + 0.04583842501529136*I, -0.004356155458502185 - 0.04320830075580485*I, -0.08076321788994255 - 0.006313267276852195*I, 0.029300755062246657 + 0.004386279387857942*I, 0.01240590314845826 - 0.037422961561254756*I}, {0.30864682945111116 + 0.04923821209878222*I, 0.2968403228014708 - 4.06588…
0.22222222222222218	{{0.5546733724046209 + 1.933172910699259*^-17*I, 0.30926490212776536 - 0.03895127436658969*I, 0.07989589607458085 + 0.047023439400770105*I, -0.0041583531337449605 - 0.042509492791615866*I, -0.08003797585758442 - 0.009030072178824847*I, 0.029440605967615857 + 0.003749512701799846*I, 0.012773855459933293 - 0.03708079957154553*I}, {0.3092649021277653 + 0.038951274366589725*I, 0.2989629491866197 - 1.…
0.22422422422422422	{{0.5518655555368857 + 1.780780745360499*^-17*I, 0.3093866707682874 - 0.028624502370531324*I, 0.07952905103972077 + 0.048257636389570965*I, -0.0040669818622009095 - 0.04186873537365189*I, -0.07922299719265108 - 0.011693887489882631*I, 0.029694657772009404 + 0.003213695986755581*I, 0.013134034629442543 - 0.036744284824318664*I}, {0.30938667076828735 + 0.028624502370531362*I, 0.300429750995625 + 6.…
0.2262262262262262	{{0.5497484230327883 + 1.5916383158998737*^-17*I, 0.3090246163070875 - 0.018330229866530243*I, 0.07917542663298327 + 0.04953122017980172*I, -0.004079453110380596 - 0.041286231809167476*I, -0.07833009474496992 - 0.014287639039710316*I, 0.030049119286451372 + 0.002782259061889906*I, 0.013481095731149466 - 0.03641265173765479*I}, {0.30902461630708744 + 0.018330229866530278*I, 0.3012425123215393 + 2.…
0.22822822822822822	{{0.5483180011966868 + 1.4627041265422865*^-17*I, 0.30819400903350963 - 0.008137817505295263*I, 0.07884146921510365 + 0.05083391677643819*I, -0.004192383432939907 - 0.04076175475947993*I, -0.0773709305009289 - 0.01679586782696326*I, 0.030490338635059656 + 0.0024566630417798933*I, 0.013810152096011837 - 0.03608541549680807*I}, {0.3081940090335096 + 0.008137817505295297*I, 0.3014073960022958 + 1.82…
0.23023023023023023	{{0.5475656437413638 + 1.426791157190737*^-17*I, 0.3069128770297249 + 0.0018864311748982149*I, 0.07853306002958317 + 0.05215498815740577*I, -0.004401616923185827 - 0.040294657419774636*I, -0.07635698178340063 - 0.019204744624494403*I, 0.031004857729861484 + 0.0022364130401449677*I, 0.01411678868278729 - 0.035762373637533984*I}, {0.30691287702972486 - 0.001886431174898201*I, 0.3009349102625512 + 8…
0.23223223223223224	{{0.5474780317880259 + 1.4525668634263227*^-17*I, 0.3052020061707315 + 0.011679269748207433*I, 0.07825551520268899 + 0.05348323227357927*I, -0.00470222521307641 - 0.039883873519105044*I, -0.07529954125174249 - 0.02150206997935407*I, 0.03157941227079334 + 0.0021190581698469187*I, 0.014397062078033318 - 0.03544360604608939*I}, {0.3052020061707315 - 0.011679269748207412*I, 0.29983990871368604 + 1.09…
0.23423423423423426	{{0.5480378862316302 + 1.359918659570785*^-17*I, 0.3030844306253654 + 0.021180559987916132*I, 0.07801350277598795 + 0.05480733585156061*I, -0.005088768976953951 - 0.03952801641046371*I, -0.07420962185897009 - 0.02367698256129464*I, 0.03220110903035615 + 0.0021008162451243177*I, 0.014647470440827474 - 0.03512936848932452*I}, {0.30308443062536533 - 0.021180559987916125*I, 0.2981408617953432 + 4.049…
0.23623623623623627	{{0.5492241973557125 + 1.1611349300965535*^-17*I, 0.30058549990333167 + 0.030331960366551444*I, 0.07781135120015097 + 0.05611588511161096*I, -0.005555216080614498 - 0.0392253282368344*I, -0.0730983393540643 - 0.02571949252015598*I, 0.03285685234298215 + 0.0021768938922616366*I, 0.014864748414873117 - 0.03481999212643012*I}, {0.3005854999033316 - 0.03033196036655143*I, 0.29585973120857273 + 7.1669…
0.23823823823823825	{{0.5510118449731074 + 1.053444167905374*^-17*I, 0.29773284502892355 + 0.03907860839574645*I, 0.07765280091537817 + 0.05739728426712944*I, -0.00609492677224729 - 0.038973693687321*I, -0.07197650308294869 - 0.027621153108734996*I, 0.03353391352464466 + 0.002340904686610908*I, 0.015046105507023823 - 0.034516035040802966*I}, {0.2977328450289235 - 0.039078608395746436*I, 0.29302226269526893 + 8.48059…
0.24024024024024024	{{0.5533725590967657 + 1.1104218069297221*^-17*I, 0.29455545886791185 + 0.047370506885910844*I, 0.07754061624603395 + 0.058640322945729836*I, -0.006701134952250294 - 0.03877083952944097*I, -0.07085410717263599 - 0.02937505179019581*I, 0.034220735573065285 + 0.0025855549148915253*I, 0.01518936755283321 - 0.03421820818312126*I}, {0.2945554588679118 - 0.04737050688591083*I, 0.2896569133673126 + 7.58…
0.24224224224224222	{{0.5562749247895916 + 1.28085533647172*^-17*I, 0.2910836921094029 + 0.05516252741630974*I, 0.07747658414892193 + 0.05983417881437551*I, -0.007366950279093957 - 0.038614335449201884*I, -0.06974032896531546 - 0.03097580915515282*I, 0.03490693574955757 + 0.0029026474790757937*I, 0.015292976950057222 - 0.033927374809049074*I}, {0.2910836921094029 - 0.05516252741630972*I, 0.2857948465223712 + 5.61621…
0.2442442442442442	{{0.5596843821644424 + 1.38874430120314*^-17*I, 0.28734925326583893 + 0.062414410335063654*I, 0.07746151421328511 + 0.060968417579379486*I, -0.008085358169321204 - 0.03850159405110138*I, -0.06864352901835283 - 0.03241957892167069*I, 0.035583305579027016 + 0.003283081896388929*I, 0.015355992658654121 - 0.03364455047923637*I}, {0.2873492532658389 - 0.062414410335063654*I, 0.2814699316438992 + 5.275…
0.24624624624624625	{{0.5635639377975813 + 1.2737832750070272*^-17*I, 0.2833847903281903 + 0.06909023576113953*I, 0.07749549385033143 + 0.06203322850091232*I, -0.008849280850144406 - 0.03842988368537325*I, -0.06757142868870483 - 0.03370366297617351*I, 0.03624151924744752 + 0.0037173628233305865*I, 0.015377939126736712 - 0.03337079014525863*I}, {0.28338479032819025 - 0.06909023576113954*I, 0.2767181277687042 + 7.0719…
0.24824824824824823	{{0.5678739453973438 + 1.0124442355223033*^-17*I, 0.2792242096747026 + 0.07515747465881364*I, 0.07757816034347198 + 0.06301921244743834*I, -0.009651370044188822 - 0.03839624148331337*I, -0.06653142918680238 - 0.034826356279317155*I, 0.03687363379196104 + 0.0041954578709548765*I, 0.015358679687965034 - 0.03310718209182812*I}, {0.2792242096747025 - 0.07515747465881366*I, 0.2715777890242444 + 8.7729…
0.2502502502502503	{{0.5725724188783142 + 6.662284206384501*^-18*I, 0.27490216293763264 + 0.08058866237743743*I, 0.07770829141128621 + 0.0639175947779598*I, -0.010484290207469873 - 0.038397613567742545*I, -0.06553007178946335 - 0.03578732693444017*I, 0.037472913028368096 + 0.004706830162223787*I, 0.015298642645917095 - 0.03285490206408101*I}, {0.2749021629376326 - 0.08058866237743745*I, 0.26608922520856876 + 1.0806…
0.25225225225225223	{{0.5776162510982522 + 2.9355498792119044*^-18*I, 0.2704531267026399 + 0.08536167700593647*I, 0.07788389886011128 + 0.06472072816872022*I, -0.011340998642051493 - 0.03843096252571299*I, -0.06457295252331198 - 0.03658727868750019*I, 0.038033933982695445 + 0.005241231031621828*I, 0.015198745314598585 - 0.03261507614632141*I}, {0.2704531267026399 - 0.0853616770059365*I, 0.26029353375242203 + 1.32448…
0.25425425425425424	{{0.582961216017472 - 5.004337572014073*^-19*I, 0.26591140104348243 + 0.08945973890592035*I, 0.07810222902220156 + 0.06542209343368*I, -0.012214745855294322 - 0.0384932675302384*I, -0.0636647223275459 - 0.03722795006189007*I, 0.038552586593207615 + 0.005788701506203824*I, 0.015060393735997914 - 0.03238878047079911*I}, {0.2659114010434824 - 0.08945973890592038*I, 0.25423259773788226 + 1.5799978992…
0.25625625625625625	{{0.5885620057224475 - 3.089035047846552*^-18*I, 0.26131108627487964 + 0.09287139111399405*I, 0.07835977725205702 + 0.06601630389778794*I, -0.013099076442842202 - 0.038581525449101504*I, -0.0628090944293156 - 0.03771210164396606*I, 0.03902606027491535 + 0.0063395877529645785*I, 0.014885476090098146 - 0.03217703795828817*I}, {0.2613110862748796 - 0.09287139111399405*I, 0.24794905449710455 + 1.7800…
0.25825825825825827	{{0.5943729897451246 - 4.202175010394337*^-18*I, 0.2566857020761542 + 0.09558953079676974*I, 0.07865279340112122 + 0.06649904697158102*I, -0.013987721680626803 - 0.03869273148019737*I, -0.06200919160921902 - 0.03804316088369654*I, 0.03945224954429673 + 0.00688477426955416*I, 0.014676140110650871 - 0.031980750319521675*I}, {0.25668570207615415 - 0.09558953079676973*I, 0.24148572261654544 + 1.85493…
0.2602602602602603	{{0.6003466721863119 - 5.5390514610702735*^-18*I, 0.2520692918372834 + 0.09761143846160741*I, 0.0789769460581673 + 0.06686664096160777*I, -0.014874388725488167 - 0.038823782361254396*I, -0.06126749850255776 - 0.0382256513033684*I, 0.039829891703565726 + 0.007414866815326141*I, 0.014434954098954553 - 0.031800847093260656*I}, {0.2520692918372833 - 0.0976114384616074*I, 0.23488700524288753 + 1.95883…
0.26226226226226224	{{0.6064356979351926 - 8.519819412582593*^-18*I, 0.24749490725030543 + 0.09893924495924104*I, 0.07932751819615498 + 0.0671165977669323*I, -0.01575314774923336 - 0.03897166072252166*I, -0.06058571523913097 - 0.038264799455999095*I, 0.040158727173677085 + 0.007921178425118414*I, 0.014164796355113158 - 0.03163813201225201*I}, {0.2474949072503054 - 0.09893924495924103*I, 0.22819699157339834 + 2.21187…
0.2642642642642643	{{0.6125936965682541 - 1.338338844597809*^-17*I, 0.2429940325377475 + 0.09957975767479947*I, 0.07969963458838787 + 0.06724778667571439*I, -0.016618512574062518 - 0.03913348167914528*I, -0.05996482948407167 - 0.03816629461285153*I, 0.0404393495429373 + 0.008396114295021623*I, 0.013868748112216186 - 0.03149321120494473*I}, {0.24299403253774748 - 0.09957975767479946*I, 0.22145870638837686 + 2.624347…
0.26626626626626626	{{0.6187752823492868 - 1.918742271064166*^-17*I, 0.23859658445262608 + 0.09954446052780644*I, 0.08008826180851347 + 0.06726043436520955*I, -0.017465440672568763 - 0.03930649283116844*I, -0.059405116437846836 - 0.037936288763434065*I, 0.04067320556700458 + 0.008833171782379138*I, 0.013550093536338697 - 0.03136649319548991*I}, {0.23859658445262608 - 0.09954446052780642*I, 0.21471411005115418 + 3.09…
0.2682682682682683	{{0.6249360542293847 - 2.3808340924297006*^-17*I, 0.2343309122784461 + 0.09884951397218071*I, 0.08048820823052318 + 0.06715612490176895*I, -0.018289333167738356 - 0.039488074263531375*I, -0.0589061388362573 - 0.03758139661550053*I, 0.04086259516888892 + 0.009226940405787115*I, 0.013212319726541258 - 0.031258188903740755*I}, {0.23433091227844613 - 0.09884951397218068*I, 0.2080040985080923 + 3.4196…
0.2702702702702703	{{0.6310329136769774 - 2.612675773403735*^-17*I, 0.23022372361877297 + 0.09751490075775994*I, 0.08089440541353193 + 0.06693748052341617*I, -0.019085904649184207 - 0.039675725684722746*I, -0.058466994591068175 - 0.03710857349717753*I, 0.04101026066805345 + 0.009572946392880151*I, 0.01285898534292809 - 0.03116833211858141*I}, {0.23022372361877294 - 0.09751490075775991*I, 0.20136829874170356 + 3.495…
0.2722722722722723	{{0.6370231258392226 - 2.7848027574798025*^-17*I, 0.22630084969923647 + 0.09556391850728839*I, 0.08130184581328921 + 0.06660770322117776*I, -0.019850953597475157 - 0.039866979689548464*I, -0.05808644670219808 - 0.036525318980498496*I, 0.04111921658343765 + 0.009867024639918214*I, 0.0124937498226339 - 0.031096884447572234*I}, {0.22630084969923644 - 0.09556391850728836*I, 0.19484597555637662 + 3.53…
0.27427427427427425	{{0.6428648942288525 - 2.852944664555287*^-17*I, 0.22258664597433753 + 0.09302426736349592*I, 0.08170529999538831 + 0.06617117596108434*I, -0.020580710073453357 - 0.0400595025839736*I, -0.057762568002076006 - 0.03583962755210202*I, 0.041193312827875285 + 0.010105924904451852*I, 0.012120474851576253 - 0.031043648507352684*I}, {0.2225866459743375 - 0.0930242673634959*I, 0.188475363954021 + 3.535859…
0.27627627627627627	{{0.648519115454388 - 2.810075240809841*^-17*I, 0.2191030120653078 + 0.08992652337995104*I, 0.08210000141175934 + 0.06563315649778377*I, -0.021271787204096497 - 0.04025116222155613*I, -0.05749317540393378 - 0.03505949664827007*I, 0.041236473113412504 + 0.01028757035862944*I, 0.011742889874603991 - 0.031008216406159493*I}, {0.2191030120653078 - 0.08992652337995102*I, 0.18229220457494574 + 3.489230…
0.2782782782782782	{{0.6539493999234756 - 2.6925942162612795*^-17*I, 0.21586938198594238 + 0.08630411044597916*I, 0.08248165736100636 + 0.06499976921140715*I, -0.02192117843930663 - 0.04044002834794488*I, -0.05727583803093718 - 0.03419292023614316*I, 0.041252681095311834 + 0.010411057180743971*I, 0.01136458688502914 - 0.030989969632693914*I}, {0.21586938198594238 - 0.08630411044597915*I, 0.17632972751546702 + 3.411…
0.2802802802802803	{{0.6591220718428871 - 2.5803273047655794*^-17*I, 0.21290272414259956 + 0.0821933002866625*I, 0.08284644898840744 + 0.06427800510756883*I, -0.0225262575519102 - 0.040624372600879574*I, -0.057107877216185904 - 0.03324788881372034*I, 0.04124598037205221 + 0.010476654555233066*I, 0.010989020424626886 - 0.030988079056121724*I}, {0.21290272414259956 - 0.08219330028666248*I, 0.17061865232790796 + 3.330…
0.28228228228228225	{{0.664006174691216 - 2.59025105967304*^-17*I, 0.21021754828329164 + 0.07763315692206409*I, 0.08319103387902324 + 0.06347569578538333*I, -0.02308477354312069 - 0.04080266792040098*I, -0.05698637659272721 - 0.03223238784504638*I, 0.04122045981672012 + 0.010485783329213436*I, 0.010619503313358175 - 0.031001509120236265*I}, {0.21021754828329164 - 0.07763315692206406*I, 0.1651871849116699 + 3.2892181…
0.2842842842842843	{{0.6685730949329193 - 2.6383809044994617*^-17*I, 0.20782648417010074 + 0.07266397798670901*I, 0.08351246404690535 + 0.06260065140333242*I, -0.0235946561934102 - 0.040973539084079434*I, -0.05690843759274224 - 0.031154492862470823*I, 0.041179914456920284 + 0.010440151163020593*I, 0.010259146719489336 - 0.031029184694394703*I}, {0.20782648417010074 - 0.07266397798670898*I, 0.16006139985231194 + 3.2…
0.2862862862862863	{{0.6727956741629574 - 2.6546929340065837*^-17*I, 0.2057405243301364 + 0.06732934238976658*I, 0.08380783960904156 + 0.061661494842296924*I, -0.024054166459172476 - 0.041135739543982856*I, -0.05687074340947825 - 0.030022599002724852*I, 0.04112853505289026 + 0.0103422154570634*I, 0.009911107911619662 - 0.031069898141013*I}, {0.2057405243301364 - 0.06732934238976655*I, 0.15526594625004794 + 3.275411…
0.2882882882882883	{{0.6766498975188397 - 2.647314842194179*^-17*I, 0.20396815079226746 + 0.06167434763052926*I, 0.08407476574473642 + 0.060667271603322255*I, -0.02446192134313027 - 0.041288223708920914*I, -0.05686992026154667 - 0.028844962945363577*I, 0.04107030915611739 + 0.01019529338758759*I, 0.009578300648892165 - 0.031122299313478784*I}, {0.2039681507922675 - 0.06167434763052923*I, 0.15082258397698872 + 3.251…
0.29029029029029024	{{0.6801152681726815 - 2.617871693664752*^-17*I, 0.20251528028703883 + 0.05574451002126798*I, 0.084311475118866 + 0.059627006293092845*I, -0.02481682274151357 - 0.04143015149300042*I, -0.05690274734416289 - 0.02762960102634168*I, 0.041008701487523495 + 0.010003275501762625*I, 0.009263282222369856 - 0.03118495366484225*I}, {0.20251528028703886 - 0.055744510021267964*I, 0.14674988403931366 + 3.2031…
0.29229229229229226	{{0.683174807331204 - 2.5614859236235397*^-17*I, 0.20138526424667139 + 0.04958576468723201*I, 0.08451682788187793 + 0.058549702623932075*I, -0.02511805744405966 - 0.04156088831562532*I, -0.05696615682914621 - 0.026384289238013357*I, 0.04094665393746488 + 0.009770625717681693*I, 0.008968253455035713 - 0.03125634224781612*I}, {0.2013852642466714 - 0.04958576468723202*I, 0.14306322857727055 + 3.1310…
0.29429429429429427	{{0.6858150542357342 - 2.466777337878509*^-17*I, 0.2005788888050619 + 0.043244465566648835*I, 0.08469031166979146 + 0.05744434341380228*I, -0.02536509713401309 - 0.041680005101496734*I, -0.057057233864919836 - 0.025116563229132326*I, 0.040886585565732304 + 0.009502381324361701*I, 0.00869505870179269 - 0.0313348617147757*I}, {0.20057888880506192 - 0.04324446556664886*I, 0.13977481086517551 + 3.044…
0.29629629629629634	{{0.6880259991158201 - 2.3160347188008522*^-17*I, 0.20009445025659373 + 0.03676725263878064*I, 0.08483199819176157 + 0.0563198410071864*I, -0.025557695283324626 - 0.04178726984526792*I, -0.05717321956451798 - 0.02383372786001404*I, 0.040830401321122735 + 0.009204079388668926*I, 0.008445192261709304 - 0.031418839350028*I}, {0.20009445025659375 - 0.036767252638780654*I, 0.1368936896671288 + 2.95897…
0.2982982982982983	{{0.6897998285315072 - 2.1102100723348982*^-17*I, 0.19992883971141676 + 0.030200202458585235*I, 0.08494189593876875 + 0.0551846781727218*I, -0.02569586960138408 - 0.04188253043621587*I, -0.05731140447580614 - 0.02254309717569463*I, 0.04077982068981948 + 0.008880957325000716*I, 0.008219969547005657 - 0.03150669375178184*I}, {0.19992883971141678 - 0.030200202458585245*I, 0.13442682348561347 + 2.841…
0.3003003003003003	{{0.6911315064607052 - 1.8886301323229925*^-17*I, 0.20007667863822234 + 0.023591011460818937*I, 0.08502044455206469 + 0.05404777254961827*I, -0.025779962392940805 - 0.04196580647753343*I, -0.057468983256570974 - 0.02125192009505152*I, 0.0407364373223954 + 0.008539016282063121*I, 0.008020510751012124 - 0.031596715985848296*I}, {0.20007667863822237 - 0.023591011460818948*I, 0.13237861034713522 + 2.…
0.3023023023023023	{{0.6920193063540468 - 1.6845605187222406*^-17*I, 0.20053048737985343 + 0.016986197204348342*I, 0.08506848570992037 + 0.05291761405352094*I, -0.02581057834980094 - 0.0420372526588385*I, -0.05764339502098684 - 0.019967127105599797*I, 0.040701293991337234 + 0.008184311275318195*I, 0.007847577068528351 - 0.03168722075032769*I}, {0.20053048737985346 - 0.016986197204348352*I, 0.13075041633895335 + 2.5…
0.3043043043043043	{{0.6924646864964503 - 1.520102793705022*^-17*I, 0.2012809154506049 + 0.01043040054690415*I, 0.0850871379784451 + 0.05180202181065141*I, -0.025788568212220347 - 0.04209713130569599*I, -0.05783237237331047 - 0.018695328783430318*I, 0.04067485557686573 + 0.007822659808921389*I, 0.007701569046527367 - 0.03177660661428368*I}, {0.20128091545060492 - 0.010430400546904153*I, 0.12954067195404373 + 2.3786…
0.3063063063063063	{{0.692472290007119 - 1.4061944616589877*^-17*I, 0.2023167415362235 + 0.00396638564508113*I, 0.0850777968115864 + 0.05070814415780768*I, -0.025715028768904646 - 0.04214581237961782*I, -0.058033941407881005 - 0.01744281579320972*I, 0.040657009066935666 + 0.007459641875721548*I, 0.00758252658415558 - 0.03186335601774329*I}, {0.20231674153622353 - 0.00396638564508113*I, 0.12874487209109878 + 2.24044…
0.3083083083083083	{{0.6920499448395417 - 1.3426089691870616*^-17*I, 0.203624873493908 - 0.0023649600456619943*I, 0.08504213455113015 + 0.049642458642364155*I, -0.025591302857009165 - 0.04218377347806291*I, -0.05824642170911998 - 0.01621555888818036*I, 0.04064706355723582 + 0.007100599957260901*I, 0.007490128932732775 - 0.031946035271696885*I}, {0.20362487349390807 + 0.0023649600456620012*I, 0.1283555760545273 + 2.…
0.31031031031031037	{{0.6912085553164116 - 1.3297279057448115*^-17*I, 0.2051904348130241 - 0.008524673474464596*I, 0.08498205947036357 + 0.04861078383245247*I, -0.02541897975110051 - 0.04221158783940364*I, -0.058468408384836495 - 0.015019215303394933*I, 0.04064379228027303 + 0.006750609748713922*I, 0.007423712737551215 - 0.03202330021386988*I}, {0.20519043481302413 + 0.008524673474464563*I, 0.12836249902623822 + 2.0…
0.3123123123123123	{{0.6899605275452557 - 1.428994179147555*^-17*I, 0.20699785740685728 - 0.014475582243527301*I, 0.0848991883689755 + 0.04761868511454654*I, -0.025199917694899213 - 0.04222977375456738*I, -0.05869843884090633 - 0.013859277228235451*I, 0.04064610860191262 + 0.0064142971363668365*I, 0.00738255611092744 - 0.032093927479441786*I}, {0.2069978574068573 + 0.014475582243527265*I, 0.12875384665154924 + 2.06…
0.31431431431431434	{{0.6883212981247889 - 1.4606753930861145*^-17*I, 0.20902954389137773 - 0.02018105618718713*I, 0.08479553361767993 + 0.046671493578214034*I, -0.024936231921410458 - 0.04223898593568937*I, -0.05893520146313044 - 0.012740992712046895*I, 0.04065250602517937 + 0.006096475056046882*I, 0.007365636405021582 - 0.032156687833899245*I}, {0.20902954389137776 + 0.020181056187187088*I, 0.12951504703662425 + 2…
0.3163163163163163	{{0.6863086618633137 - 1.2804365658464001*^-17*I, 0.2112667956176186 - 0.025607333279440782*I, 0.08467315624935018 + 0.04577382845921083*I, -0.02463023470052797 - 0.04223989005642817*I, -0.059177608949045335 - 0.011669236763022462*I, 0.04066114137089354 + 0.0058014309773713624*I, 0.0073716837041362315 - 0.032210492981619654*I}, {0.21126679561761863 + 0.025607333279440737*I, 0.13062932014826603 + …
0.3183183183183183	{{0.6839423088048927 - 8.582522032663446*^-18*I, 0.2136902308201406 - 0.0307239757163524*I, 0.08453397601748658 + 0.044929577824942765*I, -0.024284430274448078 - 0.042233104863775114*I, -0.059424744250532444 - 0.010648519247743342*I, 0.040669992889358866 + 0.005532732774195806*I, 0.007399250772249461 - 0.032254434252925644*I}, {0.21369023082014066 + 0.030723975716352343*I, 0.13207806762510574 + 1…
0.3203203203203203	{{0.6812438242293477 - 2.7840629873589*^-18*I, 0.2162797846170321 - 0.03550386991605362*I, 0.08437977139621641 + 0.04414189857446559*I, -0.023901514857669705 - 0.042219202178054346*I, -0.059675860573818205 - 0.009682984891178678*I, 0.04067686026036256 + 0.005293228724613958*I, 0.007446713053014829 - 0.032287782604085026*I}, {0.21627978461703212 + 0.03550386991605357*I, 0.13384087277760312 + 1.608…
0.32232232232232233	{{0.678236688652261 + 2.6050766680294636*^-18*I, 0.2190147090099087 - 0.039923226518743186*I, 0.08421217958029399 + 0.043413216438485086*I, -0.023484376636994403 - 0.04219870689292277*I, -0.05993038137947398 - 0.008776413276685682*I, 0.04067936459317533 + 0.005085047510957809*I, 0.007512268669761376 - 0.03230998861731084*I}, {0.21901470900990874 + 0.03992322651874311*I, 0.13589550058804628 + 1.42…
0.32432432432432434	{{0.6749462096192878 + 4.652774974758474*^-18*I, 0.2218736159210759 - 0.04396156100340327*I, 0.08403269340807895 + 0.042745250220651204*I, -0.023036091143536244 - 0.04217209339932485*I, -0.06018788775147423 - 0.0079322186573911*I, 0.04067497263966669 + 0.004909609368147633*I, 0.007593949510237349 - 0.03232067992544174*I}, {0.22187361592107593 + 0.043961561003403225*I, 0.13821796072213055 + 1.3172…
0.32632632632632635	{{0.6713981895289597 + 4.948337953592945*^-18*I, 0.22483519105907301 - 0.04760068942055303*I, 0.08384269549293656 + 0.04213966716192815*I, -0.022559829615592962 - 0.04213973979099153*I, -0.06044782281211561 - 0.007153472055854509*I, 0.04066150674467619 + 0.004768060050182547*I, 0.007689851427443203 - 0.03231956574371056*I}, {0.22483519105907301 + 0.04760068942055299*I, 0.1407837551920077 + 1.2780…
0.3283283283283283	{{0.6676206785634912 + 5.281474009277743*^-18*I, 0.22787695554338355 - 0.05082458177073114*I, 0.08364367198398935 + 0.04159760999082041*I, -0.022058959984368756 - 0.042102060877241526*I, -0.06070978730370332 - 0.006442923342423204*I, 0.040636522264535624 + 0.00466122664940925*I, 0.007797852946705069 - 0.032306453147097326*I}, {0.22787695554338358 + 0.0508245817707311*I, 0.14356628888378573 + 1.24…
0.3303303303303303	{{0.6636426528736488 + 5.8724542408785945*^-18*I, 0.2309764422443405 - 0.053620686904997945*I, 0.08343694434422076 + 0.04111962507663271*I, -0.02153693947480197 - 0.042059394151176765*I, -0.060973454638983154 - 0.005802915686921387*I, 0.04059762755135074 + 0.0045892706676411285*I, 0.007915779551065424 - 0.032281315669650416*I}, {0.23097644224434052 + 0.0536206869049979*I, 0.14653806050913964 + 1.…
0.3323323323323323	{{0.6594932727327144 + 6.732307942995424*^-18*I, 0.23411171657711463 - 0.05597998281488633*I, 0.08322360078108176 + 0.04070584598269973*I, -0.020997262913565067 - 0.042011952691475334*I, -0.06123845631680042 - 0.005235371696773707*I, 0.04054272753560149 + 0.004551721231358601*I, 0.008041517346856816 - 0.032244283765551884*I}, {0.23411171657711466 + 0.05597998281488628*I, 0.1496713422959438 + 1.04…
0.33433433433433435	{{0.6552018825364858 + 7.662822605762381*^-18*I, 0.2372613765017145 - 0.05789697663240177*I, 0.08300449624649078 + 0.04035599346638615*I, -0.020443462729064613 - 0.04195982516239148*I, -0.06150438192209994 - 0.0047417934170052665*I, 0.04047002372614204 + 0.004547475091709123*I, 0.008173013063701863 - 0.03219564480911748*I}, {0.23726137650171455 + 0.05789697663240173*I, 0.15293817998827194 + 8.933…
0.3363363363363363	{{0.6507980108032764 + 8.256543914847737*^-18*I, 0.24040455252298631 - 0.05936970463002219*I, 0.0827802524368338 + 0.04006937547908668*I, -0.019879108951441335 - 0.04190297581375562*I, -0.061770779125926024 - 0.004323262330241654*I, 0.04037801421020079 + 0.004574796624507189*I, 0.008308274054513244 - 0.03213584309479666*I}, {0.2404045525229864 + 0.059369704630022155*I, 0.15631039284639678 + 7.572…
0.3383383383383383	{{0.6463113466737157 + 7.910671704507068*^-18*I, 0.24352091914637394 - 0.060399709414521545*I, 0.08255126318062013 + 0.0398448944681192*I, -0.0193078056092163 - 0.04184124605856226*I, -0.062037151229003565 - 0.0039804391228635706*I, 0.040265497383475755 + 0.0046313289948990465*I, 0.00844537090973731 - 0.032065477505514306*I}, {0.24352091914637394 + 0.060399709414521476*I, 0.15975959723545702 + 7.…
0.34034034034034033	{{0.6417709121743999 + 6.9487420840491*^-18*I, 0.2465909663090925 - 0.06099059267551546*I, 0.08231804240696755 + 0.03968140326606205*I, -0.018733032501867246 - 0.04177446917023994*I, -0.062302867428407696 - 0.0037135690074961347*I, 0.040131658194119735 + 0.004714737604487701*I, 0.008582520405041828 - 0.03198516863013571*I}, {0.2465909663090925 + 0.06099059267551539*I, 0.16325807685884253 + 8.0045…
0.34234234234234234	{{0.637206803926979 + 6.395609445904186*^-18*I, 0.24959493861651005 - 0.06114865774952192*I, 0.08208106795285999 + 0.03957728332811138*I, -0.01815836163829522 - 0.04170245781541299*I, -0.06256736182934014 - 0.003522528826995911*I, 0.03997568267462775 + 0.004822273534686854*I, 0.008717865785650088 - 0.03189565231520378*I}, {0.24959493861651005 + 0.061148657749521856*I, 0.1667770971983647 + 9.00112…
0.3443443443443443	{{0.6326486926557447 + 6.7251679740198095*^-18*I, 0.25251395157780776 - 0.06088330771034058*I, 0.0818406496681706 + 0.03953056806361665*I, -0.017587317762180272 - 0.041624946282872256*I, -0.06283001747896158 - 0.003406784077049664*I, 0.03979707536449058 + 0.00495074292707936*I, 0.008849654151134069 - 0.03179778167162323*I}, {0.25251395157780776 + 0.06088330771034051*I, 0.17028829631093984 + 8.930…
0.34634634634634637	{{0.6281248835774604 + 8.015451435044657*^-18*I, 0.2553305266537337 - 0.06020650666481177*I, 0.08159705097848385 + 0.03953917131386687*I, -0.017023252469089357 - 0.041541620554912104*I, -0.06309007339719883 - 0.0033653728760461915*I, 0.039595829179700455 + 0.0050968059316371835*I, 0.008976344578658134 - 0.03169246376585397*I}, {0.2553305266537337 + 0.0602065066648117*I, 0.17376460494734394 + 7.31…
0.3483483483483483	{{0.6236623164013608 + 9.94863317832843*^-18*I, 0.2580285912566027 - 0.059132779752816576*I, 0.0813504888850955 + 0.03960088735209068*I, -0.016469344206476364 - 0.041452118307330435*I, -0.0633466245767449 - 0.0033969059650763227*I, 0.039372425412751065 + 0.0052569767067213785*I, 0.009096608122979024 - 0.03158065961991116*I}, {0.2580285912566027 + 0.05913277975281651*I, 0.1771802465522125 + 4.3639…
0.35035035035035034	{{0.6192865653291524 + 1.1811026135922052*^-17*I, 0.26059347875029687 - 0.057679213147276774*I, 0.08110113396501262 + 0.03971339088345629*I, -0.01592859827368205 - 0.04135602890942866*I, -0.06359862198305899 - 0.0034995667079329067*I, 0.03912783373263752 + 0.005427623419082113*I, 0.009209327816445876 - 0.03146338421136518*I}, {0.26059347875029687 + 0.0576792131472767*I, 0.18051073726404102 + 9.54…
0.35235235235235235	{{0.6150218390550127 + 1.2493082822577553*^-17*I, 0.263011928450265 - 0.05586545405415486*I, 0.08084911037095359 + 0.039874237045071495*I, -0.015403846821934087 - 0.04125289342401174*I, -0.06384487255436648 - 0.003671111091110824*I, 0.038863512184856404 + 0.005604968243858656*I, 0.009313598669000207 - 0.03134170647334164*I}, {0.26301192845026505 + 0.05586545405415478*I, 0.1837328859151845 - 1.350…
0.35435435435435436	{{0.6108908185212837 + 1.1388337399440693*^-17*I, 0.26527203291826085 - 0.05371284338881745*I, 0.08059463072447821 + 0.04008087316831021*I, -0.014897698397308947 - 0.04114230300849067*I, -0.0640841018496683 - 0.003908918747650616*I, 0.03858125184579969 + 0.0057853599946318885*I, 0.009408693935377676 - 0.031216692739273466*I}, {0.26527203291826085 + 0.05371284338881738*I, 0.18682498866623007 - 1.1…
0.3563563563563564	{{0.6069155388583133 + 1.0040289662337746*^-17*I, 0.2673625100988959 - 0.05124375499009149*I, 0.08033808670929249 + 0.04033047320570759*I, -0.01441261222070453 - 0.041023995463682676*I, -0.06431511126834208 - 0.004210069098155798*I, 0.03828281713446711 + 0.005965368769903248*I, 0.009493908915928372 - 0.031089389127619497*I}, {0.2673625100988959 + 0.05124375499009142*I, 0.18976602266519596 + 4.030…
0.3583583583583584	{{0.6031173550853282 + 8.85583737586781*^-18*I, 0.26927312900255373 - 0.048483685504745015*I, 0.08007965552254777 + 0.0406199736730138*I, -0.013950992953011384 - 0.04089758846697731*I, -0.06453660074694244 - 0.0045712337196616385*I, 0.037970395574395896 + 0.006141106953118905*I, 0.00956868715258376 - 0.030960958028606374*I}, {0.26927312900255373 + 0.048483685504744946*I, 0.19253556210105152 + 2.2…
0.3603603603603604	{{0.5995154049122271 + 7.973998243354337*^-18*I, 0.2709953388913118 - 0.045458993565478986*I, 0.07981962282763289 + 0.040946292265127845*I, -0.013514946196364392 - 0.040762800403348974*I, -0.06474722215348241 - 0.0049887858367367146*I, 0.03764644505809155 + 0.006309025152345167*I, 0.009632671229262979 - 0.030832508744137226*I}, {0.2709953388913118 + 0.04545899356547892*I, 0.1951153327204039 + 3.8…
0.36236236236236236	{{0.5961265690199444 + 7.335885475054876*^-18*I, 0.2725222788706267 - 0.04219680633762742*I, 0.0795583969790906 + 0.041306332908483005*I, -0.013106270728493855 - 0.040619460329320074*I, -0.06494558377314133 - 0.005458805239324185*I, 0.037313682236688614 + 0.00646594352694649*I, 0.009685701942472768 - 0.03070509091702923*I}, {0.2725222788706267 + 0.04219680633762736*I, 0.19748925376427195 + 4.9475…
0.36436436436436437	{{0.5929654710604507 + 6.684707788161197*^-18*I, 0.27384877788933404 - 0.03872501951915766*I, 0.07929650902261759 + 0.04169698576104683*I, -0.012726458502725552 - 0.040467507972960975*I, -0.06513025030826486 - 0.005977078282741761*I, 0.03697508251995066 + 0.006609051787585456*I, 0.009727818301307459 - 0.030579694531013626*I}, {0.27384877788933404 + 0.03872501951915759*I, 0.199643437968086 + 5.545…
0.3663663663663663	{{0.5900444776567525 + 5.5657694067992676*^-18*I, 0.27497135473964834 - 0.03507229734067028*I, 0.07903461269506445 + 0.04211512721232111*I, -0.012376694647980722 - 0.040306993733890045*I, -0.06529974287836489 - 0.006539097887681707*I, 0.03663388007627032 + 0.006735909196222781*I, 0.00975925752744898 - 0.0304572499107357*I}, {0.27497135473964834 + 0.035072297340670196*I, 0.20156619156168798 + 6.03…
0.36836836836836834	{{0.5873736984028924 + 3.326470062029246*^-18*I, 0.27588821805716324 - 0.03126807256539913*I, 0.07877348442443578 + 0.042557619883341925*I, -0.012057857468776065 - 0.040138078683273626*I, -0.06545253902011967 - 0.007140063540210843*I, 0.036293567832669266 + 0.006844444566117312*I, 0.00978045505516685 - 0.030338627721754795*I}, {0.27588821805716324 + 0.03126807256539902*I, 0.20324801426933126 + 7.…
0.3703703703703704	{{0.584961507847057 - 4.045630804386313*^-19*I, 0.2765987410939543 - 0.027341540196826906*I, 0.07851395470851942 + 0.04302121061632674*I, -0.011770602596902404 - 0.03996108705639065*I, -0.06558726498443884 - 0.007775062409908499*I, 0.035957495381162066 + 0.006932976126419679*I, 0.00979189141314287 - 0.030224624414746465*I}, {0.27659874109395427 + 0.027341540196826875*I, 0.20468109405987708 + 9.24…
0.3723723723723724	{{0.5828154990281258 - 4.687974937478929*^-18*I, 0.27710294818002246 - 0.02332239100043275*I, 0.07825677570412304 + 0.043502398570820014*I, -0.011515500746221142 - 0.03977642885851399*I, -0.06570272713943996 - 0.00843906153522941*I, 0.03562881263653031 + 0.0069998764123406715*I, 0.00979401703885056 - 0.030116032028315295*I}, {0.2771029481800224 + 0.02332239100043272*I, 0.20585836434726743 + 1.161…
0.3743743743743744	{{0.5809410794072106 - 8.745976715226489*^-18*I, 0.27740260952467366 - 0.019241675532260024*I, 0.0780027708607697 + 0.04399773358175109*I, -0.011292836372124372 - 0.0395845359856562*I, -0.065797603593146 - 0.009126692636458386*I, 0.035311101789222026 + 0.007043715614017874*I, 0.009787528157887627 - 0.03001361713295837*I}, {0.2774026095246736 + 0.01924167553226*I, 0.2067748634362671 + 1.3687771901…
0.3763763763763764	{{0.5793415212845422 - 1.2088434134172418*^-17*I, 0.2775007889166048 - 0.015129386959094774*I, 0.07775281644283599 + 0.04450378586631543*I, -0.011102636386350843 - 0.03938600228436664*I, -0.06587074207151963 - 0.009832588477882185*I, 0.03500774321633662 + 0.007063566960029575*I, 0.009773172302633696 - 0.029918036503746446*I}, {0.2775007889166047 + 0.015129386959094753*I, 0.20742769731763325 + 1.5…
0.37837837837837834	{{0.5780179681373824 - 1.450808941907216*^-17*I, 0.27740183478071145 - 0.011014434023574639*I, 0.07750784065422879 + 0.045017144602002866*I, -0.01094467129884627 - 0.03918158509049648*I, -0.06592116405415027 - 0.010551387078767882*I, 0.034721906767391376 + 0.007059008954817741*I, 0.009751745296636506 - 0.029829836406581586*I}, {0.2774018347807114 + 0.011014434023574625*I, 0.2078160336190275 + 1.6…
0.38038038038038036	{{0.5769694346200251 - 1.6080561298945508*^-17*I, 0.2771113801780883 - 0.006924641044188856*I, 0.07726882363838532 + 0.04553441792659761*I, -0.010818455217763345 - 0.038972205229198774*I, -0.06594806477425412 - 0.011277731713362875*I, 0.03445655176432138 + 0.007030125378688012*I, 0.009724091254611914 - 0.029749452598197175*I}, {0.27711138017808823 + 0.006924641044188856*I, 0.2079411016050161 + 1.…
0.3823823823823823	{{0.5761928065637956 - 1.7164345007076586*^-17*I, 0.27663634280602895 - 0.0028867479152782823*I, 0.07703679747827313 + 0.046052232938178256*I, -0.010723245849461726 - 0.03875894701492835*I, -0.06595081321867415 - 0.012006270910894887*I, 0.03421442700147957 + 0.006977505287809708*I, 0.009691102582443892 - 0.02967721032615791*I}, {0.2766363428060289 + 0.0028867479152782857*I, 0.20780619217706986 + …
0.38438438438438444	{{0.5756828409770508 - 1.8400812281013953*^-17*I, 0.2759849249980258 + 0.0010735898929648442*I, 0.0768128461963901 + 0.04656723569511781*I, -0.010658044498508042 - 0.038543058251441914*I, -0.06592895212788008 - 0.012731658455571991*I, 0.03399807074563674 + 0.006902243014215817*I, 0.009653719977184524 - 0.029613324328859793*I}, {0.27598492499802574 - 0.0010735898929648303*I, 0.20741665787356403 + …
0.3863863863863864	{{0.5754330471245053 - 2.0599449592443067*^-17*I, 0.27516598229942396 + 0.004932025617646021*I, 0.07659792008802628 + 0.04707612180472555*I, -0.0106217525706809 - 0.03832582392945384*I, -0.06588226824028809 - 0.013448730116814965*I, 0.03380964128794388 + 0.006805604036234863*I, 0.009612828252226964 - 0.029557948695335772*I}, {0.2751659822994239 - 0.004932025617646024*I, 0.20677902211087665 + 1.99…
0.3883883883883884	{{0.5754361700761548 - 2.335911646098584*^-17*I, 0.27418888559883764 + 0.00866442995569747*I, 0.07639277819461918 + 0.047575607073735905*I, -0.01061323354121457 - 0.038108467972158805*I, -0.06581070401138894 - 0.014152407503732096*I, 0.033651100881121346 + 0.006688744542741031*I, 0.009569283191620087 - 0.029511239656859263*I}, {0.27418888559883764 - 0.008664429955697472*I, 0.20590049733199245 + 2…
0.39039039039039036	{{0.5756825648678464 - 2.5764839142148863*^-17*I, 0.2730645267591147 + 0.012247369443927993*I, 0.0761983340600207 + 0.04806245248174841*I, -0.010631031024440627 - 0.03789238892417538*I, -0.06571427655653886 - 0.014837516534110851*I, 0.03352439390120239 + 0.006553392983131829*I, 0.009524065623116598 - 0.029473237868294897*I}, {0.27306452675911463 - 0.012247369443927989*I, 0.20479062994415742 + 2.3…
0.3923923923923924	{{0.5761613781239796 - 2.724792771262686*^-17*I, 0.27180427253273615 + 0.01565955012514206*I, 0.07601538161823704 + 0.04853357075133898*I, -0.010673596186874653 - 0.037679009123854176*I, -0.06559327044519463 - 0.015499207467138525*I, 0.03343099107266284 + 0.00640149036537795*I, 0.009478073605770418 - 0.02944390208036215*I}, {0.2718042725327361 - 0.015659550125142054*I, 0.20346010209149534 + 2.548…
0.39439439439439433	{{0.5768605689545353 - 2.759113518754345*^-17*I, 0.2704199481353537 + 0.0188818312218054*I, 0.07584459057152097 + 0.04898602750645884*I, -0.010739291597615167 - 0.03746977186147951*I, -0.06544824013101766 - 0.016132960430233274*I, 0.033371883711956755 + 0.006235182983652919*I, 0.00943211943840887 - 0.02942311007922784*I}, {0.2704199481353537 - 0.018881831221805385*I, 0.20192071049570415 + 2.84715…
0.3963963963963964	{{0.5777669089550758 - 2.6928657520451122*^-17*I, 0.2689238372457896 + 0.021897225136045056*I, 0.07568650639037179 + 0.0494170412724345*I, -0.01082639122834363 - 0.0372661413792694*I, -0.0652800099518741 - 0.016734585419044136*I, 0.03334758372751646 + 0.006056822418333088*I, 0.009386929659632667 - 0.029410658686506132*I}, {0.26892383724578955 - 0.02189722513604503*I, 0.20018536645605584 + 3.17594…
0.39839839839839836	{{0.5788659822067442 - 2.5746133603331328*^-17*I, 0.26732868200603666 + 0.024690897449649075*I, 0.07554155031353532 + 0.0498239834759677*I, -0.010933080453324435 - 0.0370696028713756*I, -0.06508967412983473 - 0.017300222297450964*I, 0.0333581236197525 + 0.005868965535997656*I, 0.009343145047815925 - 0.029406263759258543*I}, {0.2673286820060366 - 0.024690897449649037*I, 0.19826809584939675 + 3.469…
0.4004004004004004	{{0.5801421852762656 - 2.4880645266594348*^-17*I, 0.26564768302125796 + 0.02725016692406705*I, 0.07541001934800395 + 0.05020437844513552*I, -0.011057456049404923 - 0.03688166248388354*I, -0.06487859677117502 - 0.017826340797564535*I, 0.03340305648105371 + 0.005674374489428638*I, 0.009301320621106156 - 0.029409560189993914*I}, {0.2656476830212579 - 0.027250166924067003*I, 0.1961840391301471 + 3.62…
0.4024024024024024	{{0.5815795729889294 - 2.451847976189512*^-17*I, 0.2638939938062751 + 0.02956402795412881*I, 0.07529205246526785 + 0.05055601028456251*I, -0.011197626647125614 - 0.036703681202511225*I, -0.06464828316045498 - 0.018309793118220424*I, 0.03348164082820918 + 0.005475658031691743*I, 0.009261939026489193 - 0.029420166776952413*I}, {0.2638939938062751 - 0.029564027954128783*I, 0.1939486243852973 + 3.645…
0.4044044044044044	{{0.583161556742407 - 2.402453383831648*^-17*I, 0.26208109630405535 + 0.0316221546213058*I, 0.07518772479226633 + 0.050876851789101146*I, -0.011351641516111574 - 0.036536909875319684*I, -0.06440027309927487 - 0.018747602297991113*I, 0.03359308684591476 + 0.0052753247163476675*I, 0.009225502783552834 - 0.029437694806906074*I}, {0.26208109630405535 - 0.03162215462130577*I, 0.19157787831906337 + 3.6…
0.4064064064064064	{{0.5848700094708326 - 2.3786318360413487*^-17*I, 0.2602231849394265 + 0.03341627762126639*I, 0.0750970675321678 + 0.05116495988138556*I, -0.011517396960672286 - 0.03638270905879444*I, -0.06413636348012895 - 0.019137030549770003*I, 0.03373616820801503 + 0.005076268477538306*I, 0.009192462212366971 - 0.029461649854080812*I}, {0.26022318493942653 - 0.03341627762126636*I, 0.18908930132481355 + 3.655…
0.4084084084084084	{{0.5866868136583276 - 2.4003068930746486*^-17*I, 0.2583340713022326 + 0.03494031278328698*I, 0.07501995534445727 + 0.0514186925417864*I, -0.011692844597444029 - 0.03624227712956414*I, -0.06385849181391105 - 0.01947583254366854*I, 0.03390930977606231 + 0.004881198249657568*I, 0.009163162905980165 - 0.02949152069311556*I}, {0.2583340713022326 - 0.03494031278328695*I, 0.18650034536797855 + 3.659017…
0.41041041041041043	{{0.5885938753416171 - 2.4671872522681838*^-17*I, 0.256427174976116 + 0.036190357907085684*I, 0.0749561055182484 + 0.051636710688210845*I, -0.0118759931421339 - 0.03611664767096831*I, -0.06356873467886064 - 0.019762257032564578*I, 0.03411058944974399 + 0.00469263240670084*I, 0.009137845579008931 - 0.029526780235444066*I}, {0.25642717497611606 - 0.036190357907085656*I, 0.18382840024757516 + 3.6557…
0.4124124124124124	{{0.5905731241100292 - 2.5587667480391963*^-17*I, 0.254515523538517 + 0.03716469276282254*I, 0.07490507797228349 + 0.051817978176102564*I, -0.012064908409519818 - 0.03600668947305733*I, -0.06326930772056273 - 0.019995046852102433*I, 0.034337738166882605 + 0.004512898762264952*I, 0.009116646067637752 - 0.02956688552929492*I}, {0.254515523538517 - 0.03716469276282251*I, 0.1810907935962059 + 3.63282…
0.4144144144144144	{{0.5926065131054957 - 2.634324351885534*^-17*I, 0.2526117525606739 + 0.03786377909109938*I, 0.07486627525493343 + 0.05196176179844175*I, -0.012257713313450522 - 0.03591310653259244*I, -0.06296256565194805 - 0.020173438920692854*I, 0.03458813990343579 + 0.004344134569548203*I, 0.009099595329619065 - 0.029611277759691534*I}, {0.2526117525606739 - 0.03786377909109935*I, 0.17830479088005918 + 3.5703…
0.4164164164164164	{{0.5946760190225522 - 2.632924172385647*^-17*I, 0.2507281056076233 + 0.038290260602959855*I, 0.07483894254419778 + 0.052067631285745125*I, -0.012452587866845577 - 0.03583643805304576*I, -0.06265100225329284 - 0.02029716423951301*I, 0.03485883167349631 + 0.004188286521350347*I, 0.00908661944427327 - 0.029659382248452153*I}, {0.2507281056076233 - 0.03829026060295983*I, 0.17548759539890926 + 3.4418…
0.4184184184184184	{{0.5967640448396594 - 2.457914130510194*^-17*I, 0.24887626164093954 + 0.03844827375257383*I, 0.07482227204056693 + 0.05213544588678357*I, -0.012647777051489954 - 0.03577703642388543*I, -0.06233708095789101 - 0.02036634796623794*I, 0.035146784630305725 + 0.004047031028870421*I, 0.009077609521792809 - 0.02971063781647199*I}, {0.2488762616409396 - 0.03844827375257381*I, 0.17265598468293136 + 3.2496…
0.4204204204204204	{{0.5988530497401476 - 2.1273295951692905*^-17*I, 0.24706774332858447 + 0.03834251168095182*I, 0.07481554527462196 + 0.05216523505208762*I, -0.012841498695819853 - 0.03573516142325245*I, -0.06202311787115449 - 0.02038126601846658*I, 0.03544916372515275 + 0.0039219349149006094*I, 0.009072523389813267 - 0.02976449067208985*I}, {0.24706774332858453 - 0.0383425116809518*I, 0.16982670128851168 + 3.054…
0.42242242242242245	{{0.600924838370123 - 1.7888592151356865*^-17*I, 0.24531410931131983 + 0.03798015417477421*I, 0.0748178400154389 + 0.05215724574929491*I, -0.013031970102094916 - 0.035711018182705216*I, -0.06171171408150329 - 0.020342653075241333*I, 0.035762581181381 + 0.003814606885474532*I, 0.009071181589184981 - 0.029820326953202945*I}, {0.24531410931131992 - 0.0379801541747742*I, 0.16701706979023004 + 2.85345…
0.4244244244244244	{{0.6029621816850731 - 1.538699932751919*^-17*I, 0.2436259919555572 + 0.03736977990004293*I, 0.07482819416314997 + 0.05211200975590929*I, -0.013217531988518022 - 0.035704607290563926*I, -0.06140537196445621 - 0.020251649014505917*I, 0.03608366303991202 + 0.0037263108351227626*I, 0.00907336758544114 - 0.029877565059099956*I}, {0.24362599195555726 - 0.03736977990004292*I, 0.1642434731195247 + 2.641…
0.4264264264264264	{{0.6049488647997929 - 1.4174528385259038*^-17*I, 0.24201307208598757 + 0.03652131448394971*I, 0.07484561359891352 + 0.05203034433183722*I, -0.013396651058528336 - 0.03571572098633903*I, -0.0611064803247802 - 0.02010979330059161*I, 0.03640907256424035 + 0.0036579550499574957*I, 0.00907883287084236 - 0.029935658698574525*I}, {0.24201307208598766 - 0.0365213144839497*I, 0.16152130828874223 + 2.4161…
0.4284284284284284	{{0.6068696869883851 - 1.41012317113097*^-17*I, 0.24048407898558172 + 0.03544603051487615*I, 0.07486907218491404 + 0.05191335221938779*I, -0.013567920000801308 - 0.035743943160731234*I, -0.060817314396490414 - 0.01991902498421724*I, 0.03673551024043354 + 0.0036100922076725606*I, 0.009087296964376683 - 0.02999409688992526*I}, {0.24048407898558177 - 0.035446030514876145*I, 0.15886498639113772 + 2.1…
0.43043043043043044	{{0.6087104616842592 - 1.4461203174058598*^-17*I, 0.23904679039558988 + 0.03415654754239368*I, 0.07489751176436212 + 0.05176242164327271*I, -0.013730057489248666 - 0.03578864935563151*I, -0.06054003584285016 - 0.01968168270248919*I, 0.03705971377713215 + 0.003582919377543415*I, 0.009098447411759575 - 0.030052403960955733*I}, {0.23904679039558996 - 0.03415654754239368*I, 0.15628793260087467 + 1.91…
0.4324324324324324	{{0.610458016480133 - 1.399257812354707*^-17*I, 0.23770803251554218 + 0.03266683207726367*I, 0.07492984216149447 + 0.0515792263106063*I, -0.013881908183018411 - 0.035849006764121075*I, -0.060276692756370945 - 0.019400504678901427*I, 0.037378458105549725 + 0.0035762780204271487*I, 0.009111939785433933 - 0.03011013954897447*I}, {0.23770803251554226 - 0.03266683207726367*I, 0.15380258617302525 + 1.6…
0.43443443443443447	{{0.612100197798728 - 1.1193425813417223*^-17*I, 0.2364737018488892 + 0.030992046113877555*I, 0.07496496053523252 + 0.051365695904476094*I, -0.014022437099297593 - 0.03592399609596976*I, -0.060029200222224945 - 0.019078587115753488*I, 0.03768859430117231 + 0.0035896847192773487*I, 0.009127409606154768 - 0.030166897888216932*I}, {0.23647370184888927 - 0.030992046113877562*I, 0.1514204010437385 + 1…
0.4364364364364364	{{0.6136254813869738 - 8.105044923550799*^-18*I, 0.23534930300292722 + 0.029146953836634636*I, 0.07500195146943665 + 0.0511236522662386*I, -0.014150622824200048 - 0.036012705227250384*I, -0.05979919309435609 - 0.01871889224121568*I, 0.037987395914698005 + 0.003622789623358351*I, 0.009144599246604145 - 0.03022227744150437*I}, {0.2353493030029273 - 0.029146953836634647*I, 0.14915227446082996 + 1.03…
0.43843843843843844	{{0.6150225821909293 - 4.980119424409281*^-18*I, 0.23433982361485436 + 0.027148343501099625*I, 0.07503975624829627 + 0.050855237251383925*I, -0.0142655198398366 - 0.036114029961807466*I, -0.05958839739925431 - 0.018324870410078044*I, 0.038271861208473416 + 0.003674990919061808*I, 0.00916315805772079 - 0.030275874159234734*I}, {0.23433982361485445 - 0.027148343501099636*I, 0.1470088363439815 + 7.3…
0.4404404404404404	{{0.6162814829391305 - 1.3199298556531124*^-18*I, 0.23344923395156622 + 0.02501370757717671*I, 0.07507732852991152 + 0.05056276999231716*I, -0.014366323990313524 - 0.03622672623481821*I, -0.05939835369206249 - 0.017900215369552046*I, 0.03853916098657236 + 0.0037454075504585217*I, 0.0091827313920958 - 0.03032732492125035*I}, {0.23344923395156628 - 0.025013707577176726*I, 0.14499949810858115 + 4.40…
0.4424424424424424	{{0.6173935697152402 + 3.0665338808305288*^-18*I, 0.23268048978628636 + 0.022760652717478895*I, 0.0751137091881006 + 0.05024864584287659*I, -0.014452363818011044 - 0.03634947860594831*I, -0.059230327566617016 - 0.01744871640368933*I, 0.03878680471285338 + 0.00383296340977517*I, 0.009203005824488901 - 0.03037631074992236*I}, {0.23268048978628642 - 0.022760652717478916*I, 0.14313234161671065 + 1.62…
0.44444444444444436	{{0.618351631958048 + 8.062572520927755*^-18*I, 0.23203553239856634 + 0.020406899757327974*I, 0.07514802631239986 + 0.04991533637833367*I, -0.01452310056358333 - 0.03648090025935194*I, -0.059085309655447775 - 0.016974258333381724*I, 0.039012640510959797 + 0.003936387337394308*I, 0.009223709151828437 - 0.03042255681015076*I}, {0.23203553239856642 - 0.020406899757328005*I, 0.1414141191771456 - 9.65…
0.4464464464464465	{{0.6191498624614702 + 1.3243777438298187*^-17*I, 0.23151528857428572 + 0.017970283714754433*I, 0.07517949520806375 + 0.049565389395393*I, -0.014578128165958508 - 0.036619533003671774*I, -0.05896401562977811 - 0.016480821516361207*I, 0.03921485516431967 + 0.004054213121854371*I, 0.009244610393211382 - 0.03046583240936436*I}, {0.23151528857428577 - 0.01797028371475448*I, 0.13985025354535524 - 3.35…
0.44844844844844844	{{0.6197838573745498 + 1.7878030644373922*^-17*I, 0.231119670605652 + 0.01546875379049793*I, 0.07520741839606475 + 0.049201428912192424*I, -0.014617173262338648 - 0.03676384727203893*I, -0.05886688619952491 - 0.015972481847200015*I, 0.039391974116145805 + 0.004184779499849655*I, 0.009265519789903327 - 0.030505950997520813*I}, {0.23111967060565206 - 0.015468753790497981*I, 0.13844483792350276 - 5.…
0.45045045045045046	{{0.6202506162014569 + 2.0925504788361103*^-17*I, 0.2308475762912007 + 0.012920373368006551*I, 0.07523118561309351 + 0.0488261551683029*I, -0.014640095188199776 - 0.03691224212207303*I, -0.05879408711329851 - 0.015453410757310495*I, 0.03954286146943578 + 0.004326230156230347*I, 0.00928628880533849 - 0.0305427701671066*I}, {0.23084757629120076 - 0.01292037336800661*I, 0.137200635960445 - 7.4936075…
0.4524524524524524	{{0.6205479892966149 + 2.262555802528562*^-17*I, 0.23069741328318566 + 0.01034259509251943*I, 0.07525024547426798 + 0.04844212466485649*I, -0.014646835923119375 - 0.03706323916523792*I, -0.05874561342405158 - 0.014927593774111396*I, 0.03966663413471026 + 0.004476856897853547*I, 0.009306804533061612 - 0.03057615186943118*I}, {0.23069741328318571 - 0.010342595092519481*I, 0.13611960780381976 - 9.21…
0.4544544544544544	{{0.6206743081754148 + 2.4150847660322812*^-17*I, 0.2306671769694842 + 0.007753313807570955*I, 0.07526401774690433 + 0.04805192856214987*I, -0.014637405174975074 - 0.03721536865501241*I, -0.058721416902646956 - 0.014399087089519803*I, 0.0397624224902508 + 0.004634970892710897*I, 0.009326935449476062 - 0.030605953623870565*I}, {0.23066717696948422 - 0.007753313807571002*I, 0.13520324309277942 - 1.…
0.45645645645645644	{{0.62062933394725 + 2.5269977530864294*^-17*I, 0.23075376071310189 + 0.005170934627730867*I, 0.07527198068544848 + 0.04765834669593786*I, -0.014611954659322225 - 0.037366999551372015*I, -0.05872120463360684 - 0.01387217456236239*I, 0.03982962205051521 + 0.004798552822882529*I, 0.009346568654726346 - 0.03063208680605291*I}, {0.2307537607131019 - 0.005170934627730911*I, 0.13445166806348974 - 1.157…
0.4584584584584584	{{0.6204139824382637 + 2.587272596521692*^-17*I, 0.23095341076164994 + 0.0026129223214394273*I, 0.07527370038900358 + 0.04726401707183496*I, -0.01457074100538335 - 0.03751659980627764*I, -0.05874445825966468 - 0.013350917783278841*I, 0.03986796644081096 + 0.004965664367601333*I, 0.009365638712731524 - 0.030654485598262848*I}, {0.23095341076164996 - 0.0026129223214394672*I, 0.13386391905839495 - 1…
0.46046046046046046	{{0.6200303230889885 + 2.5974115434966374*^-17*I, 0.23126172750925197 + 0.00009579865179629686*I, 0.07526883079485493 + 0.046871435177325366*I, -0.014514125642298642 - 0.03766273693575222*I, -0.05879043415082608 - 0.012839155166595166*I, 0.03987752735901212 + 0.00513444916013266*I, 0.009384127676565497 - 0.030673106897092572*I}, {0.231261727509252 - 0.00009579865179633329*I, 0.13343794358946312 -…
0.4624624624624625	{{0.619481578954346 + 2.5714412554977165*^-17*I, 0.23167366549654406 - 0.002364857623438941*I, 0.07525711367847002 + 0.04648295398176309*I, -0.01444257479912597 - 0.0378040780198807*I, -0.05885816340436883 - 0.012340501950323816*I, 0.03985871457555937 + 0.00530313278777429*I, 0.009402065088456984 - 0.030687930313441848*I}, {0.23167366549654406 + 0.002364857623438913*I, 0.1331706003381862 - 1.2760…
0.4644644644644645	{{0.6187721267036461 + 2.535912808339265*^-17*I, 0.2321835334106746 - 0.0047544107518475605*I, 0.07523837865349847 + 0.04610078393637181*I, -0.014356659504840871 - 0.03793938970281011*I, -0.058946451844842845 - 0.011858350196163527*I, 0.039812275933460005 + 0.005470022791856477*I, 0.009419527979789538 - 0.030698958172518016*I}, {0.23218353341067463 + 0.004754410751847543*I, 0.13305765915557974 - …
0.46646646646646645	{{0.6179074966205885 + 2.5299016921634995*^-17*I, 0.2327849940853045 - 0.007059167986351176*I, 0.07521254317177208 + 0.045726992974245005*I, -0.014257055588336547 - 0.038067538192749495*I, -0.05905388002407023 - 0.01139586878949941*I, 0.03973929734828795 + 0.005633508667741923*I, 0.00943664087110154 - 0.03070621551383598*I}, {0.23278499408530454 + 0.007059167986351169*I, 0.13309380106218316 - 1.3…
0.4684684684684685	{{0.616894330395845 + 2.6032208274552285*^-17*I, 0.23347109729781448 - 0.009266393149088455*I, 0.0751796068305838 + 0.04536350361642548*I, -0.014144540504258044 - 0.038187492631974775*I, -0.059178816058353186 - 0.010955997151543334*I, 0.0396411859439134 + 0.005792070822212006*I, 0.009453572316425667 - 0.030709748390780337*I}, {0.2334710972978145 + 0.009266393149088397*I, 0.13327265734025595 - 1.4…
0.4704704704704705	{{0.6157391096277123 + 2.726766986633035*^-17*I, 0.23423518875684515 - 0.01136427283578486*I, 0.07513946502575757 + 0.045012088099029374*I, -0.014019902204917192 - 0.03829836793838733*I, -0.059319810721846104 - 0.010541376218094662*I, 0.03951912279161614 + 0.005944465533319632*I, 0.009470420435814392 - 0.03070957570253235*I}, {0.23423518875684518 + 0.011364272835784804*I, 0.13358798335116215 - 1.…
0.47247247247247254	{{0.6144495533521155 + 2.811267848268828*^-17*I, 0.23506971011499572 - 0.01334083647154436*I, 0.07509208579332628 + 0.04467459078386974*I, -0.013884046697447453 - 0.03839921795696948*I, -0.05947518022198794 - 0.010154738814746024*I, 0.039374571361753916 + 0.006089284161447444*I, 0.009487314893747927 - 0.030705753420129434*I}, {0.23506971011499575 + 0.01334083647154431*I, 0.13403236106664665 - 1.6…
0.4744744744744745	{{0.61303438265541 + 2.802646177931325*^-17*I, 0.23596658133082593 - 0.015185158529176191*I, 0.07503752850937542 + 0.04435271465397915*I, -0.013737963665873897 - 0.03848918832415955*I, -0.05964305102818141 - 0.009798581900868132*I, 0.03920929128966396 + 0.006225188562084922*I, 0.009504427120421263 - 0.030698362036715922*I}, {0.23596658133082593 + 0.015185158529176145*I, 0.1345974300070399 - 1.634…
0.4764764764764765	{{0.6115027497932705 + 2.6753660764178675*^-17*I, 0.2369176797674552 - 0.016887741656713195*I, 0.0749758748034 + 0.04404794619395689*I, -0.013582681010071967 - 0.038567587064250376*I, -0.059821529203749606 - 0.009475028512965106*I, 0.039025128737499845 + 0.006351067614045729*I, 0.00952192854625528 - 0.030687482639423395*I}, {0.2369176797674552 + 0.01688774165671315*I, 0.13527441802016338 - 1.5796…
0.47847847847847846	{{0.6098642381906908 + 2.4324329797544303*^-17*I, 0.23791484019256273 - 0.018440516677411832*I, 0.07490722855830445 + 0.043761555389968995*I, -0.013419264845767486 - 0.038633884589389274*I, -0.060008700405935964 - 0.009185827764674475*I, 0.038824016394231484 + 0.006466037219467712*I, 0.00953999060189674 - 0.0306731969093707*I}, {0.23791484019256273 + 0.018440516677411783*I, 0.13605414128132975 - …
0.4804804804804805	{{0.6081288624419838 + 2.1053936591956163*^-17*I, 0.23894985477838743 - 0.019836842589752164*I, 0.07483171591040277 + 0.04349459572974822*I, -0.013248819504536645 - 0.03868771369957805*I, -0.06020262988590429 - 0.008932354846767177*I, 0.03860797347564515 + 0.006569440303812904*I, 0.009558784718218293 - 0.03065558712166393*I}, {0.23894985477838743 + 0.019836842589752116*I, 0.1369270042933427 - 1.2…
0.48248248248248243	{{0.6063070683107817 + 1.754336221224657*^-17*I, 0.24001447310172788 - 0.021071506567437885*I, 0.07474948524941845 + 0.04324790420259404*I, -0.013072487533806017 - 0.03872886958267299*I, -0.06040136248873872 - 0.008715611027147558*I, 0.03837910572434347 + 0.006660846815867517*I, 0.009578482326318475 - 0.030634736145396427*I}, {0.24001447310172788 + 0.02107150656743783*I, 0.13788299988649708 - 1.0…
0.48448448448448445	{{0.6044097327300357 + 1.4678901075534117*^-17*I, 0.2411004021439424 - 0.02214072395939628*I, 0.07466070721848443 + 0.043022101299372686*I, -0.012891449696852547 - 0.038757309814384897*I, -0.06060292265344379 - 0.008536223650853374*I, 0.038139605409745404 + 0.0067400537277419546*I, 0.009599254857521706 - 0.030610727443648796*I}, {0.2411004021439424 + 0.022140723959396223*I, 0.13891170921857873 - …
0.4864864864864864	{{0.6024481488002531 + 1.3588000806813303*^-17*I, 0.24219931524205637 - 0.023042129159101723*I, 0.0745655737514481 + 0.042817593577102624*I, -0.01270692340482823 - 0.03877315226476631*I, -0.06080531834315647 - 0.008394449112956316*I, 0.03789174546540565 + 0.006807082474701595*I, 0.009621272677187612 - 0.030583645057060477*I}, {0.24219931524205637 + 0.023042129159101664*I, 0.14000231594148424 - 7.…
0.4884884884884884	{{0.6004329737847108 + 1.2233108611154362*^-17*I, 0.24330341458667012 - 0.02377377988252782*I, 0.07446423110659152 + 0.042634827508058006*I, -0.01252005157305036 - 0.038776469937927334*I, -0.06100681680527172 - 0.008290489230969228*I, 0.03763744677365989 + 0.006861907063312028*I, 0.009644625595497783 - 0.030553578856526927*I}, {0.24330341458667012 + 0.02377377988252776*I, 0.1411445997934673 - 7.0…
0.4904904904904905	{{0.5983757214279176 + 9.828564538473714*^-18*I, 0.24440441584462239 - 0.024334391174315993*I, 0.07435688607833674 + 0.042474168666638404*I, -0.012332054301899504 - 0.03876738929996978*I, -0.061205541885437836 - 0.008224403118188424*I, 0.03737884016948332 + 0.006904528594918267*I, 0.009669426064637979 - 0.030520639719418114*I}, {0.24440441584462239 + 0.024334391174315937*I, 0.14232753031456452 - …
0.4924924924924925	{{0.5962883705623611 + 7.4348096332272*^-18*I, 0.24549396828319298 - 0.024724124571159044*I, 0.07424379332738565 + 0.04233574564903534*I, -0.01214418836806167 - 0.03874620547589857*I, -0.06139955824413452 - 0.008195877210797179*I, 0.03711820532596128 + 0.0069351680843150135*I, 0.00969580408428754 - 0.030484942659415804*I}, {0.24549396828319298 + 0.02472412457115899*I, 0.14353963998284044 - 5.0413…
0.49449449449449445	{{0.5941825162407011 + 5.749254840084109*^-18*I, 0.24656420321440145 - 0.02494430129156466*I, 0.07412520215415136 + 0.04221954629706572*I, -0.011957658923840072 - 0.03871330165437498*I, -0.06158709160834783 - 0.008204324210104797*I, 0.036857656336032565 + 0.006954180480784016*I, 0.009723850959929262 - 0.03044660199139854*I}, {0.24656420321440142 + 0.024944301291564608*I, 0.14476982618044223 - 4.1…
0.49649649649649646	{{0.5920693697357706 + 5.1062810039276725*^-18*I, 0.2476077339950069 - 0.0249974022358553*I, 0.07400135649875819 + 0.04212541769817186*I, -0.011773619497155169 - 0.03866914908771666*I, -0.06176652877157011 - 0.008248883082546617*I, 0.036599141712489396 + 0.006962054668094051*I, 0.009753619302849405 - 0.030405731331441633*I}, {0.24760773399500688 + 0.024997402235855247*I, 0.14600735119359934 - 3.6…
0.49849849849849853	{{0.5899597585405754 + 5.477238869855014*^-18*I, 0.24861765602650815 - 0.024887067986168212*I, 0.07387249494104163 + 0.04205306618542144*I, -0.011593171991544644 - 0.03861430709189757*I, -0.061936417593800024 - 0.008328419059684023*I, 0.03634444438797744 + 0.006959413464500934*I, 0.009785123030137687 - 0.030362443596817158*I}, {0.24861765602650815 + 0.02488706798616816*I, 0.14724184221262376 - 3.…
0.5005005005005005	{{0.5878641263682939 + 6.470449083177002*^-18*I, 0.2495875467551435 - 0.024618098806455473*I, 0.07373885070054843 + 0.04200205733750759*I, -0.011417366686163452 - 0.03854942304654809*I, -0.06209546700154251 - 0.00844152363820442*I, 0.03609518171499583 + 0.006947013622747514*I, 0.009818337364687277 - 0.03031685100599397*I}, {0.24958754675514347 + 0.02461809880645542*I, 0.1484632913319097 - 3.05082…
0.5025025025025025	{{0.5857925331522773 + 7.331202189418398*^-18*I, 0.250511465671891 - 0.024196454642483947*I, 0.07360065163653652 + 0.04197181597874878*I, -0.011247202235783748 - 0.038475232394954914*I, -0.06224254698780884 - 0.008586514579921262*I, 0.035852805465897135 + 0.006925745830063681*I, 0.009853198835194806 - 0.03026906507863769*I}, {0.2505114656718909 + 0.0241964546424839*I, 0.14966205554993395 - 2.5645…
0.5045045045045045	{{0.5837546550460498 + 6.94175863431772*^-18*I, 0.2513839543124682 - 0.02362925512183531*I, 0.073458120247975 + 0.04196162617908891*I, -0.011083625670794938 - 0.0383925586440611*I, -0.062376688612116586 - 0.008761435911774036*I, 0.03561860183288735 + 0.006896634708166352*I, 0.00988960527616037 - 0.030219196635610714*I}, {0.2513839543124681 + 0.023629255121835262*I, 0.15082885676925573 - 1.3702299…
0.5065065065065065	{{0.5817594400996436 + 4.788269905653649*^-18*I, 0.2522000988288793 - 0.022923839804079752*I, 0.07331151872669862 + 0.041970780440370906*I, -0.010927482375907623 - 0.03830216467857071*I, -0.06249707559461554 - 0.008964359716335763*I, 0.035393676359470654 + 0.006860576071841194*I, 0.009927431577391808 - 0.030167375679318178*I}, {0.2522000988288792 + 0.022923839804079704*I, 0.15195512629481975 + 8.…
0.5085085085085085	{{0.5798158080201157 + 2.1030551679415977*^-18*I, 0.25295501408306253 - 0.022087650957508292*I, 0.07316118537061352 + 0.0419985723793506*I, -0.010779590622038981 - 0.03820476445442899*I, -0.06260286891775808 - 0.009193407668016984*I, 0.03517918250025719 + 0.006818324597668242*I, 0.009966568102995703 - 0.030113760116398033*I}, {0.2529550140830625 + 0.022087650957508247*I, 0.15303234161993073 + 3.6…
0.5105105105105104	{{0.577932919952089 - 5.967917012444005*^-19*I, 0.25364398002906074 - 0.02112993238397974*I, 0.07300743067266602 + 0.04204401885640313*I, -0.010640799268583736 - 0.038101294583069364*I, -0.0626932915929082 - 0.009446199274814264*I, 0.034976262669097265 + 0.0067709900271948655*I, 0.010006881279950613 - 0.030058491942410562*I}, {0.2536439800290607 + 0.021129932383979696*I, 0.1540517370699762 + 6.29…
0.5125125125125125	{{0.5761190571370398 - 2.9579903494104984*^-18*I, 0.254262957711368 - 0.02006029508550369*I, 0.07285057778155146 + 0.04210609906844826*I, -0.010511849206043387 - 0.03799267101094491*I, -0.06276774962628359 - 0.009720319064303028*I, 0.03478585104562909 + 0.006719633951577642*I, 0.01004821131680236 - 0.03000172032194607*I}, {0.2542629577113679 + 0.020060295085503648*I, 0.1550053952297213 + 8.474519…
0.5145145145145145	{{0.5743816088654056 - 4.775171394509123*^-18*I, 0.2548085936364892 - 0.018888695751708304*I, 0.07269096334311054 + 0.042183758064478466*I, -0.010393371770289902 - 0.037879785483932525*I, -0.06282583277538277 - 0.010013323552079097*I, 0.034608671988884496 + 0.006665263750292559*I, 0.010090372373727636 - 0.029943601997912704*I}, {0.25480859363648917 + 0.018888695751708266*I, 0.15588625878612758 + …
0.5165165165165165	{{0.5727270724765848 - 5.990876424939022*^-18*I, 0.2552782197729405 - 0.017625436759840258*I, 0.07252893750032934 + 0.04227590674555892*I, -0.01028588874256572 - 0.037763505547332994*I, -0.06286731454898513 - 0.0103227412417587*I, 0.03444524003728893 + 0.00660883259113501*I, 0.010133152562534019 - 0.02988430129153647*I}, {0.25527821977294046 + 0.017625436759840223*I, 0.15668813052835334 + 1.06653…
0.5185185185185185	{{0.5711610533589373 - 6.6955579995450535*^-18*I, 0.255669853551249 - 0.016281166174764994*I, 0.07236486389333935 + 0.04238142186482752*I, -0.010189812349483778 - 0.03764467454587096*I, -0.06289215220715091 - 0.01064607262497841*I, 0.034295859908661436 + 0.006551239430219806*I, 0.010176313946659956 - 0.029823990102361243*I}, {0.25566985355124894 + 0.01628116617476496*I, 0.1574056733477531 + 1.078…
0.5205205205205206	{{0.569688264949784 - 7.127579647618542*^-18*I, 0.25598219786395277 - 0.014866877748966324*I, 0.07219911965941743 + 0.042499146027494855*I, -0.010105445263027462 - 0.037524111623694914*I, -0.06290048676122124 - 0.010980790181395243*I, 0.03416062650021466 + 0.006493329011981162*I, 0.010219592541174778 - 0.02976284790824873*I}, {0.2559821978639527 + 0.014866877748966296*I, 0.15803441023787818 + 1.0…
0.5225225225225225	{{0.5683125287354066 - 7.67321586889702*^-18*I, 0.256214641065601 - 0.013393910922546711*I, 0.07203209543298579 + 0.04262788769084426*I, -0.010032980600550648 - 0.0374026117243772*I, -0.06289264297381807 - 0.011324338378686592*I, 0.03403942488855486 + 0.006435891869172702*I, 0.010262698312778692 - 0.02970106176537852*I}, {0.25621464106560093 + 0.01339391092254669*I, 0.15857072429447625 + 1.073690…
0.5245245245245245	{{0.5670367742510483 - 8.866652133564284*^-18*I, 0.2563672569727539 - 0.011873950823227187*I, 0.07186419534561207 + 0.04276642116423175*I, -0.009972501924777681 - 0.03728094559091405*I, -0.06286912935884421 - 0.011674133672550237*I, 0.03393193032968189 + 0.006379664322867462*I, 0.010305315179802784 - 0.029638826308248028*I}, {0.25636725697275387 + 0.011873950823227173*I, 0.15901185871549162 + 1.1…
0.5265265265265264	{{0.5658633709328144 - 1.0521774467288647*^-17*I, 0.2564403331762781 - 0.010317755068348783*I, 0.07169587222226916 + 0.042913556756920816*I, -0.009924036578172304 - 0.0371597870465914*I, -0.06283038156206561 - 0.012027871231104145*I, 0.03383793807291581 + 0.006325181149104226*I, 0.01034718922599867 - 0.02957634652927094*I}, {0.25644033317627807 + 0.010317755068348759*I, 0.15935560963216366 + 1.38…
0.5285285285285286	{{0.5647947318238745 - 1.1859224073203235*^-17*I, 0.25643416582487233 - 0.008736316814591142*I, 0.07152760301452141 + 0.04306801269596486*I, -0.009887620026145013 - 0.03703985011655047*I, -0.0627767703044242 - 0.012383191401228196*I, 0.03375736846885677 + 0.00627300751390322*I, 0.010388098998530397 - 0.02951383011495284*I}, {0.2564341658248723 + 0.008736316814591123*I, 0.15959973659251292 + 1.607…
0.5305305305305306	{{0.5638325150357216 - 1.291177002627522*^-17*I, 0.25634983850245296 - 0.0071420150935035545*I, 0.07135982854805424 + 0.04322839169066182*I, -0.009863191701653657 - 0.0369219253719572*I, -0.06270897089850475 - 0.012737413528910979*I, 0.03368977787551554 + 0.006223855458752709*I, 0.010427741491571683 - 0.029451480044507906*I}, {0.2563498385024529 + 0.007142015093503541*I, 0.1597427122290226 + 1.83…
0.5325325325325325	{{0.5629775520314252 - 1.3712898769064408*^-17*I, 0.2561889054617323 - 0.005546652703456923*I, 0.07119299351412182 + 0.043393332023741536*I, -0.009850606892000995 - 0.03680672607978748*I, -0.06262771846712963 - 0.013088035852231507*I, 0.03363466118595112 + 0.006178308493944592*I, 0.010465832929178125 - 0.029389499193620248*I}, {0.25618890546173223 + 0.0055466527034569125*I, 0.15978380593354324 + …
0.5345345345345345	{{0.5622298481401865 - 1.4293955682676077*^-17*I, 0.2559533902776389 - 0.003961450951037081*I, 0.07102754659834189 + 0.043561507903351906*I, -0.009849636854793276 - 0.03669488783943567*I, -0.06253380710233844 - 0.01343273681143091*I, 0.03359145289248009 + 0.006136820912464338*I, 0.01050210907914387 - 0.029328090347773506*I}, {0.25595339027763886 + 0.003961450951037072*I, 0.15972308340753516 + 2.2…
0.5365365365365365	{{0.5615885825573393 - 1.4684145086761075*^-17*I, 0.25564578584731745 - 0.0023970496510447217*I, 0.0708639404806957 + 0.04373162946305881*I, -0.009859968817940256 - 0.03658696858271459*I, -0.06242808986538796 - 0.013769375048912442*I, 0.033559527086676644 + 0.00609971778999098*I, 0.01053632525300162 - 0.02926745620225083*I}, {0.2556457858473174 + 0.0023970496510447147*I, 0.15956140666206833 + 2.3…
0.5385385385385385	{{0.5610521083443495 - 1.49105302395158*^-17*I, 0.25526905439012876 - 0.0008635071264953848*I, 0.07070263183552818 + 0.043902442761846176*I, -0.009881205979655179 - 0.03648344857385549*I, -0.06231147878675222 - 0.014095989409241496*I, 0.03353819745937257 + 0.0060671949848971245*I, 0.01056825630602263 - 0.02920779936213491*I}, {0.25526905439012876 + 0.0008635071264953779*I, 0.15930043401782235 + 2…
0.5405405405405406	{{0.5606179524288145 - 1.4998033337682203*^-17*I, 0.25482662744764983 + 0.0006296997913805957*I, 0.07054408133154771 + 0.044072729784115965*I, -0.009912867508454796 - 0.03638473040950811*I, -0.06218494486612244 - 0.014410798939145606*I, 0.03352671730065727 + 0.006039319138248941*I, 0.010597696637216707 - 0.029149322342307934*I}, {0.2548266274476498 - 0.0006296997913806061*I, 0.15894262010508647 +…
0.5425425425425425	{{0.5602828156044646 - 1.4969435516547803*^-17*I, 0.2543224058836738 + 0.002073675763137821*I, 0.07038875363182634 + 0.044241308439688126*I, -0.009954388543159347 - 0.03629113901874063*I, -0.06204951807240706 - 0.014712202887514387*I, 0.033524279499877734 + 0.006016027673806174*I, 0.01062446018933221 - 0.029092227567451636*I}, {0.2543224058836737 - 0.0020736757631378347*I, 0.15849121586375972 + 2…
0.5445445445445446	{{0.5600425725311617 - 1.4845376849945677*^-17*I, 0.25376075988420993 + 0.0034601069411162606*I, 0.07023711739379965 + 0.04440703256380066*I, -0.010005120192892573 - 0.036202921663039664*I, -0.061906287343731714 - 0.01499878070539964*I, 0.033530016545638565 + 0.00599712879802213*I, 0.01064838044885605 - 0.02903671737204726*I}, {0.2537607598842099 - 0.003460106941116278*I, 0.15795026854335073 + 2.…
0.5465465465465466	{{0.5598923240240817 - 1.4655634655254063*^-17*I, 0.25314648735596135 + 0.004781291277357772*I, 0.07008964017669937 + 0.0445687926606189*I, -0.010064337755754365 - 0.036120251675589445*I, -0.06175638766713641 - 0.015269292165128788*I, 0.03354301593977038 + 0.005982311844223089*I, 0.010669312977942437 - 0.028982991877449203*I}, {0.25314648735596135 - 0.004781291277357776*I, 0.15732457015690657 + 2…
0.5485485485485485	{{0.5598282011507734 - 1.4718311058556466*^-17*I, 0.25248346974363967 + 0.006030684276359527*I, 0.06994662154395444 + 0.04472549973704877*I, -0.010131514362691302 - 0.03604338790872052*I, -0.06160060866890668 - 0.015522569327678414*I, 0.03356279046229995 + 0.005971543890969458*I, 0.010687202180027298 - 0.02893118055110549*I}, {0.25248346974363967 - 0.00603068427635953*I, 0.15661788022142667 + 2.5…
0.5505505505505505	{{0.5598453676997664 - 1.4989557186198297*^-17*I, 0.2517764135741839 + 0.007200906203738586*I, 0.069808403645829 + 0.044876001244638815*I, -0.010205986959070717 - 0.03597257677415975*I, -0.061439990979975774 - 0.015757327005101775*I, 0.03358856452651763 + 0.005964735391113072*I, 0.01070194457228934 - 0.02888143207453528*I}, {0.2517764135741839 - 0.007200906203738589*I, 0.15583489751821555 + 2.539…
0.5525525525525525	{{0.5599379870637974 - 1.5266275191156896*^-17*I, 0.25103066284678727 + 0.008284896486848747*I, 0.06967535555787295 + 0.04501919789128841*I, -0.010286969690089546 - 0.03590797042788337*I, -0.061275722924997424 - 0.015972429045538115*I, 0.0336193792691974 + 0.005961632907411926*I, 0.010713427960795642 - 0.02883390540965824*I}, {0.25103066284678727 - 0.008284896486848752*I, 0.15498129075460948 + 2.…
0.5545545545545545	{{0.5601000094251325 - 1.5400779618443982*^-17*I, 0.2502515316138546 + 0.009276595566570494*I, 0.06954779281646452 + 0.04515407557991952*I, -0.010373681643421137 - 0.035849668545009795*I, -0.061108923065268654 - 0.016166941032345103*I, 0.033654349463965845 + 0.0059619561827242*I, 0.010721578106703067 - 0.028788735769454024*I}, {0.2502515316138546 - 0.009276595566570497*I, 0.15406292210637323 + 2.…
0.5565565565565564	{{0.5603251717555682 - 1.530079740510564*^-17*I, 0.24944430398100206 + 0.010170944897310987*I, 0.06942597741881025 + 0.0452797054084767*I, -0.010465346849215258 - 0.03579771831979965*I, -0.060940640198729815 - 0.016340130284098843*I, 0.03369266352130217 + 0.005965398140008258*I, 0.010726358726258264 - 0.028746034617962244*I}, {0.2494443039810021 - 0.010170944897310992*I, 0.15308584721770002 + 2.5…
0.5585585585585585	{{0.5606069978164309 - 1.492946788022232*^-17*I, 0.24861423410705727 + 0.010963886947004113*I, 0.06931011782294505 + 0.04539524366992711*I, -0.010561194280098097 - 0.03575211446565576*I, -0.06077185335996452 - 0.016491465854593858*I, 0.03373358348853821 + 0.005971624882322648*I, 0.010727771490797669 - 0.028705889670282505*I}, {0.2486142341070573 - 0.01096388694700412*I, 0.15205631520121146 + 2.50…
0.5605605605605606	{{0.5609387981585772 - 1.4305342764908886*^-17*I, 0.24776654620405938 + 0.011652365197110324*I, 0.06920036894773218 + 0.04549993185226047*I, -0.010660457851172242 - 0.03571279921512314*I, -0.06060347182019972 - 0.016620618532843082*I, 0.0337764450498584 + 0.005980275692826101*I, 0.010725856026747506 - 0.028668364892574384*I}, {0.2477665462040594 - 0.011652365197110336*I, 0.15098076863795784 + 2.4…
0.5625625625625625	{{0.5613136701223936 - 1.3502386172314555*^-17*I, 0.24690643453725888 + 0.012234324142616876*I, 0.06909683217286322 + 0.04559309663848913*I, -0.010762376420016713 - 0.03567966231988899*I, -0.06043633508730566 - 0.0167274608430779*I, 0.03382065752629978 + 0.005990963034777534*I, 0.010720689915623784 - 0.028633500502057433*I}, {0.2469064345372589 - 0.012234324142616894*I, 0.14986584357741772 + 2.42…
0.5645645645645645	{{0.561724497837797 - 1.264997460762291*^-17*I, 0.24603906342511775 + 0.012708709292037669*I, 0.0689995553388581 + 0.04567414990664801*I, -0.010866193786686943 - 0.035652541050782735*I, -0.06027121290579589 - 0.016812067044748105*I, 0.03386570387575202 + 0.006003272551536046*I, 0.0107123886940323 - 0.028601312967011183*I}, {0.24603906342511778 - 0.012708709292037693*I, 0.1487183695374982 + 2.3639…
0.5665665665665666	{{0.5621639522242338 - 1.19328969680519*^-17*I, 0.2451695672393093 + 0.0130754671674133*I, 0.06890853274706507 + 0.045742588729794635*I, -0.010971158693714782 - 0.035631220197775974*I, -0.060108805256827234 - 0.016874713132521927*I, 0.03391114069295743 + 0.006016763066560921*I, 0.010701105853668638 - 0.028571795006775143*I}, {0.24516956723930933 - 0.013075467167413328*I, 0.14754536950453473 + 2.2…
0.5685685685685686	{{0.5626244909906809 - 1.1591354542853929*^-17*I, 0.24430305040471853 + 0.013335545304310992*I, 0.06882370515966077 + 0.04579799537600911*I, -0.011076524826108481 - 0.035615432069982515*I, -0.05994974235819987 - 0.016915876836286012*I, 0.03395659820951087 + 0.006030966583411627*I, 0.010687032841318167 - 0.0285449155917488*I}, {0.24430305040471856 - 0.013335545304311027*I, 0.14635405993329148 + 2.…
0.5705705705705706	{{0.5630991726666716 - 1.1653453720399669*^-17*I, 0.2434441355235506 + 0.013490283182718537*I, 0.06874492461612983 + 0.0458400648974454*I, -0.011181626693255488 - 0.035604929423852835*I, -0.0597945882099122 - 0.016936026609566533*I, 0.0340017267271183 + 0.0060455691447525335*I, 0.010670353043017932 - 0.028520608163142155*I}, {0.24344413552355063 - 0.013490283182718566*I, 0.1451510595953331 + 2.12…
0.5725725725725725	{{0.5635821763199266 - 1.1608550418400658*^-17*I, 0.2425968473410238 + 0.013540068872898896*I, 0.06867196796460198 + 0.0458685730346304*I, -0.011285895802668318 - 0.035599572742596064*I, -0.05964397036554452 - 0.016935287980894668*I, 0.034046000158101004 + 0.006060570557820249*I, 0.010651162139113957 - 0.02849877844874059*I}, {0.24259684734102382 - 0.013540068872898927*I, 0.14394189262041182 + 2.…
0.5745745745745746	{{0.5640656466064161 - 1.1527094343208246*^-17*I, 0.24176635327026727 + 0.013486747700653673*I, 0.06860469308236014 + 0.04588326849058175*I, -0.011388561859285084 - 0.03559903873791275*I, -0.05949855774512488 - 0.016914288474196744*I, 0.03408893526895209 + 0.006075548063190755*I, 0.010629649637668936 - 0.028479357044088268*I}, {0.2417663532702673 - 0.013486747700653706*I, 0.14273406029522412 + 2.…
0.5765765765765766	{{0.5645420543708912 - 1.1492115241859998*^-17*I, 0.24095747392916098 + 0.013332839784175281*I, 0.06854291317232042 + 0.04588400212483831*I, -0.011488902156878235 - 0.035602985655946134*I, -0.05935893824617487 - 0.016873761305572242*I, 0.034130105721899104 + 0.006090114664592325*I, 0.010606017648278974 - 0.028462254210958195*I}, {0.240957473929161 - 0.013332839784175314*I, 0.1415347420838273 + 2.…
0.5785785785785785	{{0.56500433652442 - 1.1558598066446258*^-17*I, 0.24017460049106235 + 0.013081462926973014*I, 0.06848638992122824 + 0.04587073309202371*I, -0.011586255477700223 - 0.03561106455726199*I, -0.059225615649826785 - 0.01681451505788383*I, 0.034169137592709196 + 0.006103948557643536*I, 0.01058047443330385 - 0.028447357496669944*I}, {0.2401746004910624 - 0.013081462926973047*I, 0.14035065951273393 + 1.97…
0.5805805805805805	{{0.5654458960443886 - 1.1753482974110142*^-17*I, 0.2394216946848063 + 0.01273633261787304*I, 0.06843483349965837 + 0.045843528841846296*I, -0.011680022092483493 - 0.035622919316848634*I, -0.059099009620823574 - 0.016737433680757363*I, 0.03420570937068909 + 0.006116793129853262*I, 0.010553234407867018 - 0.028434531734089687*I}, {0.23942169468480634 - 0.012736332617873073*I, 0.13918807617091172 + …
0.5825825825825826	{{0.5658606019745007 - 1.2075665327047545*^-17*I, 0.23870228879470512 + 0.012301762031018413*I, 0.06838790256201488 + 0.04580256511909917*I, -0.011769663760440488 - 0.03563818662411693*I, -0.05897945570751888 - 0.0166434764905819*I, 0.03423955195868514 + 0.006128456960620683*I, 0.01052451813985561 - 0.028423619041630172*I}, {0.23870228879470515 - 0.012301762031018444*I, 0.1380527977097836 + 1.860…
0.5845845845845845	{{0.5662427894247779 - 1.2495995692507143*^-17*I, 0.23801948566054856 + 0.011782662025869056*I, 0.06834520424653114 + 0.04574812596366017*I, -0.01185470372926365 - 0.03565649598290025*I, -0.05886720534187702 - 0.016533678170509675*I, 0.034270448673083265 + 0.0061388138212352785*I, 0.010494552349920432 - 0.02841443882325073*I}, {0.2380194856605486 - 0.011782662025869087*I, 0.1369501718432277 + 1.7…
0.5865865865865865	{{0.5665872595715592 - 1.2957279842790377*^-17*I, 0.23737595867760383 + 0.011184541147201781*I, 0.06830629417526984 + 0.045680603710491895*I, -0.011934726735125415 - 0.035677469711454544*I, -0.05876242583947298 - 0.016409148770456138*I, 0.034298235243809004 + 0.006147802674876829*I, 0.010463569911475972 - 0.028406787768457276*I}, {0.23737595867760386 - 0.01118454114720181*I, 0.1358850883475773 + …
0.5885885885885885	{{0.5668892796575015 - 1.3374278755251492*^-17*I, 0.23677395179661553 + 0.010513505625110239*I, 0.06827067645412303 + 0.04560049898964165*I, -0.01200937900267822 - 0.035700722942458255*I, -0.058665200399492426 - 0.016271073707099903*I, 0.034322799814327495 + 0.00615542767661542*I, 0.010431809850700385 - 0.02840043985230231*I}, {0.23677395179661556 - 0.010513505625110267*I, 0.1348619790616208 + 1.…
0.5905905905905907	{{0.5671445829915792 - 1.3633708612297454*^-17*I, 0.2362152795238058 + 0.009776259375005024*I, 0.06823780367281203 + 0.045508420726241526*I, -0.012078368245054491 - 0.035725863623012395*I, -0.05857552810473172 - 0.0161207137638828*I, 0.03434408294164346 + 0.006161758173411435*I, 0.010399517346535513 - 0.02839514633538492*I}, {0.23621527952380583 - 0.009776259375005047*I, 0.133884817886602 + 1.412…
0.5925925925925927	{{0.5673493689490846 - 1.3594240801388013*^-17*I, 0.2357013269208742 + 0.008980103997613623*I, 0.06820707690488749 + 0.04540508614050833*I, -0.012141463663866654 - 0.0357524925146405*I, -0.05849332392159789 - 0.01595940509100985*I, 0.03436207759630123 + 0.006166928704115561*I, 0.010366943730686867 - 0.028390635763850765*I}, {0.23570132692087423 - 0.00898010399761364*I, 0.13295712078621977 + 1.288…
0.5945945945945946	{{0.5675003430563302 - 1.3146701320262523*^-17*I, 0.23523311091795876 + 0.008132421205750794*I, 0.06817790773269 + 0.04529128072357368*I, -0.01219847242695679 - 0.03578021586632031*I, -0.05841847270998379 - 0.015788483629259248*I, 0.03437676442396527 + 0.006171100071917367*I, 0.01033432299770808 - 0.028386637776883425*I}, {0.2352331109179588 - 0.008132421205750822*I, 0.13208192318093773 + 1.18362…
0.5965965965965966	{{0.5675944640918144 - 1.24869108736919*^-17*I, 0.23481190425362855 + 0.007238067449672694*I, 0.06815004874537828 + 0.04516762082410074*I, -0.012249072551039087 - 0.03580868889960799*I, -0.05835114443124978 - 0.01560894222326797*I, 0.03438775892761356 + 0.006174197104529594*I, 0.010301761446149627 - 0.02838301094433127*I}, {0.23481190425362858 - 0.007238067449672721*I, 0.13126210709499034 + 1.108…
0.5985985985985987	{{0.567628314382599 - 1.1506850463758413*^-17*I, 0.23443879840959936 + 0.006304450764280383*I, 0.06812298992023556 + 0.04503491233182371*I, -0.012293024818743028 - 0.03583748493578861*I, -0.05829127591619878 - 0.015422192226672625*I, 0.03439495465851133 + 0.0061762545072222945*I, 0.010269476678707085 - 0.028379513871277476*I}, {0.23443879840959939 - 0.006304450764280411*I, 0.13050085050412652 + 1…
0.6006006006006006	{{0.5675989891220885 - 1.0091706676328614*^-17*I, 0.23411445950369164 + 0.005339368400492976*I, 0.06809618444609868 + 0.0448940266798199*I, -0.012330157772691756 - 0.035866184222389644*I, -0.058238717724000466 - 0.015229688817982786*I, 0.03439831568386181 + 0.006177358093539026*I, 0.010237691025130778 - 0.028375892400135404*I}, {0.23411445950369167 - 0.005339368400493004*I, 0.12980083125473235 + …
0.6026026026026026	{{0.567504201653882 - 8.193724677016228*^-18*I, 0.2338391590258457 + 0.004350404328924981*I, 0.06806911835980597 + 0.04474585821279418*I, -0.012360346903102403 - 0.035894391481211284*I, -0.058193290940309325 - 0.015032838215621668*I, 0.034397805681721634 + 0.006177607950092684*I, 0.01020660338018129 - 0.02837190631459536*I}, {0.23383915902584573 - 0.004350404328925012*I, 0.129164143820305 + 8.905…
0.6046046046046046	{{0.5673422834717734 - 5.83220821118215*^-18*I, 0.23361277383812193 + 0.0033449292398863226*I, 0.06804131054619746 + 0.04459132418707898*I, -0.012383514647786092 - 0.03592173590832643*I, -0.05815478717726467 - 0.014832997677926119*I, 0.034393387941000816 + 0.006177118436565505*I, 0.010176389203629474 - 0.028367329339624582*I}, {0.23361277383812196 - 0.0033449292398863547*I, 0.12859229930145286 + …
0.6066066066066066	{{0.5671121842197511 - 3.093519603934452*^-18*I, 0.23343478617470048 + 0.002330100543382319*I, 0.0680123127381147 + 0.04443136477063429*I, -0.012399630392147929 - 0.03594787117408067*I, -0.058122968573490585 - 0.014631475503146613*I, 0.034385025361462776 + 0.0061760181857090654*I, 0.010147200520256437 - 0.028361949141467255*I}, {0.2334347861747005 - 0.0023301005433823537*I, 0.1280862254258955 + 6…
0.6086086086086085	{{0.5668134716919984 - 1.310797601283603*^-19*I, 0.2333042836418816 + 0.0013128623691136968*I, 0.0679817095164009 + 0.04426694304304769*I, -0.012408710469187007 - 0.035972475423092336*I, -0.05809756779409601 - 0.014429531029447266*I, 0.034372680453724304 + 0.006174450103344281*I, 0.01011916591985356 - 0.028355567327644493*I}, {0.2333042836418816 - 0.0013128623691137332*I, 0.12764626654846364 + 5.…
0.6106106106106105	{{0.5664463318328933 + 2.834631835633709*^-18*I, 0.23321995921808536 + 0.00029994556647658377*I, 0.06794911830990083 + 0.04409904499553429*I, -0.012410818159496411 - 0.03599525127425243*I, -0.05807828803067466 - 0.01422837463490582*I, 0.0343563153392556 + 0.006172571368361407*I, 0.010092390557222476 - 0.02834799944695435*I}, {0.2332199592180854 - 0.00029994556647662367*I, 0.1272721836510992 + 3.5…
0.6126126126126126	{{0.5660115687370082 + 5.516077119002182*^-18*I, 0.23318011125385185 - 0.0007021322954374829*I, 0.06791418939546089 + 0.043928679530936786*I, -0.012406063691263208 - 0.03601592582072469*I, -0.05806480300130508 - 0.014029167737513655*I, 0.03433589175038025 + 0.00617055343272004*I, 0.010066956152175089 - 0.028339074989471826*I}, {0.23318011125385185 + 0.000702132295437443*I, 0.1269631543428553 + 1.…
0.6146146146146145	{{0.5655106046491105 + 7.55865944588031*^-18*I, 0.23318264347184103 - 0.0016870669278415702*I, 0.06787660589792904 + 0.043756878463725425*I, -0.012394604240268456 - 0.03603425062994555*I, -0.05805675695055062 - 0.013833022795175781*I, 0.034311371030275234 + 0.006168582021449115*I, 0.010042920989533561 - 0.02832863738654885*I}, {0.23318264347184106 + 0.0016870669278415285*I, 0.12671777285989613 + …
0.6166166166166166	{{0.5649454799641621 + 8.54072359242418*^-18*I, 0.23322506496683287 - 0.0026487673222533852*I, 0.0678360837901549 + 0.04358469651999803*I, -0.012376643929887196 - 0.036050001743624153*I, -0.05805376464945943 - 0.013641003305710836*I, 0.03428271413297092 + 0.006166857132646907*I, 0.010020319919130315 - 0.02831654401081429*I}, {0.2332250649668329 + 0.00264876732225334*I, 0.12653405006549723 - 1.816…
0.6186186186186187	{{0.56431872673161 + 8.161828119139516*^-18*I, 0.2333045944308114 - 0.003581447134395311*I, 0.06779237856569825 + 0.04341317797066899*I, -0.012352424071958287 - 0.036062981134934474*I, -0.05805542137048978 - 0.013454118952094682*I, 0.034249887187085146 + 0.006165571146858735*I, 0.00999916755722617 - 0.028302671645837562*I}, {0.2333045944308114 + 0.0035814471343952785*I, 0.1264095357701565 - 3.394…
0.6206206206206207	{{0.5636315914876017 + 8.375710973939364*^-18*I, 0.23341954323597874 - 0.004480444035277567*I, 0.0677453374778822 + 0.04324296091625966*I, -0.012322094985306845 - 0.03607301653057987*I, -0.05806141618349825 - 0.013273325169583496*I, 0.034212949478472164 + 0.006164636237005408*I, 0.00997951340296757 - 0.028286972356633164*I}, {0.23341954323597874 + 0.004480444035277537*I, 0.12634302800862462 - 2.9…
0.6226226226226227	{{0.5628862869679608 + 9.279168748550222*^-18*I, 0.23356737695879867 - 0.005340113340109856*I, 0.06769472950406769 + 0.0430749533184515*I, -0.012285901315090404 - 0.03607991357289825*I, -0.058071326108889876 - 0.013099671558229258*I, 0.0341719653919948 + 0.006164123639768459*I, 0.009961395674247234 - 0.028269350411416195*I}, {0.23356737695879867 + 0.005340113340109828*I, 0.12633238355426923 - 2.7…
0.6246246246246246	{{0.5620857365896718 + 1.0276717129800422*^-17*I, 0.23374509261995444 - 0.00615496205681944*I, 0.06764033412341866 + 0.042910123800411704*I, -0.012244146780188191 - 0.03608350031811141*I, -0.058084690490598063 - 0.012934144476111199*I, 0.03412699654441901 + 0.006164163334764499*I, 0.009944827452930505 - 0.028249711591063757*I}, {0.23374509261995444 + 0.006154962056819413*I, 0.12637478093781485 - …
0.6266266266266266	{{0.5612330908624102 + 1.0919483064808128*^-17*I, 0.23394963916818737 - 0.006920123986212119*I, 0.06758197735347284 + 0.04274935486900038*I, -0.012197154649045205 - 0.03608363834848517*I, -0.05810105634852647 - 0.012777629459858898*I, 0.034078120468331675 + 0.0061648520351571525*I, 0.009929806209067275 - 0.028227989434572647*I}, {0.23394963916818737 + 0.006920123986212093*I, 0.12646719035304033 -…
0.6286286286286287	{{0.560331727388543 + 1.0905204760981323*^-17*I, 0.2341779174802967 - 0.007631359721972237*I, 0.06751953175014168 + 0.042593442914770574*I, -0.012145267739672195 - 0.03608022277232936*I, -0.058119978378548987 - 0.012630911224652297*I, 0.03402543061214062 + 0.0061662531876570574*I, 0.00991631380089199 - 0.028204145239059335*I}, {0.2341779174802967 + 0.007631359721972211*I, 0.12660637365677876 - 3.…
0.6306306306306306	{{0.559385250863128 + 1.0078231686017825*^-17*I, 0.23442678036113976 - 0.00828505665066267*I, 0.0674529164077104 + 0.04244309821196823*I, -0.01208884841964568 - 0.0360731822239978*I, -0.058141018952509754 - 0.012494673664221696*I, 0.03396903634007462 + 0.006168396972521869*I, 0.009904316474823647 - 0.028178168059759975*I}, {0.23442678036113976 + 0.008285056650662648*I, 0.12678888436891766 - 4.682…
0.6326326326326326	{{0.558397493073914 + 8.42952456790526*^-18*I, 0.23469303254363177 - 0.008878228951724843*I, 0.06738209695883798 + 0.04229894491853222*I, -0.012028278606107935 - 0.03606247886388832*I, -0.05816374811822317 - 0.012369499850847754*I, 0.03390906293218337 + 0.006171280303556257*I, 0.0098937648654658 - 0.028150074710030417*I}, {0.23469303254363175 + 0.008878228951724819*I, 0.12701106767239886 - 5.2168…
0.6346346346346345	{{0.5573725129013413 + 6.096655394921102*^-18*I, 0.234973430688746 - 0.00940851759747871*I, 0.06730708557455717 + 0.04216152107609431*I, -0.011963959765766998 - 0.03604810837844275*I, -0.058187743599473866 - 0.012255872035361487*I, 0.03384565158433751 + 0.006174866828111906*I, 0.009884593995606551 - 0.028119909761346183*I}, {0.23497343068874596 + 0.009408517597478686*I, 0.12726906041321848 - 5.10…
0.6366366366366366	{{0.5563145963185411 + 3.363807415632652*^-18*I, 0.23526468338551362 - 0.009874190353122772*I, 0.06722794096427448 + 0.042031278609979225*I, -0.011896312914896668 - 0.03603009998014693*I, -0.05821259079601675 - 0.01215417164714427*I, 0.03377895940822863 + 0.006179086927087516*I, 0.009876723276218554 - 0.028087745543302487*I}, {0.23526468338551362 + 0.009874190353122751*I, 0.12755879110042695 - 3.…
0.6386386386386386	{{0.5552282563913356 + 6.617751388970234*^-19*I, 0.23556345115102395 - 0.01027414177673407*I, 0.06714476837577013 + 0.04190858332920456*I, -0.011825778619336504 - 0.03600851640753071*I, -0.05823788278357694 - 0.012064679294127837*I, 0.03370915943136923 + 0.006183837714928805*I, 0.00987005650645902 - 0.028053682143614225*I}, {0.23556345115102392 + 0.010274141776734044*I, 0.12787597990612912 - 7.73…
0.6406406406406406	{{0.5541182332782384 - 1.4320356661389494*^-18*I, 0.23586634643042417 - 0.010607893219268187*I, 0.06705771959519818 + 0.041793714926480846*I, -0.011752816994491825 - 0.03598345392516792*I, -0.058263220313849826 - 0.011987574762794275*I, 0.03363644059709277 + 0.0061889830396285*I, 0.009864481873669706 - 0.028017847408115974*I}, {0.23586634643042415 + 0.010607893219268166*I, 0.1282161386654841 + 4.…
0.6426426426426426	{{0.5529891980843566 - 2.374038402651731*^-18*I, 0.236170119966799 - 0.0108754671109721*I, 0.06696695532562802 + 0.041686869666108094*I, -0.011677895240872824 - 0.035955027002974885*I, -0.05828821789627592 - 0.011922949699757816*I, 0.03356102178935895 + 0.006194370846426592*I, 0.009859886381577004 - 0.027980381423395276*I}, {0.23617011996679899 + 0.010875467110972072*I, 0.1285748435395365 + 1.349…
0.6446446446446447	{{0.5518444379115128 - 2.875837361852295*^-18*I, 0.23647240394131547 - 0.011076347846957572*I, 0.06687243774899737 + 0.0415882560715765*I, -0.011601438032559514 - 0.03592327708499735*I, -0.05831250521148283 - 0.011870929898585866*I, 0.03348321835629924 + 0.0061999534268717*I, 0.009856229863838419 - 0.027941343701361282*I}, {0.23647240394131544 + 0.011076347846957546*I, 0.12894893682835182 + 2.360…
0.6466466466466466	{{0.5506888273345878 - 3.264014195072412*^-18*I, 0.23676979148098856 - 0.011210459865496463*I, 0.06677429333161833 + 0.041498121515616014*I, -0.011523948427049876 - 0.03588831272613422*I, -0.05833565596906578 - 0.011831586347514078*I, 0.033403292044557546 + 0.00620564032066728*I, 0.00985340446795731 - 0.02790085475948887*I}, {0.23676979148098853 + 0.011210459865496441*I, 0.12933378874612653 + 3.4…
0.6486486486486487	{{0.5495273528595181 - 3.672670941524427*^-18*I, 0.23705889230642033 - 0.01127826951119984*I, 0.06667269479874711 + 0.04141664261748988*I, -0.0114459302502719 - 0.03585026846718561*I, -0.058357261454109945 - 0.011804897987334329*I, 0.03332150370142656 + 0.006211321036157645*I, 0.009851290020738495 - 0.027859054992014166*I}, {0.2370588923064203 + 0.011278269511199823*I, 0.12972467196531703 + 4.407…
0.6506506506506506	{{0.5483647539083136 - 4.2065451974434185*^-18*I, 0.23733656911853754 - 0.011280692401676834*I, 0.06656782094601858 + 0.04134391827805094*I, -0.011367871942979182 - 0.035809289149048656*I, -0.05837694129793983 - 0.011790758860279724*I, 0.03323812922893479 + 0.006216880812331476*I, 0.009849770212442516 - 0.02781608882920745*I}, {0.2373365691185375 + 0.01128069240167682*I, 0.13011709338990846 + 5.3…
0.6526526526526527	{{0.5472055228190563 - 4.941010116087319*^-18*I, 0.23759993759859185 - 0.011219093427534655*I, 0.06645985663944615 + 0.041279969679741534*I, -0.011290246560750884 - 0.03576552991271753*I, -0.05839434347811922 - 0.011788978110024596*I, 0.033153459583846495 + 0.006222200618821819*I, 0.009848732596785644 - 0.02777210473737314*I}, {0.23759993759859183 + 0.011219093427534643*I, 0.13050679415541477 + 6…
0.6546546546546547	{{0.5460539048459015 - 5.922074407736835*^-18*I, 0.23784636640815973 - 0.011095286752378569*I, 0.06634899281542185 + 0.04122474028659361*I, -0.011213511773991764 - 0.03571915619928338*I, -0.05840914431845122 - 0.011799279981684504*I, 0.03306780077766171 + 0.0062271571559060915*I, 0.009848068590939885 - 0.02772725521884981*I}, {0.23784636640815973 + 0.01109528675237856*I, 0.13088974962887875 + 6.7…
0.6566566566566566	{{0.5449138981590771 - 7.16638233969547*^-18*I, 0.2380734771891424 - 0.01091153581281192*I, 0.06623542648071638 + 0.04117809584422867*I, -0.011138109867932162 - 0.0356703437499344*I, -0.05842104848897823 - 0.011821303821816237*I, 0.03298147387661622 + 0.006231622854506076*I, 0.009847673475532968 - 0.02768169681201018*I}, {0.2380734771891424 + 0.010911535812811912*I, 0.13126216940887198 + 7.337988…
0.6586586586586587	{{0.5437892538448841 - 8.661213736289516*^-18*I, 0.23827914456376592 - 0.010670553318436112*I, 0.06611936071247902 + 0.04113982437985776*I, -0.01106446774262801 - 0.03561927860595578*I, -0.058429789005981954 - 0.011854604078417806*I, 0.0328948150016816 + 0.006235465876187924*I, 0.009847446394648357 - 0.027635590091261125*I}, {0.2382791445637659 + 0.010670553318436103*I, 0.13162049732549477 + 7.78…
0.6606606606606606	{{0.542683475905696 - 1.036448397886808*^-17*I, 0.23846149613458115 - 0.010375501251850619*I, 0.06600100465823762 + 0.04110963620228151*I, -0.010992996912960821 - 0.035566157108729735*I, -0.05843512723198339 - 0.011898650300928461*I, 0.03280817532856519 + 0.006238550113162153*I, 0.009847290355825239 - 0.027589099667043655*I}, {0.23846149613458112 + 0.01037550125185061*I, 0.13196141144037635 + 8.1…
0.6626626626626626	{{0.5415998212599594 - 1.2204744005803048*^-17*I, 0.23861891248446374 - 0.010029990868652982*I, 0.0658805735358987 + 0.041087163901890086*I, -0.0109240935086377 - 0.03551118589973548*I, -0.058436852875742844 - 0.011952827140228668*I, 0.03272192108771009 + 0.006240735188283649*I, 0.009847112230058538 - 0.027542394185832937*I}, {0.2386189124844637 + 0.010029990868652972*I, 0.13228182404667466 + 8.5…
0.6646646646646646	{{0.5405412997421939 - 1.4081180312489112*^-17*I, 0.23875002717661417 - 0.009638082697438809*I, 0.06575828863374737 + 0.04107196235066324*I, -0.010858138274191334 - 0.035454581920549275*I, -0.05843478399225993 - 0.012016434348640128*I, 0.032636433564295186 + 0.006241876455051665*I, 0.009846822751798904 - 0.027495646330138294*I}, {0.23875002717661417 + 0.009638082697438799*I, 0.13257888166907647 +…
0.6666666666666667	{{0.5395106741029914 - 1.5863614951343833*^-17*I, 0.23885372675455774 - 0.009204286539801754*I, 0.06563437731044733 + 0.04106350870217026*I, -0.010795496568979997 - 0.03539657241284435*I, -0.058428766982773564 - 0.012088686779925771*I, 0.0325521090982351 + 0.006241824997609824*I, 0.009846336518952713 - 0.02744903281850318*I}, {0.23885372675455774 + 0.009204286539801746*I, 0.13284996506379737 + 9.…
0.6686686686686687	{{0.5385103524583942 - 1.759682793049225*^-17*I, 0.23892910997814587 - 0.00873292016182174*I, 0.0655090566621929 + 0.0410613187324788*I, -0.010736484498667894 - 0.03533736321430626*I, -0.058418671186863384 - 0.012168804600894386*I, 0.03246931296258356 + 0.00624048485488327*I, 0.00984558147058976 - 0.027402702614249982*I}, {0.23892910997814584 + 0.008732920161821723*I, 0.13309279218083178 + 1.0717…
0.6706706706706707	{{0.5375424903003061 - 1.9805805288432373*^-17*I, 0.23897513014181337 - 0.008226527645637704*I, 0.06538251224371204 + 0.04106524892427552*I, -0.010681313869848445 - 0.03527707341067494*I, -0.05840435347791582 - 0.012256242741407623*I, 0.03238826520165854 + 0.006237943851575621*I, 0.009844509454401157 - 0.027356710457053342*I}, {0.23897513014181335 + 0.008226527645637687*I, 0.13330532674742027 + 1…
0.6726726726726726	{{0.5366096864589356 - 2.2199883385825116*^-17*I, 0.23899079547217753 - 0.007689678189644147*I, 0.06525499855951819 + 0.041074800708873614*I, -0.010630297688980323 - 0.035215928383305194*I, -0.058385689186255155 - 0.012350164458787371*I, 0.03230931067482074 + 0.006234122484383887*I, 0.00984303660060579 - 0.027311210996107855*I}, {0.23899079547217753 + 0.00768967818964413*I, 0.1334851136113688 + 1…
0.6746746746746747	{{0.535714205550622 - 2.4477357308632933*^-17*I, 0.2389753771718425 - 0.007127106871113483*I, 0.06512676812953094 + 0.04108943185185357*I, -0.01058371608071459 - 0.03515415396468732*I, -0.05836258620033857 - 0.012449699083366596*I, 0.03223278358187174 + 0.006228945126309481*I, 0.009841085982733514 - 0.027266354369383117*I}, {0.2389753771718425 + 0.007127106871113466*I, 0.13363001565874336 + 1.359…
0.6766766766766766	{{0.5348579136957181 - 2.6416051596898534*^-17*I, 0.23892840916457156 - 0.006543464533116222*I, 0.06499806397901658 + 0.04110860070294326*I, -0.01054180135357221 - 0.03509196336378675*I, -0.05833498425398651 - 0.012553976930170636*I, 0.03215898943150742 + 0.006222362736430782*I, 0.009838592060952993 - 0.02722227316599103*I}, {0.23892840916457153 + 0.0065434645331162045*I, 0.13373827498762278 + 1.…
0.6786786786786787	{{0.5340422785185895 - 2.787332024474497*^-17*I, 0.238849688095287 - 0.005943317784520941*I, 0.06486911963858807 + 0.04113176619601792*I, -0.010504737999944037 - 0.03502955716604406*I, -0.05830285492638265 - 0.0126621292989172*I, 0.032088205041317916 + 0.006214352859903141*I, 0.009835500682071707 - 0.02717908242618578*I}, {0.23884968809528698 + 0.005943317784520922*I, 0.13380851290809875 + 1.5599…
0.6806806806806807	{{0.5332683691476152 - 2.8786046700375326*^-17*I, 0.2387392733300703 - 0.005331148999994402*I, 0.06474015914420506 + 0.041158387849100156*I, -0.010472662696090837 - 0.03496712333337496*I, -0.05826620164207395 - 0.012773288474016339*I, 0.03202067853778766 + 0.006204919627958881*I, 0.009831769079535951 - 0.027136879641363854*I}, {0.2387392733300703 + 0.005331148999994385*I, 0.13383972994227564 + 1.…
0.6826826826826827	{{0.5325368562151871 - 2.9170643866073206*^-17*I, 0.23859748695616206 - 0.0047113563200013794*I, 0.06461139703717382 + 0.04118792576435996*I, -0.010445664302143259 - 0.034904837204170314*I, -0.058225059670970615 - 0.012886587724570494*I, 0.031956629356295334 + 0.006194093757907289*I, 0.009827365873430834 - 0.027095744754064018*I}, {0.23859748695616204 + 0.00471135632000136*I, 0.13383130582427075 …
0.6846846846846847	{{0.5318480118577102 - 2.9123054098202394*^-17*I, 0.23842491378196187 - 0.004088253650804766*I, 0.06448303836414732 + 0.0412198406281147*I, -0.01042378386210186 - 0.03484286149329608*I, -0.058179496128346095 - 0.013001161304374466*I, 0.03189624824111392 + 0.006181932553134626*I, 0.009822271070480277 - 0.02705574015796734*I}, {0.23842491378196187 + 0.004088253650804747*I, 0.13378299950021405 + 1.8…
0.6866866866866866	{{0.5312017097156027 - 2.881874920720693*^-17*I, 0.23822240133702852 - 0.003466070664465558*I, 0.06435527867712522 + 0.041253593710829116*I, -0.010407014603837089 - 0.034781346292093396*I, -0.05812960997483711 - 0.013116144451915416*I, 0.03183969724541066 + 0.006168519903104122*I, 0.009816476064047017 - 0.027016910697897176*I}, {0.23822240133702852 + 0.003466070664465538*I, 0.13369494912824842 + …
0.6886886886886886	{{0.5305974249332959 - 2.8512730457611094*^-17*I, 0.23799105987207983 - 0.0028489527988428444*I, 0.0642283040334538 + 0.04128864686711532*I, -0.010395301939089295 - 0.034720429068378515*I, -0.05807553201644365 - 0.01323067339037288*I, 0.03178710973124707 + 0.006153966283355975*I, 0.009809983634132602 - 0.026979283669819176*I}, {0.23799105987207983 + 0.0028489527988428227*I, 0.1335676720785295 + 1…
0.6906906906906908	{{0.5300342341592341 - 2.8539528568019517*^-17*I, 0.23773226235899275 - 0.0022409612575937836*I, 0.06410229099582605 + 0.0413244625357328*I, -0.010388543463468725 - 0.034660234666442837*I, -0.058017424904528936 - 0.013343885327618758*I, 0.03173859036957895 + 0.0061384087555073534*I, 0.009802807947377399 - 0.026942868820841282*I}, {0.23773226235899275 + 0.00224096125759376*I, 0.13340206493322562 +…
0.6926926926926927	{{0.5295108155458749 - 2.9313203711117026*^-17*I, 0.23744764449080338 - 0.0016460730101737209*I, 0.06397740663228163 + 0.04136050373958841*I, -0.010386588956455526 - 0.03460087530705289*I, -0.057955483135819455 - 0.0134549184562173*I, 0.031694215140256374 + 0.006122010967252399*I, 0.009794974557060587 - 0.02690765834921373*I}, {0.23744764449080338 + 0.0016460730101736966*I, 0.13319940348651813 + …
0.6946946946946947	{{0.5290262955063193 - 2.999920986530165*^-17*I, 0.23713836742810793 - 0.001067360529566934*I, 0.06385381889667567 + 0.04139632054180635*I, -0.010389298070976896 - 0.03454247622676769*I, -0.0578898828372934 - 0.013563122390295137*I, 0.031653965401357106 + 0.006104888342782997*I, 0.009786485475799162 - 0.026873661084343123*I}, {0.23713836742810793 + 0.0010673605295669101*I, 0.13296054707836605 + 2…
0.6966966966966966	{{0.5285799864099038 - 2.965516071381219*^-17*I, 0.2368054964768534 - 0.0005080853560632482*I, 0.06373171010191037 + 0.04143142550299146*I, -0.010396549116296113 - 0.034485183187204796*I, -0.057820800845805286 - 0.013667831307727276*I, 0.03161782085070336 + 0.006087122995281108*I, 0.00977733031739803 - 0.026840905446929804*I}, {0.2368054964768534 + 0.0005080853560632224*I, 0.13268618085375497 + 1…
0.6986986986986987	{{0.5281703926986597 - 2.8613247067093293*^-17*I, 0.23645078158366026 + 0.000027815769285045866*I, 0.0636112479976214 + 0.04146525211626311*I, -0.01040816330827543 - 0.03442911913794529*I, -0.05774846724613968 - 0.013768209757644785*I, 0.03158580674719111 + 0.006068852568991196*I, 0.009767528408383701 - 0.02680939157542769*I}, {0.23645078158366026 - 0.000027815769285072754*I, 0.1323777494750826 +…
0.7007007007007007	{{0.5277958542761788 - 2.716012512124634*^-17*I, 0.23607601660903765 + 0.0005368049322694167*I, 0.06349258223056584 + 0.04149727448895872*I, -0.010423936700886397 - 0.03437439388351786*I, -0.05767312382962579 - 0.01386349971170112*I, 0.031557908606174224 + 0.006050216591602024*I, 0.009757102517085194 - 0.026779110000911755*I}, {0.23607601660903765 - 0.0005368049322694449*I, 0.13203685393609377 + …
0.7027027027027026	{{0.5274545465429209 - 2.5536853245425972*^-17*I, 0.2356830392947679 + 0.0010157430902054281*I, 0.06337584434480786 + 0.04152700734748244*I, -0.01044364018832076 - 0.034321104084251174*I, -0.05759502409197609 - 0.013953020574870082*I, 0.03153407219586894 + 0.006031356471210756*I, 0.009746078852180566 - 0.026750041648333882*I}, {0.2356830392947679 - 0.001015743090205458*I, 0.13166525152874092 + 1.…
0.7047047047047047	{{0.5271444803962146 - 2.39388919818401*^-17*I, 0.2352737312639064 + 0.0014618900719327388*I, 0.06326114778171874 + 0.04155400603730517*I, -0.010467019504990455 - 0.03426933325627388*I, -0.05751443323328627 - 0.014036169185445828*I, 0.03151420353735384 + 0.006012415496322951*I, 0.009734487062696888 - 0.026722157836522868*I}, {0.2352737312639064 - 0.00146189007193277*I, 0.13126485584318437 + 1.619…
0.7067067067067067	{{0.5268635022302574 - 2.2516104045749897*^-17*I, 0.2348500180207819 + 0.0018729045778151025*I, 0.06314858787997685 + 0.04157786652296454*I, -0.010493795225527609 - 0.03421915177151462*I, -0.0574316281580353 - 0.014112419815042871*I, 0.031498168904569857 + 0.0059935388358525665*I, 0.009722360238010264 - 0.0266954202781844*I}, {0.2348500180207819 - 0.0018729045778151337*I, 0.13083773676779206 + 1.…
0.7087087087087087	{{0.5266092939361147 - 2.1372754325469738*^-17*I, 0.23441386895099608 + 0.002246844179740384*I, 0.06303824187556768 + 0.04159822538806493*I, -0.010523662764784544 - 0.034170616857701994*I, -0.05734689747508536 - 0.014181324168596077*I, 0.03148579482432027 + 0.005974873539121958*I, 0.009709734907845819 - 0.026669781079901086*I}, {0.23441386895099608 - 0.0022468441797404166*I, 0.13038612048913967 +…
0.7107107107107107	{{0.5263793729017209 - 2.0567509882367415*^-17*I, 0.233967297321424 + 0.002582165321120493*I, 0.06293016890178384 + 0.041614759835277466*I, -0.010556292377833768 - 0.034123772598364605*I, -0.05726054149768192 - 0.014242511384360654*I, 0.031476868076270724 + 0.0059565685358618815*I, 0.009696651042277708 - 0.026645182742132432*I}, {0.233967297321424 - 0.0025821653211205242*I, 0.12991238949201064 + …
0.7127127127127127	{{0.5261710920118788 - 2.011343995086384*^-17*I, 0.23351236028021372 + 0.0028777233168914857*I, 0.06282440998922502 + 0.041627187686340016*I, -0.010591329159967985 - 0.03407864993283102*I, -0.057172872243453646 - 0.014295688033912178*I, 0.031471135692949216 + 0.005938774636211486*I, 0.009683152051729108 - 0.026621558159214853*I}, {0.23351236028021372 - 0.002877723316891516*I, 0.1294190825593961 +…
0.7147147147147147	{{0.52598163964826 - 1.9978015938433228*^-17*I, 0.23305115885678654 + 0.003132772353513495*I, 0.06272098806579803 + 0.04163526738205717*I, -0.010628393046700092 - 0.03403526665622982*I, -0.05708421343441249 - 0.01434063812214657*I, 0.03146830495974609 + 0.005921644530718322*I, 0.00966928478697222 - 0.026598830619361663*I}, {0.23305115885678654 - 0.0031327723535135264*I, 0.12890889477249493 + 1.80…
0.7167167167167168	{{0.5258080396894041 - 2.008311142560303*^-17*I, 0.23258583796183685 + 0.00334696548897076*I, 0.06261990795671678 + 0.04163879798230029*I, -0.010667078813763177 - 0.03399362741948952*I, -0.05699490049695361 - 0.014377223087280106*I, 0.03146804341491404 + 0.005905332790338336*I, 0.009655099539128277 - 0.02657691380466309*I}, {0.23258583796183688 - 0.0033469654889707904*I, 0.1283846775107136 + 1.86…
0.7187187187187187	{{0.5256471525760466 - 2.030516364813257*^-17*I, 0.23211858572771948 + 0.0035203542052425095*I, 0.06252115637114501 + 0.041637619158325395*I, -0.010706956253697372 - 0.03395372374335475*I, -0.056905280461620265 - 0.014405381776769772*I, 0.031469978995536635 + 0.00588999574550767*I, 0.00964065001086094 - 0.02655571185012598*I}, {0.23211858572771948 - 0.0035203542052425372*I, 0.12784943742187926 + …
0.7207207207207208	{{0.5254967854915588 - 2.064010365107546*^-17*I, 0.23165097438105267 + 0.003652763484379815*I, 0.06242469253279853 + 0.041631584632008466*I, -0.01074775821192096 - 0.03391555189765222*I, -0.05681560826673265 - 0.014425074242411313*I, 0.0314738651805736 + 0.005875665046122845*I, 0.009625963429311846 - 0.026535183178516983*I}, {0.23165097438105267 - 0.0036527634843798416*I, 0.1273052628993638 + 1.8…
0.7227227227227228	{{0.5253546036207887 - 2.104292169280904*^-17*I, 0.23118471111324077 + 0.0037438169769674788*I, 0.06233047657418501 + 0.04162052069167604*I, -0.010789209724012467 - 0.033879107246939426*I, -0.05672615009931392 - 0.014436219072417433*I, 0.03147946856150956 + 0.0058623742486728705*I, 0.009611071123738081 - 0.02651528513531121*I}, {0.23118471111324077 - 0.0037438169769675044*I, 0.12675437607199758 +…
0.7247247247247247	{{0.5252174420376363 - 2.1356206095188336*^-17*I, 0.23072198117177006 + 0.003793689061141935*I, 0.0622384688060534 + 0.041604287427704605*I, -0.010830899987716719 - 0.0338443652161572*I, -0.05663724396336424 - 0.014438795645868278*I, 0.03148643858278588 + 0.005850245116416894*I, 0.00959602805038725 - 0.026495926889211357*I}, {0.23072198117177006 - 0.00379368906114196*I, 0.1261998000703081 + 1.905…
0.7267267267267267	{{0.5250822924362113 - 2.14657961438968*^-17*I, 0.23026481181743597 + 0.0038028307883920067*I, 0.062148613845495616 + 0.041582788337318606*I, -0.010872442062417546 - 0.03381129131594797*I, -0.05654920590248313 - 0.014432848829987884*I, 0.031494431479137164 + 0.005839376925980199*I, 0.009580886170161961 - 0.02647702177023546*I}, {0.230264811817436 - 0.003802830788392031*I, 0.12564440568316557 + 1.…
0.7287287287287287	{{0.5249463031308326 - 2.1300782088446308*^-17*I, 0.22981507232434298 + 0.003771969883558904*I, 0.062060840615946494 + 0.04155597032459041*I, -0.010913472869137793 - 0.03377984114265574*I, -0.05646232999986951 - 0.014418488980144188*I, 0.03150311027559122 + 0.005829846467354209*I, 0.009565694448619825 - 0.0264584872697169*I}, {0.229815072324343 - 0.003771969883558928*I, 0.1250909113577829 + 1.911…
0.7307307307307307	{{0.5248067790560282 - 2.0833505142177164*^-17*I, 0.22937447397990465 + 0.0037021107448362255*I, 0.06197506234718382 + 0.04152382370044034*I, -0.010953653190539321 - 0.03374996037832611*I, -0.05637688837832166 - 0.014395891939849019*I, 0.03151214478746908 + 0.005821708043896484*I, 0.009550498855973451 - 0.02644024504030442*I}, {0.22937447397990468 - 0.0037021107448362493*I, 0.1245418831997159 + 1…
0.7327327327327327	{{0.5246611817665359 - 2.0079557482258103*^-17*I, 0.22894457008484362 + 0.0035945344437699565*I, 0.06189117657532835 + 0.04148638218263664*I, -0.010992667670922999 - 0.03372158479070624*I, -0.05629313120023722 - 0.014365299040758102*I, 0.031521211620385035 + 0.0058149934723307215*I, 0.009535342367090447 - 0.0264222208959621*I}, {0.22894457008484365 - 0.0035945344437699803*I, 0.12399973497286292 +…
0.7347347347347346	{{0.5245071294373025 - 1.9097782249686284*^-17*I, 0.2285267559531916 + 0.003450798725258472*I, 0.06180906514284374 + 0.04144372289579551*I, -0.011030224816228706 - 0.0336946402332449*I, -0.05621128666761319 - 0.014327017102671055*I, 0.03152999417024655 + 0.005809712082746759*I, 0.009520264961493424 - 0.02640434481196936*I}, {0.22852675595319163 - 0.0034507987252584958*I, 0.12346672809946513 + 1.8…
0.7367367367367367	{{0.5243423968634843 - 1.7990273549287295*^-17*I, 0.22812226891228943 + 0.0032727380075525327*I, 0.06172859419853663 + 0.04139596637138107*I, -0.011066056994035336 - 0.033669042645092434*I, -0.05613156102204598 - 0.014281418433531395*I, 0.031538182623254356 + 0.005805850718600569*I, 0.00950530362335999 - 0.026386550924920982*I}, {0.22812226891228943 - 0.0032727380075525565*I, 0.12294497166010646 …
0.7387387387387387	{{0.5241649154604467 - 1.6902376449715097*^-17*I, 0.2277321883027869 + 0.003062463382255277*I, 0.06164961419755658 + 0.04134327654770539*I, -0.0110999204335608 - 0.033644698051100756*I, -0.056054138544731326 - 0.014228940829426528*I, 0.03154547395590238 + 0.005803373736714263*I, 0.009490492341522752 - 0.026368777532727084*I}, {0.2277321883027869 - 0.003062463382255301*I, 0.12243642239371351 + 1.8…
0.7407407407407408	{{0.523972773263765 - 1.602268698345222*^-17*I, 0.22735743547864304 + 0.002822362614322251*I, 0.06157195990139611 + 0.04128586076992849*I, -0.011131595225662008 - 0.03362150256182338*I, -0.05597918155646435 - 0.01417008757458776*I, 0.03155157193497778 + 0.005802223007276092*I, 0.009475862109469324 - 0.026350967094613143*I}, {0.22735743547864304 - 0.0028223626143222746*I, 0.1219428846975557 + 1.82…
0.7427427427427428	{{0.5237642149292232 - 1.5583052146809572*^-17*I, 0.22699877380712588 + 0.002555100142061395*I, 0.06149545037789069 + 0.041223969790058296*I, -0.011160885322834891 - 0.0335993423735154*I, -0.05590683041763955 - 0.014105427441390301*I, 0.03155618711756095 + 0.0058023179138404395*I, 0.009461440925342313 - 0.02633306623111997*I}, {0.22699877380712588 - 0.002555100142061417*I, 0.12146601062724513 + 1…
0.7447447447447448	{{0.5235376417328149 - 1.5858569899926417*^-17*I, 0.22665680866881252 + 0.0022636170771330112*I, 0.06141988900121872 + 0.0411578977669507*I, -0.011187618539214395 - 0.033578093768133505*I, -0.05583720352825079 - 0.014035594690353238*I, 0.031559036851025506 + 0.005803555353327833*I, 0.009447253791939331 - 0.026315025724103734*I}, {0.22665680866881252 - 0.0022636170771330303*I, 0.12100729989673667 …
0.7467467467467468	{{0.5232918227907141 - 1.6198702436066163*^-17*I, 0.22633199803460205 + 0.0019502230766854699*I, 0.061345129277918395 + 0.041087896288593155*I, -0.011211673076451323 - 0.03355764547728617*I, -0.055770367427555284 - 0.013961082157219532*I, 0.031559949283629304 + 0.005805855813945648*I, 0.009433328876038947 - 0.026296802828620024*I}, {0.22633199803460205 - 0.0019502230766854896*I, 0.120567906242436…
0.7487487487487487	{{0.5230255256126274 - 1.542446114656533*^-17*I, 0.22602491541811118 + 0.0016165650599050795*I, 0.06127107697602332 + 0.041014150083345774*I, -0.011232924472029494 - 0.03353789966682467*I, -0.055706377657047584 - 0.01388221998715354*I, 0.03155882108365281 + 0.005809193607709697*I, 0.009419704603897282 - 0.026278347410662012*I}, {0.22602491541811118 - 0.0016165650599050982*I, 0.12014899234193328 +…
0.7507507507507507	{{0.522737146221359 - 1.4054722213625938*^-17*I, 0.22573615184655604 + 0.00126567634915501*I, 0.061197541169069315 + 0.040936973471955684*I, -0.011251199090077274 - 0.03351872419883525*I, -0.055645337883998384 - 0.013799646575146124*I, 0.0315553885703559 + 0.005813485894988548*I, 0.009406412466352109 - 0.02625960102476318*I}, {0.22573615184655604 - 0.001265676349155028*I, 0.11975206462326186 + 1.…
0.7527527527527528	{{0.5224253252869354 - 1.2534011228103541*^-17*I, 0.22546613484941255 + 0.0009005474962044445*I, 0.06112433771533285 + 0.040856689417224125*I, -0.011266355588568417 - 0.03349998898684876*I, -0.055587322965175406 - 0.013713993605434495*I, 0.031549422544068915 + 0.005818644153547909*I, 0.009393480889382619 - 0.026240511215913163*I}, {0.22546613484941255 - 0.0009005474962044625*I, 0.1193783963528868…
0.7547547547547547	{{0.5220889568955247 - 1.1201313819344642*^-17*I, 0.22521512703526184 + 0.0005240993013233054*I, 0.061051291213195275 + 0.04077362710082518*I, -0.011278286059252844 - 0.0334815666665423*I, -0.055532377790915216 - 0.013625879997730095*I, 0.031540731660211 + 0.005824575361012999*I, 0.009380935367835493 - 0.026221031681473567*I}, {0.22521512703526184 - 0.0005240993013233229*I, 0.1190290194902628 + 1…
0.7567567567567567	{{0.5217271885494364 - 1.0290075655186709*^-17*I, 0.22498322609179044 + 0.00013918281328225476*I, 0.06097823500114279 + 0.04068812192330584*I, -0.011286916027656626 - 0.033463332595739255*I, -0.055480517285123196 - 0.013535911907218603*I, 0.03152916242929011 + 0.005831181994868553*I, 0.009368798465424903 - 0.026201122271177997*I}, {0.22498322609179044 - 0.00013918281328227124*I, 0.118704724687833…
0.7587587587587588	{{0.5213394211671221 - 9.928202441958166*^-18*I, 0.22477036478579018 - 0.0002514206706473081*I, 0.06090501115776646 + 0.04060051550408595*I, -0.011292204453081999 - 0.03344516485440927*I, -0.05543172640527358 - 0.013444682724559932*I, 0.031514599216903035 + 0.005838362032458819*I, 0.00935708981473252 - 0.026180748987132036*I}, {0.22477036478579018 + 0.00025142067064729294*I, 0.1184060612910339 + …
0.7607607607607607	{{0.5209253090831741 - 1.013805992447839*^-17*I, 0.2245763109631582 - 0.0006449996046932437*I, 0.06083147050176221 + 0.04051115568145825*I, -0.011294143728607356 - 0.03342694424466827*I, -0.05538596014240942 - 0.013352773075888225*I, 0.03149696424373536 + 0.005846008950987557*I, 0.009345826117207502 - 0.026159883983813262*I}, {0.2245763109631582 + 0.0006449996046932311*I, 0.11813333733828625 + 1.…
0.7627627627627627	{{0.5204847600483272 - 1.0836473886057726*^-17*I, 0.22440066754889695 - 0.001038912194582674*I, 0.060757472591930824 + 0.04042039651258834*I, -0.011292759681087247 - 0.03340855429077843*I, -0.055343143521142626 - 0.01326075082281186*I, 0.031476217585561496 + 0.005854011727518041*I, 0.0093350211431665 - 0.026138505568071246*I}, {0.22440066754889698 + 0.0010389121945826633*I, 0.11788661956100398 + …
0.7647647647647646	{{0.5200179352294569 - 1.1834730148497492*^-17*I, 0.2242428725471143 - 0.0014305863975419822*I, 0.06068288572717794 + 0.0403285982735147*I, -0.011288111571152384 - 0.03338988123914821*I, -0.05530317159965393 - 0.013169171062413453*I, 0.03145235717324466 + 0.00586225483897306*I, 0.009324685731793663 - 0.026116598199127535*I}, {0.2242428725471143 + 0.0014305863975419735*I, 0.11766573338358977 + 2.0…
0.7667667667667668	{{0.519525249209581 - 1.2838574572089927*^-17*I, 0.22410219904102333 - 0.0018175199222968319*I, 0.06060758694651409 + 0.04023612745914868*I, -0.011280292093209634 - 0.03337081405833234*I, -0.05526590946969289 - 0.013078576127249846*I, 0.03142541879273688 + 0.005870618262134916*I, 0.009314827791140628 - 0.026094152488575672*I}, {0.22410219904102333 + 0.001817519922296825*I, 0.11747026292343589 + 2…
0.7687687687687689	{{0.5190073699878582 - 1.344821305561825*^-17*I, 0.22397775519294247 - 0.002197280229072107*I, 0.060531462029054614 + 0.04014335678327453*I, -0.011269427375442025 - 0.033351244439031806*I, -0.055231192256577924 - 0.012989495585352123*I, 0.03139547608507902 + 0.005878977473645425*I, 0.009305452298126526 - 0.02607116520038119*I}, {0.2239777551929425 + 0.0021972802290721027*I, 0.11729955099092425 + …
0.7707707707707708	{{0.5184652189795894 - 1.3158311536356499*^-17*I, 0.22386848424429553 - 0.002567504529591956*I, 0.06045440549401977 + 0.04005066517854935*I, -0.011255676979808745 - 0.03333106679409387*I, -0.055198825119196264 - 0.012902446240225605*I, 0.03136264054640073 + 0.005887203450005913*I, 0.00929656129853798 - 0.026047639250881605*I}, {0.22386848424429556 + 0.0025675045295919527*I, 0.1171526990894264 + 2…
0.7727727727727728	{{0.5178999710162164 - 1.1357995990069911*^-17*I, 0.2237731645156116 - 0.002925899787079826*I, 0.06037632060073465 + 0.039958437796503134*I, -0.01123923390204514 - 0.03331017825851209*I, -0.055168583250004 - 0.012817932130849835*I, 0.03132706152792049 + 0.005895162667577227*I, 0.00928815390702911 - 0.02602358370878642*I}, {0.22377316451561163 + 0.0029258997870798224*I, 0.11702856741530347 + 2.636…
0.7747747747747749	{{0.5173124880806398 - 9.440914292801205*^-18*I, 0.22369088647061552 - 0.003270701969212415*I, 0.060297140855782486 + 0.03986695726231038*I, -0.011220231245002576 - 0.03328851027091885*I, -0.055140301400371655 - 0.012736321740009193*I, 0.03128883947926088 + 0.0059027881660751996*I, 0.009280229482582964 - 0.025998996044156553*I}, {0.22369088647061552 + 0.0032707019692124026*I, 0.11692632310916733 …
0.7767767767767768	{{0.5167030853570301 - 1.0133202335285722*^-17*I, 0.2236211676074084 - 0.003600399884456697*I, 0.060216810151963535 + 0.039776423523674075*I, -0.011198711863098407 - 0.033266018925406864*I, -0.05511389854076919 - 0.012657905368527834*I, 0.031247980530893164 + 0.005910075782585175*I, 0.009272790090329977 - 0.025973855217264873*I}, {0.22362116760740838 + 0.003600399884456683*I, 0.11684566155887896 …
0.7787787787787788	{{0.5160729159402889 - 1.2427995857020164*^-17*I, 0.22356281104241513 - 0.003912753893773312*I, 0.06013523702085545 + 0.03968720122847908*I, -0.011174855362248944 - 0.03324261342576239*I, -0.05508916317954092 - 0.012583165256653994*I, 0.031204611363697777 + 0.005916915438627305*I, 0.009265832012098685 - 0.025948166234798276*I}, {0.22356281104241504 + 0.003912753893773298*I, 0.11678546659629355 + …
0.7807807807807807	{{0.5154232232419632 - 1.5391266835010353*^-17*I, 0.2235145993222212 - 0.004205764414081153*I, 0.06005234446263288 + 0.03959962635950454*I, -0.01114884912587442 - 0.03321821483694035*I, -0.05506588137319291 - 0.012512530747691087*I, 0.031158872021568695 + 0.005923208304909259*I, 0.009259348865150037 - 0.02592193699885513*I}, {0.2235145993222211 + 0.004205764414081138*I, 0.11674453800761919 + 4.65…
0.7827827827827828	{{0.514755324134827 - 1.8234699224063028*^-17*I, 0.22347530921980596 - 0.004477688963284318*I, 0.059968070788836536 + 0.03951400253174957*I, -0.01112088548132932 - 0.03319275718588948*I, -0.05504383948194706 - 0.012446373858039301*I, 0.031110913397798475 + 0.005928869141650516*I, 0.00925333168725558 - 0.0258951777793035*I}, {0.2234753092198058 + 0.004477688963284304*I, 0.11672160788819427 + 5.294…
0.7847847847847848	{{0.5140706089528817 - 2.0315688956785856*^-17*I, 0.2234437117345423 - 0.004727042160272114*I, 0.059882369622373297 + 0.039430600992433264*I, -0.011091161699902392 - 0.03316618746155228*I, -0.0550228241697411 - 0.012385009277195609*I, 0.03106089723507828 + 0.005933826298582358*I, 0.009247768936697447 - 0.025867901213781165*I}, {0.22344371173454217 + 0.004727042160272101*I, 0.11671534064248747 + 5…
0.7867867867867867	{{0.5133705414913553 - 2.1137343943587428*^-17*I, 0.2234185720921969 - 0.004952595724919053*I, 0.0597952098975161 + 0.039349660620994695*I, -0.011059879996816638 - 0.03313846561486504*I, -0.05500262240422861 - 0.01232869436775376*I, 0.031008996125497866 + 0.005938021714947875*I, 0.009242646492268362 - 0.025840122307695612*I}, {0.22341857209219676 + 0.00495259572491904*I, 0.11672433298409782 + 5.6…
0.7887887887887887	{{0.5126566590067037 - 2.0348484072677263*^-17*I, 0.22339864974493004 - 0.005153378478084856*I, 0.059706575859904 + 0.0392713879290929*I, -0.011027247531229311 - 0.03310956455875785*I, -0.05498302145677902 - 0.012277629165404279*I, 0.030955393510545586 + 0.00594141091950196*I, 0.009237947653271641 - 0.025811858434224042*I}, {0.22339864974492996 + 0.005153378478084844*I, 0.11674711393575464 + 5.29…
0.7907907907907907	{{0.5119305722166091 - 1.7743641210065757*^-17*I, 0.2233826983712957 - 0.005328676341614448*I, 0.059616467066542174 + 0.039195957060606884*I, -0.01099347640623193 - 0.033079470168154566*I, -0.054963808902477575 - 0.012231956378934473*I, 0.030900283681108386 + 0.005943963030511314*I, 0.00923365313952119 - 0.025783129334313353*I}, {0.2233826983712957 + 0.0053286763416144365*I, 0.11678214482931755 +…
0.7927927927927928	{{0.5111939652999816 - 1.3263059199564049*^-17*I, 0.2233694658762416 - 0.005478032338337971*I, 0.05952489838580188 + 0.039123509791635654*I, -0.010958783668850261 - 0.03304818127997285*I, -0.054944772620125384 - 0.012191761390228427*I, 0.030843871777471808 + 0.005945660755754444*I, 0.009229741091341507 - 0.025753957116680163*I}, {0.22336946587624168 + 0.005478032338337961*I, 0.11682781930577654 +…
0.7947947947947948	{{0.5104485958969581 - 6.992693862784774*^-18*I, 0.22335769439110903 - 0.0056012465920707525*I, 0.059431899997420504 + 0.039054155530498166*I, -0.010923391310044333 - 0.03301570969312415*I, -0.05492570079223939 - 0.012157072254267006*I, 0.030786373789319994 + 0.005946500392521659*I, 0.009226187069567677 - 0.025724366257810792*I}, {0.22335769439110922 + 0.00560124659207074*I, 0.11688246331525183 +…
0.7967967967967967	{{0.5096962951089026 + 8.357870008589232*^-19*I, 0.2233461202736331 - 0.005698376327613345*I, 0.059337517392501524 + 0.038987971317733364*I, -0.01088752626470843 - 0.0329820801685137*I, -0.054906381905052384 - 0.012127859699127856*I, 0.030728016555735684 + 0.005946491827615079*I, 0.009222964055545381 - 0.025694383601961267*I}, {0.22334612027363335 + 0.005698376327613334*I, 0.11694433511699402 + 5…
0.7987987987987988	{{0.5089389674984062 + 9.845003614153051*^-18*I, 0.22333347410794246 - 0.005769735870751505*I, 0.059241811373514516 + 0.038925001826100154*I, -0.010851420411671092 - 0.0329473304290405*I, -0.05488660474851299 - 0.012104037125985394*I, 0.030669037765200198 + 0.005945658537348627*I, 0.009220042451130886 - 0.025664038361157333*I}, {0.22333347410794271 + 0.005769735870751495*I, 0.117011625279384 - 9.…
0.8008008008008008	{{0.5081785875412903 + 1.9055230324935703*^-17*I, 0.22331848278444463 - 0.005815894354385938*I, 0.059144857802711545 + 0.03886525948744108*I, -0.010815310151648506 - 0.03291151102208564*I, -0.054866158822663394 - 0.012085461169467038*I, 0.030609685373576223 + 0.005944037417980564*I, 0.009217390111112476 - 0.025633362066032964*I}, {0.22331848278444486 + 0.005815894354385928*I, 0.11708246002404162 …
0.8028028028028028	{{0.5074163751975426 - 6.07473919881959*^-17*I, 0.22330033230958982 - 0.005837026677317348*I, 0.05904668185478854 + 0.03880877062321883*I, -0.010779340539458962 - 0.03287464743723492*I, -0.05484492550328419 - 0.012072088825068746*I, 0.030550080366131608 + 0.005941631043266589*I, 0.009214980240395321 - 0.0256023772206084*I}, {0.2233003323095902 + 0.005837026677317263*I, 0.11715567693405134 + 9.815…
0.8048048048048048	{{0.5066537368766733 - 2.3657048819231964*^-16*I, 0.22327806556988947 - 0.005833235555908375*I, 0.05894730719087405 + 0.03875558345960167*I, -0.01074368286906448 - 0.03283676166363138*I, -0.05482276142724796 - 0.01206389516880368*I, 0.03049036764000114 + 0.005938432148407195*I, 0.009212784039697759 - 0.025571110454480107*I}, {0.22327806556989033 + 0.00583323555590814*I, 0.11722993481879122 + 3.54…
0.8068068068068068	{{0.5058926018624668 - 4.349910386414765*^-16*I, 0.22325044160029286 - 0.00580508980687478*I, 0.05884680066030706 + 0.03870571097389143*I, -0.010708568964315372 - 0.032797901172585735*I, -0.05479946771542014 - 0.012060745643000036*I, 0.030430779042408606 + 0.005934462920492615*I, 0.009210767181181119 - 0.02553959684218632*I}, {0.2232504416002943 + 0.005805089806874382*I, 0.11730340045772276 + 6.4…
0.8088088088088088	{{0.5051347748804432 - 5.987822802024319*^-16*I, 0.22321633068795746 - 0.005753294066709875*I, 0.058745232026748626 + 0.03865914148696962*I, -0.010674212534676125 - 0.03275811828041287*I, -0.054774866450855574 - 0.012062477802109754*I, 0.030371528979632422 + 0.005929750423112266*I, 0.009208895518091306 - 0.025507870856887164*I}, {0.2232163306879594 + 0.005753294066709351*I, 0.11737435986587498 + …
0.8108108108108107	{{0.5043819360978588 - 6.869137062546752*^-16*I, 0.2231747143722487 - 0.005678688791684522*I, 0.058642673968181874 + 0.03861583866329743*I, -0.010640809175225398 - 0.03271747014843181*I, -0.054748800678798504 - 0.012068901312708501*I, 0.030312814417005618 + 0.005924326596354747*I, 0.009207135084758792 - 0.025475966370364648*I}, {0.223174714372251 + 0.005678688791683943*I, 0.11744121829384435 + 1.…
0.8128128128128128	{{0.5036356411237051 - 6.745510666904211*^-16*I, 0.2231246854447403 - 0.005582250257847132*I, 0.05853920207691198 + 0.03857574151091574*I, -0.010608536366656016 - 0.03267601878296569*I, -0.054721134406682595 - 0.012079797953495675*I, 0.030254814878915837 + 0.005918228256807842*I, 0.009205452096598628 - 0.025443916653022668*I}, {0.22312468544474268 + 0.005582250257846591*I, 0.11750250022779493 + 1…
0.8148148148148148	{{0.5028973210087098 - 5.53056367914608*^-16*I, 0.22306544794921393 - 0.005465090561023668*I, 0.0584348948595662 + 0.03853876438144509*I, -0.010577553475274983 - 0.03263383103534185*I, -0.05469175260413092 - 0.012094921615294409*I, 0.030197692448805345 + 0.005911497097558514*I, 0.009203812950110433 - 0.025411754373887003*I}, {0.22306544794921615 + 0.005465090561023262*I, 0.11755684938945823 + 8.3…
0.8168168168168168	{{0.5021682822453363 - 3.299878728448843*^-16*I, 0.2229963171816595 - 0.005328457616817637*I, 0.058329833737093814 + 0.03850479697008572*I, -0.010548001753003466 - 0.03259097860189172*I, -0.05466056120295596 - 0.012113998301051572*I, 0.030141591769171024 + 0.005904179688192914*I, 0.009202184222878404 - 0.02537951160060533*I}, {0.22299631718166124 + 0.005328457616817451*I, 0.1176030287361333 + 5.1…
0.8188188188188188	{{0.5014497067677837 - 2.910010091166349*^-17*I, 0.22291671969027496 - 0.005173735160610115*I, 0.05822410304476623 + 0.03847370431561755*I, -0.010520004337376812 - 0.0325475380239509*I, -0.05462748709715961 - 0.012136726125837756*I, 0.030086640041564375 + 0.005896327474796372*I, 0.009200532673571302 - 0.025347219799447207*I}, {0.222916719690276 + 0.005173735160610212*I, 0.1176399204606867 + 8.956…
0.8208208208208209	{{0.500742651951987 + 3.0965617194195317*^-16*I, 0.2228261932754664 - 0.00500244274755971*I, 0.05811779003217687 + 0.03844532680040018*I, -0.010493666251544532 - 0.032503590687859116*I, -0.05459247814293316 - 0.012162775316847292*I, 0.030032947026591515 + 0.005887996779953404*I, 0.00919882524194247 - 0.025314909835304072*I}, {0.22282619327546652 + 0.005002442747560111*I, 0.11766652599155249 - 3.9…
0.8228228228228228	{{0.5000480506156169 + 6.301339132601299*^-16*I, 0.222724386989848 - 0.004816235752602585*I, 0.05801098486324123 + 0.03841948015037287*I, -0.010469074404270315 - 0.03245922282496027*I, -0.05455550315865733 - 0.012191788213398246*I, 0.029980605043913183 + 0.005879248802747707*I, 0.009197029048829821 - 0.02528261197168926*I}, {0.2227243869898472 + 0.0048162357526032595*I, 0.11768196599273223 - 8.58…
0.8248248248248248	{{0.4993667110180799 + 8.599898340743007*^-16*I, 0.2226110611382421 - 0.004616905370452456*I, 0.05790378061619688 + 0.03839595543505459*I, -0.010446297589932015 - 0.03241452551160237*I, -0.05451655192490223 - 0.012223379266932411*I, 0.029929688972244725 + 0.005870149618762161*I, 0.009195111396155838 - 0.025250355870737987*I}, {0.22261106113824045 + 0.0046169053704533*I, 0.11768548036379502 - 1.19…
0.8268268268268267	{{0.4986993168605184 + 9.106843889031834*^-16*I, 0.22248608727767913 - 0.004406378615600588*I, 0.057796273283603435 + 0.03837451906754397*I, -0.010425386488521662 - 0.032369594669137594*I, -0.0544756351844274 - 0.012257135041015317*I, 0.029880256249356113 + 0.005860770180078831*I, 0.009193039766927579 - 0.02521817059320736*I}, {0.2224860872776769 + 0.004406378615601415*I, 0.11767642823987744 - 1.…
0.8288288288288288	{{0.49804642054810466 + 7.443269563183316*^-16*I, 0.2223494388110217 - 0.004186639290732672*I, 0.05768855755039776 + 0.03835492465480952*I, -0.010406374624877836 - 0.03232452668669607*I, -0.0544327817971398 - 0.012292632021304796*I, 0.029832347223542808 + 0.0058511815622997974*I, 0.009190782797033618 - 0.025186084227568628*I}, {0.2223494388110197 + 0.004186639290733319*I, 0.11765429369674131 - 1.…
0.8308308308308309	{{0.4974084646182113 + 1.1759096708769034*^-15*I, 0.2222009792635607 - 0.003958627485261209*I, 0.05758067220176266 + 0.0383370838511576*I, -0.010389306319426235 - 0.032279358440470876*I, -0.054387984131608065 - 0.012329683777572563*I, 0.029786006985473533 + 0.005841388898902728*I, 0.009188322880833096 - 0.025154120446455056*I}, {0.22220097926356286 + 0.0039586274852629775*I, 0.11761865589153274 -…
0.8328328328328328	{{0.49678607386042434 + 2.173919405519826*^-15*I, 0.22204057278429923 - 0.00372400304399743*I, 0.05747270042234023 + 0.038320808354956416*I, -0.01037423294541077 - 0.03223416661487444*I, -0.05434124286489071 - 0.012367941868941227*I, 0.029741298712969447 + 0.0058314388303957*I, 0.009185633459349269 - 0.025122308596084372*I}, {0.2220405727843081 + 0.003724003044001394*I, 0.11756892756355432 - 1.89…
0.8348348348348348	{{0.49617979471189716 + 3.395169336352747*^-15*I, 0.22186819472446243 - 0.0034847431880357643*I, 0.05736474114233554 + 0.03830585788050849*I, -0.010361188816647207 - 0.032189044040033234*I, -0.05429258165430932 - 0.012406987396964293*I, 0.029698272611598797 + 0.005821396527827301*I, 0.009182685918207418 - 0.025090678072858495*I}, {0.22186819472447822 + 0.00348474318804223*I, 0.11750459900609442 -…
0.8368368368368369	{{0.4955900281926551 + 4.55763543122695*^-15*I, 0.22168390658154552 - 0.003242739518273764*I, 0.057256886402054015 + 0.0382919988578035*I, -0.010350191910666948 - 0.03214407713712622*I, -0.054242036862918806 - 0.012446421999980877*I, 0.029656962931813594 + 0.005811321536010596*I, 0.009179454816131409 - 0.02505925591591568*I}, {0.22168390658156661 + 0.003242739518282421*I, 0.11742529820101774 - 3.…
0.8388388388388388	{{0.4950170299055952 + 5.440456449739352*^-15*I, 0.22148785599931378 - 0.0029997980154120845*I, 0.057149221351901425 + 0.03827900443251825*I, -0.010341243868717024 - 0.03209934591838481*I, -0.054189657559507415 - 0.012485867853115708*I, 0.02961738796894961 + 0.0058012677735231185*I, 0.00917591788494369 - 0.02502806680713053*I}, {0.22148785599933724 + 0.002999798015422166*I, 0.11733079081876525 - …
0.8408408408408408	{{0.4944609100364866 + 5.883933943232505*^-15*I, 0.22128027676780254 - 0.00275763903995449*I, 0.057041824252383876 + 0.03826665446601664*I, -0.010334329995760096 - 0.03205492398709288*I, -0.05413550551859673 - 0.012524967668279121*I, 0.029579550063226365 + 0.005791283532706878*I, 0.00917205602956529 - 0.024997133071113994*I}, {0.22128027676782475 + 0.0027576390399649264*I, 0.11722098021835425 - 5…
0.8428428428428428	{{0.4939216333539701 + 5.78953225479458*^-15*I, 0.22106148882331722 - 0.0025178973322078396*I, 0.05693476647410782 + 0.038254735535349735*I, -0.010329419260474456 - 0.03201087853758678*I, -0.054079655220441655 - 0.012563384694167073*I, 0.02954343559974715 + 0.005781411479668356*I, 0.00916785332801582 - 0.02496647467521337*I}, {0.22106148882333435 + 0.0025178973322174144*I, 0.11709590744737831 - 5…
0.8448448448448449	{{0.4933990192095583 + 5.119878519259404*^-15*I, 0.22083189824843333 - 0.002282122012282137*I, 0.056828112497780046 + 0.038243040933255715*I, -0.010326464295254032 - 0.03196727035525533*I, -0.05402219385103045 - 0.012600802716261123*I, 0.029509015008499017 + 0.005771688654278508*I, 0.00916329703141347 - 0.024936109229512293*I}, {0.22083189824844193 + 0.002282122012289641*I, 0.11695575124200733 - …
0.8468468468468469	{{0.49289274153763574 + 3.898762663206454*^-15*I, 0.2205919972719964 - 0.002051776580090454*I, 0.056721919914207705 + 0.03823137066815989*I, -0.010325401396208377 - 0.03192415381653981*I, -0.053963221302084696 - 0.012636926056828446*I, 0.02947624276435276 + 0.005762146470172762*I, 0.009158377563975017 - 0.024906051986830744*I}, {0.2205919972719939 + 0.002051776580094845*I, 0.1168008280269875 - 5.…
0.8488488488488488	{{0.4924023288554587 + 2.2111374049608192*^-15*I, 0.22034236426912204 - 0.0018282389153489857*I, 0.05661623942429827 + 0.03821953146417469*I, -0.010326150523162679 - 0.03188157688893397*I, -0.05390285017105931 - 0.01267147957492183*I, 0.02944505738706295 + 0.0057528107147510185*I, 0.009153088523015815 - 0.024876315842725052*I}, {0.22034236426910742 + 0.0018282389153495382*I, 0.11663159191564129 -…
0.8508508508508508	{{0.49192716426315536 + 2.0311825459322797*^-16*I, 0.22008366376119595 - 0.0016128012775770322*I, 0.05651111483905955 + 0.03820733676109969*I, -0.010328615299657756 - 0.03183958113098403*I, -0.05384120576114253 - 0.012704208666379675*I, 0.029415381441267912 + 0.005743701549177653*I, 0.009147426678949801 - 0.02484691133548789*I}, {0.22008366376117014 + 0.0016128012775734977*I, 0.11644863470986751 …
0.8528528528528528	{{0.49146648544372573 - 1.9180164860799374*^-15*I, 0.2198166464158739 - 0.0014066703060970002*I, 0.05640658307959973 + 0.038194606714421576*I, -0.010332683012950058 - 0.031798201692288655*I, -0.053778426081255944 - 0.012734879263825993*I, 0.02938712153648972 + 0.005734833508381513*I, 0.009141391975289495 - 0.02481784664614827*I}, {0.21981664641584037 + 0.0014066703060897612*I, 0.11625268590014122…
0.8548548548548548	{{0.4910193846630417 - 3.883825723496671*^-15*I, 0.21954214904708166 - 0.0012109670200344054*I, 0.0563026741771273 + 0.038181168195314176*I, -0.010338224614011664 - 0.031757467313499*I, -0.05371466184605447 - 0.012763277836670403*I, 0.029360168327134215 + 0.00572621550105592*I, 0.009134987528645997 - 0.02478912759847156*I}, {0.21954214904704708 + 0.001210967020024632*I, 0.11604461266551383 + 1.79…
0.8568568568568568	{{0.4905848230271349 - 5.293226269109263*^-15*I, 0.2192610845687989 - 0.0010267265095992946*I, 0.05619941194818565 + 0.038166855268571345*I, -0.010345096446613824 - 0.03171740059358348*I, -0.05365007462165764 - 0.012789211140500365*I, 0.02933439856694359 + 0.005717851211452246*I, 0.009128219510755672 - 0.02476075777075101*I}, {0.21926108456877313 + 0.0010267265095891239*I, 0.1158254064035051 + 4.…
0.8588588588588588	{{0.49016231320481163 - 3.53522372813137*^-15*I, 0.21897396613247333 - 0.0008549122815306437*I, 0.05609684755574851 + 0.03815152803524513*I, -0.01035322251077291 - 0.031678032128402006*I, -0.05358474938210701 - 0.012812487992100219*I, 0.029309773072065573 + 0.0057097594847740196*I, 0.009121091168311354 - 0.024732744097711812*I}, {0.21897396613245285 + 0.0008549122815233296*I, 0.11559553787521189 …
0.8608608608608609	{{0.48975121723445636 + 2.475474768435722*^-16*I, 0.2186814081861656 - 0.0006964659531315412*I, 0.05599502704535955 + 0.03813504356812517*I, -0.010362508709712542 - 0.03163938932139999*I, -0.05351878787979725 - 0.01283292393865086*I, 0.029286234260737117 + 0.005701956480885132*I, 0.009113608035231344 - 0.024705091523778294*I}, {0.21868140818614376 + 0.0006964659531285946*I, 0.11535562069241602 - …
0.8628628628628628	{{0.489350572633212 + 3.5972312144513875*^-15*I, 0.21838423171999516 - 0.0005522135843313232*I, 0.05589397808070545 + 0.03811726257434406*I, -0.010372823608135701 - 0.03160148918243208*I, -0.053452327372469854 - 0.012850364708934107*I, 0.029263681391530873 + 0.005694447765337502*I, 0.009105780189418277 - 0.024677800618321026*I}, {0.21838423171997084 + 0.000552213584332198*I, 0.11510657483153199 -…
0.8648648648648648	{{0.488959394997906 + 4.945351180335759*^-15*I, 0.2180832479148777 - 0.00042284155621973984*I, 0.05579372343858263 + 0.038098061870346*I, -0.010384035459568335 - 0.03156434324830508*I, -0.053385500518799714 - 0.012864684604294869*I, 0.029242014304415507 + 0.005687236232120306*I, 0.009097619918331204 - 0.02465086977861857*I}, {0.21808324791485353 + 0.0004228415562225772*I, 0.11484934061514432 - 8.…
0.8668668668668669	{{0.4885766780050503 + 3.612810897147241*^-15*I, 0.21777925814252524 - 0.00030889657104698283*I, 0.05569428100889722 + 0.03807733438188688*I, -0.01039601220635934 - 0.03152795758277796*I, -0.05331843537839515 - 0.01287578649864115*I, 0.02922113342075569 + 0.005680322103659982*I, 0.009089141718985587 - 0.024624295229857474*I}, {0.21777925814250576 + 0.0003088965710493543*I, 0.11458487871200765 - 6…
0.8688688688688689	{{0.48820139341084134 - 1.9010628545612502*^-16*I, 0.21747305396544608 - 0.00021078565222369986*I, 0.05559566379466515 + 0.038054989144034226*I, -0.010408621479680576 - 0.03149233277656184*I, -0.05325125541179792 - 0.012883601838444038*I, 0.029200939743312112 + 0.005673702930820234*I, 0.009080362297953302 - 0.024598071025132277*I}, {0.21747305396543606 + 0.00021078565222335118*I, 0.11431417013704…
0.8708708708708709	{{0.48783249105116044 - 5.363737190809188*^-15*I, 0.21716541713694482 - 0.0001287761443209592*I, 0.05549787991201205 + 0.038030951301167196*I, -0.010421730599526854 - 0.03145746394732001*I, -0.053184079480483176 - 0.01288809064273772*I, 0.02918133485624147 + 0.0056673735929020225*I, 0.00907130057136264 - 0.024572189045445503*I}, {0.21716541713694748 + 0.00012877614431655354*I, 0.11403821625135631…
0.8728728728728729	{{0.4874688988415733 - 9.919038815239776*^-15*I, 0.21685711960112233 - 0.00006299571307027485*I, 0.0554009325901733 + 0.03800516210697661*I, -0.010435206574715949 - 0.03142334073966789*I, -0.05311702184685953 - 0.01288924150311947*I, 0.029162220925096478 + 0.00566132629764357*I, 0.009061977664898304 - 0.024546638999707663*I}, {0.21685711960113754 + 0.00006299571306213596*I, 0.11375803876220132 + …
0.8748748748748749	{{0.4871095227773301 - 1.0977588328068406*^-14*I, 0.21654892349287583 - 0.00001343234536359825*I, 0.055304820171494046 + 0.03797757892446493*I, -0.010448916102888589 - 0.031389947325173084*I, -0.05305019217426898 - 0.012887071583749653*I, 0.02914350069682585 + 0.0056555505812203605*I, 0.009052416913801405 - 0.024521408424737257*I}, {0.2165489234928983 + 0.000013432345354455174*I, 0.11347467972301…
0.8768768768768769	{{0.4867532993917865 - 8.189087735411857*^-15*I, 0.21624155584431887 + 0.00002000462125792603*I, 0.05520953634822595 + 0.03794816790730767*I, -0.010462731559825167 - 0.03135726652198007*I, -0.05298369419010458 - 0.012881612250803195*I, 0.029125079714125854 + 0.005650037407893507*I, 0.00904264150822271 - 0.024496483516909827*I}, {0.2162415558443392 - 0.000020004621264182067*I, 0.11318915124578231 …
0.8788788788788788	{{0.48639919027857326 - 6.669406056213743*^-15*I, 0.2159357289740227 + 0.000037393549392589736*I, 0.055115070851694 + 0.037916892241124836*I, -0.010476529202379216 - 0.03132528334572059*I, -0.052917632053077715 - 0.012872890128290909*I, 0.02910686177584105 + 0.00564478171390473*I, 0.009032672830094275 - 0.024471849984899745*I}, {0.21593572897403637 - 0.00003739354939547589*I, 0.11290244055434992 …
0.8808808808808808	{{0.48604605708710535 - 5.9334875848193695*^-15*I, 0.2156321934742823 + 0.00003898561605613755*I, 0.055021408858210566 + 0.03788373580756495*I, -0.010490175192890722 - 0.031293972915384216*I, -0.05285211100798174 - 0.012860970116954116*I, 0.029088745309498294 + 0.005639770472683796*I, 0.009022536857353906 - 0.024447490848551707*I}, {0.21563219347428889 - 0.00003898561605633963*I, 0.11261562996616…
0.8828828828828829	{{0.485692811465459 - 5.418021591763932*^-15*I, 0.21533164768554375 + 0.000025130182473919992*I, 0.054928531077064864 + 0.03784869572162146*I, -0.010503543820767212 - 0.031263307786921685*I, -0.05278722718218535 - 0.012845935526667532*I, 0.029070634060149612 + 0.005634990841869393*I, 0.009012259399586234 - 0.02442338794219779*I}, {0.21533164768554552 - 0.00002513018247276042*I, 0.1123297533951708…
0.8848848848848848	{{0.4853384199075534 - 4.729742400735278*^-15*I, 0.21503473504976736 - 3.7291496118657326*^-6*I, 0.05483641376163311 + 0.03781178188068146*I, -0.010516518075154491 - 0.031233258260373244*I, -0.052723067353665685 - 0.01282788710755966*I, 0.029052437369349052 + 0.005630430484259203*I, 0.009001865913803933 - 0.024399521976178278*I}, {0.21503473504976803 + 3.7291496128424894*^-6*I, 0.1120457917090869…
0.8868868868868868	{{0.4849819037531507 - 3.6454293885739255*^-15*I, 0.21474204411042797 - 0.00004705453794217574*I, 0.05474502870937848 + 0.03777301696452571*I, -0.010528989644936641 - 0.03120379237986863*I, -0.05265970895100832 - 0.012806943050012792*I, 0.02903407017515269 + 0.0056260775678098965*I, 0.00899138150444771 - 0.024375872536841647*I}, {0.2147420441104314 + 0.00004705453794161781*I, 0.11176467272941995 …
0.8888888888888887	{{0.48462233918785613 - 2.1119069852730466*^-15*I, 0.21445410851251476 - 0.00010421389974111951*I, 0.05465434326185112 + 0.03773243643532859*I, -0.010540858918736016 - 0.0311748759336271*I, -0.052597220053407265 - 0.012783238984662998*I, 0.02901545301211864 + 0.0056219207656371395*I, 0.008980830923386317 - 0.02435241808654459*I}, {0.21445410851252372 + 0.00010421389973828195*I, 0.1114872712314586…
0.8908908908908909	{{0.48425885724311785 - 2.460446739783765*^-16*I, 0.21417140700253132 - 0.00017448091171596387*I, 0.05456432030468814 + 0.03769008853765813*I, -0.01055203498491325 - 0.031146472453957404*I, -0.052535659390664964 - 0.012756927982400138*I, 0.028996512011307034 + 0.005617949256015587*I, 0.008970238569916545 - 0.024329135963651997*I}, {0.2141714070025461 + 0.00017448091171112337*I, 0.1112144089442743…
0.892892892892893	{{0.48389064379622704 + 1.6652430090115293*^-15*I, 0.2138943634284957 - 0.0002570350100571221*I, 0.05447491826761365 + 0.03764603429847601*I, -0.010562435631567248 - 0.03111854321725779*I, -0.05247507634319232 - 0.012728180554367861*I, 0.02897717890028004 + 0.005614152722378887*I, 0.008959628490763217 - 0.024306002382536954*I}, {0.21389436342851295 + 0.0002570350100519917*I, 0.11094685455072158 -…
0.8948948948948949	{{0.4835169440579018 + 2.8823562059482862*^-15*I, 0.21362334706490083 - 0.000350980573894086*I, 0.05438609163708619 + 0.03760034595746256*I, -0.01057198750191141 - 0.031091047662133796*I, -0.052415511631660104 - 0.012697180861697105*I, 0.028957390642938466 + 0.0056105213426921*I, 0.008949023964016022 - 0.02428299278533514*I}, {0.21362334706491362 + 0.00035098057389126007*I, 0.11068531945580691 - …
0.8968968968968969	{{0.4831370611411476 + 1.1145100081923823*^-15*I, 0.2133587026752938 - 0.0004555090230968584*I, 0.05429779555969387 + 0.03755309295745879*I, -0.010580622337332882 - 0.031063945888372746*I, -0.0523570070100769 - 0.01266409574290913*I, 0.028937082822247048 + 0.005607044264096173*I, 0.008938444884975468 - 0.024260084593254794*I}, {0.21335870267530405 + 0.00045550902309225184*I, 0.11043045968595576 -…
0.898898898898899	{{0.48275026504126906 - 2.056847862443771*^-15*I, 0.21310076670464687 - 0.0005696371767976915*I, 0.05420997975335601 + 0.0375043625204496*I, -0.010588270828181133 - 0.031037192302359032*I, -0.05229959839850648 - 0.012629127341350849*I, 0.028916192456197913 + 0.00560370850665152*I, 0.008927914320154244 - 0.024237252331826387*I}, {0.21310076670465714 + 0.0005696371767886983*I, 0.11018296230767766 -…
0.9009009009009009	{{0.4823558953116449 - 4.758526294970078*^-15*I, 0.212849817027585 - 0.0006923249107970693*I, 0.054122591859645006 + 0.037454251166288345*I, -0.010594873052355527 - 0.031010740293478632*I, -0.052243312323888 - 0.012592487983069089*I, 0.028894663251694052 + 0.005600501479761676*I, 0.008917454438286189 - 0.02421447030434092*I}, {0.2128498170275957 + 0.0006923249107841602*I, 0.10994344773894242 - 3.…
0.9029029029029029	{{0.4819533807960913 - 5.782046870899048*^-15*I, 0.21260606810068555 - 0.0008225245357893722*I, 0.05403557875312566 + 0.0374028608097141*I, -0.010600379916782223 - 0.030984543534070152*I, -0.052188166865644356 - 0.012554390210222208*I, 0.02887244546109601 + 0.005597411243097863*I, 0.008907085264963241 - 0.024191713549190468*I}, {0.21260606810069568 + 0.0008225245357750561*I, 0.10971245103947999 -…
0.9049049049049048	{{0.48154223962886233 - 4.5836438642458085*^-15*I, 0.2123696709624783 - 0.0009591807973628766*I, 0.05394888654135514 + 0.03735029876035168*I, -0.01060475315741419 - 0.030958555979424814*I, -0.05213417165568216 - 0.012515046781080097*I, 0.028849495882221843 + 0.00559442650659899*I, 0.00889682468263543 - 0.0241689578398682*I}, {0.21236967096248616 + 0.000959180797350661*I, 0.10949042191078043 - 3.3…
0.9069069069069069	{{0.4811220792346496 - 1.2842642415280655*^-15*I, 0.21214071323344547 - 0.0011012308759997557*I, 0.053862460564883016 + 0.037296677722711634*I, -0.010607965339231204 - 0.03093273186778647*I, -0.052081327878391745 - 0.012474670670024186*I, 0.028825777858347168 + 0.005591536630471653*I, 0.008886688430610879 - 0.024146179684968357*I}, {0.21214071323344924 + 0.0011012308759931076*I, 0.109277724696093…
0.9089089089089089	{{0.4806925963285827 + 3.33043233823377*^-15*I, 0.2119192191160217 - 0.001247604387076079*I, 0.05377624539725122 + 0.03724211579619024*I, -0.010609999856239845 - 0.030907025720351592*I, -0.05202962827064717 - 0.012433475067547432*I, 0.028801261278205113 + 0.005588731625190136*I, 0.008876690105055802 - 0.024123356328186272*I}, {0.21191921911602013 + 0.0012476043870773856*I, 0.10907463838043066 - 3…
0.9109109109109108	{{0.4802535769162286 + 7.81007352351688*^-15*I, 0.2117051493945941 - 0.0013972233808618112*I, 0.05369018484499406 + 0.0371867364750695*I, -0.0106108509314735 - 0.030881392341269277*I, -0.05197905712180622 - 0.012391673380254334*I, 0.028775922575986358 + 0.00558600215149641*I, 0.008866841158994514 - 0.024100465748318357*I}, {0.2117051493945872 + 0.0013972233808713418*I, 0.10888135659056117 - 3.961…
0.9129129129129129	{{0.4798048962935923 + 1.0039574270295675*^-14*I, 0.2114984014355021 - 0.0015490023425208145*I, 0.053604221947638246 + 0.03713066864851717*I, -0.010610523616992358 - 0.030855786817641246*I, -0.0519295902737104 - 0.012349479230860915*I, 0.028749744731339108 + 0.005583339520400131*I, 0.008857150902309416 - 0.0240774866592621*I}, {0.2114984014354918 + 0.0015490023425356798*I, 0.1086979875950159 - 3.…
0.9149149149149148	{{0.47934650153774877 + 8.233008142998536*^-15*I, 0.21129882527460864 - 0.0017018708674010538*I, 0.05351830108045401 + 0.03707404343610818*I, -0.010609030738847046 - 0.030830164892334054*I, -0.05188119733666146 - 0.012307102769082492*I, 0.028722716136442224 + 0.005580734768871598*I, 0.008847626943912206 - 0.02405439895815659*I}, {0.21129882527459845 + 0.0017018708674147582*I, 0.10852457146568116 …
0.9169169169169168	{{0.47887830724521063 + 6.027963175168908*^-15*I, 0.2111063068023539 - 0.0018548368820163596*I, 0.05343237580433761 + 0.03701698301116403*I, -0.01060637690227247 - 0.030804483272428147*I, -0.05183385225104092 - 0.012264742066237514*I, 0.028694824145034912 + 0.005578174060175628*I, 0.008838278212148285 - 0.024031184862729545*I}, {0.2111063068023438 + 0.0018548368820243636*I, 0.10836118138295238 - …
0.9189189189189187	{{0.4784003260240748 + 4.291294288087269*^-15*I, 0.21092064562533924 - 0.0020068046599190457*I, 0.05334639205436349 + 0.03695962492945072*I, -0.010602581910947328 - 0.030778696938221894*I, -0.051787516214884054 - 0.012222612851178885*I, 0.02866606382166735 + 0.0055756462015631334*I, 0.008829111737933522 - 0.02400782525663276*I}, {0.21092064562532914 + 0.002006804659920728*I, 0.10820779549861227 -…
0.9209209209209209	{{0.4779126485914048 + 3.086131862706311*^-15*I, 0.2107415945713796 - 0.002156721221213345*I, 0.0532602981247048 + 0.036902105102216136*I, -0.01059767382099082 - 0.03075276314944702*I, -0.05174214455798306 - 0.012180921718944393*I, 0.028636436374282717 + 0.005573140473260161*I, 0.008820132513668555 - 0.023984302738799815*I}, {0.21074159457137 + 0.002156721221210707*I, 0.10806431786538581 - 9.9008…
0.922922922922923	{{0.4774154322951989 + 2.3929856688724403*^-15*I, 0.2105688716608334 - 0.0023035993045513355*I, 0.053174046563680286 + 0.03684455483249373*I, -0.010591686699532282 - 0.030726641921409423*I, -0.051697688488954174 - 0.01213986219720119*I, 0.028605948387481803 + 0.005570645937540613*I, 0.008811343739658571 - 0.023960602088723564*I}, {0.21056887166082514 + 0.0023035993045478244*I, 0.10793058978418499…
0.924924924924925	{{0.4769089011143893 + 2.109744865325032*^-15*I, 0.21040216010660248 - 0.002446517367133036*I, 0.053087594173754284 + 0.03678710081510247*I, -0.010584660624711173 - 0.030700296024989155*I, -0.05165409509523769 - 0.01209961474624578*I, 0.028574611822523025 + 0.005568151438726251*I, 0.008802746824113309 - 0.02393671026645611*I}, {0.21040216010659638 + 0.002446517367132363*I, 0.1078063898041087 - 3.…
0.9269269269269269	{{0.476393345658843 + 2.051677999696988*^-15*I, 0.21024110831413215 - 0.0025846195847063396*I, 0.053000902011536725 + 0.03672986513664687*I, -0.010576641685677086 - 0.030673690986640436*I, -0.05161130734309794 - 0.012060346759004022*I, 0.028542444017322418 + 0.005565645603186693*I, 0.008794341383147058 - 0.023912616412608823*I}, {0.2102411083141288 + 0.0025846195847113044*I, 0.10769143372244278 +…
0.928928928928929	{{0.47586912316936114 + 1.951433008514576*^-15*I, 0.2100853298814111 - 0.0027171158515670335*I, 0.05291393538778314 + 0.03667296527551699*I, -0.010567681982589741 - 0.03064679508839165*I, -0.05156926407762329 - 0.012022212561031137*I, 0.02850946768645363 + 0.005563116839339413*I, 0.008786125240778656 - 0.02388831184835233*I}, {0.2100853298814106 + 0.0027171158515783434*I, 0.10758537458466005 + 1.…
0.9309309309309309	{{0.4753366575176794 + 1.4590372171974429*^-15*I, 0.2099344035989715 - 0.002843281780558795*I, 0.052826663867394666 + 0.036616514101888445*I, -0.010557839626618987 - 0.030619579367845342*I, -0.051527900022726184 - 0.011985353410511698*I, 0.028475710921147937 + 0.005560553337649746*I, 0.008778094428931495 - 0.023863790075416526*I}, {0.20993440359897328 + 0.0028432817805738877*I, 0.1074878026844202…
0.9329329329329329	{{0.4747964380965012 + 1.7073390463817137*^-16*I, 0.20978787420590805 - 0.002962458609283112*I, 0.0527390612606694 + 0.03656061979374099*I, -0.010547178621893664 - 0.030592017634764997*I, -0.05148714586653963 - 0.011949897529629569*I, 0.028441207134461494 + 0.005557943077453669*I, 0.0087702432198972 - 0.023839046765782485*I}, {0.2097878742059105 + 0.0029624586092951316*I, 0.10739824662144903 + 1.…
0.9349349349349351	{{0.47424892841884986 - 3.651665717543609*^-16*I, 0.2096453110989546 - 0.003074025366392491*I, 0.05265110369531614 + 0.03650538127932528*I, -0.010535759673911944 - 0.03056408715960729*I, -0.05144693457580542 - 0.011915966503554951*I, 0.028405990554641367 + 0.005555274465000569*I, 0.00876256690921971 - 0.02381407850490326*I}, {0.20964531109895626 + 0.00307402536640149*I, 0.10731626019197117 + 1.20…
0.936936936936937	{{0.4736946478666045 + 1.1506656531991538*^-16*I, 0.2095062467224227 - 0.0031773719942830895*I, 0.05256276796309654 + 0.0364508985800506*I, -0.010523649906062228 - 0.030535766226320468*I, -0.05140719402474503 - 0.011883679282719498*I, 0.028370100123932852 + 0.005552536086233598*I, 0.00875505953340535 - 0.02378888280550536*I}, {0.2095062467224234 + 0.003177371994292456*I, 0.1072413440278161 + 1.66…
0.9389389389389391	{{0.47313418516319156 + 6.876103539943906*^-16*I, 0.2093701787859112 - 0.003271964888105033*I, 0.05247403509309246 + 0.03639726657099523*I, -0.010510922794691426 - 0.03050703596954168*I, -0.051367848440776125 - 0.011853139437160197*I, 0.028333579907602 + 0.005549716569083017*I, 0.008747713012397153 - 0.023763459449860424*I}, {0.20937017878591133 + 0.003271964888115101*I, 0.10717293334883017 + 2.0…
0.940940940940941	{{0.4725681459657908 + 7.699440854206807*^-16*I, 0.20923660837697516 - 0.0033573561492085094*I, 0.052384890714650016 + 0.03634456944473884*I, -0.010497652257566012 - 0.03047788160369743*I, -0.051328822945755415 - 0.01182443402510405*I, 0.028296476473055582 + 0.005546804875292307*I, 0.008740518594980744 - 0.023737810270466786*I}, {0.20923660837697552 + 0.003357356149217675*I, 0.10711044804859807 +…
0.942942942942943	{{0.47199715286533483 + 1.2084930376850264*^-16*I, 0.20910503996112625 - 0.0034331835851437787*I, 0.05229532505737957 + 0.03629288071136254*I, -0.010483912653872031 - 0.030448292423003554*I, -0.05129004355597866 - 0.01179763359296806*I, 0.028258838889841046 + 0.005543790300418161*I, 0.008733466858784344 - 0.023711939150049512*I}, {0.20910503996112756 + 0.0034331835851496174*I, 0.10705329269444266…
0.9449449449449451	{{0.4714218453865096 - 1.159590193774363*^-15*I, 0.20897498138183243 - 0.003499170709661174*I, 0.05220533295115576 + 0.0362422631984488*I, -0.01046977878421509 - 0.030418261801465236*I, -0.05125143718218068 - 0.01177279217535924*I, 0.02822071872964657 + 0.005540662473830487*I, 0.008726547710278766 - 0.02368585202156037*I}, {0.20897498138183507 + 0.003499170709661557*I, 0.10700085652742512 + 2.659…
0.946946946946947	{{0.470842879987754 - 2.6299883570020377*^-15*I, 0.20884594386051802 - 0.0035551267427110993*I, 0.05211491382611746 + 0.03619276905108156*I, -0.010455325890620369 - 0.030387787192877002*I, -0.05121293162953532 - 0.011749947295074607*I, 0.02818217006630102 + 0.005537411358712411*I, 0.00871975038477741 - 0.02365955686817783*I}, {0.2088459438605218 + 0.0035551267427053153*I, 0.10695251346234483 - 1.…
0.948948948948949	{{0.47026093006126 - 3.5076568826905407*^-15*I, 0.20871744199656384 - 0.0036009466104440333*I, 0.05202407171266782 + 0.03614443973184611*I, -0.010440629656532613 - 0.03035687013082272*I, -0.051174455597655516 - 0.011729119963101187*I, 0.028143249475773964 + 0.0055340272520602715*I, 0.008713063446436275 - 0.023633063723307094*I}, {0.20871744199656755 + 0.0036009466104339003*I, 0.10690762208773945 …
0.950950950950951	{{0.46967667546217196 - 3.026538295173386*^-15*I, 0.20858899910707987 - 0.0036365996667165534*I, 0.05193281411197895 + 0.03609730701054276*I, -0.010425765555311009 - 0.030325515740902514*I, -0.05113593938145622 - 0.0117103167667947*I, 0.028104015154058505 + 0.00553050106575851*I, 0.008706474998523665 - 0.023606384235294896*I}, {0.20858899910708206 + 0.0036365996667067652*I, 0.10686553540340007 - …
0.952952952952953	{{0.4690907723239269 - 2.3736742680322005*^-15*I, 0.2084601562944116 - 0.003662061065755373*I, 0.05184114611927797 + 0.03605140086413999*I, -0.010410808119252988 - 0.03029372967851882*I, -0.051097315934272275 - 0.011693542524928918*I, 0.028064523916054226 + 0.005526825453852989*I, 0.008699973299256918 - 0.023579529516416134*I}, {0.20846015629441453 + 0.0036620610657482145*I, 0.10682562835161516 -…
0.954954954954955	{{0.4685039321540556 - 1.8217779787179186*^-15*I, 0.20833043124929698 - 0.00367739219822602*I, 0.0517490788603202 + 0.03600674292276822*I, -0.010395835848628274 - 0.030261521401517538*I, -0.0510585154842334 - 0.011678785377964023*I, 0.028024837674200085 + 0.005522992657571556*I, 0.008693545172110666 - 0.023552513280385157*I}, {0.2083304312493015 + 0.0036773921982216694*I, 0.10678722424804307 - 5.…
0.9569569569569569	{{0.46791685000737293 - 1.3741047642751511*^-15*I, 0.20819936581747925 - 0.0036827258965185473*I, 0.05165662649864441 + 0.035963344735274044*I, -0.010380924614366236 - 0.030228903527206644*I, -0.051019472032286746 - 0.011666019606741606*I, 0.02798501807437597 + 0.005518995820975433*I, 0.008687177429196148 - 0.02352535038130568*I}, {0.20819936581748466 + 0.003682725896516075*I, 0.10674966256356187…
0.9589589589589589	{{0.46733019356628375 - 1.022144972736022*^-15*I, 0.2080665323022994 - 0.0036782588682924035*I, 0.051563805371372694 + 0.035921208224573384*I, -0.010366146839283613 - 0.030195891508886595*I, -0.05098012419568591 - 0.011655207038936815*I, 0.027945125624585527 + 0.005514829244528896*I, 0.008680857089323975 - 0.023498056462636037*I}, {0.2080665323023041 + 0.0036782588682903613*I, 0.10671230914409466…
0.960960960960961	{{0.4667446031407835 - 7.456239631201714*^-16*I, 0.20793153346469642 - 0.003664251696476434*I, 0.05147063398921051 + 0.03588032568765151*I, -0.01035157149808452 - 0.030162503635850317*I, -0.05094041520799095 - 0.01164629704905835*I, 0.02790521969495617 + 0.005510488385099282*I, 0.008674571378004143 - 0.02347064795718922*I}, {0.20793153346469867 + 0.0036642516964734456*I, 0.10667455621060949 - 4.9…
0.9629629629629629	{{0.4661606916684577 - 5.125021054347511*^-16*I, 0.207794002523207 - 0.0036410288392688815*I, 0.05137713303644664 + 0.03584067979556301*I, -0.010337264117360448 - 0.030128761033383206*I, -0.05090029291906839 - 0.011639226558448476*I, 0.027865358517739084 + 0.005505969855956985*I, 0.008668307727446018 - 0.023443142087132853*I}, {0.2077940025232057 + 0.0036410288392642316*I, 0.10663582235911945 - 9…
0.9649649649649649	{{0.46557904471448236 - 2.7897478067442815*^-16*I, 0.20765360315396586 - 0.003608978630137383*I, 0.05128332537095325 + 0.035802243593431815*I, -0.01032328677559026 - 0.030094687662763128*I, -0.050859709795091225 - 0.011633920035283019*I, 0.02782559918730922 + 0.005501271426775458*I, 0.00866205377655835 - 0.02341555686398919*I}, {0.20765360315396117 + 0.003608978630131609*I, 0.10659555256068262 - …
0.9669669669669669	{{0.4650002204309557 + 9.926338732665127*^-18*I, 0.20751002950275513 - 0.0035685531861214623*I, 0.05118923601921541 + 0.035764980512963576*I, -0.010309698100233312 - 0.03006031031551532*I, -0.05081862292020259 - 0.011630289511538973*I, 0.027785997655038072 + 0.005496392024230282*I, 0.008655797371865373 - 0.023387911085542213*I}, {0.20751002950274938 + 0.003568553186116934*I, 0.10655321819921777 -…
0.9689689689689689	{{0.46442473496418674 + 8.312414471425539*^-17*I, 0.20736300549493197 - 0.0035202073757922277*I, 0.051094889190406244 + 0.03572885333508772*I, -0.010296552573860621 - 0.03002565480262575*I, -0.05077699389903189 - 0.011628245852204141*I, 0.027746606235083567 + 0.005491331944997663*I, 0.008649526932949457 - 0.023360222466442516*I}, {0.20736300549492823 + 0.0035202073757884876*I, 0.10650833042736813…
0.9709709709709708	{{0.46385311521996364 - 1.0723239639004192*^-16*I, 0.20721225640596944 - 0.0034644460762912935*I, 0.051000311795689215 + 0.03569381921419186*I, -0.010283905086527044 - 0.029990749004303846*I, -0.05073478491010956 - 0.011627689989812796*I, 0.027707478569089984 + 0.005486092016519058*I, 0.008643230380726591 - 0.02333250973833702*I}, {0.2072122564059686 + 0.0034644460762860846*I, 0.10646039060068924…
0.9729729729729728	{{0.4632858697066324 - 3.12880986926488*^-16*I, 0.20705753288515158 - 0.0034018448523080893*I, 0.05090553380494651 + 0.035659824664941775*I, -0.010271807596978726 - 0.02995562421803501*I, -0.05069196200345663 - 0.011628509239094566*I, 0.027668667929109127 + 0.0054806739379809205*I, 0.008636895720100995 - 0.023304792805571586*I}, {0.2070575328851531 + 0.0034018448523012697*I, 0.10640891811643453 -…
0.9749749749749749	{{0.462723454192245 - 3.728919574655436*^-16*I, 0.20689862554206426 - 0.0033329972806973905*I, 0.0508105851379358 + 0.03562681215919035*I, -0.0102603063463041 - 0.029920311859151453*I, -0.050648497112995114 - 0.011630587074104746*I, 0.02763022345965958 + 0.00547508077536042*I, 0.00863051178641669 - 0.023277090807179365*I}, {0.20689862554206662 + 0.0033329972806902123*I, 0.10635348254509026 - 2.00…
0.9769769769769768	{{0.4621662717045596 - 2.1366826680187042*^-16*I, 0.206735364946595 - 0.0032585149504793195*I, 0.05071549566429025 + 0.03559472012597759*I, -0.010249441857933876 - 0.029884843460832203*I, -0.05060436805654797 - 0.01163380312822429*I, 0.027592190177726704 + 0.0054693169614254515*I, 0.008624068245457495 - 0.0232494221168808*I}, {0.20673536494659636 + 0.0032585149504737055*I, 0.10629370363037553 - 1…
0.9789789789789788	{{0.46161467253104055 + 1.5105449804566962*^-16*I, 0.20656762162893308 - 0.003179027462839346*I, 0.05062029520351851 + 0.03556348295153062*I, -0.010239248937641053 - 0.02984925067410312*I, -0.05055955853583916 - 0.011638033194159812*I, 0.027554608972762625 + 0.005463388295734631*I, 0.00861755559344704 - 0.023221804343083637*I}, {0.2065676216289319 + 0.0031790274628371662*I, 0.1062292512892423 - 7…
0.980980980980981	{{0.46106895421885813 + 6.202081218340576*^-16*I, 0.2063953060795694 - 0.003095182431128278*I, 0.05052501352500471 + 0.03553303097926363*I, -0.010229756673540903 - 0.029813565267836864*I, -0.05051405813649361 - 0.011643149223943581*I, 0.02751751660668625 + 0.005457301944637294*I, 0.008610965157048752 - 0.023194254328882915*I}, {0.20639530607956502 + 0.003095182431130628*I, 0.1061598456118753 + 5.…
0.982982982982983	{{0.46052936157488894 + 1.0053917610959298*^-15*I, 0.2062183687492967 - 0.003007645480862297*I, 0.05042968034800847 + 0.03550329050977797*I, -0.010220988436090993 - 0.029777819128752936*I, -0.0504678623280372 - 0.01164901932893353*I, 0.027480945713883254 + 0.005451066441273501*I, 0.008604289093365863 - 0.023166788152060976*I}, {0.20621836874928995 + 0.003007645480868772*I, 0.10608525686169223 + 1…
0.984984984984985	{{0.4599960866657155 + 1.030871944139848*^-15*I, 0.2060368000492093 - 0.0029171002497229044*I, 0.05033432534166488 + 0.03547418380086208*I, -0.010212961878091165 - 0.029742044261417633*I, -0.0504209724638968 - 0.011655507779813251*I, 0.027444924801206097 + 0.0054446916855740305*I, 0.008597520389941406 - 0.02313942112508745*I}, {0.20603680004920313 + 0.0029171002497308815*I, 0.10600530547534354 + …
0.986986986986987	{{0.4594692851422614 + 9.010590732585492*^-16*I, 0.20585060997068597 - 0.002824198527515389*I, 0.050238977528519545 + 0.03544563624214914*I, -0.010205690222602176 - 0.02970627037202879*I, -0.05037339279566703 - 0.01166248459877542*I, 0.027409478158547856 + 0.0054381881226745294*I, 0.008590652833077254 - 0.023112166969896254*I}, {0.20585060997068091 + 0.002824198527521462*I, 0.105919846592962 + 1.…
0.9889889889889889	{{0.4589491074989828 + 1.0764187455165896*^-15*I, 0.20565981404622757 - 0.002729603670264138*I, 0.050143667429102354 + 0.03541757143082942*I, -0.010199185200996408 - 0.029670527468997905*I, -0.05032512861340565 - 0.01166981738760756*I, 0.02737462917874648 + 0.005431566454352324*I, 0.008583680250121451 - 0.02308503939999567*I}, {0.2056598140462201 + 0.002729603670267526*I, 0.1058287406334974 + 3.7…
0.990990990990991	{{0.4584356577137347 + 1.3111193272082654*^-15*I, 0.20546447146725552 - 0.0026340416235191223*I, 0.05004842649381385 + 0.03538990281907513*I, -0.010193453643645612 - 0.029634848259658283*I, -0.050276191722388786 - 0.011677361557235125*I, 0.027340398717026905 + 0.0054248388675872065*I, 0.008576596964069254 - 0.023058052595989774*I}, {0.2054644714672448 + 0.0026340416235202083*I, 0.1057318923182422…
0.9929929929929929	{{0.45792899103349394 + 1.4271438030075411*^-15*I, 0.20526466975842 - 0.002538207058303719*I, 0.049953284677977466 + 0.035362546139396926*I, -0.010188497009260965 - 0.029599263322766994*I, -0.05022659805474661 - 0.01168497831494521*I, 0.027306802584502445 + 0.005418018149682794*I, 0.00856939830137978 - 0.023031219067965257*I}, {0.20526466975840718 + 0.0025382070583036174*I, 0.10562925259939014 - …
0.9949949949949951	{{0.4574291140520438 + 1.3201192571652516*^-15*I, 0.2050605246164142 - 0.002442762776785901*I, 0.049858270430247376 + 0.03533541948646465*I, -0.010184311389920852 - 0.029563801078624566*I, -0.05017636764534169 - 0.011692534778408073*I, 0.027273851538800364 + 0.005411117680894137*I, 0.008562080593613578 - 0.023004549643536244*I}, {0.20506052461640165 + 0.0024427627767860454*I, 0.10552081858584711 …
0.9969969969969971	{{0.4569359847099737 + 9.593168735091615*^-16*I, 0.20485217990997442 - 0.002348339712278278*I, 0.04976341069260852 + 0.03530844331710738*I, -0.010180887511070866 - 0.02952848778907498*I, -0.05012552463176905 - 0.011699903975677146*I, 0.027241551284061884 + 0.005404151434427725*I, 0.008554641177432633 - 0.022978053467844286*I}, {0.204852179909965 + 0.002348339712280007*I, 0.10540663354323174 - 1.7…
0.9989989989989991	{{0.4564495122946792 + 3.8765193544392156*^-16*I, 0.20463980767988008 - 0.0022555369292380366*I, 0.04966873090037658 + 0.035281540450313315*I, -0.010178210731523807 - 0.02949334755750568*I, -0.05007409725435612 - 0.011706964845189025*I, 0.027209902470942154 + 0.0053971339764414825*I, 0.008547078394600357 - 0.022951738003558354*I}, {0.20463980767987616 + 0.00225553692924218*I, 0.105286786893875 + …
1.001001001001001	{{0.45596955744036205 - 2.783161740489399*^-16*I, 0.2044236081389536 - 0.002164921623266979*I, 0.04957425498219799 + 0.03525463606722989*I, -0.01017626104345968 - 0.02945840232884756*I, -0.050022117856162715 - 0.011713602235763476*I, 0.027178900696610282 + 0.005390080466044772*I, 0.008539391591981601 - 0.02292560903087484*I}, {0.2044236081389565 + 0.0021649216232734443*I, 0.10516141421682043 + 2.…
1.003003003003003	{{0.4554959321280299 - 8.483839724109947*^-16*I, 0.20420380967206053 - 0.0020770291211115142*I, 0.04948000536004992 + 0.0352276577111637*I, -0.010175013072425692 - 0.029423671889574964*I, -0.04996962288298113 - 0.011719706906603433*I, 0.027148536504749306 + 0.00538300665529839*I, 0.008531581121542644 - 0.022899670647517578*I}, {0.2042038096720696 + 0.002077029121118874*I, 0.105030697247824 + 3.24…
1.005005005005005	{{0.4550283997080829 - 1.0587067481802328*^-15*I, 0.20398066881864363 - 0.0019923628709281266*I, 0.04938600294906058 + 0.03520053528903159*I, -0.010174436079656462 - 0.029389173867822267*I, -0.04991665288084628 - 0.011725175529551298*I, 0.02711879538704387 + 0.005375928888290503*I, 0.008523648339995039 - 0.02287392526915765*I}, {0.20398066881865554 + 0.0019923628709332033*I, 0.10489486385785997 +…
1.007007007007007	{{0.45456673762808536 - 7.272464909006226*^-16*I, 0.20375442456515316 - 0.0019113830693717384*I, 0.04929226721118296 + 0.03517320314572108*I, -0.010174500378219842 - 0.02935492476588876*I, -0.04986324602216238 - 0.01172991388801401*I, 0.027089662271229654 + 0.005368861755070755*I, 0.008515594542011801 - 0.02284837509863736*I}, {0.2037544245651603 + 0.001911383069376741*I, 0.10475412842136536 + 2.…
1.009009009009009	{{0.4541107042505095 - 1.536140450654733*^-16*I, 0.2035253313449635 - 0.0018345619871158111*I, 0.04919881777134113 + 0.03514559292341053*I, -0.01017517394556099 - 0.0293209416058945*I, -0.049809442888240206 - 0.011733825546880149*I, 0.027061120364441638 + 0.00536181999516922*I, 0.008507421282517105 - 0.022823022313347208*I}, {0.20352533134496117 + 0.0018345619871255354*I, 0.10460872352748149 + 3.…
1.011011011011011	{{0.4536599911798967 + 3.43014593515122*^-16*I, 0.20329368667998154 - 0.0017623528627460816*I, 0.04910567281001617 + 0.0351176371414799*I, -0.010176417777527784 - 0.029287239278929452*I, -0.049755290219246955 - 0.01173681723875284*I, 0.027033147000359106 + 0.005354819668165573*I, 0.008499131388496131 - 0.022797867196221077*I}, {0.20329368667997047 + 0.001762352862761012*I, 0.10445894507991695 + 4…
1.013013013013013	{{0.45321427246392626 + 5.571020638397727*^-16*I, 0.20305979040743735 - 0.0016951534418540688*I, 0.04901284811068088 + 0.03508927428891074*I, -0.010178190991706308 - 0.02925383009933966*I, -0.04970083505406427 - 0.011738806771238904*I, 0.027005716555152538 + 0.00534787591874432*I, 0.008490728259313959 - 0.022772908757349747*I}, {0.20305979040742192 + 0.0016951534418717068*I, 0.10430510540408063 +…
1.015015015015015	{{0.4527732045934148 + 3.9674963971578925*^-16*I, 0.20282394467988418 - 0.0016333059770370752*I, 0.0489203570597998 + 0.03506044882428621*I, -0.010180450827420869 - 0.029220723804727254*I, -0.04964612473028827 - 0.011739723026948846*I, 0.026978800447483606 + 0.005341002976694799*I, 0.00848221586671555 - 0.0227481447339809*I}, {0.20282394467987067 + 0.0016333059770532647*I, 0.1041475332470818 + 5.…
1.017017017017017	{{0.4523364265023166 - 1.1630277024081343*^-16*I, 0.20258645396519862 - 0.0015770972278981864*I, 0.048828210646829164 + 0.03503111117579106*I, -0.010183152645733985 - 0.029187927555950455*I, -0.049591206884229466 - 0.011739505963496868*I, 0.02695236713850517 + 0.005334214156911179*I, 0.00847359875482576 - 0.022723571590519128*I}, {0.2025864539651932 + 0.0015770972279084416*I, 0.10398657377773005 …
1.019019019019019	{{0.45190355956772343 - 8.466766226053271*^-16*I, 0.20234762504658044 - 0.00152675846104627*I, 0.04873641746421693 + 0.03500121774121162*I, -0.010186249929446393 - 0.029155445937123572*I, -0.04953612945091287 - 0.011738106613500856*I, 0.026926382131861284 + 0.005327521859392458*I, 0.008464882040149333 - 0.02269918451852593*I}, {0.2023476250465874 + 0.0015267584610471026*I, 0.10382258858653531 + 1…
1.0210210210210209	{{0.4514742076098647 - 1.5453547391443302*^-15*I, 0.20210776702255268 - 0.0014824654500959766*I, 0.04864498370740278 + 0.03497073088793584*I, -0.010189694283097045 - 0.02912328095561699*I, -0.04948094066407789 - 0.011735487084582387*I, 0.026900807973687203 + 0.005320937569242471*I, 0.008456071411570905 - 0.022674977436719708*I}, {0.20210776702257252 + 0.0014824654500862227*I, 0.1036559556857079 -…
1.0230230230230228	{{0.4510479568921072 - 1.849681306815712*^-15*I, 0.20186719130696157 - 0.0014443384756677407*I, 0.04855391317481811 + 0.03493961895295326*I, -0.010193435432963107 - 0.029091432042057188*I, -0.04942568905617842 - 0.011731620559366733*I, 0.02687560425260936 + 0.0053144718566698786*I, 0.008447173130354998 - 0.02265094299097577*I}, {0.20186719130698919 + 0.0014443384756498874*I, 0.10348706950915842 -…
1.025025025025025	{{0.4506243773854043 - 1.3262055146337251*^-15*I, 0.2016262109456371 - 0.0014124434224865687*I, 0.048463207294786204 + 0.03490785616276641*I, -0.010197421382056147 - 0.02905989611428808*I, -0.04937042335306067 - 0.011726491101348664*I, 0.026850727755087112 + 0.005308134345340304*I, 0.008438194003890648 - 0.022627072609793894*I}, {0.20162621094566036 + 0.0014124434224679651*I, 0.10331633970686974 …
1.027027027027027	{{0.45020307362301626 - 1.1845917175028372*^-15*I, 0.20138511595071484 - 0.0013868516592042894*I, 0.048372866716984236 + 0.03487541758816764*I, -0.01020160469630752 - 0.029028670804300417*I, -0.04931518863743445 - 0.011720082763025387*I, 0.026826139187911675 + 0.005301932652199902*I, 0.008429140260731117 - 0.022603359038904636*I}, {0.2013851159507325 + 0.0013868516591910023*I, 0.10314414269600726…
1.029029029029029	{{0.4497836164283256 - 1.638846657657225*^-15*I, 0.2011442143429598 - 0.0013676040431801898*I, 0.048282890705022806 + 0.03484228083044021*I, -0.010205934205619927 - 0.028997751946721086*I, -0.04926003258500336 - 0.011712385459227873*I, 0.026801795563564445 + 0.0052958745066629545*I, 0.008420018882255737 - 0.022579793762039238*I}, {0.20114421434297616 + 0.0013676040431732633*I, 0.10297088683377711…
1.031031031031031	{{0.4493655602735716 - 2.086502640263116*^-15*I, 0.20090381454509995 - 0.0013546800589420936*I, 0.04819327615097814 + 0.03480843031234388*I, -0.010210356968526998 - 0.028967132516591946*I, -0.04920500279886759 - 0.011703401207736568*I, 0.026777651050007966 + 0.005289966831419117*I, 0.008410837465436515 - 0.02255636683174395*I}, {0.2009038145451163 + 0.0013546800589400497*I, 0.10279699577355174 + …
1.033033033033033	{{0.4489484748506761 - 2.1382033801233748*^-15*I, 0.20066420675566504 - 0.0013480164695475316*I, 0.04810401797788063 + 0.03477385629811917*I, -0.010214822111988512 - 0.028936803859869797*I, -0.04915014395248177 - 0.011693140984462287*I, 0.026753660596343036 + 0.005284214848292503*I, 0.008401603607865979 - 0.022533068081071878*I}, {0.20066420675568059 + 0.0013480164695474466*I, 0.10262287834294051…
1.035035035035035	{{0.4485319450712431 - 1.6177040016778349*^-15*I, 0.20042566294898645 - 0.0013475073165837331*I, 0.04801510913971477 + 0.03473855489348734*I, -0.01021928083139039 - 0.02890675569342635*I, -0.049095497789654934 - 0.011681624723446204*I, 0.026729779932808673 + 0.005278622078241687*I, 0.008392324907757159 - 0.022509887123582973*I}, {0.20042566294899916 + 0.0013475073165823144*I, 0.10244892854378966 …
1.037037037037037	{{0.44811557106655897 - 5.618710390030498*^-16*I, 0.2001884368751973 - 0.0013530039201676324*I, 0.0479265406214192 + 0.03470252804565042*I, -0.010223686390544691 - 0.028876976105048257*I, -0.04904110312455052 - 0.011668881316859862*I, 0.02670596557078215 + 0.0052731903413597014*I, 0.008383008963943603 - 0.022486813353344043*I}, {0.20018843687520482 + 0.0013530039201622955*I, 0.10227552555218233 -…
1.039039039039039	{{0.44769896818759247 + 7.793175641876585*^-16*I, 0.19995276406023235 - 0.0013643148789458661*I, 0.047838301438886684 + 0.034665783543291195*I, -0.01022799412168963 - 0.02884745155343709*I, -0.048986995841686407 - 0.011654948615005167*I, 0.02668217480277896 + 0.005267919756874037*I, 0.00837366337587937 - 0.022463835944928737*I}, {0.19995276406023296 + 0.0013643148789358117*I, 0.10210303371843857 …
1.0410410410410411	{{0.4472817670049946 + 1.9427724545441443*^-15*I, 0.1997188618058281 - 0.0013812060700947744*I, 0.04775037863896414 + 0.03462833501657322*I, -0.010232161425489553 - 0.028818166868209347*I, -0.04893320889593487 - 0.011639873426314389*I, 0.02665836570245286 + 0.005262808743146645*I, 0.00836429574363903 - 0.022440943853417567*I}, {0.1997188618058216 + 0.001381206070082065*I, 0.10193180256711533 - 5.…
1.043043043043043	{{0.44686361340168085 + 2.2568728838946696*^-15*I, 0.1994869291897408 - 0.0014034010146168339*I, 0.04766275731824838 + 0.0345902018997877*I, -0.010236147781610085 - 0.028789105265795676*I, -0.04887977230996691 - 0.011623711442347584*I, 0.026634497147844403 + 0.005257854027584495*I, 0.008354913665662935 - 0.022418125821298804*I}, {0.19948692918972935 + 0.0014034010146073811*I, 0.10176216671113575 …
1.045045045045045	{{0.4464441732505898 + 1.7195469352416836*^-15*I, 0.19925715253689696 - 0.0014306301763855774*I, 0.04757542316608934 + 0.03455140407636961*I, -0.010239915247005972 - 0.02876025039296285*I, -0.04882671366670227 - 0.011606517018661555*I, 0.02661053117768496 + 0.0052530522223471895*I, 0.00834552456143306 - 0.022395371114354277*I}, {0.1992571525368876 + 0.0014306301763789583*I, 0.10159444172395907 - …
1.047047047047047	{{0.44602310767208575 + 9.969272921088582*^-16*I, 0.1990297156720145 - 0.001462591571812075*I, 0.047488360462405885 + 0.034511965261257105*I, -0.010243425537371422 - 0.028731584446596386*I, -0.04877405999597254 - 0.011588351046740039*I, 0.02658642894623357 + 0.0052483992658088*I, 0.008336136142948938 - 0.022372668393316197*I}, {0.19902971567201155 + 0.0014625915718045979*I, 0.10142894749555165 - …
1.049049049049049	{{0.44560009561285313 + 4.193060085775016*^-16*I, 0.19880478204460952 - 0.0014989385780960535*I, 0.04740155144868983 + 0.03447191519716781*I, -0.010246642686954755 - 0.028703088020500332*I, -0.048721835156422755 - 0.011569283725884342*I, 0.026562152415310535 + 0.005243889402706679*I, 0.008326756055464535 - 0.022350006101862514*I}, {0.19880478204461222 + 0.0014989385780873454*I, 0.1012659866116407…
1.051051051051051	{{0.445174847643135 + 1.7454015686907915*^-16*I, 0.19858249062911593 - 0.0015393110288194594*I, 0.04731497792546342 + 0.03443128670278582*I, -0.010249534647292727 - 0.028674741541178075*I, -0.04867005898975983 - 0.011549388246119669*I, 0.026537666912890445 + 0.0052395158586731085*I, 0.008317391587346047 - 0.022327373199150742*I}, {0.19858249062912042 + 0.001539311028811253*I, 0.10110583139872467 …
1.0530530530530529	{{0.4447471059567327 + 3.080518273452184*^-16*I, 0.19836295592488548 - 0.0015833352139464582*I, 0.04722862125227933 + 0.03439011567276179*I, -0.01025207328721053 - 0.028646525267832356*I, -0.0486187473207526 - 0.011528740788195123*I, 0.026512941133102194 + 0.00523527084023531*I, 0.008308049670071902 - 0.02230475915981796*I}, {0.19836295592488684 + 0.0015833352139413806*I, 0.10094872392407286 - 1.…
1.055055055055055	{{0.44431664437100615 + 7.228281285077011*^-16*I, 0.19814626795618778 - 0.001630623879823435*I, 0.047142462347720626 + 0.03434844107771285*I, -0.010254234392821795 - 0.028618419292365246*I, -0.048567911957231785 - 0.011507420523583698*I, 0.026487947136228963 + 0.005231145534815436*I, 0.008298736878232764 - 0.022282153973980815*I}, {0.19814626795618204 + 0.0016306238798237946*I, 0.1007948759957257…
1.0570570570570572	{{0.4438832683268736 + 1.1794211869985124*^-15*I, 0.19793249227221024 - 0.0016807762291789993*I, 0.0470564816894008 + 0.03430630496422263*I, -0.010255997667528584 - 0.028590403539378157*I, -0.04851756069008997 - 0.011485509614482288*I, 0.026462660348708214 + 0.00522713011073057*I, 0.008289459429531524 - 0.022259548147235506*I}, {0.19793249227219636 + 0.0016807762291855737*I, 0.100644469162495 + 1…
1.0590590590590592	{{0.4434468148888119 + 1.2959481475996158*^-15*I, 0.19772166994705817 - 0.0017333779211239652*I, 0.04697065931396378 + 0.03426375245484129*I, -0.010257346732021397 - 0.028562457766171855*I, -0.04846769729328168 - 0.011463093213811686*I, 0.026437059563131728 + 0.005223213717192732*I, 0.00828022318478331 - 0.022236932700657817*I}, {0.19772166994704013 + 0.0017333779211347886*I, 0.10049765471396319 …
1.0610610610610611	{{0.4430071501506442 + 8.545034490428281*^-16*I, 0.19751382093399583 - 0.0017880097754816354*I, 0.04688497526563371 + 0.0342208305217122*I, -0.01025826874493682 - 0.028534561949446216*I, -0.04841832207907405 - 0.01144025755354521*I, 0.026411126805953155 + 0.005219384989437118*I, 0.008271033632035194 - 0.022214299185300043*I}, {0.19751382093398173 + 0.0017880097754916428*I, 0.10035455623296248 + 2…
1.063063063063063	{{0.44256414822426504 + 7.894545008434893*^-16*I, 0.19730896208481927 - 0.001844266787754395*I, 0.04679941056015588 + 0.0341775845505974*I, -0.010258751694296442 - 0.02850669699882363*I, -0.04836943487206344 - 0.011417085521830711*I, 0.026384845282774745 + 0.0052156337267668385*I, 0.008261896053696217 - 0.022191639304578042*I}, {0.19730896208480883 + 0.0018442667877608633*I, 0.10021528982913594 +…
1.065065065065065	{{0.4421177062111873 + 9.261516740004089*^-16*I, 0.19710708678186717 - 0.0019017021728198122*I, 0.04671394424915304 + 0.03413406614153822*I, -0.0102587866198845 - 0.028478842243781218*I, -0.04832103168989032 - 0.01139366895989812*I, 0.02635819993286761 + 0.005211947641263144*I, 0.008252815627521897 - 0.022168944791021807*I}, {0.19710708678185912 + 0.001901702172822549*I, 0.10007994935272307 + 3.5…
1.067067067067067	{{0.44166775274152603 + 1.0078601765459186*^-15*I, 0.19690816798246702 - 0.0019598779574136805*I, 0.046628556011253354 + 0.03409032714657631*I, -0.010258368295977245 - 0.028450977873171465*I, -0.04827310530377991 - 0.011370097958788187*I, 0.02633117929778258 + 0.005208314354732474*I, 0.008243797004729804 - 0.02214620813292205*I}, {0.19690816798246055 + 0.0019598779574139945*I, 0.09994859866437769…
1.069069069069069	{{0.44121424743650955 + 8.827064650480814*^-16*I, 0.1967121597303162 - 0.0020183713773996538*I, 0.04654322648166683 + 0.03404641883599492*I, -0.010257495120064039 - 0.02842308523076218*I, -0.04822564549111999 - 0.011346459477432002*I, 0.026303775578687988 + 0.005204721716649173*I, 0.008234844279614987 - 0.022123422621966923*I}, {0.19671215973031092 + 0.0020183713773995983*I, 0.09982127220304467 -…
1.0710710710710711	{{0.44075718090847976 + 5.036782446106946*^-16*I, 0.19651899715548193 - 0.002076774877769244*I, 0.04645793725218534 + 0.03400239189831889*I, -0.010256169112847355 - 0.028395146815236527*I, -0.0481786390354609 - 0.01132283734265099*I, 0.02627598463636966 + 0.005201157804155494*I, 0.008225960989549993 - 0.022100582353242023*I}, {0.19651899715547774 + 0.0020767748777708634*I, 0.09969797498596006 + 1…
1.073073073073073	{{0.4402965747608918 - 7.137553112672136*^-17*I, 0.19632859647440126 - 0.002134696112641825*I, 0.04637267087118258 + 0.03395829644031469*I, -0.010254395918242785 - 0.028367146280192983*I, -0.04813206972651556 - 0.011299312249156913*I, 0.026247805991230926 + 0.005197610922061593*I, 0.008217150114984858 - 0.022077682225230395*I}, {0.19632859647439835 + 0.0021346961126463954*I, 0.09957868260865103 +…
1.075075075075075	{{0.4398324815883141 - 6.797446599889065*^-16*I, 0.1961408549898811 - 0.0021917579452646295*I, 0.046287410843614124 + 0.03391418198699041*I, -0.010252184803379027 - 0.028339068434145374*I, -0.04808591836015946 - 0.011275961759551874*I, 0.026219242823292598 + 0.0051940696028455365*I, 0.008208414079447102 - 0.022054717939812514*I}, {0.19614085498987988 + 0.002191757945271906*I, 0.0994633412449359 +…
1.077077077077077	{{0.43936498497642884 - 1.0538576912648656*^-15*I, 0.19595565109109817 - 0.00224759844801275*I, 0.04620214163101739 + 0.0338700974815957*I, -0.0102495486585979 - 0.02831089924052285*I, -0.048040162738430654 - 0.01125286030432831*I, 0.026190301972192992 + 0.0051905226066532965*I, 0.008199754749541741 - 0.022031686002266314*I}, {0.19595565109109922 + 0.0022475984480202086*I, 0.09935186764692411 + 3…
1.079079079079079	{{0.4388941874916957 - 8.88323276737789*^-16*I, 0.19577285407276382 - 0.002301878950911747*I, 0.04611684889282273 + 0.03382608970849243*I, -0.010246502452349692 - 0.0282826260314783*I, -0.047994779447369816 - 0.01123007740068543*I, 0.026160992414910562 + 0.005186959475785205*I, 0.008191173476919457 - 0.02200858354061916*I}, {0.19577285407276565 + 0.0023018789509169956*I, 0.09924416066244744 + 2.3…
1.0810810810810811	{{0.4384201912265518 - 3.4832628753058025*^-16*I, 0.1955923353427029 - 0.0023542707329109627*I, 0.04603151864424077 + 0.03378220406454013*I, -0.010243060925459192 - 0.028254236643724073*I, -0.04794974583074049 - 0.011207680341840122*I, 0.02613132252773789 + 0.005183370361489327*I, 0.008182671372449933 - 0.021985407721446266*I}, {0.19559233534270087 + 0.0023542707329169883*I, 0.09914011968564794 +…
1.083083083083083	{{0.4379431391620215 + 2.1840779804677678*^-16*I, 0.19541393547168148 - 0.0024044321754762062*I, 0.04594613666639995 + 0.0337384894099673*I, -0.010239243875245987 - 0.028225718867498962*I, -0.04790503400911833 - 0.011185739364404954*I, 0.02610130542380805 + 0.005179744191571339*I, 0.008174249136329945 - 0.02196215645468276*I}, {0.19541393547167446 + 0.002404432175484118*I, 0.09903960502955858 + 1…
1.085085085085085	{{0.43746319171392833 + 5.72375054577644*^-16*I, 0.19523748844171926 - 0.0024520529406123932*I, 0.045860690317571014 + 0.0336949914164413*I, -0.0102350729249438 - 0.02819706214830603*I, -0.04786061531482445 - 0.011164318187019746*I, 0.026070956301557736 + 0.005176070837009391*I, 0.008165906925068142 - 0.021938828373337785*I}, {0.19523748844170896 + 0.002452052940621608*I, 0.09894246063941756 + 1.…
1.0870870870870872	{{0.4369805251577048 + 5.844450661596783*^-16*I, 0.1950628230645283 - 0.0024968557591606563*I, 0.04577516859924348 + 0.0336517522680791*I, -0.010230571315567642 - 0.028168257648219272*I, -0.047816460550026654 - 0.01114347362237492*I, 0.026040292253108766 + 0.00517234121321776*I, 0.008157644351387501 - 0.021915422818209684*I}, {0.19506282306451803 + 0.002496855759169544*I, 0.09884851560893232 + 1.…
1.0890890890890892	{{0.43649533162839205 + 2.358609264048797*^-16*I, 0.19488976298151298 - 0.0025385964307983525*I, 0.04568956215612559 + 0.03360881066144731*I, -0.010225763905913813 - 0.028139298245883633*I, -0.04777253998673934 - 0.011123255577211498*I, 0.02600933226426808 + 0.005168547280046845*I, 0.008149460484225315 - 0.02189193983788598*I}, {0.19488976298150654 + 0.0025385964308048785*I, 0.09875758418027943 +…
1.0910910910910911	{{0.4360078191206402 - 3.817607615604126*^-16*I, 0.19471812666377003 - 0.002577063824039062*I, 0.04560386327614434 + 0.03356620180556214*I, -0.010220677172559896 - 0.02811017853651498*I, -0.04772882336682355 - 0.0111037070523211*I, 0.025978097214527738 + 0.005164682041783171*I, 0.00814135384873321 - 0.02186838018874338*I}, {0.19471812666377045 + 0.00257706382404143*I, 0.09866946574410469 + 1.0732…
1.093093093093093	{{0.4355182114887081 - 1.0664298850955258*^-15*I, 0.19454772741208853 - 0.002612079876232587*I, 0.045518065890445464 + 0.033523957421889454*I, -0.010215339209864767 - 0.028080894831900138*I, -0.047685279901986975 - 0.011084864142545945*I, 0.02594660987706493 + 0.005160739547149389*I, 0.008133322426277128 - 0.02184474533494778*I}, {0.194547727412097 + 0.0026120798762298844*I, 0.09858394483952305 +…
1.095095095095095	{{0.4350267484464636 - 1.5057828220454446*^-15*I, 0.19437837335694982 - 0.0026434995935649542*I, 0.04543216557339347 + 0.0334821057443447*I, -0.01020977972996858 - 0.028051445160396846*I, -0.04764187827378393 - 0.011066756036778855*I, 0.02591489491874196 + 0.005156714889304275*I, 0.008125363654437343 - 0.021821037448454268*I}, {0.1943783733569645 + 0.002643499593557795*I, 0.09850079115411865 - 3.…
1.097097097097097	{{0.4345336852628152 - 1.2860808394467366*^-15*I, 0.19420986765492104 - 0.0026712109611919175*I, 0.04534615953598602 + 0.0334406715182974*I, -0.010204030025895167 - 0.028021829256734757*I, -0.047598586666495586 - 0.011049405038557001*I, 0.025882978862130198 + 0.0051526042012739965*I, 0.00811747443138754 - 0.021797259402789242*I}, {0.19420986765493586 + 0.0026712109611830926*I, 0.0984197598137117 …
1.099099099099099	{{0.4340392557847089 - 1.0569169880522933*^-15*I, 0.19404203067434347 - 0.0026951147404337857*I, 0.045260045400037 + 0.03339967705317021*I, -0.010198118560263661 - 0.02799204689200494*I, -0.04755537642983258 - 0.01103283104435224*I, 0.0258508853956336 + 0.00514840370180341*I, 0.008109651724947096 - 0.021773413920831715*I}, {0.19404203067435385 + 0.002695114740428201*I, 0.09834062649089215 - 4.183…
1.101101101101101	{{0.43354371675015985 - 1.2226957893362224*^-15*I, 0.1938746678349012 - 0.0027151174525793815*I, 0.04517382123997881 + 0.03335914488848146*I, -0.010192076491744882 - 0.027962098433672075*I, -0.04751221654843315 - 0.011017052823842929*I, 0.02581864078990205 + 0.005144109502793423*I, 0.008101892118836886 - 0.021749504270574812*I}, {0.1938746678349069 + 0.002715117452579528*I, 0.09826314508925242 + …
1.103103103103103	{{0.4330473479217599 - 1.491482688279754*^-15*I, 0.19370757427175528 - 0.002731158051409889*I, 0.045087486815739874 + 0.0333190944061798*I, -0.010185937510999771 - 0.027931986102449412*I, -0.04746907451730812 - 0.011002082341104377*I, 0.025786274238257113 + 0.005139718766157142*I, 0.008094191613729719 - 0.021725534549126835*I}, {0.1937075742717574 + 0.0027311580514152224*I, 0.09818704781883511 + …
1.105105105105105	{{0.4325504230892506 - 1.6517242069698967*^-15*I, 0.19354055470681017 - 0.0027432059422391104*I, 0.04500104324836094 + 0.03327954090254863*I, -0.010179734281225636 - 0.027901713308567284*I, -0.047425919698799474 - 0.010987925315624968*I, 0.025753814308762803 + 0.0051352295526887505*I, 0.008086545992396003 - 0.02170150915986235*I}, {0.19354055470681056 + 0.00274320594224707*I, 0.09811207283467513 …
1.107107107107107	{{0.4320532100695231 - 1.5722479445994376*^-15*I, 0.19337342344871353 - 0.0027512609819134648*I, 0.04491449301999503 + 0.033240495588206166*I, -0.010173498438156153 - 0.027871284651773097*I, -0.047382723322580346 - 0.010974581222306157*I, 0.025721288944225595 + 0.005130640822063511*I, 0.008078950819703746 - 0.02167743281242217*I}, {0.19337342344871442 + 0.002751260981920496*I, 0.09803796423679975…
1.109109109109109	{{0.43155597070661794 - 1.202262577466945*^-15*I, 0.19320600439285648 - 0.0027553534788119904*I, 0.0448278399739075 + 0.03320196558810541*I, -0.01016726059006137 - 0.027840705921331324*I, -0.04733945848565502 - 0.010962043291462473*I, 0.025688725462194414 + 0.005125952432837764*I, 0.008071401442618562 - 0.021653310522713375*I}, {0.19320600439285973 + 0.0027553534788145612*I, 0.0979644720702286 + …
1.111111111111111	{{0.4310589608717256 - 5.713578589767664*^-16*I, 0.19303813102137346 - 0.002755544192846342*I, 0.04474108931447595 + 0.03316395394153418*I, -0.010161050317747701 - 0.027809984096023508*I, -0.047296100152358925 - 0.010950298508821517*I, 0.025656150554960636 + 0.005121165142448929*I, 0.008063892990203667 - 0.021629147612909284*I}, {0.19303813102138012 + 0.0027555441928419663*I, 0.09789135232497359 …
1.113113113113113	{{0.43056243046318593 + 2.1049538036096915*^-16*I, 0.19286964640314214 - 0.0027519243354607943*I, 0.044654247607190334 + 0.03312645960211506*I, -0.01015489617455793 - 0.02777912734414827*I, -0.04725262515435864 - 0.01093932761552396*I, 0.025623590289558094 + 0.005116280607215501*I, 0.008056420373619873 - 0.02160494971144948*I}, {0.19286964640315188 + 0.0027519243354490485*I, 0.09781836693603906 -…
1.1151151151151149	{{0.43006662340648844 + 9.529452329303626*^-16*I, 0.19270040319378368 - 0.002744615569632238*I, 0.04456732277865287 + 0.03308947743780547*I, -0.010148825686371212 - 0.0277481450235213*I, -0.04720901219065192 - 0.010929105108123548*I, 0.025591070107763077 + 0.0051113013823370565*I, 0.0080489782861256 - 0.021580722753039808*I}, {0.1927004031937942 + 0.0027446155696157835*I, 0.09774528378342162 - 5.…
1.117117117117117	{{0.4295717776074756 + 1.3840930291028035*^-15*I, 0.19253026364881554 - 0.0027337699008287177*I, 0.04448032411124375 + 0.03305299824220361*I, -0.010142865347042129 - 0.02771704767591967*I, -0.0471652418281028 - 0.010919599261801017*I, 0.025558614821510246 + 0.005106230917724384*I, 0.008041561205066645 - 0.021556472976657824*I}, {0.19253026364882211 + 0.0027337699008142913*I, 0.09767187673581887 -…
1.1191191191191192	{{0.4290781125594526 + 9.754358211406796*^-16*I, 0.1923591005258094 - 0.002719526348784086*I, 0.044393260167486015 + 0.03301701349412142*I, -0.0101370395598951 - 0.02768584492961579*I, -0.04712129601661148 - 0.010910781330955844*I, 0.02552624748314602 + 0.0051010718974617945*I, 0.008034164091533662 - 0.021532206241472878*I}, {0.1923591005258146 + 0.002719526348773075*I, 0.09759793710531856 - 4.22…
1.1211211211211212	{{0.42858585547138106 + 1.3297471950774232*^-17*I, 0.19218678386667057 - 0.0027020389332021626*I, 0.044306140239756465 + 0.03298151307239134*I, -0.010131373535686487 - 0.02765454718216618*I, -0.0470771563626882 - 0.010902619517995893*I, 0.025493992140515044 + 0.005095827338939858*I, 0.008026781672596878 - 0.02150792877708364*I}, {0.19218678386668 + 0.002702038933191198*I, 0.09752324896428688 - 2.…
1.1231231231231231	{{0.42809523175060776 - 8.878554339092841*^-16*I, 0.1920131921571678 - 0.0026815019858992136*I, 0.04421897541229442 + 0.03294648176775778*I, -0.010125891892945561 - 0.027623166538381604*I, -0.04703280629497238 - 0.010895073630159575*I, 0.025461872634239706 + 0.005090501633264653*I, 0.008019408278491819 - 0.02148364727622487*I}, {0.19201319215718224 + 0.002681501985887294*I, 0.0974475984224812 - 1…
1.125125125125125	{{0.42760644702399064 - 1.3243862506110687*^-15*I, 0.1918382196150157 - 0.0026581207679934327*I, 0.044131777081604595 + 0.03291190210007242*I, -0.01012061677883606 - 0.027591715219256935*I, -0.04698823181193785 - 0.010888101351119693*I, 0.0254299107644638 + 0.005085099432609015*I, 0.008012038457572307 - 0.021459368261629853*I}, {0.19183821961503256 + 0.0026581207679812436*I, 0.09737079052279618 -…
1.127127127127127	{{0.4271196871378989 - 1.1034882710553559*^-15*I, 0.19166177618987457 - 0.002632111469904941*I, 0.044044556956457134 + 0.032877754318294164*I, -0.010115567869156197 - 0.027560205561971144*I, -0.046943421481892816 - 0.010881658240983447*I, 0.02539812629085253 + 0.005079625650212526*I, 0.008004666976310451 - 0.02143509808603038*I}, {0.19166177618988944 + 0.0026321114698941786*I, 0.0972926492412638 …
1.129129129129129	{{0.4266351181582129 - 2.431847268721161*^-16*I, 0.19148378756335055 - 0.002603701211355785*I, 0.04395732705788759 + 0.032844016400489146*I, -0.010110762368338647 - 0.027528650019887295*I, -0.0468983664429799 - 0.010875697736292428*I, 0.025366536932592488 + 0.005074085460381524*I, 0.007997288819296658 - 0.021410842932156764*I}, {0.19148378756335874 + 0.0026037012113484794*I, 0.09721301748705337 -…
1.1311311311311312	{{0.4261528863703243 + 1.0276712115795908*^-15*I, 0.19130419514899544 - 0.0025731280413699357*I, 0.04387009971919691 + 0.03281066405383075*I, -0.01010621500945056 - 0.027497061162552558*I, -0.046853060403176106 - 0.010870171150022628*I, 0.025335158368391675 + 0.005068484298489094*I, 0.007989899189239622 - 0.021386608812737833*I}, {0.1913041951489935 + 0.002573128041367772*I, 0.0971317571024715 - …
1.1331331331331331	{{0.42567311827913584 + 2.2693964352110945*^-15*I, 0.19112295609230695 - 0.002540640938273301*I, 0.04378288758595152 + 0.032777670714599604*I, -0.010101938054193557 - 0.027465451675698204*I, -0.046807499640292835 - 0.010865027671584426*I, 0.025304004236479504 + 0.005062827860975078*I, 0.007982493506966332 - 0.021362401570500927*I}, {0.1911229560922942 + 0.0025406409382769416*I, 0.0970487488629621…
1.1351351351351353	{{0.42519592060906164 + 2.831477896204883*^-15*I, 0.19094004327072844 - 0.0025064998096937055*I, 0.04369570361598319 + 0.03274500754818357*I, -0.010097941292903726 - 0.027433834361239594*I, -0.0467616830019759 - 0.010860214366822604*I, 0.025273086134606777 + 0.005057122105346065*I, 0.007975067411422067 - 0.02133822687817191*I}, {0.19094004327070857 + 0.002506499809702113*I, 0.09696389247710657 - …
1.1371371371371373	{{0.42472138262218945 + 2.1982279249125554*^-15*I, 0.1907554426614568 - 0.002470969784810598*I, 0.043608560793146615 + 0.0327126442828552*I, -0.010094232406714938 - 0.027402221939243444*I, -0.04671561140587396 - 0.010855677326193693*I, 0.025242413898852994 + 0.0050513731183983905*I, 0.007967616788805367 - 0.021314090195386055*I}, {0.19075544266143818 + 0.0024709697848202482*I, 0.09687710431943534…
1.1391391391391392	{{0.4242495947522374 + 1.7204978053956341*^-15*I, 0.19056913628939043 - 0.0024342983944365057*I, 0.043521471026670984 + 0.032680552980576684*I, -0.010090819564570851 - 0.027370626421823613*I, -0.046669284796772 - 0.010851366189333746*I, 0.02521199774767267 + 0.0050455866371256625*I, 0.007960137746939565 - 0.021289996745969323*I}, {0.19056913628937766 + 0.0024342983944429966*I, 0.09678829943152824…
1.1411411411411412	{{0.42378063063614546 + 1.477763980480061*^-15*I, 0.19038112314092068 - 0.0023967626960182263*I, 0.043434447544294284 + 0.032648701235338626*I, -0.010087708563652218 - 0.027339060759577392*I, -0.04662270615277871 - 0.010847224648691499*I, 0.025181846085866325 + 0.0050397691530956745*I, 0.007952626353031097 - 0.021265951887550965*I}, {0.19038112314091418 + 0.0023967626960203453*I, 0.09669740913025…
1.1431431431431431	{{0.4233145430293096 + 1.2942262714443389*^-15*I, 0.1901914162917655 - 0.0023586371635265237*I, 0.04334750322337997 + 0.03261705608839851*I, -0.01008490275410012 - 0.02730753741643033*I, -0.0465758805922201 - 0.010843197021949434*I, 0.025151965170703394 + 0.005033927092956054*I, 0.007945079053977084 - 0.021241960591417617*I}, {0.1901914162917634 + 0.002358637163525557*I, 0.09660438459670719 - 1.9…
1.145145145145145	{{0.4228513651060483 + 1.054665480304539*^-15*I, 0.19000004090020386 - 0.0023201875086962293*I, 0.04326065027638238 + 0.03258558487551991*I, -0.010082403282210784 - 0.027276068133506*I, -0.046528814967795686 - 0.01083922950312045*I, 0.025122359279944512 + 0.005028066670036163*I, 0.007937492726091474 - 0.021218027376368475*I}, {0.19000004090020303 + 0.0023201875086948306*I, 0.09650919557549023 - 1…
1.147147147147147	{{0.42239111045960265 + 7.044433898142996*^-16*I, 0.18980703420707573 - 0.0022816706810262406*I, 0.04317390025084671 + 0.03255425522697251*I, -0.010080209090435563 - 0.027244663929125983*I, -0.04648151786657855 - 0.010835270162547863*I, 0.02509303071184152 + 0.0050221938843470985*I, 0.007929864675105048 - 0.02119415630871531*I}, {0.18980703420707296 + 0.0022816706810273053*I, 0.09641183037474928 …
1.1491491491491492	{{0.421933773102136 + 2.495027634648176*^-16*I, 0.18961244553578205 - 0.0022433348677795228*I, 0.04308726402940906 + 0.03252303506753207*I, -0.010078316917380948 - 0.027213335098809882*I, -0.04643399961001532 - 0.010831268946905406*I, 0.02506397978513746 + 0.0050163145225816915*I, 0.007922192636165405 - 0.02117035100228245*I}, {0.18961244553577528 + 0.002243334867785057*I, 0.09631229586615621 + 1…
1.1511511511511512	{{0.4214793274647343 - 2.43632654515136*^-16*I, 0.18941633629228474 - 0.0022054194939831076*I, 0.043000751829796374 + 0.03249189261648047*I, -0.010076721297808563 - 0.027182091215275307*I, -0.04638627225392616 - 0.010827177679197228*I, 0.025035204839066585 + 0.005010434158114509*I, 0.007914474773836975 - 0.021146614618406806*I}, {0.18941633629227408 + 0.0022054194939930987*I, 0.0962106174849123 +…
1.1531531531531531	{{0.421027728397406 - 6.4785813915922*^-16*I, 0.18921877996510675 - 0.0021681552224280948*I, 0.042914373204826516 + 0.032460796387605684*I, -0.010075414562635167 - 0.027150941128437883*I, -0.04633834958850475 - 0.010822950058757896*I, 0.025006702233354362 + 0.00500455815100185*I, 0.007906709682101014 - 0.021122949865937844*I}, {0.18921877996509578 + 0.002168155222439384*I, 0.09610683922974818 + 3…
1.155155155155155	{{0.4205789184076017 - 7.296043063147123*^-16*I, 0.18901985658521894 - 0.002131761219782518*I, 0.04282813702721893 + 0.03242971593055851*I, -0.01007438771582459 - 0.027119892957996515*I, -0.0462902462429814 - 0.010818542154166296*I, 0.02497846708966162 + 0.004998691629051575*I, 0.007898896295261049 - 0.021099359069734903*I}, {0.1890198565852118 + 0.0021317612197907917*I, 0.09600101675612667 + 3.1…
1.157157157157157	{{0.4201328397815546 - 4.459515175390784*^-16*I, 0.1888196455281265 - 0.0020964522344919163*I, 0.042742052024799776 + 0.032398621542323036*I, -0.010073631768776395 - 0.027088954587006955*I, -0.0462419766587961 - 0.010813910862973633*I, 0.024950494529168483 + 0.004992839736403775*I, 0.007891033615594309 - 0.021075844456560657*I}, {0.18881964552812072 + 0.002096452234498237*I, 0.09589320591158053 +…
1.159159159159159	{{0.41968940979125047 - 1.0234736438136429*^-16*I, 0.18861824365134697 - 0.0020624432693023553*I, 0.04265612663263151 + 0.032367482310406634*I, -0.010073134777562658 - 0.027058133498063335*I, -0.04619355797094927 - 0.010809013179326135*I, 0.024922777123506594 + 0.004987007581572121*I, 0.007883121066537541 - 0.021052407854387244*I}, {0.18861824365134144 + 0.002062443269307471*I, 0.0957834863586284…
1.161161161161161	{{0.41924853405027146 + 9.012425644809273*^-17*I, 0.1884157525720105 - 0.002029930525771338*I, 0.0425703683066541 + 0.03233626929965724*I, -0.010072883613987367 - 0.027027436160128235*I, -0.046145007791009086 - 0.010803809949414501*I, 0.02489530626089011 + 0.004981199863188801*I, 0.007875158475401647 - 0.02102905061470824*I}, {0.18841575257200538 + 0.002029930525775478*I, 0.09567194871348596 + 7.…
1.1631631631631631	{{0.41881010741881997 + 2.989851124336689*^-17*I, 0.18821227791328027 - 0.0019990907211175023*I, 0.042484783505629294 + 0.03230495568942015*I, -0.010072864079013862 - 0.02699686801293463*I, -0.04609634408138179 - 0.010798266002417662*I, 0.024868072238822266 + 0.0049754208593894905*I, 0.007867146065823095 - 0.021005773616118262*I}, {0.1882122779132765 + 0.001999090721120563*I, 0.09555869367962247 …
1.165165165165165	{{0.41837401400371865 - 2.750703706970579*^-16*I, 0.18800792930435248 - 0.0019700810882206186*I, 0.0423993776911406 + 0.032273516773538034*I, -0.01007306090276484 - 0.02696643346698586*I, -0.04604758515531173 - 0.010792350150502781*I, 0.024841064264095353 + 0.004969674427813348*I, 0.007859084457763916 - 0.020982577264312956*I}, {0.18800792930435112 + 0.001970081088222349*I, 0.09544383204776088 + …
1.167167167167167	{{0.41794012715841067 - 7.073090970702844*^-16*I, 0.18780282038045634 - 0.0019430393756215889*I, 0.04231415532759329 + 0.03224192996035094*I, -0.010073457744522351 - 0.026936135903555657*I, -0.04599874967688133 - 0.010786035188825248*I, 0.02481427045279074 + 0.004963964005603021*I, 0.0078509746675117 - 0.020959461492089007*I}, {0.1878028203804581 + 0.0019430393756217816*I, 0.09532748469587775 + 1…
1.169169169169169	{{0.4175083094829592 - 1.0398253125690094*^-15*I, 0.1875970687828541 - 0.0019180838475224503*I, 0.042229119882214436 + 0.03221017477269628*I, -0.010074037192727805 - 0.026905977674688122*I, -0.04594985666101111 - 0.010779297895528684*I, 0.024787677830278854 + 0.004958292609404637*I, 0.007842818107679611 - 0.020936425759344127*I}, {0.18759706878285876 + 0.0019180838475211241*I, 0.09520978258920325…
1.171171171171171	{{0.41707841306050614 - 9.45653745000868*^-16*I, 0.18739079600023187 - 0.0018953133201258735*I, 0.04214427383211047 + 0.03217823285254163*I, -0.010074780791374608 - 0.026875960109708705*I, -0.045900925449756755 - 0.010772119022739843*I, 0.0247612723545138 + 0.004952662837304663*I, 0.00783461658279325 - 0.02091346905743758*I}, {0.18739079600023767 + 0.001895313320123477*I, 0.09509086655609451 + 7.…
1.173173173173173	{{0.416650295659192 - 7.551360379851197*^-16*I, 0.18718411738042945 - 0.0018748145808530853*I, 0.04205961938634244 + 0.03214608761991033*I, -0.010075670790795325 - 0.026846084181033167*I, -0.04585197428916941 - 0.010764481679601144*I, 0.024735040508445435 + 0.004947077120796932*I, 0.007826371934315913 - 0.02089059028110584*I}, {0.18718411738043375 + 0.0018748145808512205*I, 0.09497087197431986 + …
1.175175175175175	{{0.41622380018077515 - 7.14882884851659*^-16*I, 0.1869771576282229 - 0.0018566688151764143*I, 0.04197515831675809 + 0.032113722576037694*I, -0.010076687749990779 - 0.026816350370185864*I, -0.04580302278667174 - 0.01075637017413019*I, 0.02470896726141957 + 0.0049415377822038375*I, 0.007818086318052324 - 0.020867787993572615*I}, {0.1869771576282246 + 0.001856668815176111*I, 0.09484994832986868 + 7…
1.177177177177177	{{0.4157987589570397 - 7.10565386151391*^-16*I, 0.18677004549801832 - 0.0018409386547287257*I, 0.04189089139873759 + 0.03208112318577243*I, -0.010077811187482504 - 0.02678675818643888*I, -0.04575409093501697 - 0.010747772616337425*I, 0.024683036492694745 + 0.004936046731459269*I, 0.007809762263443128 - 0.020845060306588798*I}, {0.1867700454980177 + 0.0018409386547298748*I, 0.09472825501779521 + 9…
1.1791791791791792	{{0.4153750056382019 - 6.639227771273874*^-16*I, 0.1865629052725058 - 0.001827666936793712*I, 0.041806818614346805 + 0.032048277518009996*I, -0.010079020945489951 - 0.026757306358242493*I, -0.0457051977965997 - 0.0107386810883654*I, 0.024657232163806938 + 0.00493060548824629*I, 0.0078014024837651675 - 0.020822405054465653*I}, {0.18656290527250416 + 0.001827666936795475*I, 0.0946059500460426 + 1.0…
1.1811811811811814	{{0.4149523751929099 - 5.327624277148768*^-16*I, 0.1863558567626594 - 0.0018168767043058828*I, 0.04172293915233726 + 0.032015176245692556*I, -0.010080297189930492 - 0.02672799283322519*I, -0.045656361503455874 - 0.010729091644488781*I, 0.024631538318569547 + 0.004925215181997127*I, 0.007793009876131475 - 0.020799819794074772*I}, {0.18635585676265837 + 0.0018168767043071025*I, 0.09448319003544281 …
1.1831831831831834	{{0.4145307039082441 - 3.1095984254130343*^-16*I, 0.18614901530773711 - 0.0018085712058505754*I, 0.0416392514081462 + 0.03198181264580902*I, -0.010081620410419411 - 0.026698814778193653*I, -0.045607599257262835 - 0.01071900431111435*I, 0.024605939083073406 + 0.004919876551893177*I, 0.0077845875214912754 - 0.020777301804848124*I}, {0.1861490153077381 + 0.001808571205850186*I, 0.0943601302197167 + …
1.1851851851851853	{{0.41410982938971674 - 2.845866092624529*^-17*I, 0.18594249177528088 - 0.0018027338956639472*I, 0.0415557529838965 + 0.031948182599395025*I, -0.010082971420269917 - 0.02666976857913278*I, -0.04555892732933927 - 0.010708423086781002*I, 0.02458041866568677 + 0.004914589946865007*I, 0.007776138684629983 - 0.020754848088778005*I}, {0.18594249177528469 + 0.001802733895661384*I, 0.09423692444547398 - …
1.1871871871871873	{{0.41368959056127247 + 2.487293431185416*^-16*I, 0.18573639256111665 - 0.0017993284336329793*I, 0.04147244068839676 + 0.03191428459153293*I, -0.010084331356493132 - 0.02664084984120566*I, -0.04551036106064524 - 0.010697355942159743*I, 0.024554961357055323 + 0.004909355325592351*I, 0.007767666814169206 - 0.020732455370417086*I}, {0.18573639256112268 + 0.001799328433628589*I, 0.09411372517221321 -…
1.1891891891891893	{{0.41326982766528764 + 4.1852426088913377*^-16*I, 0.1855308195893543 - 0.001798298685295476*I, 0.04138931053714125 + 0.03188011971135183*I, -0.010085681679798097 - 0.02661205338875358*I, -0.045461914861782166 - 0.010685814820053697*I, 0.024529551530102185 + 0.004904172256504109*I, 0.007759175542566744 - 0.020710120096878375*I}, {0.18553081958936019 + 0.0017982986852909267*I, 0.09399068347232183 …
1.1911911911911912	{{0.41285039176606686 + 3.1082254017248944*^-16*I, 0.18532586641931137 - 0.001799583962955197*I, 0.04130635849650327 + 0.03184568989438653*I, -0.010087005162170402 - 0.02658337416944629*I, -0.04541360188336119 - 0.010673812515164558*I, 0.0245041745067011 + 0.004899040259911556*I, 0.007750668324290835 - 0.020687838834776227*I}, {0.18532586641931573 + 0.0017995839629517997*I, 0.09386794009143382 - …
1.1931931931931932	{{0.41243113030266804 - 5.501511799527473*^-18*I, 0.18512162818447067 - 0.0018031182584451666*I, 0.041223580216919825 + 0.031810997522971014*I, -0.010088284218549707 - 0.02655480689290168*I, -0.04536543549466921 - 0.010661362912157035*I, 0.024478815161446694 + 0.00489395875270052*I, 0.007742148707237242 - 0.020665608016056394*I}, {0.18512162818447475 + 0.0018031182584424944*I, 0.09374563917857326…
1.1951951951951953	{{0.4120118836896687 - 3.195545502103194*^-16*I, 0.184918200483005 - 0.0018088108416591119*I, 0.04114097019912475 + 0.03177604801226352*I, -0.010089500672063573 - 0.02652634504499558*I, -0.04531742879391885 - 0.010648484916529895*I, 0.02445345766612926 + 0.004888926607601325*I, 0.007733620633815921 - 0.020643423579196542*I}, {0.18491820048300928 + 0.0018088108416568626*I, 0.09362393138777982 + 1.…
1.1971971971971973	{{0.4115925035721351 - 4.886706636384288*^-16*I, 0.1847156692745125 - 0.0018165609063204692*I, 0.041058522647973675 + 0.03174084845694683*I, -0.010090637765591997 - 0.026497981951070785*I, -0.045269593337054076 - 0.01063519940691124*I, 0.024428087207974142 + 0.004883942495871077*I, 0.0077250879272020645 - 0.020621281503836644*I}, {0.18471566927451694 + 0.0018165609063184578*I, 0.09350295661142569…
1.1991991991991993	{{0.41117285285906824 - 4.38695832111894*^-16*I, 0.1845141108634022 - 0.001826257607384938*I, 0.040976231474428075 + 0.03170540762728172*I, -0.010091680165368266 - 0.026469710778375642*I, -0.045221939135882065 - 0.010621529227345295*I, 0.024402689992750463 + 0.004879004888152459*I, 0.007716554290264119 - 0.02059917781192301*I}, {0.18451411086340638 + 0.001826257607383085*I, 0.09338284394865008 + …
1.2012012012012012	{{0.4107528057234033 - 1.6398792710824626*^-16*I, 0.18431359189889399 - 0.0018377800610404813*I, 0.04089409029555522 + 0.03166973596910694*I, -0.010092613960978969 - 0.02644152453606406*I, -0.04517447465807312 - 0.010607499187292405*I, 0.02437725324477113 + 0.004874112054473728*I, 0.007708023305563779 - 0.020577108567708304*I}, {0.18431359189889734 + 0.0018377800610388008*I, 0.09326371170535913 +…
1.2032032032032032	{{0.4103322476020101 + 2.7258328844548883*^-16*I, 0.1841141693750187 - 0.0018509973447073244*I, 0.04081209243452819 + 0.031633845603839195*I, -0.010093426665363985 - 0.0264134160751955*I, -0.0451272068271607 - 0.010593136061629042*I, 0.024351765206892827 + 0.004869262064248719*I, 0.007699498435355993 - 0.02055506987775152*I}, {0.18411416937502065 + 0.001850997344705913*I, 0.09314566739422599 - 4.…
1.2052052052052051	{{0.40991107519569314 + 7.396361601727935*^-16*I, 0.18391589063061806 - 0.0018657684970379573*I, 0.040730230920625915 + 0.031597750328473166*I, -0.010094107214816494 - 0.026385378088735*I, -0.0450801410225414 - 0.010578468590647795*I, 0.024326215140516035 + 0.004864452786276843*I, 0.007690983021588965 - 0.020533057890917993*I}, {0.18391589063061817 + 0.0018657684970369813*I, 0.09302880773469074 -…
1.207207207207207	{{0.4094891964691912 + 1.0372771422476472*^-15*I, 0.18371879334934454 - 0.001881942517917132*I, 0.0406484984892331 + 0.031561465615581506*I, -0.010094645968982966 - 0.02635740311155314*I, -0.04503328107947501 - 0.010563527480057384*I, 0.024300593325585006 + 0.004859681888743086*I, 0.007682480285904146 - 0.020511068798379408*I}, {0.18371879334934277 + 0.0018819425179168162*I, 0.09291321865296047 -…
1.2092092092092093	{{0.40906653064851495 + 9.011069978849356*^-16*I, 0.18352290558342366 - 0.0018993584903853303*I, 0.04056688758589516 + 0.03152500859794811*I, -0.010095034709958007 - 0.026329483524894344*I, -0.04498662929459404 - 0.010548345376730871*I, 0.024274891060221376 + 0.00485494684092057*I, 0.007673993328184661 - 0.02048909883547259*I}, {0.18352290558342052 + 0.0018993584903859364*I, 0.09279897528511133 -…
1.2112112112112112	{{0.40864300405786225 + 7.938952675322794*^-16*I, 0.18332825290199298 - 0.001917869208300521*I, 0.040485391093231175 + 0.03148839497065056*I, -0.010095266044244572 - 0.02630161233456705*I, -0.044940187874339725 - 0.010532952191197776*I, 0.02424910023844471 + 0.0048502452291015385*I, 0.007665524911799155 - 0.020467144580722775*I}, {0.18332825290199092 + 0.0019178692083008657*I, 0.09268614604554913…
1.2132132132132132	{{0.40821854255900847 + 9.862107018354923*^-16*I, 0.1831348590401182 - 0.001937315453493683*I, 0.04040400136415833 + 0.0314516419760571*I, -0.01009533264365029 - 0.026273782025957478*I, -0.04489395860909176 - 0.010517380263318795*I, 0.024223212661090926 + 0.0048455743648632395*I, 0.007657077924527187 - 0.02044520242628477*I}, {0.1831348590401191 + 0.001937315453492523*I, 0.09257479969940384 - 1.0…
1.2152152152152151	{{0.4077930827655686 + 1.2253649772278567*^-15*I, 0.1829427374586999 - 0.001957522570324653*I, 0.04032271031931648 + 0.031414769218230686*I, -0.010095228547555663 - 0.02624598469543644*I, -0.04484794153741271 - 0.010501664974931584*I, 0.024197221144314458 + 0.004840931277902781*I, 0.0076486552263468404 - 0.020423268710889092*I}, {0.1829427374587037 + 0.0019575225703219144*I, 0.0924649946926505 - …
1.217217217217217	{{0.40736657447099367 + 1.3343582407722084*^-15*I, 0.18275189310826342 - 0.001978319710535676*I, 0.040241510137027085 + 0.03137779633311577*I, -0.010094949348353548 - 0.02621821282278465*I, -0.0448021355161021 - 0.010485840904383335*I, 0.024171119739252456 + 0.004836312995451105*I, 0.00764025936962156 - 0.020401340060819173*I}, {0.18275189310826875 + 0.0019783197105320855*I, 0.09235677693481067 -…
1.219219219219219	{{0.4069389806485704 + 1.2118791101609332*^-15*I, 0.18256232242895895 - 0.0019995398332514017*I, 0.040160393253293195 + 0.03134074298853832*I, -0.010094492191449138 - 0.026190459271192745*I, -0.044756538220196485 - 0.010469941826530774*I, 0.024144903732024783 + 0.004831716542272985*I, 0.007631892599100152 - 0.020379413389911342*I}, {0.18256232242896375 + 0.0019995398332481188*I, 0.092250179798952…
1.221221221221221	{{0.40651027745142143 + 8.32304673715972*^-16*I, 0.18237401335056136 - 0.0020210197049788884*I, 0.04007935236179947 + 0.03130362888420575*I, -0.010093855775259977 - 0.026162717287261265*I, -0.04471114614296941 - 0.010454000712740165*I, 0.02411856964373401 + 0.004827138940667026*I, 0.007623556851916786 - 0.020357485899554842*I}, {0.18237401335056355 + 0.0020210197049771376*I, 0.09214522412169025 -…
1.223223223223223	{{0.40608045421250516 + 2.457004903888133*^-16*I, 0.18218694529247037 - 0.0020425998996076*I, 0.03999838041391216 + 0.031266473751707005*I, -0.010093040351215951 - 0.026134980501000677*I, -0.04466595459593139 - 0.010438049730887303*I, 0.02409211523046542 + 0.0048225772104656655*I, 0.007615253757590992 - 0.02033555507869183*I}, {0.18218694529246843 + 0.002042599899608302*I, 0.09204191820318525 - 3…
1.2252252252252251	{{0.4056495134446159 - 4.2217941023949087*^-16*I, 0.1820010891637105 - 0.0020641247984094094*I, 0.039917470618679125 + 0.0312292973545125*I, -0.010092047723759292 - 0.026107242925831352*I, -0.04462095770882996 - 0.010422120245357522*I, 0.024065539483287008 + 0.004818028369035173*I, 0.007606984638027663 - 0.020313618703817368*I}, {0.1820010891637041 + 0.0020641247984128108*I, 0.09194025780714495 +…
1.227227227227227	{{0.4052174708403837 - 9.698925279583526*^-16*I, 0.18181640736293098 - 0.0020854425900385934*I, 0.039836616442829806 + 0.031192119487974138*I, -0.010090881250344576 - 0.026079498958583577*I, -0.04457614842964965 - 0.010406242817045686*I, 0.024038842628249485 + 0.004813489431275652*I, 0.007598750507517051 - 0.02029167483897942*I}, {0.1818164073629217 + 0.0020854425900439025*I, 0.09184022616082342 …
1.229229229229229	{{0.4047843547344083 - 1.1216112101529537*^-15*I, 0.18163285421298353 - 0.0021064056080242356*I, 0.039755811623796926 + 0.031154959921616553*I, -0.010089545772707403 - 0.026051743377684077*I, -0.04453151858956423 - 0.010390447138700278*I, 0.02401202608195685 + 0.004808957413462483*I, 0.007590552081674715 - 0.02026972183144095*I}, {0.18163285421297526 + 0.002106405608029324*I, 0.09174179447056659 …
1.2312312312312312	{{0.4043501882128539 - 7.69704115508236*^-16*I, 0.18145038951162493 - 0.0021268764960182544*I, 0.03967505038876213 + 0.03111783710018088*I, -0.010088045375345094 - 0.026023971102910225*I, -0.04448706087061582 - 0.01037476089453339*I, 0.023985090945161894 + 0.004804429385961313*I, 0.0075823901230678715 - 0.020247758090934462*I}, {0.18145038951161865 + 0.0021268764960219546*I, 0.09164493903512702 +…
1.2332332332332332	{{0.40391500523028007 - 2.4361143531778923*^-16*I, 0.18126896435306303 - 0.0021467116224944314*I, 0.03959432679581102 + 0.031080770647210206*I, -0.010086385497879366 - 0.025996177034262727*I, -0.04444276660938433 - 0.01035921298483936*I, 0.023958039301055545 + 0.004799902277045106*I, 0.007574265237512041 - 0.02022578212113066*I}, {0.18126896435305803 + 0.0021467116224967637*I, 0.09154962575543324…
1.2352352352352352	{{0.40347885340043294 + 1.7125770789040447*^-16*I, 0.18108852134443118 - 0.0021657731624668956*I, 0.03951363525839784 + 0.03104377994259191*I, -0.010084573164192565 - 0.025968356572631895*I, -0.04439862598219674 - 0.01034383109364827*I, 0.023930874528705914 + 0.004795373077896586*I, 0.00756617769896978 - 0.02020379275019725*I}, {0.18108852134442704 + 0.0021657731624681893*I, 0.09145580755715532 -…
1.2372372372372373	{{0.4030417877076434 + 3.0483894760536384*^-16*I, 0.18090900010998356 - 0.002183935412167493*I, 0.039432970798455896 + 0.031006883154915826*I, -0.010082616157426182 - 0.0259405056846739*I, -0.044354628854315487 - 0.010328640459296535*I, 0.02390360079744011 + 0.004790838924543523*I, 0.007558127531788063 - 0.020181789115780703*I}, {0.18090900010998012 + 0.0021839354121682415*I, 0.09136343043483053 …
1.2392392392392393	{{0.4026038705068269 + 1.0241267333310253*^-16*I, 0.18073033729109522 - 0.002201084789045781*I, 0.039352329046397495 + 0.030970097241474235*I, -0.010080523019980863 - 0.02591262090281078*I, -0.04431076477993844 - 0.01031366387442692*I, 0.023876223066844265 + 0.004786297097858735*I, 0.007550114510698285 - 0.020159770665006228*I}, {0.18073033729109245 + 0.0022010847890464994*I, 0.09127243345186332 …
1.2412412412412415	{{0.40216517152348347 - 3.7539596940328203*^-16*I, 0.18055246654626192 - 0.0022171198317690413*I, 0.03927170624111398 + 0.03093343794826187*I, -0.010078303053516409 - 0.025884699325230416*I, -0.044267023002198924 - 0.010298921685988522*I, 0.0238487470867635 + 0.004781745023560085*I, 0.007542138160816255 - 0.020137737154477767*I}, {0.18055246654625992 + 0.002217119831770121*I, 0.09118274874052532 …
1.2432432432432434	{{0.40172576785369785 - 9.526170790636973*^-16*I, 0.18037531855110028 - 0.00223195120022227*I, 0.03919109922997569 + 0.030896919809975915*I, -0.010075966318951765 - 0.025856738615886568*I, -0.04422339245316568 - 0.010284431795236776*I, 0.023821179397301953 + 0.004777180272210485*I, 0.0075341977576422 - 0.020115688650278022*I}, {0.18037531855109923 + 0.002231951200223837*I, 0.09109430150195527 + 8…
1.2452452452452454	{{0.4012857439641393 - 1.3379359980910372*^-15*I, 0.18019882099834775 - 0.0022455016755081815*I, 0.03911050546883202 + 0.030860556150016007*I, -0.010073523636465038 - 0.02582873700449884*I, -0.0441798617538429 - 0.010270209657733457*I, 0.023793527328822773 + 0.004772600559217891*I, 0.007526292327060765 - 0.02009362552796843*I}, {0.18019882099834778 + 0.0022455016755099496*I, 0.09100701000615916 +…
1.2472472472472473	{{0.4008451916376238 - 1.1297078693425966*^-15*I, 0.1800228986320486 - 0.0022577061391254346*I, 0.03902992302096316 + 0.03082435908048996*I, -0.010070986578960512 - 0.025800693285120087*I, -0.044136419218631026 - 0.01025626828756056*I, 0.023765798997106406 + 0.004768003745104329*I, 0.007518420646798363 - 0.020071548471295678*I}, {0.1800228986320499 + 0.0022577061391265713*I, 0.0909207856438403 + …
1.2492492492492493	{{0.40040419931083754 - 8.292944204255593*^-16*I, 0.17984747946036425 - 0.0022685047901719697*I, 0.038949350234960115 + 0.03078833983136533*I, -0.010068366217042848 - 0.02577260644231478*I, -0.04409305362673127 - 0.010242619621895517*I, 0.023738002338645564 + 0.004763387850525247*I, 0.007510581557316726 - 0.020049458177994285*I}, {0.1798474794603656 + 0.0022685047901725534*I, 0.09083554305893993 …
1.2512512512512513	{{0.39996286203347264 - 8.17117783102313*^-16*I, 0.17967248752774664 - 0.0022778414935619475*I, 0.03886878568846428 + 0.030752509411480597*I, -0.010065674369255827 - 0.02574447572806179*I, -0.044049753205752926 - 0.010229274838287599*I, 0.02371014595477212 + 0.004758750934204492*I, 0.007502773742976696 - 0.020027355514183613*I}, {0.17967248752774703 + 0.0022778414935625915*I, 0.09075119062528046 …
1.2532532532532532	{{0.39952128283815047 - 8.526316836424113*^-16*I, 0.17949784368581623 - 0.0022856734266277477*I, 0.038788228589319115 + 0.03071687750153667*I, -0.010062923692529185 - 0.02571630101709697*I, -0.04400650587438765 - 0.010216242428795437*I, 0.023682239275348706 + 0.004754091218322952*I, 0.007494995603770668 - 0.020005241685108473*I}, {0.17949784368581564 + 0.0022856734266285747*I, 0.09066762920161585…
1.2552552552552552	{{0.3990795644391926 - 7.799471965037273*^-16*I, 0.1793234712020977 - 0.0022919701185516784*I, 0.03870767870898026 + 0.030681452186329165*I, -0.010060126666978992 - 0.025688082665391212*I, -0.0439633000076312 - 0.01020352840091074*I, 0.023654291832211287 + 0.004749407161021913*I, 0.007487245455996168 - 0.019983118071394763*I}, {0.17932347120209685 + 0.0022919701185524907*I, 0.09058476005017096 + …
1.2572572572572573	{{0.3986378092326208 - 5.278327443324525*^-16*I, 0.17914929576002 - 0.0022967134503659777*I, 0.03862713638251558 + 0.0306462399547484*I, -0.010057295595907663 - 0.025659821510150456*I, -0.043920124436783406 - 0.010191136277558277*I, 0.023626313259169182 + 0.004744697456403059*I, 0.007479521532255852 - 0.019960986229049467*I}, {0.17914929576001984 + 0.002296713450366427*I, 0.09050248483664154 + 2.…
1.2592592592592593	{{0.3981961192961569 - 1.0971409796310475*^-16*I, 0.1789752454589163 - 0.002299897654952811*I, 0.03854660250860516 + 0.03061124569977941*I, -0.01005444260580395 - 0.0256315188698157*I, -0.04387696844944816 - 0.010179067097095887*I, 0.023598313292005058 + 0.004739961034528479*I, 0.0074718219814575056 - 0.01993884788946066*I}, {0.17897524545891763 + 0.00229989765495257*I, 0.09042070563019428 + 1.25…
1.2612612612612613	{{0.3977545963892228 + 3.7632562358148683*^-16*I, 0.178801250814024 - 0.002301529317044274*I, 0.038466078549541274 + 0.03057647271850193*I, -0.010051579646342953 - 0.025603176544062987*I, -0.04383382178953346 - 0.010167319413314481*I, 0.02357030176847492 + 0.004735197061420659*I, 0.007464144868814046 - 0.019916704959397496*I}, {0.17880125081402704 + 0.002301529317043205*I, 0.09033932490346676 - 6…
1.2632632632632632	{{0.39731334195294066 + 7.475459530901753*^-16*I, 0.17862724475648473 - 0.0023016273732223915*I, 0.038385566531228425 + 0.030541922712090396*I, -0.010048718490386107 - 0.025574796813803407*I, -0.04379067465725136 - 0.010155889295438031*I, 0.023542288628308133 + 0.004730404939062487*I, 0.007456488175843517 - 0.019894559521010224*I}, {0.17862724475648872 + 0.002301627373220717*I, 0.0902582455325674…
1.2652652652652652	{{0.396872455866419 + 7.596427719752425*^-16*I, 0.17845316316686002 - 0.0023002212329432167*I, 0.03830506893236666 + 0.03050759596243331*I, -0.010045870610186317 - 0.025546382361736793*I, -0.0437475177725907 - 0.010144770704145812*I, 0.023514283774392918 + 0.004725584294583423*I, 0.0074488498382317995 - 0.019872413781749285*I}, {0.17845316316686327 + 0.002300221232941626*I, 0.09017737196473188 - …
1.2672672672672671	{{0.39643203377481234 + 4.60891035140734*^-16*I, 0.17827894484272616 - 0.002297340102741135*I, 0.03822458809985252 + 0.030473492536255548*I, -0.01004304700126042 - 0.02551793587339092*I, -0.043704342294338165 - 0.010133957623796626*I, 0.023486296689065017 + 0.004720734867985342*I, 0.007441227869618407 - 0.019850269868075712*I}, {0.17827894484272866 + 0.002297340102740143*I, 0.09009661266496938 - …
1.269269269269269	{{0.39599217773341716 + 1.0684989540267451*^-16*I, 0.17810452662166318 - 0.0022930273159835705*I, 0.03814412710725938 + 0.030439611006292364*I, -0.01004025926730328 - 0.025489460646584226*I, -0.0436611392229058 - 0.010123441196218717*I, 0.023458337595467744 + 0.004715856573095839*I, 0.007433620046400795 - 0.01982813022827428*I}, {0.17810452662166518 + 0.002293027315983252*I, 0.09001587010627884 -…
1.2712712712712713	{{0.3955529852307452 - 1.2535150722111645*^-16*I, 0.17792985009353246 - 0.0022873350358539146*I, 0.03806368936718133 + 0.030405948621521236*I, -0.010037518376407536 - 0.02546096026930661*I, -0.043617900332991545 - 0.010113210790211278*I, 0.023430416374103088 + 0.004710949546367556*I, 0.0074260241676860714 - 0.01980599735844251*I}, {0.1779298500935341 + 0.002287335035854056*I, 0.08993505118026962 …
1.2732732732732732	{{0.3951145475700469 - 1.4302124484699143*^-16*I, 0.17775486243925848 - 0.002280322624231093*I, 0.03798327852957206 + 0.030372501436492633*I, -0.010034834489021786 - 0.025432438543914613*I, -0.04357461828296157 - 0.010103254328587025*I, 0.023402542392506623 + 0.0047060141433996*I, 0.007418438099264742 - 0.019783873749430286*I}, {0.1777548624392598 + 0.0022803226242313276*I, 0.08985406872424027 + …
1.2752752752752752	{{0.394676949869311 + 6.209539827451902*^-17*I, 0.177579516430829 - 0.0022720566416895654*I, 0.03790289848174491 + 0.03033926431133001*I, -0.010032216957950573 - 0.025403899487131384*I, -0.04353128661485029 - 0.0100935582881722*I, 0.02337472450524751 + 0.004701050938937542*I, 0.007410859773610705 - 0.019761761886839854*I}, {0.17757951643083 + 0.0022720566416895125*I, 0.08977284152117862 - 2.50111…
1.2772772772772771	{{0.39424027106126497 + 4.138159257587166*^-16*I, 0.1774037704312949 - 0.0022626108474993246*I, 0.03782255334837283 + 0.0303062309117298*I, -0.010029674328354396 - 0.025375347330046708*I, -0.04348789975436033 - 0.01008410769980657*I, 0.023346971053928484 + 0.004696060726873417*I, 0.0074032871898812545 - 0.01973966425102583*I}, {0.17740377043129552 + 0.002262610847498726*I, 0.0896912942997617 - 2.…
1.279279279279279	{{0.3938045838933748 + 7.515206290867289*^-16*I, 0.17722758839477024 - 0.0022520661996258975*I, 0.03774224749148844 + 0.030273393708961416*I, -0.010027214337749701 - 0.025346786518117004*I, -0.04344445301086254 - 0.01007488614834342*I, 0.02331928986718587 + 0.0046910445202457225*I, 0.007395718413917082 - 0.019717583317095184*I}, {0.1772275883947704 + 0.002252066199624756*I, 0.08960935773435581 - …
1.2812812812812813	{{0.39336995492784493 + 8.301525876054863*^-16*I, 0.17705093986643228 - 0.002240510854730343*I, 0.037661985510483935 + 0.030240743979867254*I, -0.010024843916008882 - 0.025318221711165295*I, -0.04340094257739602 - 0.010065875772649563*I, 0.02329168826068957 + 0.004686003551239422*I, 0.007388151578242272 - 0.01969552155490726*I}, {0.17705093986643197 + 0.002240510854729059*I, 0.08952696844501644 -…
1.2832832832832832	{{0.3929364441347654 + 6.057169957106142*^-16*I, 0.1768737994013899 - 0.0022280353046068464*I, 0.0375817719973233 + 0.03020827244122754*I, -0.010022569204118526 - 0.025289657576088052*I, -0.04335736542000775 - 0.010057058245198433*I, 0.023264172928232695 + 0.00468093918176445*I, 0.007380584915892618 - 0.019673481350209458*I}, {0.17687379940138942 + 0.002228035304605954*I, 0.08944406934096967 - 3.…
1.2852852852852852	{{0.39250410937630004 + 5.937281491059885*^-16*I, 0.17669614267845146 - 0.0022147281071130272*I, 0.03750161138036649 + 0.030175970034555858*I, -0.01002039614896208 - 0.02526109865610985*I, -0.043313718692998195 - 0.010048415628631768*I, 0.023236750293944997 + 0.004675852763722532*I, 0.007373016689890765 - 0.01965146502149632*I}, {0.1766961426784517 + 0.002214728107112317*I, 0.08936060531056549 - …
1.2872872872872874	{{0.3920730070024622 + 6.801884260593751*^-16*I, 0.1765179490791035 - 0.002200692734685871*I, 0.03742150877947156 + 0.030143825688326922*I, -0.0100183303339959 - 0.025232550075709726*I, -0.04327000019924023 - 0.010039926984162648*I, 0.023209426820656746 + 0.00467074595334767*I, 0.007365445095744654 - 0.019629475078561765*I}, {0.17651794907910465 + 0.0022006927346851957*I, 0.08927652281051873 - 2.…
1.2892892892892893	{{0.3916431852247117 + 7.475623310829856*^-16*I, 0.17633920370342332 - 0.002186032930189241*I, 0.03734146921403186 + 0.030111827972534803*I, -0.010016376386057443 - 0.025204016856475112*I, -0.04322620859790421 - 0.010031571325661869*I, 0.023182208186302643 + 0.004665620506714829*I, 0.0073578684768888574 - 0.01960751388888227*I}, {0.176339203703425 + 0.002186032930188552*I, 0.08919177604770662 - 2…
1.2912912912912913	{{0.3912146838932035 + 7.198891615221043*^-16*I, 0.17615989737223098 - 0.002170851845568954*I, 0.037261497557992025 + 0.03007996520392232*I, -0.010014537960603698 - 0.02517550387874315*I, -0.04318234339998067 - 0.010023327793263932*I, 0.023155099250767357 + 0.004660478265743596*I, 0.007350285333827883 - 0.0195855836609682*I}, {0.17615989737223262 + 0.002170851845568276*I, 0.08910632718359174 - 2.…
1.2932932932932932	{{0.39078753449678755 + 5.627830075550892*^-16*I, 0.17598002662708934 - 0.002155252041852783*I, 0.03718159853984797 + 0.030048225445981055*I, -0.010012817741711179 - 0.0251470158816007*I, -0.04313840496828042 - 0.010015175653367063*I, 0.023128104055885546 + 0.004655321158198196*I, 0.007342694324136171 - 0.019563686444363806*I}, {0.1759800266270902 + 0.0021552520418521882*I, 0.08902014633422217 - …
1.2952952952952952	{{0.39036176016300905 + 2.8343275219336686*^-16*I, 0.17579959373030396 - 0.0021393354891504545*I, 0.037101776742646884 + 0.03001659650895134*I, -0.010011217442075936 - 0.02511855746288434*I, -0.043094394517434464 - 0.010007094298633196*I, 0.023101225825441826 + 0.00465015119768748*I, 0.007335094262458099 - 0.01954182412964723*I}, {0.17579959373030357 + 0.002139335489150039*I, 0.08893321157023142 …
1.2972972972972974	{{0.38993737565810827 - 6.939792871859632*^-17*I, 0.17561860666492332 - 0.002123203566653649*I, 0.03702203660398725 + 0.029985065949822264*I, -0.010009737803013544 - 0.025090133079180347*I, -0.043050314113894025 - 0.009999063247987976*I, 0.02307446696517079 + 0.004644970483664929*I, 0.007327484120507976 - 0.01951999844843049*I}, {0.17561860666492146 + 0.002123203566653506*I, 0.08884550891683841 -…
1.2992992992992993	{{0.38951438738702066 - 4.053705665031429*^-16*I, 0.1754370791347386 - 0.002106957062636007*I, 0.03694238241601885 + 0.02995362107233168*I, -0.010008378594459112 - 0.02506174704582473*I, -0.043006166675930595 - 0.009991062146620773*I, 0.023047829062757007 + 0.00463978120142866*I, 0.00731986302707005 - 0.019498210973359513*I}, {0.17543707913473575 + 0.0021069570626362022*I, 0.08875703235384753 + 2…
1.3013013013013013	{{0.38909279357737303 - 5.815166266423121*^-16*I, 0.17525503038223678 - 0.0020906958742273264*I, 0.03686281831658663 + 0.029922248974971675*I, -0.010007138639441877 - 0.02503340352563572*I, -0.04296195594449622 - 0.009983070826579506*I, 0.023021312902030834 + 0.004634585612869182*I, 0.007312230266486048 - 0.019476463116931172*I}, {0.17525503038223414 + 0.0020906958742278473*I, 0.08866778363858055…
1.3033033033033035	{{0.38867259263557635 - 2.0672287459038675*^-16*I, 0.17507247789131128 - 0.0020745108077450765*I, 0.03678334811447436 + 0.029890938009850692*I, -0.010006016868199418 - 0.025005106252419116*I, -0.04291768534296956 - 0.009975070961116089*I, 0.022994919169919692 + 0.0046293857544498305*I, 0.007304585173655166 - 0.019454756158116933*I}, {0.17507247789130922 + 0.002074510807745102*I, 0.088577764303782…
1.3053053053053054	{{0.3882537780173845 + 4.808662267713102*^-16*I, 0.17488944402879128 - 0.0020585007214309306*I, 0.03670397590227799 + 0.02985967527050719*I, -0.010005011541809909 - 0.024976859229057784*I, -0.04287335908312836 - 0.009967042603628773*I, 0.02296864816329698 + 0.004624183886940573*I, 0.007296927118993946 - 0.019433091405276364*I}, {0.17488944402878953 + 0.002058500721429894*I, 0.08848698065753245 - …
1.3073073073073074	{{0.38783633488569763 + 1.086834959054916*^-15*I, 0.17470595689750565 - 0.002042764232902579*I, 0.036624705640472155 + 0.029828447531071934*I, -0.01000411995080777 - 0.024948666343149368*I, -0.042828982228684365 - 0.009958965862666773*I, 0.022942499376538805 + 0.004618982366060379*I, 0.007289255629679509 - 0.01941147001476489*I}, {0.17470595689750407 + 0.0020427642329005637*I, 0.08839544690018342…
1.3093093093093093	{{0.3874202426508586 + 1.351757814111015*^-15*I, 0.17452204735194388 - 0.002027392935974224*I, 0.0365455409245827 + 0.029797242257850232*I, -0.010003338780745573 - 0.024920531097857575*I, -0.04278456020382633 - 0.009950822271256555*I, 0.02291647166758262 + 0.0046137834575242275*I, 0.007281570386588321 - 0.019389892935634215*I}, {0.17452204735194235 + 0.0020273929359717496*I, 0.0883031826606357 - …
1.3113113113113113	{{0.38700547497065263 + 1.151199494028625*^-15*I, 0.17433774899825588 - 0.002012471400656582*I, 0.036466484985186634 + 0.029766047609321927*I, -0.010002664112194037 - 0.024892456611912205*I, -0.04274009879321997 - 0.00994259478690184*I, 0.02289056325792725 + 0.00460858933704311*I, 0.007273871224296189 - 0.019368360909632294*I}, {0.1743377489982544 + 0.0020124714006543878*I, 0.08821021299633462 - …
1.3133133133133132	{{0.3865919997503075 + 4.957149111352298*^-16*I, 0.17415309819425218 - 0.0019980771731568816*I, 0.03638754068791215 + 0.029734852436141393*I, -0.01000209142074203 - 0.024864445619609134*I, -0.042695604142008015 - 0.009934267791583596*I, 0.0228647717326329 + 0.004603402090324027*I, 0.007266158131078262 - 0.019346874471203354*I}, {0.1741530981942508 + 0.001998077173155713*I, 0.08811656839327095 - 2…
1.3153153153153152	{{0.38617977914249335 - 4.69150812003259*^-16*I, 0.17396813404940373 - 0.001984280775878864*I, 0.03630871053343859 + 0.02970364628113755*I, -0.010001615576996569 - 0.02483650047081031*I, -0.04265108275581016 - 0.009925827091760053*I, 0.02283909404032112 + 0.00459822371306999*I, 0.007258431248909031 - 0.019325433947487897*I}, {0.17396813404940253 + 0.001984280775879256*I, 0.0880222847659809 + 1.13…
1.3173173173173174	{{0.3857687695473229 - 1.4628623425824879*^-15*I, 0.17378289842484204 - 0.0019711457074227836*I, 0.03622999665749652 + 0.02967241937931385*I, -0.010001230846582825 - 0.024808623130943765*I, -0.04260654150072307 - 0.00991725991836669*I, 0.022813526493174828 + 0.004593056110980018*I, 0.00725069087346233 - 0.019304039458322673*I}, {0.17378289842484118 + 0.001971145707424846*I, 0.08792740345754615 + …
1.3193193193193193	{{0.38535892161235147 - 2.069894137559632*^-15*I, 0.17359743593335913 - 0.0019587284425854083*I, 0.03615140083086766 + 0.029641162657848278*I, -0.010000930890144111 - 0.02478081518100362*I, -0.04256198760332045 - 0.009908554926816238*I, 0.022788064766938326 + 0.004587901099749141*I, 0.007242937454111335 - 0.01928269091624072*I}, {0.17359743593335886 + 0.0019587284425886097*I, 0.08783197123959387 …
1.3213213213213213	{{0.3849501807223396 - 1.7915410186355354*^-15*I, 0.173411793611062 - 0.0019470785070564718*I, 0.03607292447066491 + 0.029609867742726982*I, -0.010000708818916973 - 0.024753077827977973*I, -0.042517428601591536 - 0.009899702181720193*I, 0.02276270394968583 + 0.004582760400253674*I, 0.007235171584764847 - 0.0192613880364153*I}, {0.17341179361106246 + 0.0019470785070594728*I, 0.08773603984707917 + …
1.3233233233233233	{{0.3845424985626596 - 1.3547826995742603*^-15*I, 0.1732260136559002 - 0.0019362429905697362*I, 0.035994569021408414 + 0.029578526754350454*I, -0.0100005584784967 - 0.024725412268276698*I, -0.042472871280285734 - 0.009890692241191917*I, 0.02273743972363682 + 0.004577635583728122*I, 0.007227393768438174 - 0.019240130612077827*I}, {0.17322601365590007 + 0.0019362429905717062*I, 0.0876396550141211 +…
1.3253253253253252	{{0.38413581857433543 - 1.1312765251353819*^-15*I, 0.17304014378666618 - 0.0019262677298353844*I, 0.03591633575503361 + 0.029547131665714477*I, -0.01000047276573644 - 0.024697819524075147*I, -0.04242832324384749 - 0.009881515924382595*I, 0.022712266954786148 + 0.00457252828790884*I, 0.007219604665810608 - 0.01921891826992331*I}, {0.17304014378666457 + 0.0019262677298362944*I, 0.08754287031256214 …
1.3273273273273272	{{0.38373007882309745 - 1.0342119087499658*^-15*I, 0.172854234075932 - 0.0019171907751277932*I, 0.035838225537146544 + 0.029515675258821726*I, -0.010000444029395582 - 0.024670300208514958*I, -0.042383792391479796 - 0.009872165629391522*I, 0.022687179902053187 + 0.004567440040067319*I, 0.007211805089905315 - 0.01919775042590653*I}, {0.1728542340759291 + 0.0019171907751279493*I, 0.08744574437437205…
1.3293293293293291	{{0.3833252169492372 - 9.894731809423962*^-16*I, 0.17266833342920063 - 0.001909042011100045*I, 0.03576023889289031 + 0.029484151340838944*I, -0.010000464643805041 - 0.02464285458286256*I, -0.04233928638265342 - 0.009862635407796694*I, 0.02266217269768075 + 0.004562372184114755*I, 0.007203995921342387 - 0.01917662636903189*I}, {0.17266833342919727 + 0.0019090420110999386*I, 0.08734833618152196 + 1…
1.3313313313313313	{{0.38292117016760757 - 9.35639589330373*^-16*I, 0.17248248958490595 - 0.0019018431567839273*I, 0.03568237600694501 + 0.029452554744096963*I, -0.010000527008867239 - 0.024615482556509152*I, -0.0422948126371069 - 0.009852920964654819*I, 0.02263723934723512 + 0.004557325880602047*I, 0.007196178108338844 - 0.019155545261353425*I}, {0.17248248958490334 + 0.0019018431567840851*I, 0.0872507050659844 + …
1.3333333333333335	{{0.3825178752676225 - 8.239852986249325*^-16*I, 0.17229674911441295 - 0.0018956077655899347*I, 0.03560463672352782 + 0.029420881326090692*I, -0.010000623550056114 - 0.024588183686970747*I, -0.04225037833484659 - 0.009843019658501317*I, 0.022612373729606016 + 0.004552302106719801*I, 0.007188352666708638 - 0.019134506137974794*I}, {0.17229674911441215 + 0.0018956077655907704*I, 0.08715291070973331…
1.3353353353353354	{{0.3821152686132572 - 6.184793906304212*^-16*I, 0.17211115742201744 - 0.0018903412253072657*I, 0.03552702054639293 + 0.029389127969479113*I, -0.010000746718417117 - 0.024560957179888123*I, -0.042205990416146595 - 0.009832930501350319*I, 0.02258756959700662 + 0.004547301656298324*I, 0.0071805206798626455 - 0.01911350790704928*I}, {0.17211115742201916 + 0.0018903412253089287*I, 0.08705501314474401…
1.3373373373373374	{{0.38171328614304806 - 2.957858642445079*^-16*I, 0.17192575874494623 - 0.0018860407581038252*I, 0.03544952663883156 + 0.02935729258208529*I, -0.010000888990567216 - 0.024533801889026857*I, -0.04216165558154878 - 0.009822654158694658*I, 0.02256282057497356 + 0.004542325139807629*I, 0.007172683298808671 - 0.019092549349779796*I}, {0.17192575874495028 + 0.0018860407581060517*I, 0.08695707275299316 …
1.3393393393393394	{{0.3813118633700927 + 1.5473636454180877*^-16*I, 0.1717405961533571 - 0.0018826954205262239*I, 0.035372153823671953 + 0.02932537409689636*I, -0.010001042868694892 - 0.024506716316277304*I, -0.04211738029186283 - 0.009812192949505883*I, 0.022538120162366927 + 0.004537372984357433*I, 0.007164841742151451 - 0.01907162912041888*I}, {0.17174059615336212 + 0.001882695420528187*I, 0.08685915026645886 +…
1.3413413413413413	{{0.3809109372257302 + 4.1851727632015546*^-16*I, 0.17155571087107305 - 0.001880289491624324*I, 0.03529490073160011 + 0.02929337210328824*I, -0.010001201067652548 - 0.024479698784104054*I, -0.04207317068927999 - 0.009801550162302601*I, 0.022513461951100724 + 0.00453244548359841*I, 0.007156997239850204 - 0.01905074583098184*I}, {0.17155571087107702 + 0.001880289491625391*I, 0.08676130503142825 + 3…
1.3433433433433433	{{0.3805104468346489 - 5.850209029779133*^-17*I, 0.17137114301583725 - 0.0018788096331607712*I, 0.03521776608103965 + 0.029261285955611494*I, -0.010001356544265882 - 0.024452747752319003*I, -0.04202903275914265 - 0.009790728610599663*I, 0.022488839784661752 + 0.004527542943036434*I, 0.007149150969733619 - 0.019029898172915748*I}, {0.17137114301584014 + 0.0018788096331620481*I, 0.08666359431349421…
1.3453453453453452	{{0.38011032724220056 - 6.951967033726081*^-16*I, 0.17118693351879843 - 0.0018782311746961826*I, 0.035140748093689285 + 0.02922911631457616*I, -0.010001501879985547 - 0.024425861137128007*I, -0.041984972522801825 - 0.00977973340002635*I, 0.022464246987538194 + 0.004522665465334396*I, 0.007141304264463763 - 0.019009084595629982*I}, {0.1711869335188005 + 0.0018782311746980396*I, 0.08656607918987652…
1.3473473473473472	{{0.3797105167423762 - 1.0485552875848385*^-15*I, 0.171003120084915 - 0.001878524090193539*I, 0.03506384480199688 + 0.029196864646836584*I, -0.010001630089187594 - 0.024399036676891892*I, -0.0419409954687614 - 0.009768570720118316*I, 0.022439677153632084 + 0.00451781298789168*I, 0.007133458440283816 - 0.018988303530551694*I}, {0.1710031200849165 + 0.0018785240901957093*I, 0.08646881760551803 + 2.…
1.3493493493493494	{{0.37931095729898956 - 8.88291848157361*^-16*I, 0.17081973699859926 - 0.0018796535529788134*I, 0.03498705407477603 + 0.02916453316894296*I, -0.010001734663803434 - 0.024372271962179635*I, -0.041897106527197206 - 0.009757247732247235*I, 0.022415124193958958 + 0.004512985289527853*I, 0.007125614785696483 - 0.018967553407186376*I}, {0.17081973699860045 + 0.0018796535529806762*I, 0.08637186397524912…
1.3513513513513513	{{0.3789115945456771 - 1.9684567085540292*^-16*I, 0.17063681512371726 - 0.0018815799357409714*I, 0.034910373617206045 + 0.029132124847341328*I, -0.010001809573319852 - 0.024345564435768356*I, -0.041853310069956955 - 0.009745772569620803*I, 0.022390582336647855 + 0.004508181990482667*I, 0.007117774561463994 - 0.018946832653117838*I}, {0.17063681512371837 + 0.0018815799357418338*I, 0.08627526918378…
1.3533533533533533	{{0.37851237778589775 + 8.306186780134797*^-16*I, 0.17045438190358891 - 0.0018842588105319723*I, 0.03483380097083196 + 0.029099643398373568*I, -0.010001849264779001 - 0.024318911392643312*I, -0.04180960991056028 - 0.00973415433728274*I, 0.022366046126941316 + 0.004503402552416058*I, 0.007109939000608101 - 0.018926139694008227*I}, {0.17045438190359002 + 0.00188425881053135*I, 0.08617908058573918 -…
1.3553553553553552	{{0.37811325999293327 + 1.7862113515993824*^-15*I, 0.170272461360988 - 0.0018876409487667669*I, 0.03475733351356454 + 0.029067093288277415*I, -0.0100018486627784 - 0.024292309979997914*I, -0.04176600930419871 - 0.00972240311211278*I, 0.0223415104271954 + 0.004498646278408145*I, 0.007102109308410088 - 0.01890547295359801*I}, {0.17027246136098897 + 0.001887640948764667*I, 0.08608334200559642 - 4.02…
1.3573573573573574	{{0.377714197809888 + 2.0493172225100635*^-15*I, 0.17009107409814206 - 0.0018916723212232998*I, 0.03468096845968024 + 0.029034479733186434*I, -0.010001803169470943 - 0.024265757197233714*I, -0.04172251094773569 - 0.009710529942826686*I, 0.022316970416879654 + 0.004493912312959231*I, 0.0070942866624107564 - 0.01888483085370599*I}, {0.17009107409814248 + 0.0018916723212205025*I, 0.08598809373773982…
1.3593593593593594	{{0.3773151512303935 + 1.5434645453824193*^-15*I, 0.1699102382866342 - 0.001896298396665753*I, 0.03460470303605918 + 0.029001808151649034*I, -0.010001708588625206 - 0.02423925007173011*I, -0.041679117155765485 - 0.009698545977496878*I, 0.022292421617440085 + 0.004489199750178827*I, 0.007086472189517 - 0.018864211870549926*I}, {0.16991023828663424 + 0.0018962983966635235*I, 0.08589337287932869 - 3…
1.3613613613613613	{{0.3769160807651624 + 1.0636795016713439*^-15*I, 0.16972997147210983 - 0.0019014631877416466*I, 0.034528534414389814 + 0.028969084179778972*I, -0.010001560801048763 - 0.02421278557632843*I, -0.041635830127228275 - 0.009686462656960418*I, 0.022267859601767827 + 0.004484507648794191*I, 0.007078667022596858 - 0.01884361446843223*I}, {0.16972997147211016 + 0.0019014631877404542*I, 0.0857992160236206…
1.3633633633633633	{{0.37651695004820684 + 6.947555190957142*^-16*I, 0.16955028777961045 - 0.001907103772473708*I, 0.034452459511417 + 0.028936314446291148*I, -0.010001356118925657 - 0.02418636044002936*I, -0.04159265149085719 - 0.009674292825015293*I, 0.022243280175745454 + 0.004479834868524785*I, 0.0070708722900008954 - 0.018823037067900204*I}, {0.16955028777961123 + 0.0019071037724734394*I, 0.08570565674123969 -…
1.3653653653653655	{{0.3761177277785634 + 4.736462333309589*^-16*I, 0.16937119775863338 - 0.0019131570084989812*I, 0.03437647528965987 + 0.028903505805344325*I, -0.010001091453676624 - 0.024159971459848755*I, -0.04154958232386807 - 0.009662049365022518*I, 0.022218679655464504 + 0.004475180207908602*I, 0.007063089036240635 - 0.018802478178588038*I}, {0.16937119775863432 + 0.001913157008499167*I, 0.0856127237753205 -…
1.3673673673673674	{{0.37571838772610044 + 3.973335423852129*^-16*I, 0.16919270838909103 - 0.0019195595891284768*I, 0.034300578759812655 + 0.028870665329762377*I, -0.010000764316139683 - 0.02413361550326146*I, -0.04150662315320764 - 0.00964974518852629*I, 0.02219405486852498 + 0.004470542405583873*I, 0.007055318221512336 - 0.018781936400135053*I}, {0.16919270838909165 + 0.0019195595891285159*I, 0.08552044103635058 …
1.3693693693693694	{{0.3753189087315178 + 4.228276065993171*^-16*I, 0.16901482308131097 - 0.0019262480433471737*I, 0.034224766980744614 + 0.028837800311034268*I, -0.010000372816570142 - 0.024107289508201325*I, -0.04146377395555349 - 0.009637393235253975*I, 0.022169403154035358 + 0.004465920140289067*I, 0.00704756072169699 - 0.018761410422185685*I}, {0.16901482308131077 + 0.0019262480433465557*I, 0.08542882760217031…
1.3713713713713713	{{0.37491927470634717 + 4.671668486468162*^-16*I, 0.16883754167603585 - 0.001933158735814017*I, 0.03414903705950007 + 0.02880491825931406*I, -0.0099999156646406 - 0.024080990483061195*I, -0.04142103415731413 - 0.009625006473116125*I, 0.022144722362612577 + 0.004461312030862894*I, 0.007039817328360325 - 0.018740899024389506*I}, {0.16883754167603465 + 0.0019331587358125475*I, 0.085337897717973 - 1.…
1.3733733733733733	{{0.3745194746329516 + 4.074179535339645*^-16*I, 0.16866086044442344 - 0.0019402278668619202*I, 0.03407338615129841 + 0.028772026903420917*I, -0.009999392169440936 - 0.024054715506692907*I, -0.04137840263462892 - 0.009612597898206456*I, 0.02212001085638204 + 0.0044567166362443015*I, 0.007032088748752803 - 0.018720401076401206*I}, {0.1686608604444215 + 0.0019402278668599429*I, 0.0852476607963048 -…
1.3753753753753752	{{0.37411950237325936 + 1.373746954785495*^-16*I, 0.16848477228998687 - 0.001947391856846539*I, 0.03399781147458537 + 0.02873913413443303*I, -0.009998802213167856 - 0.024028461742452597*I, -0.041335877746965136 - 0.009600180456114951*I, 0.02209526749392702 + 0.004452132468624717*I, 0.007024375606301241 - 0.018699915539626306*I}, {0.168484772289985 + 0.0019473918568450297*I, 0.08515812160220285 - …
1.3773773773773772	{{0.37371935298431286 + 2.1332888857154814*^-16*I, 0.16830926994879086 - 0.0019545908854160183*I, 0.03392231043295651 + 0.02870624741045997*I, -0.009998145781546567 - 0.024002226541441362*I, -0.041293457851697274 - 0.00958776631492321*I, 0.022070491298030938 + 0.004447558144729989*I, 0.007016678477922518 - 0.018679441446731976*I}, {0.16830926994878953 + 0.001954590885414841*I, 0.0850692837914339 …
1.3793793793793794	{{0.3733190251198672 + 5.301698112160233*^-16*I, 0.16813434276369998 - 0.00196176019804392*I, 0.03384688025649746 + 0.028673374955778975*I, -0.009997423331500695 - 0.023976007098540843*I, -0.04125114075128295 - 0.009575368643051549*I, 0.022045681599460843 + 0.004442992117261833*I, 0.007008997914894368 - 0.018658977825731126*I}, {0.1681343427636992 + 0.0019617601980427275*I, 0.0849811475575434 - 1…
1.3813813813813816	{{0.3729185220301332 + 7.988305313129863*^-16*I, 0.16795997711908445 - 0.0019688364437593048*I, 0.03377151828422677 + 0.02864052499351394*I, -0.009996635848254002 - 0.023949800740185264*I, -0.04120892380607869 - 0.009563000317513077*I, 0.022020838203797494 + 0.0044384328251549*I, 0.007001334379204341 - 0.018638523807926386*I}, {0.16795997711908403 + 0.00196883644375803*I, 0.08489370872481171 - 1.…
1.3833833833833835	{{0.3725178509628001 + 8.38687066213043*^-16*I, 0.16778615727310478 - 0.0019757599983967716*I, 0.03369622205977267 + 0.02860770542657232*I, -0.00999578475214597 - 0.02392360501680587*I, -0.041166804078126 - 0.00955067344902133*I, 0.021995961356317446 + 0.004433878764225957*I, 0.0069936882369508865 - 0.018618078649069586*I}, {0.16778615727310453 + 0.0019757599983955365*I, 0.08480695933618562 - 1.3…
1.3853853853853855	{{0.37211702316303524 + 5.775583827165823*^-16*I, 0.1676128653577119 - 0.0019824749645964627*I, 0.03362098933137306 + 0.02857492383764512*I, -0.009994871898631788 - 0.02389741770283093*I, -0.04112477833115134 - 0.009538399381990251*I, 0.02197105174199305 + 0.004429328487173878*I, 0.00698605975834335 - 0.01859764172936174*I}, {0.1676128653577116 + 0.0019824749645954887*I, 0.08472088765327827 - 9.9…
1.3873873873873874	{{0.37171605387348405 + 5.1706397073629816*^-17*I, 0.16744008137864708 - 0.0019889291718040592*I, 0.0335458180518755 + 0.028542187489206894*I, -0.009993899578282363 - 0.02387123679668573*I, -0.041082843030566155 - 0.009526188694534208*I, 0.02194611048549245 + 0.004424780603579654*I, 0.006978449117701978 - 0.018577212553453074*I}, {0.1674400813786466 + 0.0019889291718035787*I, 0.08463547815636917 …
1.3893893893893894	{{0.3713149623342704 - 5.941640250161048*^-16*I, 0.16726778321544195 - 0.0019950741762707826*I, 0.03347070637873724 + 0.02850950332351575*I, -0.009992870516784318 - 0.023845060520792577*I, -0.041040994343466836 - 0.009514051198467982*I, 0.021921139151179585 + 0.004420233779906385*I, 0.006970856393457914 - 0.01855679075044301*I}, {0.16726778321544122 + 0.0019950741762709483*I, 0.0845507115444042 +…
1.3913913913913913	{{0.37091377178299617 - 1.106905068403257*^-15*I, 0.16709594662141844 - 0.0020008652610533943*I, 0.03339565267402518 + 0.028476877962613358*I, -0.009991787874939987 - 0.023818887321570812*I, -0.04099922813863475 - 0.009501995939306772*I, 0.021896139743114204 + 0.004415686739499284*I, 0.006963281568153202 - 0.018536376073880163*I}, {0.16709594662141763 + 0.0020008652610541923*I, 0.0844665647349956…
1.3933933933933933	{{0.3705125092803358 - 1.1346828140362197*^-15*I, 0.16692454535553464 - 0.002006261493044619*I, 0.03332065550481083 + 0.0284443176939944*I, -0.0099906552275417 - 0.02379271586942275*I, -0.04095754000769105 - 0.009490031184650412*I, 0.021871114687170748 + 0.004411138266252114*I, 0.006955724530726172 - 0.01851596839933241*I}, {0.16692454535553414 + 0.002006261493045755*I, 0.08438301103104241 + 1.49…
1.3953953953953955	{{0.3701112001042036 - 7.255264648085205*^-16*I, 0.16675355509922365 - 0.0020112257587199802*I, 0.0332457135786613 + 0.028411828239308223*I, -0.0099894759015406 - 0.0237665449804283*I, -0.040915925882443256 - 0.009478164417342649*I, 0.021846066238111805 + 0.004406587275672111*I, 0.006948185163365965 - 0.01849556762099183*I}, {0.16675355509922318 + 0.0020112257587204573*I, 0.08430002546330802 + 7.…
1.3973973973973974	{{0.369709874273665 - 2.2335683092949244*^-16*I, 0.16658294801910437 - 0.002015719800995966*I, 0.03317082560718966 + 0.028379415652603473*I, -0.009988253793229084 - 0.02374037349301671*I, -0.04087438114477557 - 0.009466403348518363*I, 0.021820997120350606 + 0.004402032600983724*I, 0.006940663277246439 - 0.018475173703321694*I}, {0.1665829480191036 + 0.002015719800995235*I, 0.08421757853724428 - 4…
1.3993993993993994	{{0.3693085655487516 + 1.6855208861183828*^-16*I, 0.16641269430768157 - 0.002019708939166981*I, 0.033095990496840345 + 0.028347085679192682*I, -0.009986993204858467 - 0.023714200456456613*I, -0.040832900900769624 - 0.009454754957166328*I, 0.021795910470552068 + 0.004397473124353358*I, 0.00693315859306462 - 0.01845478672969742*I}, {0.16641269430768044 + 0.0020197089391651903*I, 0.08413563722029858…
1.4014014014014013	{{0.36890730875140826 + 3.2594382892529715*^-16*I, 0.16624276435495539 - 0.0020231637642101103*I, 0.03302120739012912 + 0.028314843431141747*I, -0.009985698512266925 - 0.023688025165960556*I, -0.040791480334183915 - 0.009443225144827247*I, 0.021770809571317808 + 0.0043929078541300945*I, 0.006925670770057279 - 0.01843440687668233*I}, {0.16624276435495408 + 0.002023163764207865*I, 0.084054167507300…
1.4034034034034033	{{0.36850613976549285 + 2.0357945921955993*^-16*I, 0.16607312874842126 - 0.0020260601387851206*I, 0.032946475665643016 + 0.028282693387269957*I, -0.009984374164879508 - 0.023661847162685*I, -0.040750114706453774 - 0.009431818735593749*I, 0.021745697851186147 + 0.004388335924845691*I, 0.0069181994060009385 - 0.018414034414027662*I}, {0.1660731287484201 + 0.0020260601387832385*I, 0.0839731344204616…
1.4054054054054053	{{0.36810509553677606 - 1.6476241719784093*^-16*I, 0.16590375827307 - 0.0020283791972344595*I, 0.03287179493804039 + 0.028250639393149986*I, -0.009983024685708126 - 0.023635666233730333*I, -0.04070879935669139 - 0.009420539476110395*I, 0.021720578884632108 + 0.004383756597214586*I, 0.006910744037211869 - 0.018393669704672565*I}, {0.16590375827306933 + 0.0020283791972337288*I, 0.0838925020093759 -…
1.4074074074074072	{{0.3677042140729419 - 6.662856629205351*^-16*I, 0.1657346239113878 - 0.0020301073455832566*I, 0.03279716505805088 + 0.0282186846611079*I, -0.00998165467135156 - 0.02360948241214084*I, -0.04066752970168579 - 0.009409390035573664*I, 0.021695456392067415 + 0.004379169258133894*I, 0.006903304138546088 - 0.018373313204744102*I}, {0.16573462391138785 + 0.0020301073455841925*I, 0.08381223335101923 + 7.…
1.4094094094094094	{{0.3673035344435872 - 1.1091766064432796*^-15*I, 0.1655656968433562 - 0.002031236261539322*I, 0.03272258611247542 + 0.028186831770223127*I, -0.009980268791995456 - 0.02358329597690473*I, -0.040626301235902836 - 0.009398372005731973*I, 0.021670334239840498 + 0.004374573420683408*I, 0.0068958791233993625 - 0.018352965463557247*I}, {0.16556569684335704 + 0.0020312362615419253*I, 0.08373229054974972…
1.4114114114114114	{{0.3669030967802219 - 1.2226040421620057*^-15*I, 0.16539694844645203 - 0.0020317628944931483*I, 0.03264805842418625 + 0.02815508266632851*I, -0.009978871791412325 - 0.023557107452954133*I, -0.04058510953148527 - 0.00938748590088566*I, 0.021645216440236478 + 0.004369968724125598*I, 0.006888468343707209 - 0.018332627123614886*I}, {0.16539694844645345 + 0.00203176289449666*I, 0.08365263473730764 + …
1.4134134134134133	{{0.3665029415818687 - 8.215282701782402*^-16*I, 0.1652283506656683 - 0.0020316888252399027*I, 0.03257358251661222 + 0.028123438717482258*I, -0.009977468410977566 - 0.02353091757135147*I, -0.040543950291427745 - 0.009376731290985943*I, 0.021620107073196955 + 0.004365354920832175*I, 0.006881071105972684 - 0.01831229889968866*I}, {0.1652283506656697 + 0.0020316888252427914*I, 0.08357322672996768 + …
1.4154154154154153	{{0.36610310545468655 - 9.128712352046715*^-16*I, 0.16505987784374324 - 0.0020310138747604216*I, 0.03249915879079402 + 0.028091901370547144*I, -0.009976062946626701 - 0.02350472691600838*I, -0.04050281958867505 - 0.00936610812347568*I, 0.021595009783800294 + 0.0043607317259463695*I, 0.006873686788694161 - 0.0182919814170079*I}, {0.16505987784374407 + 0.0020310138747624373*I, 0.08349403104268266 +…
1.4174174174174174	{{0.365703630255765 - 1.353343027081089*^-15*I, 0.1648915015763756 - 0.0020297430110422943*I, 0.03242478792896463 + 0.028060471615700695*I, -0.009974660263817221 - 0.023478536380892565*I, -0.040461713110023126 - 0.009355615283667663*I, 0.02156992880288635 + 0.004356098946062906*I, 0.0068663146440879 - 0.01827167546619953*I}, {0.16489150157637572 + 0.0020297430110436765*I, 0.08341500722489352 + 1.…
1.4194194194194194	{{0.36530455748330404 - 1.7676158655518775*^-15*I, 0.16472319453785217 - 0.002027885858820976*I, 0.032350470808305026 + 0.02802914983258935*I, -0.00997326513976898 - 0.023452347056049584*I, -0.04042062674941168 - 0.009345250709805816*I, 0.021544868360581573 + 0.004351456506867313*I, 0.006858953892241054 - 0.01825138189810343*I}, {0.1647231945378517 + 0.0020278858588220067*I, 0.08333611520317855 -…
1.4214214214214214	{{0.3649059266437861 - 1.9039108726617915*^-15*I, 0.16455493143466965 - 0.0020254556617358404*I, 0.03227620843744064 + 0.027997935860664777*I, -0.00997188208040399 - 0.023426160154711058*I, -0.04037955674939331 - 0.009335011610109233*I, 0.02151983250667077 + 0.004346804435708375*I, 0.0068516037552318445 - 0.018231101580949382*I}, {0.16455493143466898 + 0.0020254556617367954*I, 0.0832573168298622 …
1.4234234234234233	{{0.3645077752519768 - 1.6339980727557559*^-15*I, 0.1643866890055349 - 0.002022469282330184*I, 0.03220200195644141 + 0.02796682899918386*I, -0.009970515320346417 - 0.02339997701329466*I, -0.040338499701133526 - 0.009324894462772189*I, 0.021494825110597117 + 0.004342142861598144*I, 0.0068442634571295735 - 0.018210835400357082*I}, {0.16438668900553444 + 0.0020224692823312797*I, 0.08317857588301522 …
1.4254254254254255	{{0.3641101388309245 - 9.531963924789043*^-16*I, 0.16421844602136493 - 0.0020189472020512226*I, 0.0321278526368218 + 0.027935828007208736*I, -0.009969168822922581 - 0.023373799091404128*I, -0.040297452544410785 - 0.00931489501596413*I, 0.02146984986146215 + 0.004337472015211934*I, 0.006836932223994615 - 0.01819058425933613*I}, {0.164218446021365 + 0.0020189472020525658*I, 0.08309985806645456 + 5.…
1.4274274274274275	{{0.36371305091196043 + 1.9626339223420627*^-17*I, 0.16405018328528673 - 0.002014913521250094*I, 0.03205376188154077 + 0.027904931103606763*I, -0.009967846280160963 - 0.023347627971829255*I, -0.04025641256761643 - 0.00930500828782968*I, 0.021444910268025787 + 0.0043327922288883235*I, 0.00682960928387842 - 0.01817034907828605*I}, {0.1640501832852876 + 0.0020149135212516314*I, 0.08302113100974344 +…
1.4294294294294294	{{0.3633165430346986 + 1.042053391105676*^-15*I, 0.16388188363263745 - 0.002010395959181855*I, 0.031979731225001765 + 0.027874135967050535*I, -0.00996655111279219 - 0.023321465360545895*I, -0.04021537740775474 - 0.009295228566488635*I, 0.021420009658706295 + 0.004328103936629152*I, 0.006822293866823515 - 0.018150130794996257*I}, {0.16388188363263897 + 0.002010395959183323*I, 0.08294236426819127 +…
1.4314314314314316	{{0.362920644747036 + 1.7481191296221402*^-15*I, 0.16371353193096425 - 0.002005425854005483*I, 0.031905762333052735 + 0.02784343973601787*I, -0.00996528647024905 - 0.02329531308671596*I, -0.040174345050442914 - 0.009285549410035968*I, 0.021395151181580314 + 0.004323407674099524*I, 0.006814985204863499 - 0.018129930364646083*I}, {0.163713531930966 + 0.0020054258540063556*I, 0.0828635293228537 + 2.…
1.4334334334334335	{{0.3625253835148724 + 1.6616105130283576*^-15*I, 0.1635451148441376 - 0.002000036490449627*I, 0.03183185693216686 + 0.027812839217412205*I, -0.009964055236227152 - 0.023269173028747658*I, -0.04013331377591085 - 0.0092759639896192*I, 0.021370337788418303 + 0.0043187040333023665*I, 0.006807682548692205 - 0.018109748735553138*I}, {0.16354511484413886 + 0.0020000364904496615*I, 0.0827845996546392 + …
1.4354354354354355	{{0.3621307859781252 + 8.259100729189719*^-16*I, 0.16337661900639674 - 0.001994257784765134*I, 0.031758016601887123 + 0.02778233160915157*I, -0.009962860228891186 - 0.023243046904997122*I, -0.04009228181982671 - 0.009266466175653883*I, 0.02134557234341326 + 0.00431399350771722*I, 0.006800385195562949 - 0.018089586799129424*I}, {0.16337661900639763 + 0.0019942577847659247*I, 0.08270554950926362 + …
1.4374374374374375	{{0.3617368784732914 - 1.3379234425238796*^-16*I, 0.16320803251580707 - 0.001988126680146885*I, 0.031684243213112265 + 0.027751913201360886*I, -0.00996170416286647 - 0.023216936733635816*I, -0.04005124771300231 - 0.009257048404027551*I, 0.02132085771889448 + 0.00430927677735501*I, 0.00679309238629357 - 0.0180694455394103*I}, {0.16320803251580773 + 0.0019881266801490102*I, 0.08262635347299155 + 1.…
1.4394394394394394	{{0.3613436842983543 - 7.630167734251782*^-16*I, 0.16303934581564994 - 0.001981681402212059*I, 0.03161053865611421 + 0.027721579999002197*I, -0.009960589382344781 - 0.023190844538976428*I, -0.04001021035910543 - 0.009247702860106129*I, 0.021296196490228035 + 0.004304554572430986*I, 0.006785803401936791 - 0.018049325906834383*I}, {0.16303934581565047 + 0.0019816814022151135*I, 0.08254698903809998 …
1.4414414414414416	{{0.360951223534945 - 8.157734532894802*^-16*I, 0.1628705516583138 - 0.0019749605627765936*I, 0.031536904801073684 + 0.027691327828666616*I, -0.00995951784878047 - 0.02316477230971607*I, -0.039969169019773834 - 0.009238421662906634*I, 0.02127159091389442 + 0.00429982765006451*I, 0.0067785175748174414 - 0.01802922880296367*I}, {0.16287055165831424 + 0.0019749605627795946*I, 0.08246743676596528 + 2…
1.4434434434434436	{{0.36055951304834266 - 2.5456282628599653*^-16*I, 0.16270164510529428 - 0.001968003159855185*I, 0.03146334349808019 + 0.02766115233857434*I, -0.009958491140890468 - 0.02313872199893627*I, -0.039928123314615205 - 0.009229196865097185*I, 0.02124704292748854 + 0.004295096794279051*I, 0.006771234288532453 - 0.018009155080483525*I}, {0.16270164510529464 + 0.001968003159856976*I, 0.08238768028706317 +…
1.4454454454454455	{{0.36016856648747414 + 7.496244613939375*^-16*I, 0.1625326235271941 - 0.001960848577661289*I, 0.03138985657713207 + 0.027631048998574638*I, -0.009957510454654275 - 0.023112695524103*I, -0.03988707322120722 - 0.009220020452996995*I, 0.021222554149719727 + 0.004290362816002192*I, 0.006763952977950865 - 0.017989105543202707*I}, {0.16253262352719433 + 0.0019608485776609463*I, 0.08230770630096874 + 6…
1.4474474474474475	{{0.35977839428491437 + 1.817307559808355*^-15*I, 0.16236348660372313 - 0.0019535365866071197*I, 0.031316445848136434 + 0.027601013100145854*I, -0.009956576603313966 - 0.023086694767066634*I, -0.039846019075097494 - 0.009210884346576369*I, 0.02119812588041172 + 0.004285626553065623*I, 0.006756673129213823 - 0.017969080946053345*I}, {0.16236348660372318 + 0.001953536586604356*I, 0.0822275045763564…
1.4494494494494494	{{0.3593890036568862 + 2.3605154152647086*^-15*I, 0.16219423632369837 - 0.0019461073433036512*I, 0.031243113100909208 + 0.027571039756395417*I, -0.009955690017374197 - 0.023060721574061988*I, -0.03980496156980362 - 0.009201780399456712*I, 0.021173759100502686 + 0.004280888870205145*I, 0.006749394279734576 - 0.017949081995090953*I}, {0.16219423632369823 + 0.0019461073432992216*I, 0.082147067951000…
1.4514514514514514	{{0.35900039890148605 + 1.8035639080133384*^-15*I, 0.1620248767079885 - 0.0019386010031003948*I, 0.03116986009083688 + 0.02754112396276023*I, -0.009954850784476266 - 0.023034777744458657*I, -0.03976390170988806 - 0.009192700476323146*I, 0.021149454501109884 + 0.004276150648899848*I, 0.006742116016695857 - 0.017929109346927045*I}, {0.16202487670798815 + 0.0019386010030962842*I, 0.08206639204438185…
1.4534534534534533	{{0.35861258449403205 + 1.3535699188621382*^-15*I, 0.16185541127893482 - 0.0019310556327153*I, 0.03109668847530508 + 0.027511260981927684*I, -0.009954059042066846 - 0.023008864995758244*I, -0.03972284039721763 - 0.009183636863495463*I, 0.021125212793021358 + 0.004271412727274449*I, 0.006734837944277136 - 0.01790916363063259*I}, {0.16185541127893452 + 0.0019310556327124878*I, 0.08198547228975657 -…
1.4554554554554553	{{0.3582255619787448 + 1.1636373641010482*^-15*I, 0.16168584609167794 - 0.0019235120536512775*I, 0.031023599998613118 + 0.027481445610484257*I, -0.009953314552878356 - 0.022982985114056567*I, -0.03968177895118471 - 0.009174581298095423*I, 0.021101034405579006 + 0.00426667602534883*I, 0.0067275596918717545 - 0.017889245464923032*I}, {0.16168584609167774 + 0.001923512053649791*I, 0.0819043069358412…
1.4574574574574575	{{0.35783932988801737 + 1.0407634663247857*^-15*I, 0.16151618908870916 - 0.0019160099082411882*I, 0.030950596317832535 + 0.027451672675627432*I, -0.00995261673828568 - 0.022957139785539375*I, -0.03964071896896439 - 0.009165525767103354*I, 0.021076919461028517 + 0.004261941453529039*I, 0.006720280950065025 - 0.01786935539997957*I}, {0.1615161890887091 + 0.0019160099082406144*I, 0.08182289709343453…
1.4594594594594594	{{0.35745388418477503 + 8.580551756453437*^-16*I, 0.1613464496202097 - 0.0019085866997822533*I, 0.030877678964563223 + 0.0274219371740883*I, -0.009951964741665474 - 0.022931330563466332*I, -0.03959966224135058 - 0.009156462700397222*I, 0.02105286781598748 + 0.004257209888530278*I, 0.0067130014718081495 - 0.017849493911055742*I}, {0.1613464496202097 + 0.0019085866997819647*I, 0.08174124630615273 +…
1.4614614614614614	{{0.357069218262475 + 5.547291696919979*^-16*I, 0.16117663844405059 - 0.0019012777925360555*I, 0.030804849344933428 + 0.02739223427213156*I, -0.009951357428396155 - 0.02290555886817105*I, -0.039558610752755984 - 0.009147384970752641*I, 0.021028879061445373 + 0.004252482173376909*I, 0.006705721072418213 - 0.017829661398477394*I}, {0.16117663844405056 + 0.0019012777925354342*I, 0.08165936055043001 …
1.4634634634634633	{{0.35668532294510635 + 1.3611185361130052*^-16*I, 0.16100676772579267 - 0.0018941164117285388*I, 0.030732108739599754 + 0.027362559305555506*I, -0.009950793385857897 - 0.02287982598706105*I, -0.0395175666812121 - 0.009138285893842866*I, 0.021004952522763583 + 0.00424775911740245*I, 0.006698439629578189 - 0.017809858187642705*I}, {0.1610067677257925 + 0.0018941164117272013*I, 0.0815772482355183 -…
1.4654654654654653	{{0.3563021864871902 - 3.263606399329223*^-16*I, 0.16083685103868664 - 0.0018871336435500082*I, 0.030659458303747153 + 0.027332907779692047*I, -0.009950270923432649 - 0.02285413307461781*I, -0.03947653239836925 - 0.009129159228238797*I, 0.02098108725967539 + 0.004243041496249575*I, 0.006691157083336936 - 0.017790084529022174*I}, {0.1608368510386863 + 0.0018871336435480296*I, 0.08149492020348736 -…
1.4674674674674673	{{0.3559197945737796 - 6.951424507595485*^-16*I, 0.160666903363673 - 0.0018803584351551293*I, 0.030586899067088946 + 0.027303275369406698*I, -0.009949788072504113 - 0.022828481152396714*I, -0.039435510469496546 - 0.009119999175408977*I, 0.02095728206628597 + 0.004238330051870117*I, 0.006683873436109202 - 0.01777034059815862*I}, {0.1606669033636726 + 0.0018803584351532688*I, 0.08141238972922467 - …
1.4694694694694692	{{0.35553813171005766 - 6.753924755140035*^-16*I, 0.16049694010227702 - 0.001873817492294735*I, 0.03051443194354858 + 0.02727365799180461*I, -0.009949342752204002 - 0.022802871125407163*I, -0.03939450350181061 - 0.009110800393352015*I, 0.020933535607802038 + 0.004233625485887704*I, 0.006676588729490637 - 0.017750626516606367*I}, {0.1604969401022767 + 0.0018738174922935838*I, 0.08132967119505488 -…
1.4714714714714714	{{0.35515718197419366 - 2.442645959165639*^-16*I, 0.16032697686458758 - 0.0018675370337659677*I, 0.03044205781672647 + 0.02724405161476602*I, -0.009948932839141953 - 0.02277730386815467*I, -0.03935351413013291 - 0.009101557636796848*I, 0.02090984650345946 + 0.0042289284976633895*I, 0.006669303016015969 - 0.01773094238959127*I}, {0.16032697686458747 + 0.0018675370337648317*I, 0.08124677938676785 -…
1.4734734734734733	{{0.3547769259680398 + 2.1659939553522725*^-16*I, 0.1601570314648654 - 0.0018615420608033627*I, 0.030369777478113782 + 0.02721445221902402*I, -0.00994855581297047 - 0.022751780147809594*I, -0.039312545313978056 - 0.009092265921422588*I, 0.020886213021133613 + 0.004224239775915055*I, 0.006662016418406735 - 0.01771128824631994*I}, {0.16015703146486546 + 0.0018615420608020198*I, 0.08116373239509572 …
1.4754754754754753	{{0.3543973432727082 + 4.51935230686583*^-16*I, 0.15998712186440203 - 0.0018558544224507468*I, 0.030297591567384766 + 0.027184856150222342*I, -0.009948209068052839 - 0.022726300578299198*I, -0.03927160000384165 - 0.009082920903909423*I, 0.020862633310033785 + 0.004219559946133234*I, 0.0066547291038431145 - 0.017691664051557508*I}, {0.15998712186440223 + 0.0018558544224493367*I, 0.0810805492602286…
1.4774774774774775	{{0.35401841251494887 + 3.4199766781997664*^-16*I, 0.15981726612061073 - 0.0018504927896046686*I, 0.030225500571933094 + 0.027155260125074476*I, -0.009947889921608437 - 0.022700865620191215*I, -0.039230681133166044 - 0.009073518886865136*I, 0.020839105407128487 + 0.0042148895697750755*I, 0.00664744128303935 - 0.017672069706322166*I}, {0.15981726612061092 + 0.00185049278960353*I, 0.080997249908342…
1.4794794794794794	{{0.35364011136714973 - 9.743950834476033*^-17*I, 0.15964748238702647 - 0.0018454726550144005*I, 0.030153504826871885 + 0.02712566123136369*I, -0.009947595613712723 - 0.022675475580693837*I, -0.03918979161834032 - 0.009064056818825127*I, 0.020815627237145487 + 0.004210229144264342*I, 0.006640153210243757 - 0.017652505047885167*I}, {0.15964748238702656 + 0.0018454726550139093*I, 0.0809138551515985…
1.4814814814814816	{{0.35326241654733637 - 7.150834866505762*^-16*I, 0.15947778891330588 - 0.001840806333281935*I, 0.030081604515033673 + 0.027096056927943007*I, -0.009947323307297251 - 0.022650130613655714*I, -0.03914893435870028 - 0.00905453229425239*I, 0.02079219661257178 + 0.00420557910299141*I, 0.006632865183238713 - 0.017632969849770815*I}, {0.15947778891330577 + 0.0018408063332823418*I, 0.08083038668814482 -…
1.4834834834834836	{{0.3528853038191724 - 1.2241224295029287*^-15*I, 0.15930820404522733 - 0.0018365029608619888*I, 0.03000979966697046 + 0.02706644504473523*I, -0.009947070088149657 - 0.022624830719565968*I, -0.03910811223652851 - 0.009044943553537537*I, 0.020768811233653622 + 0.00420093981531327*I, 0.006625577543340668 - 0.01761346382175647*I}, {0.15930820404522705 + 0.001836502960863256*I, 0.08074686710211434 - …
1.4854854854854855	{{0.35250874799890386 - 1.2041074329160825*^-15*I, 0.15913874622040192 - 0.0018325684991722469*I, 0.029938090161189788 + 0.02703682378262648*I, -0.009946832965683997 - 0.02259957574579095*I, -0.039067328116432085 - 0.00903528948233863*I, 0.020745468689088796 + 0.0041963115865894665*I, 0.006618290675254609 - 0.017593986610033013*I}, {0.1591387462204016 + 0.0018325684991738868*I, 0.0806633198570382…
1.4874874874874875	{{0.3521327251543476 - 8.795797163143778*^-16*I, 0.15896943273169215 - 0.0018290074008864075*I, 0.029866475829999576 + 0.027007191592459664*I, -0.009946609108708442 - 0.022574365490723825*I, -0.03902658467382829 - 0.009025569264487731*I, 0.020722166678370475 + 0.0041916946848747656*I, 0.0066110049551650635 - 0.017574537858018942*I}, {0.158969432731692 + 0.0018290074008874971*I, 0.0805797672153596…
1.4894894894894897	{{0.3517572096861958 - 6.743885534610837*^-16*I, 0.15880028182836003 - 0.0018258229777673145*I, 0.029794956436488017 + 0.026977547004276074*I, -0.009946395501623455 - 0.022549199676552945*I, -0.03898588471915581 - 0.00901578232035919*I, 0.02069890272854592 + 0.00418708936311092*I, 0.006603720797578216 - 0.017555117163718638*I}, {0.1588002818283601 + 0.0018258229777673865*I, 0.08049623302080638 - …
1.4914914914914916	{{0.35138217455232706 - 5.580297711025817*^-16*I, 0.158631312215044 - 0.0018230154671000924*I, 0.029723531589137486 + 0.02694788888300057*I, -0.009946188993633353 - 0.02252407787075093*I, -0.03894523110164294 - 0.00900592869810765*I, 0.020675674207285073 + 0.004182495814028647*I, 0.006596438668028562 - 0.0175357240553619*I}, {0.15863131221504423 + 0.0018230154670992578*I, 0.08041274246895043 - 2.…
1.4934934934934936	{{0.3510075935818746 - 4.9998473174864995*^-16*I, 0.15846254152235273 - 0.0018205825054178405*I, 0.02965220079481648 + 0.026918216464869495*I, -0.00994598656216425 - 0.022498999541003026*I, -0.03890462648091249 - 0.00899600896775394*I, 0.020652478550989856 + 0.004177914169408983*I, 0.006589159039400578 - 0.017516358036650588*I}, {0.158462541522353 + 0.0018205825054165832*I, 0.08032931990740831 - …
1.4954954954954955	{{0.35063344147522557 - 4.697203336724649*^-16*I, 0.15829398630686506 - 0.0018185191285016332*I, 0.0295809634587796 + 0.026888529357430656*I, -0.00994578531286405 - 0.02247396405520711*I, -0.03886407332698176 - 0.00898602422118508*I, 0.02062931326479415 + 0.004173344500083286*I, 0.006581882391928719 - 0.017497018586758624*I}, {0.15829398630686525 + 0.0018185191285006051*I, 0.08024598883584133 - 3…
1.4974974974974975	{{0.35025969380402133 - 4.366890109105984*^-16*I, 0.15812566205113004 - 0.0018168177713805203*I, 0.02950981888466755 + 0.026858827539543335*I, -0.00994558247960246 - 0.022448970681473685*I, -0.038823573920262595 - 0.008975976072154276*I, 0.020606175922563814 + 0.0041687868159332375*I, 0.006574609213197421 - 0.01747770516033199*I}, {0.15812566205113004 + 0.0018168177713803356*I, 0.0801627719059554…
1.4994994994994995	{{0.3498863270111573 - 3.7032873326302046*^-16*I, 0.157957583163667 - 0.001815468268331527*I, 0.029438766274507165 + 0.026829111361378295*I, -0.00994537542447098 - 0.022424018588125903*I, -0.038783130351561355 - 0.008965866656280925*I, 0.020583064166896665 + 0.004164241065890838*I, 0.006567339998141096 - 0.017458417187488733*I}, {0.15795758316366676 + 0.0018154682683325558*I, 0.08007969092150137 …
1.5015015015015014	{{0.3495133184107831 - 2.400630062930987*^-16*I, 0.1577897629789654 - 0.0018144578528796528*I, 0.029367804728711377 + 0.026799381544417772*I, -0.009945161637782904 - 0.022399106843699525*I, -0.038742744522078904 - 0.008955698631050607*I, 0.020559975709122495 + 0.004159707137938407*I, 0.006560075249044137 - 0.01743915407381896*I}, {0.15778976297896496 + 0.0018144578528818175*I, 0.07999676683827445…
1.5035035035035036	{{0.3491406461883026 - 1.5300871327595626*^-17*I, 0.157622213757485 - 0.0018137711577978736*I, 0.029296933246079224 + 0.026769639181455473*I, -0.009944938738073327 - 0.02237423441694296*I, -0.038702418143410626 - 0.008945475175815098*I, 0.02053690832930306 + 0.004155184859108589*I, 0.006552815475540917 - 0.017419915200384835*I}, {0.1576222137574845 + 0.0018137711578004418*I, 0.07991401976411477 +…
1.5055055055055055	{{0.3487682897947966 + 1.2788717217227088*^-16*I, 0.15745494660586698 - 0.0018133913091979475*I, 0.029226150777809146 + 0.02673988560919382*I, -0.009944704505309267 - 0.02234940023178801*I, -0.03866215273657544 - 0.008935199769605858*I, 0.020513859919878724 + 0.004150674016642079*I, 0.006545561178474335 - 0.017400699947141277*I}, {0.15745494660586662 + 0.0018133913091998419*I, 0.07983146859186312…
1.5075075075075075	{{0.34839622974227596 - 3.6906813133115677*^-16*I, 0.15728797215497814 - 0.001813302925521571*I, 0.02915545635793679 + 0.02671012200651766*I, -0.009944456822549108 - 0.022324603298163135*I, -0.03862194976626454 - 0.008924875587306634*I, 0.02049082847968297 + 0.004146174422847871*I, 0.006538312827582944 - 0.017381507735624847*I}, {0.15728797215497772 + 0.0018133029255231255*I, 0.07974913121774442 …
1.5095095095095095	{{0.34802444530671095 - 1.0743832065779245*^-15*I, 0.15712130107658878 - 0.0018134860365075672*I, 0.029084848800181477 + 0.026680350098850242*I, -0.009944193480310651 - 0.022299842404779138*I, -0.03858181065749492 - 0.00891450673533078*I, 0.020467811861472014 + 0.00414168579755994*I, 0.006531070952823034 - 0.017362337897194303*I}, {0.15712130107658814 + 0.0018134860365090868*I, 0.0796670266806524…
1.5115115115115114	{{0.34765291750520044 - 1.5975288909116658*^-15*I, 0.15695494261666862 - 0.0018139194974905958*I, 0.029014326889299242 + 0.026650571832263794*I, -0.009943912483901316 - 0.02227511631760545*I, -0.038541736606726905 - 0.008904097551426746*I, 0.020444808078999968 + 0.004137207824461374*I, 0.0065238360640770925 - 0.017343189775453807*I}, {0.15695494261666781 + 0.0018139194974921943*I, 0.0795851723534…
1.5135135135135134	{{0.34728162934526 - 1.6966765677877234*^-15*I, 0.1567889045029265 - 0.0018145814453836412*I, 0.028943889404721874 + 0.026620789323861024*I, -0.009943612077147949 - 0.02225042380409042*I, -0.03850172857242201 - 0.00889365251174178*I, 0.020421815333512335 + 0.004132740159437137*I, 0.00651660864297423 - 0.01732406273743801*I}, {0.15678890450292562 + 0.001814581445385287*I, 0.07950358370908711 - 3.5…
1.5155155155155153	{{0.34691056582482194 - 1.2786981667731556*^-15*I, 0.15662319294481025 - 0.0018154492986780144*I, 0.028873535120556917 + 0.026591004861775114*I, -0.009943290742396825 - 0.02222576363316132*I, -0.03846178727504296 - 0.008883176230821917*I, 0.020398832013746027 + 0.004128282430574075*I, 0.00650938914289018 - 0.01730495617361204*I}, {0.15662319294480948 + 0.0018154492986795722*I, 0.07942227432069568…
1.5175175175175175	{{0.34653971393223515 - 3.991661635467382*^-16*I, 0.1564578126335068 - 0.0018164997574433516*I, 0.028803262805587676 + 0.026561220905169717*I, -0.009942947200513644 - 0.02220113457522434*I, -0.038421913197053625 - 0.008872673461611986*I, 0.020375856695929357 + 0.00412383423816091*I, 0.006502177988947296 - 0.017285869497871514*I}, {0.15645781263350628 + 0.0018164997574446273*I, 0.07934125586149489…
1.5195195195195195	{{0.3461690626462653 + 7.376464201010603*^-16*I, 0.1562927667419421 - 0.001817708803327615*I, 0.028733071223273204 + 0.026531440084238956*I, -0.009942580410883538 - 0.02217653540216459*I, -0.038382106582919094 - 0.008862149095455605*I, 0.020352888143782045 + 0.004119395154688245*I, 0.006494975578014554 - 0.01726680214754253*I}, {0.15629276674194195 + 0.0018177088033283985*I, 0.07926053810483849 +…
1.5215215215215214	{{0.34579860293609477 + 1.7787660162680373*^-15*I, 0.15612805692478113 - 0.0018190516995570923*I, 0.028662959131748315 + 0.026501665200207428*I, -0.009942189571411065 - 0.022151964887346096*I, -0.03834236743910564 - 0.008851608162095188*I, 0.02032992530851521 + 0.004114964724848561*I, 0.006487782278707554 - 0.017247753583381684*I}, {0.15612805692478143 + 0.001819051699557202*I, 0.0791801289242053…
1.5235235235235234	{{0.34542832776132254 + 2.222518510940322*^-15*I, 0.15596368331842797 - 0.0018205029909363973*I, 0.028592925283823577 + 0.0264718992253302*I, -0.009941774118520206 - 0.022127421805611808*I, -0.038302695534080715 - 0.008841055829671937*I, 0.020306967328831374 + 0.004110542465536216*I, 0.006480598431388515 - 0.01722872328957604*I}, {0.1559636833184286 + 0.0018205029909357225*I, 0.07910003429319948 …
1.5255255255255253	{{0.34505823147694814 + 1.7410728124526612*^-15*I, 0.15579964517371814 - 0.001822037721165328*I, 0.028522968468268194 + 0.026442145121646204*I, -0.009941333647400848 - 0.02210290497743917*I, -0.03826309050746195 - 0.008830497162489969*I, 0.02028401348002903 + 0.0041061278930393874*I, 0.006473424347343712 - 0.017209710782845073*I}, {0.15579964517371866 + 0.0018220377211644715*I, 0.0790202588600829…
1.5275275275275273	{{0.34468830801380285 + 1.0344100260038973*^-15*I, 0.1556359422816046 - 0.0018236323081581053*I, 0.028453087518546354 + 0.026412405655830876*I, -0.009940867694875202 - 0.02207841327827739*I, -0.03822355209662904 - 0.008819936952844661*I, 0.02026106300236692 + 0.004101720549221921*I, 0.00646626033171101 - 0.01719071559581801*I}, {0.15563594228160435 + 0.0018236323081586754*I, 0.07894080768541555 +…
1.5295295295295293	{{0.3443185534132921 + 4.099084506681781*^-16*I, 0.15547257241482967 - 0.0018252601244920683*I, 0.02838328116943352 + 0.026382684073439043*I, -0.009940376072198873 - 0.02205394548323578*I, -0.03818407970009594 - 0.008809380598614708*I, 0.020238115323100055 + 0.004097319901127835*I, 0.00645910668030699 - 0.017171737249985927*I}, {0.1554725724148286 + 0.0018252601244944221*I, 0.07886168379984133 + …
1.5315315315315312	{{0.34394896555235493 + 3.9260230816883344*^-17*I, 0.15530953223423097 - 0.001826895493492514*I, 0.028313548218339327 + 0.02635298357095736*I, -0.009939858796094436 - 0.022029500438407908*I, -0.03814467255687974 - 0.008798833300673489*I, 0.02021517005282427 + 0.00409292542232002*I, 0.006451963648673056 - 0.01715277531336775*I}, {0.15530953223422936 + 0.0018268954934960338*I, 0.07878288849297231 +…
1.5335335335335336	{{0.3435795440742552 - 4.499465313137618*^-19*I, 0.1551468173798711 - 0.0018285139289177528*I, 0.028243887534168188 + 0.02632330726202404*I, -0.009939316078556314 - 0.02200507707032525*I, -0.038105329762882355 - 0.00878830001498372*I, 0.020192226980118633 + 0.004088536598007187*I, 0.006444831451105264 - 0.017133829403097607*I}, {0.15514681737986952 + 0.0018285139289212597*I, 0.07870442138088073 +…
1.5355355355355356	{{0.3432102903885814 + 2.732551482895296*^-16*I, 0.15498442247103764 - 0.0018300921349591074*I, 0.028174298057319337 + 0.026293658177428837*I, -0.00993874832685078 - 0.021980674385957202*I, -0.038066050270890585 - 0.00877778545259747*I, 0.020169286071545455 + 0.004084152925043865*I, 0.006437710260654319 - 0.017114899185424873*I}, {0.1549844224710367 + 0.0018300921349612754*I, 0.07862628040609906 …
1.5375375375375377	{{0.3428412076712466 + 7.482452875926548*^-16*I, 0.15482234110624313 - 0.0018316080062409147*I, 0.02810477879968676 + 0.026264039265113066*I, -0.009938156143515947 - 0.021956291472711057*I, -0.03802683289057605 - 0.008767294079656143*I, 0.02014634747165028 + 0.004079773911930396*I, 0.006430600209125573 - 0.017095984375714145*I}, {0.15482234110624332 + 0.0018316080062406837*I, 0.07854846183761996 …
1.5395395395395397	{{0.3424723008644885 + 1.2177827863384336*^-15*I, 0.1546605658632252 - 0.0018330406278205238*I, 0.02803532884465927 + 0.026234453390169603*I, -0.009937540326361785 - 0.021931927498432032*I, -0.03798767628849522 - 0.008756830117390492*I, 0.020123411502961902 + 0.004075399078812943*I, 0.00642350138707903 - 0.017077084738445256*I}, {0.15466056586322663 + 0.0018330406278175145*I, 0.0784709602708963 -…
1.5415415415415417	{{0.34210357667686964 + 1.380522502134668*^-15*I, 0.15449908829894635 - 0.001834370275188298*I, 0.02796594734712045 + 0.026204903334842856*I, -0.009936901868470101 - 0.021907581711403255*I, -0.03794857898808942 - 0.008746397542120607*I, 0.020100478665992353 + 0.004071027957483485*I, 0.006416413843829343 - 0.017058200087213263*I}, {0.15449908829894868 + 0.0018343702751832246*I, 0.07839376862784114…
1.5435435435435436	{{0.34173504354016637 + 8.696212616104688*^-16*I, 0.15433789898106 - 0.0018355784221538382*I, 0.027896633533275216 + 0.026175391795965654*I, -0.009936241953153365 - 0.021883253439898543*I, -0.03790953937449999 - 0.008736000083812416*I, 0.020077549635233352 + 0.004066660091777936*I, 0.006409337588134514 - 0.01703933028409887*I}, {0.15433789898106215 + 0.001835578422148879*I, 0.0783168781979323 - 5…
1.5455455455455456	{{0.34136670922825046 + 6.378055859601154*^-16*I, 0.15417698912785843 - 0.0018366476280302245*I, 0.027827386667892688 + 0.026145921313613003*I, -0.009935561680698375 - 0.021858942043689503*I, -0.037870555940170775 - 0.008725641256793596*I, 0.020054625034261767 + 0.0040622950484573124*I, 0.006402272631016379 - 0.017020475196473973*I}, {0.15417698912785996 + 0.001836647628026674*I, 0.07824028090477…
1.5475475475475475	{{0.3409985829910074 + 9.039091452984956*^-16*I, 0.1540163489009501 - 0.001837560309195414*I, 0.027758206028076677 + 0.02611649450472815*I, -0.009934862325430182 - 0.021834646899898842*I, -0.03783162701523776 - 0.008715324599658158*I, 0.020031705628182923 + 0.0040579323809786195*I, 0.006395218959101758 - 0.017001634715134818*I}, {0.1540163489009512 + 0.0018375603091931962*I, 0.07816396726591887 +…
1.5495495495495497	{{0.34063067590695467 + 1.1975699588849763*^-15*I, 0.1538559674428619 - 0.0018383003255023494*I, 0.02768909097532015 + 0.02608711387187722*I, -0.00993414536079019 - 0.02181036747839308*I, -0.037792750789191074 - 0.008705053354108835*I, 0.02000879236776298 + 0.004053571660322964*I, 0.006388176514770033 - 0.0169828087845714*I}, {0.15385596744286273 + 0.0018383003255010993*I, 0.0780879260682656 + 3.…
1.5515515515515517	{{0.34026299974718327 + 1.2167386765881008*^-15*I, 0.15369583376423662 - 0.0018388535127050998*I, 0.02762004096474561 + 0.026057781694051665*I, -0.009933412323362926 - 0.02178610334409231*I, -0.037753925449789234 - 0.008694830361491896*I, 0.019985886286161533 + 0.004049212492130672*I, 0.006381145211490282 - 0.01696399739133628*I}, {0.15369583376423732 + 0.001838853512704313*I, 0.07801214545349631…
1.5535535535535536	{{0.3398955669753577 + 8.276785788855844*^-16*I, 0.1535359367438329 - 0.0018392076824588631*I, 0.027551055545105084 + 0.02602850002666825*I, -0.00993266481287605 - 0.021761854156970222*I, -0.0377151491830592 - 0.008684658062797142*I, 0.019962988498931612 + 0.0040448545167012856*I, 0.00637412493382129 - 0.01694520056404458*I}, {0.1535359367438335 + 0.0018392076824580432*I, 0.07793661291808286 + 2.…
1.5555555555555556	{{0.33952839074771596 + 6.496557686431888*^-17*I, 0.15337626512852526 - 0.0018393526223199634*I, 0.027482134358780167 + 0.025999270701569037*I, -0.00993190449220034 - 0.021737619672054072*I, -0.03767642017329636 - 0.008674538498657914*I, 0.019940100204019668 + 0.0040404974089935635*I, 0.006367115537411544 - 0.01692641837337398*I}, {0.1533762651285258 + 0.0018393526223187736*I, 0.0778613153132855 …
1.5575575575575575	{{0.3391614849130694 - 8.685117877796319*^-16*I, 0.15321680753330405 - 0.001839280095745853*I, 0.027413277141781968 + 0.02597009532702142*I, -0.009931133087349706 - 0.021713399739424703*I, -0.0376377366030645 - 0.008664473309351085*I, 0.0199172226817656 + 0.004036140878625482*I, 0.006360116848999231 - 0.01690765093206472*I}, {0.1532168075333045 + 0.0018392800957442634*I, 0.0777862388451529 - 6.55…
1.5595595595595595	{{0.33879486401280295 - 1.601552342741031*^-15*I, 0.15305755244127553 - 0.0018389838420951122*I, 0.027344483723751152 + 0.025940975287718084*I, -0.009930352387481179 - 0.02168919430421654*I, -0.03759909665319584 - 0.00865446373479707*I, 0.019894357294902732 + 0.0040317846698742325*I, 0.00635312866641224 - 0.016888898394919617*I}, {0.15305755244127572 + 0.0018389838420935487*I, 0.0777113690745222 …
1.5615615615615615	{{0.3384285431478493 - 1.6365632284138247*^-15*I, 0.15289848827886554 - 0.0018384594785591458*I, 0.027275754022684187 + 0.02591191175192373*I, -0.00992956423016716 - 0.02166500340018886*I, -0.037560498513034266 - 0.00864451063448026*I, 0.01987150547532699 + 0.004027428560936415*I, 0.006346150761842781 - 0.01687016095486082*I}, {0.15289848827886535 + 0.0018384594785584446*I, 0.07763669104315321 - …
1.5635635635635634	{{0.3380625366802708 - 1.1503188203327951*^-15*I, 0.1527396040367879 - 0.0018377029102745722*I, 0.027207087967127983 + 0.02588290582127442*I, -0.009928770363128064 - 0.021640827059973198*I, -0.03752194045688887 - 0.008634614808929365*I, 0.019848668590493272 + 0.004023072344535504*I, 0.006339182919420403 - 0.01685143879457383*I}, {0.15273960403678788 + 0.001837702910273966*I, 0.07756219050070885 -…
1.5655655655655656	{{0.3376968604819884 - 5.761171046429938*^-16*I, 0.1525808879176083 - 0.0018367115335974067*I, 0.02713848556583122 + 0.025853958466980693*I, -0.009927972696983601 - 0.02161666540474229*I, -0.03748342065428624 - 0.008624776754198666*I, 0.019825848163389812 + 0.0040187158317683104*I, 0.006332224883779825 - 0.016832732146099025*I}, {0.15258088791760874 + 0.0018367115335963197*I, 0.07748785176943257 …
1.5675675675675675	{{0.3373315305607736 - 1.6211216982141588*^-16*I, 0.15242232836819805 - 0.001835484653345722*I, 0.027069946912147855 + 0.025825070422163476*I, -0.009927173140559789 - 0.021592518639288214*I, -0.037444937329299974 - 0.008614996580391596*I, 0.01980304574543241 + 0.004014358872071233*I, 0.006325276381082465 - 0.016814041272433786*I}, {0.15242232836819886 + 0.0018354846533442499*I, 0.0774136590563129…
1.5695695695695695	{{0.3369665625106269 - 3.987745090698103*^-17*I, 0.1522639144208904 - 0.0018340232478874987*I, 0.02700147216928827 + 0.025796242189800946*I, -0.009926373538549811 - 0.02156838703275965*I, -0.03740648880922917 - 0.008605274059770537*I, 0.0197802628629617 + 0.004010001353446061*I, 0.006318337131027689 - 0.016795366453897904*I}, {0.1522639144208912 + 0.0018340232478861371*I, 0.07733959697534866 - 2.…
1.5715715715715715	{{0.336601971511778 - 2.2440572950053667*^-16*I, 0.1521056356934805 - 0.0018323299691406251*I, 0.026933061570319276 + 0.02576747404272853*I, -0.009925575671514027 - 0.021544270918661856*I, -0.0373680735245984 - 0.00859560862675682*I, 0.01975750101724317 + 0.004005643202459965*I, 0.006311406846852814 - 0.016776707988133566*I}, {0.15210563569348085 + 0.0018323299691399984*I, 0.07726565054754796 - 2…
1.5735735735735734	{{0.33623777233068575 - 6.141091337648491*^-16*I, 0.15194748238922537 - 0.0018304091425728974*I, 0.026864715418164112 + 0.02573876602363891*I, -0.00992478125587996 - 0.021520170694856684*I, -0.0373296900091577 - 0.008585999377930724*I, 0.019734761684467153 + 0.004001284384245503*I, 0.0063044852353331075 - 0.016758066190105354*I}, {0.15194748238922492 + 0.001830409142573486*I, 0.07719180520092916 …
1.5755755755755754	{{0.33587397932003793 - 9.908191384246203*^-16*I, 0.15178944529684388 - 0.0018282667672020194*I, 0.02679643408560245 + 0.025710117945082024*I, -0.00992399194394231 - 0.02149608682356257*I, -0.03729133689988259 - 0.008576445072031477*I, 0.019712046315748827 + 0.003996924902500619*I, 0.006297571996781789 - 0.016739441392100256*I}, {0.15178944529684263 + 0.001828266767203889*I, 0.07711804677052046 -…
1.5775775775775773	{{0.3355106064187516 - 1.0197865647664646*^-15*I, 0.1516315157905169 - 0.0018259105155956036*I, 0.026728218015270384 + 0.025681529389465062*I, -0.009923209323862937 - 0.021472019831354543*I, -0.037253012936974084 - 0.008566944129957257*I, 0.019689356337128216 + 0.0039925647994886425*I, 0.006290666825050027 - 0.016720833943727656*I}, {0.1516315157905153 + 0.0018259105155981321*I, 0.077044361498359…
1.5795795795795795	{{0.3351476668380697 - 6.947306851673679*^-16*I, 0.1514736859109885 - 0.001823348961340955*I, 0.026660067682114385 + 0.02565299979281252*I, -0.009922434889511209 - 0.021447970272260905*I, -0.03721471696932866 - 0.008557494790472844*I, 0.019666693112237732 + 0.003988204144149977*I, 0.006283769419491528 - 0.016702244194359915*I}, {0.1514736859109873 + 0.0018233489613429905*I, 0.07697073632709678 + …
1.5815815815815815	{{0.3347851735692229 - 6.526923391541873*^-16*I, 0.15131594788213773 - 0.001820590852979024*I, 0.02659198356599436 + 0.025624528556174715*I, -0.009921670106268987 - 0.021423938706092924*I, -0.037176447875450665 - 0.008548095255298252*I, 0.019644057983688564 + 0.003983843013743433*I, 0.006276879481839216 - 0.016683672491189037*I}, {0.151315947882137 + 0.0018205908529801509*I, 0.07689715841100807 -…
1.5835835835835836	{{0.3344231399473075 - 7.226688434556928*^-16*I, 0.15115829409349027 - 0.001817647220263595*I, 0.026523966250582863 + 0.025596114806106234*I, -0.009920916459232102 - 0.02139992579422626*I, -0.037138204579517026 - 0.008538743265434884*I, 0.019621452346733896 + 0.0039794815283202825*I, 0.006269996688631284 - 0.01666511922200468*I}, {0.1511582940934899 + 0.00181764722026388*I, 0.07682361459354776 - …
1.5855855855855856	{{0.33406157820901194 - 7.561959342479035*^-16*I, 0.15100071783411353 - 0.0018145298503365079*I, 0.02645601634088096 + 0.025567757526774867*I, -0.009920175297296585 - 0.021375932213408805*I, -0.037099986148727844 - 0.008529436409807956*I, 0.019598877497041877 + 0.003975119834335261*I, 0.006263120729445365 - 0.016646584765738603*I}, {0.15100071783411342 + 0.0018145298503363138*I, 0.076750092770751…
1.5875875875875876	{{0.33370049945161906 - 6.643659962796216*^-16*I, 0.15084321330975306 - 0.0018112512235254816*I, 0.026388134459947192 + 0.025539455566320455*I, -0.009919447828904825 - 0.021351958652451337*I, -0.037061791795327904 - 0.008520172138232808*I, 0.01957633462617042 + 0.003970758103788255*I, 0.00625625130815853 - 0.016628069490736284*I}, {0.15084321330975295 + 0.0018112512235253036*I, 0.0766765819298454…
1.5895895895895895	{{0.33333991363300614 - 4.1782806287239074*^-16*I, 0.15068577564283234 - 0.0018078245133441152*I, 0.026320321248897605 + 0.025511207636854907*I, -0.009918735122045557 - 0.02132800581222755*I, -0.0370236208766067 - 0.00851094776141491*I, 0.019553824821567204 + 0.0039663965342243085*I, 0.006249388142947287 - 0.016609573754756902*I}, {0.15068577564283206 + 0.0018078245133444166*I, 0.0766030721492437…
1.5915915915915915	{{0.332979829571645 - 4.678781592050889*^-17*I, 0.15052840087245295 - 0.0018042635864918882*I, 0.02625257736690574 + 0.025483012314462178*I, -0.009918038104253873 - 0.02130407440567405*I, -0.03698547289489839 - 0.008501760450949854*I, 0.01953134906656969 + 0.003962035348733617*I, 0.006242530966287585 - 0.016591097904973352*I}, {0.15052840087245245 + 0.001804263586492936*I, 0.07652955459855122 + 1…
1.5935935935935934	{{0.33262025494660197 + 3.589924141089811*^-16*I, 0.15037108595439455 - 0.0018005830028541597*I, 0.026184903491202633 + 0.025454868039198292*I, -0.009917357562611213 - 0.02128016515779033*I, -0.03694734749758188 - 0.008492607239323366*I, 0.019508908240405094 + 0.003957674795951529*I, 0.0062356795249548114 - 0.016572642277972244*I}, {0.15037108595439386 + 0.0018005830028558606*I, 0.076456021538561…
1.5955955955955956	{{0.3322611962975379 + 6.501936481762875*^-16*I, 0.15021382876111478 - 0.001796798015502169*I, 0.026117300317076823 + 0.02542677311509133*I, -0.009916694143745368 - 0.021256278805638813*I, -0.03690924447708071 - 0.008483485019911296*I, 0.019486503118190404 + 0.003953315150058549*I, 0.006228833580023791 - 0.01655420719975389*I}, {0.1502138287611142 + 0.0017967980155039049*I, 0.0763824663212595 + 6…
1.5975975975975976	{{0.3319026591337525 + 5.648207679858596*^-16*I, 0.15005662786987453 - 0.0017929238079695121*I, 0.02604976852355884 + 0.02539872581201612*I, -0.009916048373789477 - 0.021232416068021055*I, -0.036871163733098004 - 0.008474390701163593*I, 0.01946413437320564 + 0.0039489566935013*I, 0.006221992910743246 - 0.01653579297652982*I}, {0.15005662786987417 + 0.0017929238079707108*I, 0.0763088832800165 + 5.…
1.5995995995995997	{{0.33154464878364226 + 5.2797307872638645*^-17*I, 0.14989948189654537 - 0.001788975078978454*I, 0.02598230876224682 + 0.02537072445445295*I, -0.009915420762208424 - 0.021208577641401376*I, -0.03683310516937531 - 0.008465321289846305*I, 0.019441802653276455 + 0.003944599699739342*I, 0.006215157302357959 - 0.01651739990428612*I}, {0.14989948189654462 + 0.0017889750789798497*I, 0.07623526691675402 …
1.6016016016016017	{{0.33118716988640884 - 5.220530135788053*^-16*I, 0.14974239031157205 - 0.0017849686342527702*I, 0.025914921773225578 + 0.02534276707003819*I, -0.009914811717864515 - 0.02118476430044753*I, -0.036795068836205445 - 0.008456273367503922*I, 0.01941950856043631 + 0.003940244492952217*I, 0.006208326535511449 - 0.01649902829762187*I}, {0.14974239031157074 + 0.0017849686342546564*I, 0.07616161240643902 …
1.6036036036036037	{{0.3308302258752999 - 8.92817919871987*^-16*I, 0.1495853533590762 - 0.0017809209097612807*I, 0.025847608265742065 + 0.02531485168401298*I, -0.009914221511426138 - 0.021160976785650248*I, -0.03675705489878732 - 0.008447243592079403*I, 0.01939725257578321 + 0.003935891400344791*I, 0.006201500414623082 - 0.016480678443869665*I}, {0.14958535335907447 + 0.0017809209097635426*I, 0.07608791607062994 + …
1.6056056056056056	{{0.3304738189732797 - 9.08508404567777*^-16*I, 0.14942837203588663 - 0.0017768478370391641*I, 0.025780368911928832 + 0.025286976336224006*I, -0.009913650276118192 - 0.021137215797593933*I, -0.036719063633023 - 0.008438228725163434*I, 0.01937503505764337 + 0.0039315407493262025*I, 0.0061946787689995545 - 0.016462350601036825*I}, {0.1494283720358849 + 0.0017768478370414253*I, 0.07601417538056886 +…
1.6076076076076076	{{0.33011795019302864 - 5.340587312844352*^-16*I, 0.14927144809153953 - 0.001772764843187957*I, 0.02571320434680402 + 0.0252591390811235*I, -0.009913098007722075 - 0.021113481996956656*I, -0.036681095425517694 - 0.008429225631994426*I, 0.01935285624157124 + 0.003927192867509873*I, 0.006187861452834891 - 0.01644404499780542*I}, {0.14927144809153828 + 0.0017727648431897283*I, 0.07594038895718158 + …
1.6096096096096095	{{0.3297626193369433 + 1.4967356630238892*^-16*I, 0.14911458402827824 - 0.0017686868508755534*I, 0.025646115168271363 + 0.025231337987769237*I, -0.009912564564575697 - 0.021089776004510164*I, -0.0366431507735798 - 0.00842023128145852*I, 0.019330716240349478 + 0.0039228480827135*I, 0.006181048345210445 - 0.016425761833532244*I}, {0.14911458402827787 + 0.0017686868508763804*I, 0.07586655657107758 +…
1.6116116116116117	{{0.3294078249971366 + 9.459076844596524*^-16*I, 0.14895778310105345 - 0.0017646282783362055*I, 0.025579101937120183 + 0.025203571139824542*I, -0.009912049667573471 - 0.02106609840111986*I, -0.03660523028522083 - 0.00841124274608959*I, 0.01930861504398896 + 0.003918506722959056*I, 0.0061742393500949 - 0.01640750127824884*I}, {0.14895778310105418 + 0.0017646282783358163*I, 0.07579267914255 + 4.018…
1.6136136136136137	{{0.3290535645554379 + 1.541939549396934*^-15*I, 0.14880104931752303 - 0.0017606030393705237*I, 0.0255121651770254 + 0.02517583663555828*I, -0.009911552900166315 - 0.021042449727744834*I, -0.036567334679155496 - 0.008402257202069233*I, 0.01928655251972879 + 0.0039141691164727935*I, 0.006167434396344268 - 0.016389263472661477*I}, {0.14880104931752472 + 0.001760603039368977*I, 0.07571875874157573 +…
1.6156156156156156	{{0.3286998341833925 + 1.5091418172663906*^-15*I, 0.14864438743805217 - 0.0017566245433454756*I, 0.02544530537454752 + 0.025148132587844867*I, -0.009911073708361655 - 0.02101883048543783*I, -0.03652946478480164 - 0.008393271929226774*I, 0.019264528412036287 + 0.003909835591685243*I, 0.006160633437701892 - 0.016371048528151168*I}, {0.1486443874380542 + 0.0017566245433433085*I, 0.07564479858781531 …
1.6176176176176176	{{0.32834663005275844 + 1.1006827087464851*^-15*I, 0.1484878020311231 - 0.0017527051317933703*I, 0.025378522968453214 + 0.025120457249576497*I, -0.009910611548357968 - 0.02099524112895419*I, -0.03649162139444443 - 0.008384284425309247*I, 0.019242542455359668 + 0.00390550645090245*I, 0.006153836435885884 - 0.016352856541367533*I}, {0.14848780203112444 + 0.0017527051317919654*I, 0.0755708018932088 …
1.6196196196196195	{{0.3279939480479727 + 8.98654273997341*^-16*I, 0.14833129791669153 - 0.0017488574410092015*I, 0.025311818407784223 + 0.025092808825524452*I, -0.009910165840175551 - 0.020971682120725244*I, -0.03645380534142393 - 0.008375292129519063*I, 0.019220594358802395 + 0.0039011820041242123*I, 0.006147043354945903 - 0.016334687608512005*I}, {0.14833129791669178 + 0.0017488574410095454*I, 0.0754967721461238…
1.6216216216216215	{{0.32764178245758446 + 8.253323713956426*^-16*I, 0.14817488102403634 - 0.001745094095004896*I, 0.02524519212257012 + 0.02506518545410188*I, -0.009909735816555562 - 0.020948153898701156*I, -0.03641601762747771 - 0.00836629248466755*I, 0.019198683676156948 + 0.003896862577373742*I, 0.006140254186902312 - 0.016316541796232764*I}, {0.1481748810240356 + 0.0017450940950069138*I, 0.07542271435580752 + …
1.6236236236236234	{{0.32729012696934956 + 8.134226308484139*^-16*I, 0.1480185574805972 - 0.0017414264867858192*I, 0.02517864448109945 + 0.02503758540757993*I, -0.009909320651296715 - 0.02092465683885632*I, -0.03637825927460248 - 0.008357283184351225*I, 0.019176809891709157 + 0.0038925484742493837*I, 0.00613346894383683 - 0.016298419142674124*I}, {0.14801855748059597 + 0.0017414264867887223*I, 0.07534863409531788 +…
1.6256256256256256	{{0.32693897467046357 + 8.062179660953567*^-16*I, 0.14786233361177956 - 0.00173786477816726*I, 0.02511217578991429 + 0.025010007092121516*I, -0.009908919459284385 - 0.020901191255184946*I, -0.03634053132502299 - 0.008348262172989014*I, 0.019154972420259216 + 0.0038882399759178716*I, 0.0061266876578898784 - 0.016280319657478264*I}, {0.1478623336117785 + 0.001737864778169896*I, 0.07527453750130082 …
1.6276276276276276	{{0.3265883180475615 + 7.575985747088517*^-16*I, 0.1477062159409545 - 0.0017344178997744327*I, 0.02504578629381028 + 0.024982449047781366*I, -0.009908531296490606 - 0.020877757399701033*I, -0.03630283484119199 - 0.008339227645822263*I, 0.019133170607121663 + 0.0038839373411143296*I, 0.006119910381260575 - 0.016262243321785216*I}, {0.14770621594095426 + 0.001734417899775633*I, 0.07520043127399 + 6…
1.6296296296296295	{{0.32623814898671816 + 6.320319380939547*^-16*I, 0.14755021118945888 - 0.001731093551042475*I, 0.02497947617583658 + 0.024954909948505972*I, -0.009908155159974072 - 0.020854355462438405*I, -0.03626517090579029 - 0.008330178048914725*I, 0.0191114037281254 + 0.003879640806142272*I, 0.006113137186206736 - 0.01624419008823288*I}, {0.1475502111894599 + 0.0017310935510414052*I, 0.07512632267720686 + 1…
1.6316316316316315	{{0.32588845877344774 + 4.0457282148840527*^-16*I, 0.1473943262765952 - 0.0017278982002164503*I, 0.024913245557295904 + 0.024927388602133626*I, -0.009907789987880146 - 0.020830985571450675*I, -0.0362275406217267 - 0.00832111207915257*I, 0.019089670989613675 + 0.0038753505848736027*I, 0.006106368165044877 - 0.01622615988095701*I}, {0.14739432627659751 + 0.0017278982002129578*I, 0.07505221953836055…
1.6336336336336337	{{0.3255392380927043 + 6.086327396257728*^-17*I, 0.14723856831963175 - 0.0017248370843513453*I, 0.024847094497744495 + 0.024899883950394396*I, -0.009907434659440842 - 0.020807647792811274*I, -0.03618994511213808 - 0.008312028684244374*I, 0.0190679715284441 + 0.0038710668687486163*I, 0.00609960343015021 - 0.01620815259559122*I}, {0.14723856831963472 + 0.0017248370843463087*I, 0.07497813024844809 -…
1.6356356356356356	{{0.3251904770632665 - 3.7998747440077524*^-16*I, 0.1470829446132281 - 0.0017219142284123498*I, 0.024781022996323995 + 0.024872395067853555*I, -0.009907087998850522 - 0.020784342131966616*I, -0.03615238551738059 - 0.008302927058816132*I, 0.019046304415589643 + 0.0038667898268882634*I, 0.006092843113218322 - 0.016190168100175706*I}, {0.14708294461323046 + 0.0017219142284079548*I, 0.074904063729452…
1.6376376376376376	{{0.3248421666129416 - 1.5991491666732716*^-16*I, 0.146927461869272 - 0.0017191335608966293*I, 0.02471503106088167 + 0.02484492107418511*I, -0.009906748927040547 - 0.02076106860282384*I, -0.036114862887024826 - 0.008293806416813695*I, 0.019024668803359634 + 0.0038625196184921165*I, 0.006086087332972166 - 0.016172206276555717*I}, {0.14692746186927383 + 0.0017191335608933898*I, 0.07483002813311945 …
1.6396396396396395	{{0.3244942967591773 + 5.560713389133535*^-16*I, 0.14677212733868833 - 0.0017164984803658535*I, 0.02464911866462239 + 0.024817461119382482*I, -0.009906416263073599 - 0.0207378271822479*I, -0.036077378348630056 - 0.008284666080724428*I, 0.01900306374992342 + 0.0038582563990213286*I, 0.006079336227969831 - 0.016154266982377603*I}, {0.14677212733869033 + 0.001716498480363189*I, 0.07475603247508361 -…
1.6416416416416417	{{0.3241468569265207 + 1.2021818813377586*^-15*I, 0.1466169484423723 - 0.0017140110265208566*I, 0.024583285712723408 + 0.024790014503691938*I, -0.009906088769133849 - 0.02071461777972087*I, -0.03603993304479908 - 0.008275505649480113*I, 0.01898148824317772 + 0.0038540002987286735*I, 0.0060725899576714384 - 0.016136350044946294*I}, {0.14661694844237458 + 0.0017140110265184687*I, 0.0746820863262579…
1.6436436436436437	{{0.32379983673093554 + 1.4176293242103282*^-15*I, 0.14646193226793272 - 0.0017116721253058052*I, 0.024517532064085207 + 0.02476258067811992*I, -0.009905765240678082 - 0.02069144026009218*I, -0.036002528057877584 - 0.008266324948063553*I, 0.018959941281126186 + 0.0038497514209444635*I, 0.006065848687093941 - 0.016118455279205555*I}, {0.14646193226793502 + 0.0017116721253036156*I, 0.07460819906775…
1.6456456456456456	{{0.32345322597980297 + 1.0466283057434453*^-15*I, 0.14630708556969202 - 0.001709481588908198*I, 0.024451857531331524 + 0.024735159244433057*I, -0.009905444506435693 - 0.020668294443578615*I, -0.03596516440995416 - 0.008257124027508594*I, 0.018938421871879395 + 0.0038455098420765495*I, 0.00605911258681113 - 0.016100582487737977*I}, {0.1463070855696939 + 0.0017094815889062865*I, 0.0745343798908797…
1.6476476476476476	{{0.323107014671921 + 1.3839548875744178*^-16*I, 0.14615241476868623 - 0.0017074381157588653*I, 0.024386261880809328 + 0.02470774995515815*I, -0.009905125428408698 - 0.020645180105764334*I, -0.03592784306286033 - 0.008247903164900107*I, 0.01891692903365485 + 0.003841275611610319*I, 0.006052381832953627 - 0.01608273146076497*I}, {0.14615241476868723 + 0.0017074381157574099*I, 0.07446063779714426 -…
1.6496496496496496	{{0.3227611929975046 - 1.0528504393194137*^-15*I, 0.1459979259526651 - 0.0017055392905319696*I, 0.024320744832588836 + 0.024680352713582196*I, -0.00990480690187172 - 0.020622096977600844*I, -0.03589056491817047 - 0.008238662863373993*I, 0.018895461794776986 + 0.0038370487521087004*I, 0.006045656607208888 - 0.01606490197614678*I}, {0.1459979259526649 + 0.001705539290531184*I, 0.07438698159825285 -…
1.6516516516516515	{{0.32241575133818606 - 2.067888766450892*^-15*I, 0.14584362487609182 - 0.0017037815841450053*I, 0.024255306060463503 + 0.024652967573752353*I, -0.009904487855371999 - 0.020599044745407018*I, -0.03585333081720189 - 0.008229403852117187*I, 0.018874019193677167 + 0.0038328292592121577*I, 0.006038937096821207 - 0.016047093799382475*I}, {0.14584362487609046 + 0.001703781584145078*I, 0.074313419916109…
1.6536536536536535	{{0.3220706802670145 - 2.242496828881934*^-15*I, 0.1456895169601434 - 0.0017021603537588873*I, 0.02418994519195003 + 0.02462559474047596*I, -0.009904167250729392 - 0.020576023050869096*I, -0.0358161415410148 - 0.008220127086367638*I, 0.01885260027889368 + 0.003828617101638697*I, 0.006032223494591706 - 0.016029306683609947*I}, {0.14568951696014135 + 0.0017021603537599203*I, 0.07423996118281652 - 9…
1.6556556556556556	{{0.3217259708217225 - 1.663288665017639*^-15*I, 0.14553560728477527 - 0.0017006708654030234*I, 0.024124661856116014 + 0.024598234447673936*I, -0.009903844106215164 - 0.020553031538799237*I, -0.03577899781753523 - 0.008210833538772281*I, 0.01883120414425958 + 0.003824412242805245*I, 0.006025515985973222 - 0.016011540388931905*I}, {0.14553560728477363 + 0.0017006708654040447*I, 0.07416661338780847…
1.6576576576576576	{{0.32138161391136066 - 1.0831108805806724*^-15*I, 0.14538190093697587 - 0.0016993079275445962*I, 0.02405945565998897 + 0.024570886982034582*I, -0.00990351742951024 - 0.020530069832251363*I, -0.03574190037191996 - 0.008201524274781985*I, 0.018809829867330766 + 0.003820214637031434*I, 0.0060188147622207925 - 0.015993794666484967*I}, {0.14538190093697526 + 0.0016993079275445556*I, 0.074093384640350…
1.6596596596596598	{{0.3210376005663592 - 6.364673773722475*^-16*I, 0.14522840267837103 - 0.001698065005625888*I, 0.023994326153236156 + 0.02454355280832179*I, -0.009903186255012878 - 0.02050713749883305*I, -0.035704849868494225 - 0.00819220063273363*I, 0.018788476527033374 + 0.003816024206673149*I, 0.006012120023192103 - 0.015976069250569925*I}, {0.14522840267837134 + 0.0016980650056247991*I, 0.07402028292489776 -…
1.6616616616616617	{{0.32069392249195555 - 3.9349902513651274*^-16*I, 0.14507511671068501 - 0.0016969350694103174*I, 0.023929272871971597 + 0.024516232481867895*I, -0.009902849701704802 - 0.02048423409541766*I, -0.03566784688175654 - 0.008182864050567054*I, 0.018767143265142908 + 0.003811840857342269*I, 0.006005431961027429 - 0.015958363880615146*I}, {0.14507511671068565 + 0.0016969350694088646*I, 0.073947315580107…
1.6636636636636637	{{0.3203505720681942 - 3.599836615602684*^-16*I, 0.14492204667574027 - 0.001695910592982441*I, 0.02386429533875605 + 0.024488926648573633*I, -0.009902506973151195 - 0.020461359168144323*I, -0.03563089189637863 - 0.008173516065825054*I, 0.018745829286284245 + 0.003807664477906665*I, 0.005998750760149633 - 0.015940678301176542*I}, {0.14492204667574057 + 0.0016959105929815832*I, 0.07387448929883507 …
1.6656656656656657	{{0.3200075423499267 - 4.77336092273174*^-16*I, 0.14476919565545762 - 0.0016949835547479517*I, 0.02379939306259703 + 0.024461636044908194*I, -0.009902157357500703 - 0.020438512252417936*I, -0.03559398530720551 - 0.008164158315653394*I, 0.018724533857931637 + 0.0038034949404901993*I, 0.0059920765972641685 - 0.015923012261937586*I}, {0.14476919565545696 + 0.00169498355474853*I, 0.07380181012813447 …
1.6676676676676676	{{0.3196648270668118 - 6.226080908476946*^-16*I, 0.14461656617185625 - 0.0016941454374336789*I, 0.02373456553894879 + 0.024434361497909177*I, -0.009901800227485437 - 0.020415692872909175*I, -0.03555712741925543 - 0.008154792536800792*I, 0.01870325631040871 + 0.0037993321004727294*I, 0.005985409641359077 - 0.015905365517709307*I}, {0.14461656617185442 + 0.0016941454374360216*I, 0.07372928346925983…
1.6696696696696696	{{0.3193224206233155 - 6.084883987991076*^-16*I, 0.1444641601870536 - 0.0016933872280875892*I, 0.023669812249712353 + 0.024407103925182624*I, -0.009901435040420969 - 0.020392900543554488*I, -0.03552031844771989 - 0.00814542056561893*I, 0.018681996036888464 + 0.0037951757964901044*I, 0.005978750053704988 - 0.01588773782843029*I}, {0.14446416018705102 + 0.001693387228091118*I, 0.07365691407766435 +…
1.6716716716716717	{{0.3189803180842894 - 2.857415952173865*^-16*I, 0.14431197913350854 - 0.001692699531079829*I, 0.023605132667908105 + 0.024379864319834094*I, -0.009901061335388267 - 0.020370134772091285*I, -0.03548355852354442 - 0.008136044315082441*I, 0.018660752492809598 + 0.003791025853103615*I, 0.0059720979871987975 - 0.015870128960494057*I}, {0.1443119791335065 + 0.0016926995310828983*I, 0.07358470607754904…
1.6736736736736737	{{0.31863851480148164 - 2.8683423034436973*^-16*I, 0.14416002431521083 - 0.00169207335619872*I, 0.023540526286778225 + 0.02435264363453087*I, -0.009900678681193773 - 0.02034739508742447*I, -0.035446847761498465 - 0.008126665614902679*I, 0.018639525164848698 + 0.0037868821016043856*I, 0.005965453586490311 - 0.015852538691057873*I}, {0.1441600243152093 + 0.0016920733562008862*I, 0.07351266332326169…
1.6756756756756757	{{0.3182970064395984 - 4.9765838352935*^-16*I, 0.14400829662663753 - 0.0016914986472967798*I, 0.02347599255700812 + 0.02432544297134585*I, -0.009900286693866783 - 0.020324680978174896*I, -0.03541018620476791 - 0.008117286511023458*I, 0.018618313562619334 + 0.003782744346620769*I, 0.005958816999326058 - 0.015834966787855075*I}, {0.14400829662663628 + 0.0016914986472981919*I, 0.07344078936389177 + …
1.6776776776776776	{{0.31795578940188823 - 6.605160524437397*^-16*I, 0.14385679642933127 - 0.0016909652521781538*I, 0.023411530933979387 + 0.024298263474312715*I, -0.009899885077658273 - 0.020301991940315612*I, -0.03537357381416661 - 0.008107909067669918*I, 0.018597117268000826 + 0.0037786123846993377*I, 0.005952188361457941 - 0.015817413030578268*I}, {0.1438567964293302 + 0.001690965252179057*I, 0.0733690870449029…
1.6796796796796796	{{0.3176148608489307 - 6.214260278431348*^-16*I, 0.14370552359138392 - 0.001690463216911255*I, 0.02334714089066753 + 0.024271106292421643*I, -0.009899473624387724 - 0.02027932748987206*I, -0.03533701047665238 - 0.008098535307421346*I, 0.018575935939188635 + 0.0037744860108103653*I, 0.005945567793963247 - 0.01579987721536004*I}, {0.143705523591383 + 0.001690463216911922*I, 0.07329755849235511 - 1.…
1.6816816816816815	{{0.3172742186986367 - 3.3012389356731423*^-16*I, 0.14355447748743647 - 0.0016899827858287636*I, 0.023282821917641975 + 0.024243972579619327*I, -0.009899052213443123 - 0.020256687162922074*I, -0.03530049600532699 - 0.008089167211211182*I, 0.01855476931069435 + 0.0037703650183478266*I, 0.005938955403244654 - 0.01578235915477297*I}, {0.14355447748743577 + 0.0016899827858294254*I, 0.0732262051129043…
1.6836836836836837	{{0.316933861626248 + 1.5993797345981018*^-16*I, 0.1434036569986791 - 0.0016895144015276278*I, 0.023218573523066065 + 0.02421686349480895*I, -0.00989862081178096 - 0.020234070515595882*I, -0.03526403013943615 - 0.008079806718327009*I, 0.018533617193345717 + 0.0037662491991293976*I, 0.0059323512810302206 - 0.015764858677829636*I}, {0.14340365699867874 + 0.001689514401528405*I, 0.0731550275938029 +…
1.6856856856856857	{{0.31659378906433766 + 6.915904032299813*^-16*I, 0.1432530605128513 - 0.001689048704869063*I, 0.023154395232697085 + 0.024189780201850225*I, -0.009898179473926237 - 0.020211477124076106*I, -0.03522761254436955 - 0.008070455726410566*I, 0.01851247947428661 + 0.0037621383433964575*I, 0.005925755504373397 - 0.015747375629982588*I}, {0.14325306051285133 + 0.001689048704869897*I, 0.07308402590289935 …
1.6876876876876878	{{0.31625400120280994 + 1.0039474326508919*^-15*I, 0.1431026859242417 - 0.0016885765349785526*I, 0.023090286589886214 + 0.024162723869559352*I, -0.009897728341972457 - 0.020188906584597755*I, -0.0351912428116608 - 0.008061116091457739*I, 0.018491356116977036 + 0.003758032239814084*I, 0.005919168135653015 - 0.01572990987312438*I}, {0.1431026859242421 + 0.0016885765349791354*I, 0.07301319928863845 …
1.6896896896896898	{{0.31591449879080485 + 8.383190116639644*^-16*I, 0.14295253080777712 - 0.0016880891305600793*I, 0.023026247162030253 + 0.024135695638037694*I, -0.009897267620025659 - 0.020166358519074012*I, -0.03515492048730717 - 0.008051789587239039*I, 0.018470247143191686 + 0.0037539306816604277*I, 0.005912589224409456 - 0.01571246128489208*I}, {0.14295253080777762 + 0.0016880891305602812*I, 0.072942546470230…
1.6916916916916918	{{0.31557528259695145 + 4.342863110621793*^-16*I, 0.1428025927784592 - 0.0016875780353854725*I, 0.022962276530146184 + 0.024108696609324454*I, -0.009896797511060543 - 0.02014383256306468*I, -0.035118645125986774 - 0.008042477925464399*I, 0.018449152579059526 + 0.0037498334692044597*I, 0.005906018817445747 - 0.015695029747648605*I}, {0.14280259277845905 + 0.001687578035386185*I, 0.0728720661511203…
1.6936936936936937	{{0.31523635425955754 + 3.105845796243661*^-17*I, 0.14265286875304137 - 0.0016870342836043462*I, 0.02289837426334973 + 0.024081727985489697*I, -0.009896318326245905 - 0.02012132834374246*I, -0.03508241617129247 - 0.00803318291993503*I, 0.018428072532593633 + 0.003745740384319174*I, 0.005899456950536643 - 0.01567761515217597*I}, {0.1426528687530404 + 0.0016870342836058452*I, 0.072801756203178 + 3.…
1.6956956956956957	{{0.31489771593895866 - 2.1913729136103902*^-16*I, 0.1425033553959274 - 0.001686449538556533*I, 0.0228345399644011 + 0.024054790908821008*I, -0.009895830432264361 - 0.020098845523197195*I, -0.03504623303347321 - 0.008023906255640673*I, 0.018407007168028126 + 0.0037416512190844332*I, 0.005892903645410115 - 0.01566021740760613*I}, {0.1425033553959259 + 0.0016864495385585602*I, 0.07273161400616142 +…
1.6976976976976976	{{0.3145593702759464 - 2.383925387494865*^-16*I, 0.14235404916075425 - 0.0016858161632706701*I, 0.0227707732722896 + 0.024027886451135634*I, -0.009895334245666387 - 0.02007638380081875*I, -0.035010095096385536 - 0.008014649474500306*I, 0.018385956702254475 + 0.0037375657777233592*I, 0.005886358909908395 - 0.015642836441676043*I}, {0.14235404916075278 + 0.0016858161632726531*I, 0.07266163648783153…
1.6996996996996996	{{0.314221320391768 - 2.3117744159610977*^-17*I, 0.14220494629039196 - 0.0016851272204642014*I, 0.02270707386223362 + 0.024001015613780506*I, -0.009894830232870319 - 0.020053942913297013*I, -0.03497400171749357 - 0.008005413975362165*I, 0.018364921404821537 + 0.0037334838766023316*I, 0.005879822737987974 - 0.015625472200727648*I}, {0.1422049462903911 + 0.001685127220465472*I, 0.07259182012395206 …
1.7017017017017015	{{0.31388356988812666 + 3.559577743364149*^-16*I, 0.1420560428169436 - 0.0016843764725433755*I, 0.022643441445680652 + 0.023974179327632218*I, -0.009894318910162351 - 0.020031522634621875*I, -0.034937952227868996 - 0.007996201014003728*I, 0.018343901597935527 + 0.0037294053442309886*I, 0.005873295109719607 - 0.015608124649707879*I}, {0.14205604281694384 + 0.0016843764725433896*I, 0.07252216093828…
1.7037037037037037	{{0.3135461228471814 + 7.537858405509601*^-16*I, 0.14190733456174537 - 0.001683558381603247*I, 0.02257987577030728 + 0.023947378453097037*I, -0.009893800843696537 - 0.020009122776083257*I, -0.03490194593219112 - 0.00798701170313172*I, 0.018322897656460033 + 0.003725330021262227*I, 0.005866775991288308 - 0.015590793772168654*I}, {0.14190733456174684 + 0.0016835583816018041*I, 0.07245265450261348 +…
1.7057057057057057	{{0.31320898383154705 + 9.509994201809134*^-16*I, 0.14175881713536662 - 0.001682668109427676*I, 0.02251637662001918 + 0.02392061378011091*I, -0.00989327664949479 - 0.019986743186271094*I, -0.03486598210874679 - 0.007977847012382118*I, 0.01830191000791602 + 0.0037212577604922013*I, 0.0058602653349933516 - 0.015573479570266882*I}, {0.14175881713536895 + 0.0016826681094251376*I, 0.07238329593669604 …
1.7077077077077076	{{0.31287215783281813 + 7.038499522409255*^-16*I, 0.14161048597272557 - 0.00168170151308945*I, 0.022452943814142843 + 0.023893886026625455*I, -0.009892746987414252 - 0.01996438375014184*I, -0.03483006001477588 - 0.007968707769318219*I, 0.018280939127348864 + 0.0037171884271866764*I, 0.0058537630801673585 - 0.015556182063786188*I}, {0.14161048597272768 + 0.00168170151308693*I, 0.0723140799573137 -…
1.7097097097097096	{{0.3125356493526993 + 6.410941907777461*^-16*I, 0.14146233690978144 - 0.0016806547858176466*I, 0.022389577180782022 + 0.023867195847523195*I, -0.009892212456335824 - 0.019942044360349513*I, -0.03479417897188093 - 0.007959594734279046*I, 0.018259985443485467 + 0.0037131218986013364*I, 0.005847269171801042 - 0.01553890126868319*I}, {0.14146233690978288 + 0.0016806547858161502*I, 0.0722450017509050…
1.7117117117117115	{{0.31219946373143564 + 8.394786966133208*^-16*I, 0.14131436521539223 - 0.001679524223933479*I, 0.022326276562556133 + 0.023840543918090946*I, -0.009891673753438513 - 0.019919724926383237*I, -0.034758338215712795 - 0.007950508645071182*I, 0.01823904946839829 + 0.0037090580476788378*I, 0.005840783539562693 - 0.015521637217394683*I}, {0.14131436521539315 + 0.0016795242239332354*I, 0.072176055706499…
1.7137137137137135	{{0.3118636066992355 + 1.0711037320408582*^-15*I, 0.14116656601123884 - 0.0016783068258984675*I, 0.022263041837266434 + 0.023813930839192615*I, -0.009891131615154052 - 0.019897425393553225*I, -0.03472253696528109 - 0.007941450096110822*I, 0.018218131757738988 + 0.003704996760101992*I, 0.005834306100764076 - 0.015504389959368817*I}, {0.14116656601123936 + 0.0016783068258991898*I, 0.072107235847368…
1.7157157157157155	{{0.31152808397409326 + 1.1767619671010477*^-15*I, 0.14101893456380904 - 0.0016770003565849043*I, 0.022199872915872228 + 0.023787357112805975*I, -0.009890586769028833 - 0.019875145739905394*I, -0.034686774468235364 - 0.00793241952617103*I, 0.018197232871408748 + 0.0037009379390505444*I, 0.005827836766760837 - 0.015487159554824268*I}, {0.14101893456380946 + 0.0016770003565859891*I, 0.0720385362145…
1.7177177177177176	{{0.31119290126178906 + 1.0659384795820548*^-15*I, 0.1408714662843978 - 0.0016756033472758527*I, 0.022136769742490847 + 0.023760823142022644*I, -0.009890039933723917 - 0.019852885976221372*I, -0.03465105000086509 - 0.007923417218381747*I, 0.01817635337355825 + 0.003696881505201173*I, 0.005821375442952505 - 0.015469946074750253*I}, {0.14087146628439834 + 0.0016756033472765817*I, 0.0719699508670076…
1.7197197197197198	{{0.31085806425588924 + 7.168107550194815*^-16*I, 0.14072415672910715 - 0.001674115095665147*I, 0.02207373229439766 + 0.0237343292310481*I, -0.009889491819015031 - 0.019830646146018482*I, -0.034615362868099624 - 0.007914443300229784*I, 0.018155493832587695 + 0.0036928273967274873*I, 0.005814922028782486 - 0.015452749600906519*I}, {0.14072415672910796 + 0.001674115095664888*I, 0.07190147388131889 …
1.7217217217217218	{{0.3105235786377462 + 1.762486866965281*^-16*I, 0.14057700159884615 - 0.0016725356658573928*I, 0.022010760582026098 + 0.02370787558520168*I, -0.009888943125792561 - 0.019808426325549765*I, -0.03457971240350829 - 0.00790549774355883*I, 0.018134654821146807 + 0.0036887755693000325*I, 0.005808476417738072 - 0.015435570225823356*I}, {0.14057700159884728 + 0.0016725356658558014*I, 0.07183309935198447…
1.7237237237237237	{{0.31018945007649806 - 4.401854243562175*^-16*I, 0.14042999673933096 - 0.0016708658883679674*I, 0.0219478546489676 + 0.023681462310916557*I, -0.00988839454606156 - 0.019786226623803943*I, -0.03454409796930028 - 0.007896580364569441*I, 0.018113836916134808 + 0.003684725996086285*I, 0.005802038497350435 - 0.015418408052801582*I}, {0.14042999673933224 + 0.0016708658883651873*I, 0.07176482139127416 …
1.7257257257257257	{{0.3098556842290692 - 9.482368693606688*^-16*I, 0.1402831381410848 - 0.0016691073601230182*I, 0.02188501457197166 + 0.023655089415739784*I, -0.009887846762941748 - 0.01976404718250546*I, -0.034508518956324744 - 0.007887690823819047*I, 0.018093040698700442 + 0.003680678667750654*I, 0.005795608149194627 - 0.015401263195912552*I}, {0.1402831381410858 + 0.001669107360119883*I, 0.07169663412925761 - …
1.7277277277277276	{{0.30952228666605736 - 1.0564382486733728*^-15*I, 0.1401364219692026 - 0.0016672623216402596*I, 0.021822240454697064 + 0.023628756821150836*I, -0.009887300443248589 - 0.01974188816969245*I, -0.03447297478759272 - 0.007878828651355118*I, 0.01807226674595898 + 0.003676633590229761*I, 0.005789185251135487 - 0.015384135776931604*I}, {0.1401364219692029 + 0.001667262321638122*I, 0.07162853178350542 -…
1.7297297297297296	{{0.30918926247820394 - 4.475584616683164*^-16*I, 0.1399898446407313 - 0.0016653325531758717*I, 0.021759532374810032 + 0.02360246448859614*I, -0.009886756202800683 - 0.019719749725968894*I, -0.03443746492081834 - 0.00786999347199416*I, 0.01805151558342217 + 0.0036725907624670135*I, 0.005782769692838704 - 0.01536702590261244*I}, {0.1399898446407322 + 0.0016653325531738104*I, 0.07156050902593913 - …
1.7317317317317316	{{0.3088566172910185 + 4.035907131432985*^-16*I, 0.13984340237153808 - 0.001663320800545854*I, 0.02169689045836482 + 0.023576212276782096*I, -0.009886214710511624 - 0.019697632041245756*I, -0.034401988791012174 - 0.007861184713173404*I, 0.018030787796441714 + 0.0036685502008080963*I, 0.0057763613470852 - 0.015349933703008564*I}, {0.13984340237154022 + 0.0016633208005431388*I, 0.07149256002678148 …
1.7337337337337337	{{0.30852435651988863 + 1.0502825901443384*^-15*I, 0.13969709163428057 - 0.0016612304299236226*I, 0.021634314855817655 + 0.023549999956370003*I, -0.009885676604431244 - 0.01967553532881378*I, -0.0343665458776492 - 0.007852401676758738*I, 0.01801008395410044 + 0.0036645119370694716*I, 0.005769960085318546 - 0.015332859313320117*I}, {0.13969709163428373 + 0.0016612304299202664*I, 0.0714246791615419…
1.735735735735736	{{0.3081924851789043 + 1.221344860612075*^-15*I, 0.13955090925096064 - 0.0016590651993508012*I, 0.021571805729764006 + 0.023523827231705114*I, -0.009885142471680632 - 0.019653459812616098*I, -0.03433113571691139 - 0.00784364358591884*I, 0.01798940458855236 + 0.0036604760148346398*I, 0.00576356578273921 - 0.015315802867242516*I}, {0.13955090925096406 + 0.001659065199347311*I, 0.07135686119145175 -…
1.7377377377377379	{{0.3078610078808575 + 8.211595927186231*^-16*I, 0.13940485239292447 - 0.001656829258737219*I, 0.021509363254938556 + 0.02349769374081664*I, -0.009884612848452132 - 0.019631405727248235*I, -0.034295757901687665 - 0.007834909585125185*I, 0.017968750195022656 + 0.0036564424894541367*I, 0.005757178318304553 - 0.01529876449696645*I}, {0.13940485239292708 + 0.001656829258734348*I, 0.07128910126346377 …
1.7397397397397398	{{0.3075299288372425 - 7.033676846940007*^-17*I, 0.13925891858086242 - 0.0016545271498609123*I, 0.021446987618215244 + 0.02347159905541774*I, -0.009884088220009343 - 0.019609373317958104*I, -0.03426041208157391 - 0.00782619874015204*I, 0.017948121231807702 + 0.0036524114280455343*I, 0.005750797574728826 - 0.01528174433317788*I}, {0.13925891858086328 + 0.0016545271498594116*I, 0.07122139491025256 …
1.7417417417417418	{{0.30719925185825564 - 1.197653400990782*^-15*I, 0.13911310568480914 - 0.0016521638063681236*I, 0.021384679018607227 + 0.023445542680905526*I, -0.009883569020687117 - 0.01958736284064601*I, -0.034225097962873006 - 0.007817510038076465*I, 0.017927518120275036 + 0.0036483829094934423*I, 0.005744423438483179 - 0.015264742505058044*I}, {0.13911310568480773 + 0.0016521638063684942*I, 0.07115373805021…
1.7437437437437437	{{0.3068689803527954 - 2.1297451059896935*^-15*I, 0.13896741192414358 - 0.0016497445537733023*I, 0.021322437667266905 + 0.023419524056361076*I, -0.009883055633891564 - 0.019565374561864652*I, -0.03418981530859477 - 0.007808842387278319*I, 0.017906941244863386 + 0.0036443570244495066*I, 0.005738055799795651 - 0.015247759140283446*I}, {0.13896741192414008 + 0.0016497445537755465*I, 0.07108612698746…
1.7457457457457457	{{0.3065391173284626 - 2.260012307715763*^-15*I, 0.1388218358675889 - 0.0016472751094591038*I, 0.02126026378748591 + 0.023393542554549417*I, -0.009882548392100047 - 0.01954340875881911*I, -0.03415456393845601 - 0.00780019461744025*I, 0.017886390953082656 + 0.0036403338753324094*I, 0.005731694552651177 - 0.015230794365025871*I}, {0.1388218358675846 + 0.001647275109462477*I, 0.0710185584118501 - 4.…
1.7477477477477477	{{0.30620966549544576 - 1.6361076581082799*^-15*I, 0.13867637627939636 - 0.0016447611269703474*I, 0.021198157596321703 + 0.023367597544345524*I, -0.009882047593613554 - 0.019521465700900034*I, -0.0341193437012354 - 0.0077915655717648614*I, 0.017865867562445764 + 0.0036363135649332035*I, 0.005725339596762575 - 0.015213848299197197*I}, {0.13867637627939297 + 0.001644761126973207*I, 0.07095102929679…
1.7497497497497498	{{0.3058806275548772 - 1.239907929199913*^-15*I, 0.13853103191858127 - 0.0016422081981683305*I, 0.021136119308037018 + 0.023341688401940296*I, -0.009881553536138992 - 0.019499545654155445*I, -0.034084154444043814 - 0.00778295410590262*I, 0.017845371389156907 + 0.003632296193919032*I, 0.005718990832631741 - 0.015196921061613706*I}, {0.1385310319185793 + 0.0016422081981695466*I, 0.07088353662467277…
1.7517517517517518	{{0.3055520058133564 - 1.000858390676864*^-15*I, 0.13838580195006192 - 0.0016396226499903069*I, 0.02107414916373084 + 0.023315814393627846*I, -0.009881066463576452 - 0.019477648910777703*I, -0.03404899608246479 - 0.007774358927174407*I, 0.017824902715996585 + 0.003628281882562504*I, 0.005712648161584115 - 0.015180012774702038*I}, {0.13838580195006114 + 0.0016396226499899133*I, 0.07081607775948444…
1.7537537537537538	{{0.30522380209577277 - 8.430642149016566*^-16*I, 0.13824068586123583 - 0.0016370107364237468*I, 0.021012247395550333 + 0.023289974775712676*I, -0.009880586564018712 - 0.019455775752377977*I, -0.03401386858054323 - 0.007765778758685318*I, 0.017804461777756783 + 0.003624270752936795*I, 0.005706311493895755 - 0.015163123551246436*I}, {0.13824068586123572 + 0.0016370107364225316*I, 0.070748650524210…
1.7557557557557557	{{0.30489601774620606 - 7.062849657951824*^-16*I, 0.13809568345900727 - 0.0016343786253714084*I, 0.02095041422613665 + 0.02326416879622577*I, -0.009880113969989624 - 0.01943392644942293*I, -0.03397877195021233 - 0.0077572123419872826*I, 0.017784048761233257 + 0.0036202629286057244*I, 0.005699980748885886 - 0.015146253494214473*I}, {0.1380956834590071 + 0.0016343786253704986*I, 0.0706812531998726 …
1.7577577577577577	{{0.3045686536279261 - 5.459345988366997*^-16*I, 0.13795079486978715 - 0.0016317323986513382*I, 0.020888649868624917 + 0.02323839569492456*I, -0.0098796487584441 - 0.01941210126123472*I, -0.033943706251293664 - 0.007748658437079071*I, 0.01776366380522552 + 0.0036162585346237544*I, 0.0056936558549169 - 0.01512940269675704*I}, {0.13795079486978631 + 0.0016317323986517833*I, 0.07061388452552902 - 1.…
1.7597597597597596	{{0.304241710123393 - 3.3308146106383377*^-16*I, 0.13780602053949306 - 0.0016290780519968697*I, 0.02082695452664423 + 0.023212654703292947*I, -0.009879190950768123 - 0.019390300435990993*I, -0.033908671591497096 - 0.0077401158224062894*I, 0.01774330700053685 + 0.003612257697535989*I, 0.005687336749394358 - 0.01511257124220835*I}, {0.13780602053949131 + 0.001629078051999227*I, 0.07054654369827726 …
1.7617617617617616	{{0.30391518713425714 - 5.444829107257694*^-17*I, 0.1376613612335494 - 0.001626421495056625*I, 0.02076532839431767 + 0.023186945044541295*I, -0.009878740512778742 - 0.0193685242107249*I, -0.03387366812642083 - 0.0077315832948613794*I, 0.017722978389974286 + 0.003608260545378177*I, 0.005681023378766987 - 0.015095759204085946*I}, {0.137661361233547 + 0.001626421495060543*I, 0.07047923037325277 + 1.…
1.7637637637637638	{{0.30358908408138924 + 2.8753385182567613*^-16*I, 0.13751681803686044 - 0.001623768551363216*I, 0.020703771656261243 + 0.023161265933611622*I, -0.009878297354727889 - 0.019346772811324214*I, -0.03383869605954706 - 0.0077230596697898885*I, 0.017702677968351416 + 0.003604267207675748*I, 0.00567471569852642 - 0.01507896664609077*I}, {0.1375168180368585 + 0.001623768551367019*I, 0.07041194466360012 …
1.7657657657657657	{{0.3032634002303153 + 3.025430748144002*^-16*I, 0.1373723920915964 - 0.001621124760680247*I, 0.020642284482477236 + 0.02313561661526752*I, -0.009877861371052992 - 0.019325046449227563*I, -0.03380375560046833 - 0.007714543820210837*I, 0.017682405713506835 + 0.003600277808280297*I, 0.005668413669212852 - 0.015062193624998426*I}, {0.13737239209159513 + 0.0016211247606829448*I, 0.0703446868290038 + …
1.7677677677677677	{{0.3029381346496718 - 5.285683320680563*^-17*I, 0.13722808469709177 - 0.0016184957766036418*I, 0.020580867045283495 + 0.02310999631179031*I, -0.009877432431796646 - 0.01930334533805823*I, -0.03376884698366559 - 0.00770603459639999*I, 0.017662161585069554 + 0.003596292474916949*I, 0.005662117253875372 - 0.015045440195722681*I}, {0.13722808469709044 + 0.0016184957766057324*I, 0.07027745731807856 +…
1.7697697697697696	{{0.30261328587843933 - 4.059298344012241*^-16*I, 0.13708389751408556 - 0.001615887210477339*I, 0.020519519508920978 + 0.023084404229834272*I, -0.00987701034553924 - 0.019281669681540173*I, -0.033733970498354075 - 0.007697530858364485*I, 0.01764194549015266 + 0.0035923113384916964*I, 0.005655826425040389 - 0.015028706403148103*I}, {0.13708389751408404 + 0.0016158872104790718*I, 0.0702102570842680…
1.7717717717717716	{{0.3022888521321824 - 5.224069070043708*^-16*I, 0.13693983235678872 - 0.0016133042720158782*I, 0.02045824201609755 + 0.023058839614447643*I, -0.009876594886861424 - 0.019260019661254273*I, -0.03369912645357743 - 0.007689031548123248*I, 0.017621757301307845 + 0.0035883345232167662*I, 0.00564954116408167 - 0.015011992280551539*I}, {0.13693983235678725 + 0.001613304272017318*I, 0.0701430873867838 +…
1.7737737737737735	{{0.3019648313030492 - 3.0648604532399967*^-16*I, 0.1367958911928841 - 0.0016107517693044002*I, 0.02039703468798798 + 0.023033301749072612*I, -0.009876185796344092 - 0.019238395436638377*I, -0.033664315178207664 - 0.007680535689706992*I, 0.017601596856525424 + 0.0035843621466106197*I, 0.005643261461220323 - 0.01499529784960211*I}, {0.1367958911928831 + 0.001610751769305492*I, 0.07007594979060516 …
1.7757757757757755	{{0.3016412209597718 + 1.991677402599104*^-16*I, 0.13665207614352642 - 0.0016082341087986472*I, 0.02033589762423394 + 0.023007789955545324*I, -0.009875782780568389 - 0.019216797144987263*I, -0.03362953702094519 - 0.007672042389158222*I, 0.017581463959234326 + 0.003580394319497953*I, 0.005636987315524808 - 0.01497862312036122*I}, {0.13665207614352629 + 0.0016082341087992802*I, 0.07000884616647944 …
1.7777777777777775	{{0.30131801834766614 + 8.134224232951308*^-16*I, 0.13650838948334235 - 0.0016057552953249628*I, 0.020274830902944022 + 0.022982303594095886*I, -0.009875385512115708 - 0.019195224901452666*I, -0.03359479235031881 - 0.007663550834531229*I, 0.017561358378302104 + 0.003576431146009697*I, 0.0056307187349109306 - 0.014961968091282545*I}, {0.1365083894833433 + 0.0016057552953250346*I, 0.069941778690921…
1.7797797797797799	{{0.3009952203886318 + 1.2166789612572357*^-15*I, 0.13636483364043042 - 0.0016033189320802915*I, 0.020213834580693698 + 0.022956842063348363*I, -0.009874993629567695 - 0.019173678799043258*I, -0.03356008155468569 - 0.007655060295892093*I, 0.017541279848034916 + 0.003572472723583017*I, 0.005624455736141845 - 0.01494533274921204*I}, {0.1363648336404322 + 0.0016033189320797724*I, 0.06987474984621532…
1.7817817817817818	{{0.30067282374178284 + 1.0461078765568445*^-15*I, 0.13622141115427902 - 0.0016009282216988524*I, 0.020152908693224246 + 0.02293140480267541*I, -0.009874606744614467 - 0.0191521589096707*I, -0.03352540503586364 - 0.007646570124966479*I, 0.01752122807420587 + 0.003568519142571588*I, 0.005618198343745083 - 0.014928717070482942*I}, {0.13622141115428082 + 0.0016009282216979674*I, 0.06980776236262765 …
1.783783783783784	{{0.3003508251830758 + 7.1751994630033*^-16*I, 0.13607812444525424 - 0.0015985861578292988*I, 0.02009205326792941 + 0.022905991283346402*I, -0.009874224484834711 - 0.019130665298674708*I, -0.03349076317592009 - 0.0076380797154739785*I, 0.017501202773094734 + 0.003564570488076356*I, 0.005611946581723856 - 0.014912121030459111*I}, {0.13607812444525533 + 0.0015985861578289857*I, 0.06974081885793373 …
1.785785785785786	{{0.3000292209660316 + 4.35325802126923*^-16*I, 0.13593497627563822 - 0.0015962956110231305*I, 0.020031268320841317 + 0.022880600971301866*I, -0.009873846417898933 - 0.019109198017866*I, -0.03345615640781159 - 0.007629588487157067*I, 0.017481203608500927 + 0.0035606268463247476*I, 0.00560570048417899 - 0.01489554459339029*I}, {0.13593497627563841 + 0.0015962956110237396*I, 0.06967392244739494 + 4…
1.787787787787788	{{0.2997080071852797 + 2.504367532570177*^-16*I, 0.13579196943706756 - 0.001594058997411776*I, 0.019970553846097108 + 0.022855233384365545*I, -0.009873472097402513 - 0.019087757097117065*I, -0.03342158516503587 - 0.007621095952085957*I, 0.017461230225424108 + 0.0035566882945582724*I, 0.005599460091564797 - 0.014878987714059011*I}, {0.13579196943706714 + 0.0015940589974130558*I, 0.0696070763948876…
1.7897897897897899	{{0.29938717988178004 + 1.8226849223947354*^-16*I, 0.13564910667199434 - 0.0015918782496785419*I, 0.019909909815802252 + 0.022829888100271145*I, -0.009873101075493303 - 0.019066342544839264*I, -0.033387049869468506 - 0.007612601720303206*I, 0.017441282260304263 + 0.003552754899644301*I, 0.005593225449061187 - 0.014862450339231567*I}, {0.13564910667199384 + 0.0015918782496798897*I, 0.0695402840124…
1.7917917917917918	{{0.2990667350428225 + 2.1874109495158118*^-16*I, 0.13550639067368606 - 0.0015897548170586127*I, 0.019849336180030562 + 0.022804564756662298*I, -0.009872732902871627 - 0.019044954347982812*I, -0.03335255093136291 - 0.007604105499823711*I, 0.01742135934102171 + 0.003548826718076063*I, 0.005586996606573668 - 0.014845932407657997*I}, {0.13550639067368594 + 0.001589754817059326*I, 0.06947354866004694…
1.7937937937937938	{{0.29874666860202703 + 3.162790205990628*^-16*I, 0.13536382408622552 - 0.0015876896653390516*I, 0.019788832866824178 + 0.02277926305109259*I, -0.00987236712879027 - 0.019023592472036794*I, -0.03331808874935032 - 0.007595607096634715*I, 0.017401461086897104 + 0.0035449037959726505*I, 0.00558077361873335 - 0.014829433850072097*I}, {0.13536382408622624 + 0.0015876896653385785*I, 0.06940687374604021…
1.795795795795796	{{0.29842697643934374 + 3.998111117160717*^-16*I, 0.13522140950451098 - 0.0015856832768587992*I, 0.019728399782193574 + 0.022753982741025542*I, -0.009872003301054495 - 0.019002256861029142*I, -0.033283663710439795 - 0.007587106414695803*I, 0.017381587108691414 + 0.003540986169079013*I, 0.005574556544896939 - 0.014812954589191414*I}, {0.1352214095045126 + 0.0015856832768569896*I, 0.069340262726718…
1.797797797797798	{{0.29810765438105297 + 3.627705941651951*^-16*I, 0.13507914947425614 - 0.001583735650508674*I, 0.019668036810117563 + 0.022728723643834624*I, -0.009871640966022022 - 0.01898094743752667*I, -0.03324927619001823 - 0.007578603455938899*I, 0.017361737008605944 + 0.003537073862765962*I, 0.0055683454491467395 - 0.014796494539717245*I}, {0.1350791494742582 + 0.0015837356505060312*I, 0.06927371910653135…
1.7997997997997999	{{0.2977886982530942 + 1.568006601642169*^-16*I, 0.13493704646345697 - 0.0015818463502026447*I, 0.019607743815340143 + 0.02270348563282838*I, -0.009871279674426657 - 0.018959664105516173*I, -0.03321492654795804 - 0.007570098310340069*I, 0.01734191038586396 + 0.0035331668927746328*I, 0.005562140398950847 - 0.014780053609986675*I}, {0.13493704646345855 + 0.0015818463502003948*I, 0.06920724638758081…
1.8018018018018018	{{0.297470104156949 + 3.1913126648607963*^-16*I, 0.13479510275331305 - 0.0015800149716139033*I, 0.01954752066749384 + 0.022678268589113114*I, -0.009870919009505666 - 0.01893840677441042*I, -0.03318061511624863 - 0.0075615910608018986*I, 0.01732210686694726 + 0.0035292652740129215*I, 0.005555941456475066 - 0.014763631713643956*I}, {0.13479510275331444 + 0.0015800149716123676*I, 0.06914084781016049…
1.8038038038038038	{{0.2971518677659481 + 6.887330027593506*^-16*I, 0.13465332084047724 - 0.0015782406468821618*I, 0.01948736721066777 + 0.022653072435524002*I, -0.009870558508757961 - 0.01891717532704855*I, -0.03314634225552606 - 0.007553081884914867*I, 0.017302326032811368 + 0.0035253690139552736*I, 0.00554974869510553 - 0.01474722874992505*I}, {0.13465332084047874 + 0.0015782406468812151*I, 0.06907452701973499 +…
1.8058058058058057	{{0.2968339848327543 + 1.0022843793872178*^-15*I, 0.13451170309545402 - 0.0015765221129914958*I, 0.01942728327248375 + 0.022627897148862687*I, -0.009870197722937011 - 0.01889596963049546*I, -0.03311210830388334 - 0.007544571040064237*I, 0.01728256746948057 + 0.0035214781106509803*I, 0.005543562189912258 - 0.014730844613689387*I}, {0.1345117030954557 + 0.0015765221129909128*I, 0.06900828758383726 …
1.8078078078078077	{{0.29651645131745663 + 1.0897626910755098*^-15*I, 0.13437025168707864 - 0.001574857789032018*I, 0.019367268669064887 + 0.02260274275534422*I, -0.009869836230397755 - 0.018874789541308168*I, -0.0330779135661116 - 0.007536058847516755*I, 0.017262830781205225 + 0.0035175925536108906*I, 0.005537382014750609 - 0.01471447919882101*I}, {0.13437025168708036 + 0.0015748577890315348*I, 0.06894213287056862…
1.8098098098098097	{{0.2961992633875703 + 8.744440168326909*^-16*I, 0.134228968582517 - 0.0015732457761998757*I, 0.019307323205035573 + 0.022577609330597066*I, -0.009869473637096591 - 0.01885363490553582*I, -0.03304375831370008 - 0.007527545692420648*I, 0.017243115590461773 + 0.003513712323807412*I, 0.005531208242261286 - 0.014698132398228585*I}, {0.13422896858251854 + 0.0015732457761992546*I, 0.06887606604859876 +…
1.8118118118118118	{{0.2958824174180365 + 3.7290321996987066*^-16*I, 0.13408785554726574 - 0.0015716838577972535*I, 0.0192474466735215 + 0.0225524969996631*I, -0.009869109576591381 - 0.018832505558719688*I, -0.03300964278483614 - 0.007519032023805623*I, 0.017223421537952727 + 0.003509837393674509*I, 0.005525040943870328 - 0.014681804103845394*I}, {0.1340878555472668 + 0.0015716838577963443*I, 0.06881009008716572 - …
1.8138138138138138	{{0.29556590999122256 - 3.0498605189921435*^-16*I, 0.13394691414515222 - 0.0015701694992323718*I, 0.01918763885614965 + 0.02252740593699762*I, -0.009868743710041454 - 0.018811401325893172*I, -0.03297556718440523 - 0.007510518354582869*I, 0.017203748282606682 + 0.0035059677271077044*I, 0.005518880189789121 - 0.014665494206629335*I}, {0.13394691414515256 + 0.0015701694992311748*I, 0.068744207756075…
1.8158158158158157	{{0.29524973789692205 - 9.560513668581705*^-16*I, 0.13380614573833444 - 0.0015686998480194867*I, 0.0191278995230483 + 0.022502336366469318*I, -0.009868375726207594 - 0.01879032202158179*I, -0.03294153168399093 - 0.007502005261545054*I, 0.017184095501578314 + 0.003502103279464079*I, 0.005512726049014389 - 0.014649202596562928*I}, {0.13380614573833396 + 0.0015686998480182162*I, 0.0686784216257041 -…
1.8178178178178177	{{0.29493389813235454 - 1.2838215086880006*^-15*I, 0.13366555148730117 - 0.0015672717337788906*I, 0.019068228432847018 + 0.022477288561360317*I, -0.00986800534145206 - 0.018769267449803197*I, -0.032907536421874925 - 0.007493493385366327*I, 0.017164462890248366 + 0.0034982439975622713*I, 0.005506578589328196 - 0.014632929162653312*I}, {0.13366555148730003 + 0.0015672717337780375*I, 0.0686127340669…
1.8198198198198199	{{0.29461838792413053 - 1.0090936744448564*^-15*I, 0.1335251323819632 - 0.001565881928224945*I, 0.019008625344719844 + 0.02245226281175722*I, -0.009867632299823001 - 0.018748237415324248*I, -0.03287358150996419 - 0.007484983377895218*I, 0.017144850166021262 + 0.0034943898254183774*I, 0.005500437874862493 - 0.01461667379709506*I}, {0.1335251323819622 + 0.0015658819282244887*I, 0.06854714723250517 …
1.8218218218218216	{{0.2943032045474295 - 3.9848406588676996*^-16*I, 0.13338488941285537 - 0.0015645273980360956*I, 0.018949090027577466 + 0.022427259384407792*I, -0.009867256349213592 - 0.018727231731395597*I, -0.032839667061913984 - 0.007476475851283678*I, 0.017125257051991676 + 0.003490540711018558*I, 0.005494303967316755 - 0.014600436395711378*I}, {0.13338488941285573 + 0.001564527398034636*I, 0.068481663230676…
1.8238238238238238	{{0.2939883453045533 + 2.0734580077952737*^-16*I, 0.1332448234295011 - 0.0015632044274701792*I, 0.01888962221993728 + 0.022402278634925558*I, -0.009866877247192306 - 0.018706250182660887*I, -0.03280579316418396 - 0.007467971555767945*I, 0.01710568326940578 + 0.003486696586510978*I, 0.005488176933253384 - 0.014584216844861908*I}, {0.13324482342950303 + 0.0015632044274673262*I, 0.0684162841395456 -…
1.8258258258258258	{{0.2936738078027312 + 5.790700639015673*^-16*I, 0.13310493506147 - 0.0015619092611458066*I, 0.018830221662398627 + 0.022377320936462785*I, -0.009866494787585679 - 0.018685292556578286*I, -0.03277195986952799 - 0.00745947124893087*I, 0.01708612856922413 + 0.0034828573809831077*I, 0.005482056834118446 - 0.014568015035732403*I}, {0.13310493506147295 + 0.0015619092611419882*I, 0.06835101174688599 - …
1.827827827827828	{{0.29335958996261374 + 5.947605756155692*^-16*I, 0.13296522471884348 - 0.0015606381398325926*I, 0.018770888099367368 + 0.022352386675449126*I, -0.009866108801136107 - 0.01866435864505766*I, -0.03273816719736913 - 0.007450975688435663*I, 0.017066592733186906 + 0.003479023021217643*I, 0.005475943725809456 - 0.014551830865005543*I}, {0.13296522471884645 + 0.0015606381398287333*I, 0.0682858475423825…
1.8298298298298297	{{0.2930456900182733 + 2.3988690184596194*^-16*I, 0.132825692592215 - 0.0015593873004511572*I, 0.01871162127905598 + 0.022327476251591656*I, -0.009865719155501848 - 0.01864344824446064*I, -0.03270441513379962 - 0.0074424856320259095*I, 0.017047075573813956 + 0.0034751934316925082*I, 0.005469837658675393 - 0.01453566423486095*I}, {0.13282569259221688 + 0.0015593873004483554*I, 0.06822079271763212 …
1.8318318318318318	{{0.2927321065172037 - 3.9268367769461004*^-16*I, 0.1326863386526899 - 0.001558152976073125*I, 0.01865242095348347 + 0.022302590077874836*I, -0.009865325755257013 - 0.018622561155600563*I, -0.0326707036315809 - 0.007434001837525557*I, 0.017027576934404744 + 0.003471368534580853*I, 0.00546373867751668 - 0.014519515052975175*I}, {0.13268633865268978 + 0.00155815297607233*I, 0.06815584816614337 - 4.…
1.8338338338338336	{{0.29241883832032073 - 1.1026861695048001*^-15*I, 0.1325471626518855 - 0.0015569313959211254*I, 0.018593286878475446 + 0.022277728580560544*I, -0.009864928541891574 - 0.018601697183742518*I, -0.03263703261014361 - 0.007425525062838926*I, 0.017008096689038396 + 0.0034675482497510553*I, 0.005457646821585204 - 0.014503383232521712*I}, {0.13254716265188302 + 0.0015569313959228161*I, 0.06809101448333…
1.8358358358358358	{{0.29210588460196146 - 1.5824578662953968*^-15*I, 0.13240816412193096 - 0.0015557187853687923*I, 0.01853421881366405 + 0.02225289219918805*I, -0.009864527493811361 - 0.018580856138603316*I, -0.03260340195558756 - 0.0074170560659507015*I, 0.016988634742573665 + 0.0034637324947667187*I, 0.005451562124584302 - 0.014487268692170983*I}, {0.13240816412192663 + 0.0015557187853726538*I, 0.06802629196654…
1.8378378378378375	{{0.2917932448498849 - 1.416938346988462*^-15*I, 0.13226934237546759 - 0.001554511365940765*I, 0.01847521652248804 + 0.022228081386574054*I, -0.009864122626338066 - 0.01856003783435151*I, -0.03256981152068175 - 0.0074085956049259405*I, 0.01696919103064897 + 0.0034599211848866758*I, 0.005445484614668769 - 0.014471171356090355*I}, {0.13226934237546303 + 0.0015545113659453664*I, 0.06796168061501069 …
1.8398398398398397	{{0.2914809186395712 - 9.901113851278515*^-16*I, 0.13213069669991231 - 0.0015533055615626463*I, 0.01841627977827899 + 0.02220329657258707*I, -0.009863713963011691 - 0.01853924209468514*I, -0.03253626115608548 - 0.007400144396549161*I, 0.016949765498484967 + 0.0034561142389101657*I, 0.0054394143168387706 - 0.014455091152925205*I}, {0.13213069669990898 + 0.0015533055615660775*I, 0.06789718034648412…
1.8418418418418419	{{0.29116890555377123 - 1.0283287319965741*^-15*I, 0.1319922263738815 - 0.001552097776555776*I, 0.018357408353263934 + 0.022178538189685657*I, -0.009863301528075158 - 0.018518468742466883*I, -0.03250275071097196 - 0.007391703161532299*I, 0.016930358091869043 + 0.003452311574597593*I, 0.005433351256111732 - 0.014439028011182799*I}, {0.13199222637387908 + 0.0015520977765574335*I, 0.0678327910721722…
1.8438438438438438	{{0.29085720557779365 - 1.2034212853476142*^-15*I, 0.13185393036787707 - 0.0015508842633088272*I, 0.018298602018050704 + 0.02215380670680526*I, -0.009862885394599976 - 0.01849771760048845*I, -0.03246927998649322 - 0.007383272650594375*I, 0.01691096879568735 + 0.003448513103614323*I, 0.005427295451533163 - 0.01442298186435489*I}, {0.13185393036787527 + 0.0015508842633089443*I, 0.06776851231908196 …
1.845845845845846	{{0.2905458189217908 - 1.2802447793755324*^-15*I, 0.13171580753783668 - 0.0015496615117453877*I, 0.018239860556515688 + 0.02212910257137994*I, -0.009862465659791701 - 0.018476988504914478*I, -0.03243584876843838 - 0.007374853565860416*I, 0.016891597618466404 + 0.0034447187412606803*I, 0.00542124691627985 - 0.014406952653400806*I}, {0.13171580753783524 + 0.001549661511744722*I, 0.067704343402266 -…
1.8478478478478477	{{0.29023474601965693 - 1.1221549556570393*^-15*I, 0.1315778566261708 - 0.0015484262508258856*I, 0.018181183765855653 + 0.022104426209101243*I, -0.009862042444845232 - 0.018456281305327872*I, -0.03240245682740377 - 0.007366446560559174*I, 0.016872244592272212 + 0.003440928406511663*I, 0.005415205657667671 - 0.014390940326749653*I}, {0.13157785662616947 + 0.001548426250825409*I, 0.0676402834258846…
1.84984984984985	{{0.2899239875290276 - 6.910075631509927*^-16*I, 0.1314400762617626 - 0.001547175448547586*I, 0.018122571456587654 + 0.0220797780239182*I, -0.009861615894944817 - 0.018435595864729794*I, -0.032369103918792844 - 0.007358052239023112*I, 0.016852909772710246 + 0.0034371420220169397*I, 0.005409171677151589 - 0.014374944840300274*I}, {0.13144007626176127 + 0.0015471754485481763*I, 0.06757633128320543 …
1.8518518518518516	{{0.2896135443312801 - 4.7158358198674837*^-17*I, 0.13130246495996806 - 0.0015459063119445946*I, 0.01806402345254912 + 0.02205515839803733*I, -0.009861186179264047 - 0.018414932059539663*I, -0.03233578978281628 - 0.007349671156688418*I, 0.016833593238925477 + 0.0034333595141008517*I, 0.005403144970325657 - 0.01435896615742129*I}, {0.13130246495996675 + 0.0015459063119467257*I, 0.06751248565660349…
1.8538538538538538	{{0.28930341753153327 + 6.505368954768138*^-16*I, 0.13116502112261588 - 0.001544616287087855*I, 0.018005539590897766 + 0.022030567691922638*I, -0.00986075349096586 - 0.01839428977959516*I, -0.03230251414449188 - 0.007341303820094986*I, 0.016814295093602338 + 0.003429580812762411*I, 0.005397125526923012 - 0.014343004248951064*I}, {0.1311650211226148 + 0.001544616287091288*I, 0.06744874501756119 + …
1.8558558558558558	{{0.2889936084586477 + 1.144722426769705*^-15*I, 0.13102774303800763 - 0.0015433030590851504*I, 0.017947119722111684 + 0.02200600624429562*I, -0.00986031804720254 - 0.01837366892815223*I, -0.03226927671364466 - 0.007332950686886439*I, 0.016795015462964753 + 0.003425805851675303*I, 0.005391113330815884 - 0.014327059093197734*I}, {0.1310277430380072 + 0.0015433030590886235*I, 0.06738510762666838 + …
1.857857857857858	{{0.28868411854161175 + 1.0897004837559335*^-15*I, 0.13089062896196932 - 0.0015419645231457115*I, 0.017888763706944425 + 0.021981474370978256*I, -0.009859880074633388 - 0.018353069418860453*I, -0.03223607719697056 - 0.007324612171973554*I, 0.016775754484599687 + 0.0034220345680960806*I, 0.005385108362441577 - 0.014311130673357484*I}, {0.13089062896196954 + 0.0015419645231479276*I, 0.0673215716511…
1.8598598598598601	{{0.2883749491463893 + 5.644542240331029*^-16*I, 0.13075367719935918 - 0.0015405986039473008*I, 0.017830471406182494 + 0.021956972381892956*I, -0.0098594397917682 - 0.01833249116594912*I, -0.03220291530887978 - 0.0073162886845740925*I, 0.016756512290690903 + 0.003418266899744221*I, 0.005379110603117204 - 0.014295218972056467*I}, {0.13075367719935882 + 0.0015405986039492604*I, 0.06725813531878845 …
1.8618618618618619	{{0.2880661019993888 - 1.6895314002234916*^-18*I, 0.13061688583752268 - 0.0015392034169450287*I, 0.017772242693971773 + 0.021932500576985647*I, -0.009858997458135444 - 0.018311934097187614*I, -0.032169790732363646 - 0.007307980594489461*I, 0.01673728905006643 + 0.0034145027867040164*I, 0.005373120026239016 - 0.014279323981088466*I}, {0.13061688583752146 + 0.0015392034169471398*I, 0.06719479651600…
1.863863863863864	{{0.2877575788958329 - 3.19766772553941*^-16*I, 0.1304802529693304 - 0.0015377773780627297*I, 0.017714077458519245 + 0.021908059220379153*I, -0.009858553338411256 - 0.01829139815405831*I, -0.032136703153787353 - 0.0072996882105399365*I, 0.016718084940358775 + 0.0034107421751251076*I, 0.005367136601613199 - 0.014263445697884935*I}, {0.13048025296932875 + 0.0015377773780648539*I, 0.0671315530662727…
1.8658658658658658	{{0.28744938168158723 - 2.535635596637621*^-16*I, 0.13034377670589864 - 0.0015363192039435096*I, 0.017655975601844228 + 0.0218836485396178*I, -0.009858107700246466 - 0.018270883291496655*I, -0.03210365226482384 - 0.007291411780556842*I, 0.01669890014623732 + 0.0034069850173068057*I, 0.005361160295777285 - 0.014247584125200321*I}, {0.13034377670589734 + 0.0015363192039452*I, 0.06706840274750553 + …
1.867867867867868	{{0.2871415122531599 + 1.803839768084061*^-16*I, 0.13020745517658894 - 0.0015348279119497437*I, 0.017597937039778255 + 0.021859268725667402*I, -0.00985766081426659 - 0.018250389477891142*I, -0.03207063776245368 - 0.0072831514913825205*I, 0.016679734859408258 + 0.003403231271698086*I, 0.0053551910720001355 - 0.01423173927111205*I}, {0.13020745517658877 + 0.0015348279119504827*I, 0.0670053432920479…
1.8698698698698701	{{0.28683397255770215 + 8.127896361744833*^-16*I, 0.13007128652900848 - 0.0015333028201630784*I, 0.01753996170196516 + 0.021834919932915284*I, -0.009857212954071841 - 0.018229916695083337*I, -0.03203765934896515 - 0.007274907468870356*I, 0.01666058927861465 + 0.003399480902897594*I, 0.005349228890281953 - 0.014215911149020537*I}, {0.1300712865290099 + 0.0015333028201625152*I, 0.06694237238667156 …
1.8718718718718719	{{0.28652676459300785 + 1.3216171475201448*^-15*I, 0.12993526892900986 - 0.00153174354738443*I, 0.01748204953186106 + 0.02181060227917026*I, -0.009856764396237111 - 0.018209464938367885*I, -0.03200471673195422 - 0.007266679777884766*I, 0.01664146360963639 + 0.0033957338816536426*I, 0.005343273707354281 - 0.014200099777649185*I}, {0.12993526892901272 + 0.0015317435473826194*I, 0.06687948767257558 …
1.873873873873874	{{0.2862198904063938 + 1.237230050703245*^-15*I, 0.12979940056129732 - 0.001530150012155407*I, 0.017424200486678577 + 0.02178631584574577*I, -0.00985631542018972 - 0.018189034216436858*I, -0.031971809624407835 - 0.0072584684225024095*I, 0.01662235806517735 + 0.00339199018485168*I, 0.0053373254767076555 - 0.014184305181010591*I}, {0.12979940056130035 + 0.0015301500121530458*I, 0.06681668674644607 …
1.875875875875876	{{0.28591335194214407 + 8.816768831430097*^-16*I, 0.129663679700012 - 0.0015285222323292446*I, 0.017366414526938056 + 0.021762060697499863*I, -0.009855866292280678 - 0.018168624541052263*I, -0.03193893775365142 - 0.007250273387033568*I, 0.016603272849147217 + 0.0033882497924686283*I, 0.0053313841528864515 - 0.01416852738283017*I}, {0.12966367970001422 + 0.0015285222323274754*I, 0.0667539673042473…
1.8778778778778782	{{0.2856071512710623 + 6.8237647608474*^-16*I, 0.12952810455927224 - 0.001526860384713482*I, 0.017308691621915163 + 0.0217378368840268*I, -0.009855417292415484 - 0.01814823593259809*I, -0.03190610083922007 - 0.007242094623328228*I, 0.016584208178973926 + 0.00338451268735206*I, 0.005325449686921646 - 0.014152766411409798*I}, {0.1295281045592736 + 0.001526860384712794*I, 0.06669132692306347 + 1.996…
1.87987987987988	{{0.28530129051705666 + 5.643350137149625*^-16*I, 0.12939267337037794 - 0.001525164950394276*I, 0.017251031754940374 + 0.021713644417790515*I, -0.009854968703813484 - 0.01812786842490798*I, -0.03187329860582423 - 0.007233932021447366*I, 0.016565164279111484 + 0.0033807788586127934*I, 0.005319522026499142 - 0.014137022300426733*I}, {0.12939267337037863 + 0.0015251649503945038*I, 0.0666287631321339…
1.881881881881882	{{0.2849957716989255 + 4.706823603142327*^-16*I, 0.12925738447665025 - 0.0015234366278896025*I, 0.017193434917717965 + 0.021689483279178957*I, -0.00985452079517966 - 0.018107522059500863*I, -0.031840530796963334 - 0.007225785427661766*I, 0.01654614136533668 + 0.0033770483008845873*I, 0.0053136011194647005 - 0.014121295084903198*I}, {0.12925738447665064 + 0.0015234366278901853*I, 0.066566273562887…
1.8838838838838838	{{0.28469059673035735 + 3.62672060257376*^-16*I, 0.12912223633343203 - 0.0015216763331492604*I, 0.017135901110326094 + 0.02166535341650412*I, -0.009854073820704625 - 0.01808719688558102*I, -0.03180779717492586 - 0.007217654644452031*I, 0.01652713964474911 + 0.0033733210143241463*I, 0.005307686913823938 - 0.014105584801206399*I}, {0.12912223633343248 + 0.0015216763331495013*I, 0.06650385594894043 …
[truncated: 58 more rows]
