# Supplementary material for: When do perturbative approaches accurately capture the dynamics of complex quantum systems?
Source: Sci Rep. 2016 Jun 23;6:28204. doi: 10.1038/srep28204 (PMC4917862; doi:10.1038/srep28204)
Supplement: FMO_HEOM_77KSite6.csv [file srep28204-s16.csv]

0.	{{0. + 0.*I, 0. + 0.*I, 0. + 0.*I, 0. + 0.*I, 0. + 0.*I, 0. + 0.*I, 0. + 0.*I}, {0. + 0.*I, 0. + 0.*I, 0. + 0.*I, 0. + 0.*I, 0. + 0.*I, 0. + 0.*I, 0. + 0.*I}, {0. + 0.*I, 0. + 0.*I, 0. + 0.*I, 0. + 0.*I, 0. + 0.*I, 0. + 0.*I, 0. + 0.*I}, {0. + 0.*I, 0. + 0.*I, 0. + 0.*I, 0. + 0.*I, 0. + 0.*I, 0. + 0.*I, 0. + 0.*I}, {0. + 0.*I, 0. + 0.*I, 0. + 0.*I, 0. + 0.*I, 0. + 0.*I, 0. + 0.*I, 0. + 0.*I}, {0.…
0.002002002002002002	{{0.000026610429152133458 + 8.018384305639786*^-22*I, -0.000022873924903289417 - 6.170577205486721*^-7*I, 0.000018566494190866572 - 1.3725062221364086*^-6*I, 0.00003299524952894711 + 1.8201043721412075*^-6*I, -0.00015721336490550817 - 6.628621639715717*^-7*I, -0.00015312904096035227 + 0.005142349787689099*I, -0.00007694733997242053 + 4.897340824832266*^-8*I}, {-0.000022873924903289417 + 6.1705772…
0.004004004004004004	{{0.00010589189411403085 + 3.399537584437945*^-21*I, -0.00009083133552448803 - 4.904207893639352*^-6*I, 0.00007321813729804842 - 0.000010870520247000181*I, 0.00013151394966055187 + 0.000014439983027065505*I, -0.0006243335866303675 - 5.285226751261358*^-6*I, -0.000604703870299574 + 0.010202126295553386*I, -0.0003054385155818348 + 3.810931072516243*^-7*I}, {-0.00009083133552448798 + 4.9042078936393…
0.006006006006006007	{{0.0002365219275504968 - 1.2598840477991031*^-20*I, -0.0002024343257517535 - 0.000016429539864055144*I, 0.0001613145744703685 - 0.00003625192036451847*I, 0.0002949137134139546 + 0.00004826539617778691*I, -0.0013916165100499958 - 0.000017773586132408018*I, -0.001340492606639735 + 0.015129135892356193*I, -0.0006802998891688622 + 1.23792140003245*^-6*I}, {-0.00020243432575175297 + 0.000016429539864…
0.008008008008008008	{{0.00041654230961249135 - 1.0124922008625065*^-20*I, -0.00035567777075397 - 0.00003857569565064287*I, 0.00027887008250835905 - 0.00008448687887661015*I, 0.0005226044657282501 + 0.00011290820163064176*I, -0.0024455611807615483 - 0.000041952692924083246*I, -0.0023432059844899896 + 0.019876034989091056*I, -0.0011942649275360278 + 2.7411778213768327*^-6*I}, {-0.00035567777075396997 + 0.0000385756956…
0.01001001001001001	{{0.0006433862463878522 - 5.601838028108978*^-21*I, -0.0005480232446933172 - 0.00007452273947800288*I, 0.00042072355898505813 - 0.00016169384869074596*I, 0.000813986880346107 + 0.00021712305914675916*I, -0.0037691108202669785 - 0.00008155640182760224*I, -0.0035926533414812217 + 0.02439845381811739*I, -0.0018381071619885765 + 4.883770744803404*^-6*I}, {-0.0005480232446933171 + 0.000074522739478002…
0.012012012012012014	{{0.0009139279211487403 + 6.044651679605126*^-21*I, -0.000776449389772166 - 0.00012717524803712956*I, 0.0005807639026638555 - 0.0002728137036080773*I, 0.0011683746145115003 + 0.0003684841511042177*I, -0.005342005979017888 - 0.00014019387175302867*I, -0.005066128729797603 + 0.02865567120232475*I, -0.002600852623168693 + 7.472401660481233*^-6*I}, {-0.0007764493897721657 + 0.00012717524803712956*I, …
0.014014014014014014	{{0.0012245227642061992 + 2.172246949499045*^-20*I, -0.001037497044740425 - 0.00019912263477835638*I, 0.0007521395059755314 - 0.00042147128544477256*I, 0.0015849206904593274 + 0.0005732336541310762*I, -0.007141071791573073 - 0.00022132370277246354*I, -0.00673867467961428 + 0.03261094187753389*I, -0.003469961225695304 + 0.000010107585981186556*I}, {-0.001037497044740425 + 0.00019912263477835635*I,…
0.016016016016016016	{{0.0015710485142827236 + 5.824386348763687*^-20*I, -0.0013273158965420786 - 0.000292614395645228*I, 0.000927463661055869 - 0.0006099707417498154*I, 0.002062545640973495 + 0.0008362333527669499*I, -0.00914049926730541 - 0.00032822052277358944*I, -0.008583309920679827 + 0.036231642496891155*I, -0.004431507623168603 + 0.000012193991789484256*I}, {-0.0013273158965420777 + 0.00029261439564522786*I, 0…
0.018018018018018018	{{0.0019489882449366532 + 1.2196747507437448*^-19*I, -0.0016417548751849846 - 0.00040948021511345785*I, 0.001099216949884362 - 0.0008390448367835773*I, 0.0025997968739417065 + 0.0011606739175937918*I, -0.011312425369397982 - 0.0004639161486737535*I, -0.010571569456360706 + 0.039489920772364406*I, -0.005470544168777892 + 0.000012907924194015578*I}, {-0.0016417548751849844 + 0.00040948021511345785*…
0.02002002002002002	{{0.0023534586898660867 + 1.8781310277525298*^-19*I, -0.0019763930863639792 - 0.0005511282925315383*I, 0.0012598617098347042 - 0.0011079884389610967*I, 0.0031948090760871165 + 0.001548146994476747*I, -0.013627108896412493 - 0.0006311685543376838*I, -0.012673623418523815 + 0.04236261418314518*I, -0.006571214809782632 + 0.000011235460372954275*I}, {-0.001976393086363979 + 0.0005511282925315383*I, 0…
0.022022022022022022	{{0.0027792745536999383 + 1.1866170065499078*^-19*I, -0.0023266047109937816 - 0.0007185141335248852*I, 0.001402073946491557 - 0.001414713722347527*I, 0.0038452247180454538 + 0.0019986195935566297*I, -0.016053335501263873 - 0.0008324042616039185*I, -0.014858626317077878 + 0.04483140710432988*I, -0.007717005453566954 + 6.00360506251888*^-6*I}, {-0.0023266047109937807 + 0.0007185141335248853*I, 0.00…
0.024024024024024027	{{0.003221061857132576 + 9.886605131701026*^-20*I, -0.002687680421425392 - 0.0009120670344607589*I, 0.0015192405974820908 - 0.0017556917712086323*I, 0.004548021804692059 + 0.0025102658280225618*I, -0.018559172491729434 - 0.001069626256674239*I, -0.01709536953262125 + 0.0468833113102746*I, -0.008891218211675166 - 4.100535389757647*^-6*I}, {-0.0026876804214253916 + 0.000912067034460759*I, 0.0027170…
0.026026026026026026	{{0.0036732916968594013 + 1.4336003384490894*^-19*I, -0.003054855042809735 - 0.0011316986383785926*I, 0.0016054939484079188 - 0.0021261785521011676*I, 0.005299504540594104 + 0.0030796132133034553*I, -0.021112137721769966 - 0.001344374428209502*I, -0.019352412539926013 + 0.04851047506844135*I, -0.010077069659082578 - 0.00002046875252578256*I}, {-0.0030548550428097345 + 0.0011316986383785928*I, 0.0…
0.028028028028028028	{{0.004130305189142114 + 2.0540960804705535*^-19*I, -0.0034233215902187827 - 0.0013768148576816402*I, 0.0016556708940244419 - 0.0025203609772254643*I, 0.006095323650924791 + 0.0037016566969416244*I, -0.023679300016789175 - 0.0016577056611078269*I, -0.02159818516020665 + 0.04971002580775202*I, -0.011257738472934244 - 0.00004453219309726599*I}, {-0.0034233215902187814 + 0.00137681485768164*I, 0.003…
0.03003003003003003	{{0.004586493417859263 + 2.727581891944626*^-19*I, -0.003788406198144121 - 0.0016462501845586814*I, 0.0016658804755864747 - 0.0029315932533822615*I, 0.006930289922402796 + 0.00436988373470225*I, -0.026228374624706598 - 0.002010041841158247*I, -0.02380193528351497 + 0.05048432438314447*I, -0.012417033437485252 - 0.00007765753112754869*I}, {-0.003788406198144118 + 0.0016462501845586801*I, 0.0041816…
0.03203203203203203	{{0.005036346418103375 + 2.6265803207161446*^-19*I, -0.004145610119267214 - 0.0019382639916844802*I, 0.001633590265335242 - 0.0033525468513997325*I, 0.007798350085450195 + 0.005076359688914814*I, -0.0287279907642793 - 0.0024011278356993746*I, -0.02593396413371004 + 0.05084089726488755*I, -0.013539549368317968 - 0.00012109967185168568*I}, {-0.004145610119267214 + 0.0019382639916844802*I, 0.0047345…
0.03403403403403404	{{0.0054744565591978624 + 2.30333247719612*^-19*I, -0.004490587255870007 - 0.002250592315536324*I, 0.0015573404682451043 - 0.0037754337658768766*I, 0.008692704171854056 + 0.00581197510743291*I, -0.03114758533726896 - 0.0028300447581139625*I, -0.02796558173809361 + 0.050791994549293916*I, -0.01461056592823208 - 0.0001759531958077536*I}, {-0.004490587255870007 + 0.002250592315536324*I, 0.0053192968…
0.036036036036036036	{{0.005895613543634753 + 3.031874603032935*^-19*I, -0.004819222290756122 - 0.002580447149629867*I, 0.001436884988812235 - 0.004192163281768961*I, 0.009605786887991335 + 0.00656656291083429*I, -0.033457912558028616 - 0.003295162560901695*I, -0.029869583194767988 + 0.050354499074165594*I, -0.015616334066484232 - 0.00024309605312339527*I}, {-0.004819222290756122 + 0.002580447149629867*I, 0.005935500…
0.038038038038038034	{{0.0062949859365912615 + 4.45801608260469*^-19*I, -0.005127778660396306 - 0.002924515828500198*I, 0.0012734318414985935 - 0.0045948552729813885*I, 0.010529220447847137 + 0.007329228281742766*I, -0.03563200380316313 - 0.0037940074340526405*I, -0.031621123470257674 + 0.049549623988795935*I, -0.016544620247148027 - 0.00032302753555292545*I}, {-0.005127778660396305 + 0.002924515828500199*I, 0.006582…
0.04004004004004004	{{0.006668142012722314 + 5.013457446397669*^-19*I, -0.005412903837374435 - 0.0032789872212534987*I, 0.0010695398931730624 - 0.004975935717278733*I, 0.011453872036815126 + 0.008088472877217288*I, -0.03764522178223625 - 0.004323269395277695*I, -0.03319779812256605 + 0.04840269793128017*I, -0.017384715438988643 - 0.00041584536827191733*I}, {-0.005412903837374434 + 0.0032789872212534983*I, 0.00726065…
0.04204204204204204	{{0.007011016235066142 + 5.203683791448824*^-19*I, -0.005671569435043014 - 0.003639629357630238*I, 0.0008287122450900434 - 0.005328106661040226*I, 0.012370046989753289 + 0.00883236598546884*I, -0.03947492649922094 - 0.004878903598301111*I, -0.0345794289060682 + 0.04694271324669588*I, -0.01812718262514708 - 0.0005212747551681014*I}, {-0.005671569435043013 + 0.003639629357630238*I, 0.00796848820144…
0.044044044044044044	{{0.007320020970308323 + 5.893442593527035*^-19*I, -0.005901157748016135 - 0.004001819081415522*I, 0.0005554957671625427 - 0.0056445855004526105*I, 0.013267523367687155 + 0.009548775114147326*I, -0.04110103952155207 - 0.0054561042349135225*I, -0.035748592897767134 + 0.04520199743101321*I, -0.018764157776814464 - 0.0006386000768188371*I}, {-0.005901157748016134 + 0.004001819081415522*I, 0.00870548…
0.04604604604604604	{{0.00759221914383853 + 6.867270504697971*^-19*I, -0.006099567283111713 - 0.004360628943462402*I, 0.0002553178202722395 - 0.005919654414839864*I, 0.014135714070458834 + 0.010225930951465786*I, -0.04250678719724049 - 0.006049269331281986*I, -0.03669139647631505 + 0.043215358664629326*I, -0.019289700919641835 - 0.0007665149843709251*I}, {-0.006099567283111713 + 0.004360628943462402*I, 0.00947056839…
0.048048048048048055	{{0.007825329920511404 + 7.151670290056279*^-19*I, -0.006265208438354136 - 0.004710855628323802*I, -0.00006560563308014537 - 0.006148669654086922*I, 0.014963729710612836 + 0.010852502790317046*I, -0.043678685781610785 - 0.006652033043049902*I, -0.03739748639055442 + 0.04101990594851702*I, -0.019699766741741908 - 0.0009031271374030385*I}, {-0.006265208438354136 + 0.004710855628323802*I, 0.01026240…
0.05005005005005005	{{0.008017660614626226 + 7.246143441133785*^-19*I, -0.006396922981567875 - 0.005047120878600366*I, -0.0004006377797233419 - 0.006327784159622666*I, 0.015740616237058355 + 0.011417665280659555*I, -0.044606049244273444 - 0.007257460963204107*I, -0.0378596692302334 + 0.038654591038114604*I, -0.01999185653947034 - 0.0010460739025208285*I}, {-0.006396922981567875 + 0.005047120878600366*I, 0.0110793257…
0.05205205205205205	{{0.008168144363722624 + 7.433282324113353*^-19*I, -0.006494019447992698 - 0.005363887166561491*I, -0.0007426259447625124 - 0.006454043893946335*I, 0.01645536673688149 + 0.011911171969726164*I, -0.04528120492372529 - 0.007858054715865386*I, -0.038074081611117076 + 0.03616004871120781*I, -0.020165137038909604 - 0.001192508094339959*I}, {-0.006494019447992698 + 0.00536388716656149*I, 0.011919402914…
0.05405405405405405	{{0.008276498618997397 + 7.607962833653881*^-19*I, -0.006556335006048079 - 0.005655682258821564*I, -0.0010844445332263432 - 0.00652580395183644*I, 0.017097383424245233 + 0.012324153234591096*I, -0.04569999327096634 - 0.008445925908415123*I, -0.038040821648582954 + 0.03357696872036246*I, -0.02022056089303308 - 0.0013390354558639706*I}, {-0.006556335006048079 + 0.005655682258821563*I, 0.01278026076…
0.056056056056056056	{{0.008343233474605994 + 7.417806549417526*^-19*I, -0.006584235529266865 - 0.005917122326102574*I, -0.0014190589848301148 - 0.006542745363794402*I, 0.017656526993708805 + 0.01264918210232329*I, -0.04586177789520466 - 0.009012820564114747*I, -0.037763975854852354 + 0.030945943603655178*I, -0.020160855787917164 - 0.0014817162492939745*I}, {-0.0065842355292668655 + 0.005917122326102574*I, 0.01365908…
0.05805805805805806	{{0.008369563640780677 + 7.247040684559111*^-19*I, -0.006578540722082742 - 0.0061430124750629644*I, -0.001739692407127073 - 0.006505518200532249*I, 0.018123325825196303 + 0.012880229311214143*I, -0.04576894355964771 - 0.009550356861827217*I, -0.037251139133323445 + 0.02830704502627735*I, -0.01999018956248226 - 0.0016162322289011044*I}, {-0.0065785407220827425 + 0.0061430124750629644*I, 0.01455267…
0.06006006006006006	{{0.008357349504058594 + 6.967464158206571*^-19*I, -0.006540503167207537 - 0.006328282210519081*I, -0.0020396116677613534 - 0.006415613368936919*I, 0.01848883255770324 + 0.01301239121841885*I, -0.04542672030697244 - 0.010049990744364452*I, -0.03651316397143273 + 0.025700289407226826*I, -0.01971412399164997 - 0.0017379232369043869*I}, {-0.006540503167207538 + 0.006328282210519081*I, 0.015457490355…
0.06206206206206206	{{0.008309167559670535 + 6.267513502218906*^-19*I, -0.006471809600514742 - 0.006468273850746497*I, -0.0023126918659810403 - 0.006275506072782273*I, 0.018745199863585728 + 0.013042566743630898*I, -0.04484326478171949 - 0.010503374732295621*I, -0.035564325466870404 + 0.023163750549954815*I, -0.019339477922532305 - 0.0018418720273732582*I}, {-0.006471809600514743 + 0.006468273850746497*I, 0.01636957…
0.06406406406406406	{{0.008228302212194455 + 5.373516566739982*^-19*I, -0.006374554304378086 - 0.006558865610102808*I, -0.002553661374764926 - 0.006088567413991882*I, 0.01888593243218828 + 0.012969653237397103*I, -0.044029506053875185 - 0.010902548829613065*I, -0.034422210545645544 + 0.020732842595716387*I, -0.018874164976634397 - 0.0019229866156726923*I}, {-0.006374554304378087 + 0.006558865610102808*I, 0.017284583…
0.06606606606606608	{{0.008118711214033434 + 4.592234262910718*^-19*I, -0.006251217986571613 - 0.006596486893849002*I, -0.002758082293265225 - 0.005858975012313249*I, 0.018905909188098084 + 0.012794481714832325*I, -0.04299899670161314 - 0.011239998184540152*I, -0.03310753908449243 + 0.018440267141911756*I, -0.01832710814712845 - 0.0019760518255436104*I}, {-0.006251217986571614 + 0.006596486893849002*I, 0.01819777170…
0.06806806806806807	{{0.007984857738222878 + 3.5234200670524095*^-19*I, -0.006104582460914309 - 0.0065780847298252485*I, -0.002922051594309597 - 0.00559133183404496*I, 0.018801272353473293 + 0.012519315627337452*I, -0.04176728598671085 - 0.011508771911029166*I, -0.031643357884049234 + 0.016316399597067162*I, -0.017707945163461032 - 0.001995914910685277*I}, {-0.00610458246091431 + 0.0065780847298252485*I, 0.019104181…
0.07007007007007007	{{0.007831760327108311 + 3.4645726411042595*^-19*I, -0.005937752527435929 - 0.00650116469817363*I, -0.0030423548795123372 - 0.005290870712208684*I, 0.01856950101027152 + 0.012148069523716356*I, -0.04035211633920997 - 0.011702482512657122*I, -0.030055254947062484 + 0.014388901072000488*I, -0.017027106328622532 - 0.0019774367182201786*I}, {-0.00593775252743593 + 0.00650116469817363*I, 0.01999858843…
0.07207207207207207	{{0.007664839108362503 + 4.526736519098763*^-19*I, -0.005754028567007664 - 0.006364074529723756*I, -0.003116791722146919 - 0.004963033702208807*I, 0.01820992992002489 + 0.011686406129727692*I, -0.03877259701542843 - 0.011815875795925185*I, -0.028370431715191116 + 0.01268112849083822*I, -0.016295213445145583 - 0.0019158410318007148*I}, {-0.005754028567007664 + 0.006364074529723756*I, 0.02087562172…
0.07407407407407408	{{0.007489898069830698 + 5.329666614068093*^-19*I, -0.0055568940569902985 - 0.006166022499355536*I, -0.003144185751278847 - 0.0046134239378958115*I, 0.01772378171946988 + 0.011141721809503501*I, -0.0370491192916436 - 0.011844875906079234*I, -0.026617604959691635 + 0.01121204215782108*I, -0.015523024921374941 - 0.0018067470159175746*I}, {-0.005556894056990298 + 0.006166022499355536*I, 0.0217297816…
0.07607607607607607	{{0.007313013989892973 + 4.926693018438992*^-19*I, -0.0053499637736367685 - 0.005907025425663669*I, -0.003124161379924814 - 0.004247699994465051*I, 0.017114004241847735 + 0.010522791733952312*I, -0.0352030122111888 - 0.011786601142539276*I, -0.02482648343036506 + 0.009996522663846218*I, -0.014721301950140903 - 0.001646255191870876*I}, {-0.0053499637736367685 + 0.005907025425663668*I, 0.0225555494…
0.07807807807807808	{{0.007140516104117017 + 4.615615185410202*^-19*I, -0.005136992736369097 - 0.0055877679724621945*I, -0.0030568984582127 - 0.0038716798412327703*I, 0.016384959256312996 + 0.009839500823088878*I, -0.03325661318953422 - 0.011639157611569527*I, -0.02302774729638469 + 0.009046151171294814*I, -0.013900939600698914 - 0.0014308713141806594*I}, {-0.005136992736369097 + 0.005587767972462194*I, 0.0233474153…
0.08008008008008008	{{0.006978847277276979 + 4.615444950748677*^-19*I, -0.004921767600994878 - 0.0052097842506691385*I, -0.002943371415957742 - 0.003491085237332016*I, 0.015542713469682376 + 0.009102850950327708*I, -0.03123261318997296 - 0.011402015976164534*I, -0.021252253894972047 + 0.008368112582986892*I, -0.013072521105904235 - 0.0011577511689121124*I}, {-0.004921767600994878 + 0.005209784250669137*I, 0.02409998…
0.08208208208208208	{{0.006834365506983649 + 4.751861279960719*^-19*I, -0.004707990013262226 - 0.004775511598124884*I, -0.0027852292544240497 - 0.0031112557412925*I, 0.01459504951864602 + 0.008324580284160372*I, -0.029153302074307115 - 0.011076260064646716*I, -0.019530018781880328 + 0.007964903277484952*I, -0.012245909971925583 - 0.0008249436705058163*I}, {-0.004707990013262227 + 0.004775511598124883*I, 0.0248081500…
0.08408408408408408	{{0.006713335560791849 + 4.465195294754017*^-19*I, -0.004499272720046377 - 0.004288282194088677*I, -0.002584780338546416 - 0.0027371499959408276*I, 0.013551442236542905 + 0.007517134062373055*I, -0.027040548375948624 - 0.010664578602595051*I, -0.017890179143593973 + 0.007834371912116276*I, -0.01143024574175738 - 0.0004313919660731958*I}, {-0.004499272720046377 + 0.004288282194088677*I, 0.02546712…
0.08608608608608607	{{0.006621840870562602 + 3.650182802909013*^-19*I, -0.004299110773798292 - 0.003752117723062219*I, -0.0023447074542632504 - 0.002373495949831275*I, 0.012422545572029955 + 0.006693203987200124*I, -0.0249157112676398 - 0.01017097625750195*I, -0.016360677746556685 + 0.007970747176289995*I, -0.01063404064381791 + 0.00002315134357791938*I}, {-0.004299110773798292 + 0.0037521177230622196*I, 0.026072469…
0.08808808808808809	{{0.0065658714388542126 + 3.3016632510006527*^-19*I, -0.0041109247907933 - 0.003171751375300962*I, -0.0020682127988230206 - 0.002024847153497796*I, 0.011220287380168666 + 0.005865983299084264*I, -0.022799920341133567 - 0.0096007302421962*I, -0.014968692133263604 + 0.008364515601303815*I, -0.009865300658312827 + 0.0005382052593239017*I}, {-0.0041109247907933 + 0.0031717513753009617*I, 0.0266200595…
0.0900900900900901	{{0.006550964408055436 + 3.7069530144164706*^-19*I, -0.003937854033007439 - 0.0025525887665438264*I, -0.0017587869286820458 - 0.0016952619120441867*I, 0.009957561794571565 + 0.005048378229819088*I, -0.020712860369942333 - 0.00896056621094462*I, -0.013738878247252315 + 0.009002483056761958*I, -0.00913095227009058 + 0.0011122696326695352*I}, {-0.003937854033007438 + 0.002552588766543824*I, 0.027106…
0.09209209209209208	{{0.006582117314630897 + 4.2141710521132264*^-19*I, -0.0037827111331160037 - 0.0019006626004849517*I, -0.0014201031520211715 - 0.0013882686521699509*I, 0.008648075595822813 + 0.004252763790166152*I, -0.01867251695402162 - 0.008258642116234787*I, -0.012692966799474528 + 0.00986797994754476*I, -0.0084367480584533 + 0.001742781477958378*I}, {-0.0037827111331160033 + 0.0019006626004849443*I, 0.027528…
0.0940940940940941	{{0.006663777854371947 + 3.72846263706534*^-19*I, -0.0036479783745596442 - 0.001222583330298501*I, -0.0010559942115323708 - 0.0011069037313598976*I, 0.007306228849468406 + 0.003490921768666552*I, -0.016695189389101472 - 0.007504459290469285*I, -0.011849745668589998 + 0.01094108999227637*I, -0.007787305301631967 + 0.0024261563858927614*I}, {-0.0036479783745596442 + 0.0012225833302985016*I, 0.02788…
0.09609609609609611	{{0.006799917732555297 + 3.1858254178765293*^-19*I, -0.00353585759693269 - 0.0005253381631340332*I, -0.0006704514699995751 - 0.0008539697604325239*I, 0.005946697295152366 + 0.0027740492305076843*I, -0.014795942892510083 - 0.00670841098731359*I, -0.011225564507366515 + 0.012199609701531975*I, -0.007186459362117273 + 0.0031580711034783007*I}, {-0.00353585759693269 + 0.0005253381631340338*I, 0.02817…
0.0980980980980981	{{0.006993995940795744 + 2.6254287166489847*^-19*I, -0.003448242240105678 + 0.0001836187546084432*I, -0.0002676609284446136 - 0.0006318588127844788*I, 0.004584631335103407 + 0.002112795872610422*I, -0.012988369823288992 - 0.005881968408486954*I, -0.01083409942677202 + 0.013618593776861265*I, -0.006637082888787411 + 0.003933351720980782*I}, {-0.003448242240105678 - 0.0001836187546084419*I, 0.02839…
0.1001001001001001	{{0.0072486644942501375 + 1.9303037295570424*^-19*I, -0.003386561526467777 + 0.0008966732813812744*I, 0.00014829890021255516 - 0.0004425333594938914*I, 0.0032347874610571406 + 0.0015163967112137222*I, -0.011283853096132447 - 0.005037290129370735*I, -0.010685100578885843 + 0.015171704946873393*I, -0.006140921667256656 + 0.0047460188859287005*I}, {-0.0033865615264677775 - 0.0008966732813812731*I, 0…
0.1021021021021021	{{0.00756574948205891 + 1.0599708988357231*^-19*I, -0.0033517710576024037 + 0.0016060843870235454*I, 0.0005734813501097409 - 0.000287539038532659*I, 0.0019114413873556448 + 0.0009926046278525796*I, -0.009691532321831649 - 0.0041871711957374306*I, -0.010784320350282282 + 0.016831363922805022*I, -0.005698599541726961 + 0.005589304229676033*I}, {-0.0033517710576024045 - 0.001606084387023542*I, 0.028…
0.1041041041041041	{{0.007946280810671094 + 1.5037814499164186*^-20*I, -0.003344370267818936 + 0.0023040520006360754*I, 0.0010040464777000167 - 0.0001680490733201605*I, 0.0006282649811343143 + 0.0005477399284628173*I, -0.008218451738754622 - 0.0033448739838536495*I, -0.011133713985928854 + 0.018569058098030812*I, -0.00530973127361303 + 0.006455763458419329*I}, {-0.0033443702678189365 - 0.0023040520006360754*I, 0.02…
0.1061061061061061	{{0.008390677795856241 - 5.043050541635297*^-20*I, -0.003364505377911193 + 0.002982774072069245*I, 0.0014360894588679016 - 0.00008497323774940717*I, -0.0006016542120676808 + 0.00018714539070382303*I, -0.006870205682660767 - 0.002523844623995633*I, -0.01173241797191415 + 0.020355618456147005*I, -0.004973266502909928 + 0.007337547422747915*I}, {-0.003364505377911194 - 0.0029827740720692443*I, 0.028…
0.1081081081081081	{{0.00889861069885413 - 9.803030203180282*^-20*I, -0.003411894999615717 + 0.0036344604435993313*I, 0.0018657976886446998 - 0.000038830905522895713*I, -0.0017658989419409455 - 0.00008514504257714657*I, -0.005650450229536259 - 0.00173780180127672*I, -0.012576065231992365 + 0.022161252470428258*I, -0.004687255153476726 + 0.008226274597562784*I}, {-0.0034118949996157174 - 0.003634460443599331*I, 0.02…
0.1101101101101101	{{0.009468910907720137 - 1.3879828047680076*^-19*I, -0.0034857881011837876 + 0.0042517257959658*I, 0.002289567964714869 - 0.000029845720259763476*I, -0.0028536039281579608 - 0.00026677431833890776*I, -0.00456087787413198 - 0.0009999853802936686*I, -0.013656627526621074 + 0.023957294388767075*I, -0.004449073205979143 + 0.009113403823644305*I}, {-0.003485788101183788 - 0.004251725795965798*I, 0.028…
0.11211211211211211	{{0.010099571457600839 - 1.849791088189298*^-19*I, -0.003584964595984075 + 0.0048276070937195645*I, 0.0027040070476436733 - 0.000057952925788323935*I, -0.003855492328963603 - 0.0003570674876098355*I, -0.003601231807030738 - 0.0003231191392249087*I, -0.014962431138760082 + 0.025716283653816556*I, -0.004255440235476332 + 0.009990255674742134*I}, {-0.003584964595984076 - 0.00482760709371956*I, 0.028…
0.11411411411411411	{{0.010787816378517969 - 2.1592303453311336*^-19*I, -0.003707775591753664 + 0.0053555933048676195*I, 0.003105894475226375 - 0.00012279879394916244*I, -0.004763848147022031 - 0.0003568505391224546*I, -0.0027695158302088697 + 0.00028071141755466847*I, -0.016478528767734934 + 0.02741209617713026*I, -0.00410253082718901 + 0.010848125979626873*I}, {-0.0037077755917536647 - 0.0053555933048676195*I, 0.0…
0.11611611611611612	{{0.011530303387322397 - 2.393523167128763*^-19*I, -0.0038522575125958633 + 0.005829533383400174*I, 0.0034920529376032 - 0.00022370648624612605*I, -0.005572082037907055 - 0.0002678716788434555*I, -0.0020625049846564403 + 0.0008000358051965202*I, -0.01818765067657906 + 0.029019532295545828*I, -0.003986146149119225 + 0.011678399548398104*I}, {-0.0038522575125958646 - 0.005829533383400174*I, 0.02743…
0.11811811811811813	{{0.012322989009169312 - 3.6692304645586573*^-19*I, -0.0040160620537937905 + 0.006243750465638849*I, 0.003859510847928861 - 0.00035969148956713085*I, -0.006275062686508924 - 0.00009322722506412818*I, -0.0014753759830151022 + 0.001224099776820642*I, -0.020069599377873233 + 0.030514813247682158*I, -0.0039016049410075713 + 0.01247252258487128*I}, {-0.004016062053793791 - 0.006243750465638849*I, 0.02…
0.12012012012012012	{{0.013161250485610775 - 6.004265009416583*^-19*I, -0.004196535505429048 + 0.006593377493873716*I, 0.004205513371868837 - 0.0005295016250752596*I, -0.006869589990869241 + 0.0001628627550375795*I, -0.0010022021180836958 + 0.0015436661378022938*I, -0.022102110808136077 + 0.031877064303044766*I, -0.0038441585100022547 + 0.013222537560739359*I}, {-0.004196535505429049 - 0.006593377493873716*I, 0.0266…
0.1221221221221221	{{0.014039894416393937 - 8.231874019375064*^-19*I, -0.00439072395600582 + 0.006874367760502929*I, 0.00452751936504527 - 0.0007316180327299302*I, -0.0073544044590937736 + 0.0004950748517345984*I, -0.000635982695005032 + 0.0017510442229972667*I, -0.024260905727420394 + 0.03308836140392885*I, -0.0038090100620561495 + 0.013921105520537987*I}, {-0.0043907239560058205 - 0.006874367760502929*I, 0.026211…
0.12412412412412412	{{0.014953225298582106 - 8.59022951589614*^-19*I, -0.004595415004291289 + 0.007083481057202957*I, 0.004823200891908946 - 0.0009642440473011192*I, -0.007730039996011505 + 0.0008971507523420912*I, -0.0003687898573090108 + 0.0018400993966845715*I, -0.02652001495152795 + 0.034133661037823906*I, -0.0037913638635873456 + 0.01456155299110671*I}, {-0.00459541500429129 - 0.007083481057202957*I, 0.02574983…
0.12612612612612611	{{0.015895210329797918 - 8.169579707017348*^-19*I, -0.004807235405172935 + 0.00721808909616674*I, 0.0050904309512042195 - 0.0012252601153996449*I, -0.007998146456885699 + 0.0013623334717289123*I, -0.0001920230073393567 + 0.0018059251120955962*I, -0.028852435009733297 + 0.03499991204117277*I, -0.003786400645124065 + 0.015137782274827268*I}, {-0.004807235405172936 - 0.00721808909616674*I, 0.0252711…
0.12812812812812813	{{0.016859363427646903 - 8.206314302843305*^-19*I, -0.005022584161903622 + 0.0072762981253513504*I, 0.005327331844842865 - 0.0015122970424810763*I, -0.00816191481276615 + 0.0018829913363701371*I, -0.00009617763837201445 + 0.0016449974042692082*I, -0.031229630955293592 + 0.035676608616750115*I, -0.003789255623440766 + 0.015644283288245592*I}, {-0.0050225841619036225 - 0.0072762981253513504*I, 0.02…
0.13013013013013014	{{0.017839057826146254 - 9.062510496486154*^-19*I, -0.005237828619338365 + 0.007257155056436981*I, 0.005532319916556509 - 0.001822745936070441*I, -0.008225929938663753 + 0.00245128407108103*I, -0.00007164946095683896 + 0.0013557725079923278*I, -0.03362321360782577 + 0.036156666367876004*I, -0.0037954626437978183 + 0.01607666244122305*I}, {-0.005237828619338366 - 0.007257155056436982*I, 0.02429139…
0.13213213213213215	{{0.018827548614171203 - 1.0288725221195124*^-18*I, -0.005449318377659214 + 0.007160652670381141*I, 0.005704106797876064 - 0.0021537564323877404*I, -0.008196141369393077 + 0.0030592150102025256*I, -0.00010878787517592343 + 0.0009387104001136199*I, -0.03600505370965725 + 0.03643644263942399*I, -0.0038009785109691724 + 0.01643166971964491*I}, {-0.0054493183776592145 - 0.007160652670381142*I, 0.0238…
0.13413413413413414	{{0.019817989614140795 - 1.0764898882678646*^-18*I, -0.005653395553947612 + 0.006987713016097683*I, 0.0058417047066756786 - 0.0025022425224940433*I, -0.008079798453382345 + 0.0036986592224137462*I, -0.0001979159200239082 + 0.00039623881598663203*I, -0.03834734618328521 + 0.03651565947757106*I, -0.0038021787268842184 + 0.016707186437350217*I}, {-0.005653395553947613 - 0.0069877130160976835*I, 0.02…
0.13613613613613615	{{0.02080356292778608 - 1.072274027306815*^-18*I, -0.005846471817401904 + 0.006739927032453404*I, 0.005944477246313227 - 0.0028649509654044116*I, -0.007884680833104365 + 0.004361546330214066*I, -0.0003293743095841744 - 0.00026784722188967264*I, -0.040622979187044383 + 0.03639621553143248*I, -0.0037956912397865616 + 0.01690193771852462*I}, {-0.005846471817401905 - 0.006739927032453406*I, 0.0228664…
0.13813813813813813	{{0.021777353928139093 - 1.0349550355469746*^-18*I, -0.006024949823794157 + 0.006419667524601899*I, 0.006012088775319139 - 0.0032384571594437517*I, -0.007619587193565992 + 0.00503959657512482*I, -0.0004933547251303968 - 0.0010481712336253245*I, -0.04280502950381864 + 0.0360827198724564*I, -0.0037784163484203847 + 0.017015546058663105*I}, {-0.006024949823794158 - 0.0064196675246019*I, 0.0224297973…
0.14014014014014015	{{0.022732718512000333 - 9.7297438194668*^-19*I, -0.00618544873653582 + 0.006030104695450782*I, 0.006044577833962689 - 0.003619265081622238*I, -0.0072937257813505095 + 0.005724968847967492*I, -0.0006806312935628138 - 0.0019376696394413648*I, -0.044868491406737855 + 0.03558251547786579*I, -0.003747810561432495 + 0.017048788651014956*I}, {-0.006185448736535821 - 0.0060301046954507834*I, 0.022022904…
0.14214214214214216	{{0.02366335903574422 - 9.172093958816253*^-19*I, -0.006324850717234377 + 0.005575170376787626*I, 0.0060423771191782565 - 0.004003829312551093*I, -0.00691650436316086 + 0.006410392966890756*I, -0.0008826814707646389 - 0.002927660789846179*I, -0.046790600649941005 + 0.03490550791675318*I, -0.0037019063876549416 + 0.017003597255698697*I}, {-0.006324850717234378 - 0.0055751703767876306*I, 0.02165154…
0.14414414414414414	{{0.02456333486205958 - 9.145858353337047*^-19*I, -0.006440306708947565 + 0.005059544765777211*I, 0.006006313541365536 - 0.004388565841404158*I, -0.006497491111286615 + 0.007089176842537377*I, -0.0010916947879400973 - 0.0040078794017613115*I, -0.04855086816071843 + 0.034064106768472185*I, -0.0036393071403858536 + 0.016883042300214302*I}, {-0.006440306708947566 - 0.005059544765777212*I, 0.02132111…
0.14614614614614613	{{0.025427121749107422 - 9.187409118267827*^-19*I, -0.006529260260369667 + 0.004488424394927729*I, 0.005937579028051216 - 0.004770013737304723*I, -0.006045953455664253 + 0.007755101817833907*I, -0.0013004793018279474 - 0.005167107808171268*I, -0.05013108237318944 + 0.03307221535810865*I, -0.003559004219921105 + 0.016690970085311972*I}, {-0.006529260260369668 - 0.00448842439492773*I, 0.02103661761…
0.14814814814814817	{{0.02624932071028868 - 9.37035638918161*^-19*I, -0.006589272400532317 + 0.003867692349426854*I, 0.005837655593485335 - 0.0051446613336044965*I, -0.005571701542051494 + 0.008402035323013708*I, -0.001502056353435317 - 0.0063927694538431674*I, -0.05151413556218016 + 0.031946033030448455*I, -0.0034603476056920906 + 0.016432099709154636*I}, {-0.006589272400532318 - 0.003867692349426854*I, 0.020802819…
0.15015015015015015	{{0.027025112632767394 - 9.882168528296743*^-19*I, -0.0066182841919803954 + 0.0032036853176123665*I, 0.005708337072380309 - 0.005509193558592284*I, -0.00508399783880893 + 0.009024541073761338*I, -0.0016903619859252915 - 0.007671471071976056*I, -0.052685867193171546 + 0.030703034038842263*I, -0.0033431742553624846 + 0.016111924005892436*I}, {-0.006618284191980396 - 0.003203685317612367*I, 0.020623…
0.15215215215215214	{{0.027750377874812698 - 1.0601659370465428*^-18*I, -0.006614684710625392 + 0.0025030946272209514*I, 0.00555173575942873 - 0.005860581387268776*I, -0.004591198699449815 + 0.00961800683285569*I, -0.0018603942111563116 - 0.00898925015310272*I, -0.05363550622113735 + 0.029361528916929322*I, -0.0032078011700890246 + 0.015736618417705038*I}, {-0.006614684710625393 - 0.002503094627220952*I, 0.020503568…
0.15415415415415415	{{0.02842169626579874 - 1.1098988223173713*^-18*I, -0.0065773110457453925 + 0.0017729662453882526*I, 0.005370282409303373 - 0.006196081841346512*I, -0.004100754362640112 + 0.01017864441016995*I, -0.002008213009682153 - 0.01033157494508957*I, -0.05435567109054398 + 0.027940664478637536*I, -0.0030550253945215186 + 0.01531304099480164*I}, {-0.006577311045745394 - 0.0017729662453882526*I, 0.020444640…
0.15615615615615616	{{0.029036339485508076 - 1.072119655310186*^-18*I, -0.006505440526619912 + 0.0010206761641697567*I, 0.0051667064081578045 - 0.006513249163441202*I, -0.003619209723295814 + 0.010703452864696195*I, -0.002130909408448792 - 0.011683412403680107*I, -0.05484230139700966 + 0.026460332374726954*I, -0.0028861021295125957 + 0.0148486854306713*I}, {-0.006505440526619913 - 0.0010206761641697575*I, 0.02044946…
0.15815815815815815	{{0.02959206445977068 - 1.0058677549278857*^-18*I, -0.00639862613445094 + 0.00025366490574148313*I, 0.004943761189168033 - 0.006810019071578688*I, -0.0031524902898768395 + 0.011189594273915646*I, -0.002226041350729907 - 0.013029984263128243*I, -0.055093330220389654 + 0.024940227804532873*I, -0.002702434779213863 + 0.014351092869825765*I}, {-0.006398626134450941 - 0.000253664905741484*I, 0.0205198…
0.16016016016016016	{{0.030087158286642195 - 9.788440230355556*^-19*I, -0.00625675406627912 - 0.0005202940569559262*I, 0.004704405346223111 - 0.007084533268648056*I, -0.0027060362062517346 + 0.01163477231622995*I, -0.002291927537067828 - 0.014356000022252482*I, -0.05510925054922365 + 0.02340091354451651*I, -0.0025058170960591615 + 0.013828363366928175*I}, {-0.006256754066279122 + 0.0005202940569559249*I, 0.020657142…
0.16216216216216217	{{0.03052065924221338 - 1.0124081290746543*^-18*I, -0.006080138236580644 - 0.0012934967028878181*I, 0.0044516286690963695 - 0.007335375291192009*I, -0.0022841076720186036 + 0.01203731486310397*I, -0.0023278131583503153 - 0.015646666433566415*I, -0.054893641312930626 + 0.021862259276620968*I, -0.002298309838087431 + 0.013288642114303043*I}, {-0.006080138236580645 + 0.0012934967028878168*I, 0.02086…
0.16416416416416416	{{0.030892359483694856 - 1.1021204249838624*^-18*I, -0.005869508358332361 - 0.002058425790358902*I, 0.004188375338611717 - 0.00756163170558776*I, -0.0018897061580495024 + 0.012396073706828945*I, -0.002333797064125316 - 0.016888001450140005*I, -0.05445302710315644 + 0.020342995884485668*I, -0.0020821617346669027 + 0.012739923160874208*I}, {-0.005869508358332363 + 0.002058425790358901*I, 0.02113394…
0.16616616616616614	{{0.031202805049417134 - 1.217741945199087*^-18*I, -0.0056260099430117715 - 0.002807750857013269*I, 0.003917543926643634 - 0.0077628921080470335*I, -0.0015245744064904263 + 0.012710424560522487*I, -0.0023108317626009648 - 0.018066834225599605*I, -0.05379687817377379 + 0.01886071545344629*I, -0.0018598094864950919 + 0.012190049412164837*I}, {-0.005626009943011774 + 0.002807750857013267*I, 0.021472…
0.16816816816816815	{{0.03145320993833528 - 1.319499071323189*^-18*I, -0.005351141767951087 - 0.003534373064647706*I, 0.0036419093592245846 - 0.00793918349069337*I, -0.0011894225683422128 + 0.012980148881649762*I, -0.002260572530640903 - 0.019170887564727852*I, -0.05293715211297164 + 0.0174318072194079*I, -0.0016338297446136707 + 0.0116466210274994*I}, {-0.005351141767951089 + 0.0035343730646477073*I, 0.021876206226…
0.17017017017017017	{{0.03164523612460198 - 1.3858123154957045*^-18*I, -0.005046617817170859 - 0.004231372076748994*I, 0.0033640522277128223 - 0.008090758221050839*I, -0.0008845538588596829 + 0.013205233839414628*I, -0.0021850739302817393 - 0.020188573096529026*I, -0.05188733638866458 + 0.016071875823861444*I, -0.0014069048812871167 + 0.011117019310492741*I}, {-0.005046617817170862 + 0.004231372076748996*I, 0.022342…
0.17217217217217215	{{0.031781205766463226 - 1.3880079254379533*^-18*I, -0.0047145014112280025 - 0.00489208812991147*I, 0.0030864553149838954 - 0.008218259113908976*I, -0.0006092382111897194 + 0.013386137622841457*I, -0.0020870929084980117 - 0.021109206074390187*I, -0.050663350925997504 + 0.014795289044111285*I, -0.0011818540061893288 + 0.010608383286572218*I}, {-0.004714501411228005 + 0.0048920881299114715*I, 0.022…
0.17417417417417416	{{0.03186398271828438 - 1.3345041790351977*^-18*I, -0.0043570864420865085 - 0.005510454321717715*I, 0.002811218998586157 - 0.008322671480864064*I, -0.0003619405116504497 + 0.01352351554713471*I, -0.001969762492649507 - 0.021923753718732373*I, -0.04928257925493575 + 0.013614186361389544*I, -0.0009614323619781814 + 0.010127095199269395*I}, {-0.004357086442086511 + 0.005510454321717718*I, 0.02345467…
0.17617617617617617	{{0.03189696408672382 - 1.27286895150928*^-18*I, -0.003976890530819517 - 0.006081006683410824*I, 0.0025400497133572725 - 0.008405317718589407*I, -0.00014034111565790273 + 0.013618205834530687*I, -0.001836574406240772 - 0.02262485679757902*I, -0.047763816355017065 + 0.01253845356772865*I, -0.0007483237457596614 + 0.009678763230614559*I}, {-0.00397689053081952 + 0.0060810066834108304*I, 0.024092701…
0.1781781781781782	{{0.03188405656969871 - 1.2816208438995887*^-18*I, -0.0035766394844587803 - 0.006598893742557626*I, 0.0022742537089730894 - 0.00846782994336388*I, 0.00005860739517089419 + 0.013671218387180592*I, -0.0016913442521535717 - 0.023206832490790082*I, -0.04612715066270681 + 0.011575726965399569*I, -0.0005451311232948119 + 0.009268210889291606*I}, {-0.003576639484458782 + 0.00659889374255763*I, 0.0247799…
0.1801801801801802	{{0.03182944623388319 - 1.328089802066315*^-18*I, -0.0031591346677910946 - 0.007059828305916117*I, 0.0020147855671077027 - 0.008511852117020215*I, 0.0002380919577338723 + 0.013683704218822956*I, -0.0015379382086920018 - 0.023665357782226896*I, -0.04439299555013473 + 0.01073191768405807*I, -0.0003543570296602726 + 0.008899587166663385*I}, {-0.003159134667791096 + 0.0070598283059161195*I, 0.0255116…
0.18218218218218218	{{0.031737837058321575 - 1.3472722200839222*^-18*I, -0.0027274302349618537 - 0.007459872412528086*I, 0.0017624453937637782 - 0.00853930678754876*I, 0.0004020340320980679 + 0.013657157661374509*I, -0.0013806848279886647 - 0.023997131748349717*I, -0.04258344417987939 + 0.010011588665920303*I, -0.00017855176241448397 + 0.008576668580904001*I}, {-0.002727430234961855 + 0.00745987241252809*I, 0.026282…
0.18418418418418417	{{0.03161415844759077 - 1.317193236210048*^-18*I, -0.0022846092096043564 - 0.007795837022224415*I, 0.0015176298359305344 - 0.008552138572790942*I, 0.0005545170098955328 + 0.013593145593950008*I, -0.0012238204719693057 - 0.02420057628705917*I, -0.04072046880931098 + 0.00941705759226261*I, -0.00002004723852749694 + 0.008302319846373475*I}, {-0.0022846092096043573 + 0.007795837022224418*I, 0.0270876…
0.1861861861861862	{{0.03146348026125952 - 1.2476023524968953*^-18*I, -0.0018337236765715757 - 0.008065349379137098*I, 0.0012802872385157887 - 0.008552224550489264*I, 0.0006995946953879496 + 0.013493250415493131*I, -0.0010713494019922122 - 0.024275925499808563*I, -0.03882545614948083 + 0.008948299922220331*I, 0.00011909396726203383 + 0.00807840703669135*I}, {-0.0018337236765715757 + 0.008065349379137101*I, 0.027920…
0.1881881881881882	{{0.03129101281388843 - 1.179973434791244*^-18*I, -0.0013777947819362001 - 0.00826685301169922*I, 0.0010499176443459768 - 0.008541374258287313*I, 0.0008412913054666214 + 0.013359070044776475*I, -0.000927043778848226 - 0.024225225691603906*I, -0.03691920736512152 + 0.008602948892787843*I, 0.0002370786224468386 + 0.007905797584736696*I}, {-0.0013777947819361988 + 0.008266853011699223*I, 0.028775460…
0.19019019019019018	{{0.03110209964875897 - 1.1781342400640925*^-18*I, -0.000919809613187526 - 0.00839960266543805*I, 0.0008255818059396392 - 0.008521322488522302*I, 0.0009835890192405011 + 0.013192220949855551*I, -0.0007944374713585923 - 0.02405231475644387*I, -0.035021914126427564 + 0.0083763253341505*I, 0.0003323826002466908 + 0.007784370709563381*I}, {-0.000919809613187526 + 0.008399602665438051*I, 0.02964620668…
0.19219219219219222	{{0.030902001576104274 - 1.0644933406466735*^-18*I, -0.00046264926285651724 - 0.008463385257045784*I, 0.0006063069823843809 - 0.008493508804468945*I, 0.0011300761506376962 + 0.01299451481383841*I, -0.0006767046021713078 - 0.02376187977097587*I, -0.033152618578696474 + 0.008262775024705361*I, 0.0004036868254848628 + 0.007713534036619909*I}, {-0.00046264926285651724 + 0.008463385257045786*I, 0.0305…
0.1941941941941942	{{0.030696176361731612 - 9.594672209664021*^-19*I, -9.239017220878014*^-6 - 0.008458549971586552*I, 0.00039092052010045153 - 0.008459393789185097*I, 0.0012845027624284742 + 0.012767933996418877*I, -0.000576986921869226 - 0.023359833944381143*I, -0.03133038365008059 + 0.008255086871807888*I, 0.0004498214408474085 + 0.007692082517733062*I}, {-9.239017220878231*^-6 + 0.008458549971586554*I, 0.031410…
0.1961961961961962	{{0.030489967582752377 - 1.0424525490741507*^-18*I, 0.00043764686395659385 - 0.008386168989043463*I, 0.00017803923224136878 - 0.008420224378577043*I, 0.0014502491952836992 + 0.012514479784007554*I, -0.0004979453001960498 - 0.02285340294712464*I, -0.029572760561624577 + 0.008344439856766129*I, 0.0004699373490260582 + 0.007718032878932253*I}, {0.00043764686395659407 + 0.008386168989043465*I, 0.0322…
0.1981981981981982	{{0.030288431710352726 - 1.3403248969150098*^-18*I, 0.0008754708844583715 - 0.008247984048568266*I, -0.000033786825844231926 - 0.008376870240536821*I, 0.001630023880949688 + 0.012236196451841888*I, -0.00044157847236173505 - 0.022250805551110885*I, -0.027895124446460466 + 0.008520878131103573*I, 0.0004635320958189175 + 0.007788763595132246*I}, {0.0008754708844583721 + 0.008247984048568267*I, 0.033…
0.2002002002002002	{{0.030096338109793584 - 1.7274387403282704*^-18*I, 0.0013019323116121896 - 0.008046406448481357*I, -0.00024607435661259535 - 0.00832982377494221*I, 0.0018258633422482073 + 0.011935171263986166*I, -0.00040922303904248914 - 0.021561253629683984*I, -0.026310674349807717 + 0.008773311016559135*I, 0.00043044987013046883 + 0.007901014890133158*I}, {0.001301932311612191 + 0.008046406448481359*I, 0.0340…
0.2022022022022022	{{0.029918168202937957 - 1.929827851453462*^-18*I, 0.001714967054063861 - 0.0077845138298645224*I, -0.0004604032237587861 - 0.0082792014826888*I, 0.0020391334191968372 + 0.011613535275633918*I, -0.000401554395814075 - 0.02079494343390751*I, -0.024830434907034682 + 0.009089524980724465*I, 0.00037088072601469755 + 0.008050893765531808*I}, {0.0017149670540638612 + 0.007784513829864526*I, 0.034851389…
0.2042042042042042	{{0.029758114839171863 - 1.9873286360624564*^-18*I, 0.0021126911315789486 - 0.007465733364685993*I, -0.0006781021691087958 - 0.0082249437803859*I, 0.002270783728402474 + 0.011273554462105593*I, -0.0004187742180997484 - 0.019962280795962427*I, -0.023463765398423167 + 0.009457231523015157*I, 0.000285258280648492 + 0.008234345858764924*I}, {0.002112691131578949 + 0.007465733364685996*I, 0.0356595532…
0.2062062062062062	{{0.029620255229314874 - 2.0440142209513998*^-18*I, 0.002493333964193893 - 0.007093981577474943*I, -0.0009005051302568086 - 0.00816688546243143*I, 0.0025215283016105285 + 0.01091758564100715*I, -0.000460739971605964 - 0.019074415163872184*I, -0.02221887445745828 + 0.009863307122381596*I, 0.00017425099744781215 + 0.008446883985970148*I}, {0.0024933339641938935 + 0.007093981577474946*I, 0.036436060…
0.2082082082082082	{{0.029508267713897997 - 2.077524887611332*^-18*I, 0.002855388374111683 - 0.006673624198219526*I, -0.0011288232037326457 - 0.008104588809632595*I, 0.002791431907791026 + 0.010548001983150191*I, -0.0005266717269538168 - 0.01814287011989569*I, -0.021101717029597886 + 0.0102943517912606*I, 0.00003883845482753856 + 0.008683708602973182*I}, {0.0028553883741116825 + 0.00667362419821953*I, 0.03717604802…
0.2102102102102102	{{0.029425325619762247 - 2.08507685901295*^-18*I, 0.0031976357622217587 - 0.006209292942282773*I, -0.0013639170230393192 - 0.008037378956941505*I, 0.0030798863709767025 + 0.010167224966136607*I, -0.0006151383411473585 - 0.017178988552948204*I, -0.02011584704790896 + 0.010737461829354962*I, -0.00011971459220457708 + 0.008940008658969692*I}, {0.003197635762221758 + 0.006209292942282776*I, 0.0378752…
0.2122122122122122	{{0.029374097260058615 - 2.083462299606608*^-18*I, 0.003519146108100051 - 0.005705885510402549*I, -0.0016062967586530554 - 0.007964343893455168*I, 0.0033856105702630337 + 0.009777724374358535*I, -0.0007240574575736036 - 0.01619393265860124*I, -0.019262417433067475 + 0.011180229823633479*I, -0.0002998582120479251 + 0.00921096159652533*I}, {0.003519146108100049 + 0.005705885510402554*I, 0.038529845…
0.2142142142142142	{{0.029356748491953747 - 2.1076701495472823*^-18*I, 0.003819275904683182 - 0.005168560192776105*I, -0.001856122248424066 - 0.007884341626386817*I, 0.0037066596834095106 + 0.009382016991952555*I, -0.0008507029709333728 - 0.015198675096839427*I, -0.01854020126225749 + 0.011610755776371728*I, -0.0004997600055820542 + 0.009491738989052768*I}, {0.003819275904683182 + 0.0051685601927761084*I, 0.0391367…
0.2162162162162162	{{0.029375119703585986 - 2.1425272845525022*^-18*I, 0.004097548783998308 - 0.0046025327863194855*I, -0.0021132787314966095 - 0.007796345377666438*I, 0.0040409085955019405 + 0.008982606411601337*I, -0.000992089905269129 - 0.014203761244511177*I, -0.01794673974540335 + 0.01201791864860536*I, -0.0007174338975873234 + 0.00977768392889148*I}, {0.004097548783998308 + 0.004602532786319489*I, 0.039693215…
0.2182182182182182	{{0.029430724454600293 - 2.1731532667967163*^-18*I, 0.004353685496762707 - 0.004013269019393823*I, -0.002377485055489965 - 0.007699260161852242*I, 0.004385864827032878 + 0.008582003473521237*I, -0.001144835218352909 - 0.013219742971277235*I, -0.017477991584055663 + 0.01239079040759562*I, -0.0009506796136640699 + 0.010064059229399656*I}, {0.004353685496762708 + 0.004013269019393827*I, 0.0401968451…
0.2202202202202202	{{0.02952459338791677 - 2.2044831213884188*^-18*I, 0.004587653752777706 - 0.0034062355980016314*I, -0.0026481066207426256 - 0.0075919799092115485*I, 0.004738623360226548 + 0.008182683895465361*I, -0.0013051651423207113 - 0.012256465615777288*I, -0.017128135512174545 + 0.012719614414450336*I, -0.001197125232715464 + 0.01034640886030281*I}, {0.004587653752777707 + 0.0034062355980016366*I, 0.0406458…
0.22222222222222218	{{0.029657297439233486 - 2.2353076908061707*^-18*I, 0.004799635722713626 - 0.0027867489303959317*I, -0.0029241213884013246 - 0.007473541170882144*I, 0.005096043182189808 + 0.007787056230148913*I, -0.0014690636632648066 - 0.0113227648181359*I, -0.016889954663724612 + 0.012996202249850194*I, -0.0014542879129327382 + 0.010620735158935482*I}, {0.004799635722713627 + 0.002786748930395939*I, 0.04103909…
0.22422422422422422	{{0.029828947837026488 - 2.2582736348985998*^-18*I, 0.004990028038109779 - 0.0021599751270802675*I, -0.003204119880421027 - 0.0073431231188722775*I, 0.005454747284912141 + 0.007397461865249191*I, -0.0016322725212337373 - 0.010426466519962535*I, -0.016754836572675017 + 0.013213933714048724*I, -0.0017195738917951853 + 0.010883498830241235*I}, {0.00499002803810978 + 0.0021599751270802775*I, 0.041375…
0.2262262262262262	{{0.030039236522240206 - 2.254441771187123*^-18*I, 0.0051594221243628675 - 0.0015309205074183685*I, -0.003486368124746662 - 0.007200075367866117*I, 0.005811188931505049 + 0.007016157499886368*I, -0.001790361297683778 - 0.009574426674778919*I, -0.016712979194093765 + 0.013367682900079964*I, -0.001990302148793267 + 0.011131601501974996*I}, {0.005159422124362868 + 0.0015309205074183739*I, 0.04165638…
0.22822822822822822	{{0.030287618566040307 - 2.222628677487625*^-18*I, 0.005308527588511005 - 0.0009044899106187808*I, -0.0037691080200073644 - 0.007043960886785249*I, 0.006161863453277395 + 0.006645264346739216*I, -0.0019389582412308315 - 0.008772923670104823*I, -0.016754124074046497 + 0.013453205741050744*I, -0.0022637724117390216 + 0.011362189113196109*I}, {0.005308527588511007 + 0.0009044899106187857*I, 0.041880…
0.23023023023023023	{{0.030573153867665525 - 2.2126842981067704*^-18*I, 0.005438241959214502 - 0.0002854518969711173*I, -0.004050314848497096 - 0.006874462891862506*I, 0.006503095036483086 + 0.006286820619711412*I, -0.0020735431365638797 - 0.008027367182984002*I, -0.016866897395543066 + 0.013467584679795462*I, -0.0025372090594229318 + 0.011572791865351675*I}, {0.005438241959214504 + 0.0002854518969711219*I, 0.042049…
0.23223223223223224	{{0.030894620518654818 - 2.2376925686424057*^-18*I, 0.005549571438689199 + 0.0003217972529212824*I, -0.004327852223657706 - 0.006691600634954342*I, 0.0068313909686978395 + 0.005942676927487675*I, -0.0021898258857739063 - 0.007341980735538446*I, -0.017039800987808253 + 0.013409564876345806*I, -0.0028079147311106905 + 0.011761509787761009*I}, {0.005549571438689201 - 0.00032179725292127894*I, 0.0421…
0.23423423423423426	{{0.03125053279396559 - 2.2675973999694087*^-18*I, 0.005643620994461208 + 0.000913247675326404*I, -0.0045994989243916765 - 0.006495748750766835*I, 0.007143479268375079 + 0.005614485807286488*I, -0.0022837862536549524 - 0.006719798904838439*I, -0.01726132350525924 + 0.013279547478938798*I, -0.0030732848965820186 + 0.011927016199584127*I}, {0.00564362099446121 - 0.0009132476753264023*I, 0.042226942…
0.23623623623623627	{{0.0316391493753627 - 2.2396204904455644*^-18*I, 0.005721591072072973 + 0.0014852728866147549*I, -0.004862963708322276 - 0.00628763172484395*I, 0.007436315347448151 + 0.00530370070693232*I, -0.0023516843628568983 - 0.006162688578213922*I, -0.017519973235535845 + 0.013079553568100493*I, -0.0033308120379091557 + 0.012068546463570995*I}, {0.005721591072072975 - 0.0014852728866147499*I, 0.0422388074…
0.23823823823823825	{{0.03205857400689894 - 2.1949542015186463*^-18*I, 0.005784746648959452 + 0.0020345148206626206*I, -0.005116078167964027 - 0.00606818096379462*I, 0.007707093140685837 + 0.005011588399503478*I, -0.002390123365440096 - 0.005671777051982798*I, -0.017804528675679297 + 0.01281255694439213*I, -0.0035781087384905833 + 0.012185667127807899*I}, {0.005784746648959454 - 0.0020345148206626154*I, 0.0422023929…
0.24024024024024024	{{0.032506660489302584 - 2.095192730353259*^-18*I, 0.005834459195517888 + 0.0025578778826618924*I, -0.005356618893032718 - 0.005838536234530142*I, 0.00795312331622897 + 0.004739262512859593*I, -0.002395886091569678 - 0.005247306095519776*I, -0.018103570963837936 + 0.012482752924909692*I, -0.0038128458268299518 + 0.012278350790619823*I}, {0.00583445919551789 - 0.0025578778826618877*I, 0.0421202823…
0.24224224224224222	{{0.032981167202397216 - 1.9150000683398054*^-18*I, 0.005872118788502353 + 0.003052681713992471*I, -0.005582539977445998 - 0.005600118350547979*I, 0.008172139585503124 + 0.004487607266147328*I, -0.002366301198245202 - 0.004888591121435423*I, -0.018406497413548 + 0.012095457152899688*I, -0.004032908207197746 + 0.01234700937225136*I}, {0.005872118788502355 - 0.0030526817139924656*I, 0.0419952444804…
0.2442442442442442	{{0.033479804692315304 - 1.6934193916139576*^-18*I, 0.005899111945649685 + 0.0035166692584630596*I, -0.005792053819334642 - 0.005354619955849538*I, 0.008362359797684713 + 0.004257264137470592*I, -0.002299324939522428 - 0.004594089804918109*I, -0.01870376035761665 + 0.011656968894076235*I, -0.004236428430669008 + 0.012392459236946448*I}, {0.0058991119456496864 - 0.003516669258463053*I, 0.041830174…
0.24624624624624625	{{0.03400023567149828 - 1.533873061056655*^-18*I, 0.005916821625679484 + 0.003948006762311178*I, -0.005983631121042556 - 0.005104005524940163*I, 0.008522485939700992 + 0.004048631863890534*I, -0.0021935411665133108 - 0.004361402083734009*I, -0.018986867148122 + 0.011174571036621034*I, -0.004421786695123338 + 0.01241592119294838*I}, {0.005916821625679486 - 0.003948006762311171*I, 0.041628092008594…
0.24824824824824823	{{0.03454009404473527 - 1.4611616878418503*^-18*I, 0.005926627810144886 + 0.004345184583524329*I, -0.0061560097694707125 - 0.0048503601562941406*I, 0.008651616992903573 + 0.003861914912435541*I, -0.0020480828762577327 - 0.004187546101617598*I, -0.01924824635149363 + 0.010656110182144659*I, -0.004587587556537634 + 0.01241887012724234*I}, {0.005926627810144888 - 0.0043451845835243245*I, 0.041392102…
0.2502502502502503	{{0.0350969327734022 - 1.3840232875119177*^-18*I, 0.005929936377039334 + 0.004706959814330578*I, -0.0063080969229047735 - 0.004595845128770635*I, 0.00874913273225212 + 0.003697159142845746*I, -0.001862489587325783 - 0.004068996214507973*I, -0.0194808763678665 + 0.010109987446807842*I, -0.0047326034484191475 + 0.01240301151121237*I}, {0.005929936377039336 - 0.004706959814330574*I, 0.04112544925091…
0.25225225225225223	{{0.035668327474199034 - 1.2969140153036677*^-18*I, 0.005928119361259278 + 0.005032454091916926*I, -0.006439105911678643 - 0.00434274563285211*I, 0.008814887375344105 + 0.003554205537813457*I, -0.0016369298222797851 - 0.004001673020620595*I, -0.019678929675212484 + 0.009545066188336306*I, -0.004855871973605229 + 0.01237029605675275*I}, {0.005928119361259279 - 0.005032454091916921*I, 0.04083140557…
0.25425425425425424	{{0.0362519523227939 - 1.203548724363898*^-18*I, 0.005922484530708439 + 0.005321097170609432*I, -0.0065486487425107445 - 0.004093334159404386*I, 0.008849220953575506 + 0.0034327155784649*I, -0.0013722416668685241 - 0.003981234874951438*I, -0.01983797978998737 + 0.008970173692167986*I, -0.004956723854107298 + 0.012322765064761187*I}, {0.005922484530708441 - 0.005321097170609428*I, 0.04051316375014…
0.25625625625625625	{{0.036845580063540065 - 1.1168749351787614*^-18*I, 0.0059142753834387045 + 0.005572626904191844*I, -0.0066367361089564045 - 0.003849870467928835*I, 0.008852959302665818 + 0.0033321712526753304*I, -0.0010699327646190005 - 0.0040030779513609395*I, -0.019955001271185786 + 0.008394101071751212*I, -0.005034782931025434 + 0.012262550391690375*I}, {0.005914275383438707 - 0.005572626904191839*I, 0.04017…
0.25825825825825827	{{0.0374470696871612 - 1.0347423230368379*^-18*I, 0.005904679188488777 + 0.00578703579050027*I, -0.006703710102385309 - 0.0036145298895644135*I, 0.008827329464832471 + 0.0032519130462088748*I, -0.0007320720585827249 - 0.004062457429642725*I, -0.020028150243245384 + 0.007825431056084657*I, -0.00508993076652997 + 0.012191810322754877*I}, {0.005904679188488779 - 0.005787035790500266*I, 0.03981646642…
0.2602602602602603	{{0.03805429181963004 - 9.302103727598592*^-19*I, 0.005894862508860445 + 0.0059645418725642555*I, -0.006750102364745618 - 0.00338942000117237*I, 0.008773843362657489 + 0.003191165118524949*I, -0.0003611270885786589 - 0.004154419037530331*I, -0.02005632873229446 + 0.007272706388327888*I, -0.0051222401608295035 + 0.01211276496635425*I}, {0.0058948625088604475 - 0.005964541872564251*I, 0.03944411454…
0.26226226226226224	{{0.03866521180304891 - 8.100423991380141*^-19*I, 0.0058859295245257395 + 0.006105618179455367*I, -0.006776754098115933 - 0.00317657196801111*I, 0.008694401000535739 + 0.0031490140879628418*I, 0.000039904561239875866 - 0.004273895351555953*I, -0.020039596409650053 + 0.0067442189104139775*I, -0.005132034142974987 + 0.012027650635682214*I}, {0.005885929524525742 - 0.006105618179455364*I, 0.03905976…
0.2642642642642643	{{0.039277941756142805 - 6.869395105973802*^-19*I, 0.005878901679253577 + 0.00621089046812267*I, -0.00678478820251532 - 0.0029777480352519985*I, 0.008591196554672574 + 0.003124478905030804*I, 0.00046760750854538905 - 0.004416092912838765*I, -0.019979073095758623 + 0.006247382945421383*I, -0.005119864566763618 + 0.011938517970270016*I}, {0.0058789016792535785 - 0.006210890468122667*I, 0.0386662229…
0.26626626626626626	{{0.03989074076869304 - 5.790042126296381*^-19*I, 0.005874717647475864 + 0.006281135851090096*I, -0.006775608257331695 - 0.0027944393021962118*I, 0.00846671667757087 + 0.0031165118050440555*I, 0.0009181506762927889 - 0.0045764963774677335*I, -0.019876935353400762 + 0.005788728878413766*I, -0.005086511525413184 + 0.01184722975635408*I}, {0.005874717647475866 - 0.0062811358510900936*I, 0.0382661529…
0.2682682682682683	{{0.04050200475829509 - 4.987706688228847*^-19*I, 0.005874237760328407 + 0.006317277664308008*I, -0.006750870673647429 - 0.0026278706929562753*I, 0.00832371734543383 + 0.0031240034028345845*I, 0.0013873222639134714 - 0.004750864295977071*I, -0.019736337756171778 + 0.005373921018043047*I, -0.005032970273914979 + 0.011755464193428726*I}, {0.005874237760328409 - 0.006317277664308006*I, 0.03786205292…
0.2702702702702703	{{0.04111017485889223 - 4.39234040092068*^-19*I, 0.00587828373837688 + 0.006320370262476431*I, -0.006712279541871456 - 0.002479084808098487*I, 0.008165068970428303 + 0.003145804649505137*I, 0.0018707691989689344 - 0.004935100923837948*I, -0.019560831436858432 + 0.005008050130209865*I, -0.004960356275665525 + 0.011664789481260849*I}, {0.005878283738376882 - 0.006320370262476429*I, 0.03745638657254…
0.2722722722722723	{{0.0417138064906051 - 4.714330965604135*^-19*I, 0.0058876081320410395 + 0.006291609296063971*I, -0.006661726061972684 - 0.0023488966350515813*I, 0.007993851802792022 + 0.0031807118804335335*I, 0.002363850817614359 - 0.005125353490953182*I, -0.019354749540764292 + 0.004695426893932728*I, -0.00486996491151341 + 0.01157661123230831*I}, {0.005887608132041041 - 0.006291609296063969*I, 0.0370514917557…
0.27427427427427425	{{0.04231157267432659 - 5.878328070238963*^-19*I, 0.005902893002381868 + 0.006232244185117097*I, -0.006601152402013426 - 0.002237798313970793*I, 0.007813190350401823 + 0.0032275346826139157*I, 0.0028618751967673887 - 0.0053182689336289035*I, -0.019122817302225006 + 0.004439217874470729*I, -0.004763199248494694 + 0.011492047250896708*I}, {0.00590289300238187 - 0.006232244185117093*I, 0.03664956128…
0.27627627627627627	{{0.04290225548937511 - 6.803091494632214*^-19*I, 0.005924753668356603 + 0.006143567578001585*I, -0.0065325183596084795 - 0.0021459564518874047*I, 0.007626222152666717 + 0.003285105020737507*I, 0.003360145321882124 - 0.005511008192980844*I, -0.018870057615169043 + 0.004241435254950181*I, -0.004641553888260794 + 0.011411921532923879*I}, {0.005924753668356605 - 0.006143567578001582*I, 0.03625265214…
0.2782782782782782	{{0.0434847317409414 - 6.413805702325287*^-19*I, 0.005953744606719144 + 0.006026913657205926*I, -0.006457761635108098 - 0.0020732431793511947*I, 0.007436058750534919 + 0.00335228046440801*I, 0.003854019698250294 - 0.0057012186515411805*I, -0.018601664262942044 + 0.0041030079801247345*I, -0.004506591508535251 + 0.011336783191735896*I}, {0.005953744606719146 - 0.0060269136572059226*I, 0.03586270108…
0.2802802802802803	{{0.044057946532800964 - 6.065416617921743*^-19*I, 0.00599037047368458 + 0.005883706021400418*I, -0.006378810200182019 - 0.0020193478833879265*I, 0.007245811859660279 + 0.0034279102481922573*I, 0.004338882219651319 - 0.005886834763514788*I, -0.018323005529630846 + 0.004024123337667236*I, -0.0043599431801536895 + 0.011267013861586905*I}, {0.005990370473684582 - 0.005883706021400414*I, 0.0354815614…
0.28228228228228225	{{0.044620939336519935 - 5.963158876432059*^-19*I, 0.00603507570600981 + 0.005715434799895947*I, -0.006297610312288391 - 0.0019837188936771845*I, 0.007058594256095723 + 0.0035108500597363338*I, 0.004810131194764486 - 0.006066178888199206*I, -0.018039689182717478 + 0.004004056266887326*I, -0.004203316794547021 + 0.011202774780730222*I}, {0.006035075706009811 - 0.005715434799895945*I, 0.03511096598…
0.2842842842842843	{{0.045172808916783075 - 6.087284591336373*^-19*I, 0.006088259024039215 + 0.005523589610723013*I, -0.006215923326954733 - 0.0019655877404142243*I, 0.006877291254056053 + 0.003600019335010303*I, 0.00526351873642876 - 0.006238062171580843*I, -0.01775693290585091 + 0.004041123202074734*I, -0.004038378748694385 + 0.011143974664314165*I}, {0.006088259024039216 - 0.00552358961072301*I, 0.03475255263943…
0.2862862862862863	{{0.045712711582736605 - 6.287306388955823*^-19*I, 0.006150274151348114 + 0.005309657928706461*I, -0.006135318452291507 - 0.001963971665522623*I, 0.006704553011986657 + 0.0036944027699764544*I, 0.005695162376077178 - 0.006401785099291669*I, -0.01747954177803226 + 0.004132685493631161*I, -0.003866749751926443 + 0.011090270161020347*I}, {0.0061502741513481144 - 0.005309657928706459*I, 0.03440786598…
0.2882882882882883	{{0.04623986048887314 - 6.302226215332673*^-19*I, 0.006221430134312044 + 0.005075125870043936*I, -0.006057172308693608 - 0.0019776776686522965*I, 0.006542793167537098 + 0.0037930498153327303*I, 0.006101547114431336 - 0.006557131878912209*I, -0.01721190359916111 + 0.004275160910034524*I, -0.003690003705680177 + 0.011041069255995968*I}, {0.006221430134312046 - 0.005075125870043935*I, 0.034078357913…
0.29029029029029024	{{0.0467535036006401 - 6.42044298057143*^-19*I, 0.006302001760676514 + 0.004821532480290261*I, -0.005982705259762628 - 0.002005474287976354*I, 0.006394192935488285 + 0.003895035959532887*I, 0.006479520567786302 - 0.006704093360329691*I, -0.016957957755699547 + 0.0044645437441584055*I, -0.003509651729393275 + 0.010995690572223424*I}, {0.0063020017606765155 - 0.00482153248029026*I, 0.03376540961233…
0.29229229229229226	{{0.047252960310211 - 6.307541789169761*^-19*I, 0.0063922140303649035 + 0.004550472960228165*I, -0.005913084983382218 - 0.0020459706545889003*I, 0.0062608321089724995 + 0.003999455290856448*I, 0.006826095739559364 - 0.006842971984241603*I, -0.016721588218898752 + 0.004696130451097652*I, -0.003327220188490008 + 0.010953289005879888*I}, {0.006392214030364905 - 0.004550472960228164*I, 0.033470298557…
0.29429429429429427	{{0.047737592041220224 - 5.591250875875272*^-19*I, 0.006492255572048414 + 0.0042635485092105884*I, -0.005849273994813665 - 0.0020976962253811096*I, 0.006144483688457579 + 0.004105463739185625*I, 0.007138752592294524 - 0.006974372416841574*I, -0.016506064096834017 + 0.0049646872271951305*I, -0.0031441358622199852 + 0.010912888210480379*I}, {0.006492255572048415 - 0.004263548509210588*I, 0.03319421…
0.29629629629629634	{{0.04820678308235724 - 4.383299460166674*^-19*I, 0.006602287317223268 + 0.003962372061776012*I, -0.005791991530186604 - 0.002159191586845014*I, 0.0060465497329310995 + 0.00421227742460618*I, 0.0074155333860670344 - 0.00709909531957664*I, -0.016313845783243342 + 0.005264694301268557*I, -0.0029616835465202853 + 0.010873449789154655*I}, {0.0066022873172232694 - 0.003962372061776011*I, 0.03293826872…
0.2982982982982983	{{0.04865994058736663 - 3.279417746253803*^-19*I, 0.0067224425002107135 + 0.00364856828764845*I, -0.005741713546499021 - 0.0022290084550735034*I, 0.005968061359900365 + 0.004319172657407427*I, 0.007655042678483422 - 0.007218137349147252*I, -0.01614658495752741 + 0.005590345934610516*I, -0.002781006054015448 + 0.01083387329464722*I}, {0.006722442500210715 - 0.0036485682876484502*I, 0.0327035062975…
0.3003003003003003	{{0.04909649560837507 - 3.237507096947713*^-19*I, 0.006852826462213057 + 0.0033237759998633143*I, -0.005698681412820546 - 0.0023057171969176906*I, 0.0059096835577871305 + 0.004425483912814875*I, 0.007856439638876203 - 0.007332673622094937*I, -0.016005138460773477 + 0.005935584123803749*I, -0.002603105244512653 + 0.010793006377691308*I}, {0.006852826462213058 - 0.003323775999863313*I, 0.0324908920…
0.3023023023023023	{{0.04951593346628802 - 3.2934482897126633*^-19*I, 0.006993507404489943 + 0.0029896955299122258*I, -0.005663090559407524 - 0.002387981107267202*I, 0.005871858688097159 + 0.004530563075060376*I, 0.008019216657442435 - 0.0074438079290927665*I, -0.01588997977114947 + 0.006294534924849726*I, -0.0024288970844518055 + 0.010749781384848495*I}, {0.006993507404489943 - 0.0029896955299122245*I, 0.032301278…
0.3043043043043043	{{0.049917794786969276 - 2.947826660361349*^-19*I, 0.007144512117715083 + 0.002648047524857533*I, -0.005634998190506915 - 0.002474375904323382*I, 0.005854800649532706 + 0.004633809456994405*I, 0.008143219723455353 - 0.007552895622883699*I, -0.015801175968065358 + 0.006660857788779257*I, -0.0022592325837532574 + 0.010703021529926648*I}, {0.007144512117715084 - 0.002648047524857532*I, 0.03213541952…
0.3063063063063063	{{0.05030166031659662 - 2.3514014954812736*^-19*I, 0.007305836363097746 + 0.002300568512452192*I, -0.005614311872390258 - 0.0025635751393438175*I, 0.005858404169054298 + 0.004734671247990166*I, 0.00822877885589471 - 0.007661266035029597*I, -0.015738126929127697 + 0.007028398235593173*I, -0.002094818620101191 + 0.010651621450448297*I}, {0.007305836363097746 - 0.002300568512452191*I, 0.031993966680…
0.3083083083083083	{{0.0506671532840413 - 1.7148584546282025*^-19*I, 0.007477445519122602 + 0.0019490221928371097*I, -0.005600828166859504 - 0.0026544118699740643*I, 0.005882253905702319 + 0.0048326359625484715*I, 0.00827669130449654 - 0.007770101920266911*I, -0.015699591963779604 + 0.007391435309214612*I, -0.0019362116550643482 + 0.01059461970044372*I}, {0.007477445519122603 - 0.00194902219283711*I, 0.031877463170…
0.31031031031031037	{{0.051013939400868 - 1.3088095703262297*^-19*I, 0.007659274581549715 + 0.0015951994385411778*I, -0.005594232631247022 - 0.0027458786602476354*I, 0.00592562445059701 + 0.004927230440297739*I, 0.008288221549753136 - 0.00788043945650667*I, -0.015683689813300757 + 0.007744681577488989*I, -0.0017838177340960444 + 0.01053119875045094*I}, {0.007659274581549715 - 0.0015951994385411798*I, 0.0317863428430…
0.3123123123123123	{{0.05134172686133489 - 1.4637932480677067*^-19*I, 0.007851228163414544 + 0.0012409182944812494*I, -0.005594099818415593 - 0.002837127580586008*I, 0.005987480326938463 + 0.005018020845993988*I, 0.00826510130291307 - 0.007993168244834495*I, -0.015687898650807396 + 0.008083283132184012*I, -0.001637892486534161 + 0.010460684987515725*I}, {0.007851228163414544 - 0.0012409182944812538*I, 0.03172093039…
0.31431431431431434	{{0.051650305692006536 - 1.516131742288506*^-19*I, 0.008053165763845094 + 0.0008880118274464911*I, -0.005600009624466476 - 0.00292739295720903*I, 0.006066633083210195 + 0.005104605502805139*I, 0.008209305070977165 - 0.008109020055214041*I, -0.015709481586193376 + 0.008402816433382412*I, -0.0014986072566280817 + 0.010382544461011854*I}, {0.008053165763845092 - 0.0008880118274464903*I, 0.0316814069…
0.3163163163163163	{{0.05193955138619887 - 1.284179386274011*^-19*I, 0.008264898380544453 + 0.0005383192099017309*I, -0.0056115284871693346 - 0.003015908243892232*I, 0.006161768869156888 + 0.005186619179384172*I, 0.00812301517089459 - 0.00822870491017805*I, -0.015745556125984973 + 0.008698991564589935*I, -0.0013660746302988913 + 0.010296296861684272*I}, {0.008264898380544452 - 0.0005383192099017299*I, 0.03166781565…
0.3183183183183183	{{0.05220939440165861 - 1.6948615911040527*^-19*I, 0.00848620300809832 + 0.000193681174513582*I, -0.005628134461121758 - 0.0031020488211658415*I, 0.0062713282363418095 + 0.00526373536777752*I, 0.00800879597817428 - 0.008352771098622853*I, -0.015792744120582007 + 0.008968007605196048*I, -0.0012402727974912724 + 0.010201611228982069*I}, {0.00848620300809832 - 0.0001936811745135807*I, 0.031680084682…
0.3203203203203203	{{0.05245986049281208 - 2.9972172701548207*^-19*I, 0.00871680950205727 - 0.00014407448686148678*I, -0.005649354072435854 - 0.0031853143218306215*I, 0.006393662465643177 + 0.005335655721531317*I, 0.007869369743541335 - 0.00848148299701393*I, -0.015847588204406994 + 0.009206800286593403*I, -0.0011210964328119098 + 0.010098370514320299*I}, {0.00871680950205727 + 0.00014407448686148809*I, 0.031717987…
0.32232232232232233	{{0.052691070779850205 - 4.759903388064772*^-19*I, 0.008956400554493538 - 0.0004731329444174037*I, -0.005674762537543297 - 0.0032653285418003486*I, 0.0065270338383612795 + 0.005402110040524251*I, 0.007707616204441854 - 0.00861482096596618*I, -0.01590655252714981 + 0.009413042174044841*I, -0.001008356799096466 + 0.009986671625759544*I}, {0.008956400554493538 + 0.00047313294441740606*I, 0.031781140…
0.32432432432432434	{{0.05290324174872854 - 5.871194960734838*^-19*I, 0.00920461169400106 - 0.0007916923303985584*I, -0.00570398376319533 - 0.003341839440101832*I, 0.006669615636218498 + 0.005462856270967571*I, 0.007526572585042908 - 0.008752481350243937*I, -0.01596602275376771 + 0.009585142666683434*I, -0.0009017817474095606 + 0.009866825428005892*I}, {0.009204611694001058 + 0.000791692330398561*I, 0.03186900788904…
0.32632632632632635	{{0.05309669560112107 - 6.1626852141676*^-19*I, 0.009461027228482539 - 0.0010979969680259116*I, -0.005736686708839509 - 0.0034146420237516763*I, 0.006819570777890851 + 0.00551768128352419*I, 0.007329330010800831 - 0.008893978883155674*I, -0.01602248091460471 + 0.009722049474517531*I, -0.0008010500591776526 + 0.009739287577918245*I}, {0.009461027228482539 + 0.0010979969680259129*I, 0.0319809017509…
0.3283283283283283	{{0.053271847772801396 - 6.543184729953928*^-19*I, 0.009725183539745216 - 0.0013903438332994482*I, -0.005772524409153236 - 0.00348353363782105*I, 0.006975025740020505 + 0.005566404389239409*I, 0.007119073270024307 - 0.0090387789860413*I, -0.016072424594661145 + 0.009822972638273482*I, -0.0007057934402387191 + 0.009604577754843994*I}, {0.009725183539745216 + 0.0013903438332994497*I, 0.032116006476…
0.3303303303303303	{{0.053429206135971734 - 6.36242789863056*^-19*I, 0.009996572941692183 - 0.0016670685678100376*I, -0.005811186212628906 - 0.003548419744638198*I, 0.0071340563126357625 + 0.005608868107874479*I, 0.006899087842358365 - 0.009186109853264212*I, -0.016112343811430688 + 0.009887782390695056*I, -0.0006155754347606406 + 0.009463395605046597*I}, {0.009996572941692181 + 0.001667068567810039*I, 0.0322733661…
0.3323323323323323	{{0.05356939822979546 - 5.50674026642596*^-19*I, 0.010274635369807373 - 0.0019266036472118488*I, -0.005852444783828359 - 0.003609226071032482*I, 0.007294855014376165 + 0.005644933932701732*I, 0.006672531481520881 - 0.009335020533236755*I, -0.016139108885809345 + 0.00991692122494549*I, -0.0005299511336224808 + 0.009316572293625244*I}, {0.010274635369807373 + 0.0019266036472118503*I, 0.032451879398…
0.33433433433433435	{{0.05369317144961267 - 4.41980550687239*^-19*I, 0.010558758315959881 - 0.002167478849473715*I, -0.005896156280230938 - 0.003665897698405661*I, 0.007455732335969011 + 0.005674482320654242*I, 0.006442432547279721 - 0.00948438187924797*I, -0.016149973279203207 + 0.00991140214795655*I, -0.00044846766201558545 + 0.009165069824833571*I}, {0.010558758315959878 + 0.002167478849473716*I, 0.03265029952148…
0.3363363363363363	{{0.05380139304694012 - 4.1026654208060365*^-19*I, 0.01084827682840393 - 0.002388321254879106*I, -0.005942260352233482 - 0.003718399062731882*I, 0.007615116740229348 + 0.005697412692325815*I, 0.006211690005452769 - 0.00963288654946359*I, -0.016142573593528477 + 0.009872808680428532*I, -0.0003706641794435913 + 0.009009981042079675*I}, {0.010848276828403924 + 0.0023883212548791084*I, 0.032867234373…
0.3383383383383383	{{0.053895033626407816 - 5.45330280763462*^-19*I, 0.011142481936326654 - 0.0025878818425374246*I, -0.005990728707871522 - 0.0037666864880031396*I, 0.007771563507201764 + 0.005713638969619069*I, 0.005983053455445278 - 0.009779168599762961*I, -0.01611491882151724 + 0.00980306415667431*I, -0.00029608467722428653 + 0.00885245100034837*I}, {0.011142481936326653 + 0.0025878818425374246*I, 0.03310117953…
0.34034034034034033	{{0.05397514380156499 - 7.106008432824798*^-19*I, 0.011440628938951073 - 0.0027650123263068304*I, -0.006041511828908741 - 0.003810734915247018*I, 0.007923658792345651 + 0.005723091527976503*I, 0.005759249706549343 - 0.009921844516283447*I, -0.016065157800611407 + 0.00970433054619628*I, -0.00022425145924690327 + 0.008693657067633098*I}, {0.011440628938951071 + 0.00276501232630683*I, 0.033350536426…
0.34234234234234234	{{0.05404287487671694 - 7.780195279980654*^-19*I, 0.011741931920287513 - 0.0029186713511778197*I, -0.006094624921351671 - 0.0038505481224163146*I, 0.008070094863214056 + 0.005725716040642343*I, 0.005542872456573497 - 0.01005939819622945*I, -0.01599178269986175 + 0.00957924691558847*I, -0.0001546835587049163 + 0.008534875350285877*I}, {0.011741931920287512 + 0.0029186713511778193*I, 0.033613587259…
0.3443443443443443	{{0.054099466660914926 - 7.0825264099035445*^-19*I, 0.012045574030969057 - 0.0030479926597642448*I, -0.006150109051901515 - 0.003886094005360869*I, 0.008209769994820258 + 0.0057214629960463965*I, 0.005336229054998873 - 0.010190350743804219*I, -0.01589381549329666 + 0.00943062043864573*I, -0.0000869441457177207 + 0.008377361436240497*I}, {0.012045574030969054 + 0.0030479926597642448*I, 0.033888541…
0.34634634634634637	{{0.054146247314194124 - 5.505861895243168*^-19*I, 0.012350707582566147 - 0.0031522855468353226*I, -0.006208030646347388 - 0.003917304122561197*I, 0.008341788941173338 + 0.005710287626356998*I, 0.005141339745820185 - 0.01031326195802837*I, -0.015770808661428947 + 0.009261423604101466*I, -0.00002064080530470079 + 0.00822234938686033*I}, {0.012350707582566144 + 0.003152285546835323*I, 0.03417353620…
0.3483483483483483	{{0.054184633347573556 - 4.429258820497791*^-19*I, 0.012656454047586578 - 0.0032310348593156293*I, -0.006268481489566309 - 0.003944073695128492*I, 0.008465462935278159 + 0.005692149907481006*I, 0.004959937667545745 - 0.01042673033273988*I, -0.015622845191255869 + 0.009074794215627655*I, 0.00004457446261476461 + 0.008071051736938353*I}, {0.012656454047586575 + 0.0032310348593156315*I, 0.0344666361…
0.35035035035035034	{{0.054216108636929265 - 5.255133305056858*^-19*I, 0.012961915191834164 - 0.003283902079345882*I, -0.006331554364184223 - 0.003966274482904646*I, 0.008580278230584378 + 0.005667013072017429*I, 0.004793494550576456 - 0.010529436033673121*I, -0.015450454244014247 + 0.008873940612816126*I, 0.00010900743634259814 + 0.007924631030203962*I}, {0.012961915191834162 + 0.0032839020793458823*I, 0.0347658585…
0.35235235235235235	{{0.05424217852200444 - 6.568123689172776*^-19*I, 0.013266194741573192 - 0.003310691305214229*I, -0.006397295016231871 - 0.003983816002643491*I, 0.008685758757553808 + 0.005634846613556435*I, 0.004643376599044177 - 0.01062017025276985*I, -0.015254286943578024 + 0.008662043971108434*I, 0.0001729538670115551 + 0.007784185421449585*I}, {0.01326619474157319 + 0.00331069130521423*I, 0.0350692109381315…
0.35435435435435436	{{0.05426443153750624 - 8.0482385026733885*^-19*I, 0.01356836750831945 - 0.0033113523026551727*I, -0.006465794248195679 - 0.003996595101597768*I, 0.008781588526495951 + 0.00559563387827735*I, 0.004510724411981494 - 0.010697701113349686*I, -0.015035432048528408 + 0.008442546886975828*I, 0.0002366823650694885 + 0.007650833980927753*I}, {0.013568367508319449 + 0.0033113523026551735*I, 0.035374620217…
0.3563563563563564	{{0.054284466042238154 - 9.52881183037861*^-19*I, 0.01386752278147008 - 0.003286031922260446*I, -0.006537110419564863 - 0.004004493012225101*I, 0.008867603708013838 + 0.005549361600335379*I, 0.0043963936709963194 - 0.010760995757481658*I, -0.01479533381066354 + 0.008218698030546387*I, 0.0003004021377651156 + 0.007525561196758081*I}, {0.013867522781470078 + 0.0032860319222604473*I, 0.0356800421363…
0.3583583583583584	{{0.05430388449197619 - 1.0826477904608079*^-18*I, 0.014162767517329488 - 0.0032350761275408767*I, -0.0066112629012992676 - 0.004007377178453013*I, 0.008943787610596651 + 0.00549601926905309*I, 0.00430095695439236 - 0.010809234842305332*I, -0.014535776336361056 + 0.007993521534387062*I, 0.0003642621845841871 + 0.007409207089890879*I}, {0.014162767517329485 + 0.0032350761275408784*I, 0.03598346874…
0.3603603603603604	{{0.054324293439468936 - 1.174117110518087*^-18*I, 0.014453226339109282 - 0.0031590299949263915*I, -0.006688232075829348 - 0.004005101255678925*I, 0.009010270680619702 + 0.0054355991289204274*I, 0.004224703737169132 - 0.0108418125400308*I, -0.014258883586578121 + 0.007769816993503726*I, 0.0004283512972494746 + 0.007302467214107179*I}, {0.014453226339109277 + 0.0031590299949263933*I, 0.03628292843…
0.36236236236236236	{{0.05434730242650839 - 1.2065774756358603*^-18*I, 0.014738042133412607 - 0.0030586370006089702*I, -0.006767959223918771 - 0.0039975059972347975*I, 0.009067328468744964 + 0.0053680964627827775*I, 0.004167642360472966 - 0.010858336548835683*I, -0.013967114402167998 + 0.007550158055140296*I, 0.0004926984288691752 + 0.007205892613693607*I}, {0.014738042133412605 + 0.0030586370006089715*I, 0.03657648…
0.36436436436436437	{{0.05437445909436504 - 1.2203232798510442*^-18*I, 0.01501640993002512 - 0.002934774850110997*I, -0.006850352548787427 - 0.003984486832644293*I, 0.00911522913243833 + 0.005293532684243903*I, 0.004129664345275445 - 0.010858580920752033*I, -0.013662905307614263 + 0.007336888563640555*I, 0.000557308497936054 + 0.007119920993116233*I}, {0.015016409930025119 + 0.002934774850110998*I, 0.036862294006168…
0.3663663663663663	{{0.054407335241777786 - 1.2250861549669688*^-18*I, 0.015287528383960487 - 0.002788467157810795*I, -0.006935323471041661 - 0.003965945717962962*I, 0.00915434076054287 + 0.005211947521733196*I, 0.0041104743965448155 - 0.010842390656321522*I, -0.013348951884413233 + 0.007132383376296241*I, 0.0006221588838431527 + 0.007044945375834729*I}, {0.015287528383960485 + 0.002788467157810796*I, 0.03713848965…
0.36836836836836834	{{0.054447464347784975 - 1.2010528692855307*^-18*I, 0.015550636069893452 - 0.0026209036227210526*I, -0.007022750295848982 - 0.003941784418799688*I, 0.009185128086461953 + 0.005123399630082979*I, 0.004109550968520818 - 0.010809809348309132*I, -0.013028140206774294 + 0.006938753095395453*I, 0.0006871783175348772 + 0.006981220581470148*I}, {0.01555063606989345 + 0.0026209036227210535*I, 0.0374032897…
0.3703703703703704	{{0.0544962834082082 - 1.1419570053050027*^-18*I, 0.015805043414417942 - 0.002433416159541754*I, -0.0071124650755815515 - 0.003911939937944943*I, 0.009208068351633623 + 0.005027977760445977*I, 0.004126217922638046 - 0.0107611085066792*I, -0.012703329427741954 + 0.006757721950310357*I, 0.0007522572556862837 + 0.00692884057345357*I}, {0.015805043414417942 + 0.002433416159541755*I, 0.037655044459550…
0.3723723723723724	{{0.05455513293565235 - 1.0550789597200478*^-18*I, 0.01605013269604702 - 0.002227478898660218*I, -0.007204253609816167 - 0.003876384515370796*I, 0.009223651305530586 + 0.004925800760295348*I, 0.004159644527525943 - 0.010696787558595431*I, -0.012377351779195907 + 0.0065906277974972175*I, 0.0008172478807030644 + 0.006887738459026111*I}, {0.01605013269604702 + 0.0022274788986602193*I, 0.037892237954…
0.3743743743743744	{{0.05462525695950562 - 9.612459434217009*^-19*I, 0.016285358045212958 - 0.0020047081861510408*I, -0.007297855445334287 - 0.003835125628230903*I, 0.009232379205660226 + 0.004817017573424643*I, 0.004208845459008803 - 0.010617573848420875*I, -0.012053012571850943 + 0.006438422120496348*I, 0.0008819641007215681 + 0.006857686489238915*I}, {0.016285358045212958 + 0.0020047081861510425*I, 0.03811348866…
0.3763763763763764	{{0.054707800721085456 - 8.912124402450102*^-19*I, 0.0165102464181349 - 0.0017668572916983898*I, -0.007392966354319508 - 0.003788206959269849*I, 0.009234762262464526 + 0.004701809174531405*I, 0.00427268875668413 - 0.010524414645121978*I, -0.01173307705504747 + 0.0063016786888077225*I, 0.000946183816078962 + 0.006838301204933201*I}, {0.0165102464181349 + 0.0017668572916983913*I, 0.0383175502441896…
0.37837837837837834	{{0.054803788116056296 - 8.092218937094301*^-19*I, 0.016724403004030483 - 0.0015157008246217505*I, -0.007489304748335004 - 0.00373571952293924*I, 0.00923124393313354 + 0.004580429431016324*I, 0.004350060090199172 - 0.010418263525620816*I, -0.011420054911360335 + 0.006180881918323324*I, 0.0010097009487468668 + 0.006829184234114226*I}, {0.016724403004030483 + 0.001515700824621752*I, 0.0385033029292…
0.38038038038038036	{{0.054914214588459 - 7.268070287127956*^-19*I, 0.016927465522504626 - 0.001253162021616745*I, -0.007586562054817446 - 0.0036777593501750813*I, 0.009222357457538003 + 0.0044531508978633135*I, 0.004439649717529286 - 0.010300229860423433*I, -0.011116630293879888 + 0.00607633359139608*I, 0.00107227216519486 + 0.006829829130142335*I}, {0.016927465522504626 + 0.001253162021616747*I, 0.0386696865669041…
0.3823823823823823	{{0.055039949797101854 - 6.751401333807911*^-19*I, 0.017119153846839135 - 0.0009812381992083626*I, -0.007684400587501764 - 0.0036144575507308556*I, 0.009208621037376703 + 0.00432028796409602*I, 0.004540075563347333 - 0.010171569946278144*I, -0.010825332138375419 + 0.005988019263657004*I, 0.0011336401489216706 + 0.006839617799033688*I}, {0.017119153846839135 + 0.0009812381992083644*I, 0.0388157975…
0.38438438438438444	{{0.055181703212256496 - 6.69464137954061*^-19*I, 0.01729928603105697 - 0.0007019463820363162*I, -0.00778247351993523 - 0.003545993508389029*I, 0.009190483007535059 + 0.004182216609560621*I, 0.004649967636829608 - 0.010033621080754155*I, -0.01054837355974297 + 0.005915656793795798*I, 0.0011935556652638865 + 0.006857861537465396*I}, {0.01729928603105697 + 0.0007019463820363181*I, 0.038940913258509…
0.3863863863863864	{{0.05534002411565781 - 7.090926147882084*^-19*I, 0.017467778309922237 - 0.0004173233028551002*I, -0.007880424885477437 - 0.0034725948809610626*I, 0.00916832183608512 + 0.00403937440492585*I, 0.00476796803165582 - 0.009887801562241585*I, -0.010287651852005378 + 0.00585869634356087*I, 0.001251777561395944 + 0.006883801032775508*I}, {0.017467778309922237 + 0.00041732330285510193*I, 0.03904449203454…
0.3883883883883884	{{0.05551530160050405 - 7.774097783537938*^-19*I, 0.017624645098940215 - 0.00012942540253390667*I, -0.007977889577300336 - 0.003394537600287393*I, 0.009142446124285565 + 0.0038922605116829623*I, 0.004892730926009124 - 0.009735610689951426*I, -0.010044748488312197 + 0.005816320377759307*I, 0.0013080727663301434 + 0.00691660636296303*I}, {0.017624645098940215 + 0.00012942540253390775*I, 0.039126173…
0.39039039039039036	{{0.05570776457145676 - 8.418704852363392*^-19*I, 0.01776999899435734 + 0.00015967116994332147*I, -0.008074493348388206 - 0.003312145872237447*I, 0.009113094606581705 + 0.003741435682145757*I, 0.0050229225825760985 - 0.009578628763915574*I, -0.009820929120939757 + 0.0057874436642568975*I, 0.0013622162909166394 + 0.00695537699668791*I}, {0.017769998994357338 - 0.00015967116994332125*I, 0.039185777…
0.3923923923923924	{{0.055917513387452406 - 9.61121053225725*^-19*I, 0.017904022594861145 + 0.0004479526958781939*I, -0.008169883630461538 - 0.003225758955680498*I, 0.00908049099153234 + 0.0035875127861097625*I, 0.005157276943912116 - 0.009418358884607538*I, -0.009617199868227209 + 0.005770976827737116*I, 0.00141401990742958 + 0.006999244506272673*I}, {0.017904022594861145 - 0.0004479526958781924*I, 0.0392232626383…
0.39439439439439433	{{0.05614457486074061 - 1.150235162350379*^-18*I, 0.018026943818314257 + 0.0007333850942345268*I, -0.008263708630883116 - 0.0031357212724074726*I, 0.009044910274182251 + 0.003431131249989889*I, 0.005294478621811213 - 0.009256312267803858*I, -0.009434533540225148 + 0.005765786055522189*I, 0.0014633016893362168 + 0.007047321650170611*I}, {0.018026943818314257 - 0.0007333850942345254*I, 0.0392386821…
0.3963963963963964	{{0.056388833024054556 - 1.2929273136716252*^-18*I, 0.018139079119254404 + 0.001013899173297255*I, -0.008355596228567377 - 0.0030424264418141716*I, 0.009006577196410109 + 0.003272965937756305*I, 0.005433190051231731 - 0.009094119833713638*I, -0.009273658729645681 + 0.005770433701385994*I, 0.0015098755992870722 + 0.007098625031826087*I}, {0.018139079119254404 - 0.001013899173297254*I, 0.0392322562…
0.39839839839839836	{{0.05665002547723714 - 1.3211736404303534*^-18*I, 0.01824081940429771 + 0.0012875397538993374*I, -0.008445199669681021 - 0.0029462898942912937*I, 0.008965679255293364 + 0.0031137275686555525*I, 0.005572192447813356 - 0.008933308198616971*I, -0.009134965380796318 + 0.00578348024044228*I, 0.0015536022030105746 + 0.007152216774324256*I}, {0.01824081940429771 - 0.0012875397538993358*I, 0.03920436032…
0.4004004004004004	{{0.05692774343252952 - 1.2156162301547255*^-18*I, 0.018332629970347913 + 0.0015524659841579314*I, -0.008532197674122263 - 0.0028477487839746437*I, 0.0089223668060289 + 0.0029541627053990766*I, 0.005710386071705685 - 0.008775299143202292*I, -0.009018504759964775 + 0.00580348506617608*I, 0.001594388778418279 + 0.007207204861123942*I}, {0.018332629970347913 - 0.00155246598415793*I, 0.03915552416464…
0.4024024024024024	{{0.057221431714571065 - 1.0055631246601721*^-18*I, 0.018415050504596388 + 0.0018069513394743406*I, -0.008616294435520803 - 0.0027472619887451517*I, 0.008876753061933034 + 0.0027950537541632597*I, 0.0058467902275682 - 0.008621409612566404*I, -0.008923989455419007 + 0.005829006490443705*I, 0.0016321893156048578 + 0.007262743136057619*I}, {0.018415050504596388 - 0.001806951339474339*I, 0.0390864322…
0.4044044044044044	{{0.05753038876039936 - 7.689883200493809*^-19*I, 0.018488695084522146 + 0.002049383622534059*I, -0.008697219621237857 - 0.0026453101102288587*I, 0.008828914094441517 + 0.0026372189645893925*I, 0.005980543264570288 - 0.008472851716214454*I, -0.00885079337740718 + 0.005858601743472753*I, 0.0016670045168481087 + 0.007318031303331424*I}, {0.018488695084522146 - 0.0020493836225340574*I, 0.03899792373…
0.4064064064064064	{{0.05785377034446479 - 6.242708366345905*^-19*I, 0.018554249648526026 + 0.0022782667983981294*I, -0.008774728573332283 - 0.0025423941024021704*I, 0.008778893277706206 + 0.0024815088116579443*I, 0.006110900960723167 - 0.008330730322798408*I, -0.00879796300669823 + 0.005890834549667029*I, 0.0016988815167563228 + 0.0073723164842537095*I}, {0.018554249648526026 - 0.0022782667983981264*I, 0.038890988…
0.4084084084084084	{{0.05819071958164842 - 4.702905542850501*^-19*I, 0.018612388990713605 + 0.0024922393608678723*I, -0.008848598891179662 - 0.0024389939493297493*I, 0.00872685408553629 + 0.0023286867089532424*I, 0.006237139744536412 - 0.008196016188558315*I, -0.008764635414262941 + 0.005924465573232013*I, 0.0017278913761818273 + 0.007424912016023967*I}, {0.018612388990713605 - 0.002492239360867869*I, 0.03876664128…
0.41041041041041043	{{0.05854025467966048 - 3.2232257587728875*^-19*I, 0.018663861081399894 + 0.0026899526163363524*I, -0.008918611557162448 - 0.0023356206640063226*I, 0.008672928614235203 + 0.002179547476502412*I, 0.00635854809894271 - 0.008069710092837322*I, -0.008749726325669845 + 0.005958099458647838*I, 0.0017541157081219063 + 0.0074750937736796546*I}, {0.018663861081399894 - 0.0026899526163363494*I, 0.038626039…
0.4124124124124124	{{0.058901281165878235 - 2.72127516226838*^-19*I, 0.01870946561263059 + 0.0028701958257525625*I, -0.008984581949766403 - 0.0022327962972549806*I, 0.008617219202743873 + 0.0020348862857445566*I, 0.006474528534688914 - 0.007952697746920102*I, -0.008751887299621867 + 0.005990379533905883*I, 0.0017776745743289927 + 0.007522191087454482*I}, {0.01870946561263059 - 0.002870195825752559*I, 0.038470455024…
0.4144144144144144	{{0.05927264618270381 - 3.601098089295663*^-19*I, 0.018750014700160196 + 0.003031944517727572*I, -0.009046368004884921 - 0.002131031013682431*I, 0.008559862456317287 + 0.0018954425302963216*I, 0.006584593299389209 - 0.007845688926165923*I, -0.008769656366289322 + 0.006020130902223896*I, 0.0017987279906720565 + 0.007565625539720867*I}, {0.018750014700160196 - 0.0030319445177275687*I, 0.03830122188…
0.4164164164164164	{{0.05965313848756421 - 5.75317706361684*^-19*I, 0.018786332883452002 + 0.003174360488534538*I, -0.009103870215819031 - 0.0020308230916789953*I, 0.00850102924652448 + 0.0017618998259518875*I, 0.006688364377525121 - 0.007749217470008645*I, -0.00880145802730991 + 0.006046360442045996*I, 0.0018174759271366052 + 0.00760491096498993*I}, {0.018786332883452002 - 0.0031743604885345346*I, 0.03811973235990…
0.4184184184184184	{{0.060041488452911296 - 8.5544327967971555*^-19*I, 0.0188192571256781 + 0.0032967918021086897*I, -0.009157031633277395 - 0.0019326589234186188*I, 0.008440924711248535 + 0.0016348860106829841*I, 0.006785573490445503 - 0.00766364128195672*I, -0.008845603255788717 + 0.006068256807042667*I, 0.0018341583078246811 + 0.007639653449911494*I}, {0.0188192571256781 - 0.0032967918021086858*I, 0.037927438877…
0.4204204204204204	{{0.060436368066221824 - 1.0868224188205347*^-18*I, 0.01884963681371937 + 0.0033987727900473504*I, -0.009205837865376312 - 0.0018370130148588537*I, 0.00837978825468658 + 0.0015149731446388686*I, 0.006876062096366554 - 0.007589142329593186*I, -0.008900289496298217 + 0.0060851904261107655*I, 0.0018490550109548664 + 0.007669551333274091*I}, {0.018849636813719366 - 0.0033987727900473465*I, 0.03772585…
0.42242242242242245	{{0.06083639945071012 - 1.1232093181951311*^-18*I, 0.018878329327501858 + 0.0034800188747787075*I, -0.009250316834220755 - 0.0017443464167377796*I, 0.008317894169071279 + 0.0014026714619033269*I, 0.006959771031964939 - 0.007525737147485162*I, -0.008963624326140604 + 0.006096706284585957*I, 0.0018624808714443621 + 0.007694389173957827*I}, {0.018878329327501858 - 0.003480018874778705*I, 0.037516539…
0.4244244244244244	{{0.06124026387677661 - 1.1156246939403793*^-18*I, 0.018906149193914385 + 0.0035403136556596665*I, -0.00929052770072694 - 0.0016550925197600902*I, 0.008255543348251095 + 0.0012983611573199748*I, 0.00703656889490987 - 0.007473475373361541*I, -0.009033943557050344 + 0.006102342753380042*I, 0.00187470599004752 + 0.007713921254321402*I}, {0.018906149193914385 - 0.003540313655659664*I, 0.0373010014818…
0.4264264264264264	{{0.061646534274542066 - 1.1664948549035388*^-18*I, 0.018933960588293934 + 0.0035795680687421283*I, -0.009326557503853318 - 0.001569689347278904*I, 0.00819302527656076 + 0.0012024298304390232*I, 0.007106427665402771 - 0.0074322894125052*I, -0.009109343585078474 + 0.006101689337659558*I, 0.0018860400682560534 + 0.007727957635110328*I}, {0.018933960588293934 - 0.0035795680687421257*I, 0.03708085702…
0.4284284284284284	{{0.062053778803317965 - 1.2799499529109708*^-18*I, 0.018962609935019623 + 0.003597866530458837*I, -0.009358535772809352 - 0.0014885422159804898*I, 0.008130650722193145 + 0.0011151894521220936*I, 0.0071693971123017 - 0.007401969344393461*I, -0.009187913674685858 + 0.006094502815889096*I, 0.0018968090351315324 + 0.00773638664542151*I}, {0.018962609935019623 - 0.003597866530458834*I, 0.036857724923…
0.43043043043043044	{{0.06246061037811462 - 1.4375560337425423*^-18*I, 0.01899289833399209 + 0.0035954514623427955*I, -0.009386635524448829 - 0.0014120124241645744*I, 0.008068759438579274 + 0.0010368392656144741*I, 0.007225557522792999 - 0.007382203661318061*I, -0.009267867164851841 + 0.006080692804263304*I, 0.0019073309760130126 + 0.007739152438896065*I}, {0.01899289833399209 - 0.003595451462342793*I, 0.03663317147…
0.4324324324324324	{{0.06286568666964114 - 1.5983150371316098*^-18*I, 0.019025581560633498 + 0.0035727232910272655*I, -0.009411073263269851 - 0.0013404172517443489*I, 0.008007720164388313 + 0.0009674657865451257*I, 0.007275019702391293 - 0.007372579268385146*I, -0.00934754146907423 + 0.006060321756706894*I, 0.0019179161325170349 + 0.007736254993719323*I}, {0.019025581560633498 - 0.003572723291027263*I, 0.0364087108…
0.43443443443443447	{{0.0632677101043055 - 1.6986647967650447*^-18*I, 0.019061370065887536 + 0.003530240448245766*I, -0.009432108981414847 - 0.0012740299602464573*I, 0.007947930623527576 + 0.0009070428029266704*I, 0.007317924974939499 - 0.007372581483515283*I, -0.009425398075369308 + 0.006033604964874635*I, 0.0019288669025376262 + 0.007727750112620827*I}, {0.019061370065887536 - 0.0035302404482457635*I, 0.0361858050…
0.4364364364364364	{{0.06366542786421446 - 1.6524790402832092*^-18*I, 0.019100928976219417 + 0.0034687193708320767*I, -0.009450046158670563 - 0.001213079792811009*I, 0.007889817525142525 + 0.0008554313751554041*I, 0.007354445182608815 - 0.0073815940374434485*I, -0.009500022546271825 + 0.006000910558151355*I, 0.0019404778402462989 + 0.0077137494228743326*I}, {0.01910092897621942 - 0.003468719370832074*I, 0.035965864…
0.43843843843843844	{{0.0640576438490381 - 1.4202684212297068*^-18*I, 0.019144874213196533 + 0.00338900836171689*I, -0.009465225621022689 - 0.00115774663514917*I, 0.007833816941883499 + 0.0008123913516173683*I, 0.0073847651456765955 - 0.007398933687789136*I, -0.009570138683176648 + 0.005962712624285588*I, 0.001953024223729561 + 0.007694402726178251*I}, {0.019144874213196536 - 0.003389008361716889*I, 0.03575023207402…
0.4404404404404404	{{0.06444322737202039 - 1.2837045441066184*^-18*I, 0.01919378412227631 + 0.0032919505211573526*I, -0.00947798883649199 - 0.0011081504601765805*I, 0.0077802681371200175 + 0.0007776760312281839*I, 0.00740902020280278 - 0.007424013435077027*I, -0.009634561852744701 + 0.005919330834063628*I, 0.001966721958160351 + 0.0076698121211808325*I}, {0.019193784122276313 - 0.0032919505211573513*I, 0.0355401775…
0.4424424424424424	{{0.06482100039572387 - 1.1684680182810615*^-18*I, 0.019248240934413696 + 0.0031785849694549503*I, -0.00948871634191295 - 0.0010644017970377077*I, 0.007729567970693196 + 0.0007509650426758364*I, 0.00742745332717627 - 0.007456058337170207*I, -0.009692030950510461 + 0.0058712991346590694*I, 0.0019818290925207377 + 0.007640178765581387*I}, {0.0192482409344137 - 0.003178584969454949*I, 0.035337019178…
0.44444444444444436	{{0.06518987513048857 - 9.76996939737657*^-19*I, 0.019308762026916455 + 0.0030500383892502728*I, -0.009497803254561206 - 0.0010265535725426313*I, 0.0076820989160303246 + 0.0007318637889692229*I, 0.007440303871936202 - 0.007494269398793926*I, -0.009741452805194376 + 0.005819206797745931*I, 0.0019985713104316216 + 0.007605726170753872*I}, {0.01930876202691646 - 0.0030500383892502715*I, 0.0351419746…
0.4464464464464465	{{0.06554887264522731 - 6.64118768952106*^-19*I, 0.01937579208835928 + 0.0029074988279677886*I, -0.00950565337495163 - 0.0009945937332726611*I, 0.0076382099861540004 + 0.000719911133940695*I, 0.007447786816951412 - 0.007537860064198864*I, -0.009781930675800406 + 0.00576365376870318*I, 0.0020171282822403986 + 0.007566682036753459*I}, {0.019375792088359284 - 0.0029074988279677878*I, 0.0349561396764…
0.44844844844844844	{{0.06589712286742577 - 2.3705033089125813*^-19*I, 0.01944970311858377 + 0.0027522156978158764*I, -0.009512679186838333 - 0.0009684452455803439*I, 0.007598216733682124 + 0.0007145794022460603*I, 0.007450092768820429 - 0.007586056217161119*I, -0.009812764251616014 + 0.005705250666614741*I, 0.0020376336650209546 + 0.007523278252316546*I}, {0.019449703118583773 - 0.002752215697815876*I, 0.0347804879…
0.45045045045045046	{{0.06623386458314248 + 2.4460218498697845*^-19*I, 0.019530794428698456 + 0.0025854997757867792*I, -0.009519301857214665 - 0.0009479660955894534*I, 0.007562401250827895 + 0.0007152743793645796*I, 0.007447387960871482 - 0.007638096180982223*I, -0.009833449652212172 + 0.0056446187842694884*I, 0.0020601751025736735 + 0.007475750894860746*I}, {0.01953079442869846 - 0.0025854997757867797*I, 0.03461587…
0.4524524524524524	{{0.06655844543700884 + 6.688432247335869*^-19*I, 0.019619292641078787 + 0.0024087232036566347*I, -0.009525951236313213 - 0.0009329492891949974*I, 0.007531012169399816 + 0.0007213353115989693*I, 0.007439814253162492 - 0.007693230718489134*I, -0.009843679427443363 + 0.005582390088161245*I, 0.002084794225425431 + 0.007424340230484891*I}, {0.01961929264107879 - 0.0024087232036566356*I, 0.03446301984…
0.4544544544544544	{{0.06687032191802511 + 8.714324778835442*^-19*I, 0.019715351708386165 + 0.0022233193747705996*I, -0.009533065791076958 - 0.0009231228702696188*I, 0.0075042646053689824 + 0.0007320350340331411*I, 0.007427489147037466 - 0.0077507231010112*I, -0.009843342413535822 + 0.005519207077645102*I, 0.0021114866584665323 + 0.0073692906895177265*I}, {0.019715351708386165 - 0.0022233193747706018*I, 0.034322541…
0.45645645645645644	{{0.06716901725756533 + 8.682880236927185*^-19*I, 0.019819089385982872 + 0.002030655425289446*I, -0.009541011220485104 - 0.0009181815698692855*I, 0.0074822796384929 + 0.0007467444757090305*I, 0.007410542125813158 - 0.007809912193700947*I, -0.009832296900471897 + 0.005455564691088049*I, 0.002140223604659476 + 0.007310830969294982*I}, {0.019819089385982872 - 0.0020306554252894483*I, 0.0341949738009…
0.4584584584584584	{{0.06745407201766414 + 8.231294063996888*^-19*I, 0.019930601579680785 + 0.0018321807398122602*I, -0.00955015232403053 - 0.0009177991047101101*I, 0.007465170266029208 + 0.0007648139420387901*I, 0.007389149669761847 - 0.007870078337284904*I, -0.00981039301923456 + 0.005392009055103354*I, 0.0021709792029289783 + 0.007249228957339782*I}, {0.019930601579680785 - 0.0018321807398122628*I, 0.03408083577…
0.46046046046046046	{{0.06772512824138992 + 7.717729097513843*^-19*I, 0.02004991278856956 + 0.0016294388535445464*I, -0.009560882848894475 - 0.0009216029955886762*I, 0.007453055100273928 + 0.0007854883075611401*I, 0.00736347413569613 - 0.007930472917098311*I, -0.009777696932077888 + 0.005329171866570837*I, 0.0022036945756930743 + 0.007184775049557274*I}, {0.02004991278856956 - 0.0016294388535445488*I, 0.033980532094…
0.4624624624624625	{{0.06798193571006661 + 7.349796307915404*^-19*I, 0.020176986201995577 + 0.001423924315230596*I, -0.009573547694022992 - 0.0009291888799959785*I, 0.007445988402686269 + 0.0008080489547686955*I, 0.007333664142197133 - 0.007990417836325458*I, -0.009734369497975626 + 0.005267594717653693*I, 0.002238276250257159 + 0.007117744819505736*I}, {0.020176986201995577 - 0.0014239243152305986*I, 0.03389435112…
0.4644644644644645	{{0.06822435194327373 + 7.184554798606831*^-19*I, 0.020311723699561957 + 0.0012170826871534266*I, -0.00958844291012695 - 0.0009401205121174251*I, 0.007443960083888624 + 0.000831813774107973*I, 0.007299854569614508 - 0.00804930551599971*I, -0.009680666272621192 + 0.005207729095798468*I, 0.0022745961588139995 + 0.007048399018396559*I}, {0.020311723699561954 - 0.001217082687153429*I, 0.0338224647998…
0.46646646646646645	{{0.06845234219884637 + 7.128511805961393*^-19*I, 0.020453965851128544 + 0.001010310545134822*I, -0.009605815699682035 - 0.0009539297628328356*I, 0.007446895703666573 + 0.0008561371639793857*I, 0.007262166560066437 - 0.008106598895003488*I, -0.009616937508427672 + 0.005149936383735072*I, 0.002312491638443726 + 0.006976983575094255*I}, {0.02045396585112854 - 0.0010103105451348244*I, 0.033764928659…
0.4684684684684685	{{0.06866597947287525 + 6.937622699320334*^-19*I, 0.02060349191681192 + 0.0008049554785353131*I, -0.009625864416928746 - 0.0009701166197164432*I, 0.007454656470968887 + 0.0008804100307372466*I, 0.007220707517439631 - 0.00816183143006828*I, -0.009543628154527816 + 0.00509448785947678*I, 0.0023517654311138382 + 0.006903729596116457*I}, {0.020603491916811916 - 0.0008049554785353153*I, 0.033721681820…
0.4704704704704705	{{0.06886544449970662 + 6.2172909809929*^-19*I, 0.020760019846985372 + 0.0006023160902542174*I, -0.009648738567872395 - 0.0009881491870368905*I, 0.0074670392439075165 + 0.000904059788689763*I, 0.007175571107389331 - 0.008214607095774625*I, -0.009461277856774057 + 0.0050415646963202325*I, 0.002392185683679195 + 0.006828853365633928*I}, {0.02076001984698537 - 0.0006023160902542191*I, 0.033692546989…
0.47247247247247254	{{0.06905102561665029 + 4.424351823014548*^-19*I, 0.0209232063686455 + 0.00040364194035461904*I, -0.009674538790746343 - 0.0010074638526435086*I, 0.007483776638464987 + 0.0009265504395842284*I, 0.0071268373749333635 - 0.008264600272889498*I, -0.009370520638299431 + 0.004991258086034439*I, 0.0024334860618412915 + 0.006752556403904955*I}, {0.020923206368645496 - 0.00040364194035462207*I, 0.03367723…
0.4744744744744745	{{0.06922301338651948 + 2.2473491254177797*^-19*I, 0.021092711172705357 + 0.00021011971769293897*I, -0.009703315119827418 - 0.0010275840913495258*I, 0.0075046260812177395 + 0.0009474204107481975*I, 0.0070746624520115105 - 0.008311454464822628*I, -0.00927185881513986 + 0.004943686732838052*I, 0.0024754506011546123 + 0.00667507588446934*I}, {0.021092711172705354 - 0.0002101197176929418*I, 0.0336754…
0.4764764764764765	{{0.06938174880728137 + 2.9993726689388717*^-20*I, 0.021268159740833775 + 0.000022962485893246172*I, -0.00973511322307445 - 0.0010480344361060996*I, 0.007529343891098464 + 0.0009661912910421125*I, 0.00701922722178116 - 0.008354790080371549*I, -0.009165839937701837 + 0.004899006763822605*I, 0.00251786306067694 + 0.006596672897942046*I}, {0.02126815974083377 - 0.00002296248589324872*I, 0.0336868367…
0.47847847847847846	{{0.0695276989017125 - 1.778108514687062*^-19*I, 0.021449107036998066 - 0.00015666420442545567*I, -0.00976995185926503 - 0.0010682849953822329*I, 0.007557613754589953 + 0.000982395122312506*I, 0.006960669746408642 - 0.008394318441947669*I, -0.009053173732184706 + 0.0048572745403280965*I, 0.002560455210605937 + 0.006517578991610297*I}, {0.021449107036998063 + 0.0001566642044254534*I, 0.03371092731…
0.4804804804804805	{{0.0696613865292965 - 4.186003703168335*^-19*I, 0.021635085364941208 - 0.0003276998482056844*I, -0.009807801901371732 - 0.0010878483582243193*I, 0.0075890996097960324 + 0.0009956365872970066*I, 0.006899146916885488 - 0.008429797510587232*I, -0.00893454742056239 + 0.004818491257552753*I, 0.002602969398229227 + 0.006438021389690809*I}, {0.021635085364941204 + 0.0003276998482056821*I, 0.03374716899…
0.48248248248248243	{{0.069783390386224 - 6.961954504106547*^-19*I, 0.021825604368181845 - 0.0004891889859514787*I, -0.009848586336562116 - 0.0011062795942561425*I, 0.0076234456464415595 + 0.0010055930096243388*I, 0.00683483445302842 - 0.008461031885951327*I, -0.008810625720583394 + 0.0047826029445530265*I, 0.0026451585479243967 + 0.0063582229933297945*I}, {0.02182560436818184 + 0.0004891889859514764*I, 0.0337949573…
0.48448448448448445	{{0.06989434500539268 - 9.983157844771644*^-19*I, 0.022020151030014288 - 0.0006402812037283982*I, -0.009892180266198735 - 0.0011231762536788761*I, 0.007660276305872428 + 0.001012014353814323*I, 0.006767926903479358 - 0.008487872806325882*I, -0.008682050845770803 + 0.004749500464243599*I, 0.002686786161158993 + 0.00627840238060296*I}, {0.02202015103001428 + 0.0006402812037283958*I, 0.0338536286495…
0.4864864864864864	{{0.06999494075640725 - 1.2965801374146938*^-18*I, 0.02221818967350851 - 0.0007802311331635248*I, -0.00993841090583913 - 0.0011381783672710845*I, 0.0076991962810555635 + 0.0010147232252778761*I, 0.006698637645705418 - 0.008510218148621662*I, -0.008549442505422288 + 0.004719019513397378*I, 0.002727626316490525 + 0.006198773806515513*I}, {0.022218189673508502 + 0.0007802311331635216*I, 0.0339224602…
0.4884884884884884	{{0.07008592384557943 - 1.5465063462929071*^-18*I, 0.022419161961510146 - 0.0009083984514454599*I, -0.009987057585235822 - 0.001150968446388722*I, 0.007739790516578926 + 0.00101361487031701*I, 0.006627198885998913 - 0.008528012428374275*I, -0.008413397904610098 + 0.004690940622645499*I, 0.0027674636695664643 + 0.006119547203002149*I}, {0.02241916196151014 + 0.000908398451445456*I, 0.0340006701104…
0.4904904904904905	{{0.0701680872944699 - 1.6799096138672576*^-18*I, 0.0226224924786659 - 0.0010242411177623237*I, -0.01003786574343623 - 0.001161274138824048*I, 0.007781634303311512 + 0.0010086446529687279*I, 0.0065538606642681 - 0.008541237505776166*I, -0.008274493619114077 + 0.004665007047967317*I, 0.0028060968714229673 + 0.0060409296516370295*I}, {0.022622492478665896 + 0.0010242411177623211*I, 0.03408742544394…
0.4924924924924925	{{0.07024220574928995 - 1.6438926848205297*^-18*I, 0.0228276260440781 - 0.0011272303082302455*I, -0.010090672342551605 - 0.0011688682251682885*I, 0.007824371250519187 + 0.000999702106930639*I, 0.006478874852863029 - 0.008549831441016046*I, -0.00813333793333521 + 0.004641079728824299*I, 0.0028433558803457066 + 0.005963138282195179*I}, {0.022827626044078096 + 0.0011272303082302429*I, 0.034181899970…
0.49449449449449445	{{0.07030914331169823 - 1.5764378718096953*^-18*I, 0.023033960006132864 - 0.001216920019837189*I, -0.010145244874752999 - 0.0011735187774625858*I, 0.00786758838377517 + 0.0009867496700143499*I, 0.006402498377888001 - 0.008553801732624539*I, -0.007990566634776328 + 0.004618921926769416*I, 0.002879053994738139 + 0.005886378811549398*I}, {0.02303396000613286 + 0.0012169200198371862*I, 0.034283173744…
0.49649649649649646	{{0.07036978441105764 - 1.5929700226058085*^-18*I, 0.023240893784570737 - 0.001292976813885743*I, -0.010201332593919385 - 0.0011750404340156448*I, 0.007910876264664883 + 0.0009698066934573207*I, 0.0063249994108389405 - 0.008553192225096786*I, -0.007846776216315179 + 0.0045982688182042005*I, 0.0029130258053105436 + 0.005810847106527019*I}, {0.023240893784570733 + 0.0012929768138857402*I, 0.0343903…
0.49849849849849853	{{0.07042501241365096 - 1.7514975088893476*^-18*I, 0.02344784275579773 - 0.0013551715889750552*I, -0.010258694381535278 - 0.0011733040891252849*I, 0.007953851482775475 + 0.0009489274029666516*I, 0.00624665654300772 - 0.008548064491274997*I, -0.007702520331588137 + 0.004578863790914237*I, 0.0029451365973119886 + 0.005736731907121948*I}, {0.023447842755797726 + 0.0013551715889750533*I, 0.0345023392…
0.5005005005005005	{{0.07047570962268077 - 2.052612226250177*^-18*I, 0.023654238252885276 - 0.001403379581000822*I, -0.010317098746690734 - 0.0011682368930784391*I, 0.007996156655695802 + 0.0009242008987190885*I, 0.00616775878548217 - 0.008538497832348457*I, -0.007558309794990237 + 0.0045604584440691685*I, 0.002975282350530327 + 0.005664214826494677*I}, {0.023654238252885273 + 0.001403379581000821*I, 0.034618331773…
0.5025025025025025	{{0.07052275727826958 - 2.4394895941875886*^-18*I, 0.023859527565570304 - 0.0014375803631553063*I, -0.010376323826081354 - 0.0011598222521511546*I, 0.008037460429016447 + 0.0008957511553610164*I, 0.006088605569146059 - 0.008524589277853522*I, -0.007414612581675127 + 0.00454281258822269*I, 0.0030033897392922042 + 0.005593470350972265*I}, {0.023859527565570304 + 0.0014375803631553065*I, 0.034737324…
0.5045045045045045	{{0.0705670355574597 - 2.7978885561102905*^-18*I, 0.02406317394025519 - 0.0014578578459273238*I, -0.01043615738400828 - 0.001148099828608593*I, 0.008077457476329706 + 0.0008637370220084635*I, 0.006009506744679109 - 0.008506453585673625*I, -0.007271853827555098 + 0.004525694245312555*I, 0.0030294161324630527 + 0.00552466584004835*I}, {0.02406317394025519 + 0.0014578578459273255*I, 0.03485835964814…
0.5065065065065065	{{0.0706094216089529 - 2.9936682132467256*^-18*I, 0.024264657394489665 - 0.001464396004354997*I, -0.010496399312975154 - 0.0011331593247726334*I, 0.008115867951284664 + 0.0008283479844024507*I, 0.00593077958168086 - 0.00848422314636541*I, -0.007130420508007771 + 0.0045088803430943705*I, 0.0030533475836462577 + 0.005457960184854955*I}, {0.02426465739448966 + 0.0014643960043549985*I, 0.034980475022…
0.5085085085085085	{{0.07065077606804505 - 3.2995621185879525*^-18*I, 0.02446347590548412 - 0.001457411646731276*I, -0.010556886701128318 - 0.001115042888181857*I, 0.008152418171586195 + 0.0007897468810608115*I, 0.005852705835877773 - 0.00845805234243127*I, -0.006990741152075124 + 0.004492153902167135*I, 0.003075163104505161 + 0.0053934851548591055*I}, {0.024463475905484117 + 0.0014574116467312773*I, 0.035102720467…
0.5105105105105104	{{0.0706919811837286 - 3.586741720359304*^-18*I, 0.02465912683251027 - 0.0014372193968031817*I, -0.010617439945744548 - 0.001093841031204855*I, 0.008186841202829413 + 0.0007481439742133866*I, 0.005775581315771629 - 0.008428122729614254*I, -0.006853211377482588 + 0.004475282300808762*I, 0.00309486276628655 + 0.005331367583585701*I}, {0.02465912683251027 + 0.0014372193968031825*I, 0.035224120411207…
0.5125125125125125	{{0.07073388912005665 - 3.663888721030266*^-18*I, 0.024851139590452157 - 0.0014042230959762554*I, -0.010677896431599956 - 0.0010696810146481135*I, 0.008218901941854017 + 0.0007037686311790383*I, 0.005699700292853879 - 0.008394627883326027*I, -0.006718179519704492 + 0.004458050920055323*I, 0.003112474284589962 + 0.005271720660652841*I}, {0.024851139590452154 + 0.0014042230959762563*I, 0.0353437274…
0.5145145145145145	{{0.070777308456555 - 3.4651558582406798*^-18*I, 0.02503908263504498 - 0.0013588989541800287*I, -0.010738124311113734 - 0.0010427023770762523*I, 0.008248398248521712 + 0.000656849962560135*I, 0.005625342419649919 - 0.00835777117038033*I, -0.006585962536331288 + 0.004440270006982144*I, 0.0031280464010890628 + 0.005214637885896601*I}, {0.02503908263504498 + 0.00135889895418003*I, 0.0354606358093799…
0.5165165165165165	{{0.07082300418822211 - 3.0501669048007182*^-18*I, 0.025222563462875103 - 0.0013017955498680204*I, -0.01079802250434815 - 0.0010130569348120223*I, 0.008275160945716205 + 0.0006076168222425484*I, 0.005552772729719076 - 0.00831776574899298*I, -0.006456846007069551 + 0.004421774674703799*I, 0.0031416488835316505 + 0.005160193069371028*I}, {0.025222563462875103 + 0.001301795549868022*I, 0.03557398104…
0.5185185185185185	{{0.07087169772552916 - 2.604016668690984*^-18*I, 0.025401228611380014 - 0.0012335338300177479*I, -0.01085752069900854 - 0.0009809087819363134*I, 0.008299053819343205 + 0.0005562978073956642*I, 0.00548224163765463 - 0.008274834568781886*I, -0.006331084133741996 + 0.004402424902374123*I, 0.0031533725257396517 + 0.005108440331348151*I}, {0.02540122861138001 + 0.0012335338300177498*I, 0.035682940339…
0.5205205205205206	{{0.07092406689441996 - 2.4372709930623824*^-18*I, 0.025574763658848386 - 0.0011548071101307102*I, -0.010916579350443326 - 0.0009464342902881436*I, 0.008319973618330432 + 0.0005031212584723668*I, 0.0054139849390837875 - 0.008229210370767025*I, -0.0062088997402874446 + 0.004382105535186195*I, 0.0031633291476091245 + 0.005059414102317966*I}, {0.025574763658848386 + 0.0011548071101307126*I, 0.035786…
0.5225225225225225	{{0.07098075150429276 - 2.497624313769418*^-18*I, 0.025742883811552743 - 0.0010663537092689725*I, -0.0109751578481328 - 0.0009098006348236139*I, 0.008337829527574257 + 0.00044831816030129325*I, 0.005348220389265009 - 0.008181139694729729*I, -0.006090492138170219 + 0.00436070569881285*I, 0.0031716360724640884 + 0.005013129359827179*I}, {0.025742883811552743 + 0.0010663537092689746*I, 0.03588461696…
0.5245245245245245	{{0.07104236715262113 - 2.487853935862469*^-18*I, 0.02590532557367652 - 0.0009689618615697103*I, -0.011033206067986695 - 0.0008711758889484082*I, 0.008352538646228142 + 0.00039213140689378016*I, 0.0052851541234069585 - 0.008130885333021984*I, -0.005976037036896991 + 0.004338112311350767*I, 0.0031784166933566138 + 0.004969585470934242*I}, {0.02590532557367652 + 0.0009689618615697123*I, 0.035975880…
0.5265265265265264	{{0.07110947445722175 - 2.495745434194287*^-18*I, 0.026061869735442184 - 0.0008634796997671412*I, -0.011090704581574382 - 0.0008307406433311288*I, 0.00836405326226881 + 0.00033479803952277717*I, 0.00522497503865337 - 0.008078713404762107*I, -0.005865674607753326 + 0.004314243500485024*I, 0.0031838141061166277 + 0.004928763069918759*I}, {0.026061869735442188 + 0.0008634796997671433*I, 0.0360598661…
0.5285285285285286	{{0.07118256958174968 - 2.5578549475470323*^-18*I, 0.026212341019442288 - 0.000750782266949*I, -0.011147642167250477 - 0.0007886610734326155*I, 0.008372346481610565 + 0.0002765428773751098*I, 0.005167845921994245 - 0.00802489278915559*I, -0.005759515157084959 + 0.004289037153734216*I, 0.003187976154754449 + 0.0048906217335780286*I}, {0.026212341019442288 + 0.0007507822669490023*I, 0.0361359843625…
0.5305305305305306	{{0.07126208423504005 - 2.658993815857026*^-18*I, 0.0263566080745576 - 0.0006317714848459782*I, -0.011204015780208923 - 0.0007450889136501129*I, 0.008377412208751545 + 0.0002175785165052958*I, 0.00511390344407377 - 0.007969695127938624*I, -0.005657639133948615 + 0.004262450900269559*I, 0.003191055415005964 + 0.004855099980209807*I}, {0.0263566080745576 + 0.0006317714848459805*I, 0.036203718011963…
0.5325325325325325	{{0.07134838567110803 - 2.7322285802147695*^-18*I, 0.02649458347595716 - 0.0005073761538316888*I, -0.011259830552483025 - 0.0007001614573172569*I, 0.008379265146773725 + 0.0001581053298355269*I, 0.005063258159190309 - 0.007913394825378083*I, -0.005560097130111977 + 0.004234462110914874*I, 0.0031932091943326253 + 0.004822115269612302*I}, {0.026494583475957165 + 0.0005073761538316913*I, 0.036262619…
0.5345345345345345	{{0.07144177775133462 - 2.7110126531839254*^-18*I, 0.026626220990345884 - 0.0003785408435012144*I, -0.011315091505528549 - 0.0006540035663247414*I, 0.008377936612216742 + 0.0000983125262004491*I, 0.0050159953477873385 - 0.007856266380449724*I, -0.005466909737841597 + 0.004205065655142213*I, 0.0031945962334828746 + 0.0047915669247650654*I}, {0.026626220990345884 + 0.00037854084350121654*I, 0.03631…
0.5365365365365365	{{0.07154251827538384 - 2.6743368524373744*^-18*I, 0.026751503651865426 - 0.00024622191943740276*I, -0.011369791080809094 - 0.0006067466599865468*I, 0.008373467833374974 + 0.000038389241247695094*I, 0.004972183956970579 - 0.007798582740619558*I, -0.00537806767020676 + 0.004174267837903823*I, 0.0031953759205793726 + 0.004763344663417916*I}, {0.02675150365186543 + 0.0002462219194374049*I, 0.0363524…
0.5385385385385385	{{0.07165081362622917 - 2.6167613578162787*^-18*I, 0.02687045349516461 - 0.00011141872379254419*I, -0.011423940994474219 - 0.0005585215137437203*I, 0.008365924753752502 - 0.000021481489799956676*I, 0.00493187249474107 - 0.0077406217839975835*I, -0.005293534760031547 + 0.00414209571879666*I, 0.003195718516801884 + 0.004737319679279859*I}, {0.02687045349516461 + 0.00011141872379254647*I, 0.03638283…
0.5405405405405406	{{0.07176680317963739 - 2.533961180779927*^-18*I, 0.026983130553324856 + 0.000024888370442942742*I, -0.011477543002260344 - 0.000509446951916961*I, 0.008355382876069233 - 0.0000811314734577191*I, 0.004895082404034608 - 0.007682651576522056*I, -0.0052132487238690595 + 0.004108592828534321*I, 0.0031957869565340225 + 0.004713351654602663*I}, {0.02698313055332486 - 0.000024888370442940357*I, 0.036403…
0.5425425425425425	{{0.0718905588951174 - 2.433608754954701*^-18*I, 0.027089632435555407 + 0.0001617417271129114*I, -0.01153058663662101 - 0.0004596297160865875*I, 0.008341926116419726 - 0.0001404075098643738*I, 0.0048618079478634085 - 0.007624929480935901*I, -0.005137121148035805 + 0.0040738186836446495*I, 0.003195735727244982 + 0.004691289416564629*I}, {0.027089632435555407 - 0.00016174172711290902*I, 0.036413465…
0.5445445445445446	{{0.0720220853159203 - 2.3353739361340487*^-18*I, 0.02719009432719333 + 0.00029820644689552826*I, -0.01158304920672689 - 0.000409164465092522*I, 0.0083256468042732 - 0.00019917139278228933*I, 0.004832016209316091 - 0.007567702156786692*I, -0.005065037488611678 + 0.004037848786469721*I, 0.003195710869489536 + 0.004670970937270581*I}, {0.02719009432719333 - 0.00029820644689552587*I, 0.0364135893358…
0.5465465465465466	{{0.07216131956903929 - 2.2709240022785005*^-18*I, 0.027284688989703525 + 0.0004333703673032462*I, -0.011634895798465786 - 0.00035813377503430085*I, 0.008306645682473524 - 0.00025729990959740863*I, 0.004805647091557686 - 0.007511205560426666*I, -0.004996857071439972 + 0.004000774625165853*I, 0.003195849976908036 + 0.004652223333751872*I}, {0.027284688989703525 - 0.00043337036730324357*I, 0.036403…
0.5485485485485485	{{0.07230813622683264 - 2.24023983007289*^-18*I, 0.02737362290592988 + 0.0005663506059165392*I, -0.011686078959980974 - 0.00030661407751101895*I, 0.008285030304763396 - 0.0003146831154391057*I, 0.004782615396268834 - 0.007455662382229774*I, -0.00493241570516286 + 0.003962702913062514*I, 0.0031962812670373168 + 0.004634866574518269*I}, {0.02737362290592988 - 0.0005663506059165375*I, 0.036383673822…
0.5505505505505505	{{0.07246237866963133 - 2.0937645198927166*^-18*I, 0.02745711680056395 + 0.0006963017187175036*I, -0.011736547583995163 - 0.0002547104524340515*I, 0.008260912427567272 - 0.0003712113368310038*I, 0.004762824123882525 - 0.007401275225405139*I, -0.004871538475987968 + 0.003923752764044932*I, 0.0031971259259117738 + 0.004618729567697896*I}, {0.02745711680056395 - 0.0006963017187175017*I, 0.0363539100…
0.5525525525525525	{{0.07262382647889347 - 1.974673184588785*^-18*I, 0.027535433641503022 + 0.0008223595743149792*I, -0.011786257060696402 - 0.00020251001079252376*I, 0.008234422528564227 - 0.0004267873597941403*I, 0.004746149737686774 - 0.007348248510189612*I, -0.004814023322395552 + 0.003884060173746753*I, 0.0031985075030694335 + 0.004603621159390152*I}, {0.027535433641503022 - 0.0008223595743149771*I, 0.03631455…
0.5545545545545545	{{0.07279220896905295 - 2.0060520099809983*^-18*I, 0.02760885917159779 + 0.0009437159872174778*I, -0.011835153993359654 - 0.00015009932831033934*I, 0.008205693422956553 - 0.0004813258534550535*I, 0.004732447453835507 - 0.007296766340084398*I, -0.004759657317819356 + 0.0038437712336749042*I, 0.0032005356560714255 + 0.004589352228602436*I}, {0.02760885917159779 - 0.0009437159872174758*I, 0.03626589…
0.5565565565565564	{{0.0729672095380422 - 2.2351077202089304*^-18*I, 0.027677697796056305 + 0.0010596288195158475*I, -0.011883174727251753 - 0.00009756996861383965*I, 0.008174857906747083 - 0.0005347521110343848*I, 0.004721553083347568 - 0.007246989048259204*I, -0.004708219621677845 + 0.0038030411341099853*I, 0.003203304286005497 + 0.004575739924528995*I}, {0.027677697796056305 - 0.0010596288195158458*I, 0.03620827…
0.5585585585585585	{{0.0731484656672922 - 2.6331675777318488*^-18*I, 0.027742272582443994 + 0.0011694219808832773*I, -0.011930245349631404 - 0.000045018483231801275*I, 0.008142048756739177 - 0.0005870020498468811*I, 0.0047132830321067205 - 0.007199053197552241*I, -0.004659481479374197 + 0.0037620341641062638*I, 0.0032068915374860157 + 0.004562607666550924*I}, {0.027742272582443998 - 0.0011694219808832764*I, 0.03614…
0.5605605605605606	{{0.07333556892173246 - 3.095679383328622*^-18*I, 0.02780292526068366 + 0.0012724854285752771*I, -0.011976281689749176 + 7.453588404553527*^-6*I, 0.008107398730536744 - 0.0006380222113013847*I, 0.00470743430086165 - 0.0071530715804702305*I, -0.004613206222296321 + 0.0037209237114916825*I, 0.003211359798653965 + 0.0045497851442361705*I}, {0.02780292526068366 - 0.0012724854285752771*I, 0.0360677937…
0.5625625625625625	{{0.07352806494979107 - 3.442211476097852*^-18*I, 0.027860016223055475 + 0.0013682751674297087*I, -0.012021189318847512 + 0.000059739718961572574*I, 0.008071040566544218 - 0.0006877697609008486*I, 0.004703784485225963 - 0.007109133219188393*I, -0.004569149267816837 + 0.003679892262867849*I, 0.0032167557011769494 + 0.004537108317339528*I}, {0.027860016223055478 - 0.0013682751674297094*I, 0.0359859…
0.5645645645645645	{{0.07372547070060131 - 3.5322413583770306*^-18*I, 0.027913914572290623 + 0.0014563153743826704*I, -0.012064877410659897 + 0.00011172350261391806*I, 0.008033107954722993 - 0.0007362082948041566*I, 0.004702097537531136 - 0.007067303579201293*I, -0.004527070234434366 + 0.0036391262352818456*I, 0.003223112240418542 + 0.004524424281963065*I}, {0.027913914572290623 - 0.0014563153743826706*I, 0.0358969…
0.5665665665665666	{{0.07392730270280373 - 3.582711574451893*^-18*I, 0.02796498726553875 + 0.001536166773057652*I, -0.012107292668581638 + 0.0001632772090313933*I, 0.007993745322047394 - 0.0007832990391056101*I, 0.0047021331381312936 - 0.007027635918626201*I, -0.004486748986804241 + 0.0035988080506269703*I, 0.003230460863371962 + 0.004511590461925309*I}, {0.02796498726553875 - 0.001536166773057652*I, 0.035801522572…
0.5685685685685686	{{0.07413300357845791 - 3.588096622283914*^-18*I, 0.02801364126788398 + 0.0016074165169517258*I, -0.01214835611714066 + 0.00021428988922656163*I, 0.007953102956634976 - 0.0008290199158747979*I, 0.004703623330949698 - 0.006990173189715041*I, -0.004447931790955188 + 0.0035591351629268527*I, 0.003238822599531316 + 0.004498451499062064*I}, {0.02801364126788398 - 0.0016074165169517255*I, 0.03570020008…
0.5705705705705706	{{0.07434200529056986 - 3.528507657430433*^-18*I, 0.02806027997610143 + 0.0016697287169369392*I, -0.0121879973902071 + 0.00026464628930614555*I, 0.007911329928430485 - 0.0008733533180615876*I, 0.004706294658214565 - 0.00695493717060285*I, -0.0044103791030751915 + 0.0035202982666064603*I, 0.003248205325670425 + 0.004484866392488318*I}, {0.02806027997610143 - 0.001669728716936939*I, 0.0355936448938…
0.5725725725725725	{{0.07455373459276658 - 3.3985593880118983*^-18*I, 0.028105299793364496 + 0.001722846818872217*I, -0.012226158497966527 + 0.00031422510818671513*I, 0.007868573981286035 - 0.0009162848969266039*I, 0.004709870010682319 - 0.006921928043205991*I, -0.004373869555340202 + 0.003482479578825961*I, 0.0032586040176743962 + 0.004470710429167718*I}, {0.028105299793364496 - 0.0017228468188722175*I, 0.03548250…
0.5745745745745746	{{0.0747676130292961 - 3.207370074711873*^-18*I, 0.028149090129244863 + 0.0017665936036033673*I, -0.012262793826919966 + 0.0003628989975946903*I, 0.007824981532961102 - 0.0009578035620412329*I, 0.004714068627637594 - 0.0068911243932221495*I, -0.004338199955914139 + 0.003445852839480722*I, 0.0032700007505396225 + 0.004455875183912577*I}, {0.028149090129244866 - 0.0017665936036033688*I, 0.035367449…
0.5765765765765766	{{0.0749830569350275 - 2.9785615307770315*^-18*I, 0.028192033399712497 + 0.0018008711869630795*I, -0.012297870139883886 + 0.00041053456206634144*I, 0.0077806976751225295 - 0.0009979014812876207*I, 0.0047186060968932315 - 0.006862483210130335*I, -0.004303185288948882 + 0.0034105833112013095*I, 0.0032823646983737823 + 0.0044402685193838665*I}, {0.0281920333997125 - 0.0018008711869630818*I, 0.035249…
0.5785785785785785	{{0.07519947743545091 - 2.7502591220171606*^-18*I, 0.028234505027135648 + 0.0018256610197709246*I, -0.012331366575990205 + 0.00045699235894778857*I, 0.007735866173344525 - 0.001036574080858674*I, 0.004723194354790282 - 0.006835939887190879*I, -0.004268658714584282 + 0.003376827779353488*I, 0.0032956521343958404 + 0.004423814586091221*I}, {0.028234505027135648 - 0.001825661019770928*I, 0.035128233…
0.5805805805805805	{{0.07541628044667743 - 2.5750917668051586*^-18*I, 0.028276873440280837 + 0.0018410238878333565*I, -0.012363274650686283 + 0.0005021268983950021*I, 0.00769062946710866 - 0.0010738200452580597*I, 0.004727541686198007 - 0.006811408221445437*I, -0.004234471568948149 + 0.003344734552038221*I, 0.003309806430936048 + 0.004406453822392938*I}, {0.028276873440280837 - 0.0018410238878333604*I, 0.0350054296…
0.5825825825825826	{{0.07563290016831406 - 2.454853116290438*^-18*I, 0.02831948466770818 + 0.001847064211241541*I, -0.012393616045097753 + 0.0005458128869401423*I, 0.007645134478490882 - 0.0011096363090913124*I, 0.00473136964467458 - 0.006788803352529074*I, -0.004200502076689648 + 0.00331442211422101*I, 0.003324771362719188 + 0.00438813397088115*I}, {0.028319484667708183 - 0.001847064211241545*I, 0.0348813665846940…
0.5845845845845845	{{0.07584877384619623 - 2.3177602138444766*^-18*I, 0.028362681987998985 + 0.001843892637829632*I, -0.012422429580462897 + 0.0005879577992762671*I, 0.00759953846620092 - 0.0011440231018103476*I, 0.004734405922792313 - 0.00676805254317753*I, -0.004166630998073269 + 0.003285987381993156*I, 0.0033404966768205238 + 0.004368794091205179*I}, {0.02836268198799899 - 0.0018438926378296354*I, 0.034756683892…
0.5865865865865865	{{0.07606328581459709 - 2.182600301746398*^-18*I, 0.02840682804530303 + 0.001831709294337765*I, -0.012449731842113277 + 0.0006284435605069787*I, 0.007553991626173592 - 0.0011769940644366249*I, 0.00473635627035939 - 0.006749045920608468*I, -0.004132727333115321 + 0.0032595471218923276*I, 0.0033569095911522495 + 0.0043483879652595715*I}, {0.028406828045303038 - 0.001831709294337768*I, 0.03463208781…
0.5885885885885885	{{0.07627585381583087 - 2.064129507705059*^-18*I, 0.028452258128233467 + 0.0018107652426559825*I, -0.012475558064032518 + 0.0006671660197889498*I, 0.0075086416316787275 - 0.001208563367795853*I, 0.004736944528680911 - 0.0067316719530598436*I, -0.00409868250297465 + 0.0032351908549447823*I, 0.003373935845969119 + 0.004326879885095584*I}, {0.02845225812823347 - 0.0018107652426559851*I, 0.0345082461…
0.5905905905905907	{{0.07648593052893901 - 1.9707921176569612*^-18*I, 0.028499279396706625 + 0.001781361391974232*I, -0.012499962905863827 + 0.0007040358670474757*I, 0.0074636337991335735 - 0.0012387454806205762*I, 0.004735913363006775 - 0.006715818258287965*I, -0.004064410876509927 + 0.003212979957954938*I, 0.003391500177883634 + 0.004304244434691017*I}, {0.028499279396706628 - 0.0017813613919742345*I, 0.034385786…
0.5925925925925927	{{0.07669300356969015 - 1.904720575766236*^-18*I, 0.028548170881942055 + 0.0017438484987823666*I, -0.012523020452909994 + 0.0007389786329764785*I, 0.007419111088102785 - 0.0012675551695501774*I, 0.0047330242625316845 - 0.006701371603567501*I, -0.00402984977027965 + 0.003192947663505372*I, 0.0034095263198660438 + 0.004280466489950203*I}, {0.02854817088194206 - 0.0017438484987823692*I, 0.0342652959…
0.5945945945945946	{{0.07689659549058019 - 1.861735484424638*^-18*I, 0.02859918348646251 + 0.0016986271668701402*I, -0.012544824216133394 + 0.0007719346890385107*I, 0.007375214101298422 - 0.0012950074991308813*I, 0.004728057540395139 - 0.00668821790569147*I, -0.003994959448542133 + 0.0031750990599568167*I, 0.003427937001244349 + 0.004255541218704012*I}, {0.028599183486462513 - 0.0016986271668701428*I, 0.03414732141…
0.5965965965965966	{{0.07709626378083216 - 1.8313456042515637*^-18*I, 0.02865253998409394 + 0.0016461478473272107*I, -0.012565487132155979 + 0.0008028592474647498*I, 0.007332081084579952 - 0.00132111783181575*I, 0.004720812333681441 - 0.0066762422309712514*I, -0.003959723123255519 + 0.0031594110914481646*I, 0.003446653947704299 + 0.00422947408070985*I}, {0.028652539984093943 - 0.0016461478473272138*I, 0.03403236936…
0.5985985985985987	{{0.07729160086639639 - 1.79674785409404*^-18*I, 0.028708435019965506 + 0.0015869108385431407*I, -0.01258514156325929 + 0.0008317223612549997*I, 0.0072898479269542585 - 0.0013459018279646845*I, 0.004711106603419695 - 0.006665328795236577*I, -0.003924146954077771 + 0.0031458325578964668*I, 0.003465597881289391 + 0.004202280827651659*I}, {0.02870843501996551 - 0.001586910838543144*I, 0.033920906021…
0.6006006006006006	{{0.0774822341127656 - 1.7348280227847616*^-18*I, 0.028767035110679778 + 0.0015214662648235136*I, -0.012603939286283115 + 0.0008585089301874256*I, 0.007248648158329312 - 0.0013693754486093028*I, 0.004698777140237735 - 0.006655360971969783*I, -0.0038882600358671575 + 0.003134284116236134*I, 0.003484688524963955 + 0.0041739874966156*I}, {0.02876703511067978 - 0.0015214662648235175*I, 0.033813357249…
0.6026026026026026	{{0.07766782523253071 - 1.6239485435422083*^-18*I, 0.028828487258040315 + 0.001450318959176692*I, -0.012621996323477647 + 0.0008832422537796357*I, 0.007208603100101561 - 0.0013915695006825937*I, 0.0046836992049784695 - 0.006646254654227235*I, -0.0038520518216705805 + 0.0031246703810585584*I, 0.003503863182199298 + 0.004144599916226692*I}, {0.028828487258040318 - 0.0014503189591766959*I, 0.0337101…
0.6046046046046046	{{0.07784802434207178 - 1.4582334168899874*^-18*I, 0.028892939925174582 + 0.0013740061559933917*I, -0.01263941791323821 + 0.0009059494812957555*I, 0.0071698289253079766 - 0.0014125254223441221*I, 0.004665749724511911 - 0.00663791855918163*I, -0.0038154993634016946 + 0.0031168970500972133*I, 0.003523054538138494 + 0.004114125020502333*I}, {0.028892939925174582 - 0.0013740061559933956*I, 0.03361158…
0.6066066066066066	{{0.07802250467167449 - 1.238233708148489*^-18*I, 0.02896051773119538 + 0.0012931533914030571*I, -0.01265634679373777 + 0.0009266491344969778*I, 0.0071324395192904596 - 0.0014322803540769732*I, 0.00464480801755103 - 0.0066302377839269865*I, -0.0037786237957265355 + 0.0031108528542905557*I, 0.0035421826214927098 + 0.004082595411644746*I}, {0.028960517731195384 - 0.001293153391403061*I, 0.033518152…
0.6086086086086085	{{0.07819098742321465 - 9.70472668932225*^-19*I, 0.029031314543044875 + 0.001208383109361258*I, -0.012672921514224627 + 0.0009453789327616048*I, 0.007096536384345018 - 0.0014508766897452236*I, 0.004620785045152528 - 0.006623110740638118*I, -0.0037414439358335583 + 0.0031064092908634757*I, 0.003561175761265667 + 0.004050043303021043*I}, {0.029031314543044875 - 0.0012083831093612622*I, 0.0334301370…
0.6106106106106105	{{0.07835324177015805 - 6.674457371498299*^-19*I, 0.029105393475494585 + 0.0011203146616496913*I, -0.012689276435022417 + 0.0009621957930850478*I, 0.007062208639721774 - 0.0014683620765939404*I, 0.004593623410716833 - 0.006616449156570644*I, -0.003703976283433635 + 0.0031034206233272977*I, 0.0035799705867536405 + 0.004016500519163222*I}, {0.02910539347549459 - 0.0011203146616496954*I, 0.033347814…
0.6126126126126126	{{0.07850908485756057 - 3.4762053700405893*^-19*I, 0.029182786891145392 + 0.0010295643078761783*I, -0.01270554172753011 + 0.0009771758300798278*I, 0.007029533021624959 - 0.001484789415249182*I, 0.004563297359988102 - 0.0066101780740609834*I, -0.0036662350207600563 + 0.003101723881479778*I, 0.003598512027545458 + 0.003981998495768168*I}, {0.029182786891145392 - 0.0010295643078761828*I, 0.033271403…
0.6146146146146145	{{0.07865838180206808 - 3.543687899178999*^-20*I, 0.029263496400427528 + 0.0009367452154746678*I, -0.012721843374222015 + 0.0009904143559755745*I, 0.006998573883212916 - 0.001500216859717998*I, 0.004529812781054222 - 0.006604235850526358*I, -0.00362823201256853 + 0.0031011388614051063*I, 0.0036167533135225026 + 0.003946568279697654*I}, {0.029263496400427528 - 0.0009367452154746727*I, 0.0332010708…
0.6166166166166166	{{0.07880104569191655 + 2.3869324009598957*^-19*I, 0.029347492861600592 + 0.0008424674597052288*I, -0.012738303168647777 + 0.0010020258806190281*I, 0.006969383194598099 - 0.001514707817388429*I, 0.004493207204346806 - 0.0065985741584647884*I, -0.00358997680613718 + 0.003101468125473906*I, 0.00363465597485871 + 0.003910240528978336*I}, {0.029347492861600592 - 0.0008424674597052341*I, 0.03313692934…
0.6186186186186187	{{0.07893703758693196 + 4.383856371741358*^-19*I, 0.02943471638075353 + 0.000747338023654066*I, -0.012755038715432375 + 0.0010121441114740361*I, 0.006942000542847075 - 0.001528330949029506*I, 0.004453549802641198 - 0.006593157985455098*I, -0.003551476631266552 + 0.0031024970023432346*I, 0.0036521898420205684 + 0.0038730455128017623*I}, {0.029434716380753533 - 0.0007473380236540713*I, 0.0330790388…
0.6206206206206207	{{0.07906636651853034 + 5.212839428634003*^-19*I, 0.029525076311804645 + 0.00065196079823351*I, -0.01277216343027612 + 0.0010209219536215564*I, 0.006916453131980522 - 0.001541160168791251*I, 0.004410941391056471 - 0.006587965634156914*I, -0.0035127364002796105 + 0.0031039935869565803*I, 0.0036693330457671204 + 0.0038350131115243683*I}, {0.02952507631180465 - 0.0006519607982335152*I, 0.03302740589…
0.6226226226226227	{{0.07918905966897014 + 4.681997625560849*^-19*I, 0.02961847426468675 + 0.0005569044859617529*I, -0.012789765394310515 + 0.0010284973699498784*I, 0.006892742681817019 - 0.0015532792959761861*I, 0.004365494434645157 - 0.006582971277211604*I, -0.0034737361020857455 + 0.003105758676259828*I, 0.003686065705065654 + 0.003796174376533632*I}, {0.02961847426468675 - 0.0005569044859617578*I, 0.03298201913…
0.6246246246246246	{{0.07930512633156547 + 3.5194280803412045*^-19*I, 0.02971482446401157 + 0.0004627273725094185*I, -0.012807911689232244 + 0.0010349700885371536*I, 0.006870846882306413 - 0.0015647809138015683*I, 0.004317306973746509 - 0.006578121329994987*I, -0.003434435426006823 + 0.003107649260197057*I, 0.0037023574973433686 + 0.003756570439690813*I}, {0.02971482446401157 - 0.0004627273725094234*I, 0.0329428898…
0.6266266266266266	{{0.07941464360651719 + 2.3127319680116977*^-19*I, 0.029813991015414515 + 0.00037004577392489265*I, -0.012826704445623909 + 0.001040494389933472*I, 0.006850754921744128 - 0.0015757509238023156*I, 0.004266516736177353 - 0.006573384465250806*I, -0.0033948360815255845 + 0.0031094463884922168*I, 0.003718186843970957 + 0.0037162468951052303*I}, {0.029813991015414515 - 0.00037004577392489764*I, 0.03290…
0.6286286286286287	{{0.07951772167971254 + 1.4829765550839424*^-19*I, 0.029915821973036636 + 0.00027943722352382125*I, -0.012846231658477274 + 0.0010452232901202957*I, 0.006832438344427081 - 0.0015862778717006592*I, 0.004213277522990504 - 0.006568733119994318*I, -0.0033549304831806265 + 0.00311094651055165*I, 0.003733537657839768 + 0.0036752498287089173*I}, {0.029915821973036636 - 0.0002794372235238264*I, 0.0328830…
0.6306306306306306	{{0.0796145023571064 + 1.2940874241414504*^-19*I, 0.030020150571719882 + 0.00019143805471034036*I, -0.012866565785542934 + 0.0010493066323073019*I, 0.006815850200223445 - 0.001596453242222018*I, 0.004157758230788479 - 0.00656414266636374*I, -0.003314700264303608 + 0.0031119644044398515*I, 0.00374839909279869 + 0.0036336258096231547*I}, {0.03002015057171988 - 0.0001914380547103455*I, 0.03286219066…
0.6326326326326326	{{0.07970515906472131 + 1.8528484738396212*^-19*I, 0.03012679522700709 + 0.0001065434009770767*I, -0.012887763747330323 + 0.0010528910869323838*I, 0.006800925044572639 - 0.0016063714590949974*I, 0.004100142851723505 - 0.006559591411620243*I, -0.003274116277019249 + 0.0031123331768794687*I, 0.0037627655436541486 + 0.003591421890158471*I}, {0.030126795227007088 - 0.00010654340097708179*I, 0.0328470…
0.6346346346346345	{{0.07978989684864747 + 3.108901918905757*^-19*I, 0.030235559535142006 + 0.00002520719590514721*I, -0.0129098669271077 + 0.0010561201516616498*I, 0.0067875789384853405 - 0.001616129885051391*I, 0.004040630473497519 - 0.006555060598147956*I, -0.003233138592245333 + 0.003111904263251301*I, 0.003776636646170107 + 0.0035486856058146395*I}, {0.030235559535142002 - 0.00002520719590515209*I, 0.032837492…
0.6366366366366366	{{0.07986895237504268 + 4.85474829013907*^-19*I, 0.030346232273069262 - 0.00005215782683584073*I, -0.012932901170902164 + 0.0010591341513894246*I, 0.006775709448543472 - 0.0016258288218261791*I, 0.003979435279362161 - 0.006550534403453966*I, -0.0031917164996927037 + 0.0031105474275942993*I, 0.0037900172770680665 + 0.0035054649752806815*I}, {0.03034623227306926 + 0.000052157826835836176*I, 0.03283…
0.6386386386386386	{{0.07994259393013244 + 6.725746434410639*^-19*I, 0.030458587398434395 - 0.0001251801334877893*I, -0.012956876787499643 + 0.0010620702382382475*I, 0.006765195646900213 - 0.0016355715101575299*I, 0.0039167865481187815 - 0.006545999940168313*I, -0.0031497885078652674 + 0.0031081507626055677*I, 0.0038029175540270676 + 0.0034618085004348644*I}, {0.030458587398434395 + 0.00012518013348778508*I, 0.0328…
0.6406406406406406	{{0.08001112142020986 + 8.200113514663505*^-19*I, 0.030572384049583845 - 0.0001935293902041134*I, -0.012981788548444898 + 0.0010650623915588742*I, 0.00675589811127999 - 0.001645464129786799*I, 0.0038529286541184316 - 0.006541447256043998*I, -0.0031072823440599895 + 0.003104620689640361*I, 0.0038153528356836878 + 0.0034177651663447007*I}, {0.030572384049583845 + 0.0001935293902041097*I, 0.03283959…
0.6426426426426426	{{0.08007486396792554 + 8.614923537849611*^-19*I, 0.030687368236739666 - 0.000256916414544368*I, -0.013007616981055818 + 0.0010682402188477349*I, 0.006747660032492824 - 0.0016556146090281184*I, 0.0037881183856729632 - 0.006536867857361301*I, -0.0030641170255830937 + 0.0030998832380440063*I, 0.0038273429190233007 + 0.003373385079662576*I}, {0.030687368236739662 + 0.0002569164145443641*I, 0.0328495…
0.6446446446446447	{{0.08013410468406953 + 7.999599603436159*^-19*I, 0.030803323238041972 - 0.0003150718502924491*I, -0.013034375965524668 + 0.0010716968479208269*I, 0.006740346733567097 - 0.0016660945267952141*I, 0.0037225415389814335 - 0.006532208158128592*I, -0.003020275433425893 + 0.003093912832392474*I, 0.0038388857407434694 + 0.0033287411199189594*I}, {0.03080332323804197 + 0.0003150718502924451*I, 0.03286354…
0.6466466466466466	{{0.08018917904697032 + 6.929911672406933*^-19*I, 0.03091999622681971 - 0.0003677176460554658*I, -0.013062069626638147 + 0.0010755489325515724*I, 0.006733810207867137 - 0.0016769874174881966*I, 0.003656425339569196 - 0.006527433111902021*I, -0.00297573055880224 + 0.0030866570757957104*I, 0.0038499897531516737 + 0.00328390319465358*I}, {0.030919996226819707 + 0.0003677176460554618*I, 0.03288130251…
0.6486486486486487	{{0.08024046150038373 + 5.782041563916895*^-19*I, 0.03103711367311113 - 0.00041461618933780317*I, -0.01309068018972961 + 0.0010799199149490865*I, 0.006727886379020682 - 0.0016883854117244318*I, 0.003590024706329923 - 0.006522523813060648*I, -0.0029304364810067863 + 0.003078064530539434*I, 0.003860674194538388 + 0.003238934688637397*I}, {0.031037113673111124 + 0.00041461618933779894*I, 0.032902406…
0.6506506506506506	{{0.08028832786645906 + 4.82872596551465*^-19*I, 0.03115440892338604 - 0.00045557868608893555*I, -0.013120184757082525 + 0.0010849191135605715*I, 0.006722410490588185 - 0.001700371124761863*I, 0.003523580324844633 - 0.006517455050250418*I, -0.0028843570584367404 + 0.0030681091901692847*I, 0.0038709572589086735 + 0.0031939013883133262*I}, {0.031154408923386036 + 0.0004555786860889312*I, 0.03292645…
0.6526526526526527	{{0.08033315534573901 + 4.2392564331420847*^-19*I, 0.03127162220054585 - 0.0004904651607034412*I, -0.013150555307930465 + 0.0010906417230713188*I, 0.006717217106062812 - 0.0017130176564990151*I, 0.003457318647381671 - 0.006512195306384146*I, -0.002837465928591854 + 0.0030567904794908222*I, 0.0038808560959821816 + 0.0031488714817962237*I}, {0.03127162220054585 + 0.0004904651607034369*I, 0.03295304…
0.6546546546546547	{{0.08037532251715973 + 4.0794793911346106*^-19*I, 0.03138850060392355 - 0.000519184456020992*I, -0.013181758698457108 + 0.001097168814404707*I, 0.006712140108870441 - 0.0017263885914749924*I, 0.0033914518928967203 - 0.006506706758641527*I, -0.0027897465080744307 + 0.0030441332545695283*I, 0.0038903868111931535 + 0.003103915558872897*I}, {0.03138850060392354 + 0.0005191844560209879*I, 0.032981784…
0.6566566566566566	{{0.08041520933805078 + 4.311796132221105*^-19*I, 0.03150479810928371 - 0.0005416942333263568*I, -0.013213756661796241 + 0.001104567334722203*I, 0.006707012702369664 - 0.0017405379988694775*I, 0.003326178047032804 - 0.006500945278469134*I, -0.0027411919925893233 + 0.003030187802730805*I, 0.003899564465690417 + 0.003059106611002101*I}, {0.0315047981092837 + 0.0005416942333263529*I, 0.0330122579039…
0.6586586586586587	{{0.08045319714413521 + 4.795162817523903*^-19*I, 0.03162027556882246 - 0.0005580009723494001*I, -0.013246505808031758 + 0.001112890107423361*I, 0.006701667409851784 - 0.0017555104325027333*I, 0.0032616808621202774 - 0.0064948604315804145*I, -0.002691805356943936 + 0.0030150298425599756*I, 0.003908403076337392 + 0.0030145200313145405*I}, {0.03162027556882245 + 0.0005580009723493966*I, 0.033044061…
0.6606606606606606	{{0.08048966864952944 + 5.285090476558835*^-19*I, 0.031734700711167546 - 0.0005681599712650837*I, -0.01327995762419766 + 0.001122175832145824*I, 0.006695936074540819 - 0.0017713409308356021*I, 0.003198129857176835 - 0.006488395477955694*I, -0.002641599355048222 + 0.0029987605239022836*I, 0.003916915615712084 + 0.0029702336146128676*I}, {0.03173470071116754 + 0.0005681599712650805*I, 0.03307678709…
0.6626626626626626	{{0.08052500794674337 + 5.433645007235141*^-19*I, 0.03184784814137827 - 0.0005722753466934652*I, -0.013314058474278054 + 0.0011324490847653224*I, 0.006689649859593501 - 0.0017880550169695059*I, 0.003135680317907507 - 0.006481487371842176*I, -0.002590596519914684 + 0.002981506427862895*I, 0.00392511401210709 + 0.002926327557371683*I}, {0.03184784814137826 + 0.0005722753466934625*I, 0.0331100225686…
0.6646646646646646	{{0.08055959874578018 + 4.826672407933763*^-19*I, 0.03195950025205984 - 0.0005704984997850047*I, -0.01334875032220657 + 0.0011437209092597287*I, 0.006682641286519814 - 0.001805668330903236*I, 0.0030744723844222336 - 0.006474067344722029*I, -0.0025388304445150937 + 0.0029634173232082595*I, 0.003933009106240195 + 0.002882884027979209*I}, {0.031959500252059826 + 0.0005704984997850021*I, 0.0331433566…
0.6666666666666667	{{0.08059376225265247 + 4.460322384432659*^-19*I, 0.03206947596551194 - 0.0005629529107232705*I, -0.013383999815896205 + 0.0011560204051107878*I, 0.006674824981276087 - 0.0018241766336047434*I, 0.0030146050338893415 - 0.006466090385682994*I, -0.0024863940231435286 + 0.002944562718870609*I, 0.003940611154497046 + 0.0028399680544811496*I}, {0.032069475965511934 + 0.0005629529107232681*I, 0.03317644…
0.6686686686686687	{{0.08062787121548752 + 4.491985540994375*^-19*I, 0.03217756538054689 - 0.0005497948478708641*I, -0.013419756683542441 + 0.0011693748497335163*I, 0.006666077435035132 - 0.0018435874398643574*I, 0.0029562087551543207 - 0.00645751433561903*I, -0.0024333560027951315 + 0.0029250346897263684*I, 0.0039479365388458715 + 0.0027976474706027468*I}, {0.032177565380546884 + 0.000549794847870862*I, 0.03320889…
0.6706706706706707	{{0.08066231743288137 + 4.344184917945429*^-19*I, 0.032283554578756944 - 0.0005312356500543294*I, -0.01345595663577418 + 0.0011837933226341974*I, 0.006656247291173103 - 0.001863909384750784*I, 0.0028994171252205454 - 0.006448289991094722*I, -0.002379768799947926 + 0.0029049675763379358*I, 0.003955002358966467 + 0.0027559935561085078*I}, {0.03228355457875694 + 0.0005312356500543276*I, 0.0332402813…
0.6726726726726726	{{0.0806974660566706 + 3.569429633228352*^-19*I, 0.032387250946988036 - 0.0005075124317769519*I, -0.013492538152877391 + 0.0011992765611427475*I, 0.0066452032064468975 - 0.001885141537102319*I, 0.0028443403922878423 - 0.006438371865389877*I, -0.0023256993390343727 + 0.002884492162989848*I, 0.003961824323864384 + 0.002715071759567582*I}, {0.03238725094698803 + 0.0005075124317769505*I, 0.0332702101…
0.6746746746746747	{{0.08073365559193234 + 1.8502148824016466*^-19*I, 0.03248848317733975 - 0.000478888083218758*I, -0.013529442484795111 + 0.0012158169604127185*I, 0.00663283385099417 - 0.0019072733995268499*I, 0.0027910654757524874 - 0.006427718188499527*I, -0.0022712290524413686 + 0.002863735677688783*I, 0.003968416751870931 + 0.0026749416983537612*I}, {0.032488483177339746 + 0.0004788880832187571*I, 0.033298318…
0.6766766766766766	{{0.08077119789698432 - 1.0009780613602196*^-19*I, 0.03258710126716535 - 0.000445651270236516*I, -0.01356661365112744 + 0.0012333985734212973*I, 0.006619047908333321 - 0.0019302849084018552*I, 0.002739655966207205 - 0.0064162909071339294*I, -0.002216453880510245 + 0.002842821792163558*I, 0.00397479257064317 + 0.002635657158645477*I}, {0.032587101267165346 + 0.0004456512702365157*I, 0.033324270431…
0.6786786786786787	{{0.08081037818338481 - 5.041681847267047*^-19*I, 0.03268297651907176 - 0.00040811643436373284*I, -0.013603998441131549 + 0.0012519971109693066*I, 0.006603774075363502 - 0.0019541464338744055*I, 0.002690152125441167 - 0.006404055684718561*I, -0.0021614842715367674 + 0.00282187062186513*I, 0.003980963317163922 + 0.002597266095425801*I}, {0.03268297651907175 + 0.0004081164343637334*I, 0.03334775965…
0.6806806806806807	{{0.08085145501593262 - 1.0199443046911983*^-18*I, 0.032776001540919565 - 0.0003666237928106631*I, -0.013641546413721667 + 0.0012715799416812006*I, 0.006586961062364615 - 0.0019788187798611594*I, 0.0026425708864400007 - 0.006390981901394127*I, -0.002106445181771144 + 0.0028009987259665988*I, 0.00398693913774176 + 0.002559810632482451*I}, {0.032776001540919565 + 0.0003666237928106644*I, 0.03336850…
0.6826826826826827	{{0.08089466031266715 - 1.6271822154272856*^-18*I, 0.032866090245823036 - 0.0003215393384642965*I, -0.013679209897469099 + 0.0012921060920050716*I, 0.006568577592997312 - 0.0020042531840483704*I, 0.0025969058533857757 - 0.006377042654016555*I, -0.0020514760754180095 + 0.002780319107363201*I, 0.003992728788011013 + 0.0025233270624077805*I}, {0.03286609024582303 + 0.0003215393384642986*I, 0.0333862…
0.6846846846846847	{{0.08094019934486835 - 2.292639358571123*^-18*I, 0.032953177852150094 - 0.00027325483988836633*I, -0.013716943990602208 + 0.0013135262462126462*I, 0.006548612404302995 - 0.002030391317891881*I, 0.0025531273016570133 - 0.0063622147561569935*I, -0.001996730924636438 + 0.0027599412126723152*I, 0.003998339632931769 + 0.002487845846598785*I}, {0.03295317785215009 + 0.00027325483988836926*I, 0.0334008…
0.6866866866866866	{{0.08098825073705673 - 2.9700745679972857*^-18*I, 0.03303722088352233 - 0.0002221878413233467*I, -0.013754706561006433 + 0.001335782746399285*I, 0.006527074246703816 - 0.002057165286617126*I, 0.0025111821778286826 - 0.0063464787381018175*I, -0.0019423782095399382 + 0.002739970932233459*I, 0.004003777646789868 + 0.002453391615257102*I}, {0.03303722088352233 + 0.00022218784132335028*I, 0.033411951…
0.6886886886886886	{{0.08103896646699338 - 3.600248069818739*^-18*I, 0.03311819716881501 - 0.00016878166268645352*I, -0.01379245824622427 + 0.0013588095924839845*I, 0.006503991884002676 - 0.002084497629219131*I, 0.0024709940996722026 - 0.006329818846852625*I, -0.001888600918196455 + 0.00272051060010829*I, 0.004009047413196907 + 0.002419983167389009*I}, {0.033118197168815006 + 0.00016878166268645737*I, 0.03341952496…
0.6906906906906908	{{0.08109247078094815 - 3.9894417549745474*^-18*I, 0.03319608975992385 - 0.00011340855753311079*I, -0.01383016186900077 + 0.0013825590760334864*I, 0.006479383475121269 - 0.002112346783481286*I, 0.0024325211674205596 - 0.006312261730906544*I, -0.0018355209776849354 + 0.0027015933045255124*I, 0.004014161203308171 + 0.0023876115091387325*I}, {0.033196089759923844 + 0.00011340855753311375*I, 0.033423…
0.6926926926926927	{{0.08114889699864594 - 4.0687827249358366*^-18*I, 0.03327087361417262 - 0.0000564322768461001*I, -0.013867773065397436 + 0.0014069895544776378*I, 0.006453246185472826 - 0.0021406861217244705*I, 0.0023957457974441137 - 0.0062938488851368105*I, -0.0017832260609475959 + 0.0026832398896122155*I, 0.0040191363202335606 + 0.0023562596746859172*I}, {0.03327087361417262 + 0.0000564322768461027*I, 0.03342…
0.6946946946946947	{{0.08120836897069666 - 3.978379885601634*^-18*I, 0.03334254669482103 + 1.6836772404153495*^-6*I, -0.013905246379931418 + 0.0014320320092708536*I, 0.006425605106623659 - 0.0021694440903982427*I, 0.0023605926851268094 - 0.006274587319366388*I, -0.0017318675459669333 + 0.0026655351329239*I, 0.004023981716683569 + 0.0023259289576075966*I}, {0.03334254669482102 - 1.6836772404131269*^-6*I, 0.033419445…
0.6966966966966966	{{0.08127097792460358 - 3.830882476547425*^-18*I, 0.03341112525599718 + 0.000060491233046791826*I, -0.013942540514284464 + 0.0014576183567723082*I, 0.006396494435885653 - 0.002198551546083152*I, 0.0023269801603154985 - 0.006254494340454107*I, -0.0016815845014750855 + 0.002648544774768813*I, 0.0040287063000735875 + 0.0022966111476964662*I}, {0.033411125255997175 - 0.00006049123304678982*I, 0.03341…
0.6986986986986987	{{0.08133678244528735 - 3.711171309755441*^-18*I, 0.03347664382357145 + 0.00011955793355404034*I, -0.013979618330914895 + 0.0014836814963145538*I, 0.006365957432261174 - 0.0022279418370221146*I, 0.0022948202836630778 - 0.006233597625605312*I, -0.0016325035541189822 + 0.002632315388392791*I, 0.004033318947946216 + 0.002268288487430016*I}, {0.03347664382357144 - 0.00011955793355403833*I, 0.03339917…
0.7007007007007007	{{0.08140580847508594 - 3.676358769614659*^-18*I, 0.03353915519515641 + 0.0001784669364038265*I, -0.014016446853057595 + 0.0015101553102035202*I, 0.006334046416443072 - 0.0022575508031204114*I, 0.0022640188466284904 - 0.006211935222371868*I, -0.0015847388884603466 + 0.0026168743799792607*I, 0.004037828507971259 + 0.0022409336719705283*I}, {0.03353915519515641 - 0.0001784669364038244*I, 0.03338277…
0.7027027027027026	{{0.08147804931375469 - 3.755788812920803*^-18*I, 0.03359873044010691 + 0.00023681701389847076*I, -0.014052997264724013 + 0.0015369746637185155*I, 0.00630082277081468 - 0.002287316775945689*I, 0.002234475371476725 - 0.006189555548652156*I, -0.0015383922469756938 + 0.0026022299886492364*I, 0.004042243797945735 + 0.0022145098491650824*I}, {0.03359873044010691 - 0.00023681701389846827*I, 0.033362188…
0.7047047047047047	{{0.08155346561846631 - 3.9510369688763385*^-18*I, 0.03365545889952 + 0.0002942225530009482*I, -0.01408924491070217 + 0.0015640754051122253*I, 0.006266356939449812 - 0.002317180578727958*I, 0.0022060831112788153 - 0.006166517392691072*I, -0.0014935529300563323 + 0.0025883712864613233*I, 0.004046573605793865 + 0.0021889706195455496*I}, {0.03365545889951999 - 0.00029422255300094524*I, 0.03333745168…
0.7067067067067067	{{0.08163198540381086 - 4.235910339090478*^-18*I, 0.03370944818623496 + 0.00035031355533488847*I, -0.014125169296556649 + 0.0015913943656107132*I, 0.006230728428112768 - 0.0023470855263595975*I, 0.0021787290499118432 - 0.006142889913080032*I, -0.0014502977960083633 + 0.0025752681784117146*I, 0.0040508266895670835 + 0.0021642600363285963*I}, {0.03370944818623496 - 0.000350313555334885*I, 0.0333086…
0.7087087087087087	{{0.08171350404179577 - 4.5564475975792064*^-18*I, 0.03376082418483333 + 0.00040473563718457884*I, -0.0141607540886286 + 0.001618869359413422*I, 0.006194025804258326 - 0.0023769774253953498*I, 0.0021522939020589323 - 0.0061187526387569665*I, -0.0014086912610526787 + 0.0025628714024341927*I, 0.00405501177744403 + 0.002140312605415682*I}, {0.03376082418483333 - 0.00040473563718457505*I, 0.033275845…
0.7107107107107107	{{0.0817978842618458 - 4.8309189907651784*^-18*I, 0.03380973105163886 + 0.0004571500294949531*I, -0.01419598711403574 + 0.0016464391836931683*I, 0.006156346697031755 - 0.0024068045740523207*I, 0.002126652113209258 - 0.006094195469006326*I, -0.0013687852993249689 + 0.002551112529400132*I, 0.0040591375677305535 + 0.002117053285393064*I}, {0.03380973105163886 - 0.0004571500294949492*I, 0.03323922140…
0.7127127127127127	{{0.08188495615080309 - 4.949826337477877*^-18*I, 0.033856331214717546 + 0.0005072335778716079*I, -0.014230860360672351 + 0.0016740436185961503*I, 0.006117797797268799 - 0.002436517762209985*I, 0.002101671859658037 - 0.006069318673459075*I, -0.0013306194428757113 + 0.0025399039631184934*I, 0.004063212728859712 + 0.0020943974875317893*I}, {0.033856331214717546 - 0.0005072335778716042*I, 0.03319893…
0.7147147147147147	{{0.08197454121836938 - 4.796382531582127*^-18*I, 0.03390078684850114 + 0.0005546973287314777*I, -0.014265364607623158 + 0.0017016299192534278*I, 0.006078469435471048 - 0.0024660697954329595*I, 0.002077234206071632 - 0.0060442164756281435*I, -0.001294203225060624 + 0.0025291650734499487*I, 0.004067245435362834 + 0.0020722649062384036*I}, {0.03390078684850115 - 0.0005546973287314751*I, 0.033155178…
0.7167167167167168	{{0.08206652114230725 - 4.419829980472368*^-18*I, 0.033943213033573165 + 0.0005993023602217102*I, -0.014299473475731772 + 0.00172916120437456*I, 0.006038377981766969 - 0.0024954081979967776*I, 0.0020532719721020254 - 0.00601893205558539*I, -0.0012594899865647942 + 0.0025188996466810032*I, 0.0040712420953290885 + 0.0020506166116938335*I}, {0.03394321303357317 - 0.0005993023602217088*I, 0.033108057…
0.7187187187187187	{{0.08216070152156145 - 3.939372510753583*^-18*I, 0.033983783706132864 + 0.0006407484287155016*I, -0.014333174692399786 + 0.0017565764470753766*I, 0.005997618066913219 - 0.002524477431932486*I, 0.0020296559084501888 - 0.0059935512263330284*I, -0.001226487467422925 + 0.0025090465281729425*I, 0.004075209995291353 + 0.0020293759515320918*I}, {0.03398378370613287 - 0.0006407484287155014*I, 0.03305777…
0.7207207207207208	{{0.08225686931014803 - 3.4503591780698307*^-18*I, 0.0340226799019296 + 0.0006787648719217139*I, -0.014366458748488513 + 0.001783817491767632*I, 0.005956287425576817 - 0.002553225545370518*I, 0.002006258204122011 - 0.005968161194141907*I, -0.0011951913084113075 + 0.002499537125466768*I, 0.0040791561332372776 + 0.0020084642816672006*I}, {0.034022679901929614 - 0.0006787648719217147*I, 0.0330045530…
0.7227227227227228	{{0.08235480131204204 - 3.024759551120701*^-18*I, 0.03406008285970651 + 0.0007131193685286669*I, -0.014399317059998792 + 0.0018108319105651595*I, 0.0059144771632617926 - 0.002581604365816833*I, 0.001982960124623378 - 0.005942844660900685*I, -0.0011655775981921955 + 0.002490304427209463*I, 0.004083087051881179 + 0.0019878059821306034*I}, {0.03406008285970652 - 0.0007131193685286686*I, 0.0329486195…
0.7247247247247247	{{0.08245426418117743 - 2.711163711661296*^-18*I, 0.0340961740212005 + 0.0007436179382041411*I, -0.01443174196807099 + 0.001837573003283873*I, 0.005872271756309178 - 0.00260956950015292*I, 0.0019596520119601756 - 0.005917679824115833*I, -0.0011376028733138027 + 0.0024812830031539896*I, 0.004087008838664037 + 0.0019673284570711643*I}, {0.034096174021200513 - 0.0007436179382041435*I, 0.032890217164…
0.7267267267267267	{{0.08255501442144716 - 2.5347822545022314*^-18*I, 0.03413113503114226 + 0.0007701049415953773*I, -0.014463726738984991 + 0.0018639997974417672*I, 0.005829749051897009 - 0.002637080334635795*I, 0.0019362332846382861 - 0.005892740376911637*I, -0.0011112041182103028 + 0.0024724090041592876*I, 0.004090927125753499 + 0.001946962134755168*I}, {0.03413113503114227 - 0.00077010494159538*I, 0.03282959827…
0.7287287287287287	{{0.08265679838670309 - 2.4974462875096424*^-18*I, 0.034165147737256256 + 0.0007924630803290765*I, -0.014495265564160208 + 0.0018900770482589162*I, 0.005786980268040323 - 0.0026641000348980046*I, 0.0019126124376635906 - 0.005868095508030191*I, -0.0010862987652018304 + 0.0024636201621902774*I, 0.004094847090043875 + 0.0019266404675663186*I}, {0.03416514773725626 - 0.0007924630803290794*I, 0.032767…
0.7307307307307307	{{0.08275935228075601 - 2.577607431605168*^-18*I, 0.03419839419026072 + 0.0008106133970114*I, -0.014526353560155586 + 0.001915775238657476*I, 0.005744029993591166 - 0.002690595545947621*I, 0.001888707042541968 - 0.005843809901831407*I, -0.00106278469449448 + 0.002454855790317859*I, 0.004098773453156139 + 0.0019062999320057423*I}, {0.03419839419026073 - 0.000810613397011403*I, 0.032702775583324586…
0.7327327327327327	{{0.08286240215737568 - 2.7303378207659736*^-18*I, 0.03423105664386768 + 0.0008245152752279698*I, -0.014556986768669582 + 0.001941070579261682*I, 0.005700956188238583 - 0.002716537592168246*I, 0.0018644437472792954 - 0.005819943738293002*I, -0.0010405402341803064 + 0.0024460567827189104*I, 0.004102710481437934 + 0.0018858800286919843*I}, {0.034231056643867684 - 0.0008245152752279728*I, 0.03263713…
0.7347347347347346	{{0.08296566392029081 - 2.8873301020247252*^-18*I, 0.03426331755478291 + 0.0008341664395438682*I, -0.014587162156540186 + 0.0019659450083978503*I, 0.005657810182508624 - 0.00274190067731901*I, 0.0018397582763814474 - 0.005796552693010513*I, -0.0010194241602373248 + 0.00243716561467629*I, 0.004106661985963563 + 0.0018653232823610112*I}, {0.03426331755478292 - 0.0008341664395438713*I, 0.03257038952…
0.7367367367367367	{{0.08306884332318905 - 2.9568974354696115*^-18*I, 0.034295359582706 + 0.0008396029555036379*I, -0.014616877615744915 + 0.0019903861920943784*I, 0.005614636677764344 - 0.0027666630845345716*I, 0.0018145954308542967 - 0.005773687937197282*I, -0.000999275696529511 + 0.0024281263425788356*I, 0.004110631322533998 + 0.0018445752418662093*I}, {0.03429535958270601 - 0.0008396029555036409*I, 0.0325028573…
0.7387387387387387	{{0.0831716444045068 - 2.8353546681168556*^-18*I, 0.034327360990217284 + 0.0008408946369265083*I, -0.014646131214564677 + 0.0020143850685878394*I, 0.005571475782401533 - 0.0027908062873382394*I, 0.0017889082448026851 - 0.00575139259853596*I, -0.000979923378990407 + 0.002418890826913861*I, 0.004114621357118746 + 0.00182358736227856*I}, {0.03432736099021729 - 0.0008408946369265122*I, 0.032434844194…
0.7407407407407408	{{0.08327386317532262 - 2.5835707140884207*^-18*I, 0.03435944795028358 + 0.000838073707927886*I, -0.014674913828739705 + 0.0020379034025690542*I, 0.0055283946023206385 - 0.0028143059712905085*I, 0.0017626392166529758 - 0.005729665118325677*I, -0.000961298338054484 + 0.00240948676849535*I, 0.004118633969455621 + 0.0018023465842280624*I}, {0.03435944795028359 - 0.0008380737079278903*I, 0.0323665691…
0.7427427427427428	{{0.08337522357662698 - 2.2543046138530987*^-18*I, 0.0343917878163196 + 0.0008312018625753207*I, -0.01470322608757892 + 0.002060917686991348*I, 0.005485455907080207 - 0.0028371417649882707*I, 0.0017357268356761866 - 0.005708533946987415*I, -0.0009432770061504663 + 0.002399890654769393*I, 0.004122670432004102 + 0.0017808146656816178*I}, {0.03439178781631961 - 0.0008312018625753251*I, 0.03229832395…
0.7447447447447448	{{0.08347543325505238 - 1.8645629036413696*^-18*I, 0.03442455228439126 + 0.000820378772424671*I, -0.014731073116747963 + 0.0020834148324761796*I, 0.005442712675616153 - 0.002859299066328363*I, 0.0017081184579858775 - 0.005688032345177419*I, -0.0009257101004024543 + 0.002390065548267873*I, 0.004126731205875473 + 0.0017589497017389817*I}, {0.034424552284391265 - 0.0008203787724246755*I, 0.032230416…
0.7467467467467468	{{0.08357421841151264 - 1.4294117292217114*^-18*I, 0.03445789753232925 + 0.0008057282599192746*I, -0.01475846131403805 + 0.0021053834805065466*I, 0.00540021410806715 - 0.0028807673034640094*I, 0.0016797692375440357 - 0.005668183326795488*I, -0.0009084553972643994 + 0.0023799866759111883*I, 0.004130815812664532 + 0.0017367184887570736*I}, {0.03445789753232926 - 0.0008057282599192793*I, 0.032163135…
0.7487487487487487	{{0.08367132380120279 - 9.619768459005928*^-19*I, 0.034491964219729006 + 0.0007873982983899488*I, -0.014785398349365963 + 0.0021268140034269886*I, 0.005358005625774632 - 0.0029015399348048232*I, 0.0016506421261610737 - 0.005648999658984966*I, -0.0008913777325201033 + 0.002369641429008245*I, 0.0041349228344496015 + 0.0017140965243499745*I}, {0.03449196421972901 - 0.0007873982983899538*I, 0.0320967…
0.7507507507507507	{{0.08376651273359924 - 4.734436185224696*^-19*I, 0.034526877487950726 + 0.0007655610120549904*I, -0.014811893164774072 + 0.002147698504443584*I, 0.005316128871282788 - 0.0029216144490168067*I, 0.0016207078734958291 - 0.005630483862132748*I, -0.0008743490012832176 + 0.0023590293632564617*I, 0.004139049913792517 + 0.001691068007388928*I}, {0.03452687748795073 - 0.0007655610120549956*I, 0.032031521…
0.7527527527527528	{{0.0838595670724596 + 2.6942978530211408*^-20*I, 0.034562746960119343 + 0.0007404126760201748*I, -0.014837955974430309 + 0.002168030817623952*I, 0.005274621708338569 - 0.00294099236502235*I, 0.0015899450270555663 - 0.005612628209869278*I, -0.0008572481579972444 + 0.0023481621987417665*I, 0.004143193753738633 + 0.0016676258380023405*I}, {0.03456274696011935 - 0.0007404126760201805*I, 0.0319676736…
0.7547547547547547	{{0.08395028723582285 + 5.318783613370183*^-19*I, 0.03459966674112456 + 0.0007121737162787576*I, -0.014863598264628188 + 0.0021878065078972534*I, 0.005233518221891683 - 0.002959679232000234*I, 0.001558339932195974 - 0.0055954147290685485*I, -0.0008399612164355355 + 0.0023370638199385987*I, 0.004147350117816824 + 0.00164377161757578*I}, {0.034599666741124566 - 0.0007121737162787637*I, 0.0319054255…
0.7567567567567567	{{0.08403849219600919 + 1.0359983364395248*^-18*I, 0.03463771541762083 + 0.0006810887097114732*I, -0.014888832793786793 + 0.0022070228710541874*I, 0.005192848718094596 - 0.0029776846293856265*I, 0.0015258867321211675 - 0.005578815199848101*I, -0.0008223812497012931 + 0.0023257702757099085*I, 0.004151513830039481 + 0.0016195156487519772*I}, {0.03463771541762084 - 0.0006810887097114797*I, 0.0318449…
0.7587587587587588	{{0.08412401947962013 + 1.5358791008413205*^-18*I, 0.03467695605802737 + 0.0006474263840865356*I, -0.014913673592450785 + 0.0022256789337469956*I, 0.0051526397243025325 - 0.002995022166870086*I, 0.001492587367883687 - 0.005562791155569024*I, -0.0008044083902275696 + 0.002314329779307157*I, 0.004155678774902514 + 0.001594876935430825*I}, {0.034676956058027376 - 0.0006474263840865426*I, 0.031786497…
0.7607607607607607	{{0.08420672516753848 + 2.030037242008006*^-18*I, 0.03471743621252813 + 0.0006114796180596377*I, -0.014938135963290402 + 0.0022437754534894586*I, 0.005112913989073475 - 0.003011709484401558*I, 0.0014584515783844984 - 0.005547293882835959*I, -0.0007859498297772673 + 0.0023028027083703156*I, 0.00415983789738535 + 0.0015698831827693786*I}, {0.03471743621252813 - 0.0006114796180596452*I, 0.0317301555…
0.7627627627627627	{{0.08428648389492832 + 2.5189297378671878*^-18*I, 0.03475918791307183 + 0.0005735654411739524*I, -0.01496223648110145 + 0.002261314918656898*I, 0.005073690482168165 - 0.0030277682521843785*I, 0.0014234969003729936 - 0.005532264421497094*I, -0.0007669198194431388 + 0.002291261604927867*I, 0.004163983202950935 + 0.0015445707971818556*I}, {0.03475918791307183 - 0.00057356544117396*I, 0.031676089894…
0.7647647647647646	{{0.08436320616180804 + 2.9759342672130443*^-18*I, 0.03480223455299624 + 0.0005339236704240177*I, -0.014986012138805172 + 0.00227830277140196*I, 0.005034998177750881 - 0.0030432223926868444*I, 0.001387715158954971 - 0.005517678019189392*I, -0.0007472967538682458 + 0.002279733453561408*I, 0.004168102862616054 + 0.0015189537948572965*I}, {0.03480223455299625 - 0.0005339236704240259*I, 0.03162440099…
0.7667667667667668	{{0.08443679006406288 + 3.3549884364659813*^-18*I, 0.034846608418477004 + 0.0004927884889588323*I, -0.015009503967030921 + 0.0022947494850473235*I, 0.0049968679491502336 - 0.0030580962267510157*I, 0.0013510926992735272 - 0.005503524088082187*I, -0.000727055973264586 + 0.002268222505054343*I, 0.004172184382750293 + 0.0014930354814035164*I}, {0.03484660841847701 - 0.0004927884889588407*I, 0.0315752…
0.7687687687687689	{{0.08450712273110084 + 3.636034226140733*^-18*I, 0.034892332490737345 + 0.0004504859854353924*I, -0.015032735829101005 + 0.0023106683276803205*I, 0.004959315745430981 - 0.00307241629299656*I, 0.0013136480822638537 - 0.0054897557150110216*I, -0.000706121035196492 + 0.002256777366921754*I, 0.004176217702797282 + 0.0014668450126791193*I}, {0.034892332490737345 - 0.00045048598543540123*I, 0.03152862…
0.7707707707707708	{{0.0845741167242651 + 3.806291771130995*^-18*I, 0.034939415513921934 + 0.00040733186493338054*I, -0.015055733792805245 + 0.0023260751951495904*I, 0.004922354701641315 - 0.0030862106867514108*I, 0.0012754013540053925 - 0.005476327868511712*I, -0.0006844329301030024 + 0.0022454430491194817*I, 0.004180191984619268 + 0.0014404119265250214*I}, {0.03493941551392194 - 0.00040733186493338976*I, 0.031484…
0.7727727727727728	{{0.08463771004067598 + 3.860255827805056*^-18*I, 0.034987851995252 + 0.00036363143431318546*I, -0.015078526133204205 + 0.002340988611139095*I, 0.00488599514069848 - 0.0030995090598869355*I, 0.0012363740410699321 - 0.00546319740478659*I, -0.0006619500904251564 + 0.0022342609564151832*I, 0.004184095612051379 + 0.0014137661386798995*I}, {0.034987851995252006 - 0.0003636314343131952*I, 0.03144369418…
0.7747747747747749	{{0.08469786611323091 + 3.799695774005749*^-18*I, 0.035037622205025265 + 0.0003196796022159095*I, -0.015101143332629192 + 0.0023554297271681135*I, 0.0048502445733887845 - 0.003112342620817934*I, 0.0011965891505216133 - 0.005450323067704508*I, -0.0006386483906059971 + 0.0022232688883883373*I, 0.0041879161909016225 + 0.0013869379427801955*I}, {0.035037622205025265 - 0.00031967960221591967*I, 0.0314…
0.7767767767767768	{{0.08475457381060444 + 3.6336556090504756*^-18*I, 0.03508869217661598 + 0.00027576087906336556*I, -0.015123618080682258 + 0.0023694223225912453*I, 0.0048151076983675946 - 0.0031247441345026404*I, 0.001156071169916926 - 0.0054376654888008335*I, -0.00061452114709057 + 0.0022125010394302438*I, 0.004191640548950886 + 0.0013599580103601141*I}, {0.03508869217661598 - 0.0002757608790633762*I, 0.0313701…
0.7787787787787788	{{0.08480784743724823 + 3.3784539537312005*^-18*I, 0.03514101370647493 + 0.00023214937705807776*I, -0.0151459852742362 + 0.002382992804598409*I, 0.004780586402159335 - 0.003136747922442721*I, 0.001114846067304711 - 0.005425187187277452*I, -0.0005895791183259238 + 0.0022019879987440205*I, 0.004195254735952938 + 0.0013328573908516239*I}, {0.03514101370647493 - 0.00023214937705808898*I, 0.0313376195…
0.7807807807807807	{{0.08485772673339104 + 3.0576840503144545*^-18*I, 0.035194524354129404 + 0.0001891088101832812*I, -0.015168282017434557 + 0.0023961702082148442*I, 0.004746679759157491 - 0.0031483898626832756*I, 0.001072941291226158 - 0.005412852570002767*I, -0.0005638505047611095 + 0.002191756750344607*I, 0.004198744023634426 + 0.0013056675115844566*I}, {0.0351945243541294 - 0.00018910881018329286*I, 0.03130795…
0.7827827827827828	{{0.08490427687503876 + 2.7022137625413334*^-18*I, 0.03524914744218321 + 0.00014689249420292205*I, -0.015190547621691612 + 0.0024089861963011074*I, 0.004713384031624607 - 0.0031597073898128377*I, 0.0010303857707148075 - 0.005400627931511701*I, -0.0005373809488471812 + 0.0021818306730587624*I, 0.004202092905694875 + 0.0012784201777861072*I}, {0.0352491474421832 - 0.00014689249420293403*I, 0.031281…
0.7847847847847848	{{0.08494758847397438 + 2.350185575627495*^-18*I, 0.03530479205631669 + 0.00010574334666165738*I, -0.015212823605692392 + 0.002421475059553077*I, 0.004680692669692284 - 0.0031707394949633733*I, 0.0009872099152965497 - 0.0053884814540056895*I, -0.0005102335350371954 + 0.002172229540525065*I, 0.004205285097806694 + 0.0012511475725818341*I}, {0.03530479205631668 - 0.00010574334666166958*I, 0.0312568…
0.7867867867867867	{{0.084987777577758 + 2.047016596263169*^-18*I, 0.035361353045286696 + 0.0000658938868848553*I, -0.01523515369539267 + 0.0024336737165019506*I, 0.004648596311361184 - 0.0031815267258102826*I, 0.0009434456149896247 - 0.005376383207352691*I, -0.0004824887897862116 + 0.0021629695211939147*I, 0.004208303537615169 + 0.001223882256994659*I}, {0.03536135304528669 - 0.00006589388688486733*I, 0.0312352186…
0.7887887887887887	{{0.08502498566972685 + 1.845398552613143*^-18*I, 0.03541871102092661 + 0.000027566235978594765*I, -0.015257583824018959 + 0.0024456217135142445*I, 0.004617082782501029 - 0.0031921111865723982*I, 0.0008991262403046225 - 0.005364305149087178*I, -0.00045424468155129156 + 0.0021540631783275306*I, 0.004211130384738467 + 0.0011966571699453669*I}, {0.035418711020926606 - 0.000027566235978606474*I, 0.03…
0.7907907907907907	{{0.08505930849570988 + 1.7476601354370427*^-18*I, 0.03547678332623859 - 9.084414322420864*^-6*I, -0.015280126912257103 + 0.002457367042607027*I, 0.004586129012501882 - 0.0032025152477650476*I, 0.0008542920571400451 - 0.0053522476877132215*I, -0.00042552784807842176 + 0.002145479418217438*I, 0.00421375627697432 + 0.0011694821561435945*I}, {0.03547678332623858 + 9.084414322409345*^-6*I, 0.03119917…
0.7927927927927928	{{0.08509082279710953 + 1.7044069241999476*^-18*I, 0.03553549689016879 - 0.00004389257513886917*I, -0.015302786855209175 + 0.0024689582374595774*I, 0.00455570624509631 - 0.0032127590502665933*I, 0.0008089917262235242 - 0.005340209769439792*I, -0.00039633321726796676 + 0.002137186448056147*I, 0.004216174284205854 + 0.001142366736887617*I}, {0.035535496890168786 + 0.0000438925751388585*I, 0.0311846…
0.7947947947947948	{{0.08511967331380771 + 1.7022104883221108*^-18*I, 0.03559473010311634 - 0.00007664076844924834*I, -0.01532559810333555 + 0.002480436360334068*I, 0.004525790442025721 - 0.003222882858008246*I, 0.0007632726417475571 - 0.005328162826428435*I, -0.00036673278795647533 + 0.0021291932862808425*I, 0.004218369808304922 + 0.0011153439847122048*I}, {0.03559473010311633 + 0.00007664076844923863*I, 0.0311721…
0.7967967967967967	{{0.08514601035620234 + 1.7276123059941877*^-18*I, 0.03565436194542812 - 0.00010713941666212019*I, -0.01534858958115112 + 0.0024918418938238204*I, 0.004496354574980578 - 0.003232923584694064*I, 0.0007171833054024833 - 0.005316083686848485*I, -0.0003367955455638714 + 0.0021215017185510004*I, 0.004220330077395369 + 0.0010884430936852593*I}, {0.03565436194542811 + 0.00010713941666211149*I, 0.0311617…
0.7987987987987988	{{0.08516998977338293 + 1.76710116436705*^-18*I, 0.03571427201119382 - 0.00013522687482789153*I, -0.015371784670241813 + 0.002503214743962723*I, 0.004467368621802071 - 0.0032429147831568956*I, 0.0006707733282891488 - 0.005303954589042853*I, -0.00030658742180265854 + 0.0021141062767188637*I, 0.004222044150307734 + 0.0010616893672932245*I}, {0.035714272011193815 + 0.00013522687482788378*I, 0.031153…
0.8008008008008008	{{0.0851917729531305 + 1.8071131595517823*^-18*I, 0.03577434050824593 - 0.00016076943063881712*I, -0.015395201209264594 + 0.002514594240225234*I, 0.004438799566482107 - 0.003252886645358377*I, 0.0006240934309189016 - 0.005291763181528029*I, -0.0002761712946779173 + 0.0021069942388294407*I, 0.00422350291657925 + 0.0010351042184410827*I}, {0.03577434050824592 + 0.00016076943063881026*I, 0.031146275…
0.8028028028028028	{{0.08521152682191768 + 1.834031696619676*^-18*I, 0.03583444825815971 - 0.00018366130442899474*I, -0.015418851493947469 + 0.0025260191355263775*I, 0.004410611399163325 - 0.0032628660023889316*I, 0.0005771954432136003 - 0.005279502522994083*I, -0.00024560698848731066 + 0.002100145629120506*I, 0.004224699096453842 + 0.0010087051694523614*I}, {0.0358344482581597 + 0.0001836613044289887*I, 0.03114089…
0.8048048048048048	{{0.08522942384490861 + 1.83418748960224*^-18*I, 0.035894476696253216 - 0.00020382464917437297*I, -0.015442742277089482 + 0.002537527606221747*I, 0.004382765116139079 - 0.003272876324467773*I, 0.0005301323045056006 - 0.005267171082304661*I, -0.00021495127382107552 + 0.002093533218022599*I, 0.004225627240882134 + 0.0009825058520691239*I}, {0.0358944766962532 + 0.00020382464917436757*I, 0.031136865…
0.8068068068068068	{{0.085245642025959 + 1.793858561491195*^-18*I, 0.0359543078715873 - 0.00022120955049274556*I, -0.015466874768560712 + 0.0025491572521075053*I, 0.004355218719853447 - 0.003282937720942902*I, 0.0004829580635377648 - 0.005254772738496987*I, -0.0001842578675620284 + 0.002087122522159025*I, 0.004226283731521439 + 0.0009565160074519754*I}, {0.035954307871587286 + 0.0002212095504927408*I, 0.03113401265…
0.8088088088088088	{{0.08526036490761613 + 1.6992702442384706*^-18*I, 0.03601382444696561 - 0.00023579402664375345*I, -0.015491244635302283 + 0.0025609450964203823*I, 0.00432792721890123 - 0.0032930669402911087*I, 0.00043572787846345883 - 0.005242316780781866*I, -0.00015357743288556389 + 0.0020808718043458557*I, 0.004226666780735769 + 0.0009307414861800623*I}, {0.036013824446965596 + 0.00023579402664374922*I, 0.031…
0.8108108108108107	{{0.0852737815711188 + 1.5365951787562129*^-18*I, 0.03607290969893458 - 0.0002475840285288839*I, -0.01551584200132635 + 0.002572927585837676*I, 0.004300842628027954 - 0.0033032773701179717*I, 0.00038849801684655283 - 0.005229817908543678*I, -0.00012295757925965493 + 0.002074732073591928*I, 0.004226776431595827 + 0.0009051842482510707*I}, {0.03607290969893457 + 0.0002475840285288803*I, 0.031131101…
0.8128128128128128	{{0.08528608663639742 + 1.2919533149167754*^-18*I, 0.03613144751778343 - 0.00025661343969147154*I, -0.015540651447716113 + 0.002585140590477254*I, 0.0042739139681298634 - 0.0033135790371578576*I, 0.0003413258556614209 - 0.005217296231340383*I, -0.00009244286244485271 + 0.002068647085098844*I, 0.0042266145578790095 + 0.0008798423630812274*I}, {0.036131447517783424 + 0.0002566134396914684*I, 0.0311…
0.8148148148148148	{{0.08529748026207389 + 9.514119115527276*^-19*I, 0.03618932240754419 - 0.00026294407631669703*I, -0.015565652012625808 + 0.0025976194038975506*I, 0.004247087266253929 - 0.0033239786072739213*I, 0.0002942698812929411 - 0.005204777268903519*I, -0.0000620747844942866 + 0.0020625533402609726*I, 0.00422618486406941 + 0.0008547100095053*I}, {0.036189322407544175 + 0.0002629440763166947*I, 0.0311306409…
0.8168168168168168	{{0.08530815746539734 + 5.094442612714823*^-19*I, 0.036246424840218484 - 0.0002666549176965772*I, -0.015590819311076583 + 0.002610392915756025*I, 0.004220307777790067 - 0.0033344811038472444*I, 0.0002473888683608457 - 0.005192285238450965*I, -0.000031887184972463 + 0.002056391231506795*I, 0.004225493021771441 + 0.000829781024468681*I}, {0.03624642484021847 + 0.00026665491769657613*I, 0.0311308385…
0.8188188188188188	{{0.08531822797442 + 4.991154089496782*^-20*I, 0.03630268848476448 - 0.0002677401660097479*I, -0.015616146336981636 + 0.0026234386027057127*I, 0.0041935382957704985 - 0.0033451062029368514*I, 0.000200736089234685 - 0.005179785261686779*I, -1.8761310532792723*^-6 + 0.002050199042952221*I, 0.00422454648995403 + 0.000805080752975953*I}, {0.036302688484764464 + 0.0002677401660097481*I, 0.031131149069…
0.8208208208208209	{{0.08532787185057815 - 3.7291923855928106*^-19*I, 0.03635800985654461 - 0.0002662491013195485*I, -0.01564161761611048 + 0.0026367685841380004*I, 0.004166728933898141 - 0.0033558655489879037*I, 0.00015437006966322964 - 0.005167276607315341*I, 0.00002792640375332082 + 0.0020439566983428956*I, 0.004223351059318649 + 0.0007806177535941508*I}, {0.036358009856544596 + 0.00026624910131954995*I, 0.03113…
0.8228228228228228	{{0.08533728075635481 - 7.292929384043138*^-19*I, 0.036412283093648794 - 0.00026226462430555035*I, -0.015667213225953477 + 0.0026504020959365587*I, 0.004139827292496103 - 0.003366765722469636*I, 0.00010834785739278287 - 0.005154770503955154*I, 0.00005748290771883974 + 0.0020376262219440485*I, 0.004221913246194741 + 0.0007563931563944249*I}, {0.03641228309364879 + 0.00026226462430555295*I, 0.03113…
0.8248248248248248	{{0.08534663276711166 - 9.980075216395986*^-19*I, 0.036465413155007544 - 0.0002558819159069913*I, -0.015692912923490763 + 0.0026643521309127442*I, 0.004112783439105927 - 0.003377811614328867*I, 0.00006272291811770331 - 0.005142275824768467*I, 0.00008676187624140854 + 0.002031175889179391*I, 0.004220240814100136 + 0.0007324079783320241*I}, {0.03646541315500753 + 0.00025588191590699474*I, 0.0311309…
0.8268268268268267	{{0.0853560923710889 - 1.1664140529510203*^-18*I, 0.036517315820391895 - 0.00024720843732277544*I, -0.015718696145192237 + 0.002678625438805601*I, 0.004085549908487581 - 0.0033890064259899954*I, 0.000017545135480404777 - 0.005129799087461275*I, 0.00011573781184578676 + 0.002024580226631117*I, 0.004218342773741062 + 0.0007086631232462961*I}, {0.03651731582039189 + 0.00024720843732277934*I, 0.03112…
0.8288288288288288	{{0.08536581046940535 - 1.230416698710883*^-18*I, 0.03656791769041347 - 0.0002363639300114732*I, -0.01574454200701756 + 0.002693222526281858*I, 0.004058081702619464 - 0.0034003516693550053*I, -0.000027139188928643535 - 0.005117344454283319*I, 0.00014439122418336245 + 0.0020178200120399034*I, 0.004216229383012132 + 0.0006851593818606867*I}, {0.03656791769041346 + 0.00023636393001147716*I, 0.031128…
0.8308308308308309	{{0.08537592437605838 - 1.1944727269779035*^-18*I, 0.03661715618652443 - 0.00022348041569132074*I, -0.01577042930441617 + 0.0027081376569359334*I, 0.0040303362906984035 - 0.003411847166803462*I, -0.00007128733557091953 - 0.005104913732028081*I, 0.00017270863003215388 + 0.002010882274304909*I, 0.004213912146996353 + 0.0006618974317827392*I}, {0.036617156186524426 + 0.0002234804156913244*I, 0.03112…
0.8328328328328328	{{0.08538655781792395 - 1.0715925074972244*^-18*I, 0.03666497955101751 - 0.00020870219634022257*I, -0.01579633651232725 + 0.002723358851289928*I, 0.00400227360913966 - 0.0034234910511925128*I, -0.0001148601669598388 - 0.005092506372032795*I, 0.00020068255329680322 + 0.0020037602934837757*I, 0.004211403817965123 + 0.0006388778375040987*I}, {0.0366649795510175 + 0.00020870219634022555*I, 0.03112163…
0.8348348348348348	{{0.08539782093475662 - 8.83339511700408*^-19*I, 0.036711346847026 - 0.0001921858541957476*I, -0.01582224178517978 + 0.0027388678867936314*I, 0.003973856061576922 - 0.003435279765856889*I, -0.0001578221276607684 - 0.0050801194701784345*I, 0.00022831152500858584 + 0.001996453600792627*I, 0.004208718395378233 + 0.0006161010504005055*I}, {0.03671134684702599 + 0.00019218585419574974*I, 0.03111677935…
0.8368368368368369	{{0.08540981027918948 - 6.598303127054265*^-19*I, 0.03675622795852373 - 0.00017410025175513177*I, -0.015848122956892478 + 0.0027546402978245194*I, 0.003945048518862303 - 0.003447208064608903*I, -0.00020014124429101817 - 0.00506774776688972*I, 0.000255600083325404 + 0.0019889679786060693*I, 0.004205871125883861 + 0.0005935674087317994*I}, {0.03675622795852372 + 0.00017410025175513297*I, 0.03111069…
0.8388388388388388	{{0.08542260881673427 - 4.397345853166727*^-19*I, 0.03679960359032512 - 0.00015462653177527737*I, -0.015873957540873847 + 0.0027706453756877543*I, 0.003915818319066355 - 0.0034592690117384514*I, -0.0002417891255198423 - 0.005055383647135119*I, 0.00028255877353178856 + 0.0019813154604571915*I, 0.0042028785033185806 + 0.0005712771376419189*I}, {0.036799603590325115 + 0.00015462653177527772*I, 0.031…
0.8408408408408408	{{0.08543628592578126 - 2.7027510602495995*^-19*I, 0.03684146526808513 - 0.00013395811727275292*I, -0.015899722730022145 + 0.0027868461686161843*I, 0.00388613526747805 - 0.003471453982013013*I, -0.00028274096206843975 - 0.005043017140426841*I, 0.00030920414803889895 + 0.0019735143310375645*I, 0.004199758268707354 + 0.0005492303491589008*I}, {0.03684146526808512 + 0.00013395811727275292*I, 0.03109…
0.8428428428428428	{{0.08545089826589822 - 1.180329813666349*^-19*I, 0.036881813767927714 - 0.00011229368326300075*I, -0.015925397694774513 + 0.0028032033046936087*I, 0.003855972956541065 - 0.0034837529200135078*I, -0.0003229769849111977 - 0.005030636423061084*I, 0.00033555367919416585 + 0.0019655876137639446*I, 0.0041965283302914935 + 0.0005274271739060857*I}, {0.03688181376792771 + 0.00011229368326300122*I, 0.031…
0.8448448448448449	{{0.08546651004727056 + 8.717410651119822*^-19*I, 0.03692063432686844 - 0.0000897559856374189*I, -0.015950989448203858 + 0.002819722922866466*I, 0.0038253222508724317 - 0.003496157751264541*I, -0.00036249747751151344 - 0.00501823626892955*I, 0.00036156208124267313 + 0.001957540342235437*I, 0.004193193835260614 + 0.0005058684967150748*I}, {0.03692063432686843 + 0.00008975598563742108*I, 0.03107251…
0.8468468468468469	{{0.08548318663713403 + 2.315002252951858*^-18*I, 0.0369579198566459 - 0.00006652621361456283*I, -0.015976486449013436 + 0.0028363864372825407*I, 0.0037941637188552988 - 0.003508658072002556*I, -0.00040129194253855617 - 0.005005811772925584*I, 0.0003872161541497516 + 0.0019493822675421594*I, 0.004189767677363968 + 0.0004845522624467127*I}, {0.03695791985664588 + 0.00006652621361456731*I, 0.031059…
0.8488488488488488	{{0.08550097859864293 + 3.584971886211139*^-18*I, 0.03699367563093893 - 0.00004280568943075361*I, -0.016001870475495648 + 0.002853162698892043*I, 0.003762477725183469 - 0.0035212419831598977*I, -0.0004393494683971194 - 0.004993356500007034*I, 0.0004125198234902856 + 0.0019411291664716596*I, 0.004186265887269432 + 0.00046347533906795056*I}, {0.0369936756309389 + 0.00004280568943076014*I, 0.0310441…
0.8508508508508508	{{0.08551992247434072 + 4.236951962596692*^-18*I, 0.03702791475926302 - 0.000018787912128691162*I, -0.01602712579605914 + 0.002870022141113416*I, 0.0037302500922079245 - 0.003533897032462566*I, -0.0004766649135830336 - 0.004980863847714121*I, 0.00043747539388752914 + 0.0019327981187388875*I, 0.0041827034813816215 + 0.0004426342142329567*I}, {0.03702791475926299 + 0.000018787912128698873*I, 0.0310…
0.8528528528528528	{{0.08554004078616007 + 4.008325173464106*^-18*I, 0.0370606581869703 + 5.341442442545724*^-6*I, -0.01605223916922879 + 0.0028869367798333326*I, 0.003697472099936827 - 0.0035466102144302127*I, -0.0005132389066831664 - 0.0049683270461694405*I, 0.0004620835490131059 + 0.0019244075069861958*I, 0.00417909446184189 + 0.0004220249952831159*I}, {0.03706065818697026 - 5.341442442538161*^-6*I, 0.0310091560…
0.8548548548548548	{{0.08556134203542286 + 2.8185549038176713*^-18*I, 0.03709193469524954 + 0.000029404521627499595*I, -0.016077199843645713 + 0.0029038802134066983*I, 0.003664140486035516 - 0.0035593679703761444*I, -0.0005490778463754224 - 0.004955739158077962*I, 0.00048634335158700905 + 0.0019159770167833394*I, 0.004175451816528331 + 0.0004016434092470302*I}, {0.037091934695249504 - 0.000029404521627493524*I, 0.0…
0.8568568568568568	{{0.08558382070284018 + 7.691852323104211*^-19*I, 0.03712178090112616 + 0.00005323129596433395*I, -0.016101999558067268 + 0.002920827622656651*I, 0.0036302574458265116 - 0.0035721561884073205*I, -0.0005841939014287428 - 0.004943093078727028*I, 0.0005102522433776016 + 0.0019075276366274762*I, 0.004171787519055779 + 0.0003814848028405183*I}, {0.03712178090112614 - 0.00005323129596433067*I, 0.030967…
0.8588588588588588	{{0.08560745724851229 - 1.8561590687559103*^-18*I, 0.037150241257462246 + 0.00007665955918483369*I, -0.016126632541367047 + 0.0029377557708745584*I, 0.003595830632289513 - 0.003584960203424353*I, -0.0006186050107031065 - 0.004930381535986357*I, 0.000533806045201616 + 0.0018990816579431667*I, 0.004168112528775803 + 0.0003615441424666157*I}, {0.03715024125746223 - 0.00007665955918483423*I, 0.030943…
0.8608608608608609	{{0.08563221811192868 - 4.5917725334310316*^-18*I, 0.037177368052956496 + 0.00009953492821440584*I, -0.01615109551253488 + 0.002954643003820021*I, 0.003560873156061396 - 0.0035977647971215097*I, -0.0006523348831495307 - 0.004917597090308039*I, 0.0005569989569241554 + 0.0018906626750823735*I, 0.004164436790776716 + 0.0003418160142155739*I}, {0.0371773680529565 - 0.00009953492821441063*I, 0.0309186…
0.8628628628628628	{{0.08565805571196802 - 6.789869002115417*^-18*I, 0.037203221412144286 + 0.00012171084317207537*I, -0.016175387680676834 + 0.0029714692497208694*I, 0.003525403585436221 - 0.0036105541979867075*I, -0.0006854129978100644 - 0.004904732134726541*I, 0.0005798235574586894 + 0.0018822955853244631*I, 0.0041607692358835695 + 0.0003222946238648642*I}, {0.0372032214121443 - 0.00012171084317208399*I, 0.03089…
0.8648648648648648	{{0.08568490844689822 - 7.620581621561308*^-18*I, 0.037227869295397606 + 0.00014304856737049174*I, -0.016199510745015213 + 0.0029882160192731674*I, 0.003489445946365224 - 0.0036233120813015203*I, -0.000717874603817799 - 0.0048917788948587*I, 0.0006022708047670605 + 0.0018740065888762033*I, 0.004157117780658151 + 0.00030297379687917175*I}, {0.037227869295397634 - 0.00014304856737050274*I, 0.030863…
0.8668668668668669	{{0.08571270069437632 - 6.071962844871953*^-18*I, 0.03725138749892512 + 0.00016341718731592548*I, -0.01622346889488857 + 0.0030048664056412104*I, 0.0034530297224568173 - 0.0036360215691411744*I, -0.0007497607203968626 - 0.004878729428903732*I, 0.0006243300358594807 + 0.001865823188871765*I, 0.0041534893273989905 + 0.0002838469784103987*I}, {0.037251387498925155 - 0.00016341718731593605*I, 0.03083…
0.8688688688688689	{{0.085741357848634 - 7.262049650568884*^-18*I, 0.03727384763031922 + 0.00018270248086138202*I, -0.016247260057566666 + 0.003021405228173363*I, 0.0034161845376113205 - 0.00364866867653745*I, -0.0007811093231320487 - 0.004865581769418909*I, 0.0006459937519722702 + 0.0018577632710591733*I, 0.004149890169460293 + 0.00026490515688884297*I}, {0.03727384763031924 - 0.00018270248086138999*I, 0.030802449…
0.8708708708708709	{{0.08577083802008031 - 2.6069884380175316*^-17*I, 0.03729529533271746 + 0.00020080612471013736*I, -0.016270859249336196 + 0.0030378151710265485*I, 0.0033789269236466865 - 0.0036612471732408547*I, -0.0008119375117112001 - 0.004852349877280369*I, 0.0006672696708488951 + 0.0018498177173656184*I, 0.004146328127581138 + 0.0002461332972116086*I}, {0.03729529533271742 - 0.0002008061247101448*I, 0.03076…
0.8728728728728729	{{0.08580105760705123 - 5.323468075084065*^-17*I, 0.03731581029443175 + 0.00021760023672798712*I, -0.01629426422931381 + 0.003054075474465612*I, 0.0033412859309092146 - 0.003673740982901497*I, -0.0008422855439552806 - 0.004839031517869137*I, 0.0006881568835607672 + 0.0018420070562695263*I, 0.004142810513335096 + 0.00022752154366855685*I}, {0.037315810294431644 - 0.00021760023672799634*I, 0.030735…
0.8748748748748749	{{0.08583192598254666 - 7.972501910841903*^-17*I, 0.03733547455530544 + 0.0002329701844442369*I, -0.01631747474332443 + 0.0030701668626981317*I, 0.0033032928090519034 - 0.0036861346485280175*I, -0.0008721958864648546 - 0.00482562484571916*I, 0.0007086544226455867 + 0.0018343512797820815*I, 0.004139343502529309 + 0.00020906008982597498*I}, {0.03733547455530528 - 0.00023297018444424985*I, 0.0307009…
0.8768768768768769	{{0.08586334927213142 - 9.872213977277977*^-17*I, 0.0373543693307435 + 0.0002468176773418921*I, -0.016340490281939245 + 0.0030860717602489295*I, 0.003264979751654926 - 0.0036984142989708447*I, -0.0009017109729923314 - 0.004812130055368209*I, 0.000728762371870541 + 0.0018268668860569992*I, 0.004135932177942831 + 0.0001907386353782995*I}, {0.037354369330743306 - 0.0002468176773419101*I, 0.030664790…
0.8788788788788788	{{0.08589523035393533 - 1.0561994303780729*^-16*I, 0.03737257501171248 + 0.00025906076685765813*I, -0.016363310080475736 + 0.0031017742919600714*I, 0.003226379896225631 - 0.0037105676489221947*I, -0.0009308732044419638 - 0.004798549381357876*I, 0.0007484818662323049 + 0.0018195668793905251*I, 0.004132580529326624 + 0.00017254638614811623*I}, {0.03737257501171228 - 0.0002590607668576819*I, 0.03062…
0.8808808808808808	{{0.08592746885865311 - 9.802498917140114*^-17*I, 0.03739017116474056 + 0.00026963384638194015*I, -0.01638593311899765 + 0.00311726028299087*I, 0.0031875273241985403 - 0.003722583998916073*I, -0.0009597249488698498 - 0.004784887098233579*I, 0.0007678150919570404 + 0.0018124607702214354*I, 0.004129291453403559 + 0.00015447205408616017*I}, {0.03739017116474041 - 0.00026963384638196953*I, 0.03058962…
0.8828828828828829	{{0.08595996116954446 - 7.575649841547657*^-17*I, 0.037407236531917534 + 0.00027848765125884314*I, -0.016408358122315024 + 0.0031325172588178803*I, 0.0031484570609353526 - 0.0037344542353282724*I, -0.0009883085414839313 - 0.004771149520544558*I, 0.000786765286500397 + 0.0018055545751310372*I, 0.004126066753868419 + 0.00013650385727131563*I}, {0.03740723653191745 - 0.00027848765125887713*I, 0.0305…
0.8848848848848848	{{0.08599260042243405 - 4.084635098596313*^-17*I, 0.037423849030894775 + 0.00028558925878617195*I, -0.016430583559984162 + 0.0031475344452349045*I, 0.0031092050757249388 - 0.003746170830376374*I, -0.0010166662846439944 - 0.004757345002843876*I, 0.0008053367385475116 + 0.0017988508168431676*I, 0.004122907141387899 + 0.00011862951991061625*I}, {0.037423849030894796 - 0.00028558925878620865*I, 0.030…
0.8868868868868868	{{0.08602527650571147 + 2.4609129271940175*^-18*I, 0.037440085754885305 + 0.00029092208821543137*I, -0.01645260764630765 + 0.003162302768352987*I, 0.003069808281783346 - 0.0037577278421197487*I, -0.0010448404478616698 - 0.004743483939688419*I, 0.000823534788013008 + 0.0017923485242241951*I, 0.0041198122336005985 + 0.00010083627233924483*I}, {0.03744008575488543 - 0.00029092208821546774*I, 0.03047…
0.8888888888888887	{{0.08605787606033125 + 4.770809316003392*^-17*I, 0.03745602297266372 + 0.0002944859007518258*I, -0.016474428340334364 + 0.0031768148546004187*I, 0.0030303045362537967 - 0.0037691209144595536*I, -0.0010728732678004324 - 0.004729578765638897*I, 0.0008413658260409977 + 0.0017860432322830179*I, 0.004116780555117031 + 0.00008311085102053348*I}, {0.03745602297266395 - 0.00029448590075185763*I, 0.03043…
0.8908908908908909	{{0.08609028247981292 + 8.622532957458339*^-17*I, 0.03747173612856624 + 0.00029629679955425986*I, -0.016496043345859444 + 0.003191065030722736*I, 0.0029907326402066844 - 0.0037803472771387363*I, -0.0011008069482756028 - 0.004715643955259841*I, 0.0008588372950050806 + 0.001779926982171065*I, 0.0041138095375196195 + 0.00006543949854596271*I}, {0.03747173612856654 - 0.00029629679955428165*I, 0.03039…
0.892892892892893	{{0.08612237591024091 + 1.0713010205884791*^-16*I, 0.0374872998424907 + 0.0002963872297353375*I, -0.016517450111424314 + 0.0032050493237827165*I, 0.002951132338639583 - 0.0037914057457420305*I, -0.001128683660254343 - 0.0047016960231196095*I, 0.0008759576885083416 + 0.0017739883211822965*I, 0.004110895519362695 + 0.000047807963635163985*I}, {0.037487299842490995 - 0.0002963872297353423*I, 0.03034…
0.8948948948948949	{{0.08615404279810567 + 7.152542376493645*^-17*I, 0.03750278285309719 + 0.0002948015027802401*I, -0.016538648975400305 + 0.0032187637402599834*I, 0.0029115383653337567 - 0.0038022962395334904*I, -0.0011565421542480518 - 0.0046877513952017225*I, 0.0008927381835608071 + 0.0017682145897650657*I, 0.004108033973731029 + 0.000030203209125077364*I}, {0.03750278285309742 - 0.0002948015027802522*I, 0.0303…
0.8968968968968969	{{0.08618522359667892 - 1.671643558389998*^-16*I, 0.037518225524063656 + 0.00029155833687614333*I, -0.016559660638308906 + 0.0032321936030012236*I, 0.002871950143433826 - 0.003813014856796594*I, -0.0011844016840840562 - 0.004673812502465673*I, 0.0009092012751310702 + 0.0017626089009502883*I, 0.004105221751688689 + 0.000012623141472130015*I}, {0.03751822552406399 - 0.00029155833687637454*I, 0.0302…
0.898898898898899	{{0.08621580131324845 - 5.219983138806133*^-16*I, 0.03753370086761042 + 0.0002866915465230536*I, -0.016580489588016094 + 0.003245333020040305*I, 0.0028324022228554853 - 0.003823557624723787*I, -0.0012123023295390382 - 0.0046598904049742805*I, 0.0009253610697329374 + 0.0017571672424276526*I, 0.004102455393071602 - 4.942639116756745*^-6*I}, {0.037533700867611014 - 0.00028669154652364724*I, 0.030226…
0.9009009009009009	{{0.08624565325263137 - 8.838634324249352*^-16*I, 0.03754928287094188 + 0.00028024837602791836*I, -0.01660113737427789 + 0.003258179554339281*I, 0.0027929340856650653 - 0.003833921694242043*I, -0.0012402854865585808 - 0.0046459984146118675*I, 0.0009412304498912602 + 0.0017518821378755649*I, 0.004099730817877995 - 0.000022505585631154507*I}, {0.03754928287094284 - 0.00028024837602891426*I, 0.03018…
0.9029029029029029	{{0.08627466561089858 - 1.1676121174534032*^-15*I, 0.03756503837706031 + 0.00027228474738486675*I, -0.016621607112779543 + 0.0032707319267761856*I, 0.002753581185560076 - 0.0038441049533854627*I, -0.001268388578097798 - 0.004632149308018467*I, 0.0009568234518726063 + 0.001746745352059519*I, 0.004097043526987625 - 0.00004007577030627512*I}, {0.037565038377061676 - 0.0002722847473862212*I, 0.030145…
0.9049049049049048	{{0.08630273347537487 - 1.312062198863862*^-15*I, 0.03758102708476583 + 0.00026286526027520957*I, -0.01664190348513556 + 0.003282990016145032*I, 0.0027143749478692036 - 0.003854106027295276*I, -0.0012966450541213345 - 0.004618355326589826*I, 0.0009721552656852592 + 0.001741747890832096*I, 0.004094388602161784 - 0.000057661884622970595*I}, {0.037581027084767585 - 0.0002628652602768149*I, 0.0301054…
0.9069069069069069	{{0.08632976082463883 - 1.2799969304705643*^-15*I, 0.037597301548656425 + 0.0002520631920674395*I, -0.016662032738889693 + 0.003294954859155813*I, 0.00267534276955231 - 0.003863924278219841*I, -0.001325084391603366 - 0.0046046281764774025*I, 0.0009872422350792186 + 0.001736880001132965*I, 0.0040917607060432905 - 0.00007527123930773326*I}, {0.03759730154865851 - 0.00025206319206914375*I, 0.0300662…
0.9089089089089089	{{0.08635566052852293 - 1.058164990004169*^-15*I, 0.03761390717912793 + 0.00023996049781723077*I, -0.01668200268751493 + 0.003306628650434502*I, 0.0026365080192004365 - 0.003873559805514644*I, -0.0013537320945275991 - 0.004590979028588368*I, 0.0010021018575462 + 0.0017321311709888826*I, 0.004089154082156496 - 0.00009290976433269551*I}, {0.03761390717913023 - 0.0002399604978188576*I, 0.03002773868…
0.9109109109109108	{{0.08638035434811342 - 6.572804791117335*^-16*I, 0.03763088224237404 + 0.00022664781026743953*I, -0.016701822710413518 + 0.003318014742523052*I, 0.0025978900370358005 - 0.003883013445642299*I, -0.001382609693887271 - 0.0045774185185856065*I, 0.0010167527843196354 + 0.0017274901295136935*I, 0.0040865625549072835 - 0.00011058200891563016*I}, {0.03763088224237642 - 0.00022664781026880766*I, 0.02998…
0.9129129129129129	{{0.08640377293575043 - 1.1202292335674375*^-16*I, 0.0376482578603863 + 0.00021222443984810367*I, -0.016721503752916932 + 0.003329117645879396*I, 0.0025595041349117955 - 0.003892286772172549*I, -0.00141173474768515 - 0.004563956746887715*I, 0.0010312148203746724 + 0.0017229448469083292*I, 0.004083979529583065 - 0.00012829114151995005*I}, {0.037648257860388605 - 0.00021222443984904668*I, 0.0299530…
0.9149149149149148	{{0.08642585583502789 + 5.189627277809361*^-16*I, 0.037666058010954115 + 0.00019679837467644269*I, -0.0167410583262859 + 0.0033399430288774466*I, 0.0025213615963129935 - 0.0039013820957822646*I, -0.0014411208409335346 - 0.004550603278669002*I, 0.0010455089244281747 + 0.0017184825344608095*I, 0.0040813979923527855 - 0.00014603894985470834*I}, {0.03766605801095616 - 0.00019679837467682888*I, 0.0299…
0.9169169169169168	{{0.08644655148079362 + 1.1530661009050121*^-15*I, 0.03768429952766475 + 0.0001804862805568579*I, -0.0167605005077104 + 0.0033504977178070963*I, 0.0024834696763551436 - 0.003910302464255445*I, -0.001470777585654255 - 0.004537367143859489*I, 0.001059657208938722 + 0.0017140896445462417*I, 0.004078810510266919 - 0.0001638258408745984*I}, {0.03768429952766633 - 0.00018048628055660968*I, 0.0298819506…
0.9189189189189187	{{0.08646581719914924 + 1.6837113987027832*^-15*I, 0.037702992099903326 + 0.00016341350098093244*I, -0.016779845940309637 + 0.0033607896968742175*I, 0.0024458316017851706 - 0.003919051662483218*I, -0.0015007106208786722 - 0.004524256837144911*I, 0.0010736829401066105 + 0.0017097518706268202*I, 0.004076209231257473 - 0.00018165084077995377*I}, {0.03770299209990424 - 0.0001634135009800463*I, 0.0298…
0.9209209209209209	{{0.0864836192074502 + 1.980357399945183*^-15*I, 0.03772213827285281 + 0.00014571405712742922*I, -0.016799111833132086 + 0.0033708281082006643*I, 0.0024084465709811745 - 0.003927634212463839*I, -0.0015309216126476802 - 0.0045112803179667114*I, 0.0010876105378738532 + 0.0017054541472518278*I, 0.0040735858841379835 - 0.0001995115950167501*I}, {0.03772213827285286 - 0.00014571405712599528*I, 0.02981…
0.922922922922923	{{0.08649993261430579 + 1.8884974594866285*^-15*I, 0.03774173344749405 + 0.00012753064786229847*I, -0.016818316961155447 + 0.003380623251824266*I, 0.0023713097539524415 - 0.003936055373302691*I, -0.0015614082540116956 - 0.004498445010522055*I, 0.0011014655759241754 + 0.001701180650057635*I, 0.004070931778603519 - 0.00021740436827659773*I}, {0.03774173344749303 - 0.00012753064786052022*I, 0.029782…
0.924924924924925	{{0.086514740128265 + 1.3580550366995625*^-15*I, 0.03776176801146352 + 0.00010900595163220998*I, -0.016837479691798413 + 0.0033901871342641044*I, 0.0023344151277700973 - 0.003944319958033242*I, -0.0015921654044852376 - 0.004485756976504776*I, 0.0011152731322148705 + 0.0016969165452756535*I, 0.00406823865605962 - 0.0002353241981098651*I}, {0.03776176801146198 - 0.00010900595163064746*I, 0.02975208…
0.9269269269269269	{{0.08652801402106607 + 1.4913166232015491*^-15*I, 0.037782251700417116 + 0.00009019721489876373*I, -0.01685659856943011 + 0.003399539242558812*I, 0.0022977855891428934 - 0.003952420435222199*I, -0.0016231985797680007 - 0.004473213251767655*I, 0.0011290408970053365 + 0.001692665081084158*I, 0.004065506865418473 - 0.0002532670210974431*I}, {0.037782251700421855 - 0.00009019721489985075*I, 0.029722…
0.928928928928929	{{0.086539732308387 + 2.222994127322786*^-15*I, 0.03780318245480052 + 0.00007121522632754931*I, -0.016875683946962254 + 0.0034086971829045396*I, 0.0022614290536376153 - 0.003960356326300697*I, -0.0016545077806367561 - 0.004460815895840287*I, 0.001142784896162038 + 0.0016884191411327431*I, 0.004062731446981589 - 0.00027122807220550973*I}, {0.037803182454815704 - 0.0000712152263326217*I, 0.02969380…
0.9309309309309309	{{0.08654988395236735 + 3.163952836098966*^-15*I, 0.037824548457205114 + 0.00005218874088795885*I, -0.016894750125757058 + 0.003417677183386774*I, 0.002225345092402177 - 0.003968130691060133*I, -0.0016860877814793625 - 0.004448568189271952*I, 0.0011565240474378582 + 0.0016841681225679562*I, 0.00405990577730026 - 0.00028920166814691757*I}, {0.037824548457230725 - 0.000052188740896834385*I, 0.02966…
0.9329329329329329	{{0.08655846642848618 + 4.005005706106405*^-15*I, 0.03784633337107752 + 0.00003323993923126535*I, -0.01691380980530286 + 0.0034264954885500796*I, 0.002189532384597314 - 0.0039757469045952325*I, -0.0017179308340964806 - 0.0044364722278359215*I, 0.0011702756598672027 + 0.0016799028618994696*I, 0.0040570239977372 - 0.0003071815255352027*I}, {0.03784633337111044 - 0.00003323993924265151*I, 0.02964019…
0.9349349349349351	{{0.08656548572556223 + 4.516913363462071*^-15*I, 0.0378685163407196 + 0.00001448442769062088*I, -0.01693287408321413 + 0.0034351683593980982*I, 0.0021539887173965774 - 0.003983208657304046*I, -0.0017500266677015744 - 0.004424528922529462*I, 0.001184055433766001 + 0.0016756156350000813*I, 0.004054081014466541 - 0.00032516076088458706*I}, {0.03786851634075469 - 0.000014484427702522276*I, 0.0296151…
0.936936936936937	{{0.08657095634575379 + 4.550384103823402*^-15*I, 0.03789107199128848 - 3.968761718935797*^-6*I, -0.016951952455231442 + 0.003443712073393547*I, 0.0021187109859863496 - 0.003990519954887949*I, -0.0017823624889209003 - 0.004412737999573838*I, 0.001197877460731701 + 0.0016713001571057166*I, 0.004051072498473838 - 0.00034313189060997064*I}, {0.03789107199131964 + 3.968761708809715*^-6*I, 0.029591287…
0.9389389389389391	{{0.08657490130455878 + 4.0360738923886616*^-15*I, 0.0379139704287965 - 0.00002201717130049079*I, -0.01697105281522149 + 0.0034521429244582214*I, 0.0020836951935658227 - 0.003997685118351645*I, -0.0018149229817935248 - 0.004401098000414303*I, 0.0012117542236432764 + 0.0016669515828154258*I, 0.0040479948855560634 - 0.00036108683102694284*I}, {0.037913970428817764 + 0.000022017171294318237*I, 0.029…
0.940940940940941	{{0.08657735213081467 + 2.984586363896661*^-15*I, 0.037937177240111246 - 0.00003956491767524722*I, -0.0169901814551771 + 0.003460477222972994*I, 0.002048936451347012 - 0.004004708784003163*I, -0.0018476903077713123 - 0.004389606281720107*I, 0.0012256965966612227 + 0.0016625665060913852*I, 0.004044845376321612 - 0.00037901689835177495*I}, {0.03793717724011786 + 0.000039564917674686474*I, 0.0295469…
0.942942942942943	{{0.08657834886669862 + 1.4864728226268168*^-15*I, 0.03796065349295557 - 0.000056522691782527406*I, -0.017009343065217203 + 0.0034687312957778125*I, 0.0020144289785547546 - 0.0040115959034538575*I, -0.001880644105718929 - 0.004378259015384496*I, 0.0012397138452275571 + 0.0016581429602588967*I, 0.004041621936190298 - 0.000396912808701422*I}, {0.037960653492945036 + 0.00005652269178830924*I, 0.0295…
0.9449449449449451	{{0.08657794006772727 - 2.8776775760081854*^-16*I, 0.03798435573590755 - 0.00007280775887977264*I, -0.01702854073358686 + 0.003476921486171704*I, 0.0019801661024267054 - 0.004018351743618411*I, -0.0019137614919138416 - 0.004367051188524708*I, 0.0012538136260658202 + 0.001653680418006389*I, 0.0040383232953933555 - 0.0004147646780935228*I}, {0.037984355735880736 + 0.00007280775889129262*I, 0.029506…
0.946946946946947	{{0.08657618280275696 - 2.087688733425549*^-15*I, 0.0380082359984005 - 0.00008834395854254325*I, -0.01704777594665724 + 0.003485064153912771*I, 0.001946140258213342 - 0.004024981886714829*I, -0.0019470170600463178 - 0.004355976603481976*I, 0.0012680019871810738 + 0.001649179791385416*I, 0.00403494894897344 - 0.00043256202244640004*I}, {0.038008235998362706 + 0.00008834395855745434*I, 0.0294884782…
0.948948948948949	{{0.08657314261807636 - 3.5800249553814995*^-15*I, 0.03803224181461256 - 0.00010306170031980396*I, -0.017067048599839756 + 0.0034931756645159642*I, 0.001912342989151011 - 0.004031492235677897*I, -0.0019803828981413973 - 0.004345027885487886*I, 0.0012822833667246415 + 0.0016446434259657435*I, 0.004031499151669452 - 0.00045029376452383697*I}, {0.038032241814574576 + 0.00010306170033361294*I, 0.0294…
0.950950950950951	{{0.08656887093639841 - 3.2233534104018414*^-15*I, 0.03805633097554609 - 0.000116893483960367*I, -0.01708636415503348 + 0.0035012658675872533*I, 0.001878764723879773 - 0.004037892444025329*I, -0.002013839095753058 - 0.004334201348409269*I, 0.001296660137005382 + 0.0016400712329181835*I, 0.0040279715859952514 - 0.0004679525024721098*I}, {0.03805633097551953 + 0.00011689348396935861*I, 0.0294542367…
0.952952952952953	{{0.08656341940947303 - 1.2714515747439629*^-15*I, 0.03808046142656288 - 0.00012977228709294174*I, -0.017105729804328444 + 0.0035093432542202345*I, 0.0018453943051040588 - 0.004044193361089337*I, -0.00204736659897804 - 0.004323493941709511*I, 0.0013111337519167185 + 0.0016354625274347888*I, 0.004024363217386158 - 0.00048553143427898895*I}, {0.03808046142655117 + 0.00012977228709680635*I, 0.029438…
0.954954954954955	{{0.08655685679187315 + 7.430598366171403*^-16*I, 0.038104581186573935 - 0.00014164070153127551*I, -0.017125148127975894 + 0.0035174198872025553*I, 0.0018122196934782762 - 0.004050403678795894*I, -0.0020809396704064894 - 0.0043128993746006416*I, 0.0013257045556687153 + 0.0016308193200065648*I, 0.004020673197502753 - 0.0005030213421993148*I}, {0.038104581186574386 + 0.00014164070153125432*I, 0.029…
0.9569569569569569	{{0.08654925344166604 + 1.811479949657292*^-15*I, 0.03812863894381835 - 0.00015245080752337113*I, -0.017144621511195977 + 0.0035255066685769814*I, 0.0017792281429804765 - 0.004056532150839572*I, -0.002114533314896378 - 0.004302411370330766*I, 0.0013403710767032507 + 0.0016261439533352615*I, 0.004016900774544644 - 0.0005204136709943457*I}, {0.038128638943824573 + 0.00015245080752158995*I, 0.029408…
0.9589589589589589	{{0.08654068132041329 + 1.4490277313031259*^-15*I, 0.038152584055863296 - 0.00016216417375148712*I, -0.017164152144177786 + 0.0035336133396414006*I, 0.0017464062009123545 - 0.004062587592683536*I, -0.0021481232795735063 - 0.004292023666184068*I, 0.0013551300276940165 + 0.0016214391023333724*I, 0.004013045293250463 - 0.0005377005279317575*I}, {0.03815258405586759 + 0.00016216417375028994*I, 0.0293…
0.960960960960961	{{0.08653121399317078 - 3.051580105679049*^-16*I, 0.03817636654960402 - 0.00017075185733213754*I, -0.017183742022079326 + 0.003541748480948819*I, 0.0017137397078992487 - 0.004068578881559549*I, -0.0021816860538315 - 0.004281730013480804*I, 0.001369976305546519 + 0.0016167077741241359*I, 0.004009106194897864 - 0.0005548746827856439*I}, {0.03817636654959978 + 0.00017075185733342012*I, 0.02938196470…
0.9629629629629629	{{0.08652092662848876 - 2.8880186271275304*^-15*I, 0.03819993712126383 - 0.000178194403816092*I, -0.01720339294502753 + 0.0035499195123073622*I, 0.001681213797890141 - 0.004074514956467968*I, -0.0022151988693318125 - 0.004271524177577313*I, 0.0013849029913980775 + 0.0016119533080415345*I, 0.004005083017303527 - 0.0005719295678365166*I}, {0.038199937121247966 + 0.00017819440382063568*I, 0.02936925…
0.9649649649649649	{{0.08650989599841173 - 5.212575628596689*^-15*I, 0.03822324713639414 - 0.00018448184718837572*I, -0.01722310651811825 + 0.003558132692780277*I, 0.001648812898157657 - 0.004080404818177748*I, -0.0022486397000037244 - 0.004261399937866007*I, 0.0013999013506178256 + 0.001607179375630295*I, 0.004000975394823157 - 0.0005888592778713049*I}, {0.038223247136369466 + 0.000184481847195181*I, 0.02935695176…
0.9669669669669669	{{0.08649820047847857 - 5.667930684245464*^-15*I, 0.03824624862987442 - 0.00018961370986826954*I, -0.017242884151416272 + 0.0035663931206859293*I, 0.0016165207292980657 - 0.004086257529226436*I, -0.002281987262044342 - 0.004251351087775375*I, 0.0014149608328067106 + 0.001602389980645888*I, 0.003996783058351484 - 0.0006056585701833557*I}, {0.038246248629852056 + 0.00018961370987388967*I, 0.0293449…
0.9689689689689689	{{0.08648591512735364 - 4.10331786492682*^-15*I, 0.038268896448617015 - 0.00019359354087727942*I, -0.017262726431866878 + 0.0035747070627903076*I, 0.0015843210857995488 - 0.004092079920018263*I, -0.002315221163799915 - 0.004241371713705751*I, 0.001430071748702859 + 0.0015975878750559807*I, 0.003992505809382776 - 0.0006223225295112425*I}, {0.038268896448602825 + 0.00019359354088026778*I, 0.0293332…
0.9709709709709708	{{0.08647311691922509 - 2.32312981684949*^-15*I, 0.038291144614141424 - 0.00019642777009143804*I, -0.01728263287794605 + 0.003583081396683658*I, 0.0015521973918390893 - 0.0040978779478069915*I, -0.002348320101735405 - 0.004231455522406569*I, 0.0014452245521529288 + 0.0015927757224253165*I, 0.003988143779783665 - 0.0006388460015857674*I}, {0.038291144614129975 + 0.00019642777009389956*I, 0.0293217…
0.9729729729729728	{{0.08645988658436916 - 8.570244847318668*^-16*I, 0.038312946578197206 - 0.00019813320533415346*I, -0.0173026027415007 + 0.00359152049541063*I, 0.001520132450481217 - 0.004103658924321976*I, -0.002381263031631267 - 0.004221595914593644*I, 0.0014604070604717699 + 0.0015879575820145827*I, 0.003983697383257648 - 0.000655224426231645*I}, {0.03831294657818602 + 0.00019813320533700537*I, 0.029310338402…
0.9749749749749749	{{0.08644630133084491 - 2.3810134909348702*^-17*I, 0.03833425928226786 - 0.00019873352334540852*I, -0.01732263462546906 + 0.003600028147340967*I, 0.0014881094676413064 - 0.004109429019330328*I, -0.0024140304487777244 - 0.0042117866028581995*I, 0.0014756069763088334 + 0.0015831370808014273*I, 0.003979167168664282 - 0.0006714539424836054*I}, {0.038334259282256665 + 0.0001987335233486808*I, 0.029298…
0.9769769769769768	{{0.08643243484024914 + 6.743501056173708*^-17*I, 0.038355043159708585 - 0.00019825926655269281*I, -0.017342726483521247 + 0.003608607557708982*I, 0.0014561120527049692 - 0.004115193258931163*I, -0.0024466043884497136 - 0.0042020216119781125*I, 0.0014908118894947486 + 0.0015783174122646615*I, 0.0039745538199574566 - 0.000687531388492819*I}, {0.038355043159698586 + 0.00019825926655583228*I, 0.0292…
0.9789789789789788	{{0.08641835726771632 - 4.826372260958761*^-16*I, 0.03837526213574628 - 0.0001967478430710025*I, -0.017362875620059327 + 0.003617261348613556*I, 0.0014241242185280552 - 0.004120955525555603*I, -0.002478968425906885 - 0.0041922952789179135*I, 0.0015060092770413235 + 0.0015735013363842587*I, 0.0039698581561854 - 0.0007034543015268964*I}, {0.0383752621357394 + 0.00019674784307317707*I, 0.02927597742…
0.980980980980981	{{0.0864041352419187 - 1.3636449783804694*^-15*I, 0.03839488362747955 - 0.00019424352670284015*I, -0.017383078690217272 + 0.003625991559018143*I, 0.0013921303814366482 - 0.0041267185579667775*I, -0.002511107676393605 - 0.004182602252828783*I, 0.0015211865031415468 + 0.0015686911796413544*I, 0.003965081131490672 - 0.0007192209179698895*I}, {0.038394883627477686 + 0.00019424352670324295*I, 0.029264…
0.982982982982983	{{0.08638983186506626 - 2.0554763355109625*^-15*I, 0.03841387854387869 - 0.00019079745693821576*I, -0.017403331699860972 + 0.003634799644750761*I, 0.0013601153612270793 - 0.004132483951259818*I, -0.0025430087951389445 - 0.004172937495048559*I, 0.001536330819169581 + 0.0015638888350182488*I, 0.0039602238351101725 - 0.0007348301733222859*I}, {0.03841387854388296 + 0.00019079745693636937*I, 0.029252…
0.984984984984985	{{0.08637550671290667 - 1.8282893424274572*^-15*I, 0.03843222128578569 - 0.00018646763895464524*I, -0.017423630005588234 + 0.0036436864785040035*I, 0.001328064381165908 - 0.004138252156861863*I, -0.0025746599773566964 - 0.004163296279101729*I, 0.0015514293636807723 + 0.001559095761998403*I, 0.003955287491375132 - 0.0007502817022010178*I}, {0.03843222128579571 + 0.00018646763895070582*I, 0.0292400…
0.986986986986987	{{0.08636121422384549 - 1.0453999932485361*^-15*I, 0.03844988950178166 - 0.00018131220386378234*I, -0.017443967463507553 + 0.003652651756190311*I, 0.0012959645842658457 - 0.004144023025949097*I, -0.002606049886278851 - 0.004153673708782493*I, 0.0015664708526710394 + 0.0015543137788602487*I, 0.003950273907728371 - 0.0007655751171532297*I}, {0.038449889501788855 + 0.0001813122038609762*I, 0.0292274…
0.9889889889889889	{{0.08634700874493965 - 9.149375972245975*^-16*I, 0.03846686110712011 - 0.000175390816234143*I, -0.017464336973656618 + 0.003661693784694093*I, 0.0012638039141334822 - 0.004149796839692905*I, -0.0026371666929505553 - 0.004144064385911369*I, 0.001581444126405387 + 0.0015495457081847388*I, 0.0039451854217247406 - 0.0007807098379012861*I}, {0.03846686110711351 + 0.0001753908162365358*I, 0.0292143982…
0.990990990990991	{{0.08633294428256513 - 1.0869614946041174*^-15*I, 0.038483116288696294 - 0.00016877406765290694*I, -0.017484732123011694 + 0.00367081054245247*I, 0.0012315691877549464 - 0.0041555731302823145*I, -0.0026680005404568093 - 0.0041344634569798885*I, 0.0015963359531565625 + 0.001544793773056704*I, 0.003940024083217174 - 0.0007956863905096406*I}, {0.038483116288674804 + 0.00016877406766093353*I, 0.0292…
0.9929929929929929	{{0.08631906871929709 - 1.2844375090363767*^-15*I, 0.0384986393929411 - 0.0001615336914097599*I, -0.017505145957130094 + 0.003679999086786898*I, 0.001199248782635096 - 0.0041613507114637875*I, -0.002698542998801839 - 0.004124866291759688*I, 0.0016111341086242725 + 0.0015400601246382917*I, 0.003934792202346932 - 0.0008105056477717486*I}, {0.03849863939291053 + 0.00016153369142130094*I, 0.029186931…
0.9949949949949951	{{0.08630542378191866 - 1.3175259631475845*^-15*I, 0.038513418931725524 - 0.0001537424848622893*I, -0.01752557097003791 + 0.003689255548086769*I, 0.001166832656281474 - 0.004167127681747045*I, -0.0027287870563285684 - 0.0041152684791517*I, 0.0016258273980633414 + 0.0015353468489023082*I, 0.003929492354393408 - 0.0008251688219601309*I}, {0.03851341893169557 + 0.0001537424848737826*I, 0.02917239654…
0.9969969969969971	{{0.08629204504142088 - 1.0835816785408872*^-15*I, 0.03852744758236068 - 0.00014547430943598712*I, -0.017545999104229968 + 0.0036985751298094075*I, 0.0011343123462043217 - 0.004172901424405063*I, -0.002758727119718609 - 0.004105665827186147*I, 0.0016404056562837057 + 0.0015306559666322206*I, 0.003924127379774125 - 0.0008396774648263681*I}, {0.038527447582341834 + 0.00014547430944353924*I, 0.02915…
0.9989989989989991	{{0.0862789619130028 - 5.671539757963999*^-16*I, 0.03854072218759777 - 0.0001368040906242455*I, -0.01756642175066988 + 0.0037079521084800783*I, 0.0011016809699165582 - 0.004178668607474074*I, -0.0027883590139922763 - 0.004096054363022544*I, 0.0016548597476504223 + 0.0015259894334221538*I, 0.003918700384044732 - 0.0008540334676011089*I}, {0.03854072218759831 + 0.00013680409062474312*I, 0.029141551…
1.001001001001001	{{0.08626619765607138 + 1.6001332552882889*^-16*I, 0.0385532437556281 - 0.0001278078179883595*I, -0.01758682974879 + 0.0037173798336919816*I, 0.0010689332249337947 - 0.004184425183753563*I, -0.0028176799825085784 - 0.004086430332949697*I, 0.001669181566083663 + 0.001521349139676893*I, 0.003913214737899008 - 0.0008682390609940644*I}, {0.03855324375565104 + 0.000127807817980581*I, 0.029125191095352…
1.003003003003003	{{0.08625376937424156 + 9.389819069008414*^-16*I, 0.03856501746008309 - 0.00011856254515752665*I, -0.017607213386491464 + 0.003726850728106252*I, 0.001036065388774331 - 0.004190166390806276*I, -0.00284668868696522 - 0.004076790202385703*I, 0.001683364035058716 + 0.0015167369106118826*I, 0.003907674077168862 - 0.0008822968151940098*I}, {0.03856501746012312 + 0.00011856254514325348*I, 0.02910818177…
1.005005005005005	{{0.08624168806833939 + 1.5151137371326022*^-15*I, 0.038576052587108625 - 0.0001091462665561792*I, -0.017627562444056184 + 0.0037363562848591056*I, 0.0010030753097945903 - 0.004195886789910368*I, -0.0028753851960421186 - 0.004067130653505802*I, 0.0016974010862305894 + 0.0015121545230710814*I, 0.0039020822962476773 - 0.0008962096318709933*I}, {0.03857605258714919 + 0.00010914626654128789*I, 0.0290…
1.007007007007007	{{0.08622996414632413 + 1.1766856119389176*^-15*I, 0.03858635778518055 - 0.00009962977645846486*I, -0.017647869705628 + 0.0037458869443368127*I, 0.000969961252860177 - 0.004201583367242209*I, -0.0029037699806395843 - 0.004057448377192952*I, 0.001711285497048396 + 0.001507605023077888*I, 0.0038964429939168112 - 0.0009099801756611713*I}, {0.038586357785205104 + 0.00009962977645007807*I, 0.029072178…
1.009009009009009	{{0.08621860578748146 + 1.6630680992319543*^-16*I, 0.03859594412999807 - 0.00009008945606802433*I, -0.017668127501894417 + 0.003755432753436238*I, 0.0009367217229313331 - 0.004207252331004038*I, -0.002931844614678432 - 0.004047740295472464*I, 0.001725009736802815 + 0.001503091185887103*I, 0.0038907598926287428 - 0.0009236116551185161*I}, {0.03859594413000271 + 0.00009008945606850795*I, 0.02905316…
1.011011011011011	{{0.08620761464462516 - 8.929933444005049*^-16*I, 0.038604827271779815 - 0.00008060405834741355*I, -0.017688327011683106 + 0.0037649836046614545*I, 0.0009033566715997984 - 0.0042128883676025896*I, -0.0029596122175284184 - 0.004038003756448023*I, 0.0017385676375096457 + 0.0014986150832222466*I, 0.003885036957385644 - 0.0009371077709966767*I}, {0.0386048272717686 + 0.00008060405835521109*I, 0.02903…
1.013013013013013	{{0.08619698748651357 - 1.5689089645208312*^-15*I, 0.03861302531579266 - 0.00007124792077393524*I, -0.01770846027837019 + 0.0037745291131293657*I, 0.0008698673290240292 - 0.004218486420479003*I, -0.0029870769925899607 - 0.0040282364489901655*I, 0.00175195370573139 + 0.0014941788453404759*I, 0.003879278104237282 - 0.0009504723063788831*I}, {0.03861302531577462 + 0.00007124792078499081*I, 0.0290131…
1.015015015015015	{{0.08618671619784958 - 1.6198576019291316*^-15*I, 0.038620558822351714 - 0.00006209096533963886*I, -0.017728520209880253 + 0.0037840586165697005*I, 0.0008362562039291994 - 0.004224041690108824*I, -0.00301424422729414 - 0.004018436402736277*I, 0.001765163122577253 + 0.0014897846610325849*I, 0.0038734872002810193 - 0.0009637091266779462*I}, {0.03862055882233783 + 0.00006209096534882025*I, 0.028992…
1.017017017017017	{{0.08617678777928066 - 9.94980246119468*^-16*I, 0.03862745080682035 - 0.00005319869855132064*I, -0.017748500578686332 + 0.0037935611753250184*I, 0.0008025270836071997 - 0.004229549634002009*I, -0.003041120293102699 - 0.004008601988090595*I, 0.0017781917437031415 + 0.001485434777623005*I, 0.003867668063661813 - 0.0009768221796362577*I}, {0.03862745080682055 + 0.00005319869855384233*I, 0.028970439…
1.019019019019019	{{0.08616718434739884 + 1.65858675411399*^-16*I, 0.038633726739610144 - 0.000044632211430523604*I, -0.017768396021809914 + 0.0038030255723507053*I, 0.0007686850339166376 - 0.00423500596670292*I, -0.003067712645508043 - 0.003998731916224211*I, 0.0017910360993116665 + 0.0014811315009698037*I, 0.003861824463572216 - 0.0009898154953257902*I}, {0.03863372673963032 + 0.000044632211423369835*I, 0.028948…
1.0210210210210209	{{0.08615788313474072 + 1.5320712971640224*^-15*I, 0.03863941454618096 - 0.00003644817951353751*I, -0.017788202040820947 + 0.003812440313214976*I, 0.0007347363992828383 - 0.004240406659790325*I, -0.0030940298240332413 - 0.003988825239075066*I, 0.0018036933941521405 + 0.0014768771954646867*I, 0.003855960120252377 - 0.0010026931861480972*I}, {0.038639414546219934 + 0.00003644817949688528*I, 0.02892…
1.0230230230230228	{{0.08614885648978747 + 2.5823463156362358*^-15*I, 0.03864454460704088 - 0.000028698862851398894*I, -0.01780791500183783 + 0.0038217936260988732*I, 0.0007006888026978436 - 0.0042457479418774036*I, -0.0031200814522320233 - 0.003978881349347951*I, 0.0018161615075205795 + 0.001472674284032995*I, 0.003850078704990039 - 0.0010154594468343133*I}, {0.038644544607087404 + 0.00002869886283004098*I, 0.0289…
1.025025025025025	{{0.086140072380187 + 2.617817519772239*^-15*I, 0.03864914943043827 - 0.000021432127868473243*I, -0.017827532156871738 + 0.0038310736989172*I, 0.0006665509686091447 - 0.0042510262698996935*I, -0.0031458781561112944 - 0.003968900016421874*I, 0.0018284389060836028 + 0.001468525149768727*I, 0.00384418379800312 - 0.0010281185592487599*I}, {0.03864914943047058 + 0.00002143212785230106*I, 0.02887774206…
1.027027027027027	{{0.08613150273324262 + 1.5100044624722166*^-15*I, 0.03865325857211865 - 0.000014693889382561663*I, -0.017847051584719064 + 0.0038402724298199427*I, 0.0006323297563497978 - 0.0042562375852407556*I, -0.003171430278566544 - 0.003958881941880118*I, 0.0018405231678710792 + 0.0014644304719177476*I, 0.0038382782755335032 - 0.0010406750689179694*I}, {0.03865325857214297 + 0.00001469388937156298*I, 0.028…
1.029029029029029	{{0.08612311298513652 + 4.925282230178257*^-17*I, 0.03865690572503414 - 8.529560478648916*^-6*I, -0.017866471106656033 + 0.0038493801781022915*I, 0.0005980338853353894 - 0.004261377654333177*I, -0.003196749520018692 - 0.003948827914474998*I, 0.0018524129479377152 + 0.0014603913090669909*I, 0.003832365316637817 - 0.0010531337312389341*I}, {0.038656905725060725 + 8.529560469676265*^-6*I, 0.02882818…
1.031031031031031	{{0.08611486441430526 - 1.128489814992798*^-15*I, 0.038660126330003285 - 2.97906001372145*^-6*I, -0.017885789083615163 + 0.003858387112883595*I, 0.0005636732797879143 - 0.004266442579602753*I, -0.0032218482610804275 - 0.003938738998587502*I, 0.0018641078689984134 + 0.0014564088103228038*I, 0.0038264480637643984 - 0.001065499245520069*I}, {0.03866012633003422 + 2.979060005242081*^-6*I, 0.028802733…
1.033033033033033	{{0.08610671697333962 - 1.6332589753903444*^-15*I, 0.03866295561523021 + 1.9237663964253518*^-6*I, -0.017905004650508222 + 0.0038672845928073*I, 0.0005292580897508576 - 0.0042714287273635885*I, -0.0032467390700804586 - 0.003928616743634604*I, 0.001875608058921538 + 0.001452483679945298*I, 0.0038205293621708086 - 0.0010777762452119516*I}, {0.03866295561526198 - 1.9237664046951004*^-6*I, 0.02877687…
1.035035035035035	{{0.0860986292889845 - 1.3210732965955613*^-15*I, 0.03866542859630467 + 6.151146377190512*^-6*I, -0.01792411771622625 + 0.0038760651660409567*I, 0.0004947986910891741 - 0.004276332727818111*I, -0.0032714347030635307 - 0.003918463184069253*I, 0.0018869141507289208 + 0.0014486161773483465*I, 0.0038146117599238325 - 0.001089969297907329*I}, {0.038665428596330716 - 6.151146384650833*^-6*I, 0.02875066…
1.037037037037037	{{0.08609055866213901 - 2.9393452803842044*^-16*I, 0.038667580076202 + 9.681380795165153*^-6*I, -0.017943128963639535 + 0.0038847225702762153*I, 0.00046030568548930214 - 0.004281151475057064*I, -0.0032959481037904154 - 0.003908280839380384*I, 0.0018980272825958574 + 0.0014448061170995862*I, 0.003808697507899477 - 0.0011020829053411138*I}, {0.03866758007621531 - 9.68138080069844*^-6*I, 0.028724145…
1.039039039039039	{{0.08608246106785639 + 1.100172469125637*^-15*I, 0.038669444645283164 + 0.000012498843758133106*I, -0.017962039849597634 + 0.003893251732728827*I, 0.0004257899004591598 - 0.004285882127059507*I, -0.0033202924037379115 - 0.0038980727140929083*I, 0.0019089490978511075 + 0.0014410528689204165*I, 0.0038027885597829744 - 0.0011141215033903837*I}, {0.03866944464527885 - 0.000012498843760469535*I, 0.02…
1.0410410410410411	{{0.0860742911553441 + 2.2672797220157377*^-15*I, 0.03867105668129471 + 0.000014593982615070901*I, -0.017980852604929362 + 0.003901648770138644*I, 0.0003912623893281454 - 0.004290522105692818*I, -0.003344480922098848 - 0.003887842297767722*I, 0.0019196817449768963 + 0.001437355357686*I, 0.0037968865720687793 - 0.0011260894620743834*I}, {0.03867105668127256 - 0.000014593982613154093*I, 0.028670340…
1.043043043043043	{{0.08606600230283835 + 2.3745786155997097*^-15*I, 0.03867245032084649 + 0.000015963260585143693*I, -0.01799957020129267 + 0.003909910981108417*I, 0.0003567344210276323 - 0.004295069090972462*I, -0.003368527146409724 - 0.0038775935578895*I, 0.001930227884892833 + 0.0014337120663259978*I, 0.0037909929082456497 - 0.0011379910826717602*I}, {0.038672450320813685 - 0.00001596326057859318*I, 0.02864315…
1.045045045045045	{{0.08605755006485558 + 1.3189135465019564*^-15*I, 0.038673657904091614 + 0.000016604034594247208*I, -0.018018193763529585 + 0.003918035932766678*I, 0.0003222169060922026 - 0.00429952052780836*I, -0.0033924434577868416 - 0.0038673303647899374*I, 0.0019405912738930755 + 0.0014301213497000236*I, 0.0037851090230387303 - 0.0011498304301336094*I}, {0.03867365790406697 - 0.000016604034588720572*I, 0.02…
1.047047047047047	{{0.08604888729202695 + 1.5391016473863395*^-17*I, 0.03867471291683258 + 0.00001651715938394991*I, -0.018036724833353533 + 0.003926021294681987*I, 0.00028772142046936636 - 0.004303873992513439*I, -0.003416242795506182 - 0.0038570568711310776*I, 0.0019507762388797489 + 0.0014265814808070263*I, 0.003779236282679744 - 0.0011616115949515194*I}, {0.03867471291682624 - 0.000016517159383836754*I, 0.0285…
1.049049049049049	{{0.08603996588417132 - 9.24274694958817*^-16*I, 0.038675648352547685 + 0.00001570997601192608*I, -0.018055166131130538 + 0.003933865764956865*I, 0.00025325966761766843 - 0.004308127540319032*I, -0.00343993827595527 - 0.0038467776302516386*I, 0.0019607873890816634 + 0.0014230904545148744*I, 0.0037733757026451264 - 0.0011733385334640172*I}, {0.03867564835255696 - 0.00001570997601680191*I, 0.028561…
1.051051051051051	{{0.0860307395927021 - 1.1610583804071866*^-15*I, 0.038676495101362826 + 0.000014194390785150628*I, -0.01807352022298551 + 0.003941568943431677*I, 0.0002188429119279526 - 0.0043122795127148155*I, -0.003463542247814602 - 0.003836497311238896*I, 0.0019706298909048926 + 0.0014196460627521447*I, 0.0037675280795592004 - 0.0011850149088787035*I}, {0.038676495101377335 - 0.000014194390791616708*I, 0.028…
1.0530530530530529	{{0.08602116402062726 - 6.286239046191991*^-16*I, 0.03867728195005154 + 0.0000119868752598991*I, -0.01809178952080227 + 0.003949131331684626*I, 0.0001844819787233614 - 0.004316328537448814*I, -0.0034870662920576485 - 0.0038262206989286797*I, 0.001980309467932776 + 0.0014162458945081223*I, 0.0037616939911941745 - 0.0011966440912722506*I}, {0.03867728195005824 - 0.000011986875263422327*I, 0.0285062…
1.055055055055055	{{0.08601119662254933 + 4.666757955203475*^-16*I, 0.03867803558203498 + 9.10846624174767*^-6*I, -0.018109976282223515 + 0.003956554333031761*I, 0.0001501872542593362 - 0.004320273528527396*I, -0.00351052122195085 - 0.003815952693905376*I, 0.0019898324009259144 + 0.0014128873358327995*I, 0.0037558737964701436 - 0.0012082291575904046*I}, {0.03867803558202331 - 9.108466238500425*^-6*I, 0.02847903665…
1.0570570570570572	{{0.08600079670466541 + 1.6457987109898827*^-15*I, 0.038678780577381916 + 5.5847657855727605*^-6*I, -0.018128082610650853 + 0.003963840252526974*I, 0.00011596868572361378 - 0.0043241136862152765*I, -0.003533917083053624 - 0.0038056983125019255*I, 0.001999205527822176 + 0.0014095675698368774*I, 0.0037500676354550884 - 0.0012197728916479847*I}, {0.03867878057734889 - 5.5847657742727785*^-6*I, 0.028…
1.0590590590590592	{{0.08598992542476716 + 2.157013760630588*^-15*I, 0.038679539412808744 + 1.445941195552521*^-6*I, -0.018146110455244786 + 0.003970992296961995*I, 0.00008183578123624024 - 0.004327848497035516*I, -0.003557263153218351 - 0.0037954626867998296*I, 0.0020084362437366894 + 0.001406283576691765*I, 0.0037442754293648788 - 0.0012312777841288797*I}, {0.03867953941276401 - 1.4459411793027444*^-6*I, 0.028425…
1.0610610610610611	{{0.08597854609921836 + 1.4801505309555974*^-15*I, 0.03868033247177401 - 3.2743791930300504*^-6*I, -0.018164061617720138 + 0.003978014078501193*I, 0.00004779757053209684 - 0.004331477793757198*I, -0.003580567933960429 - 0.003785250885041622*I, 0.0020175323381358265 + 0.0014030323800366176*I, 0.00373849692907875 - 0.0012427459994081183*I}, {0.038680332471738736 + 3.274379206657167*^-6*I, 0.0283983…
1.063063063063063	{{0.08596662367159427 + 1.190065063089359*^-15*I, 0.03868117918182791 - 8.543034331293535*^-6*I, -0.0181819381461515 + 0.003984907723222726*I, 0.00001386283077997785 - 0.004335001928201654*I, -0.0036038396262188755 - 0.0037750673756305557*I, 0.0020265013612742106 + 0.001399811909053822*I, 0.0037327318941892443 - 0.0012541793731666176*I}, {0.038681179181804415 + 8.543034339831737*^-6*I, 0.02837200…
1.065065065065065	{{0.08595412260591517 + 1.2136971905347839*^-15*I, 0.038682098062843506 - 0.000014320303041888595*I, -0.018199742453258692 + 0.003991677249414689*I, -0.000019959653417166704 - 0.004338421322071514*I, -0.0036270862847141584 - 0.003764917238538602*I, 0.0020353515597173314 + 0.0013966193079600277*I, 0.003726979758464182 - 0.0012655796662175975*I}, {0.038682098062829164 + 0.000014320303045715424*I, 0…
1.067067067067067	{{0.08594101065847773 + 1.2706622344094838*^-15*I, 0.03868310503623395 - 0.000020564259204750493*I, -0.018217476862886214 + 0.0039983269956070785*I, -0.000053661842046185505 - 0.004341736716019874*I, -0.0036503150268688703 - 0.003754805342369199*I, 0.0020440912422162462 + 0.0013934518326353786*I, 0.003721239789606419 - 0.001276948276988923*I}, {0.038683105036225275 + 0.000020564259205561957*I, 0.…
1.069069069069069	{{0.08592725922792542 + 1.17761394529447*^-15*I, 0.03868421332951421 - 0.000027231488825889804*I, -0.018235143583998453 + 0.004004861317015241*I, -0.00008723649992790718 - 0.0043449492104186225*I, -0.003673531981773675 - 0.0037447362199915634*I, 0.00205272867606839 + 0.0013903070082635926*I, 0.0037155111193480084 - 0.0012882862102188166*I}, {0.03868421332950767 + 0.000027231488825967755*I, 0.0282…
1.0710710710710711	{{0.08591284335524853 + 8.482445032341425*^-16*I, 0.038685433476301066 - 0.000034277090037392415*I, -0.01825274471067969 + 0.004011284585539872*I, -0.00012067719671714046 - 0.004348060265358439*I, -0.003696742290187304 - 0.00373471406854069*I, 0.002061272087117574 + 0.0013871826293319629*I, 0.0037097927434501963 - 0.0012995940769558567*I}, {0.03868543347629392 + 0.0000342770900388719*I, 0.0282698…
1.073073073073073	{{0.08589774172378412 + 2.9328451773630435*^-16*I, 0.038686773316313115 - 0.00004165467309741954*I, -0.018270282222134095 + 0.004017601189767019*I, -0.00015397830690267405 - 0.004351071700648797*I, -0.003719950104536563 - 0.003724742749417353*I, 0.0020697296597539856 + 0.0013840767596313562*I, 0.0037040835217034265 - 0.0013108720945589785*I}, {0.0386867733163042 + 0.00004165467310155614*I, 0.0282…
1.075075075075075	{{0.08588193665921605 - 3.794969722278557*^-16*I, 0.03868823799537075 - 0.00004931636039020768*I, -0.01828775798268572 + 0.00402381553496808*I, -0.00018713500980727663 - 0.004353985695817963*I, -0.003743158588916325 - 0.0037148257882881047*I, 0.002078109536914191 + 0.001380987732256214*I, 0.003698382177927336 - 0.0013221200866974745*I}, {0.038688237995361335 + 0.0000493163603966449*I, 0.028221135…
1.077077077077077	{{0.08586541412957502 - 9.65292498223732*^-16*I, 0.038689829965396196 - 0.00005721278642606867*I, -0.018305173741778515 + 0.004029932043099803*I, -0.00022014328958769699 - 0.0043568047901129895*I, -0.003766369919089534 - 0.003704966375085276*I, 0.00208641982008113 + 0.0013779141496045519*I, 0.0036926872999707597 - 0.0013333374833509933*I}, {0.038689829965390776 + 0.000057212786432105304*I, 0.0281…
1.079079079079079	{{0.08584816316960091 - 7.86490990072482*^-16*I, 0.03869154988110549 - 0.000065295568208807*I, -0.018322531780971898 + 0.004035954967616453*I, -0.00025299982646522423 - 0.004359531682304139*I, -0.003789585808736673 - 0.003695167310649091*I, 0.002094667874745949 + 0.0013748548716404347*I, 0.0036869973648033425 - 0.001344523477799415*I}, {0.038691549881103425 + 0.0000652955682124764*I, 0.0281742981…
1.0810810810810811	{{0.08583017363383492 + 4.2804648887938834*^-16*I, 0.038693397951512276 - 0.00007351648290248497*I, -0.018339835312558422 + 0.004041888907623204*I, -0.0002857015082260349 - 0.004362169030033112*I, -0.0038128081342613195 - 0.003685431353722*I, 0.0021028603928254963 + 0.0013718086361955144*I, 0.0036813107083033367 - 0.0013556772375855092*I}, {0.03869339795150258 + 0.00007351648290656145*I, 0.028151…
1.083083083083083	{{0.08581143823933798 + 1.7419299555523568*^-15*I, 0.03869537154750661 - 0.00008182268418929553*I, -0.01835708671064204 + 0.004047739121714857*I, -0.0003182458102325493 - 0.004364719890617712*I, -0.00383603750537772 - 0.0036757612529400214*I, 0.002111004965434938 + 0.001368774128846089*I, 0.003675625521609997 - 0.0013667975268769443*I}, {0.03869537154748677 + 0.00008182268419481822*I, 0.028129400…
1.085085085085085	{{0.08579195328108415 + 2.4950730313873842*^-15*I, 0.03869746602945117 - 0.00009016316130033536*I, -0.018374288498443553 + 0.004053510697294623*I, -0.0003506309732331491 - 0.004367187416022397*I, -0.003859273858121512 - 0.003666159335289566*I, 0.0021191085047919016 + 0.001365750250687006*I, 0.0036699399554683348 - 0.0013778828908978485*I}, {0.03869746602942499 + 0.00009016316130693473*I, 0.028107…
1.0870870870870872	{{0.08577171862501022 + 2.3343258524340486*^-15*I, 0.03869967478327619 - 0.00009848889253520119*I, -0.018391443379971322 + 0.004059208534294709*I, -0.00038285600266725286 - 0.004369574843356418*I, -0.0038825164776178957 - 0.0036566274991446596*I, 0.0021271772037909963 + 0.0013627361216884766*I, 0.0036642521222127024 - 0.0013889316626939149*I}, {0.0386996747832511 + 0.0000984888925416261*I, 0.0280…
1.0890890890890892	{{0.08575073770801578 + 1.2134750693506652*^-15*I, 0.03870198922047945 - 0.0001067528452619905*I, -0.01840855424002127 + 0.004064837345176321*I, -0.00041492066866531923 - 0.004371885494873816*I, -0.0039057639980816386 - 0.0036471672142669434*I, 0.0021352165360038096 + 0.0013597310806960745*I, 0.0036585600957667937 - 0.0013999419631324029*I}, {0.03870198922046383 + 0.00010675284526663541*I, 0.0280…
1.0910910910910911	{{0.08572901753796312 - 6.067561525957842*^-16*I, 0.0387043987781263 - 0.00011490997591730173*I, -0.018425624144176877 + 0.00407040165492966*I, -0.000446825506048847 - 0.004374122777973425*I, -0.003929014402817074 - 0.0036377795218056753*I, 0.002143231255678909 + 0.0013567346854307378*I, 0.0036528619116436433 - 0.0014109117009021381*I}, {0.038704398778126765 + 0.00011490997591873375*I, 0.02804562…
1.093093093093093	{{0.0857065686936773 - 2.5587081335295614*^-15*I, 0.03870689091884962 - 0.00012291723000623403*I, -0.01844265633880918 + 0.0040759058010739315*I, -0.00047857181433037506 - 0.00437629018519887*I, -0.0039522650242181006 - 0.003628465034297729*I, 0.0021512253977418426 + 0.0013537467124887675*I, 0.003647155566945627 - 0.0014218385725135129*I}, {0.038706890918868364 + 0.00012291723000372012*I, 0.02802…
1.095095095095095	{{0.0856834053249461 - 3.767784678966259*^-15*I, 0.038709451130849865 - 0.0001307335421023875*I, -0.018459654251076776 + 0.004081353933657333*I, -0.0005101616577134827 - 0.004378391294238568*I, -0.0039755125437681855 - 0.0036192239356675937*I, 0.002159202277795138 + 0.001350767157341828*I, 0.0036414390203644625 - 0.0014327200622984851*I}, {0.03870945113088194 + 0.00013073354209642153*I, 0.0280066…
1.097097097097097	{{0.08565954474134198 - 3.2369977270683806*^-15*I, 0.0387120632448859 - 0.00013832012269236754*I, -0.018476621440930468 + 0.00408675011647002*I, -0.0005415977574968596 - 0.004380429683451373*I, -0.003998753086006328 - 0.003610056051543278*I, 0.002167164512361946 + 0.0013477961270847193*I, 0.0036357102200748627 - 0.0014435535123793015*I}, {0.03871206324491696 + 0.00013832012268544976*I, 0.02798794…
1.099099099099099	{{0.08563500260447077 - 2.2151546764909263*^-15*I, 0.03871471274924632 - 0.00014564173760894258*I, -0.018493560969441995 + 0.0040920996007769135*I, -0.0005728822548711265 - 0.004382408124665705*I, -0.004021983164324332 - 0.0036009617201823393*I, 0.0021751146036580148 + 0.0013448326348712335*I, 0.0036299673602004853 - 0.0014543368328944482*I}, {0.03871471274926218 + 0.00014564173760646536*I, 0.027…
1.101101101101101	{{0.08560979895835194 - 1.397933720431796*^-15*I, 0.0387173817859025 - 0.00015266062858784152*I, -0.01851047597247432 + 0.004097407242276883*I, -0.0006040183240695014 - 0.004384330058712001*I, -0.00404519812815333 - 0.0035919407638669403*I, 0.0021830550200125755 + 0.001341876320014166*I, 0.003624208420420852 - 0.0014650673590201335*I}, {0.038717381785899535 + 0.00015266062859203242*I, 0.027951755…
1.103103103103103	{{0.08558395666374573 - 9.057645083975663*^-16*I, 0.03872005113123621 - 0.00015934171386746543*I, -0.018527369544765353 + 0.0041026775110071904*I, -0.000635009739116298 - 0.004386198996694792*I, -0.004068392783543648 - 0.0035829926149649255*I, 0.002190987652574532 + 0.0013389270564013308*I, 0.0036184314228483593 - 0.0014757423098558941*I}, {0.038720051131218826 + 0.00015934171387718327*I, 0.02793…
1.105105105105105	{{0.08555750013365403 - 7.795628261287226*^-16*I, 0.03872270126465664 - 0.00016565396782119594*I, -0.018544244604191438 + 0.004107914767329585*I, -0.000665860539162323 - 0.004388018222487255*I, -0.004091561716035565 - 0.003574116517355577*I, 0.002198913798871003 + 0.001335984618848086*I, 0.003612634535398002 - 0.0014863590280049406*I}, {0.03872270126463417 + 0.00016565396783313374*I, 0.0279172154…
1.107107107107107	{{0.08553045533332039 - 9.807305955996573*^-16*I, 0.03872531236860047 - 0.0001715704209573952*I, -0.018561103891767343 + 0.0041131232619303045*I, -0.0006965750284848766 - 0.004389790792731221*I, -0.004114699290659309 - 0.0035653115264296137*I, 0.0022068341628073227 + 0.0013330486830973362*I, 0.0036068160717873765 - 0.0014969149795741573*I}, {0.038725312368584064 + 0.00017157042096728304*I, 0.0279…
1.109109109109109	{{0.08550284978023004 - 1.3911558750186765*^-15*I, 0.038727864328531765 - 0.00017706815991940596*I, -0.01857794997164626 + 0.004118307135820074*I, -0.0007271577764877528 - 0.004391519536837171*I, -0.0041377996519350625 - 0.0035565765090891936*I, 0.00221474885466704 + 0.0013301188258195314*I, 0.0036009744915366784 - 0.0015074077541741024*I}, {0.038727864328531356 + 0.00017706815992321373*I, 0.0278…
1.111111111111111	{{0.08547471254410981 - 1.813212858827996*^-15*I, 0.038730336732942065 - 0.00018212832748555147*I, -0.018594785231119806 + 0.004123470420334109*I, -0.0007576136177012381 - 0.0043932070569842364*I, -0.004160856723872959 - 0.003547910143747911*I, 0.0022226573911119196 + 0.0013271945246126667*I, 0.003595108399968704 - 0.0015178350649190085*I}, {0.03873033673296325 + 0.00018212832748069186*I, 0.02786…
1.113113113113113	{{0.08544607424692822 - 1.9697618777037343*^-15*I, 0.038732708873350355 - 0.0001867361225691355*I, -0.01861161188061803 + 0.004128617037132114*I, -0.0007879476517821131 - 0.004394855728120199*I, -0.004183864209973085 - 0.003539310920330799*I, 0.00223055869518194 + 0.0013242751580022835*I, 0.0035892165482088486 - 0.0015281947484267816*I}, {0.03873270887339131 + 0.00018673612255566677*I, 0.02785230…
1.1151151151151149	{{0.08541696706289545 - 1.5041493985559206*^-15*I, 0.03873495974430305 - 0.00019088080021844247*I, -0.0186284319537094 + 0.004133750798198279*I, -0.0008181652435136516 - 0.004396467697961492*I, -0.004206815593225477 - 0.003530777140274326*I, 0.002238451096295295 + 0.0013213600054414682*I, 0.003583297833185109 - 0.0015384847648190025*I}, {0.03873495974435145 + 0.00019088080020027124*I, 0.027836787…
1.117117117117117	{{0.08538742404817082 - 3.8838102906985926*^-16*I, 0.038737068392218924 - 0.0001945552296319217*I, -0.01864524715339794 + 0.004138875320256675*I, -0.0008482718923737859 - 0.004398044943587336*I, -0.004229704188922954 - 0.0035223069784885877*I, 0.002246332576591419 + 0.0013184482699072427*I, 0.003577351321151393 - 0.0015487032281992503*I}, {0.038737068392253916 + 0.0001945552296169194*I, 0.0278214…
1.1191191191191192	{{0.08535747492201509 - 1.0427146235719818*^-15*I, 0.03873901578698548 - 0.00019775136028164295*I, -0.018662057852996565 + 0.004143993425348992*I, -0.0008782724601522568 - 0.0043995898347644145*I, -0.004252523350374696 - 0.0035138988741310836*I, 0.0022542026189200995 + 0.0013155393523149512*I, 0.003571376332055603 - 0.0015588484873770576*I}, {0.03873901578701436 + 0.0001977513602720649*I, 0.02780…
1.1211211211211212	{{0.08532715395330939 - 2.6657399532090043*^-15*I, 0.038740780566590846 - 0.00020046451524730502*I, -0.018678865043075723 + 0.004149108087073818*I, -0.0009081727714676932 - 0.004401104569602351*I, -0.004275265845439269 - 0.003505550767974293*I, 0.002262059364549838 + 0.0013126327077719842*I, 0.0035653721016427765 - 0.0015689186867547356*I}, {0.038740780566621585 + 0.00020046451524241758*I, 0.0277…
1.1231231231231231	{{0.08529649570694757 - 4.053695939675718*^-15*I, 0.03874234188320898 - 0.00020269391579188475*I, -0.01869566956890271 + 0.004154221974084781*I, -0.0009379787339010341 - 0.004402591134500573*I, -0.004297924494953271 - 0.0034972604606453104*I, 0.002269900514722194 + 0.0013097277906283275*I, 0.003559338024035234 - 0.001578912148238111*I}, {0.0387423418832432 + 0.0002026939157900197*I, 0.02777664140…
1.125125125125125	{{0.08526553374948671 - 4.433147440948772*^-15*I, 0.03874368013559745 - 0.0002044421405145037*I, -0.018712471848015284 + 0.004159337294017388*I, -0.000967696079756239 - 0.004404051376153531*I, -0.004320492300894849 - 0.003489025730223421*I, 0.0022777237477515145 + 0.0013068240775427507*I, 0.00355327370693708 - 0.0015888274486234857*I}, {0.038743680135632334 + 0.00020444214051357567*I, 0.027761929…
1.127127127127127	{{0.08523430064914717 - 3.460985251286653*^-15*I, 0.038744776969097484 - 0.00020571512535042828*I, -0.018729271870221675 + 0.0041644557934890315*I, -0.0009973303660602876 - 0.0044054870015506975*I, -0.004342962446383711 - 0.003480844332240101*I, 0.0022855267190249346 + 0.001303921067482808*I, 0.003547178971634204 - 0.0015986634195976368*I}, {0.03874477696912767 + 0.00020571512534845203*I, 0.02774…
1.129129129129129	{{0.08520282797581243 - 1.2244261012297245*^-15*I, 0.03874561527563393 - 0.00020652216357106975*I, -0.018746069197600586 + 0.004169578758098987*I, -0.0010268869745631802 - 0.0044068995779765665*I, -0.0043653282956811175 - 0.0034727139996790194*I, 0.002293307061002379 + 0.001301018281724837*I, 0.003541053852994279 - 0.0016084191477378166*I}, {0.03874561527565338 + 0.00020652216356667745*I, 0.02773…
1.1311311311311312	{{0.08517114630102927 + 1.7589873424001475*^-15*I, 0.03874617919371525 - 0.00020687590578398417*I, -0.018762862964501185 + 0.004174707012428414*I, -0.0010563711117379403 - 0.004408290533010654*I, -0.0043875833941898895 - 0.0034646324429760326*I, 0.0023010623832165618 + 0.0012981152638539587*I, 0.003534898599466763 - 0.0016180939745117538*I}, {0.038746179193719185 + 0.00020687590577694287*I, 0.027…
1.1331331331331331	{{0.08513928519800767 + 4.541386476498189*^-15*I, 0.03874645410843356 - 0.00020679235993287237*I, -0.018779651877543112 + 0.004179840920040353*I, -0.0010857878087806028 - 0.004409661154527498*I, -0.004409721468454395 - 0.0034565973500191934*I, 0.0023087902722729826 + 0.0012952115797640797*I, 0.0035287136730828995 - 0.0016276874962776495*I}, {0.03874645410842033 + 0.00020679235992460119*I, 0.02770…
1.1351351351351353	{{0.08510727324162083 + 5.744576761678743*^-15*I, 0.038746426651464605 - 0.00020629089129758013*I, -0.018796434215616477 + 0.004184980383479727*I, -0.001115141921610232 - 0.004411012590696659*I, -0.004431736426160567 - 0.0034486063861487413*I, 0.0023164882918499333 + 0.001292306817657889*I, 0.0035224997494557146 - 0.0016371995642841825*I}, {0.038746426651437564 + 0.00020629089129166765*I, 0.02768…
1.1371371371371373	{{0.08507513753545604 + 4.607968203350194*^-15*I, 0.03874608458197157 - 0.00020539152765445764*I, -0.018813208426184936 + 0.004190124783794735*I, -0.0011444382540564924 - 0.004412346035855131*I, -0.004453622548257263 - 0.0034406571270701827*I, 0.0023241540379622247 + 0.0012894009098988976*I, 0.0035162575117580084 - 0.0016466300640196271*I}, {0.038746084581945374 + 0.00020539152765199957*I, 0.0276…
1.1391391391391392	{{0.08504290494545164 + 2.7370215528827906*^-15*I, 0.038745415781170925 - 0.00020411374072793224*I, -0.0188299735117042 + 0.004195273166246331*I, -0.0011736818659241236 - 0.004413662795986646*I, -0.004475374314478644 - 0.0034327469384886613*I, 0.002331784911276129 + 0.0012864942258331072*I, 0.0035099875073107078 - 0.0016559787162300364*I}, {0.03874541578116141 + 0.0002041137407243434*I, 0.0276592…
1.1411411411411412	{{0.08501060216074317 + 1.020546036585632*^-15*I, 0.038744409140734126 - 0.00020248229494080374*I, -0.018846727647102074 + 0.004200424389155755*I, -0.0012028775865885106 - 0.00441496380735131*I, -0.004496986177572017 - 0.0034248732148632185*I, 0.0023393781159592743 + 0.001283586816650845*I, 0.003503690631785756 - 0.0016652456303094959*I}, {0.03874440914074271 + 0.0002024822949348249*I, 0.02764427…
1.1431431431431431	{{0.08497825356379304 + 8.794904828039954*^-18*I, 0.03874305530483651 - 0.00020052313789267488*I, -0.01886346897039143 + 0.004205576902102965*I, -0.0012320299325815295 - 0.004416249894013992*I, -0.004518453118816153 - 0.0034170333808282603*I, 0.0023469309656170756 + 0.001280678912814439*I, 0.0034973678656580495 - 0.001674431068412039*I}, {0.03874305530485486 + 0.00020052313788547008*I, 0.02762917…
1.145145145145145	{{0.0849458812007948 - 6.213782190922903*^-17*I, 0.038741346674821146 - 0.00019826330775827927*I, -0.018880195602050065 + 0.004210728742406427*I, -0.0012611431093324601 - 0.004417521774107229*I, -0.004539770657087458 - 0.003409224889826402*I, 0.0023544408873583723 + 0.001277770935303854*I, 0.0034910202676008213 - 0.001683535438811267*I}, {0.038741346674836204 + 0.0001982633077523314*I, 0.02761390…
1.147147147147147	{{0.08491350478167316 + 7.296826469659936*^-16*I, 0.03873927740919883 - 0.00019573093328748134*I, -0.018896905645020685 + 0.004215877535123112*I, -0.0012902210111679856 - 0.004418780059831221*I, -0.00456093484885997 - 0.003401445224108472*I, 0.0023619054217954277 + 0.0012748634956166898*I, 0.0034846489744856384 - 0.0016925592959003478*I}, {0.03873927740919782 + 0.00019573093328548784*I, 0.0275984…
1.1491491491491492	{{0.084881141680084 + 1.9920318721573316*^-15*I, 0.03873684342364812 - 0.00019295523380527652*I, -0.018913597184710924 + 0.004221020493048503*I, -0.0013192672213121926 - 0.00442002525745384*I, -0.00458194228820536 - 0.003393691894733509*I, 0.002369322223043928 + 0.001271957395768182*I, 0.003478255201382404 - 0.0017015033401920172*I}, {0.03873684342362351 + 0.00019295523380904477*I, 0.027582801055…
1.1511511511511512	{{0.0848488069334144 + 3.018526184479812*^-15*I, 0.03873404239101527 - 0.0001899665192117909*I, -0.018930268288993343 + 0.004226154416716587*I, -0.001348285011886571 - 0.00442125776731062*I, -0.004602790106792934 - 0.003385962441568763*I, 0.0023766890587229835 + 0.0012690536282912023*I, 0.003471840241559354 - 0.0017103684183185782*I}, {0.03873404239096983 + 0.00018996651922113401*I, 0.02756693558…
1.1531531531531531	{{0.08481651324278258 + 2.7886226848599128*^-15*I, 0.038730873741314314 - 0.00018679618998228165*I, -0.018946917008205416 + 0.00423127569439986*I, -0.0013772773439100139 - 0.004422477883804764*I, -0.004623475973889629 - 0.003378254433289695*I, 0.0023840038099551286 + 0.001266153376236257*I, 0.003465405466483063 - 0.0017191555230319008*I}, {0.038730873741266054 + 0.0001867961899939139*I, 0.0275508…
1.155155155155155	{{0.0847842719192508 + 1.7335581394328093*^-15*I, 0.03872733770028487 - 0.00018347484318681975*I, -0.018963541673082028 + 0.0042363809851698395*I, -0.0014062469332986256 - 0.004423685626407021*I, -0.0046439979843974815 - 0.003370565497399325*I, 0.0023912642229385753 + 0.0012632578223605538*I, 0.003458952188993157 - 0.0017278656086597202*I}, {0.0387273377002499 + 0.00018347484319608404*I, 0.027534…
1.157157157157157	{{0.08475209374347617 + 1.1743472722426593*^-15*I, 0.03872343501301919 - 0.0001800340057205757*I, -0.018980140598384362 + 0.004241467020463993*I, -0.0014351963715801051 - 0.004424880789363795*I, -0.004664354411244106 - 0.0033628932576562926*I, 0.002398467855887855 + 0.0012603681116221145*I, 0.003452481765811645 - 0.0017364996742370608*I}, {0.038723435012995425 + 0.00018003400572596382*I, 0.027517…
1.159159159159159	{{0.08471998703706947 + 8.839804446243347*^-16*I, 0.038719168368196416 - 0.0001765069691906617*I, -0.018996711858184277 + 0.004246529884009875*I, -0.001464127891141436 - 0.004426063151202647*I, -0.004684544014893134 - 0.003355235383298973*I, 0.0024056125020315527 + 0.0012574855924562375*I, 0.00344599570553414 - 0.001745058944398143*I}, {0.03871916836818091 + 0.0001765069691926064*I, 0.02750111998…
1.161161161161161	{{0.08468795783924514 + 6.896566538482978*^-16*I, 0.038714541789180046 - 0.00017292597864519208*I, -0.019013253703254126 + 0.004251565705585268*I, -0.0014930433171434642 - 0.004427232314300069*I, -0.004704566109260171 - 0.0033475896701672687*I, 0.0024126960451872743 + 0.0012546116740194714*I, 0.0034394954918470604 - 0.0017535446653971012*I}, {0.03871454178916962 + 0.00017292597864531798*I, 0.0274…
1.1631631631631631	{{0.08465600990757044 + 4.749223257739434*^-16*I, 0.038709560633021514 - 0.00016932222972352575*I, -0.01902976456150783 + 0.004256570661872629*I, -0.0015219440675426198 - 0.004428387704674453*I, -0.0047244205616744726 - 0.003339954040766073*I, 0.002419716459507261 + 0.0012517478259813004*I, 0.003432982583334643 - 0.00176195810486736*I}, {0.03870956063301335 + 0.00016932222972390208*I, 0.027466693…
1.165165165165165	{{0.08462414471796548 + 1.796713148495932*^-16*I, 0.038704231590460166 - 0.00016572586865626598*I, -0.019046243038000888 + 0.0042615409764590875*I, -0.0015508311530909168 - 0.004429528571986082*I, -0.004744107792878948 - 0.0033323265442652718*I, 0.0024266718094783915 + 0.0012488955785241443*I, 0.0034264584134789462 - 0.0017703005518216347*I}, {0.03870423159045241 + 0.0001657258686586596*I, 0.0274…
1.167167167167167	{{0.08459236146470313 - 1.9985509588749943*^-16*I, 0.038698562685923296 - 0.00016216599226526058*I, -0.019062687914930376 + 0.004266472919836443*I, -0.0015797051773359528 - 0.004430653989537136*I, -0.004763628777030158 - 0.003324705356499744*I, 0.002433560249922181 + 0.0012460565223433584*I, 0.003419924390659847 - 0.001778573316651931*I}, {0.03869856268591567 + 0.00016216599227038888*I, 0.0274312…
1.169169169169169	{{0.08456065706040918 - 6.110681948111406*^-16*I, 0.03869256327752612 - 0.00015867064796360183*I, -0.01907909815163493 + 0.004271362809401169*I, -0.0016085663366209092 - 0.004431762854271689*I, -0.0047829850416983115 - 0.003317088779969361*I, 0.0024403800259947812 + 0.001243232308647233*I, 0.0034133818981550413 - 0.001786777731129545*I}, {0.03869256327752052 + 0.00015867064797038557*I, 0.02741310…
1.171171171171171	{{0.08452902628177703 - 9.037486433468396*^-16*I, 0.038686243935922945 - 0.0001552667217614915*I, -0.019095472861770647 + 0.004276207044999698*I, -0.0016374144202098728 - 0.004432853893922153*I, -0.004802178625577982 - 0.0033094752542526884*I, 0.002447129472230529 + 0.001240424621287236*I, 0.003406832294570418 - 0.0017949151422879523*I}, {0.038686243935922966 + 0.00015526672176672304*I, 0.0273947…
1.173173173173173	{{0.08449746393164254 - 5.692754227841248*^-16*I, 0.03867961484829968 - 0.00015197937114083983*I, -0.019111810908435913 + 0.00428100243027123*I, -0.001666248872926161 - 0.0044339257890178025*I, -0.004821211452588415 - 0.003301863452484933*I, 0.002453806977599178 + 0.0012376348295186812*I, 0.0034002769649330573 - 0.001802986876837489*I}, {0.0386796148482985 + 0.00015197937114467774*I, 0.0273761235…
1.175175175175175	{{0.0844659624695026 + 8.436217454200004*^-17*I, 0.03867268798738305 - 0.0001488349093353699*I, -0.01912811124098321 + 0.004285745349249685*I, -0.0016950688814863209 - 0.004434977104879169*I, -0.004840086024927994 - 0.003294252052137089*I, 0.0024604109954014363 + 0.001234864526203273*I, 0.003393717350907741 - 0.0018109943975839272*I}, {0.03867268798737589 + 0.0001488349093387995*I, 0.027357276306…
1.177177177177177	{{0.08443451250599512 + 6.464141389910006*^-16*I, 0.03866547626891744 - 0.00014585806237590372*I, -0.019144372994849963 + 0.004290432279983921*I, -0.0017238732773330431 - 0.004436006318838342*I, -0.004858805280578211 - 0.003286639891613165*I, 0.002466940101424518 + 0.0012321153137822157*I, 0.0033871548486392 - 0.0018189391674018225*I}, {0.03866547626890495 + 0.00014585806237922671*I, 0.0273382043…
1.1791791791791792	{{0.08440310340208323 + 8.594219907959694*^-16*I, 0.038657992996317996 - 0.00014307119653427116*I, -0.01916059541916849 + 0.004295059995538113*I, -0.0017526605223567742 - 0.004437011847893624*I, -0.004877372419292024 - 0.003279026029312724*I, 0.0024733929971756776 + 0.001229388672560366*I, 0.003380590797241787 - 0.0018268226086410127*I}, {0.038657992996304236 + 0.00014307119653731476*I, 0.0273189…
1.1811811811811814	{{0.08437172326905523 + 6.192187800639617*^-16*I, 0.03865025186067055 - 0.00014049431832330783*I, -0.019176777876766027 + 0.004299625563991758*I, -0.0017814287088957384 - 0.004437992048709522*I, -0.004895790902593873 - 0.003271409743630878*I, 0.0024797685098822114 + 0.0012266859607062293*I, 0.0033740264787994727 - 0.001834646103126622*I}, {0.03865025186066102 + 0.00014049431832563382*I, 0.0272994…
1.1831831831831834	{{0.08434035896852454 - 2.507091322411955*^-17*I, 0.03864226694073163 - 0.00013814507449685744*I, -0.019192919844164703 + 0.004304126348439673*I, -0.001810175559735913 - 0.004438945217616756*I, -0.004914064453779657 - 0.0032637905329582937*I, 0.0024860655924914547 + 0.0012240084142519634*I, 0.003367463118365851 - 0.0018424109921590548*I}, {0.03864226694073128 + 0.00013814507449797124*I, 0.0272797…
1.1851851851851853	{{0.0843089961124298 - 8.710309792136257*^-16*I, 0.038634052702928495 - 0.00013603875204976976*I, -0.019209020911581557 + 0.004308560006991993*I, -0.0018388984281110488 - 0.004439869590612257*I, -0.004932197057916757 - 0.0032561681156811884*I, 0.002492283323670786 + 0.0012213571470933754*I, 0.0033609018839641336 - 0.001850118576514002*I}, {0.03863405270293972 + 0.00013603875204932952*I, 0.0272599…
1.1871871871871873	{{0.08427761906303478 - 1.5629537781761086*^-15*I, 0.03862562400135909 - 0.00013418827821790185*I, -0.019225080782928526 + 0.004312924492774176*I, -0.0018675942977026596 - 0.004440763343359161*I, -0.0049501929618440185 - 0.003248542430181331*I, 0.0024984209078076232 + 0.0012187331509899233*I, 0.003354343886587153 - 0.0018577701164424376*I}, {0.03862562400137977 + 0.00013418827821592755*I, 0.02723…
1.1891891891891893	{{0.08424621099424008 - 1.597542357300153*^-15*I, 0.03861699603819042 - 0.0001326042298123054*I, -0.01924109927205899 + 0.004317218048008521*I, -0.0018962597941365278 - 0.004441624602312379*I, -0.004968056658149965 - 0.0032409136347183584*I, 0.002504477676504899 + 0.0012161372929018093*I, 0.0033477901806267343 - 0.0018653668323525192*I}, {0.038616996038212024 + 0.00013260422980941592*I, 0.0272197…
1.1911911911911912	{{0.08421475635139468 - 8.736170501747849*^-16*I, 0.0386081829093057 - 0.00013129592465803514*I, -0.019257076133069664 + 0.004321438820556019*I, -0.0019248917048787714 - 0.004442451910594061*I, -0.004985792249306903 - 0.003233282062949372*I, 0.002510453136929888 + 0.0012135702588347561*I, 0.0033412418049304986 - 0.0018729099691120934*I}, {0.03860818290931989 + 0.00013129592465619533*I, 0.02719953…
1.1931931931931932	{{0.08418323744415071 + 7.846560379632218*^-17*I, 0.03859920004208606 - 0.00013027215415217132*I, -0.019273011265182452 + 0.004325584969496725*I, -0.0019534864642304695 - 0.004443243620419145*I, -0.005003404362221507 - 0.0032256481487921655*I, 0.00251634686440199 + 0.0012110327962866706*I, 0.003334699790553234 - 0.0018804008141054417*I}, {0.03859920004209073 + 0.00013027215415255882*I, 0.02717917…
1.1951951951951953	{{0.08415163530062614 + 8.53263209772957*^-16*I, 0.0385900633049665 - 0.00012953948913286444*I, -0.01928890475054199 + 0.004329654998244317*I, -0.0019820401943029487 - 0.0044439979657223795*I, -0.005020897924352087 - 0.003218012508761428*I, 0.002522158547305435 + 0.0012085255566166044*I, 0.003328165092150158 - 0.0018878406008065848*I}, {0.03859006330496335 + 0.00012953948913532737*I, 0.0271587423…
1.1971971971971973	{{0.08411993121950583 + 1.1939784962259281*^-15*I, 0.038580787935694125 - 0.00012910214517353763*I, -0.019304756773396086 + 0.0043336476848567385*I, -0.002010548968822025 - 0.004444713330300924*I, -0.005038277756295299 - 0.003210375957777188*I, 0.002527888030397156 + 0.0012060490022827546*I, 0.0033216385850641777 - 0.0018952305056840037*I}, {0.03858078793568727 + 0.0001291021451770408*I, 0.027138…
1.1991991991991993	{{0.08408810677004153 + 9.924593149370675*^-16*I, 0.03857138854132817 - 0.00012896198258288683*I, -0.019320567620095746 + 0.004337562082036194*I, -0.0020390088131280034 - 0.0044453882478143495*I, -0.005055548571786135 - 0.003202739509164813*I, 0.002533535314806792 + 0.0012036034068424659*I, 0.003315121065325892 - 0.0019025716482006401*I}, {0.03857138854132271 + 0.00012896198258595759*I, 0.0271177…
1.2012012012012012	{{0.08405614379205187 + 2.8919864099921963*^-16*I, 0.03856187909823998 - 0.00012911850640488065*I, -0.01933633767909516 + 0.004341397517129151*I, -0.002067415704175681 - 0.004446021401784638*I, -0.005072714977697932 - 0.0031951043746550113*I, 0.0025391005580366853 + 0.0012011888549522285*I, 0.003308613249653589 - 0.001909865090813896*I}, {0.0385618790982406 + 0.0001291185064060551*I, 0.0270971419…
1.2032032032032032	{{0.08402402439592237 - 7.266654271837434*^-16*I, 0.038552272952113026 - 0.0001295688664187605*I, -0.019352067440951713 + 0.0043451535921263384*I, -0.0020957655705343427 - 0.004446611625596183*I, -0.005089781474042364 - 0.0031874719643838288*I, 0.0025445840739618825 + 0.0011988052423676791*I, 0.003302115775453248 - 0.0019171118389756344*I}, {0.03855227295212258 + 0.00012956886641702942*I, 0.02707…
1.2052052052052051	{{0.08399173096260541 - 1.717349667896931*^-15*I, 0.0385425828179429 - 0.00013030785713904054*I, -0.01936775749832596 + 0.004348830183662748*I, -0.002124054292387764 - 0.0044471579024957875*I, -0.00510675245396945 - 0.0031798438868926517*I, 0.0025499863328301343 + 0.001196452275943601*I, 0.0032956292008185385 - 0.0019243128411321785*I}, {0.03854258281796099 + 0.00013030785713429542*I, 0.027056024…
1.207207207207207	{{0.08395924614362027 - 2.1964257361144357*^-15*I, 0.038532820780037315 - 0.00013132791781550758*I, -0.019383408545981664 + 0.0043524274430176355*I, -0.0021522777015342102 - 0.004447659365592667*I, -0.005123632203767546 - 0.003172221949128206*I, 0.0025553079612618953 + 0.001194129473633924*I, 0.0032891540045308196 - 0.0019314689887243118*I}, {0.038532820780058874 + 0.0001313279178089868*I, 0.0270…
1.2092092092092093	{{0.08392655301890327 - 1.6534319935828695*^-15*I, 0.038522998240375944 - 0.00013261941277602012*I, -0.01939902139391402 + 0.0043559457735489965*I, -0.002180431652671463 - 0.004448115299471998*I, -0.005140424877908792 - 0.0031646081257121427*I, 0.002560549735686897 + 0.0011918361818279097*I, 0.003282690584570347 - 0.001938581119270747*I}, {0.03852299824039141 + 0.00013261941277043366*I, 0.0270150…
1.2112112112112112	{{0.08389363627224024 - 1.0956621337256628*^-15*I, 0.03851312581482299 - 0.0001341741807529026*I, -0.0194145971188085 + 0.004359385531213548*I, -0.00220851274177171 - 0.004448525065280625*I, -0.005157134372366726 - 0.0031570041908729144*I, 0.0025657124923143372 + 0.0011895718273857495*I, 0.003276239258582094 - 0.0019456500713159344*I}, {0.03851312581483587 + 0.00013417418074852558*I, 0.0269946465…
1.2132132132132132	{{0.0838604789830613 - 8.490405494273337*^-16*I, 0.03850321462650399 - 0.00013598112744915764*I, -0.01943013680523207 + 0.004362747386151956*I, -0.00223651699386612 - 0.004448887969892681*I, -0.005173764876201978 - 0.003149412208121884*I, 0.0025707972236682563 + 0.0011873356783296091*I, 0.003269800310775787 - 0.0019526766401610893*I}, {0.038503214626518865 + 0.00013598112744548006*I, 0.0269743370…
1.2152152152152151	{{0.08382706488282751 - 8.230244866773347*^-16*I, 0.03849327497556379 - 0.00013802717342414455*I, -0.019445641577132758 + 0.004366032296344849*I, -0.0022644404573098046 - 0.004449203447247297*I, -0.00519032038238876 - 0.0031418343690710385*I, 0.0025758050703133454 + 0.0011851268393504124*I, 0.0032633739536258406 - 0.0019596615440623795*I}, {0.03849327497558164 + 0.00013802717342088793*I, 0.026954…
1.217217217217217	{{0.08379337910488428 - 9.269870062966491*^-16*I, 0.0384833160208033 - 0.00014029820714912017*I, -0.0194611126431653 + 0.004369241435977961*I, -0.0022922794915286155 - 0.004449471086842567*I, -0.005206804553328867 - 0.0031342728825692685*I, 0.0025807373002955203 + 0.0011829443026702903*I, 0.003256960318317846 - 0.0019666054298110645*I}, {0.03848331602082252 + 0.00014029820714619103*I, 0.026934047…
1.219219219219219	{{0.08375940818446148 - 1.0702169839377911*^-15*I, 0.03847334577967949 - 0.00014277908500723923*I, -0.019476551296691118 + 0.0043723761954421285*I, -0.002320030767019145 - 0.004449690633735549*I, -0.0052232207208516785 - 0.0031267299747023713*I, 0.0025855953091419217 + 0.0011807869480425807*I, 0.003250559454748574 - 0.001973508872733493*I}, {0.03847334577969696 + 0.00014277908500468216*I, 0.02691…
1.221221221221221	{{0.08372514005867329 - 1.1619191100848048*^-15*I, 0.03846337112830537 - 0.00014545363129355403*I, -0.01949195891577832 + 0.004375438181333297*I, -0.0023476912653487237 - 0.0044498619885422665*I, -0.005239571886214159 - 0.0031192078887930467*I, 0.0025903806198609167 + 0.0011786535427518283*I, 0.0032441713315259704 - 0.001980372376691104*I}, {0.03846337112831752 + 0.00014545363129150502*I, 0.02689…
1.223223223223223	{{0.08369056406651834 - 1.1112138900532622*^-15*I, 0.038453397801450045 - 0.00014830463821501467*I, -0.01950733696320172 + 0.004378429216452514*I, -0.0023752582791554226 - 0.004449985207437706*I, -0.005255860720100855 - 0.003111708885400901*I, 0.002595094882942097 + 0.0011765427416137852*I, 0.003237795835969162 - 0.0019871963740804278*I}, {0.03845339780145385 + 0.00014830463821365435*I, 0.0268746…
1.2252252252252251	{{0.08365567094887962 - 8.271376439902698*^-16*I, 0.03844343039253865 - 0.00015131386589046892*I, -0.019522686986442814 + 0.0043813513398059355*I, -0.0024027294121480524 - 0.004450060502155818*I, -0.0052720895626239 - 0.0031042352423224446*I, 0.002599739876356279 + 0.00117445308697541*I, 0.003231432774108451 - 0.001993981225833084*I}, {0.038443430392532715 + 0.0001513138658899758*I, 0.02685518906…
1.227227227227227	{{0.08362045284852451 - 2.1864250687446573*^-16*I, 0.0384334723536524 - 0.00015446204235066232*I, -0.01953801061768979 + 0.0043842068066048175*I, -0.0024301025791061627 - 0.0044500882399895175*I, -0.00528826042332301 - 0.0030967892545910925*I, 0.002604317505555505 + 0.0011723830087148686*I, 0.0032250818706853197 - 0.002000727221415783*I}, {0.03843347235363798 + 0.00015446204235116607*I, 0.0268359…
1.229229229229229	{{0.08358490321053312 + 5.219680639524413*^-16*I, 0.038423526132675724 - 0.00015772926309708506*I, -0.019553309523245518 + 0.0043869980626687136*I, -0.002457375984719143 - 0.004450068888404172*I, -0.00530437500679531 - 0.0030893731841012506*I, 0.0026088297874131924 + 0.0011703308694320487*I, 0.003218742786555383 - 0.002007434577489107*I}, {0.03842352613265839 + 0.00015772926309843383*I, 0.0268168…
1.2312312312312312	{{0.08354901548520148 - 3.038337183515827*^-16*I, 0.038413594481172604 - 0.00016109750297383456*I, -0.019568585042545585 + 0.00438972756477137*I, -0.0024845478140800466 - 0.004450002588260759*I, -0.0053204350212917965 - 0.0030819889530286104*I, 0.002613278740489204 + 0.0011682952828151842*I, 0.003212415250501045 - 0.002014103437675987*I}, {0.038413594481162425 + 0.00016109750297471824*I, 0.026797…
1.2332332332332332	{{0.083512783983403 - 1.8570232629129223*^-15*I, 0.03840367907234546 - 0.0001645460330037165*I, -0.019583838747659687 + 0.004392398028175472*I, -0.002511616382879377 - 0.004449889781971907*I, -0.00533644194893334 - 0.003074638729236258*I, 0.002617666546907633 + 0.001166274616441967*I, 0.003206098872191213 - 0.002020733895343693*I}, {0.03840367907234607 + 0.00016454603300355684*I, 0.02677919872292…
1.2352352352352352	{{0.08347620457795894 - 3.0933335087916855*^-15*I, 0.03839378048011789 - 0.00016805391933330137*I, -0.01959907220914887 + 0.004395012266166912*I, -0.0025385803364439768 - 0.004449731048061392*I, -0.005352396916213944 - 0.003067324594438097*I, 0.002621995450987801 + 0.0011642672131893655*I, 0.003199793209764893 - 0.002027325972856026*I}, {0.03839378048012694 + 0.00016805391933234244*I, 0.026760708…
1.2372372372372373	{{0.08343927463756841 - 3.3669608008518503*^-15*I, 0.038383898356722755 - 0.00017160077525508612*I, -0.019614286908468552 + 0.004397573143147191*I, -0.002565438640862522 - 0.004449527012597353*I, -0.005368300715643329 - 0.0030600484477367215*I, 0.0026262677295690972 + 0.001162271470454681*I, 0.0031934977987020745 - 0.00203387961778308*I}, {0.03838389835673431 + 0.00017160077525406228*I, 0.0267424…
1.2392392392392393	{{0.0834019930268084 - 2.4305648897612715*^-15*I, 0.03837403143270222 - 0.00017516676120749302*I, -0.01962948423796853 + 0.004400083574633427*I, -0.002592190582985518 - 0.004449278349192292*I, -0.005384153805746924 - 0.0030528120056234195*I, 0.002630485692010978 + 0.0011602858401555472*I, 0.0031872121518237333 - 0.00204039470290124*I}, {0.03837403143270909 + 0.00017516676120729702*I, 0.0267243681…
1.2412412412412415	{{0.08336436010613373 - 4.352689319918839*^-16*I, 0.03836417751690771 - 0.00017873258477487186*I, -0.019644665500892968 + 0.004402546527258349*I, -0.0026188357704253103 - 0.004448985779003076*I, -0.0053999563110658805 - 0.0030456168019781685*I, 0.0026346516801929705 + 0.001158308828729931*I, 0.0031809357592918275 - 0.0020468710261931852*I}, {0.038364177516903866 + 0.00017873258477622286*I, 0.0267…
1.2432432432432434	{{0.08332637773187711 + 2.069340510180559*^-15*I, 0.03835433349649995 - 0.00018227950068749841*I, -0.019659831911380425 + 0.0044049650187703016*I, -0.0026453741315560783 - 0.004448650070730935*I, -0.00541570802215706 - 0.003038464188069638*I, 0.0026387680685146693 + 0.0011563389971361315*I, 0.0031746680886093003 - 0.002053308310847889*I}, {0.03835433349648288 + 0.00018227950069061016*I, 0.0266888…
1.2452452452452454	{{0.08328804925624911 + 4.135213468676393*^-15*I, 0.03834449533694895 - 0.00018578931082157497*I, -0.019674984594463825 + 0.00440734211803324*I, -0.0026718059155138364 - 0.0044482720406214624*I, -0.005431408395593042 - 0.0030313553325551886*I, 0.002642837263895739 + 0.001154374960852781*I, 0.00316840858462008 - 0.002059706205260616*I}, {0.03834449533692203 + 0.0001857893108258236*I, 0.02667147783…
1.2472472472472473	{{0.08324937950191362 + 4.4358249755314424*^-15*I, 0.03833465810175882 - 0.00018924437865096142*I, -0.019690124584235497 + 0.004409680938134328*I, -0.0026981316843613 - 0.00444785255205402*I, -0.005447056560304893 - 0.0030242912210450886*I, 0.002646861701882316 + 0.0011524153929655194*I, 0.0031621566709575935 - 0.0020660642841945753*I}, {0.03833465810173344 + 0.00018924437865461437*I, 0.026654273…
1.2492492492492493	{{0.08321037317667636 + 3.0280375478493398*^-15*I, 0.03832481709577445 - 0.00019262805236102345*I, -0.019705252756954346 + 0.004411984276716412*I, -0.0027243518319067946 - 0.0044473925100933925*I, -0.005462651705748572 - 0.0030172726833356533*I, 0.0026508436436681626 + 0.001150459165261399*I, 0.0031559118215544846 - 0.002072382117432933*I}, {0.03832481709575627 + 0.00019262805236422133*I, 0.02663…
1.2512512512512513	{{0.08317103606570075 + 1.2621254488617525*^-15*I, 0.03831496680707442 - 0.00019592324069388672*I, -0.019720370011639163 + 0.004414255055827173*I, -0.0027504669751147078 - 0.004446892913533401*I, -0.005478192778657741 - 0.0030103005088647416*I, 0.0026547854138242832 + 0.0011485051101559902*I, 0.003149673459144095 - 0.002078659215213649*I}, {0.038314966807062194 + 0.0001959232406974379*I, 0.026620…
1.2532532532532532	{{0.0831313754930634 - 8.47075568365733*^-17*I, 0.038305100814702765 - 0.00019911360108273556*I, -0.019735477188352748 + 0.004416496244630517*I, -0.0027764780919215795 - 0.004446354803085807*I, -0.005493678398212653 - 0.0030033753039672368*I, 0.0026586893401505203 + 0.001146552101726968*I, 0.0031434409800173016 - 0.0020848950269580454*I}, {0.038305100814694897 + 0.0001991136010865818*I, 0.0266038…
1.2552552552552552	{{0.08309139963264646 - 5.724062633276741*^-16*I, 0.038295212376102956 - 0.00020218422102871654*I, -0.01975057499282087 + 0.004418710631226725*I, -0.002802386306345522 - 0.004445779238242622*I, -0.005509107033269522 - 0.0029964974486535335*I, 0.002662557622936192 + 0.0011445991684732753*I, 0.0031372138040311227 - 0.0020910889759495235*I}, {0.03829521237609779 + 0.00020218422103226267*I, 0.0265874…
1.2572572572572573	{{0.08305111750813764 - 9.806402337037422*^-17*I, 0.03828529442711788 - 0.00020512161810093863*I, -0.019765663996432262 + 0.004420900822652456*I, -0.0028281928884862184 - 0.004445167297276113*I, -0.005524477002360527 - 0.00298966709660954*I, 0.0026663923349600945 + 0.0011426454933151228*I, 0.003130991374608718 - 0.002097240459333569*I}, {0.03828529442711399 + 0.00020512161810338226*I, 0.026571256…
1.2592592592592593	{{0.08301053899303018 + 1.1040772515997303*^-15*I, 0.038275339581989885 - 0.00020791373993647315*I, -0.01978074463623863 + 0.004423069244880742*I, -0.0028538992545249246 - 0.0044445200772388*I, -0.005539786473693814 - 0.002982884175196675*I, 0.0026701954214905 + 0.001140690413593989*I, 0.003124773158739387 - 0.0021033488481177463*I}, {0.03827533958198635 + 0.00020791373993713421*I, 0.026555207129…
1.2612612612612613	{{0.08296967481062287 + 2.462627091470246*^-15*I, 0.03826534013336073 - 0.00021054996424035364*I, -0.019795817214954645 + 0.004425218142820996*I, -0.0028795069667244674 - 0.00444383869396345*I, -0.005555033465153489 - 0.0029761483854518715*I, 0.002673968700285158 + 0.0011387334210726193*I, 0.003118558646978572 - 0.002109413487171703*I}, {0.03826534013335745 + 0.00021054996423900421*I, 0.026539322…
1.2632632632632632	{{0.08292853653402003 + 3.069046467451966*^-15*I, 0.03825528805227163 - 0.00021302109878557605*I, -0.019810881900957946 + 0.0044273495803190035*I, -0.002905017733429246 - 0.0044431242820630905*I, -0.005570215844299623 - 0.0029694592020875718*I, 0.002677713861591295 + 0.0011367741619350287*I, 0.003112347353447856 - 0.002115433695227168*I}, {0.038255288052269576 + 0.00021302109878276992*I, 0.026523…
1.2652652652652652	{{0.08288713638449846 + 2.1304946563849605*^-15*I, 0.038245175115730126 - 0.00021531932017178072*I, -0.019825938761321306 + 0.004429465432704068*I, -0.0029304333732379875 - 0.0044423779945393415*I, -0.0055853313829026035 - 0.002962815907046028*I, 0.002681432446412747 + 0.001134812417622233*I, 0.0031061388137705254 - 0.0021214087817458894*I}, {0.03824517511573078 + 0.0002153193201690415*I, 0.02650…
1.2672672672672671	{{0.0828454861465701 + 1.7168584356917538*^-15*I, 0.03823499349089591 - 0.00021743727742643153*I, -0.019840988002617025 + 0.004431567445514662*I, -0.0029557556399786864 - 0.004441601017524596*I, -0.005600378042617039 - 0.0029562178410761654*I, 0.00268512577896656 + 0.0011328479286193927*I, 0.0030999325495445953 - 0.002127338136165428*I}, {0.038234993490896464 + 0.0002174372774247839*I, 0.02649255…
1.269269269269269	{{0.08280359914504037 + 1.8038568877744856*^-15*I, 0.03822473444274017 - 0.00021936847081987902*I, -0.019856029657053513 + 0.004433657366324289*I, -0.0029809865872382877 - 0.004440794565575807*I, -0.005615353427425676 - 0.002949664104976473*I, 0.0026887952188200865 + 0.0011308805449394466*I, 0.003093728081607204 - 0.002133221061260479*I}, {0.03822473444273904 + 0.00021936847081942718*I, 0.0264772…
1.2712712712712713	{{0.08276148898858873 + 1.920407132215416*^-15*I, 0.0382143893160804 - 0.00022110791614500042*I, -0.01987106365814123 + 0.0044357367349257566*I, -0.003006128318298355 - 0.0044399598338703975*I, -0.005630255128532328 - 0.0029431536399635717*I, 0.0026924419529393037 + 0.001128910233225288*I, 0.003087524964648296 - 0.0021390568804336126*I}, {0.03821438931607786 + 0.00022110791614528651*I, 0.02646200…
1.2732732732732732	{{0.08271916925970138 + 1.7649264694969441*^-15*I, 0.038203949747642026 - 0.00022265213909633067*I, -0.019886089880912068 + 0.004437806857427322*I, -0.003031182928579085 - 0.00443909799422237*I, -0.00564508080895099 - 0.002936685268297944*I, 0.002696066955528801 + 0.0011269370582600029*I, 0.003081322787977866 - 0.0021448449638590598*I}, {0.03820394974763946 + 0.0002226521390966158*I, 0.0264468780…
1.2752752752752752	{{0.08267665351467125 + 1.2053323810015912*^-15*I, 0.03819340766605841 - 0.0002239991752700623*I, -0.019901108141919366 + 0.0044398688062527*I, -0.00305615250563931 - 0.004438210195082306*I, -0.005659828203505835 - 0.0029302576932839323*I, 0.0026996709880317818 + 0.0011249611829668715*I, 0.003075121175525957 - 0.002150584728482711*I}, {0.038193407666057576 + 0.0002239991752696077*I, 0.02643183719…
1.2772772772772771	{{0.08263395528359806 + 2.790425290120529*^-16*I, 0.03818275529187082 - 0.00022514857016404558*I, -0.0199161181992379 + 0.00444192342014106*I, -0.0030810391291764953 - 0.004437297561537369*I, -0.005674495118831215 - 0.0029238694992697414*I, 0.002703254599130063 + 0.0011229828684093672*I, 0.0030689197858426625 - 0.002156275638022116*I}, {0.03818275529187313 + 0.00022514857016239358*I, 0.0264168682…
1.279279279279279	{{0.08259108807038817 - 8.070252432888756*^-16*I, 0.038171985137528446 - 0.0002261013791777884*I, -0.0199311197524639 + 0.00444397130414703*I, -0.0031058448710267416 - 0.004436361195311303*I, -0.005689079433371665 - 0.0029175191516474363*I, 0.002706818124744074 + 0.0011210024737911565*I, 0.0030627183120981233 - 0.0021619172029664862*I}, {0.03817198513753423 + 0.0002261013791750436*I, 0.0264019589…
1.2812812812812813	{{0.0825480653527548 - 1.6764529118182945*^-15*I, 0.038161090007388425 - 0.00022686016761245636*I, -0.019946112442715033 + 0.004446012829640691*I, -0.0031305717951647864 - 0.00443540217476443*I, -0.005703579097381898 - 0.0029112049968529428*I, 0.002710361688032859 + 0.0011190204564561*I, 0.003056516482082531 - 0.002167508980576692*I}, {0.03816109000739622 + 0.00022686016760956672*I, 0.02638709690…
1.2832832832832832	{{0.08250490027557747 - 1.6127830062813393*^-15*I, 0.038150063134767764 - 0.00022742862930210666*I, -0.019961095885481474 + 0.0044480482195939485*I, -0.003155221923960331 - 0.004434421523238501*I, -0.005717992181472706 - 0.00290492535065886*I, 0.0027138852490747514 + 0.0011170372907663487*I, 0.0030503140522960943 - 0.002173050594794164*I}, {0.03815006313477436 + 0.0002274286293000894*I, 0.0263722…
1.2852852852852852	{{0.08246160548891487 - 2.29725567039498*^-16*I, 0.038138898075481646 - 0.00022781043689788*I, -0.019976069713863922 + 0.004450077816680289*I, -0.003179797262515563 - 0.0044334201667405124*I, -0.005732316841941509 - 0.002898678661692528*I, 0.0027173888007736994 + 0.001115053288215426*I, 0.003044110780037418 - 0.0021785417352402875*I}, {0.03813889807548574 + 0.00022781043689524267*I, 0.02635746651…
1.2872872872872874	{{0.0824181946376447 + 1.4089767971864188*^-15*I, 0.03812758803822577 - 0.00022801108143815832*I, -0.01999103339948854 + 0.004452101650547749*I, -0.003204299954925438 - 0.004432399091895196*I, -0.005746551073494832 - 0.0028924630710165725*I, 0.002720872142924993 + 0.0011130690131913265*I, 0.003037906458249127 - 0.0021839820525920814*I}, {0.038127588038227356 + 0.0002280110814343179*I, 0.026342674…
1.2892892892892893	{{0.08237468071869329 + 2.4847084584919397*^-15*I, 0.0381161268489237 - 0.00022803705436242553*I, -0.0200059863808687 + 0.004454119591192321*I, -0.003228732043133882 - 0.004431359212660938*I, -0.00576069303966524 - 0.0028862767247674415*I, 0.002724334938510315 + 0.0011110850422719376*I, 0.003031700920513291 - 0.0021893712745828333*I}, {0.038116126848923564 + 0.00022803705435772364*I, 0.0263278804…
1.2912912912912913	{{0.08233107594862221 + 2.534059265891327*^-15*I, 0.03810450901975908 - 0.00022789573519372408*I, -0.02002092807576911 + 0.004456131373044499*I, -0.003253095449871327 - 0.00443030135816325*I, -0.005774741096895512 - 0.0028801178055687274*I, 0.002727776726039838 + 0.0011091019372279915*I, 0.0030254940399962694 - 0.0021947092150821084*I}, {0.03810450901975839 + 0.00022789573518907326*I, 0.026313074…
1.2932932932932932	{{0.08228739176362831 + 1.448824545317588*^-15*I, 0.03809272974917554 - 0.00022759539153865488*I, -0.0200358578812058 + 0.004458136594969288*I, -0.0032773919786547112 - 0.0044292262726947805*I, -0.005788693794538642 - 0.002873984532531166*I, 0.0027311969195522243 + 0.0011071202450230638*I, 0.003019285729448712 - 0.00219999577409575*I}, {0.03809272974917554 + 0.00022759539153518473*I, 0.0262982456…
1.2952952952952952	{{0.08224363881954369 - 5.239949003775464*^-16*I, 0.03808078492187677 - 0.00022714517908737746*I, -0.020050775173446143 + 0.004460134720266198*I, -0.0033016233137874796 - 0.004428134615715304*I, -0.005802549874857837 - 0.002867875161252636*I, 0.0027345948086146274 + 0.0011051404978135732*I, 0.0030130759412055562 - 0.00220523093776588*I}, {0.03808078492187839 + 0.0002271451790860808*I, 0.026283384…
1.2972972972972974	{{0.08219982699183569 - 2.78219279142378*^-15*I, 0.038068671108826495 - 0.00022655514161360986*I, -0.020065679308008837 + 0.004462125076669249*I, -0.0033257910203595854 - 0.004427026961851727*I, -0.00581630827302652 - 0.0028617879838181604*I, 0.00273796955832269 + 0.0011031632129487826*I, 0.0030068646671860305 - 0.0022104147783708994*I}, {0.03806867110883 + 0.0002265551416149888*I, 0.026268481269…
1.2992992992992993	{{0.08215596537560695 - 4.368357371131336*^-15*I, 0.03805638556724846 - 0.00022583621097462876*I, -0.020080569619663917 + 0.004464106856346963*I, -0.0033498965442474806 - 0.004425903800898088*I, -0.005829968117128323 - 0.002855721328799906*I, 0.002741320209300544 + 0.0011011888929707986*I, 0.0030006519388936534 - 0.0022155474543254844*I}, {0.03805638556725309 + 0.000225836210978341*I, 0.026253528…
1.3013013013013013	{{0.08211206228131515 - 4.011609551838664*^-15*I, 0.03804392623754586 - 0.00022500017602257035*I, -0.020095445421345174 + 0.004466079119771005*I, -0.0033739412115337047 - 0.004424765537608379*I, -0.005843528726013859 - 0.0028496735637612573*I, 0.002744645684260545 + 0.00109921802428562*I, 0.0029944378274819328 - 0.0022206292090631127*I}, {0.03804392623754953 + 0.0002250001760270562*I, 0.026238518…
1.3033033033033035	{{0.08206812528627937 - 2.948979798826764*^-15*I, 0.038031291361003444 - 0.00022405788189659354*I, -0.020110305920082713 + 0.0044680410188136085*I, -0.0033979262439952193 - 0.004423612503004691*I, -0.005856989413950494 - 0.0028436431979649707*I, 0.002747945185471529 + 0.0010972510299504471*I, 0.0029882224438744437 - 0.0022256602813593663*I}, {0.03803129136100613 + 0.00022405788189866293*I, 0.0262…
1.3053053053053054	{{0.08202416210582289 - 2.3481746799831*^-15*I, 0.03801847931947661 - 0.0002230214653966389*I, -0.020125150271227663 + 0.004469991506103085*I, -0.0034218528911664015 - 0.004422445020612524*I, -0.005870349518937759 - 0.0028376286184821167*I, 0.002751217740147792 + 0.0010952884317262138*I, 0.0029820059250194623 - 0.002230640937226275*I}, {0.038018479319479374 + 0.00022302146539469696*I, 0.026208297…
1.3073073073073074	{{0.08198017975650289 - 2.0929990779421747*^-15*I, 0.038005489157018076 - 0.0002219040921717812*I, -0.020139977648355987 + 0.004471929354914696*I, -0.0034457222911202364 - 0.004421263353246441*I, -0.005883608586891788 - 0.0028316282184687844*I, 0.0027544621859748168 + 0.0010933307744983918*I, 0.0029757884412709764 - 0.0022355715249879424*I}, {0.03800548915702126 + 0.00022190409216638453*I, 0.0261…
1.3093093093093093	{{0.08193618422071143 - 2.062582008313692*^-15*I, 0.03799232058327482 - 0.00022071878859958498*I, -0.020154787217190846 + 0.0044738533034056035*I, -0.0034695354196965537 - 0.0044200676828286874*I, -0.0058967663339426395 - 0.002825640515267612*I, 0.0027576774048327017 + 0.001091378560663979*I, 0.0029695702006733993 - 0.0022404524475994067*I}, {0.03799232058327826 + 0.00022071878859269243*I, 0.0261…
1.3113113113113113	{{0.0818921804466756 - 2.131376619682554*^-15*I, 0.037978973973488095 - 0.00021947844178610464*I, -0.020169578135602575 + 0.004475762054614879*I, -0.0034932930905020258 - 0.004418858110389196*I, -0.0059098226464343 - 0.0028196641504077886*I, 0.0027608623227961576 + 0.0010894322501314993*I, 0.002963351448961565 - 0.002245284162646646*I}, {0.03797897397349129 + 0.000219478441780328*I, 0.02616237699…
1.3133133133133132	{{0.08184817234845736 - 2.169160193608863*^-15*I, 0.03796545036849341 - 0.0002181957995658843*I, -0.02018434955360868 + 0.004477654276463498*I, -0.0035169959549101676 - 0.004417634656065581*I, -0.00592277758092468 - 0.0028136978896050524*I, 0.0027640159101345093 + 0.0010874922603210026*I, 0.0029571324695607318 - 0.002250067182346573*I}, {0.03796545036849571 + 0.00021819579956373924*I, 0.026146894…
1.3153153153153152	{{0.08180416280595364 - 2.041034144627922*^-15*I, 0.03795175147472051 - 0.00021688347050195797*I, -0.02019910061337386 + 0.004479528601754343*I, -0.003540644502061339 - 0.0044163972591031424*I, -0.005935631364185617 - 0.0028077406227616933*I, 0.0027671371813116946 + 0.001085558966164065*I, 0.0029509135835865817 - 0.0022548020735470397*I}, {0.037951751474721365 + 0.00021688347050511465*I, 0.026131…
1.3173173173173174	{{0.08176015366489629 - 1.6074240202502252*^-15*I, 0.03793787966419345 - 0.00021555392388584934*I, -0.020213830449209984 + 0.004481383628172203*I, -0.003564239058862741 - 0.0044151457778548635*I, -0.005948384393202874 - 0.002801791363966551*I, 0.0027702251949862653 + 0.0010836327001037887*I, 0.002944695149845219 - 0.002259489457726835*I}, {0.03793787966419253 + 0.00021555392389438334*I, 0.0261156…
1.3193193193193193	{{0.08171614573685217 - 7.240795009614824*^-16*I, 0.03792383797453049 - 0.00021421948973757203*I, -0.020228538187576098 + 0.004483217918283769*I, -0.0035877797899884186 - 0.004413879989781411*I, -0.005961037235176141 - 0.002795849251495015*I, 0.0027732790540113857 + 0.0010817137520948022*I, 0.0029384775648331712 - 0.0022641300109956844*I}, {0.037923837974527946 + 0.00021421948974921495*I, 0.02609…
1.3213213213213213	{{0.08167213883288062 + 6.450571661453235*^-16*I, 0.03790963007973954 - 0.00021289232199761283*I, -0.020243222950671956 + 0.004485030000885944*I, -0.003611266702843901 - 0.004412599597029429*I, -0.005973590619914888 - 0.0027899135441910154*I, 0.0027762979078727414 + 0.0010798023750815016*I, 0.0029322612611305024 - 0.0022687244592972267*I}, {0.037909630079736176 + 0.00021289232200725529*I, 0.02608…
1.3233233233233233	{{0.08162813305346571 - 3.504543649175313*^-16*I, 0.03789525926454536 - 0.00021158350036549716*I, -0.020257883968349908 + 0.004486818382507918*I, -0.0036346998411197744 - 0.004411304418252405*I, -0.005986045173943755 - 0.0027839834595615397*I, 0.0027792809826054318 + 0.0010778989871412911*I, 0.0029260466531342436 - 0.0022732734207763085*I}, {0.03789525926454281 + 0.0002115835003730094*I, 0.026068…
1.3253253253253252	{{0.08158412776675661 - 3.129392222679875*^-15*I, 0.037880729446410286 - 0.00021030488759301785*I, -0.020272520438818217 + 0.004488581464367213*I, -0.0036580791387762763 - 0.004409994182496942*I, -0.00599840169493051 - 0.0027780582566261066*I, 0.0027822274058777133 + 0.001076003981085267*I, 0.0029198341935379292 - 0.002277777593027134*I}, {0.03788072944640942 + 0.00021030488760039742*I, 0.0260520…
1.3273273273273272	{{0.08154012125728186 - 5.694716478815814*^-15*I, 0.037866045234093405 - 0.00020906816295663088*I, -0.020287131568638234 + 0.004490317655514859*I, -0.003681404359519071 - 0.00440866852208019*I, -0.0060106611727874446 - 0.0027721373437743614*I, 0.0027851363365589874 + 0.0010741176706395188*I, 0.002913624366966049 - 0.00228223773915346*I}, {0.03786604523409408 + 0.00020906816296459836*I, 0.02603592…
1.3293293293293291	{{0.08149611115759162 - 6.732491916080533*^-15*I, 0.037851211508520395 - 0.00020788410580146468*I, -0.020301716632045552 + 0.00449202541137242*I, -0.0037046751588971573 - 0.00440732705394004*I, -0.006022824680858088 - 0.0027662202443164735*I, 0.00278800702506387 + 0.0010722403627406384*I, 0.002907417665500078 - 0.0022866546142448025*I}, {0.03785121150852183 + 0.0002078841058097887*I, 0.0260197158…
1.3313313313313313	{{0.08145209444825759 - 5.611888028310053*^-15*I, 0.03783623342278355 - 0.0002067625955413198*I, -0.020316274970950038 + 0.004493703233732*I, -0.003727891084302873 - 0.004405969379635122*I, -0.006034893375917216 - 0.002760306596483135*I, 0.0027908388133521963 + 0.00107037235753572*I, 0.002901214588678471 - 0.0022910289653764325*I}, {0.03783623342278468 + 0.00020676259554914235*I, 0.02600342299591…
1.3333333333333335	{{0.08140806745787309 - 2.385179020421976*^-15*I, 0.03782111640214177 - 0.00020571261165866963*I, -0.020330805994935794 + 0.004495349670756237*I, -0.0037510515749718813 - 0.004404595085344805*I, -0.006046868498170843 - 0.002754396153425565*I, 0.002793631134929015 + 0.001068513948382361*I, 0.0028950156434966712 - 0.002295361531609378*I}, {0.03782111640214157 + 0.00020571261166483113*I, 0.025987052…
1.3353353353353354	{{0.08136402586305297 + 2.2122561915852334*^-15*I, 0.037805866144020595 - 0.00020474223370465952*I, -0.020345309181261175 + 0.004496963316978311*I, -0.00377415596198319 - 0.004403203741869198*I, -0.0060587513712562265 - 0.002748488783215503*I, 0.002796383514844593 + 0.0010666654218486607*I, 0.0028888213444071015 - 0.0022996530439904255*I}, {0.03780586614401842 + 0.00020474223370802402*I, 0.025970…
1.3373373373373374	{{0.0813199646884337 + 6.761933980632037*^-15*I, 0.03779048861801214 - 0.00020385864129910723*I, -0.02035978407485879 + 0.0044985428133019366*I, -0.003797203468259138 - 0.004401794904629148*I, -0.006070543402241869 - 0.0027425844688452137*I, 0.0027990955696944133 + 0.001064827057713221*I, 0.00288263221331917 - 0.002303904225552117*I}, {0.03779048861800809 + 0.00020385864129888765*I, 0.02595409987…
1.3393393393393394	{{0.0812758783066733 + 9.162266008557749*^-15*I, 0.03777499006587516 - 0.00020306811413050297*I, -0.020374230288335512 + 0.004500086847001366*I, -0.003820193208565399 - 0.004400368113666243*I, -0.006082246081627512 - 0.0027366833082274845*I, 0.0028017670076191763 + 0.0010629991289651465*I, 0.002876448779599268 - 0.002308115791312752*I}, {0.037774990065870415 + 0.00020306811412658618*I, 0.02593752…
1.3413413413413413	{{0.0812317607417857 + 7.628087704941289*^-15*I, 0.037759376819688543 - 0.00020237614878436852*I, -0.020388647518919455 + 0.004501594179475312*I, -0.0038431242365024095 - 0.0043989229069172475*I, -0.00609386095093874 - 0.0027307854831415666*I, 0.00280439757972576 + 0.0010611819004325874*I, 0.002870271565488468 - 0.002312288440341167*I}, {0.03775937681968484 + 0.00020237614877887313*I, 0.025920904…
1.3433433433433433	{{0.08118760656022554 + 5.088283038554664*^-15*I, 0.03774365484773021 - 0.00020178824406288698*I, -0.020403035569069767 + 0.004503063691656744*I, -0.003865995684397151 - 0.004397458839867443*I, -0.006105389526112231 - 0.002724891147900231*I, 0.0028069868881311485 + 0.0010593756177966944*I, 0.002864101050988123 - 0.002316422854905455*I}, {0.037743654847726835 + 0.00020178824406154048*I, 0.02590423…
1.3453453453453452	{{0.08114340907571406 + 2.8049892079682603*^-15*I, 0.03772783082202546 - 0.00020130917276022805*I, -0.02041739423099914 + 0.004504494225783038*I, -0.0038888064830799435 - 0.0043959754064687405*I, -0.00611683348109458 - 0.002719000619101866*I, 0.0028095346923618196 + 0.0010575805064105502*I, 0.0028579377617165606 - 0.002320519748233102*I}, {0.03772783082202205 + 0.00020130917276451097*I, 0.0258875…
1.3473473473473472	{{0.08109916142007931 + 1.3386591111911631*^-15*I, 0.03771191134894943 - 0.00020094269891799576*I, -0.020431723378760855 + 0.004505884742498444*I, -0.003911555523348276 - 0.004394472114766018*I, -0.006128194499101447 - 0.0027131143009387322*I, 0.0028120408267349696 + 0.0010557967697629937*I, 0.0028517822069869274 - 0.0023245798032459786*I}, {0.03771191134894619 + 0.00020094269892587135*I, 0.02587…
1.3493493493493494	{{0.08105485669605281 + 9.253764594202329*^-16*I, 0.03769590287115329 - 0.00020069160121797953*I, -0.020446022978665292 + 0.004507234337809846*I, -0.003934241679437919 - 0.0043929484950792595*I, -0.0061394742546309194 - 0.0027072326712789738*I, 0.002814505180224052 + 0.0010540245890878757*I, 0.0028456348718998016 - 0.0023286036668316817*I}, {0.03769590287115069 + 0.00020069160122549012*I, 0.02585…
1.3513513513513513	{{0.08101048797726963 + 1.4768557770401024*^-15*I, 0.037679811667564164 - 0.00020055767298215435*I, -0.020460293089279907 + 0.004508542243086763*I, -0.003956863809022928 - 0.004391404100003559*I, -0.006150674413463516 - 0.002701356281666621*I, 0.002816927696458778 + 0.0010522641233640597*I, 0.002839496217343194 - 0.0023325919498435343*I}, {0.03767981166756276 + 0.00020055767298501784*I, 0.0258372…
1.3533533533533533	{{0.08096604830826833 + 2.5804424016231927*^-15*I, 0.0376636438533852 - 0.00020054172217268067*I, -0.020474533861429247 + 0.0045098078250613485*I, -0.00397942075321564 - 0.004389838504409118*I, -0.006161796632662185 - 0.0026954857573215905*I, 0.002819308373725117 + 0.0010505155093154205*I, 0.0028333666799925496 - 0.0023365452271005872*I}, {0.037663643853385366 + 0.00020054172216788684*I, 0.025820…
1.3553553553553552	{{0.08092153070449098 + 3.4991124839296993*^-15*I, 0.037647405380095526 - 0.00020064357139190436*I, -0.020488745538194957 + 0.004511030585828391*I, -0.004001911336566675 - 0.004388251305441245*I, -0.006172842560572305 - 0.002689621797139684*I, 0.0028216472649652945 + 0.001048778861410846*I, 0.002827246672310744 - 0.0023404640373876173*I}, {0.03764740538009722 + 0.0002006435713793114*I, 0.02580360…
1.3573573573573574	{{0.08087692815228317 + 3.1714729879074113*^-15*I, 0.037631102035450274 - 0.00020086205788235684*I, -0.020502928454915758 + 0.004512210162845314*I, -0.004024334367064941 - 0.0043866421225203555*I, -0.006183813836821685 - 0.002683765173692588*I, 0.002823944477777797 + 0.0010470542718642357*I, 0.002821136582548085 - 0.0023443488834551285*I}, {0.03763110203545279 + 0.00020086205786628772*I, 0.025786…
1.3593593593593594	{{0.08083223378751517 + 1.63792344225194*^-15*I, 0.03761473937623364 - 0.00020119534685167852*I, -0.020517082990553923 + 0.00451334631900462*I, -0.004046688661809669 - 0.004385010594892085*I, -0.006194712064955314 - 0.0026779167089376723*I, 0.0028262001584115656 + 0.0010453417923390247*I, 0.0028150367766140703 - 0.0023482002436115267*I}, {0.03761473937623587 + 0.00020119534683923327*I, 0.02577002…
1.3613613613613613	{{0.08078744092860583 + 1.6902272375555332*^-15*I, 0.037598322830178194 - 0.00020164165095165729*I, -0.020531209461720844 + 0.004514438871667614*I, -0.004068973051397187 - 0.004383356356015707*I, -0.0062055388106582905 - 0.0026720772439608634*I, 0.0028284144674265385 + 0.001043641407537299*I, 0.0028089476181990983 - 0.00235201861135927*I}, {0.03759832283017998 + 0.00020164165094320482*I, 0.025753…
1.3633633633633633	{{0.0807425424687086 + 2.318075458240167*^-15*I, 0.037581857888477135 - 0.00020219795209152022*I, -0.02054530832034895 + 0.004515487734428586*I, -0.004091186295677896 - 0.004381679056012858*I, -0.006216295691148923 - 0.0026662477248038385*I, 0.002830587647935898 + 0.0010419531134167673*I, 0.0028028694565165103 - 0.00235580444172725*I}, {0.037581857888478544 + 0.00020219795208620446*I, 0.025736516…
1.3653653653653655	{{0.08069753169443072 + 2.6150003300726163*^-15*I, 0.03756534964827952 - 0.00020286057274930273*I, -0.02055938005827937 + 0.004516492952743994*I, -0.004113327203850922 - 0.004379978387272534*I, -0.006226984243714398 - 0.0026604291214966332*I, 0.002832719984708767 + 0.0010402768690324408*I, 0.002796802609322132 - 0.002359558153951631*I}, {0.03756534964828071 + 0.00020286057274592165*I, 0.025719813…
1.3673673673673674	{{0.08065240233344576 + 2.0845308499733245*^-15*I, 0.03754880279010261 - 0.0002036252324895158*I, -0.020573425198271968 + 0.004517454703911144*I, -0.004135394641363427 - 0.004378254084908831*I, -0.006237605918245361 - 0.00265462242256404*I, 0.0028348118008724894 + 0.0010386125927188217*I, 0.002790747362612291 - 0.0023632801330049414*I}, {0.037548802790103745 + 0.00020362523248684068*I, 0.02570315…
1.3693693693693694	{{0.08060714855449355 + 6.40192786016389*^-16*I, 0.03753222157783181 - 0.0002044870479631459*I, -0.020587444294005355 + 0.004518373297068184*I, -0.004157387529910611 - 0.004376505926760942*I, -0.006248162077235915 - 0.002648828635025608*I, 0.0028368634579126343 + 0.0010369601620899033*I, 0.0027847039706238173 - 0.002366970729596073*I}, {0.03753222157783302 + 0.00020448704796024057*I, 0.0256865389…
1.3713713713713713	{{0.08056176496738024 - 1.3944913225704323*^-15*I, 0.037515609858720725 - 0.00020544053290765514*I, -0.020601437930076894 + 0.0045192491731941105*I, -0.004179304847435711 - 0.00437473373339316*I, -0.006258653995783622 - 0.0026430487843956433*I, 0.002838875355672991 + 0.0010353194140391684*I, 0.0027786726558340414 - 0.00237063026017028*I}, {0.03751560985872201 + 0.00020544053290419512*I, 0.0256699…
1.3733733733733733	{{0.08051624662297828 - 3.2860021654056723*^-15*I, 0.03749897106339114 - 0.0002064795981469811*I, -0.020615406722002686 + 0.004520082905108763*I, -0.004201145628129999 - 0.004372937368094879*I, -0.0062690828615895 - 0.0026372839146832096*I, 0.002840847932355573 + 0.001033690144739592*I, 0.002772653608960798 - 0.002374259006909181*I}, {0.03749897106339229 + 0.00020647959814357292*I, 0.025653483442…
1.3753753753753752	{{0.08047058901372962 - 3.892783192085226*^-15*I, 0.03748230820594442 - 0.0002075975541433161*I, -0.02062935131591446 + 0.004520875197015715*I, -0.004222908962569996 - 0.0043711167369165594*I, -0.0062794497748610775 - 0.0026315350881494395*I, 0.0028427816645067113 + 0.001032072109714025*I, 0.00276664698901668 - 0.0023778572178075933*I}, {0.037482308205944996 + 0.00020759755414179892*I, 0.02563705…
1.3773773773773772	{{0.08042478808132475 - 2.8132907445638004*^-15*I, 0.03746562400979273 - 0.0002087878475967642*I, -0.020643272304638097 + 0.004521626734323722*I, -0.004244594018006596 - 0.004369271792079442*I, -0.006289755743023317 - 0.00262580332418206*I, 0.00284467706701275 + 0.0010304650505744291*I, 0.0027606529445171955 - 0.0023814251334168097*I}, {0.037465624009793454 + 0.00020878784759569263*I, 0.025620690…
1.3793793793793794	{{0.08037883974933129 - 1.1837431616213517*^-15*I, 0.037448921096160194 - 0.00021004332873796397*I, -0.020657170329412666 + 0.004522338273720244*I, -0.0042661999549901755 - 0.0043674025043578335*I, -0.006300001763801503 - 0.002620089687826145*I, 0.0028465347029257284 + 0.0010288686923520687*I, 0.002754671609921507 - 0.002384962974159581*I}, {0.03744892109616198 + 0.00021004332873474053*I, 0.02560…
1.3813813813813816	{{0.08033274033106262 + 1.8644377454584572*^-16*I, 0.037432201693281215 - 0.00021135617181082273*I, -0.02067104608847618 + 0.004523010716115551*I, -0.004287725984773239 - 0.004365508881932749*I, -0.006310188761569345 - 0.0026143952664459324*I, 0.002848355165772696 + 0.0010272827255277182*I, 0.0027487030852597254 - 0.0023884709217355093*I}, {0.03743220169328398 + 0.00021135617180528612*I, 0.025588…
1.3833833833833835	{{0.08028648676974622 + 8.002199096575178*^-16*I, 0.03741546758763493 - 0.0002127185192896639*I, -0.0206849002588995 + 0.004523645006560525*I, -0.004309171420118957 - 0.004363590985015267*I, -0.006320317544620906 - 0.0026087211006763232*I, 0.002850139072007412 + 0.0010257068190328788*I, 0.0027427474450644226 - 0.002391949134491226*I}, {0.03741546758763795 + 0.00021271851928325814*I, 0.02557207958…
1.3853853853853855	{{0.08024007663852363 + 4.72900717350281*^-16*I, 0.037398720123945184 - 0.00021412248187922784*I, -0.020698733496586356 + 0.004524242134246667*I, -0.0043305356753011795 - 0.004361648925846527*I, -0.006330388805170616 - 0.0026030681844228768*I, 0.002851887061010349 + 0.0010241406202497782*I, 0.0027368047383706305 - 0.0023953977474203965*I}, {0.03739872012394748 + 0.00021412248187417153*I, 0.025556…
1.3873873873873874	{{0.08019350814045048 - 6.678327008229893*^-16*I, 0.037381960205180566 - 0.00021556013851467133*I, -0.02071254643627331 + 0.004524803132506092*I, -0.004351818266104429 - 0.004359682868697732*I, -0.006340403119353262 - 0.0025974374648618137*I, 0.0028535997950886924 + 0.001022583755011371*I, 0.0027308749887158426 - 0.0023988168721637165*I}, {0.03738196020518121 + 0.00021556013851312675*I, 0.0255401…
1.3893893893893894	{{0.08014678010849646 - 2.1819336153930465*^-15*I, 0.03736518829255437 - 0.00021702353636156765*I, -0.02072633969152979 + 0.004525329078811528*I, -0.0043730188098239 - 0.004357693029870146*I, -0.006350360947223994 - 0.0025918298424400157*I, 0.0028552779594763367 + 0.001021035827601338*I, 0.0027249581941400135 - 0.0024022065970089154*I}, {0.037365188292552885 + 0.00021702353636481012*I, 0.02552425…
1.3913913913913913	{{0.08009989200554535 - 3.3169896689741853*^-15*I, 0.03734840440552464 - 0.00021850469081590666*I, -0.020740113854758074 + 0.0045258210947763215*I, -0.004394137025265458 - 0.004355679677695096*I, -0.006360262632758322 - 0.0025862461708750246*I, 0.0028569222623338903 + 0.0010194964207540867*I, 0.002719054327185559 - 0.002405566986890752*I}, {0.03734840440552134 + 0.00021850469082349352*I, 0.025508…
1.3933933933933933	{{0.08005284392439498 - 3.0082228762643437*^-15*I, 0.03733160812179413 - 0.0002199955855040947*I, -0.020753869497193284 + 0.004526280346154433*I, -0.004415172732745645 - 0.00435364313253397*I, -0.006370108403852118 - 0.0025806872571550437*I, 0.002858533434748673 + 0.0010179650956547513*I, 0.002713163334897355 - 0.002408898083391018*I}, {0.03733160812179047 + 0.00021999558551303466*I, 0.0254928292…
1.3953953953953955	{{0.08000563624106688 - 2.256243226623957*^-15*I, 0.03731479891528909 - 0.00022148870726867027*I, -0.020767607183658436 + 0.004526707916031471*I, -0.004436125830404337 - 0.00435158373604095*I, -0.006379898449363716 - 0.002575153819563082*I, 0.002860112197192199 + 0.0010164414490291998*I, 0.002707285157599681 - 0.002412199922168018*I}, {0.03731479891528651 + 0.00022148870727476235*I, 0.02547726060…
1.3973973973973974	{{0.07995826949784553 - 2.444508537916661*^-15*I, 0.037297976087008425 - 0.00022297623967256578*I, -0.020781327516078373 + 0.004527104941648183*I, -0.004456996246397862 - 0.004349501849188109*I, -0.006389632926283826 - 0.0025696465776454524*I, 0.0028616592929790303 + 0.0010149250701528708*I, 0.0027014197182170835 - 0.002415472517445962*I}, {0.037297976087007044 + 0.00022297623967428208*I, 0.02546…
1.3993993993993994	{{0.07991074487989919 - 2.9285992655634325*^-15*I, 0.03728113843108954 - 0.000224450034887298*I, -0.02079503108071151 + 0.004527472673712194*I, -0.004477783994425636 - 0.004347397882389601*I, -0.0063993118677074835 - 0.0025641662370907794*I, 0.002863175496837113 + 0.0010134155021422513*I, 0.002695566909189974 - 0.0024187158535978145*I}, {0.037281138431089045 + 0.0002244500348851906*I, 0.025446408…
1.4014014014014013	{{0.07986306405910877 - 3.2389988696803967*^-15*I, 0.03726428449319062 - 0.0002259024276041304*I, -0.020808718430789398 + 0.004527812319631791*I, -0.004498489184295395 - 0.004345272274723645*I, -0.0064089352285979975 - 0.0025587134109831284*I, 0.0028646615719715635 + 0.0010119123021783275*I, 0.0026897266109894504 - 0.002421929905485359*I}, {0.03726428449319048 + 0.0002259024276000991*I, 0.0254311…
1.4034034034034033	{{0.0798152291940645 - 3.0811256567921504*^-15*I, 0.03724741257049474 - 0.0002273262350432162*I, -0.020822390086516693 + 0.004528125043513985*I, -0.004519112021923099 - 0.004343125493932175*I, -0.006418502885787785 - 0.002553288619801185*I, 0.002866118270064151 + 0.0010104150415073845*I, 0.002683898692117547 - 0.0024251146384594584*I}, {0.03724741257049435 + 0.00022732623503977575*I, 0.0254159336…
1.4054054054054053	{{0.0797672429300658 - 2.3353327798317805*^-15*I, 0.03723052071170984 - 0.00022871475695359825*I, -0.020836046535071175 + 0.0045284119661645125*I, -0.004539652809332933 - 0.004340958036420847*I, -0.006428014637978375 - 0.0025478922914182567*I, 0.002867546331273299 + 0.0010089233054410085*I, 0.0026780830091072375 - 0.0024282700083600515*I}, {0.03723052071170869 + 0.00022871475695314614*I, 0.025400…
1.4074074074074072	{{0.07971910839912139 - 1.0569082381408682*^-15*I, 0.037213606717068734 - 0.00023006177561320918*I, -0.020849688230603732 + 0.004528674165087835*I, -0.0045601119446573085 - 0.00433877042725903*I, -0.006437470205740409 - 0.0025425247611022715*I, 0.002868946484234084 + 0.0010074366933560844*I, 0.002672279406522434 - 0.002431395961516156*I}, {0.03721360671706658 + 0.00023006177561729293*I, 0.0253858…
1.4094094094094094	{{0.07967082921994915 + 5.239251225305497*^-16*I, 0.03719666813832911 - 0.0002313615558288713*I, -0.02086331559423837 + 0.0045289126744871375*I, -0.004580489922136862 - 0.004336563220179812*I, -0.006446869231513638 - 0.0025371862715157806*I, 0.0028703194460582377 + 0.0010059548186947978*I, 0.0026664877169579864 - 0.0024344924347458677*I}, {0.03719666813832617 + 0.00023136155583745606*I, 0.0253708…
1.4114114114114114	{{0.07962240949797632 + 2.002009610023928*^-15*I, 0.03717970227877352 - 0.00023260884493629653*I, -0.020876929014072215 + 0.004529128485264333*I, -0.004600787332120456 - 0.004334336997579998*I, -0.006456211279606925 - 0.0025318769727159544*I, 0.002871665922334144 + 0.0010044773089646342*I, 0.0026607077610396827 - 0.002437559355356359*I}, {0.03717970227877062 + 0.00023260884494703265*I, 0.02535605…
1.4134134134134133	{{0.07957385377946811 + 2.7013374380110713*^-15*I, 0.03716270622564732 - 0.00023379887889044026*I, -0.020890528847137598 + 0.004529322544449094*I, -0.00462100485314161 - 0.004332092365160783*I, -0.006465495845044926 - 0.002526596924347093*I, 0.002872986604076895 + 0.001003003807315265*I, 0.0026549393491122567 - 0.002440596642305919*I}, {0.03716270622564579 + 0.00023379887889845276*I, 0.0253412965…
1.4154154154154153	{{0.07952516619248844 + 9.323292016107747*^-16*I, 0.03714567741232932 - 0.0002349272511924067*I, -0.020904115467285343 + 0.004529495782558748*I, -0.004641143095772692 - 0.004329829856484736*I, -0.0064747225141483815 - 0.0025213461614949843*I, 0.002874282124406296 + 0.001001533988974798*I, 0.002649182308537163 - 0.002443604222459861*I}, {0.03714567741232679 + 0.00023492725119936004*I, 0.0253266113…
1.4174174174174174	{{0.07947635155487173 - 2.056320043530459*^-15*I, 0.03712861278104673 - 0.00023598947723885716*I, -0.02091768922512249 + 0.0045296491689723745*I, -0.0046612027828958095 - 0.004327550070596785*I, -0.006483890743307915 - 0.002516124672906509*I, 0.0028755531495329254 + 0.0010000675067541633*I, 0.00264343643873163 - 0.002446581997307781*I}, {0.037128612781041376 + 0.0002359894772473973*I, 0.025311998…
1.4194194194194194	{{0.07942741511109885 - 4.589617664252358*^-15*I, 0.03711150907356334 - 0.0002369815983902918*I, -0.020931250426319544 + 0.0045297836163728546*I, -0.004681184719839209 - 0.004325253632768827*I, -0.006492999919658003 - 0.0025109323584387045*I, 0.0028768003305573646 + 0.0009986040292764144*I, 0.0026377015319570605 - 0.002449529863964382*I}, {0.03711150907355533 + 0.00023698159840089878*I, 0.0252974…
1.4214214214214214	{{0.0793783622026395 - 5.586429557619464*^-15*I, 0.0370943630802352 - 0.00023790031223630456*I, -0.020944799341182544 + 0.00452989996288419*I, -0.004701089739966759 - 0.00432294115449371*I, -0.006502049426291497 - 0.0025057690362723616*I, 0.002878024276795478 + 0.0009971432568268116*I, 0.0026319773870642892 - 0.002452447725594411*I}, {0.03709436308022611 + 0.00023790031224792617*I, 0.025282973028…
1.4234234234234233	{{0.07932919826795226 - 4.5594801509197665*^-15*I, 0.0370771716400107 - 0.00023874297259558272*I, -0.02095833620465305 + 0.004529998972071497*I, -0.004720918704677941 - 0.004320613233485233*I, -0.006511038642259618 - 0.0025006344429120255*I, 0.0028792255557784103 + 0.0009956849213528206*I, 0.0026262638094935813 - 0.0024553354914126557*I}, {0.037077171640002786 + 0.00023874297260626821*I, 0.025268…
1.4254254254254255	{{0.07927992884248458 - 1.6153524016650937*^-15*I, 0.03705993164043055 - 0.00023950758951590717*I, -0.020971861216308146 + 0.004530081332941009*I, -0.004740672503407852 - 0.004318270453678148*I, -0.006519966942571961 - 0.0024955282331859973*I, 0.0028804046932525878 + 0.0009942287864641134*I, 0.0026205606112746334 - 0.002458193076683947*I}, {0.03705993164042608 + 0.00023950758952344064*I, 0.025254…
1.4274274274274275	{{0.0792305595586728 + 2.5455122024090954*^-15*I, 0.03704264001762776 - 0.00024019282927415214*I, -0.020985374540360452 + 0.004530147659940077*I, -0.004760352053627203 - 0.004315913385228155*I, -0.006528833698196491 - 0.0024904499802463325*I, 0.0028815621731797182 + 0.0009927746474325686*I, 0.0026148676110265734 - 0.002461020402723157*I}, {0.03704264001762834 + 0.00024019282927668638*I, 0.0252398…
1.4294294294294294	{{0.07918109614594204 + 6.6288136433434906*^-15*I, 0.03702529375632766 - 0.00024079801437628542*I, -0.020998876305658106 + 0.00453019849295717*I, -0.004779958300842321 - 0.0043135425845119086*I, -0.006537638276059543 - 0.002485399175568841*I, 0.0028826984377367908 + 0.00099132233119227*I, 0.002609184633957961 - 0.002463817396895201*I}, {0.03702529375633356 + 0.00024079801437297535*I, 0.0252255918…
1.4314314314314316	{{0.07913154443070639 + 8.746393372955043*^-15*I, 0.03700788988984788 - 0.0002413231235573684*I, -0.021012366605684774 + 0.00453023429732187*I, -0.004799492218595147 - 0.004311158594127011*I, -0.006546380039045828 - 0.0024803752289530873*I, 0.0028838138873160755 + 0.0009898716963395082*I, 0.0026035115118667866 - 0.0024665839926150354*I}, {0.03700788988985737 + 0.0002413231235490047*I, 0.025211357…
1.4334334334334335	{{0.07908191025695734 + 7.103474095420226*^-15*I, 0.03699042553547934 - 0.00024176869290653256*I, -0.021025845498955684 + 0.00453025547259627*I, -0.004818954789499826 - 0.004308761940662184*I, -0.006555058356782014 - 0.0024753774866171164*I, 0.0028849088834791833 + 0.000988422629175926*I, 0.0025978480853021384 - 0.0024693201310291082*I}, {0.036990425535488244 + 0.00024176869289667404*I, 0.0251971…
1.4354354354354355	{{0.07903219906431297 + 5.214562763210605*^-15*I, 0.03697289802526246 - 0.00024213498376799114*I, -0.02103931301668179 + 0.004530262436768867*I, -0.00483834689324404 - 0.004306353135632961*I, -0.006563672654124676 - 0.002470405362203402*I, 0.002885983784327947 + 0.0009869750056323502*I, 0.0025921942108309173 - 0.002472025765693446*I}, {0.036972898025267424 + 0.0002421349837635886*I, 0.02518298937…
1.4374374374374375	{{0.07898241679971844 + 3.974771113891245*^-15*I, 0.03695530447667017 - 0.00024242299141585718*I, -0.02105276916421755 + 0.004530255536941728*I, -0.004857669522915137 - 0.0043039327079632175*I, -0.006572222284659925 - 0.0024654581442446243*I, 0.0028870389186145414 + 0.000985528730244964*I, 0.0025865497336761585 - 0.0024747008420413336*I}, {0.036955304476670656 + 0.00024242299141919493*I, 0.025168…
1.4394394394394394	{{0.07893256930480341 + 3.2412093019468367*^-15*I, 0.03693764217778604 - 0.00024263428132861276*I, -0.021066213916859894 + 0.004530235040215854*I, -0.00487692366380733 - 0.0043015011633807075*I, -0.006580706632015235 - 0.0024605350684844605*I, 0.0028880745700191647 + 0.0009840837394968465*I, 0.002580914511851744 - 0.0024773453191811365*I}, {0.036937642177783454 + 0.00024263428133765335*I, 0.02515…
1.4414414414414416	{{0.07888266216196779 + 2.8526885632296727*^-15*I, 0.03691990866596968 - 0.00024277085150122655*I, -0.021079647219839077 + 0.0045302011439294744*I, -0.00489611025881994 - 0.004299058977934161*I, -0.006589125132360606 - 0.00245563534686223*I, 0.0028890909794102152 + 0.0009826399971795598*I, 0.002575288421050524 - 0.0024799591739325384*I}, {0.036919908665966485 + 0.00024277085151138753*I, 0.0251406…
1.4434434434434436	{{0.07883270069438171 + 2.6297212149596453*^-15*I, 0.03690210172785669 - 0.00024283513244515372*I, -0.021093068988318704 + 0.0045301539756580494*I, -0.0049152302084573855 - 0.0042966065979932805*I, -0.006597477274408568 - 0.002450758167512895*I, 0.0028900883448442923 + 0.000981197494393146*I, 0.002569671354644319 - 0.002482542400826542*I}, {0.03690210172785556 + 0.0002428351324510844*I, 0.0251265…
1.4454454454454455	{{0.07878268996598559 + 2.374520655724249*^-15*I, 0.036884219399358674 - 0.0002428299871883361*I, -0.021106479107395718 + 0.0045300935932142666*I, -0.0049342843708291935 - 0.00429414444024874*I, -0.006605762599414177 - 0.002445902694767058*I, 0.0028910668215661956 + 0.000979756249546129*I, 0.0025640632236839183 - 0.002485095012105469*I}, {0.03688421939936163 + 0.00024282998718569413*I, 0.02511241…
1.4474474474474475	{{0.07873263478149005 + 1.871001365478589*^-15*I, 0.03686625996566327 - 0.00024275871127520205*I, -0.021119877432100406 + 0.004530019984648044*I, -0.004953273561649992 - 0.0042916728917121874*I, -0.006613980701175022 - 0.0024410680691509647*I, 0.0028920265220089255 + 0.0009783163083555136*I, 0.00255846395689908 - 0.0024876170377229603*I}, {0.0368662599656708 + 0.0002427587112624303*I, 0.025098323…
1.4494494494494494	{{0.078682539686376 + 8.847789055453604*^-16*I, 0.0368482219612341 - 0.00024262503276666644*I, -0.021133263787396397 + 0.004529933068246529*I, -0.004972198554239516 - 0.004289192309716244*I, -0.006622131226031216 - 0.0024362534073865036*I, 0.002892967515793683 + 0.0009768777438467862*I, 0.002552873500698532 - 0.002490108525343975*I}, {0.036848221961244314 + 0.0002426250327467697*I, 0.025084229460…
1.4514514514514514	{{0.07863240896539254 - 7.403947150515997*^-16*I, 0.036830104167426124 - 0.00024243309329364594*I, -0.021146637969588038 + 0.004529832694180454*I, -0.004991060079443 - 0.004286703022697218*I, -0.006630213872866056 - 0.002431457804814519*I, 0.0028938898308081954 + 0.0009754406554549873*I, 0.0025472918187483336 - 0.002492569540202999*I}, {0.036830104167434145 + 0.00024243309327561956*I, 0.025070129…
1.4534534534534533	{{0.07858224669721543 - 5.520691540548262*^-16*I, 0.03681190546041291 - 0.00024218680792563503*I, -0.02115999979549881 + 0.004529718705683267*I, -0.005009858842876795 - 0.004284205364612108*I, -0.006638228375021503 - 0.0024266804080094024*I, 0.0028947934940707315 + 0.0009740051363740904*I, 0.002541718873088975 - 0.002495000156139422*I}, {0.036811905460418744 + 0.00024218680791269668*I, 0.02505602…
1.4554554554554553	{{0.07853205695094001 + 1.0546281365955361*^-15*I, 0.03679362480839383 - 0.00024189059126618307*I, -0.021173349051655837 + 0.00452959088584536*I, -0.0050285955549804655 - 0.00428169965322565*I, -0.006646174476575939 - 0.002421920309625145*I, 0.002895678496552894 + 0.0009725713045497191*I, 0.002536154634095789 - 0.0024974004551776203*I}, {0.03679362480839938 + 0.0002418905912568987*I, 0.0250418986…
1.4574574574574575	{{0.07848184347618736 + 2.4612407095467414*^-15*I, 0.036775261459446464 - 0.00024154923245493006*I, -0.02118668550025728 + 0.0045294489561347575*I, -0.005047270874736883 - 0.0042791861695804095*I, -0.006654051984107702 - 0.002417176590631764*I, 0.0028965447880968044 + 0.0009711393026230039*I, 0.002530599090779309 - 0.0024997705379946685*I}, {0.03677526145945214 + 0.00024154923244810593*I, 0.02502…
1.4594594594594594	{{0.07843160962514262 + 2.6815498981302572*^-15*I, 0.03675681493810216 - 0.0002411675816586178*I, -0.021200008901769825 + 0.00452929260118275*I, -0.005065885398407573 - 0.004276665166635378*I, -0.0066618607758512785 - 0.0024124483650693725*I, 0.0028973922930663944 + 0.0009697092841439735*I, 0.0025250522461335028 - 0.002502110523630187*I}, {0.036756814938107354 + 0.00024116758165335314*I, 0.025013…
1.4614614614614614	{{0.0783813583525549 + 1.361574816361774*^-15*I, 0.03673828504534603 - 0.00024075055007109007*I, -0.02121331901492867 + 0.004529121468783891*I, -0.005084439659532713 - 0.004274136869265974*I, -0.006669600801697309 - 0.002407734780048184*I, 0.0028982209103474064 + 0.0009682814135715547*I, 0.0025195141171357707 - 0.002504420549486344*I}, {0.036738285045349664 + 0.0002407505500668297*I, 0.0249994289…
1.4634634634634633	{{0.07833109221573742 - 1.220427641058767*^-15*I, 0.03671967185861696 - 0.0002403031099132924*I, -0.021226615596737542 + 0.0045289351698959935*I, -0.00510293412893113 - 0.004271601474264039*I, -0.0066772720831925775 - 0.002403035015748509*I, 0.0028990305133473914 + 0.0009668558662735726*I, 0.0025139847347469485 - 0.0025067007713278524*I}, {0.03671967185861797 + 0.00024030310990987938*I, 0.0249852…
1.4654654654654653	{{0.0782808133745674 - 4.153962798747235*^-15*I, 0.03670097573180758 - 0.00023983029443327213*I, -0.021239898402468687 + 0.004528733278640139*I, -0.005121369214700304 - 0.004269059150337841*I, -0.006684874713540022 - 0.0023983482854207554*I, 0.0028998209499957127 + 0.0009654328285267504*I, 0.002508464143911305 - 0.0025089513632819737*I}, {0.03670097573180547 + 0.0002398302944310006*I, 0.024971005…
1.4674674674674673	{{0.07823052359148606 - 5.8962982006352156*^-15*I, 0.036682197295264306 - 0.00023933719790617854*I, -0.021253167185662863 + 0.004528515332300666*I, -0.0051397452622163695 - 0.004266510038112073*I, -0.006692408857598726 - 0.0023936738353854308*I, 0.002900592042743542 + 0.0009640124975167093*I, 0.0025029524035565438 - 0.002511172517838514*I}, {0.03668219729525963 + 0.00023933719790584612*I, 0.02495…
1.4694694694694692	{{0.07818022427948729 - 4.956112771874511*^-15*I, 0.03666333740826445 - 0.00023882889248668995*I, -0.021266421705688474 + 0.004528280847548943*I, -0.005158062564509189 - 0.004263954252132314*I, -0.006699874742337477 - 0.0023890109504414833*I, 0.0029013435965918235 + 0.0009625950751604012*I, 0.0024974495826070807 - 0.002513364442107131*I}, {0.036663337408259423 + 0.0002388288924884703*I, 0.0249424…
1.4714714714714714	{{0.0781299167933265 - 3.4037010601544344*^-15*I, 0.03664439693245329 - 0.00023831026806363492*I, -0.0212796617448323 + 0.00452802937160992*I, -0.00517632141977136 - 0.0042613918912042525*I, -0.006707272603596572 - 0.0023843589460578766*I, 0.0029020754248003824 + 0.0009611807503887483*I, 0.002491955744250613 - 0.0025155273411973495*I}, {0.036644396932450744 + 0.0002383102680637323*I, 0.0249281775…
1.4734734734734733	{{0.07807960212599163 - 2.043250627192668*^-15*I, 0.03662537703835958 - 0.00023778659289160273*I, -0.0212928870545449 + 0.0045277603749166*I, -0.00519452206300487 - 0.004258823025149598*I, -0.00671460274581167 - 0.002379717129540374*I, 0.002902787296736665 + 0.000959769740897477*I, 0.002486470972994051 - 0.002517661442170447*I}, {0.036625377038360094 + 0.00023778659288869558*I, 0.0249138466909611…
1.4754754754754753	{{0.07802928091422336 - 1.1531905810989282*^-15*I, 0.0366062791007789 - 0.00023726295300160945*I, -0.0213060973998647 + 0.004527473328654829*I, -0.005212664674148221 - 0.004256247697642881*I, -0.006721865532482494 - 0.0023750848652192985*I, 0.0029034789763811245 + 0.0009583622613675857*I, 0.002480995361479419 - 0.0025197669835886473*I}, {0.03660627910078135 + 0.00023726295299674274*I, 0.024899487…
1.4774774774774775	{{0.07797895345998002 - 8.394345289337459*^-16*I, 0.036587104671563904 - 0.0002367441818961921*I, -0.021319292565469716 + 0.004527167716567294*I, -0.005230749383171978 - 0.0042536659272713415*I, -0.00672906138141577 - 0.002370461580757957*I, 0.0029041502281599964 + 0.0009569585188231103*I, 0.0024755290079186212 - 0.002521844213244737*I}, {0.03658710467156629 + 0.000236744181891724*I, 0.0248851013…
1.4794794794794794	{{0.07792861973043763 - 1.0353805767085281*^-15*I, 0.03656785547962435 - 0.00023623486054940866*I, -0.02133247235567755 + 0.004526843034953523*I, -0.005248776270078756 - 0.004251077707534925*I, -0.006736190764725224 - 0.00236584676715264*I, 0.0029048008169453026 + 0.0009555587126311258*I, 0.0024700720160934424 - 0.002523893388162064*I}, {0.036567855479624586 + 0.0002362348605479577*I, 0.024870687…
1.4814814814814816	{{0.07787827935798991 - 1.501911329385425*^-15*I, 0.03654853343092706 - 0.00023573931740683796*I, -0.021345636594445428 + 0.004526498792669884*I, -0.005266745364903236 - 0.0042484830068462865*I, -0.00674325420883159 - 0.002361239978732621*I, 0.0029054305080548487 + 0.0009541630345017442*I, 0.002464624495355542 - 0.0025259147745945376*I}, {0.03654853343092379 + 0.00023573931741022967*I, 0.02485624…
1.4834834834834836	{{0.07782793164024825 - 1.8273938908772677*^-15*I, 0.03652914060849595 - 0.0002352616283855799*I, -0.021358785125370157 + 0.004526134511129586*I, -0.005284656647712151 - 0.004245881768530787*I, -0.006750252294462604 - 0.0023566408331601586*I, 0.0029060390672522246 + 0.0009527716684881168*I, 0.002459186560626463 - 0.00252790864802663*I}, {0.03652914060848934 + 0.0002352616283937938*I, 0.0248417822…
1.4854854854854855	{{0.07777757554004167 - 1.4276798640478926*^-15*I, 0.03650967927241201 - 0.00023480561687425514*I, -0.021371917811688144 + 0.004525749724302677*I, -0.0053025100486042975 - 0.004243273910826493*I, -0.006757185656653004 - 0.0023520490114304926*I, 0.002906626260746805 + 0.0009513847909864323*I, 0.0024537583323976245 - 0.0025298752931733745*I}, {0.036509679272404574 + 0.00023480561688437161*I, 0.0248…
1.4874874874874875	{{0.07772720986862597 - 8.238150616097815*^-16*I, 0.036490151724664376 - 0.00023437480051985166*I, -0.021385034531347366 + 0.004525344002177098*I, -0.005320305473692913 - 0.004240659333706158*I, -0.00676405494754008 - 0.0023474642452523207*I, 0.002907191871527145 + 0.0009500025654888714*I, 0.002448339931978437 - 0.002531814993360648*I}, {0.03649015172465895 + 0.00023437480052752806*I, 0.024812782…
1.4894894894894897	{{0.07767683339204626 - 1.5049312754147254*^-15*I, 0.03647056028038745 - 0.0002339726347887613*I, -0.021398135155354388 + 0.004524916925427071*I, -0.00533804281879222 - 0.004238037922544244*I, -0.006770860820049766 - 0.0023428862779580604*I, 0.0029077356889259756 + 0.000948625154973674*I, 0.002442931484189492 - 0.00253372802967225*I}, {0.03647056028038316 + 0.00023397263479334724*I, 0.02479825051…
1.4914914914914916	{{0.07762644440671043 - 2.5090380995589765*^-15*I, 0.03645090756101089 - 0.00023360252538033734*I, -0.021411219567492132 + 0.0045244680432282485*I, -0.005355721908867475 - 0.004235409535633508*I, -0.006777604012348017 - 0.0023383149064066223*I, 0.002908257477682246 + 0.0009472527290781034*I, 0.0024375331262969082 - 0.00253561470385052*I}, {0.03645090756100712 + 0.00023360252538232897*I, 0.0247837…
1.4934934934934936	{{0.07757604106799551 - 3.1098439112378736*^-15*I, 0.036431196205819645 - 0.0002332674781751629*I, -0.021424287673280737 + 0.004523996949631456*I, -0.005373342545457565 - 0.004232774018345825*I, -0.006784285276412391 - 0.002333749987731631*I, 0.0029087570251232126 + 0.0009458854410137775*I, 0.0024321449944977656 - 0.0025374753145498414*I}, {0.036431196205816106 + 0.00023326747817570306*I, 0.02476…
1.4954954954954955	{{0.07752562139987962 - 2.8908731788928296*^-15*I, 0.03641142886424403 - 0.00023297009309466779*I, -0.021437339399950645 + 0.0045235032852540625*I, -0.005390904508053739 - 0.004230131203509204*I, -0.006790905376013555 - 0.0023291914390640997*I, 0.002909234142260439 + 0.0009445234271085892*I, 0.002426767223604473 - 0.0025393101567156803*I}, {0.03641142886424071 + 0.00023297009309514828*I, 0.024754…
1.4974974974974975	{{0.0774751832949419 - 1.7454664622113264*^-15*I, 0.036391608195859765 - 0.00023271256410112837*I, -0.021450374696442592 + 0.004522986737279982*I, -0.0054084075540996104 - 0.004227480911407787*I, -0.006797465086715286 - 0.002324639237532431*I, 0.0029096886637897928 + 0.0009431668068067074*I, 0.0024213999470447676 - 0.002541119521584582*I}, {0.03639160819585683 + 0.00023271256410279254*I, 0.024739…
1.4994994994994995	{{0.07742472451436257 + 1.2321958787307928*^-16*I, 0.03637173687038792 - 0.00023249667919766773*I, -0.021463393533407617 + 0.004522447039459674*I, -0.005425851418991155 - 0.00422482294978185*I, -0.006803965195874466 - 0.0023200934202624143*I, 0.0029101204480914506 + 0.0009418156826685764*I, 0.002416043296861716 - 0.002542903696684175*I}, {0.036371736870385696 + 0.00023249667920121267*I, 0.0247253…
1.5015015015015014	{{0.07737424268792294 + 2.2022122291807746*^-15*I, 0.03635181756769497 - 0.00023232382042825557*I, -0.02147639590320706 + 0.004521883972110138*I, -0.0054432358160767125 - 0.0042221571138278*I, -0.00681040650264109 - 0.002315554084377229*I, 0.0029105293772298947 + 0.0009404701403709158*I, 0.0024106974037137125 - 0.0025446629658331683*I}, {0.03635181756769384 + 0.00023232382043343456*I, 0.024710762…
1.5035035035035036	{{0.07732373531400533 + 3.668722628286083*^-15*I, 0.036331852977792754 - 0.00023219496387770825*I, -0.021489381819912556 + 0.004521297362114918*I, -0.005460560436656987 - 0.004219483186198181*I, -0.006816789817958259 - 0.002311021386997443*I, 0.002910915356953914 + 0.0009391302487067214*I, 0.002405362396874481 - 0.0025463976091413517*I}, {0.036331852977793115 + 0.00023219496388293312*I, 0.0246961…
1.5055055055055055	{{0.07727319982090293 + 3.4531643964514002*^-15*I, 0.03631184576547494 - 0.00023211071523392463*I, -0.02150235131532461 + 0.0045206870797359295*I, -0.005477824957833715 - 0.004216800942730474*I, -0.006823115953797813 - 0.0023064955347907963*I, 0.0029112783169766474 + 0.0009377960619317558*I, 0.0024000384036393916 - 0.0025481079010509977*I}, {0.0363118457654765 + 0.00023211071523693204*I, 0.024681…
1.5075075075075075	{{0.0772226338955003 + 1.6623100438657766*^-15*I, 0.036291798413586214 - 0.0002320716805558176*I, -0.02151530440725096 + 0.004520052993471139*I, -0.005495029083647887 - 0.004214110185599376*I, -0.006829385669797387 - 0.00230197670723518*I, 0.0029116181979200015 + 0.0009364676430970057*I, 0.002394725549456247 - 0.002549794103865171*I}, {0.03629179841358493 + 0.00023207168056014945*I, 0.02466694507…
1.5095095095095095	{{0.07717203477228186 - 4.767383362375534*^-16*I, 0.03627171365251856 - 0.00023207815885199981*I, -0.021528241142050947 + 0.004519394991703806*I, -0.005512172454911378 - 0.00421141067869927*I, -0.006835599801736628 - 0.0022974651662111974*I, 0.0029119349387310032 + 0.000935145041925853*I, 0.0023894239659426777 - 0.0025514564932961016*I}, {0.03627171365251267 + 0.00023207815885975885*I, 0.02465234…
1.5115115115115114	{{0.07712139968209669 - 2.0466064218422413*^-15*I, 0.03625159414311128 - 0.0002321300816940346*I, -0.02154116158632121 + 0.004518713010305259*I, -0.005529254709684501 - 0.0042087021856165585*I, -0.006841759176091465 - 0.00229296121685337*I, 0.0029122285038218755 + 0.0009338282916996236*I, 0.002384133779865301 - 0.0025530953374300453*I}, {0.0362515941431017 + 0.0002321300817048185*I, 0.02463776033…
1.5135135135135134	{{0.07707072596829986 - 2.4976144798505124*^-15*I, 0.03623144240423656 - 0.00023222705077228159*I, -0.021554065821201947 + 0.004518007031293471*I, -0.00554627549837491 - 0.004205984480099472*I, -0.006847864588983867 - 0.0022884651912079786*I, 0.0029124988859637532 + 0.0009325174118592018*I, 0.002378855111423484 - 0.0025547108923766634*I}, {0.0362314424042259 + 0.0002322270507840354*I, 0.024623185…
1.5155155155155153	{{0.07702001108675237 - 1.6477773660831768*^-15*I, 0.03621126081279945 - 0.00023236833789589675*I, -0.02156695394237695 + 0.004517277082833073*I, -0.00556323448373759 - 0.004203257346058065*I, -0.006853916806181842 - 0.002283977448233066*I, 0.0029127461062866825 + 0.0009312124080050305*I, 0.002373588074249349 - 0.0025563034022690243*I}, {0.03621126081279103 + 0.00023236833790576548*I, 0.024608625…
1.5175175175175175	{{0.07696925260582123 + 3.171954747203959*^-16*I, 0.03619105160373788 - 0.00023255288499283243*I, -0.021579826060073574 + 0.004516523239235345*I, -0.005580131340874867 - 0.004200520577564217*I, -0.006859916563099431 - 0.0022794983737984345*I, 0.0029129702142796222 + 0.0009299132718971111*I, 0.0023683327754077683 - 0.0025578730992636004*I}, {0.036191051603734786 + 0.0002325528849980135*I, 0.024594…
1.5195195195195195	{{0.07691844820637939 + 2.8439000089022625*^-15*I, 0.03617081687002265 - 0.00023277930410983732*I, -0.021592682299062756 + 0.004515745620958221*I, -0.005596965757236401 - 0.004197773978851633*I, -0.00686586456479672 - 0.002275028380685647*I, 0.0029131712877904416 + 0.0009286199814550031*I, 0.002363089315396368 - 0.002559420203540271*I}, {0.03617081687002673 + 0.00023277930410843309*I, 0.024579565…
1.5215215215215214	{{0.07686759568180578 + 5.011237613885861*^-15*I, 0.03615055856265743 - 0.00023304587741245647*I, -0.021605522798659006 + 0.004514944394606288*I, -0.005613737432619191 - 0.0041950173643158445*I, -0.006871761485979828 - 0.002270567908588028*I, 0.0029133494330259224 + 0.0009273325007578248*I, 0.0023578577881455264 - 0.0025609449233023216*I}, {0.036150558562668356 + 0.00023304587740432669*I, 0.02456…
1.5235235235235234	{{0.0768166929379853 + 5.530415078176104*^-15*I, 0.03613027849067875 - 0.0002333505571850313*I, -0.02161834771272041 + 0.004514119772930782*I, -0.005630446079167572 - 0.004192250558514206*I, -0.006877607971000915 - 0.00226611742411066*I, 0.0029135047845517577 + 0.0009260507800442525*I, 0.0023526382810183746 - 0.002562447454776442*I}, {0.03613027849069304 + 0.00023335055717264562*I, 0.024550600720…
1.5255255255255253	{{0.07676573802807118 + 3.9054977095363885*^-15*I, 0.03610997832381442 - 0.00023369110731318108*I, -0.0216311572059407 + 0.004513271998137556*I, -0.005647091429311257 - 0.004189473401162907*I, -0.006883404633350165 - 0.0022616774020880973*I, 0.002913637494112807 + 0.0009247747607502647*I, 0.002347430874551489 - 0.0025639279849313636*I}, {0.036109978323825995 + 0.00023369110730218*I, 0.02453616053…
1.5275275275275273	{{0.07671472912167718 + 3.623774186594877*^-15*I, 0.0360896596970954 - 0.00023406555309863595*I, -0.021643951443851825 + 0.0045124012826994716*I, -0.005663673240701563 - 0.00418668575023544*I, -0.006889152079571407 - 0.002257248280467328*I, 0.0029137476889388786 + 0.0009235043918796046*I, 0.0023422356454157714 - 0.002565386706007141*I}, {0.036089659697102865 + 0.00023406555309371088*I, 0.02452175…
1.5295295295295293	{{0.07666366428772553 + 4.1731095857705275*^-15*I, 0.036069324198487705 - 0.0002344713209989852*I, -0.021656730613938625 + 0.004511507912724345*I, -0.005680191247352612 - 0.004183887449686946*I, -0.006894850912840975 - 0.0022528305742966037*I, 0.0029138355411330256 + 0.000922239598187045*I, 0.0023370526680747843 - 0.002566823798991762*I}, {0.036069324198491605 + 0.00023447132100080126*I, 0.024507…
1.5315315315315312	{{0.07661254181354077 + 4.726538347801113*^-15*I, 0.03604897323430741 - 0.0002349056829961806*I, -0.02166949491016631 + 0.004510592206264347*I, -0.005696645214910946 - 0.004181078363082263*I, -0.006900501693021119 - 0.0022484247956913285*I, 0.0029139012429832203 + 0.0009209802945447124*I, 0.0023318820082912353 - 0.0025682394332359696*I}, {0.03604897323430914 + 0.00023490568300251226*I, 0.02449303…
1.5335335335335336	{{0.07656136023298801 + 4.728715785919079*^-15*I, 0.03602860802302568 - 0.00023536582625608714*I, -0.021682244530975447 + 0.004509654505630922*I, -0.005713034946153566 - 0.004178258377017546*I, -0.006906104934403932 - 0.002244031443516977*I, 0.0029139450019815766 + 0.0009197263883631608*I, 0.002326723722702129 - 0.0025696337673265356*I}, {0.03602860802302697 + 0.00023536582626308792*I, 0.02447873…
1.5355355355355356	{{0.07651011832647306 + 3.895918085851615*^-15*I, 0.03600822959526872 - 0.00023584885312848272*I, -0.021694979679281936 + 0.004508695177394794*I, -0.005729360280987921 - 0.004175427401120286*I, -0.006911661105711347 - 0.0022396510033890964*I, 0.0029139670408243465 + 0.0009184777795913732*I, 0.002321577858818773 - 0.0025710069490862586*I}, {0.03600822959527122 + 0.00023584885313195482*I, 0.0244644…
1.5375375375375377	{{0.07645881512094234 + 2.2160423058204635*^-15*I, 0.03598783879381782 - 0.0002363517811470586*I, -0.02170770056247703 + 0.004507714612385962*I, -0.005745621096451923 - 0.004172585368049293*I, -0.006917170630095138 - 0.0022352839476733025*I, 0.0029139675974119215 + 0.0009172343607167603*I, 0.002316444455026771 - 0.0025723591155739634*I}, {0.03598783879382258 + 0.0002363517811437226*I, 0.024450252…
1.5395395395395397	{{0.07640744988988289 - 5.1393623457355256*^-17*I, 0.03596743627360935 - 0.00023687154302941887*I, -0.02172040739242733 + 0.004506713225693697*I, -0.005761817306713933 - 0.004169732233494703*I, -0.00692263388513692 - 0.0022309307354852837*I, 0.002913946924848833 + 0.0009159960167651614*I, 0.0023113235405860287 - 0.0025736903930845033*I}, {0.03596743627361637 + 0.00023687154301818347*I, 0.02443607…
1.5415415415415417	{{0.07635602215332245 - 2.375250898770628*^-15*I, 0.035947022501734746 - 0.00023740498667708097*I, -0.021733100385474793 + 0.004505691456666549*I, -0.00577794886307277 - 0.004166867976177982*I, -0.006928051202848148 - 0.002226591812690798*I, 0.002913905291443753 + 0.0009147626253008435*I, 0.002306215135630749 - 0.002575000897148759*I}, {0.03594702250174248 + 0.00023740498666031249*I, 0.0244219374…
1.5435435435435436	{{0.07630453167782934 - 3.952769844413243*^-15*I, 0.035926597757440525 - 0.00023794887517547542*I, -0.02174577976243671 + 0.004504649768912345*I, -0.00579401575395771 - 0.004163992597851916*I, -0.00693342286967012 - 0.0022222676119056746*I, 0.0029138429807094904 + 0.0009135340564265021*I, 0.0023011192511694367 - 0.002576290732533637*I}, {0.03592659775744543 + 0.00023794887516026756*I, 0.024407845…
1.5455455455455456	{{0.07625297831326351 - 3.1313917804368517*^-15*I, 0.03590616228719992 - 0.00023850012887562496*I, -0.021758445732724094 + 0.0045035886206963634*I, -0.005810017986354653 - 0.004161106103732419*I, -0.006938749160972229 - 0.0022179585402892555*I, 0.0029137602731605173 + 0.0009123101775674188*I, 0.002296035895168348 - 0.0025775600047080547*I}, {0.03590616228720297 + 0.00023850012886487862*I, 0.02439…
1.5475475475475475	{{0.0762013619526861 - 5.520369443444175*^-16*I, 0.03588571628758103 - 0.0002390555834757467*I, -0.021771098507302463 + 0.0045025084876205365*I, -0.005825955574443199 - 0.004158208501554061*I, -0.006944030341011609 - 0.0022136650108006716*I, 0.002913657460099627 + 0.0009110908486217368*I, 0.0022909650724407486 - 0.0025788088156790986*I}, {0.035885716287586335 + 0.0002390555834661148*I, 0.02437979…
1.5495495495495497	{{0.07614968277685823 + 1.8600735762034953*^-15*I, 0.03586525972533695 - 0.00023961191338897262*I, -0.021783738304789472 + 0.004501409876153703*I, -0.005841828572850583 - 0.004155299828267494*I, -0.006949266618407574 - 0.002209387426732136*I, 0.00291353485446464 + 0.0009098759223755453*I, 0.0022859067775234205 - 0.002580037252678459*I}, {0.035865259725345 + 0.00023961191337934675*I, 0.02436584093…
1.5515515515515517	{{0.07609794118352028 + 2.8831674249729874*^-15*I, 0.03584479244077064 - 0.0002401659342113653*I, -0.0217963653329523 + 0.0045002932903696995*I, -0.005857637072723521 - 0.004152380139384321*I, -0.0069544581663543775 - 0.0022051261535427948*I, 0.0029133927712768704 + 0.000908665251151141*I, 0.00228086099852031 - 0.0025812453974497873*I}, {0.03584479244077957 + 0.00024016593420220437*I, 0.024351930…
1.5535535535535536	{{0.07604613778739135 + 1.9989290116407073*^-15*I, 0.03582431414773583 - 0.00024071460272359114*I, -0.021808979788707553 + 0.004499159231947168*I, -0.005873381201728134 - 0.004149449508977*I, -0.00695960512262138 - 0.0022008815188586054*I, 0.002913231527641009 + 0.0009074586868070629*I, 0.002275827717102558 - 0.002582433326248758*I}, {0.035824314147742606 + 0.00024071460271625012*I, 0.02433806585…
1.5555555555555556	{{0.07599427342016908 - 6.075004882061875*^-16*I, 0.03580382443363696 - 0.00024125501689092047*I, -0.021821581858121275 + 0.004498008200169557*I, -0.0058890611240499475 - 0.004146508029678846*I, -0.006964707589553054 - 0.0021966538124723366*I, 0.002913051442745123 + 0.0009062560807380921*I, 0.0022708069085085017 - 0.002583601109843071*I}, {0.03580382443363861 + 0.000241255016886979*I, 0.024324246…
1.5575575575575575	{{0.07594234913052977 - 4.047523133069917*^-15*I, 0.03578332275942916 - 0.00024178441586322747*I, -0.02183417171640891 + 0.004496840691925117*I, -0.005904677040393896 - 0.0041435558126840305*I, -0.006969765634068979 - 0.002192443286343568*I, 0.0029128528378606555 + 0.0009050572838752516*I, 0.002265798541543673 - 0.0025847488135124514*I}, {0.03578332275942402 + 0.0002417844158638185*I, 0.024310472…
1.5595595595595595	{{0.07589036618412835 - 6.7290842155422426*^-15*I, 0.03576280845961829 - 0.00024230017997499016*I, -0.02184674952793535 + 0.004495657201706907*I, -0.005920229187984322 - 0.00414059298774758*I, -0.006974779287663845 - 0.0021882501545986894*I, 0.0029126360363424266 + 0.0009038621466858067*I, 0.0022608025785807997 - 0.0025858764970486483*I}, {0.03576280845960726 + 0.0002423001799801287*I, 0.02429674…
1.5615615615615615	{{0.07583832606157752 - 6.396328911485706*^-15*I, 0.03574228074375727 - 0.0002427998314184174*I, -0.021859315446119364 + 0.004494458221357184*I, -0.005935717840238395 - 0.0041376197030222345*I, -0.006979748546743645 - 0.002184074593594375*I, 0.002912401363548251 + 0.0009026705192668595*I, 0.00225581897563876 - 0.0025869842148141774*I}, {0.035742280743744956 + 0.00024279983142631024*I, 0.024283054…
1.5635635635635634	{{0.07578623023961223 - 4.621705027311192*^-15*I, 0.03572173884696758 - 0.00024328104429766173*I, -0.021871869607138685 + 0.004493244219790674*I, -0.0059511432705432995 - 0.00413463610775768*I, -0.006984673407628771 - 0.0021799167564680692*I, 0.0029121491417095583 + 0.000901482259438507*I, 0.0022508476903891376 - 0.002588072020980792*I}, {0.035721738846958416 + 0.00024328104430377016*I, 0.0242694…
1.5655655655655656	{{0.07573408035520077 - 3.41134605669783*^-15*I, 0.035701181887228754 - 0.0002437414736384619*I, -0.021884412146079887 + 0.004492015677113385*I, -0.005966505777322667 - 0.004131642366506202*I, -0.006989553836975236 - 0.0021757767822054275*I, 0.0029118797022479152 + 0.0009002972216409701*I, 0.002245888674630328 - 0.0025891399626805102*I}, {0.035701181887223585 + 0.00024374147364030537*I, 0.0242558…
1.5675675675675675	{{0.07568187826483545 - 2.600120486168121*^-15*I, 0.03568060885792933 - 0.00024417893349009035*I, -0.021896943188345216 + 0.004490773068295053*I, -0.0059818056965206855 - 0.004128638663180912*I, -0.006994389766815292 - 0.002171654769621349*I, 0.0029115933756188673 + 0.0008991152610411969*I, 0.0022409418735179517 - 0.002590188081816647*I}, {0.03568060885792732 + 0.0002441789334882829*I, 0.02424224…
1.5695695695695695	{{0.07562962592107632 - 2.0383943254126322*^-15*I, 0.03566001872745917 - 0.0002445914825479439*I, -0.021909462841107084 + 0.004489516842250687*I, -0.0059970433822819115 - 0.004125625190879563*I, -0.006999181116146705 - 0.0021675507758026776*I, 0.0029112904837221105 + 0.0008979362407465188*I, 0.0022360072307539185 - 0.0025912164194474793*I}, {0.035660018727458546 + 0.0002445914825449615*I, 0.02422…
1.5715715715715715	{{0.07557732537255117 - 1.592031107289988*^-15*I, 0.035639410439209526 - 0.00024497742415354373*I, -0.02192197119330807 + 0.004488247421840568*I, -0.006012219206951275 - 0.004122602151884553*I, -0.0070039277909327595 - 0.002163464816108202*I, 0.0029109713399014902 + 0.0008967600318046502*I, 0.002231084688586426 - 0.002592225015786247*I}, {0.03563941043920827 + 0.000244977424152492*I, 0.0242152271…
1.5735735735735734	{{0.07552497876395554 - 1.1423918878268914*^-15*I, 0.03561878291157296 - 0.00024533530629453564*I, -0.021934468315660913 + 0.004486965203870245*I, -0.006027333561074076 - 0.004119569757662922*I, -0.0070086296841022555 - 0.002159396864168656*I, 0.002910636248945003 + 0.000895586513203689*I, 0.002226174187809959 - 0.002593213910201152*I}, {0.03561878291156956 + 0.0002453353062979169*I, 0.0242017736…
1.5755755755755754	{{0.07547258833605269 - 5.86335246218092*^-16*I, 0.0355981350379434 - 0.0002456639216046896*I, -0.02194695426064852 + 0.004485670559090543*I, -0.006042386853395988 - 0.004116528228866353*I, -0.007013286675549508 - 0.002155346851886717*I, 0.0029102855070847955 + 0.0008944155718721166*I, 0.002221275667765291 - 0.0025941831412153575*I}, {0.03559813503793756 + 0.00024566392161317057*I, 0.024188353707…
1.5775775775775773	{{0.07542015642567362 + 1.637827151735975*^-16*I, 0.03557746568671611 - 0.0002459623073639002*I, -0.02195942906252397 + 0.0044843638321975555*I, -0.006057379510863052 - 0.0041134777953311715*I, -0.0070178986321343525 - 0.002151314669437007*I, 0.0029099194019971647 + 0.000893247102678797*I, 0.0022163890663394834 - 0.0025951327465069903*I}, {0.035577465686709504 + 0.00024596230737507923*I, 0.024174…
1.5795795795795795	{{0.07536768542482467 + 8.201195958966987*^-16*I, 0.03555677372560733 - 0.00024622972492006353*I, -0.021971892739971428 + 0.004483045340435706*I, -0.0060723119718167915 - 0.004110418693478174*I, -0.007022465414574935 - 0.002147300171012981*I, 0.0029095382110902396 + 0.0008920810094576447*I, 0.002211514320974289 - 0.002596062763620045*I}, {0.03555677372560296 + 0.00024622972492881423*I, 0.02416160…
1.5815815815815815	{{0.07531517765072701 + 1.7333781931522118*^-17*I, 0.03553605808022109 - 0.0002464654909176077*I, -0.02198434531307198 + 0.004481715381547502*I, -0.006087184663223934 - 0.004107351158749166*I, -0.007026986897740181 - 0.0021433032060393467*I, 0.00290914220035388 + 0.0008909172047889405*I, 0.002206651370718371 - 0.0025969732305259497*I}, {0.03553605808021712 + 0.0002464654909241477*I, 0.02414827669…
1.5835835835835836	{{0.07526263565403374 - 1.2983380832757418*^-15*I, 0.035515317546236116 - 0.0002466691073167095*I, -0.021996786785604083 + 0.004480374248542685*I, -0.006101998051851162 - 0.0041042754447289135*I, -0.007031462918461491 - 0.002139323579655715*I, 0.0029087316379543945 + 0.0008897556005442029*I, 0.002201800148282058 - 0.0025978641801529274*I}, {0.03551531754623141 + 0.0002466691073219434*I, 0.0241349…
1.5855855855855856	{{0.07521006197915592 - 2.2059535071604613*^-15*I, 0.03549455096209583 - 0.0002468403070838681*I, -0.02200921714719895 + 0.004479022202630001*I, -0.006116752606358811 - 0.004101191806228549*I, -0.00703589331866081 - 0.0021353610661291457*I, 0.002908306776993356 + 0.0008885961187255947*I, 0.0021969605877466265 - 0.0025987356475392184*I}, {0.03549455096209055 + 0.0002468403070883153*I, 0.0241216919…
1.5875875875875876	{{0.07515745912567245 - 2.1768869084926307*^-15*I, 0.035473757233984764 - 0.0002469790459513281*I, -0.022021636374941995 + 0.004477659470603579*I, -0.006131448791008624 - 0.004098100496732766*I, -0.00704027795203548 - 0.002131415412900929*I, 0.002907867853414832 + 0.0008874386927766619*I, 0.002192132625638228 - 0.0025995876706983697*I}, {0.03547375723397987 + 0.00024697904595518923*I, 0.024108433…
1.5895895895895895	{{0.07510482954833012 - 1.0748296173762465*^-15*I, 0.03545293533582855 - 0.0002470855024170792*I, -0.022034044433372837 + 0.004476286244842925*I, -0.00614608706566375 - 0.004095001768399821*I, -0.007044616684058239 - 0.0021274863405865915*I, 0.0029074150860053803 + 0.0008862832675823344*I, 0.002187316200927893 - 0.002600420290619236*I}, {0.035452935335825324 + 0.0002470855024203028*I, 0.024095195…
1.5915915915915915	{{0.07505217565704356 + 8.442101247505341*^-16*I, 0.03543208430929396 - 0.00024716007774485625*I, -0.02204644127448529 + 0.004474902683312933*I, -0.006160667885788738 - 0.004091895872061531*I, -0.007048909391977223 - 0.0021235735429758935*I, 0.002906948676394051 + 0.0008851297994689254*I, 0.0021825112550315287 - 0.0026012335512659813*I}, {0.0354320843092935 + 0.00024716007774720566*I, 0.024081974…
1.5935935935935934	{{0.07499949981689527 + 2.931907165115447*^-15*I, 0.035411203263788896 - 0.0002472033959641394*I, -0.022058826837727363 + 0.004473508909563878*I, -0.006175191702449544 - 0.004088783057223275*I, -0.007053155964815965 - 0.002119676687032829*I, 0.0029064688090523856 + 0.0008839782562041317*I, 0.00217771773180992 - 0.0026020274995780753*I}, {0.03541120326379161 + 0.00024720339596525915*I, 0.024068770…
1.5955955955955956	{{0.0749468043481356 + 4.147619439612053*^-15*I, 0.03539029137646236 - 0.00024721630387015373*I, -0.022071201050001273 + 0.004472105012731415*I, -0.006189658962313527 - 0.004085663572063992*I, -0.007057356303373396 - 0.0021157954128956267*I, 0.0029059756512944193 + 0.0008828286169970338*I, 0.002172935577568729 - 0.0026028021854702975*I}, {0.03539029137646748 + 0.00024721630386963646*I, 0.02405558…
1.5975975975975976	{{0.074894091497663 + 3.4569714664287833*^-15*I, 0.03536934790255003 - 0.0002471998200212509*I, -0.022083563830657522 + 0.004470691053346159*I, -0.0062040701027975724 - 0.004082537660730936*I, -0.007061510324599834 - 0.00211192934374763*I, 0.0029054693533331457 + 0.0008816808703489433*I, 0.00216816474129154 - 0.0026035576623096805*I}, {0.035369347902555026 + 0.00024719982001961203*I, 0.0240424031…
1.5995995995995997	{{0.0748413634043572 + 2.207109984256226*^-15*I, 0.035348372156941386 - 0.00024715490151835197*I, -0.022095915111559932 + 0.0044692670970265915*I, -0.006218425544882248 - 0.004079405558231343*I, -0.007065617964423818 - 0.0021080781225087837*I, 0.002904950055062331 + 0.0008805350014032871*I, 0.0021634051729331016 - 0.002604293986170117*I}, {0.03534837215694314 + 0.00024715490151959923*I, 0.0240292…
1.6016016016016017	{{0.07478862233857869 + 1.0796015467684393*^-15*I, 0.03532736341743908 - 0.00024708281841835937*I, -0.02210825479834376 + 0.004467833174182836*I, -0.006232725733318376 - 0.004076267512314708*I, -0.0070696791397179696 - 0.002104241337018029*I, 0.0029044178887090146 + 0.0008793910066062887*I, 0.0021586568210674043 - 0.0026050112115527796*I}, {0.035327363417436856 + 0.00024708281842393033*I, 0.02401…
1.6036036036036037	{{0.07473587045577916 + 3.625042211882303*^-16*I, 0.03530632106194222 - 0.0002469849775697636*I, -0.022120582790918632 + 0.004466389289167473*I, -0.0062469710965873115 - 0.004073123762688883*I, -0.0070736937895269445 - 0.002100418567429471*I, 0.002903872969815586 + 0.0008782488904493428*I, 0.0021539196381716186 - 0.002605709397674788*I}, {0.03530632106193718 + 0.0002469849775785665*I, 0.024002928…
1.6056056056056056	{{0.07468310976413065 + 1.9333386643819245*^-16*I, 0.03528524458344595 - 0.00024686288272864374*I, -0.02213289898762194 + 0.004464935424073052*I, -0.0062611620415246125 - 0.004069974538131468*I, -0.007077661880278369 - 0.0020966093948303847*I, 0.0029033153966344046 + 0.0008771086640770019*I, 0.0021491935811081987 - 0.0026063886091550383*I}, {0.03528524458344038 + 0.0002468628827380353*I, 0.023989…
1.6076076076076076	{{0.07463034212452563 + 5.590641331405918*^-16*I, 0.035264133590041456 - 0.0002467181345586674*I, -0.022145203285218826 + 0.004463471538732086*I, -0.006275298953320042 - 0.004066820056489816*I, -0.007081583405782836 - 0.002092813401241213*I, 0.002902745250127803 + 0.0008759703452869756*I, 0.002144478611124883 - 0.002607048916014205*I}, {0.03526413359003797 + 0.0002467181345654314*I, 0.02397664411…
1.6096096096096095	{{0.07457756925057693 + 1.2961264636173665*^-15*I, 0.03524298780491595 - 0.0002465524306310908*I, -0.02215749557890221 + 0.0044619975707170575*I, -0.006289382195517566 - 0.00406366052468103*I, -0.007085458387233906 - 0.002089030169615568*I, 0.002902162593968084 + 0.0008748339585301315*I, 0.002139774693854692 - 0.0026076903936747393*I}, {0.035242987804916706 + 0.0002465524306324156*I, 0.0239635068…
1.6116116116116117	{{0.07452479270861778 + 2.090410091890125*^-15*I, 0.03522180706635267 - 0.00024636756542475866*I, -0.022169775762292766 + 0.004460513435340415*I, -0.006303412110015353 - 0.004060496138691965*I, -0.0070892868732081084 - 0.002085259283840231*I, 0.0029015674745375233 + 0.0008736995349104942*I, 0.002135081799315931 - 0.0026083131229608703*I}, {0.0352218070663586 + 0.00024636756541921584*I, 0.02395037…
1.6136136136136137	{{0.0744720139177018 + 2.477262043680141*^-15*I, 0.03520059132773088 - 0.0002461654303261042*I, -0.02218204372743893 + 0.004459019025654573*I, -0.0063173890170657755 - 0.004057327083579228*I, -0.007093068939664941 - 0.002081500328735152*I, 0.002900959920928366 + 0.0008725671121852464*I, 0.002130399901912188 - 0.002608917190098606*I}, {0.035200591327740914 + 0.0002461654303146265*I, 0.023937236750…
1.6156156156156156	{{0.07441923414960296 + 1.8414871364083727*^-15*I, 0.03517934065752589 - 0.0002459480136291492*I, -0.022194299364816907 + 0.0044575142124519155*I, -0.006331313215275409 - 0.004054153533469174*I, -0.007096804689946868 - 0.0020777528900534485*I, 0.0029003399449428306 + 0.0008714367347647279*I, 0.0021257289804323346 - 0.0026095026867157295*I}, {0.035179340657536154 + 0.00024594801361600867*I, 0.0239…
1.6176176176176176	{{0.07436645456608984 + 1.2985791362286203*^-15*I, 0.03515805518353496 - 0.00024571723681153686*I, -0.022206542568692037 + 0.004455998871737276*I, -0.0063451849859234525 - 0.0040509756515814425*I, -0.0071004942428976 - 0.002074016575946261*I, 0.0028997075558032425 + 0.0008703084429521005*I, 0.0021210690163612376 - 0.002610069707970808*I}, {0.0351580551835425 + 0.00024571723680191196*I, 0.02391096…
1.6196196196196195	{{0.07431367632822648 + 2.5866030966269634*^-15*I, 0.035136735027678424 - 0.0002454750085745961*I, -0.022218773230297917 + 0.00445447288377392*I, -0.006359004610395052 - 0.00404779359967171*I, -0.007104137714234612 - 0.002070290999202773*I, 0.0028990627651919493 + 0.0008691822733563103*I, 0.0021164199912572994 - 0.0026106183494937416*I}, {0.03513673502768526 + 0.00024547500856910543*I, 0.02389782…
1.6216216216216215	{{0.07426090047123607 + 4.2999671378395775*^-15*I, 0.03511538044084703 - 0.0002452234895414156*I, -0.02223099123200645 + 0.004452936082809787*I, -0.0063727723532328445 - 0.004044607533528254*I, -0.007107735247769824 - 0.002066575747771079*I, 0.0028984055586257908 + 0.0008680582791828095*I, 0.0021117818912371137 - 0.002611148712165938*I}, {0.035115380440854146 + 0.0002452234895392778*I, 0.02388468…
1.6236236236236234	{{0.07420812787391827 + 5.402752243007995*^-15*I, 0.0350939917668961 - 0.0002449647823351898*I, -0.022243196461743768 + 0.00445138830162962*I, -0.006386488454669601 - 0.004041417595421396*I, -0.00711128701166424 - 0.0020628704340521224*I, 0.002897735915272051 + 0.0008669365130363223*I, 0.0021071547064488677 - 0.00261166090154193*I}, {0.03509399176690363 + 0.0002449647823347974*I, 0.02387154666280…
1.6256256256256256	{{0.07415535925890421 + 5.277987073232081*^-15*I, 0.03507256944169129 - 0.00024470092734685646*I, -0.02225538881315857 + 0.0044498293722144405*I, -0.006400153130630146 - 0.004038223914050315*I, -0.007114793198252191 - 0.0020591746955157405*I, 0.0028970538082720224 + 0.0008658170266636963*I, 0.0021025384310473334 - 0.00261215502782198*I}, {0.03507256944169873 + 0.00024470092734628704*I, 0.02385840…
1.6276276276276276	{{0.07410259519265634 + 3.727647967570012*^-15*I, 0.0350511139931085 - 0.00024443390273509616*I, -0.02226756818562213 + 0.0044482591257415495*I, -0.006413766572731367 - 0.004035026604543047*I, -0.007118254024041331 - 0.0020554881947006647*I, 0.002896359204741004 + 0.0008646998709539027*I, 0.002097933063193868 - 0.002612631205852081*I}, {0.03505111399311498 + 0.0002444339027326245*I, 0.02384525151…
1.6296296296296295	{{0.0740498360854685 + 9.72658943038266*^-16*I, 0.03502962604103392 - 0.0002441656244263326*I, -0.022279734484228313 + 0.00444667739258453*I, -0.0064273289482822075 - 0.004031825768456484*I, -0.0071216697297126355 - 0.002051810619214522*I, 0.0028956520657683047 + 0.0008635850959380361*I, 0.0020933386050564135 - 0.0026130895551239545*I}, {0.03502962604103846 + 0.000244165624420942*I, 0.02383209865…
1.6316316316316315	{{0.07399708219146593 - 2.347108305388349*^-15*I, 0.035008106297364026 - 0.00024389794611473248*I, -0.02229188761979355 + 0.004445084002313244*I, -0.006440840400283671 - 0.004028621493776375*I, -0.0071250405801204075 - 0.002048141681733832*I, 0.0028949323464172397 + 0.0008624727507893147*I, 0.002088755062809498 - 0.002613530199775053*I}, {0.03500810629736576 + 0.00024389794610662653*I, 0.02381894…
1.6336336336336337	{{0.0739443336086052 - 5.172834404776895*^-15*I, 0.03498655556600558 - 0.00024363265926220562*I, -0.022304027508856853 + 0.004443478783693837*I, -0.0064543010474288195 - 0.0040254138549173256*I, -0.007128366864292269 - 0.0020444811200040105*I, 0.002894199995725132 + 0.0008613628838230804*I, 0.0020841824466342343 - 0.0026139532685885585*I}, {0.03498655556600403 + 0.0002436326592533198*I, 0.0238057…
1.6356356356356356	{{0.0738915902791791 - 6.02807272714128*^-15*I, 0.034964974742477395 - 0.0002433714928097035*I, -0.022316154073680348 + 0.0044418615647394445*I, -0.006467710984180984 - 0.0040222029127634775*I, -0.007131648895329658 - 0.0020408286968288014*I, 0.0028934549567657722 + 0.0008602555424880046*I, 0.002079620770703698 - 0.0026143588949723027*I}, {0.03496497474247273 + 0.0002433714928041856*I, 0.02379262…
1.6376376376376376	{{0.07383885216945515 - 4.232073010256672*^-15*I, 0.03494336468072964 - 0.00024311605716097027*I, -0.022328267240163145 + 0.00444023218482818*I, -0.006481070308962633 - 0.004018988729767709*I, -0.007134886976333717 - 0.0020371841896738687*I, 0.002892697185474445 + 0.000859150772160217*I, 0.002075070048165745 - 0.0026147472098606143*I}, {0.03494336468072666 + 0.00024311605715663216*I, 0.0237794553…
1.6396396396396395	{{0.07378611917156541 - 1.4295307754923897*^-15*I, 0.034921726289374753 - 0.0002428680031999236*I, -0.02234036693323658 + 0.004438590471998901*I, -0.0064943791098349525 - 0.004015771363353596*I, -0.007138081422971957 - 0.00203354737802224*I, 0.0028919266306344383 + 0.00085804862222039*I, 0.002070530294301806 - 0.002615118346658307*I}, {0.03492172628937758 + 0.00024286800319203396*I, 0.02376628821…
1.6416416416416417	{{0.07373339098752411 + 9.518300620778165*^-16*I, 0.03490006059486103 - 0.000242628932810964*I, -0.02235245308516359 + 0.004436936251414096*I, -0.006507637445490946 - 0.004012550854381996*I, -0.007141232582341188 - 0.002029918067809616*I, 0.0028911432302413955 + 0.0008569491418711485*I, 0.0020660015291135035 - 0.002615472444673122*I}, {0.03490006059486934 + 0.00024262893279907482*I, 0.02375311962…
1.6436436436436437	{{0.07368066723952144 + 2.020831264750924*^-15*I, 0.03487836864715985 - 0.00024240029565390393*I, -0.022364525637718347 + 0.004435269361578952*I, -0.006520845362056667 - 0.004009327235488834*I, -0.007144340810136405 - 0.0020262960948034697*I, 0.0028903469279903298 + 0.000855852376589935*I, 0.0020614837739481974 - 0.002615809644155147*I}, {0.03487836864717044 + 0.0002424002956404377*I, 0.023739950…
1.6456456456456456	{{0.07362794746992353 + 1.422840272194637*^-15*I, 0.034856651519765684 - 0.00024218338916396772*I, -0.022376584542186256 + 0.004433589654341358*I, -0.00653400289309122 - 0.004006100531085102*I, -0.007147406470650794 - 0.002022681324603047*I, 0.002889537673275627 + 0.0008547583681290107*I, 0.002056977051498985 - 0.002616130086296821*I}, {0.03485665151977405 + 0.00024218338915280474*I, 0.0237267807…
1.6476476476476476	{{0.0735752311412725 - 6.602297985526226*^-16*I, 0.0348349103096961 - 0.00024197935855179147*I, -0.02238862975936396 + 0.004431896994891902*I, -0.006547110059586761 - 0.00400287075735686*I, -0.007150429936775723 - 0.002019073652639367*I, 0.0028887154211910447 + 0.0008536671545154553*I, 0.002052481385804703 - 0.0026164339132329316*I}, {0.034834910309697945 + 0.0002419793585468573*I, 0.023713612014…
1.6496496496496496	{{0.07352251763628642 - 3.5099201530816773*^-15*I, 0.034813146137491736 - 0.0002417891968034232*I, -0.02240066125955934 + 0.004430191261763869*I, -0.0065601668699685 - 0.0039996379222652315*I, -0.007153411590000751 - 0.002015473004175223*I, 0.002887880132529713 + 0.0008525787700511665*I, 0.002047996802249925 - 0.0026167212680406142*I}, {0.03481314613748457 + 0.00024178919680727592*I, 0.0237004449…
1.6516516516516515	{{0.07346980625785932 - 5.871226319612701*^-15*I, 0.03479136014721635 - 0.00024161374468032276*I, -0.022412679022591513 + 0.004428472346833249*I, -0.006573173320094696 - 0.003996402025546408*I, -0.007156351820413622 - 0.0020118793343051806*I, 0.0028870317737841322 + 0.0008514932453128602*I, 0.002043523327564963 - 0.002616992294739354*I}, {0.03479136014720101 + 0.00024161374469274029*I, 0.02368728…
1.6536536536536535	{{0.0734170962290612 - 5.952598148994953*^-15*I, 0.03476955350645675 - 0.00024145369071936184*I, -0.022424683037790823 + 0.004426740155318728*I, -0.006586129393256662 - 0.0039931630587116485*I, -0.007159251026700265 - 0.002008292627955578*I, 0.0028861703171461756 + 0.0008504106071520709*I, 0.002039060989825867 - 0.002617247138290984*I}, {0.03476955350643898 + 0.0002414536907359293*I, 0.0236741199…
1.6556556556556556	{{0.07336438676743778 - 4.0175434092749165*^-15*I, 0.03474772736516029 - 0.00024130962235845965*I, -0.022436673302663045 + 0.00442499460359457*I, -0.006599035072224996 - 0.003989921011171641*I, -0.007162109605893323 - 0.0020047128847975786*I, 0.0028852957403137564 + 0.0008493308809264946*I, 0.0020346098161842987 - 0.002617485942185855*I}, {0.03474772736514691 + 0.00024130962237196813*I, 0.0236609…
1.6576576576576576	{{0.07331167709909384 - 3.3361376576462618*^-15*I, 0.03472588286310709 - 0.00024118211915363137*I, -0.022448649818772412 + 0.004423235608850685*I, -0.006611890342243867 - 0.003986675872093039*I, -0.0071649279540762795 - 0.0020011401045711085*I, 0.0028844080198789195 + 0.0008482540941664918*I, 0.0020301698327010987 - 0.0026177088487203863*I}, {0.03472588286309767 + 0.000241182119161492*I, 0.023647…
1.6596596596596598	{{0.0732589663074731 - 3.1807838390257218*^-15*I, 0.034704021203762946 - 0.00024107159461850443*I, -0.022460612596420612 + 0.0044214631006264*I, -0.006624695165907638 - 0.0039834276170311505*I, -0.007167706485480066 - 0.0019975743256146717*I, 0.002883507135866916 + 0.0008471802694069189*I, 0.002025741068869765 - 0.0026179160035405347*I}, {0.03470402120375647 + 0.00024107159462120957*I, 0.02363467…
1.6616616616616617	{{0.07320625348597014 - 2.954522855239537*^-15*I, 0.03468214355410303 - 0.0002409783158585909*I, -0.0224725616555779 + 0.004419677026793936*I, -0.006637449507103464 - 0.00398017621956959*I, -0.00717044560869368 - 0.0019940156060408165*I, 0.0028825930780025815 + 0.0008461094251888397*I, 0.002021323552721394 - 0.002618107549986467*I}, {0.03468214355409839 + 0.0002409783158585088*I, 0.02362153672611…
1.6636636636636637	{{0.07315353774163093 - 2.308781951324496*^-15*I, 0.034660251042381816 - 0.000240902405134021*I, -0.02248449702585981 + 0.004417877353569056*I, -0.006650153331602308 - 0.003976921651615244*I, -0.0071731457261222115 - 0.0019904640231245703*I, 0.0028816658457776695 + 0.0008450415761302916*I, 0.002016917310708811 - 0.002618283628964118*I}, {0.03466025104237801 + 0.000240902405134267*I, 0.02360841155…
1.6656656656656657	{{0.07310081819515275 - 1.1433747155279548*^-15*I, 0.03463834475813303 - 0.00024084383985954318*I, -0.022496418746527188 + 0.004416064065511058*I, -0.00666280660705893 - 0.0039736638833982735*I, -0.007175807233986844 - 0.001986919673303439*I, 0.0028807254484508513 + 0.0008439767329262863*I, 0.0020125223677065706 - 0.0026184443789451935*I}, {0.0346383447581294 + 0.0002408438398628511*I, 0.02359529…
1.6676676676676676	{{0.0730480939808843 + 3.9349892069217573*^-16*I, 0.0346164257521697 - 0.00024080245260452396*I, -0.022508326866486156 + 0.004414237165522784*I, -0.006675409303011892 - 0.003970402883472112*I, -0.0071784305223248504 - 0.0019833826721774054*I, 0.0028797719050477157 + 0.0008429149023488094*I, 0.0020081387470109566 - 0.002618589935967168*I}, {0.03461642575216615 + 0.00024080245261211752*I, 0.0235821…
1.6696696696696696	{{0.07299536424682564 + 1.905252682667453*^-15*I, 0.03459449503658412 - 0.00024077793109294806*I, -0.022520221444288134 + 0.004412396674850613*I, -0.006687961390883554 - 0.003967138618713468*I, -0.0071810159749895975 - 0.001979853154508934*I, 0.00287880524436077 + 0.0008418560872468211*I, 0.002003766470339984 - 0.0026187204336332857*I}, {0.03459449503658134 + 0.00024077793110341222*I, 0.023569104…
1.6716716716716717	{{0.07294262815612756 + 2.7341412148890657*^-15*I, 0.03457255358417831 - 0.00024076982068961506*I, -0.02253210254796686 + 0.004410542632930963*I, -0.006700462844202972 - 0.003963871054435087*I, -0.00718356396947303 - 0.0019763312737344843*I, 0.0028778255048448795 + 0.0008408002865846503*I, 0.001999405557804872 - 0.0026188360030921206*I}, {0.034572553584177886 + 0.00024076982069795588*I, 0.0235560…
1.6736736736736737	{{0.07288988493540352 + 1.976978178714193*^-15*I, 0.03455060231953224 - 0.0002407776564342407*I, -0.02254397024637367 + 0.0044086750870791025*I, -0.006712913645726021 - 0.003960600158133672*I, -0.007186074872564178 - 0.001972817179186696*I, 0.002876832727392044 + 0.0008397474978022435*I, 0.0019950560273506567 - 0.002618936773056127*I}, {0.03455060231953193 + 0.00024077765644027344*I, 0.0235429676…
1.6756756756756757	{{0.07283713375927063 + 4.3855952621176515*^-16*I, 0.034528642178092796 - 0.00024080085559953705*I, -0.02255582461600504 + 0.0044067940953836735*I, -0.006725313770098428 - 0.003957325891095617*I, -0.00718854905611202 - 0.001969311042312735*I, 0.00287582695732621 + 0.0008386977155819921*I, 0.0019907178975885607 - 0.002619022872501447*I}, {0.03452864217809032 + 0.00024080085560542716*I, 0.023529923…
1.6776776776776776	{{0.07278437382778769 - 8.389429866997417*^-16*I, 0.034506674050181804 - 0.0002408386996301853*I, -0.022567665741933182 + 0.004404899733564123*I, -0.0067376631954365095 - 0.003954048214043961*I, -0.007190986883778413 - 0.001965813051285175*I, 0.002874808250137183 + 0.0008376509305315595*I, 0.0019863911853847975 - 0.0026190944277457123*I}, {0.034506674050177315 + 0.0002408386996363576*I, 0.0235168…
1.6796796796796796	{{0.07273160442003111 - 1.2306982993166362*^-15*I, 0.0344846987553531 - 0.00024089039380978573*I, -0.022579493713870774 + 0.004402992092462904*I, -0.006749961911314994 - 0.003950767091118705*I, -0.007193388703900797 - 0.0019623233975001263*I, 0.0028737766699379265 + 0.0008366071299109239*I, 0.001982075904647407 - 0.002619151561341946*I}, {0.034484698755348285 + 0.00024089039381551772*I, 0.0235038…
1.6816816816816815	{{0.07267882489409495 - 5.292160461499914*^-16*I, 0.03446271704239256 - 0.00024095506726085777*I, -0.02259130862617095 + 0.00440107127804547*I, -0.006762209918767022 - 0.003947482489876801*I, -0.007195754849492201 - 0.001958842275577236*I, 0.0028727322894645598 + 0.0008355662976323795*I, 0.0019777720663262544 - 0.002619194392078561*I}, {0.0344627170423897 + 0.00024095506726487282*I, 0.02349089721…
1.6836836836836837	{{0.07262603468709083 + 1.0556534430745237*^-15*I, 0.034440729589318084 - 0.00024103177294483984*I, -0.022603110577827316 + 0.004399137411400281*I, -0.006774407230284145 - 0.003944194381292165*I, -0.007198085638241238 - 0.001955369883359688*I, 0.0028716751900763593 + 0.0008345284142605355*I, 0.001973479678413029 - 0.0026192230349793614*I}, {0.03444072958931911 + 0.00024103177294590065*I, 0.023477…
1.6856856856856857	{{0.07257323331514802 + 2.896719143415888*^-15*I, 0.034418737003379614 - 0.00024111948766208956*I, -0.022614899672473935 + 0.004397190628738799*I, -0.006786553869816326 - 0.003940902739755667*I, -0.00720038137251211 - 0.001951906421914204*I, 0.0028706054617557574 + 0.0008334934570123167*I, 0.0019691987459412486 - 0.002619237601303543*I}, {0.034418737003385214 + 0.00024111948765959134*I, 0.0234649…
1.6876876876876878	{{0.07252042037341339 + 3.949449334718766*^-15*I, 0.034396739821059105 - 0.00024121711205188362*I, -0.022626676018385337 + 0.004395231081395493*I, -0.00679864987277194 - 0.003937607543075136*I, -0.007202642339344604 - 0.0019484520955310408*I, 0.0028695232031083436 + 0.0008324613997569632*I, 0.0019649292709862528 - 0.002619238198545692*I}, {0.03439673982106778 + 0.0002412171120464474*I, 0.02345205…
1.6896896896896898	{{0.07246759553680317 + 3.167529150946434*^-15*I, 0.03437473851163769 - 0.00024132349308311302*I, -0.022638439726666463 + 0.00439325893308893*I, -0.006810695286086223 - 0.003934308772905015*I, -0.007204868810689594 - 0.0019450071085607115*I, 0.002868428520108653 + 0.0008314322134346777*I, 0.0019606712528747526 - 0.0026192249307494518*I}, {0.03437473851164539 + 0.0002413234930772854*I, 0.023439147…
1.6916916916916918	{{0.07241475852280115 + 2.3713811002360746*^-15*I, 0.034352733523006405 - 0.00024143753699880623*I, -0.022650190902099535 + 0.004391274343006895*I, -0.006822690162369326 - 0.003931006414213408*I, -0.007207061051134313 - 0.0019415716536414673*I, 0.0028673215178238853 + 0.0008304058685540069*I, 0.001956424690518473 - 0.0026191979015579565*I}, {0.03435273352301132 + 0.00024143753699613874*I, 0.02342…
1.6936936936936937	{{0.07236190906308543 + 1.924162575587828*^-15*I, 0.03433072525952135 - 0.000241557980420733*I, -0.022661929661840254 + 0.004389277491923813*I, -0.006834634556241455 - 0.003927700449755484*I, -0.007209219318821521 - 0.0019381459458373562*I, 0.002866202312265752 + 0.0008293823312291542*I, 0.0019521895808708159 - 0.002619157211711776*I}, {0.03433072525952352 + 0.00024155798042220798*I, 0.0234134065…
1.6956956956956957	{{0.07230904697974912 + 1.6902449119879298*^-15*I, 0.03430871405743692 - 0.00024168354074286574*I, -0.022673656123713665 + 0.0043872685692270845*I, -0.006846528535710488 - 0.003924390867816302*I, -0.007211343855664011 - 0.0019347301942118258*I, 0.00286507102552253 + 0.0008283615653858662*I, 0.0019479659180464774 - 0.0026191029585306605*I}, {0.034308714057437247 + 0.00024168354074732175*I, 0.02340…
1.6976976976976976	{{0.07225617219266353 + 1.5515642936065162*^-15*I, 0.03428670018635774 - 0.00024181295176307059*I, -0.02268537040337129 + 0.004385247769046069*I, -0.006858372183221802 - 0.003921077663307023*I, -0.007213434886732592 - 0.0019313245961899512*I, 0.0028639277840742778 + 0.0008273435333700615*I, 0.0019437536934575174 - 0.0026190352361855074*I}, {0.034286700186357565 + 0.00024181295176809743*I, 0.02338…
1.6996996996996996	{{0.07220328471947819 + 1.4076217537976169*^-15*I, 0.03426468384923863 - 0.00024194496368310758*I, -0.022697072614291106 + 0.004383215290252082*I, -0.006870165595658275 - 0.003917760837764913*I, -0.007215492620256093 - 0.0019279293375584353*I, 0.0028627727187928364 + 0.00082632819594783*I, 0.0019395528958133582 - 0.002618954135698361*I}, {0.03426468384923933 + 0.00024194496368594106*I, 0.02337497…
1.7017017017017015	{{0.07215038467562078 + 1.1754831750991623*^-15*I, 0.03424266518238462 - 0.00024207834310863068*I, -0.022708762867777555 + 0.0043811713364583955*I, -0.00688190888434028 - 0.003914440399353336*I, -0.007217517247621354 - 0.0019245445924656087*I, 0.002861605964941829 + 0.0008253155123054333*I, 0.0019353635111207853 - 0.0026188597449424145*I}, {0.03424266518238718 + 0.0002420783431070474*I, 0.0233622…
1.7037037037037037	{{0.07209747227429718 + 7.897792892329753*^-16*I, 0.03422064425545099 - 0.00024221187304918762*I, -0.022720441272961547 + 0.004379116116020237*I, -0.006893602175025692 - 0.00391111636286176*I, -0.0072195089433732375 - 0.0019211705234214306*I, 0.00286042766217666 + 0.0008243054400493045*I, 0.0019311855226839473 - 0.0026187521486420065*I}, {0.03422064425545557 + 0.00024221187304239984*I, 0.02334947…
1.7057057057057057	{{0.07204454782649151 + 2.0270567710477682*^-16*I, 0.0341986210714432 - 0.00024234435291821995*I, -0.022732107936800448 + 0.0043770498420347935*I, -0.0069052456079098865 - 0.003907788749705756*I, -0.007221467865214621 - 0.001917807281297487*I, 0.002859237954544518 + 0.0008232979352060481*I, 0.0019270189111043558 - 0.002618631428372623*I}, {0.03419862107144872 + 0.00024234435290777047*I, 0.0233367…
1.7077077077077076	{{0.07199161173990944 - 5.872070943211215*^-16*I, 0.0341765955677195 - 0.0002424746000535677*I, -0.02274376296399322 + 0.004374972732052783*I, -0.00691683933749364 - 0.0039044575879012985*I, -0.007223394154202249 - 0.001914455005203323*I, 0.0028580369903501283 + 0.0008222929522795355*I, 0.001922863654320265 - 0.0026184976626115876*I}, {0.034176595567723324 + 0.00024247460004413158*I, 0.0233240806…
1.7097097097097096	{{0.07193866442632496 + 6.338724585463093*^-17*I, 0.034154567694279186 - 0.00024260153071562556*I, -0.022755406453102405 + 0.004372884989682816*I, -0.006928383520547859 - 0.003901122908624351*I, -0.0072252879510498295 - 0.0019111138192148445*I, 0.0028568249133377214 + 0.0008212904479211277*I, 0.0019187197306797705 - 0.002618350930584024*I}, {0.03415456769428285 + 0.00024260153070854086*I, 0.02331…
1.7117117117117115	{{0.07188570635112695 + 1.946901036844338*^-15*I, 0.03413253734805533 - 0.0002427239870238807*I, -0.02276703850753408 + 0.004370786831792709*I, -0.006939878321483005 - 0.003897784745034178*I, -0.007227149385282433 - 0.0019077838528071503*I, 0.0028556018746866718 + 0.0008202903757043962*I, 0.001914587116318306 - 0.0026181913086361463*I}, {0.03413253734806146 + 0.00024272398701766687*I, 0.023298781…
1.7137137137137135	{{0.07183273807958968 + 3.7599455421676374*^-15*I, 0.03411050435539625 - 0.0002428408136391466*I, -0.022778659229597115 + 0.004368678482657951*I, -0.0069513239194516335 - 0.003894443136539537*I, -0.007228978569090812 - 0.0019044652254027125*I, 0.0028543680307412567 + 0.0008192926873580244*I, 0.001910465784420311 - 0.002618018869529453*I}, {0.03411050435540511 + 0.0002428408136330301*I, 0.02328616…
1.7157157157157155	{{0.07177976023971151 + 4.6262253335203875*^-15*I, 0.03408846851325613 - 0.00024295094346015752*I, -0.02279026871533482 + 0.004366560159617018*I, -0.0069627205039900116 - 0.003891098128613431*I, -0.0072307756047609835 - 0.0019011580373441308*I, 0.002853123536463708 + 0.00081829733560503*I, 0.0019063557068321145 - 0.002617833684578074*I}, {0.034088468513266364 + 0.00024295094345393701*I, 0.0232735…
1.7177177177177176	{{0.07172677352221503 + 4.096538290774685*^-15*I, 0.03406642958919503 - 0.00024305339762356867*I, -0.022801867054524944 + 0.004364432073071372*I, -0.006974068275018117 - 0.0038877497727931054*I, -0.007232540584674226 - 0.0018978623698941335*I, 0.0028518685454342126 + 0.000817304274162765*I, 0.0019022568540619374 - 0.0026176358236487704*I}, {0.034066429589204375 + 0.00024305339761747998*I, 0.02326…
1.7197197197197198	{{0.07167377868054688 + 2.1487756019785738*^-15*I, 0.03404438732137889 - 0.00024314728550395602*I, -0.022813454330679675 + 0.004362294426485467*I, -0.0069853674428396375 - 0.00388439812668005*I, -0.007234273591307076 - 0.0018945782852355765*I, 0.002850603209850911 + 0.0008163134577429154*I, 0.0018981691952798896 - 0.0026174253551609346*I}, {0.0340443873213849 + 0.00024314728549853717*I, 0.0232484…
1.7217217217217218	{{0.0716207765308779 - 8.120782366429282*^-16*I, 0.03402234141857953 - 0.0002432318047138164*I, -0.022825030621045635 + 0.004360147416386738*I, -0.00699661822814197 - 0.00388104325394*I, -0.007235974697231335 - 0.001891305826471445*I, 0.002849327680529899 + 0.0008153248420515016*I, 0.001894092698317973 - 0.0026172023460865903*I}, {0.03402234141858029 + 0.00024323180470977267*I, 0.0232359537963802…
1.7237237237237237	{{0.07156776795210303 - 3.9539454206891295*^-15*I, 0.03400029156017464 - 0.00024330624110356752*I, -0.022836595996603887 + 0.00435799123236561*I, -0.007007820861996225 - 0.0038776852243029313*I, -0.007237643965114064 - 0.0018880450176248507*I, 0.002848042106905227 + 0.0008143383837888781*I, 0.001890027329670079 - 0.0026169668619503914*I}, {0.03400029156016952 + 0.00024330624110163642*I, 0.0232234…
1.7257257257257257	{{0.07151475388584139 - 6.017654837582959*^-15*I, 0.03397823739614779 - 0.00024336996876154796*I, -0.02284815052206994 + 0.0043558260570754955*I, -0.007018975585857221 - 0.0038743241135630667*I, -0.007239281447717586 - 0.001884795863639035*I, 0.0028467466370288995 + 0.0008133540406497335*I, 0.00188597305449199 - 0.002616718966829624*I}, {0.03397823739613812 + 0.00024336996876236434*I, 0.023210981…
1.7277277277277276	{{0.07146173532640454 - 5.487154157508336*^-15*I, 0.03395617855359473 - 0.0002434224479557787*I, -0.022859694256249948 + 0.0043536520659329435*I, -0.007030082650162314 - 0.003870960002803089*I, -0.007240887189511956 - 0.0018815583514876285*I, 0.0028454414171377434 + 0.0008123717714660019*I, 0.0018819298368284065 - 0.002616458723547341*I}, {0.03395617855358457 + 0.00024342244795919844*I, 0.0231985…
1.7297297297297296	{{0.07140871319039979 - 3.61270921631213*^-15*I, 0.033934114714436935 - 0.00024346316116607977*I, -0.022871227259087447 + 0.004351469428150229*I, -0.007041142295844876 - 0.0038675929675722545*I, -0.007242461246992258 - 0.0018783324700195917*I, 0.002844126588199749 + 0.0008113915371747184*I, 0.0018778976423048238 - 0.0026161861957787885*I}, {0.03393411471443146 + 0.0002434631611659554*I, 0.0231860…
1.7317317317317316	{{0.07135568850660938 - 1.7409097919971388*^-15*I, 0.03391204548601455 - 0.00024349161814409153*I, -0.02288274958679554 + 0.004349278316947974*I, -0.007052154780515104 - 0.0038642230918965576*I, -0.007244003657539397 - 0.001875118193871372*I, 0.0028428022960219263 + 0.0008104132974009624*I, 0.0018738764336315831 - 0.0026159014439915956*I}, {0.033912045486015396 + 0.000243491618137142*I, 0.0231736…
1.7337337337337337	{{0.07130266234887853 - 4.2789079543565454*^-16*I, 0.03388997045993078 - 0.00024350742529428548*I, -0.02289426128846602 + 0.004347078896585873*I, -0.007063120369591939 - 0.00386085046473538*I, -0.007245514451605045 - 0.0018719154787951847*I, 0.002841468683405879 + 0.0008094370135149874*I, 0.0018698661727445823 - 0.0026156045275994126*I}, {0.03388997045993652 + 0.000243507425281604*I, 0.0231612815…
1.735735735735736	{{0.0712496357896774 + 2.531313582755753*^-17*I, 0.03386788924417025 - 0.00024351028699869876*I, -0.022905762406985334 + 0.004344871319540832*I, -0.007074039329888619 - 0.003857475176605309*I, -0.007246993660360488 - 0.0018687242652196357*I, 0.00284012588750174 + 0.0008084626495617881*I, 0.0018658668219350362 - 0.002615295505970689*I}, {0.03386788924417759 + 0.00024351028698416658*I, 0.0231489036…
1.7377377377377379	{{0.07119660990010106 - 4.2723236242388953*^-16*I, 0.03384580146309899 - 0.0002435000056169341*I, -0.022917252979034578 + 0.004342655726506967*I, -0.007084911929612687 - 0.003854097319580133*I, -0.007248441315696633 - 0.0018655444782497165*I, 0.0028387740398081694 + 0.0008074901722610996*I, 0.0018618783438494753 - 0.002614974438428677*I}, {0.03384580146310397 + 0.00024350000560563454*I, 0.0231365…
1.7397397397397398	{{0.07114358574986951 - 1.5763613810786647*^-15*I, 0.03382370675746444 - 0.00024347648148615993*I, -0.022928733035089504 + 0.004340432246395605*I, -0.007095738438365988 - 0.0038507169872908443*I, -0.007249857450224006 - 0.0018623760276668077*I, 0.0028374132661723563 + 0.0008065195510073984*I, 0.0018579007014897472 - 0.002614641384251427*I}, {0.03382370675746361 + 0.0002434764814827922*I, 0.023124…
1.7417417417417418	{{0.0710905644073277 - 2.9578077376974943*^-15*I, 0.033801604784395436 - 0.0002434397129211103*I, -0.022940202599420513 + 0.004338200996335284*I, -0.007106519127144663 - 0.003847334274925638*I, -0.007251242097272746 - 0.001859218807928677*I, 0.0028360436867900175 + 0.0008055507578699017*I, 0.0018539338582130155 - 0.002614296402671792*I}, {0.03380160478438708 + 0.00024343971292840354*I, 0.02311187…
1.7437437437437437	{{0.07103754693944547 - 3.852204976513288*^-15*I, 0.033779495217402235 - 0.00024338979621408492*I, -0.022951661690092672 + 0.00433596208167175*I, -0.007117254268339158 - 0.003843949279229911*I, -0.007252595290892615 - 0.0018560726981694806*I, 0.0028346654162053984 + 0.0008045837675925681*I, 0.001849977777731761 - 0.0026139395528774253*I}, {0.033779495217387545 + 0.000243389796231212*I, 0.02309955…
1.7457457457457457	{{0.07098453441181762 - 3.2850863684309546*^-15*I, 0.03375737774637649 - 0.00024332692563494915*I, -0.022963110318965693 + 0.004333715595967964*I, -0.00712794413573422 - 0.0038405620985062657*I, -0.007253917065852991 - 0.0018529375621997623*I, 0.0028332785633112716 + 0.0008036185575940965*I, 0.0018460324241137804 - 0.00261357089401078*I}, {0.03375737774636079 + 0.0002433269256559406*I, 0.02308725…
1.7477477477477477	{{0.07093152786515967 - 1.782363242963698*^-15*I, 0.0337352520849743 - 0.0002432513461087749*I, -0.02297454849418876 + 0.004331461625837426*I, -0.007138589000050557 - 0.003837172830143635*I, -0.007255207460564146 - 0.0018498132574115112*I, 0.002831883232540888 + 0.0008026551074153702*I, 0.0018420977622193421 - 0.0026131904851192204*I}, {0.03373525208496329 + 0.00024325134612507624*I, 0.0230749719…
1.7497497497497498	{{0.0708785283165262 - 2.2432189616253836*^-15*I, 0.03371311795563364 - 0.00024316327658823866*I, -0.02298597622395855 + 0.004329200260854886*I, -0.007149189127869397 - 0.0038337815693140344*I, -0.0072564665154426595 - 0.001846699645937769*I, 0.002830479528005259 + 0.0008016933971078827*I, 0.0018381737573288865 - 0.002612798384253093*I}, {0.033713117955624504 + 0.00024316327659904162*I, 0.0230626…
1.7517517517517518	{{0.0708255368240036 - 3.314259174108154*^-15*I, 0.03369097507579396 - 0.00024306307558054146*I, -0.022997393507885884 + 0.004326931575316619*I, -0.007159744794559325 - 0.0038303884163856457*I, -0.007257694265603355 - 0.0018435965650610224*I, 0.0028290675480760028 + 0.0008007334095284849*I, 0.0018342603740849664 - 0.00261239464906363*I}, {0.03369097507578521 + 0.00024306307558685637*I, 0.02305043…
1.7537537537537538	{{0.07077255440006537 - 3.89049731765154*^-15*I, 0.03366882320264586 - 0.0002429511615818995*I, -0.02300880034150909 + 0.0043246556336254405*I, -0.007170256269452415 - 0.003826993469515997*I, -0.007258890753449917 - 0.0018405038461584697*I, 0.002827647384584151 + 0.0007997751302955842*I, 0.001830357578516803 - 0.0026119793377383433*I}, {0.03366882320263746 + 0.00024295116158554557*I, 0.0230381879…
1.7557557557557557	{{0.07071958200782669 - 3.355469986381704*^-15*I, 0.03364666213471156 - 0.00024282800772294566*I, -0.023020196716583813 + 0.004322372490776144*I, -0.007180723815170589 - 0.003823596824297543*I, -0.007260056029182083 - 0.0018374213158007535*I, 0.0028262191228914935 + 0.0007988185477468422*I, 0.0018264653381195105 - 0.0026115525090186224*I}, {0.03364666213470439 + 0.0002428280077259685*I, 0.0230259…
1.7577577577577577	{{0.07066662056104434 - 1.5812369313114554*^-15*I, 0.03362449171184493 - 0.00024269414176872944*I, -0.02303158262108297 + 0.0043200821923555*I, -0.007191147687625618 - 0.0038201985737576624*I, -0.007261190150795653 - 0.0018343487957519613*I, 0.0028247828418905756 + 0.0007978636529391754*I, 0.0018225836218540986 - 0.0026111142221997364*I}, {0.03362449171184022 + 0.00024269414177281842*I, 0.0230137…
1.7597597597597596	{{0.07061367092411676 + 1.071618939659795*^-15*I, 0.03360231181523143 - 0.000242550146118717*I, -0.02304295803919679 + 0.004317784774542254*I, -0.007201528136019119 - 0.003816798808358662*I, -0.0072622931840824806 - 0.0018312861029696258*I, 0.0028233386140046985 + 0.0007969104396487544*I, 0.0018187124001474704 - 0.0026106645371308346*I}, {0.03360231181523027 + 0.0002425501461246229*I, 0.023001498…
1.7617617617617616	{{0.07056073391208402 + 3.753991561745928*^-15*I, 0.033580122367388145 - 0.0002423966578067912*I, -0.023054322951332792 + 0.004315480264107126*I, -0.007211865402842559 - 0.003813397615997773*I, -0.007263365202630478 - 0.001828233049604724*I, 0.00282188650518792 + 0.0007959589043710044*I, 0.0018148516448924232 - 0.002610203514214945*I}, {0.03358012236739095 + 0.00024239665781374345*I, 0.0229892875…
1.7637637637637638	{{0.0705078102906278 + 5.1282517132742825*^-15*I, 0.03355792333216379 - 0.00024223436850125154*I, -0.02306567733411578 + 0.004313168678412815*I, -0.007222159723877254 - 0.003809995082007153*I, -0.007264406287823617 - 0.0018251894430016784*I, 0.0028204265749250555 + 0.0007950090463206052*I, 0.0018110013294476495 - 0.0026097312144089746*I}, {0.03355792333216976 + 0.0002422343685063758*I, 0.02297708…
1.7657657657657657	{{0.07045490078167817 + 4.2282956694402595*^-15*I, 0.03353571470282419 - 0.00024206398028723625*I, -0.023077021162778488 + 0.004310850030581658*I, -0.0072324113284967136 - 0.0038065912891347797*I, -0.007265416527386644 - 0.0018221550922308022*I, 0.0028189588784599227 + 0.0007940608663930657*I, 0.0018071614282143148 - 0.002609247698905431*I}, {0.03353571470283005 + 0.0002420639802895128*I, 0.02296…
1.7677677677677677	{{0.07040200609769054 + 2.444193350785746*^-15*I, 0.033513496477083654 - 0.00024188619757374588*I, -0.023088354411573336 + 0.004308524332151498*I, -0.00724262044487453 - 0.00380318631972044*I, -0.0072663960097833396 - 0.0018191298065756893*I, 0.0028174834689968834 + 0.0007931143662119818*I, 0.001803331915623546 - 0.0026087530284121707*I}, {0.033513496477086055 + 0.00024188619757719126*I, 0.022952…
1.7697697697697696	{{0.07034912690968721 + 7.996619675950578*^-16*I, 0.033491268694864657 - 0.00024170181381154995*I, -0.02309967704937773 + 0.004306191581874794*I, -0.0072527872960827175 - 0.0037997802541514516*I, -0.007267344830510553 - 0.0018161133845582276*I, 0.0028160003921786714 + 0.0007921695503775217*I, 0.0017995127675285091 - 0.0026082472642685126*I}, {0.0334912686948634 + 0.0002417018138170682*I, 0.022940…
1.7717717717717716	{{0.07029626382537402 - 7.882694261443916*^-17*I, 0.03346903143702436 - 0.0002415116222909148*I, -0.023110989044681587 + 0.004303851774442397*I, -0.007262912095527724 - 0.0037963731685442858*I, -0.007268263094526928 - 0.001813105629884962*I, 0.002814509688780196 + 0.0007912264249982091*I, 0.0017957039612697076 - 0.002607730468501378*I}, {0.03346903143702132 + 0.00024151162229719123*I, 0.022928345…
1.7737737737737735	{{0.07024341738903526 + 5.829411484011728*^-17*I, 0.03344678482505142 - 0.0002413164140858524*I, -0.023122290365699853 + 0.004301504900705055*I, -0.007272995046907588 - 0.003792965134718899*I, -0.007269150916244217 - 0.0018101063517810864*I, 0.002813011394792325 + 0.0007902849976499849*I, 0.0017919054756654717 - 0.002607202703818067*I}, {0.033446784825049404 + 0.000241316414090463*I, 0.0229161767…
1.7757757757757755	{{0.07019058808153382 + 1.083688591807074*^-15*I, 0.03342452902106601 - 0.0002411169780541206*I, -0.023133580980372475 + 0.0042991509476734*I, -0.007283036344211937 - 0.003789556220198733*I, -0.007270008419527283 - 0.0018071153649904426*I, 0.0028115055414218862 + 0.0007893452773762082*I, 0.0017881172910119598 - 0.0026066640336062574*I}, {0.033424529021067614 + 0.00024111697805464103*I, 0.02290401…
1.7777777777777775	{{0.07013777632031104 + 2.4931158973002716*^-15*I, 0.03340226422781978 - 0.00024091410083722288*I, -0.023144860856364437 + 0.0042967898985179585*I, -0.007293036171721985 - 0.003786146488210715*I, -0.007270835737694099 - 0.001804132489775522*I, 0.002809992155091667 + 0.0007884072746876554*I, 0.0017843393890831574 - 0.0026061145219340048*I}, {0.033402264227826245 + 0.0002409141008323379*I, 0.022891…
1.7797797797797799	{{0.07008498245938675 + 3.4054313974990857*^-15*I, 0.03337999068869587 - 0.00024070856686040856*I, -0.02315612996106573 + 0.004294421732569146*I, -0.007302994704010537 - 0.0037827359976852584*I, -0.0072716330135157445 - 0.0018011575519174634*I, 0.002808471257440413 + 0.0007874710015625204*I, 0.0017805717531308766 - 0.002605554233549743*I}, {0.03337999068870594 + 0.00024070856685102105*I, 0.022879…
1.7817817817817818	{{0.0700322067907376 + 2.6835852251886628*^-15*I, 0.033357708686348866 - 0.0002405011560278375*I, -0.023167388261754303 + 0.004292046425663229*I, -0.0073129121061390875 - 0.003779324803290931*I, -0.007272400398980674 - 0.0017981903829979021*I, 0.002806942865509207 + 0.0007865364713278586*I, 0.0017768143678250647 - 0.002604983233861053*I}, {0.03335770868635791 + 0.0002405011560180525*I, 0.02286756…
1.783783783783784	{{0.06997944958923688 + 2.043825323572232*^-15*I, 0.0333354185047432 - 0.00024029260383887533*I, -0.02317863572863487 + 0.004289663957396794*I, -0.0073227885403961005 - 0.0037759129572179106*I, -0.0072731380479116 - 0.0017952308237490153*I, 0.0028054069962147534 + 0.0007856036958611356*I, 0.001773067217586696 - 0.002604401588254246*I}, {0.03333541850474978 + 0.00024029260383214737*I, 0.0228554214…
1.785785785785786	{{0.06992671108574629 + 2.050193238001012*^-15*I, 0.03331312046426737 - 0.00024008369368336694*I, -0.023189872328567143 + 0.004287274299066177*I, -0.007332624162794931 - 0.0037725005093743537*I, -0.007273846120944135 - 0.0017922787107412669*I, 0.0028038636607267318 + 0.0007846726893050694*I, 0.001769330288148426 - 0.0026038093625403253*I}, {0.033313120464272324 + 0.00024008369368031521*I, 0.02284…
1.787787787787788	{{0.06987399145203407 + 2.183106072908194*^-15*I, 0.03329081492082853 - 0.00023987519488878213*I, -0.02320109802884988 + 0.004284877419953493*I, -0.007342419120055545 - 0.003769087505389823*I, -0.0072745247873161265 - 0.001789333887762131*I, 0.0028023128666079256 + 0.0007837434666868709*I, 0.0017656035665440666 - 0.0026032066231781955*I}, {0.033290814920832454 + 0.0002398751948885101*I, 0.0228311…
1.7897897897897899	{{0.06982129081179488 + 2.0934052666107864*^-15*I, 0.03326850225231549 - 0.00023966782959002417*I, -0.023212312799466613 + 0.004282473291782161*I, -0.007352173551042269 - 0.0037656739866199942*I, -0.007275174222852575 - 0.0017863962105065807*I, 0.002800754619992745 + 0.0007828160425217415*I, 0.0017618870405173156 - 0.0026025934371018346*I}, {0.03326850225231878 + 0.00023966782959077452*I, 0.02281…
1.7917917917917918	{{0.06976860924064968 + 1.6023565913094855*^-15*I, 0.033246182858598754 - 0.00023946227272942985*I, -0.023223516613085644 + 0.004280061888716896*I, -0.007361887586763794 - 0.003762259990146658*I, -0.00727579460996564 - 0.001783465546577086*I, 0.002799188925587226 + 0.000781890430812874*I, 0.0017581806985217574 - 0.0026019698717202927*I}, {0.0332461828586016 + 0.0002394622727292394*I, 0.0228069178…
1.7937937937937938	{{0.06971594676614587 + 7.016501530886893*^-16*I, 0.033223857161530486 - 0.00023925915205676957*I, -0.02323470944506004 + 0.004277643187363717*I, -0.007371561350373172 - 0.0037588455487777167*I, -0.007276386137654637 - 0.0017805417754836162*I, 0.002797615786669031 + 0.0007809666450514517*I, 0.0017544845297208635 - 0.0026013359949176923*I}, {0.03322385716153286 + 0.00023925915205412417*I, 0.022794…
1.795795795795796	{{0.06966330336775717 - 4.465996080835104*^-16*I, 0.033201525604944555 - 0.00023905904812924719*I, -0.023245891273427643 + 0.004275217166769944*I, -0.007381194957167819 - 0.003755430691047187*I, -0.007276949001506038 - 0.001777624788643638*I, 0.0027960352050874484 + 0.000780044698216649*I, 0.0017507985239879913 - 0.0026006918750532287*I}, {0.033201525604946214 + 0.0002390590481237365*I, 0.0227827…
1.797797797797798	{{0.06961067897688372 - 1.5098539183553141*^-15*I, 0.03317918865465649 - 0.00023886249431150013*I, -0.023257062078911053 + 0.004272783808424196*I, -0.007390788514589512 - 0.003752015441215199*I, -0.00727748340369347 - 0.0017747144893821164*I, 0.0027944471812633934 + 0.0007791246027756312*I, 0.001747122671906385 - 0.00260003758096117*I}, {0.033179188654657 + 0.00023886249430447266*I, 0.02277060240…
1.7997997997997999	{{0.06955807348019294 - 1.9455455812459548*^-15*I, 0.033156846796034554 - 0.00023866997598820445*I, -0.02326822184496053 + 0.004270343096579545*I, -0.0074003421227168045 - 0.003748599819416595*I, -0.0072779895524263455 - 0.0017718107928211889*I, 0.002792851714509607 + 0.0007782063705408125*I, 0.0017434569646761775 - 0.0025993731819039067*I}, {0.03315684679603352 + 0.0002386699759830484*I, 0.02275…
1.8018018018018018	{{0.06950548678405517 - 8.816013648152428*^-16*I, 0.03313450049117203 - 0.00023848193759720468*I, -0.023279370557150625 + 0.004267895021938739*I, -0.007409855883976821 - 0.003745183845013326*I, -0.007278467651512511 - 0.001768913620075981*I, 0.002791248808169499 + 0.0007772900106133764*I, 0.0017398013924901229 - 0.0025986987466728117*I}, {0.033134500491172496 + 0.00023848193759258283*I, 0.0227464…
1.8038038038038038	{{0.06945291872999305 + 8.652984071468995*^-16*I, 0.03311215024547214 - 0.00023829883079871185*I, -0.023290508200203123 + 0.004265439570158831*I, -0.0074193298909402735 - 0.003741767533557918*I, -0.007278917914540476 - 0.0017660228963239956*I, 0.002789638460269439 + 0.0007763755340319616*I, 0.0017361559471244278 - 0.0025980143447730483*I}, {0.033112150245476084 + 0.000238298830792675*I, 0.0227343…
1.8058058058058057	{{0.06940036912017167 + 2.3122961018598792*^-15*I, 0.03308979657999424 - 0.0002381210579718535*I, -0.023301634761473754 + 0.0042629767300069775*I, -0.007428764229569391 - 0.003738350896952934*I, -0.007279340560198849 - 0.001763138558256889*I, 0.0027880206684087233 + 0.0007754629512876384*I, 0.0017325206208717416 - 0.0025973200460367267*I}, {0.03308979658000125 + 0.0002381210579642141*I, 0.0227222…
1.8078078078078077	{{0.0693478377441876 + 2.8376258501394827*^-15*I, 0.03306744001054009 - 0.00023794895794713704*I, -0.023312750231800235 + 0.004260506496854947*I, -0.007438158983087556 - 0.00373493394447964*I, -0.007279735807782515 - 0.0017602605545066104*I, 0.0027863954327059784 + 0.0007745522709460736*I, 0.0017288954057371982 - 0.002596615920242946*I}, {0.03306744001054823 + 0.00023794895793891323*I, 0.02271021…
1.8098098098098097	{{0.06929532437906895 + 2.1806135463978654*^-15*I, 0.033045081047653926 - 0.00023778280600645008*I, -0.023323854605502275 + 0.0042580288726791204*I, -0.0074475142319792974 - 0.003731516682798008*I, -0.007280103877192632 - 0.0017573888456454017*I, 0.0027847627557991595 + 0.0007736434996475314*I, 0.0017252802934384181 - 0.002595902037117796*I}, {0.03304508104766052 + 0.00023778280599930958*I, 0.022…
1.8118118118118118	{{0.06924282878927529 + 4.416768486435666*^-16*I, 0.03302272019662236 - 0.00023762281388306028*I, -0.02333494788038157 + 0.004255543866060489*I, -0.007456830053990294 - 0.0037280991159467126*I, -0.007280444988936635 - 0.0017545234041857977*I, 0.0027831226428455523 + 0.0007727366421068734*I, 0.0017216752754055074 - 0.0025951784663343553*I}, {0.033022720196624875 + 0.0002376228138787643*I, 0.022686…
1.8138138138138138	{{0.06919035072669769 - 1.917674821518488*^-15*I, 0.03300035795747448 - 0.00023746912976161532*I, -0.023346030057721814 + 0.004253051492184655*I, -0.0074661065241273744 - 0.003724681245343134*I, -0.007280759364128231 - 0.001751664214580626*I, 0.0027814751015217717 + 0.000771831701113558*I, 0.0017180803427810577 - 0.0025944452775126933*I}, {0.03300035795747133 + 0.00023746912976146256*I, 0.0226740…
1.8158158158158157	{{0.06913788993065872 - 4.074840278886977*^-15*I, 0.03297799482498179 - 0.00023732183827814295*I, -0.023357101142288682 + 0.004250551772841835*I, -0.007475343714658516 - 0.0037212630697833564*I, -0.007281047224487402 - 0.0017488112732230072*I, 0.0027798201420237635 + 0.0007709286775316405*I, 0.0017144954864201465 - 0.0025937025402198687*I}, {0.032977994824973184 + 0.0002373218382824136*I, 0.02266…
1.8178178178178177	{{0.06908544612791247 - 4.846126574664304*^-15*I, 0.032955631288658194 - 0.00023718096052005103*I, -0.023368161142329844 + 0.004248044736426854*I, -0.007484541695112844 - 0.0037178445854421684*I, -0.007281308792340406 - 0.0017459645884463546*I, 0.0027781577770668022 + 0.0007700275702997739*I, 0.0017109206968903366 - 0.00259295032396993*I}, {0.03295563128864698 + 0.00023718096052745058*I, 0.022650…
1.8198198198198199	{{0.06903301905171742 - 3.652314467268955*^-15*I, 0.0329332678232532 - 0.00023704647336794896*I, -0.02337921006816896 + 0.004245530416609514*I, -0.007493700535095658 - 0.003714425787551338*I, -0.0072815442876247695 - 0.0017431241757136192*I, 0.002776488022740411 + 0.0007691283768425833*I, 0.0017073559642134804 - 0.0025921886979042054*I}, {0.03293326782324429 + 0.00023704647337457463*I, 0.02263804…
1.8218218218218216	{{0.0689806084617872 - 2.805892341374201*^-15*I, 0.03291090488613793 - 0.0002369183700418062*I, -0.02339024792802133 + 0.004243008845983765*I, -0.007502820307614853 - 0.0037110066733373327*I, -0.007281753925098961 - 0.001740290045737403*I, 0.0027748108975811786 + 0.000768231095252791*I, 0.00170380127794887 - 0.0025914177304247987*I}, {0.032910904886132776 + 0.00023691837004293206*I, 0.02262604791…
1.8238238238238238	{{0.06892821405565702 - 2.391125336980419*^-15*I, 0.03288854296103113 - 0.00023679656748447882*I, -0.02340127473481666 + 0.0042404800624910146*I, -0.007511901076096062 - 0.003707587234204748*I, -0.007281937928311097 - 0.0017374622272541328*I, 0.0027731264185328294 + 0.0007673357223931275*I, 0.0017002566283420301 - 0.002590637490682436*I}, {0.03288854296102939 + 0.00023679656747924396*I, 0.0226140…
1.8258258258258258	{{0.0688758355478203 - 2.249486370859321*^-15*I, 0.03286618250916662 - 0.0002366809348214837*I, -0.023412290503924772 + 0.004237944110211487*I, -0.007520942905657308 - 0.0037041674612245026*I, -0.007282096516783606 - 0.0017346407558288832*I, 0.002771434606700906 + 0.0007664422534446909*I, 0.0016967220047807681 - 0.0025898480472911207*I}, {0.032866182509166966 + 0.0002366809348119678*I, 0.02260209…
1.827827827827828	{{0.06882347267619701 - 2.2331158222143928*^-15*I, 0.03284382396570102 - 0.0002365712978924518*I, -0.023423295252817188 + 0.004235401039161189*I, -0.007529945864046714 - 0.003700747345644658*I, -0.007282229904981563 - 0.0017318256725675134*I, 0.0027697354877309534 + 0.000765550681960688*I, 0.0016931973956893457 - 0.0025890494682213154*I}, {0.032843823965701624 + 0.00023657129788243777*I, 0.022590…
1.8298298298298297	{{0.06877112520213394 - 2.2048215326812703*^-15*I, 0.032821467739713735 - 0.0002364674392511282*I, -0.023434289001067095 + 0.0042328509052919055*I, -0.007538910021642489 - 0.0036973268788904265*I, -0.0072823383023126855 - 0.0017290170241166716*I, 0.002768029091808524 + 0.0007646609998664353*I, 0.0016896827885284833 - 0.0025882418207999447*I}, {0.0328214677397128 + 0.00023646743924486522*I, 0.0225…
1.8318318318318318	{{0.06871879291040445 - 2.038078806327583*^-15*I, 0.03279911421420695 - 0.00023636909816537207*I, -0.02344527177034937 + 0.004230293770491203*I, -0.007547835451452941 - 0.003693906052564161*I, -0.007282421913127336 - 0.0017262148626637898*I, 0.0027663154536591715 + 0.0007637731974593577*I, 0.0016861781697953561 - 0.0025874251717103933*I}, {0.03279911421420321 + 0.00023636909816633818*I, 0.0225662…
1.8338338338338336	{{0.06866647560920866 - 1.6170304096531052*^-15*I, 0.03277676374610565 - 0.00023627597061715673*I, -0.02345624358444057 + 0.00422772970258243*I, -0.007556722229116462 - 0.0036904848584453655*I, -0.007282480936718522 - 0.0017234192459370887*I, 0.002764594612548456 + 0.0007628872634089899*I, 0.0016826835250235987 - 0.0025865995869925056*I}, {0.0327767637460989 + 0.0002362759706268217*I, 0.022554351…
1.8358358358358358	{{0.06861417313017334 - 8.364865715893963*^-16*I, 0.032754416666257606 - 0.00023618770930256954*I, -0.023467204469218936 + 0.004225158775324714*I, -0.007565570432901544 - 0.0036870632884906866*I, -0.007282515567321895 - 0.0017206302372055734*I, 0.0027628666122819405 + 0.0007620031847569752*I, 0.0016791988387832996 - 0.0025857651320425877*I}, {0.03275441666624917 + 0.0002361877093191577*I, 0.02254…
1.8378378378378375	{{0.068561885328352 + 3.980750164994286*^-16*I, 0.03273207327943339 - 0.00023610392363181205*I, -0.023478154452664393 + 0.004222581068412964*I, -0.007574380143706763 - 0.00368364133483392*I, -0.0072825259941157496 - 0.0017178479052790375*I, 0.0027611315012051937 + 0.0007611209469170665*I, 0.0016757240946810063 - 0.002584921871613406*I}, {0.03273207327942666 + 0.00023610392364906496*I, 0.022530561…
1.8398398398398397	{{0.06850961208313432 + 6.545879930560962*^-16*I, 0.032709733872086096 - 0.00023602422470029354*I, -0.023489093562604257 + 0.004219996661935914*I, -0.0075831514457529135 - 0.003680218991650272*I, -0.0072825124017898745 - 0.0017150723167256039*I, 0.002759389329564201 + 0.000760240535768691*I, 0.0016722592756227208 - 0.0025840698698488098*I}, {0.03270973387208185 + 0.00023602422471275206*I, 0.02251…
1.8418418418418419	{{0.06845735327331595 - 1.2820377017726665*^-15*I, 0.03268739873065505 - 0.00023594823224243488*I, -0.023500021826368036 + 0.004217405634088465*I, -0.007591884423364412 - 0.003676796253650559*I, -0.00728247497476398 - 0.0017123035366588316*I, 0.0027576401467221956 + 0.0007593619385025872*I, 0.0016688043644116247 - 0.0025832091906581884*I}, {0.03268739873064878 + 0.00023594823225238812*I, 0.022506…
1.8438438438438438	{{0.06840510879114647 - 3.5188450259630636*^-15*I, 0.03266506811585194 - 0.0002358754878706737*I, -0.023510939275184616 + 0.004214808072802607*I, -0.007600579161796745 - 0.0036733731133432946*I, -0.007282413893501612 - 0.0017095416424952276*I, 0.0027558840075462628 + 0.000758485139067173*I, 0.0016653593428765817 - 0.002582339897420985*I}, {0.03266506811584257 + 0.0002358754878795002*I, 0.02249498…
1.845845845845846	{{0.06835287856660076 - 4.731638985902719*^-15*I, 0.03264274225966347 - 0.00023580552775203593*I, -0.02352184594055978 + 0.004212204068109965*I, -0.007609235751410903 - 0.003669949565550881*I, -0.007282329331679916 - 0.0017067867095658712*I, 0.0027541209702059586 + 0.0007576101209897255*I, 0.001661924191784417 - 0.0025814620527088296*I}, {0.032642742259652406 + 0.0002358055277602473*I, 0.02248315…
1.8478478478478477	{{0.06830066256758688 - 4.2192282690667*^-15*I, 0.032620421365447905 - 0.00023573788388664651*I, -0.023532741854212218 + 0.004209593711994729*I, -0.007617854287717361 - 0.003666525607474915*I, -0.007282221456175869 - 0.001704038810880714*I, 0.002752351096114973 + 0.0007567368674316226*I, 0.0016584988908433212 - 0.0025805757182838576*I}, {0.03262042136543798 + 0.0002357378838941049*I, 0.0224713476…
1.84984984984985	{{0.06824846079994601 - 1.9034252440187844*^-15*I, 0.032598105607935114 - 0.00023567208410772938*I, -0.023543627048073543 + 0.004206977098393648*I, -0.007626434871376093 - 0.003663101238696183*I, -0.007282090427066279 - 0.0017012980171285752*I, 0.0027505744499311245 + 0.0007558653611883407*I, 0.0016550834187028442 - 0.0025796809550987067*I}, {0.032598105607929445 + 0.00023567208411386486*I, 0.022…
1.8518518518518516	{{0.0681962733074525 + 1.6709540395876649*^-15*I, 0.03257579513322651 - 0.00023560765208160763*I, -0.02355450155428827 + 0.004204354323196036*I, -0.0076349776081965585 - 0.003659676461174665*I, -0.007281936397627784 - 0.001698564396677146*I, 0.002748791099556364 + 0.0007549955846894574*I, 0.0016516777529539026 - 0.0025787778232965195*I}, {0.032575795133227455 + 0.00023560765208563553*I, 0.0224477…
1.8538538538538538	{{0.06814410017181383 + 5.336089851012804*^-15*I, 0.03255349005879509 - 0.00023554410730770335*I, -0.023565365405213843 + 0.004201725484243772*I, -0.007643482609137712 - 0.003656251279249532*I, -0.007281759514336855 - 0.001695838015572985*I, 0.002747001116136774 + 0.0007541275199986485*I, 0.0016482818701287715 - 0.0025778663822109416*I}, {0.032553490058803126 + 0.00023554410730884174*I, 0.0224360…
1.8558558558558558	{{0.06809194151267065 + 7.301158778425775*^-15*I, 0.032531190473485426 - 0.00023548096511853768*I, -0.023576218633420604 + 0.004199090681331294*I, -0.007651949990307995 - 0.0036528256996391476*I, -0.007281559916869791 - 0.0016931189375415227*I, 0.0027452045740625677 + 0.0007532611488136906*I, 0.0016448957457010926 - 0.0025769466903661233*I}, {0.03253119047349808 + 0.00023548096511622467*I, 0.0224…
1.857857857857858	{{0.0680397974794655 + 6.047772044603561*^-15*I, 0.03250889644487804 - 0.0002354177461894882*I, -0.023587061271190733 + 0.004196450014779175*I, -0.007660379872135433 - 0.0036493997311198307*I, -0.007281337739577965 - 0.0016904072230548716*I, 0.0027434015495497476 + 0.0007523964528731895*I, 0.001641519354316574 - 0.0025760188056433014*I}, {0.03250889644488964 + 0.00023541774618497332*I, 0.02241252…
1.8598598598598601	{{0.06798766821543147 + 4.106825211549958*^-15*I, 0.03248660804672347 - 0.00023535399128674493*I, -0.023597893349744634 + 0.00419380358211681*I, -0.007668772374990023 - 0.0036459733821422803*I, -0.007281093117587467 - 0.0016877029297998518*I, 0.0027415921161570685 + 0.0007515334147180191*I, 0.0016381526706769373 - 0.002575082785922982*I}, {0.03248660804673066 + 0.00023535399128526762*I, 0.0224008…
1.8618618618618619	{{0.06793555390565834 + 2.4108316352186425*^-15*I, 0.03246432531598538 - 0.0002352892080370491*I, -0.023608714902078033 + 0.0041911514861680725*I, -0.007677127623971091 - 0.0036425466627894748*I, -0.00728082617806106 - 0.0016850061176737928*I, 0.002739776353048281 + 0.0007506720152220068*I, 0.0016347956682277293 - 0.0025741386881051784*I}, {0.032464325315987926 + 0.00023528920804006861*I, 0.02238…
1.863863863863864	{{0.06788345476781305 + 1.3252810820278868*^-15*I, 0.032442048269423915 - 0.0002352229249389507*I, -0.02361952596013559 + 0.004188493828677804*I, -0.007685445748917309 - 0.003639119585890104*I, -0.007280537042516177 - 0.0016823168404621568*I, 0.0027379543405944002 + 0.0007498122355587472*I, 0.0016314483196670517 - 0.0025731865684460514*I}, {0.032442048269423526 + 0.00023522292494474663*I, 0.02237…
1.8658658658658658	{{0.06783137104912583 + 9.858745799722246*^-16*I, 0.03241977690673557 - 0.00023515469705231656*I, -0.023630326554511673 + 0.004185830709545322*I, -0.007693726884149594 - 0.003635692166974319*I, -0.00728022582740442 - 0.001679635145129146*I, 0.0027361261597076345 + 0.0007489540574300338*I, 0.001628110597042918 - 0.002572226482627074*I}, {0.03241977690673492 + 0.00023515469705747135*I, 0.0223657661…
1.867867867867868	{{0.06777930302639001 + 1.2985244186208286*^-15*I, 0.03239751121055317 - 0.00023508410599833046*I, -0.023641116714450353 + 0.004183162226824417*I, -0.007701971168471116 - 0.0036322644242737304*I, -0.007279892644111546 - 0.0016769610718176961*I, 0.0027342918918413805 + 0.0007480974630658583*I, 0.0016247824717532493 - 0.0025712584857550333*I}, {0.032397511210554855 + 0.0002350841059992118*I, 0.0223…
1.8698698698698701	{{0.0677272510059622 + 1.9393541491182905*^-15*I, 0.03237525114644584 - 0.00023501075995949297*I, -0.02365189646784541 + 0.004180488476723351*I, -0.007710178745167282 - 0.003628836378721408*I, -0.007279537598957475 - 0.0016742946538494826*I, 0.0027324516189902283 + 0.0007472424352244109*I, 0.0016214639145458781 - 0.0025702826323620305*I}, {0.03237525114645141 + 0.00023501075995373635*I, 0.0223424…
1.8718718718718719	{{0.06767521532376218 + 2.354698584184147*^-15*I, 0.032352996662919076 - 0.0002349342936796217*I, -0.023662665841240323 + 0.0041778095536048636*I, -0.0077183497620057495 - 0.0036254080539518826*I, -0.007279160793196286 - 0.001671635917724917*I, 0.0027306054236899573 + 0.0007463889571920805*I, 0.0016181548955185466 - 0.002569298976405479*I}, {0.03235299666292799 + 0.00023493429366761262*I, 0.02233…
1.873873873873874	{{0.06762319634527289 + 1.7611037981134079*^-15*I, 0.03233074769141467 - 0.000234854368463851*I, -0.023673424859828294 + 0.004175125549986166*I, -0.007726484371236427 - 0.003621979476301142*I, -0.007278762323016221 - 0.0016689848831231468*I, 0.0027287533890175382 + 0.0007455370127834538*I, 0.0016148553841189048 - 0.002568307571268106*I}, {0.03233074769142333 + 0.00023485436845020763*I, 0.02231925…
1.875875875875876	{{0.06757119444425362 + 9.551230324904708*^-16*I, 0.03230850416091072 - 0.00023477067206667646*I, -0.023684173547286164 + 0.004172436555418273*I, -0.007734582726552249 - 0.0036185506730384894*I, -0.007278342282741765 - 0.0016663415645688526*I, 0.00272689559682117 + 0.00074468658620633*I, 0.0016115653497367575 - 0.002567308470049568*I}, {0.0323085041609166 + 0.0002347706720565292*I, 0.022307671105…
1.8778778778778782	{{0.06751921000301718 + 1.3546659499574886*^-15*I, 0.032286265993397234 - 0.00023468289586676115*I, -0.023694911927056462 + 0.0041697426590700925*I, -0.007742644982552929 - 0.003615121671787978*I, -0.007277900764486762 - 0.001663705975278444*I, 0.0027250321292790923 + 0.0007438376612933997*I, 0.0016082847615590376 - 0.0025663017255073534*I}, {0.03228626599340237 + 0.00023468289585989189*I, 0.0222…
1.87987987987988	{{0.06746724344233063 + 1.9869252834872316*^-15*I, 0.032264033086504475 - 0.0002345907514308706*I, -0.0237056400217296 + 0.004167043949494286*I, -0.007750671299376234 - 0.0036116925036916094*I, -0.007277437853858938 - 0.0016610781220311737*I, 0.0027231630704140273 + 0.0007429902223042706*I, 0.0016050135878484149 - 0.0025652873896827126*I}, {0.03226403308650958 + 0.00023459075142648895*I, 0.022284…
1.881881881881882	{{0.06741529519285766 + 2.1905223518928863*^-15*I, 0.032241805336608705 - 0.000234493988849583*I, -0.02371635785181377 + 0.004164340511059233*I, -0.007758661839065205 - 0.003608263201628988*I, -0.007276953634495654 - 0.0016584580042696643*I, 0.002721288502530819 + 0.0007421442543929363*I, 0.0016017517968540138 - 0.002564265514334883*I}, {0.03224180533661351 + 0.0002344939888466477*I, 0.0222729974…
1.8838838838838838	{{0.06736336569492646 + 1.6367939669835627*^-15*I, 0.03221958263900452 - 0.00023439239680518074*I, -0.023727065435729312 + 0.004161632423929083*I, -0.007766616765536686 - 0.0036048338002001384*I, -0.007276448188099731 - 0.0016558456141063725*I, 0.0027194085061926303 + 0.000741299743608703*I, 0.0015984993568183064 - 0.00256323615094443*I}, {0.03221958263900824 + 0.00023439239680267315*I, 0.0222614…
[truncated: 58 more rows]
