# Supplementary material for: When do perturbative approaches accurately capture the dynamics of complex quantum systems?
Source: Sci Rep. 2016 Jun 23;6:28204. doi: 10.1038/srep28204 (PMC4917862; doi:10.1038/srep28204)
Supplement: FMO_HEOM_300KSite1.csv [file srep28204-s17.csv]

0.	{{1. + 0.*I, 0. + 0.*I, 0. + 0.*I, 0. + 0.*I, 0. + 0.*I, 0. + 0.*I, 0. + 0.*I}, {0. + 0.*I, 0. + 0.*I, 0. + 0.*I, 0. + 0.*I, 0. + 0.*I, 0. + 0.*I, 0. + 0.*I}, {0. + 0.*I, 0. + 0.*I, 0. + 0.*I, 0. + 0.*I, 0. + 0.*I, 0. + 0.*I, 0. + 0.*I}, {0. + 0.*I, 0. + 0.*I, 0. + 0.*I, 0. + 0.*I, 0. + 0.*I, 0. + 0.*I, 0. + 0.*I}, {0. + 0.*I, 0. + 0.*I, 0. + 0.*I, 0. + 0.*I, 0. + 0.*I, 0. + 0.*I, 0. + 0.*I}, {0.…
0.002002002002002002	{{0.9988515478129458 + 4.194213143249448*^-22*I, 0.0007577089877377602 - 0.03298916552491656*I, 0.0002426751439228434 + 0.0020661980152599057*I, 7.250594396379909*^-6 - 0.0022223645482601652*I, 0.00001970593362465454 + 0.002524144786687671*I, 0.0002738145207505459 - 0.005146490537867059*I, 0.00005879062211642134 - 0.0037233040469550347*I}, {0.0007577089877377602 + 0.03298916552491656*I, 0.0010922…
0.004004004004004004	{{0.9954210296969356 + 1.0498578766232716*^-20*I, 0.0030356451962715455 - 0.06557271834422931*I, 0.000962503632995018 + 0.004091585739922764*I, 0.00003057943851056529 - 0.00443545880751354*I, 0.00007535134536340564 + 0.005040456359594554*I, 0.0010898788674586102 - 0.01018855300219713*I, 0.0002359366466732581 - 0.007396884666502433*I}, {0.0030356451962715455 + 0.06557271834422931*I, 0.004354120866…
0.006006006006006007	{{0.989749384409899 - 4.3792483833352746*^-20*I, 0.006818150308459026 - 0.09739911222198416*I, 0.0021388429608172224 + 0.0060408219978129*I, 0.0000724055964551151 - 0.006633121297342911*I, 0.00015940863981014092 + 0.007544689026121262*I, 0.0024285635656564023 - 0.015031461438735672*I, 0.0005302028306622173 - 0.010977462117533886*I}, {0.006818150308459026 + 0.09739911222198416*I, 0.009744964144608…
0.008008008008008008	{{0.9819017827203926 - 3.820011828117284*^-20*I, 0.012060250979233945 - 0.12813385159693425*I, 0.003740715688991934 + 0.007882886160088587*I, 0.00013523748444911558 - 0.008808955259942308*I, 0.0002613777735916581 + 0.010032201005150631*I, 0.004255479620770193 - 0.019586892177049595*I, 0.0009372181127388695 - 0.014424386749791197*I}, {0.012060250979233945 + 0.12813385159693425*I, 0.017199781305116…
0.01001001001001001	{{0.9719662805933655 - 1.6087270900357376*^-19*I, 0.018689910343892925 - 0.1574619095765474*I, 0.005727945598446098 + 0.009591404000810443*I, 0.0002216560859205139 - 0.010956226299860454*I, 0.0003681908638607279 + 0.012497737096170605*I, 0.006523032322652322 - 0.023774086091294097*I, 0.0014497509935679814 - 0.01770002490747753*I}, {0.018689910343892925 + 0.1574619095765474*I, 0.02663080441665887 …
0.012012012012012014	{{0.9600519408286174 - 1.8864407138175117*^-19*I, 0.026611125805427082 - 0.18509509356382528*I, 0.008052855637372767 + 0.011145890188327375*I, 0.00033430636187562135 - 0.013067585700509917*I, 0.0004647121996370525 + 0.014934896089698198*I, 0.00917245078828004 - 0.027523257221464224*I, 0.002058033148160775 - 0.02077091059516071*I}, {0.026611125805427082 + 0.18509509356382528*I, 0.03792939129763524…
0.014014014014014014	{{0.9462872202254139 - 1.1146190329898725*^-19*I, 0.03570647117156432 - 0.2107739602647808*I, 0.010661516882195856 + 0.012531871668632847*I, 0.00047586762900754764 - 0.015135026490771936*I, 0.0005342165660780394 + 0.017335998277415644*I, 0.012135558065175966 - 0.030776377486293284*I, 0.0027500858889203616 - 0.023608031259018402*I}, {0.03570647117156432 + 0.2107739602647808*I, 0.050967695389943175…
0.016016016016016016	{{0.9308174554076768 + 2.8366829785001598*^-19*I, 0.045840970299752315 - 0.2342713439221787*I, 0.013495653184615767 + 0.01374116202996738*I, 0.0006490077412241196 - 0.017149816243713468*I, 0.0005591008455944548 + 0.01969187947367899*I, 0.01533741904294069 - 0.033488577337303815*I, 0.003512206059786396 - 0.02618734403078052*I}, {0.04584097029975232 + 0.2342713439221787*I, 0.06560126157760438 - 5.3…
0.018018018018018018	{{0.9138021100553851 + 2.474918033472649*^-19*I, 0.05686632717316195 - 0.2553961868467393*I, 0.016494715360740025 + 0.014772154448041055*I, 0.0008563327972420057 - 0.019102426459971962*I, 0.0005216578706450259 + 0.021991670743719553*I, 0.01869922350866612 - 0.035629659516206946*I, 0.004329495570495383 - 0.028490334401376743*I}, {0.05686632717316196 + 0.25539618684673937*I, 0.08167186722027617 - 7…
0.02002002002002002	{{0.8954135715706861 + 1.084845041610389*^-19*I, 0.06862241144997686 - 0.27399174295092277*I, 0.019596434611711955 + 0.01562913034197938*I, 0.0011003425195873083 - 0.02098271547896912*I, 0.00040436884144451156 + 0.024223058495125058*I, 0.022139264575081655 - 0.03718286833901334*I, 0.005186082133206724 - 0.030503666702635435*I}, {0.06862241144997686 + 0.27399174295092277*I, 0.09900875461226766 - 9…
0.022022022022022022	{{0.8758326870771992 + 3.5707317152979126*^-20*I, 0.08094379442680444 - 0.28993936715916313*I, 0.022739875148838993 + 0.01632216339048929*I, 0.0013833334537648274 - 0.02277997143727823*I, 0.00019108746248984327 + 0.026372192777853867*I, 0.02557730802140149 - 0.038146002365454075*I, 0.0060659510516723174 - 0.03221966747229666*I}, {0.08094379442680444 + 0.28993936715916313*I, 0.117433223211169 - 1.…
0.024024024024024027	{{0.8552466164037313 + 2.468297865347418*^-19*I, 0.0936625694084935 - 0.30315785730628186*I, 0.02586659479379701 + 0.01686648331898668*I, 0.0017073362813869693 - 0.02448309520012005*I, -0.00013245464485075336 + 0.028423915504657928*I, 0.028936399861820446 - 0.03853056979768558*I, 0.006953321522400004 - 0.03363612548724937*I}, {0.0936625694084935 + 0.30315785730628186*I, 0.13676082486323302 - 1.09…
0.026026026026026026	{{0.8338484787124674 + 3.753038821318499*^-19*I, 0.10660830365457802 - 0.31360084794322374*I, 0.02892034952986495 + 0.017281790685780337*I, 0.002074091760924497 - 0.02608081116563549*I, -0.0005787396461278914 + 0.03036211120613864*I, 0.03214256598531957 - 0.038360220287626035*I, 0.00783263003354986 - 0.03475580319818584*I}, {0.10660830365457805 + 0.31360084794322374*I, 0.1568016879221692 - 1.3597…
0.028028028028028028	{{0.8118315018981744 + 5.993331179774686*^-19*I, 0.1196158757565059 - 0.32125734746527346*I, 0.031850391324233306 + 0.01759112119370022*I, 0.002484900366302686 - 0.027562012865637836*I, -0.0011571330500382434 + 0.032170087010758894*I, 0.03512974389670374 - 0.03766975701653457*I, 0.008689526812042658 - 0.035586287426940866*I}, {0.11961587575650595 + 0.32125734746527346*I, 0.17736648909460123 - 1.9…
0.03003003003003003	{{0.7893869833165207 + 2.117005898686202*^-18*I, 0.1325278749807497 - 0.3261502318929821*I, 0.03461230105113011 + 0.017820060282428475*I, 0.002940560938999221 - 0.02891600211677053*I, -0.0018735319888887106 + 0.03383091130672066*I, 0.0378411176769252 - 0.0365038344858334*I, 0.009511173368123979 - 0.036139631072706076*I}, {0.13252787498074972 + 0.32615023189298215*I, 0.19826851121101585 - 3.221244…
0.03203203203203203	{{0.7667053986095597 + 4.122652403634054*^-18*I, 0.1451922525537917 - 0.32833290134888277*I, 0.03716652165341384 + 0.017996292442322332*I, 0.0034413912627834016 - 0.030132643988965643*I, -0.0027310004360523044 + 0.03532775001003712*I, 0.04022703165982805 - 0.03491535963033914*I, 0.01028587820158883 - 0.03643178144488043*I}, {0.1451922525537917 + 0.3283329013488828*I, 0.21932243005263377 - 4.15602…
0.03403403403403404	{{0.7439722771850712 + 5.163180305832217*^-18*I, 0.1574671667176153 - 0.32788725066250957*I, 0.03948001172921015 + 0.018148407030378875*I, 0.003987128381276827 - 0.031202729177009444*I, -0.003729177884228894 + 0.036644385626928414*I, 0.04224750547034011 - 0.03296361361910755*I, 0.011003642347633031 - 0.0364820466247979*I}, {0.1574671667176153 + 0.3278872506625096*I, 0.24034845174445843 - 2.730757…
0.036036036036036036	{{0.7213637808961487 + 5.467864665420998*^-18*I, 0.16922598418689072 - 0.32492003242630296*I, 0.041527852988909424 + 0.01830417520435979*I, 0.004576801865736859 - 0.032118503281696395*I, -0.004863640825136991 + 0.03776598981340023*I, 0.0438748084901704 - 0.030711278541747367*I, 0.01165674682908592 - 0.03631224943914402*I}, {0.16922598418689072 + 0.324920032426303*I, 0.26117674824446985 - 1.425723…
0.038038038038038034	{{0.6990469921087112 + 7.32812882112464*^-18*I, 0.18035608533023076 - 0.31956035396773314*I, 0.04329228389684512 + 0.018490244975366738*I, 0.005208752884474154 - 0.03287376580603551*I, -0.006126407759854425 + 0.038679365898950116*I, 0.04509202561911094 - 0.028223302354795164*I, 0.01223950290448204 - 0.03594628899251114*I}, {0.1803560853302308 + 0.3195603539677332*I, 0.2816470710505721 - 2.9950416…
0.04004004004004004	{{0.6771820176373151 + 8.313220854765585*^-18*I, 0.19075564766292136 - 0.31195892151795734*I, 0.04476110971597662 + 0.018732692710771468*I, 0.005880719069126549 - 0.033463687963391095*I, -0.007506726920824512 + 0.03937278732170697*I, 0.04589057465006159 - 0.02556726721797908*I, 0.012747753261234614 - 0.035410115995385155*I}, {0.1907556476629214 + 0.3119589215179574*I, 0.30160654038115264 - 3.9777…
0.04204204204204204	{{0.6559168608686629 + 6.524268693469223*^-18*I, 0.2003387625580278 - 0.3022821410598322*I, 0.04592890670777576 + 0.019055041788966644*I, 0.006589732421867925 - 0.03388538313141228*I, -0.008990790662733231 + 0.03983692873886885*I, 0.0462721029793669 - 0.022809517767403368*I, 0.01317934892579883 - 0.03473049857494508*I}, {0.20033876255802785 + 0.3022821410598323*I, 0.32091469765896413 - 3.48007573…
0.044044044044044044	{{0.6353852252362063 + 5.488518023194236*^-18*I, 0.20903693405394802 - 0.29070732947261213*I, 0.04679684754776866 + 0.01947701237014845*I, 0.007332076690523292 - 0.03413828841755713*I, -0.010561963804435078 + 0.04006553823754092*I, 0.04624830853254024 - 0.020012322333847213*I, 0.013534192697971814 - 0.03393407505710885*I}, {0.20903693405394805 + 0.2907073294726123*I, 0.3394455953117474 - 3.418254…
0.04604604604604604	{{0.6157072922177725 + 7.764964454040948*^-18*I, 0.21679738875511273 - 0.2774211402417407*I, 0.04737164141587036 + 0.0200147635450833*I, 0.008103357887848795 - 0.03422404446542687*I, -0.012201411643663793 + 0.04005537713673834*I, 0.045839232687338735 - 0.01723373533020709*I, 0.01381390461887528 - 0.033047161946112825*I}, {0.21679738875511279 + 0.27742114024174075*I, 0.3570869122860995 - 5.2608548…
0.048048048048048055	{{0.5969925040459733 + 9.731044292045318*^-18*I, 0.2235799006948616 - 0.2626219052981343*I, 0.04766455015589587 + 0.020682253238341067*I, 0.008898626545261967 - 0.03414601247516137*I, -0.013888575103588745 + 0.039805542778374815*I, 0.0450715800054854 - 0.014529928046918869*I, 0.014021424061970576 - 0.0320963675958332*I}, {0.22357990069486167 + 0.26262190529813434*I, 0.3737371527912454 - 7.0927934…
0.05005005005005005	{{0.5793361608755022 + 1.1765527884903092*^-17*I, 0.22935916466618217 - 0.24651249581931423*I, 0.04769127638374912 + 0.02148970714412192*I, 0.009712374798153043 - 0.033909638962509675*I, -0.01560155038967714 + 0.03931820059554441*I, 0.04397853869646862 - 0.011951553220481767*I, 0.014161073002304715 - 0.031107288134703176*I}, {0.22935916466618222 + 0.24651249581931425*I, 0.38930888711027306 - 8.95…
0.05205205205205205	{{0.5628180692598127 + 1.3879545817941898*^-17*I, 0.23412435603708423 - 0.22929364493201962*I, 0.04747056772970263 + 0.022442776014640294*I, 0.010538598491841567 - 0.03352262411359634*I, -0.01731809344858203 + 0.038599094634789645*I, 0.04259757762190429 - 0.009540946845312776*I, 0.01423819628783047 - 0.030103364024773316*I}, {0.2341243560370843 + 0.2292936449320197*I, 0.4037298642215869 - 1.08104…
0.05405405405405405	{{0.5475027926963774 + 1.5810582021398216*^-17*I, 0.23787872120105094 - 0.21116378875479572*I, 0.04702403101784179 + 0.023542683522588908*I, 0.011370824276520848 - 0.03299484784680138*I, -0.019015739718565784 + 0.03765746204052569*I, 0.04097012197342388 - 0.007332301200845623*I, 0.014259092486310911 - 0.02910589477640007*I}, {0.237878721201051 + 0.21116378875479574*I, 0.4169427454311039 - 1.25942…
0.056056056056056056	{{0.5334428541417411 + 1.7848778380906207*^-17*I, 0.24063576144889998 - 0.1923210631423762*I, 0.04637503424946485 + 0.024788102876011957*I, 0.012202338908154633 - 0.03233756885684509*I, -0.02067244359207627 + 0.03650494077724536*I, 0.039139526053886056 - 0.0053548111814948045*I, 0.014230524949990062 - 0.02813478510894852*I}, {0.24063576144890003 + 0.19232106314237624*I, 0.4289018741866678 - 1.443…
0.05805805805805806	{{0.5206776003022843 + 1.949772668481984*^-17*I, 0.2424210338986159 - 0.17296350448771172*I, 0.04554962077639386 + 0.02617453770479734*I, 0.01302610751683978 - 0.03156366656359236*I, -0.022266008754452213 + 0.03515582173618189*I, 0.03715262024788745 - 0.0036319834307669665*I, 0.014160053456510311 - 0.02720847560706124*I}, {0.24242103389861597 + 0.17296350448771172*I, 0.4395744947945202 - 1.601676…
0.06006006006006006	{{0.5092330540056731 + 2.063317730113875*^-17*I, 0.24326906384137337 - 0.1532793162068907*I, 0.044573758928139355 + 0.027694351540487307*I, 0.0138350758600362 - 0.030687235952181056*I, -0.023776048959445108 + 0.03362693079460679*I, 0.035055101164428795 - 0.0021795333080196367*I, 0.014055181847369484 - 0.026342655184896317*I}, {0.24326906384137342 + 0.15327931620689067*I, 0.4489405185018535 - 1.72…
0.06206206206206206	{{0.4991222290386307 + 2.1795490743688945*^-17*I, 0.24322254445691416 - 0.13344583504149204*I, 0.043472860381676484 + 0.02933696350701157*I, 0.01462223094947825 - 0.029723457687310436*I, -0.02518431453615226 + 0.031937509442393826*I, 0.03289070819836879 - 0.0010054293408973307*I, 0.013923193594487444 - 0.025550169735732497*I}, {0.2432225444569142 + 0.13344583504149193*I, 0.4569921547736666 - 1.85…
0.06406406406406406	{{0.4903459984290914 + 2.3732509747607374*^-17*I, 0.24233146480845888 - 0.11363017048560449*I, 0.04227173136134991 + 0.031089370556171135*I, 0.0153806783520787 - 0.028688333927682982*I, -0.026474700693579687 + 0.03010881429562874*I, 0.030701063937261033 - 0.00011091862753150766*I, 0.013771097873217945 - 0.024841294786287823*I}, {0.24233146480845894 + 0.11363017048560448*I, 0.4637330722232855 - 2.…
0.06606606606606608	{{0.4828949944335335 + 2.5438365662201228*^-17*I, 0.24065240411726854 - 0.09399398617749868*I, 0.040995527870488144 + 0.03293721466278431*I, 0.01610370153600082 - 0.027598269101114847*I, -0.027632498831565797 + 0.028163285601634808*I, 0.028527118116665418 + 0.000506544867506762*I, 0.013605850559558394 - 0.02422478426641858*I}, {0.2406524041172686 + 0.09399398617749867*I, 0.4691767105764794 - 2.30…
0.06806806806806807	{{0.4767485604357009 + 2.6172801420193033*^-17*I, 0.2382484311773951 - 0.0746887289582184*I, 0.03966886861391688 + 0.03486404536656006*I, 0.01678478045914769 - 0.02647025538063944*I, -0.02864499680395285 + 0.02612496576755435*I, 0.0264078232512986 + 0.0008554518528593145*I, 0.013434155968579435 - 0.02370704138787144*I}, {0.23824843117739516 + 0.07468872895821838*I, 0.4733471731541948 - 2.41050089…
0.07007007007007007	{{0.471877341199289 + 2.5962877793411227*^-17*I, 0.23518459125946142 - 0.05585169182830714*I, 0.03831404576254059 + 0.03685288681070877*I, 0.01741800082881645 - 0.02532084369319614*I, -0.029502645527878648 + 0.02401821978541488*I, 0.024376932910705505 + 0.0009484261652620248*I, 0.013261805192623653 - 0.023292172105526164*I}, {0.23518459125946142 + 0.05585169182830711*I, 0.47627650177943487 - 2.37…
0.07207207207207207	{{0.46824341857122215 + 2.557486631042437*^-17*I, 0.23152772320382764 - 0.03760597433237317*I, 0.03695097695611066 + 0.038886320292535095*I, 0.017998070513908775 - 0.024166096481232923*I, -0.03019908862174246 + 0.021867670657536*I, 0.022462909506272145 + 0.000802093915705774*I, 0.013093655216590047 - 0.022982009460085242*I}, {0.2315277232038276 + 0.03760597433237313*I, 0.4780045401406956 - 2.2924…
0.07407407407407408	{{0.46580113329228173 + 2.5578316905358553*^-17*I, 0.2273461846179777 - 0.02006199224807538*I, 0.035597674719564404 + 0.040946766040613265*I, 0.018520338046811413 - 0.023021449554549364*I, -0.030730722899581238 + 0.01969785501807073*I, 0.0206897344138962 + 0.00043607832295584*I, 0.012933780182780253 - 0.02277650789070264*I}, {0.2273461846179777 + 0.020061992248075367*I, 0.4785782212456053 - 2.297…
0.07607607607607607	{{0.46449718843966226 + 2.4872001084257545*^-17*I, 0.22271129964712286 - 0.0033212104539174087*I, 0.03427159822704601 + 0.043016219778367414*I, 0.018980641405555387 - 0.02190195980735358*I, -0.031095618140934863 + 0.017533292418853423*I, 0.01907931283783905 - 0.00012762101656345435*I, 0.012785946662763415 - 0.022674262723476966*I}, {0.22271129964712283 + 0.0033212104539174017*I, 0.478051667218567…
0.07807807807807808	{{0.4642715161782536 + 2.3351863052378602*^-17*I, 0.21769487305854085 + 0.012528220897144927*I, 0.032988096295739094 + 0.04507670992718305*I, 0.019375501459554464 - 0.0208219088868214*I, -0.03129453705444298 + 0.015398121023751071*I, 0.017648884984772913 - 0.0008643933744715002*I, 0.012653113132141788 - 0.022672085294512964*I}, {0.21769487305854085 - 0.012528220897144927*I, 0.47648514561896244 - …
0.08008008008008008	{{0.46506018745359523 + 2.13443460641455*^-17*I, 0.21236611358330246 + 0.02741150249912673*I, 0.03176016642599579 + 0.04711157814723041*I, 0.019702378629247404 - 0.019794008853973262*I, -0.03133081624450385 + 0.013314801291394453*I, 0.01641061044771814 - 0.001749593238402536*I, 0.012537325987065431 - 0.02276565996456197*I}, {0.21236611358330246 - 0.02741150249912671*I, 0.4739422719764433 - 2.1882…
0.08208208208208208	{{0.4667954592400856 + 1.9577954209105763*^-17*I, 0.2067915972781926 + 0.041267151611882186*I, 0.030598463092127954 + 0.049105498656174286*I, 0.019959675903241773 - 0.018829391058774278*I, -0.031210355217327436 + 0.01130409522756416*I, 0.015371582287483136 - 0.002758588998494115*I, 0.012439721887871165 - 0.02294955962973437*I}, {0.2067915972781926 - 0.04126715161188213*I, 0.4704899661169862 - 2.1…
0.08408408408408408	{{0.46940609036482067 + 1.902343501861196*^-17*I, 0.20103575136729923 + 0.05404552938689145*I, 0.02951185404326924 + 0.05104425530856721*I, 0.020146636332142854 - 0.017937777472225695*I, -0.030941038496323924 + 0.009385129455089139*I, 0.014534979595517927 - 0.0038668903545582764*I, 0.012360767256023919 - 0.02321746400556265*I}, {0.20103575136729918 - 0.054045529386891465*I, 0.4661982383530689 - 2…
0.08608608608608607	{{0.4728165052422439 + 1.8979314922679132*^-17*I, 0.19516265389031096 + 0.06570709710877173*I, 0.028508126248740585 + 0.052913999420244016*I, 0.020263121816752758 - 0.017127991802709748*I, -0.030532162195666422 + 0.007575999733137845*I, 0.013901488278937798 - 0.005049268806413303*I, 0.012300557063731751 - 0.0235621404407927*I}, {0.1951626538903109 - 0.06570709710877176*I, 0.46114108945433857 - 2.…
0.08808808808808809	{{0.47694900337285595 + 1.8336641383241356*^-17*I, 0.1892330341331793 + 0.07622418952469023*I, 0.02759310613421661 + 0.05470229875464056*I, 0.02030984568542504 - 0.01640729395974867*I, -0.029994864808532903 + 0.005892838186568261*I, 0.013467809722814039 - 0.0062812779451519515*I, 0.012258501894899056 - 0.023975665459384714*I}, {0.18923303413317927 - 0.07622418952469025*I, 0.4553942815084084 - 2.1…
0.0900900900900901	{{0.481725918260183 + 1.6849103911906804*^-17*I, 0.18330301862124213 + 0.08557947350058766*I, 0.026771121898459208 + 0.05639851833163828*I, 0.020288369603316998 - 0.015781183119142*I, -0.02934134248280196 + 0.004349202466944692*I, 0.013227789760941966 - 0.007540706386806039*I, 0.012233559203101865 - 0.024450023704698513*I}, {0.1833030186212421 - 0.08557947350058767*I, 0.44903336355775647 - 1.8306…
0.09209209209209208	{{0.4870696312662855 + 1.5138041274096304*^-17*I, 0.17742412969271 + 0.09376592570405805*I, 0.026045011347418268 + 0.05799382012948842*I, 0.020201102546413476 - 0.01525339843057948*I, -0.028584839389535134 + 0.0029560733271166394*I, 0.013172435728741022 - 0.008807586301640816*I, 0.012224236836832207 - 0.02497711309254955*I}, {0.17742412969270993 - 0.09376592570405806*I, 0.44213365967522755 - 1.59…
0.0940940940940941	{{0.49290250766250043 + 1.2852425850954586*^-17*I, 0.17164417233134474 + 0.10078561677811432*I, 0.025416466941477336 + 0.05948067510684006*I, 0.020051101807657557 - 0.01482630443854031*I, -0.027739221124079443 + 0.0017222922628231426*I, 0.013290816533511366 - 0.01006357657765691*I, 0.012228781243557597 - 0.02554874844655865*I}, {0.17164417233134469 - 0.10078561677811432*I, 0.4347703781362034 - 1.…
0.09609609609609611	{{0.4991457012223934 + 1.0691336767492855*^-17*I, 0.16600824783149845 + 0.10665000321342033*I, 0.024885944700420874 + 0.06085251731439828*I, 0.019842011550436682 - 0.014501115771074893*I, -0.026819244483939714 + 0.0006550274564594586*I, 0.013569797790675409 - 0.011291030115204336*I, 0.012245121100279189 - 0.026156358930765077*I}, {0.1660082478314984 - 0.10665000321342033*I, 0.427019726946154 - 1.…
0.0980980980980981	{{0.5057219384427487 + 1.0034189455191332*^-17*I, 0.16055677665324278 + 0.11137876147335277*I, 0.024452814671421932 + 0.062104348036577696*I, 0.01957807463151893 - 0.014277599868254687*I, -0.025839931584515134 - 0.00024094382402888113*I, 0.013994685164509734 - 0.012474641127622746*I, 0.012270990606002402 - 0.026791593342787256*I}, {0.16055677665324272 - 0.11137876147335277*I, 0.4189562931977322 -…
0.1001001001001001	{{0.5125567082700316 + 1.0612375183461765*^-17*I, 0.1553253330482494 + 0.11499827580413255*I, 0.024115735498807776 + 0.06323260916013708*I, 0.019263982490916452 - 0.014154248707448804*I, -0.02481591969606696 - 0.0009632247053736609*I, 0.014550289135561802 - 0.01360171559719837*I, 0.012304148869905121 - 0.027446606965237576*I}, {0.1553253330482493 - 0.11499827580413255*I, 0.41065196865348885 - 1.1…
0.1021021021021021	{{0.5195782620635743 + 1.050755432618532*^-17*I, 0.1503446472013771 + 0.11754163521261506*I, 0.02387265474587192 + 0.06423518207591118*I, 0.018904874567340153 - 0.014128279860309727*I, -0.023761460722190104 - 0.0015117972011831488*I, 0.01522092621253597 - 0.014662169209746147*I, 0.012342380121217474 - 0.028114061333454857*I}, {0.15034464720137705 - 0.11754163521261506*I, 0.4021759497873585 - 1.08…
0.1041041041041041	{{0.5267171148249695 + 7.795451816027129*^-18*I, 0.14564153929445794 + 0.11904801932622819*I, 0.023720825354041825 + 0.06511098834445388*I, 0.018506168563207664 - 0.014195987149658099*I, -0.022690434196323408 - 0.0018884470191710366*I, 0.015990551754113687 - 0.01564762288968725*I, 0.01238350813848764 - 0.028786932384832133*I}, {0.1456415392944579 - 0.11904801932622819*I, 0.3935951996099643 - 8.20…
0.1061061061061061	{{0.533905337591305 + 5.9779317141843674*^-18*I, 0.14123918835492671 + 0.11956331320663513*I, 0.02365664300770623 + 0.06585999062882629*I, 0.0180736134640628 - 0.014352707050646112*I, -0.021616678102919257 - 0.002096675354277507*I, 0.016842258248302187 - 0.016551132223610987*I, 0.012425289428186248 - 0.02945833777469774*I}, {0.14123918835492666 - 0.11956331320663512*I, 0.38497509313248396 - 6.222…
0.1081081081081081	{{0.5410787557733066 + 7.246888408803528*^-18*I, 0.13715641530866263 + 0.11913788069844233*I, 0.02367606294301109 + 0.0664832363519131*I, 0.017613103032147685 - 0.014592955552872544*I, -0.020553149086052006 - 0.0021417996056246245*I, 0.017759536380631272 - 0.017367885584570683*I, 0.012465658403012652 - 0.030122005813510516*I}, {0.13715641530866257 - 0.11913788069844232*I, 0.3763773843653142 - 6.3…
0.1101101101101101	{{0.5481774309039025 + 1.0252366905013015*^-17*I, 0.1334080216307459 + 0.11782536898474442*I, 0.02377477129160226 + 0.06698260827113274*I, 0.017130497774400753 - 0.014910705606170147*I, -0.019511606669342107 - 0.0020306277338619453*I, 0.018726850303344037 - 0.01809487993631352*I, 0.01250283412323581 - 0.030772327773551707*I}, {0.13340802163074583 - 0.1178253689847444*I, 0.36785976344654603 - 7.73…
0.11211211211211211	{{0.5551456506100609 + 1.0429201684651855*^-17*I, 0.1300048225126965 + 0.11568266773251697*I, 0.023948184470427986 + 0.06736081371587135*I, 0.016631618478489804 - 0.015299399705374032*I, -0.01850261848286572 - 0.0017714337304625305*I, 0.01972963458444988 - 0.018730889543595076*I, 0.012535318182807753 - 0.03140435080007168*I}, {0.13000482251269643 - 0.11568266773251694*I, 0.35947586505035367 - 7.0…
0.11411411411411411	{{0.5619312491081407 + 8.644408407519306*^-18*I, 0.1269543259779806 + 0.11276976640192254*I, 0.024191320496653276 + 0.06762124028057011*I, 0.01612219811715337 - 0.015752098772556948*I, -0.01753589655421404 - 0.0013735405308405678*I, 0.02075385537322382 - 0.019275825911302776*I, 0.012561778869025203 - 0.03201354631035154*I}, {0.12695432597798054 - 0.1127697664019225*I, 0.35127587766062063 - 5.3538…
0.11611611611611612	{{0.5684854339432507 + 6.8609977644352385*^-18*I, 0.12426038426230836 + 0.10915051971109174*I, 0.024498747809321916 + 0.06776813611507765*I, 0.015608013068418417 - 0.01626126926528635*I, -0.0166204064493895 - 0.0008476334335737756*I, 0.021785780857152784 - 0.019731107985241213*I, 0.012581018436081835 - 0.03259583719035166*I}, {0.12426038426230832 - 0.1091505197110917*I, 0.34330671285436065 - 3.41…
0.11811811811811813	{{0.5747640657717673 + 5.234325596972968*^-18*I, 0.12192376472723172 + 0.10488973106281514*I, 0.0248649438009903 + 0.06780621929671733*I, 0.01509453068070475 - 0.01681931255432643*I, -0.015763791056756613 - 0.00020508368073822946*I, 0.02281303187335631 - 0.02009917202196199*I, 0.012592143841216537 - 0.03314774487386778*I}, {0.12192376472723168 - 0.10488973106281509*I, 0.3356108121285933 - 1.14135…
0.12012012012012012	{{0.5807277756926043 + 3.714045408299216*^-18*I, 0.11994241743922471 + 0.10005252540932211*I, 0.025284339584455667 + 0.0677405615452703*I, 0.014586823333711932 - 0.017418710198213526*I, -0.014972319965579024 + 0.0005422844861580893*I, 0.023824710425553862 - 0.020383223170449313*I, 0.012594578741937977 - 0.03366636865968562*I}, {0.11994241743922467 - 0.10005252540932202*I, 0.32822603207843837 + 1.…
0.1221221221221221	{{0.5863419462701013 + 2.0594764990425937*^-18*I, 0.11831150464523371 + 0.09470431528574956*I, 0.02575131942902269 + 0.06757658355205877*I, 0.01408956687570571 - 0.01805203004455252*I, -0.01425090298359862 + 0.0013822123293100962*I, 0.024811383833953628 - 0.020587215199862268*I, 0.012588058444674675 - 0.03414937854005606*I}, {0.11831150464523368 - 0.09470431528574952*I, 0.32118566144614663 + 2.34…
0.12412412412412412	{{0.5915759841161081 + 3.475818605157744*^-19*I, 0.11702385470585785 + 0.08891084461353013*I, 0.02626012114560966 + 0.06732007053557251*I, 0.013607107905836394 - 0.01871190447671365*I, -0.013603529760690397 + 0.0023022037308246023*I, 0.025764469080622663 - 0.020715582829267786*I, 0.012572477060816451 - 0.03459483154864826*I}, {0.11702385470585783 - 0.08891084461353009*I, 0.3145190869344582 + 3.53…
0.12612612612612611	{{0.5964032954998758 - 1.1772286863908222*^-18*I, 0.11606936495491121 + 0.08273933928489771*I, 0.026804790345420586 + 0.06697734990237143*I, 0.013143594652105918 - 0.019390786411093413*I, -0.01303320732377788 + 0.0032890456658861795*I, 0.026676224804193262 - 0.02077374712694348*I, 0.01254792341046165 - 0.03500126314835985*I}, {0.1160693649549112 - 0.08273933928489766*I, 0.30825183255365635 + 4.43…
0.12812812812812813	{{0.6008017889390722 - 2.40268084392307*^-18*I, 0.11543609672965084 + 0.07625558409850329*I, 0.027379447315047167 + 0.06655487598264069*I, 0.01270268222796612 - 0.020081482420855896*I, -0.012541812371872296 + 0.004329711564875037*I, 0.027540218613685278 - 0.020767305157754677*I, 0.012514706754977376 - 0.0353676426347373*I}, {0.11543609672965083 - 0.07625558409850325*I, 0.30240508133246385 + 4.590…
0.13013013013013014	{{0.6047538207084563 - 3.2812372127915587*^-18*I, 0.11511063994453762 + 0.0695232601252482*I, 0.02797832081746311 + 0.06605913611395156*I, 0.01228747694462264 - 0.020777274840521796*I, -0.012130161944866935 + 0.005411624114248582*I, 0.02835128712919021 - 0.02070176661952737*I, 0.012473325851581236 - 0.03569331639220616*I}, {0.1151106399445376 - 0.06952326012524815*I, 0.2969957198252498 + 4.139731…
0.13213213213213215	{{0.6082461948398784 - 3.8300972921715005*^-18*I, 0.11507811309123636 + 0.06260394470828459*I, 0.028595748092024087 + 0.06549665064126141*I, 0.01190053631103494 - 0.02147192176596835*I, -0.01179801342353718 + 0.006522655256541337*I, 0.02910553598187115 - 0.020582553843048215*I, 0.012424468953341336 - 0.035978007894071*I}, {0.11507811309123636 - 0.06260394470828451*I, 0.2920363381120301 + 3.823528…
0.13413413413413414	{{0.6112697824024947 - 4.571955456275146*^-18*I, 0.11532235452490264 + 0.055557094132845826*I, 0.02922617351966554 + 0.06487398991201893*I, 0.011543937089542091 - 0.022159608256397487*I, -0.011544267859871438 + 0.007651148770721712*I, 0.029800071257052616 - 0.02041499803267324*I, 0.012368948855036564 - 0.03622175880006937*I}, {0.11532235452490262 - 0.055557094132845805*I, 0.28753559125768574 + 4.…
0.13613613613613615	{{0.613818921200497 - 5.739501399737606*^-18*I, 0.1158255844431692 + 0.04844135591285106*I, 0.029864048321105528 + 0.06419797932234012*I, 0.011219489833709724 - 0.022834640106647642*I, -0.011367215048017418 + 0.008785489151679503*I, 0.03043256124846251 - 0.020204767182285345*I, 0.012307638433216831 - 0.036424910552446725*I}, {0.1158255844431692 - 0.04844135591285104*I, 0.28349877617324903 + 4.840…
0.13813813813813813	{{0.6158920650786721 - 6.26563812087138*^-18*I, 0.1165685877666373 + 0.041313471626067376*I, 0.0305039466743114 + 0.06347549507190631*I, 0.010928540226207343 - 0.023491713041288213*I, -0.011264185373238023 + 0.009914396324568746*I, 0.03100181629609495 - 0.019957578753805424*I, 0.012241580345489283 - 0.03658817405192206*I}, {0.11656858776663728 - 0.04131347162606737*I, 0.27992721979311874 + 5.1669…
0.14014014014014015	{{0.617491025862822 - 5.7387485749337506*^-18*I, 0.11753190148861074 + 0.034226519816252146*I, 0.031140706669139786 + 0.06271325473317756*I, 0.010671970913560707 - 0.024126106570655607*I, -0.011232015773004792 + 0.01102753783614783*I, 0.03150733378276725 - 0.01967867380999899*I, 0.012171826009037085 - 0.03671243429282977*I}, {0.11753190148861074 - 0.03422651981625216*I, 0.2768189956812875 + 5.205…
0.14214214214214216	{{0.6186209435378744 - 4.459089626102601*^-18*I, 0.11869584323831628 + 0.027229885785936367*I, 0.03176943252900255 + 0.06191781457240928*I, 0.010450204579047632 - 0.024733685059816435*I, -0.01126706685135278 + 0.01211554027336639*I, 0.031949278156781835 - 0.019372807858347586*I, 0.01209942990404238 - 0.036798744361039123*I}, {0.11869584323831629 - 0.027229885785936388*I, 0.27416895226613114 + 4.9…
0.14414414414414414	{{0.6192902862478831 - 3.4387920474764856*^-18*I, 0.1200405112809035 + 0.020369261596424305*I, 0.032385494610866795 + 0.061095569549652264*I, 0.010263203942697977 - 0.025310897728567535*I, -0.01136522287888055 + 0.013169989263365333*I, 0.032328480931926196 - 0.019044250851048786*I, 0.012025449573686283 - 0.0368483254339542*I}, {0.12004051128090351 - 0.02036926159642434*I, 0.2719687128404087 + 4.4…
0.14614614614614613	{{0.6195103243448964 - 3.434459593627657*^-18*I, 0.12154588569578395 + 0.013686895340566343*I, 0.03298454560552605 + 0.06025277273442873*I, 0.01011059173177429 - 0.025854662173146137*I, -0.011522061968554684 + 0.01418329198851188*I, 0.03264622605395918 - 0.018696951680746938*I, 0.011950908396264897 - 0.036862542345612224*I}, {0.12154588569578396 - 0.013686895340566338*I, 0.27020718975876296 + 3.8…
0.14814814814814817	{{0.6192950088354912 - 3.2807666405581033*^-18*I, 0.12319120605126009 + 0.007222991230706473*I, 0.033562434316407465 + 0.059395696564862786*I, 0.009991780378439011 - 0.02636211467191387*I, -0.011732777404197915 + 0.015148158689045874*I, 0.0329042551107045 - 0.018335023588436975*I, 0.011876844377716153 - 0.036842986045465424*I}, {0.1231912060512601 - 0.007222991230706469*I, 0.2688707141414984 + 3.…
0.15015015015015015	{{0.6186614937638131 - 2.7309701793150544*^-18*I, 0.12495538872602012 + 0.0010144087669337817*I, 0.03411525704130407 + 0.05853045418470298*I, 0.009905749253514456 - 0.026830926105354966*I, -0.011992034302429585 + 0.016058118718793188*I, 0.033105044500067266 - 0.017962203210529465*I, 0.011804331491312313 - 0.03679143986219342*I}, {0.12495538872602013 - 0.0010144087669337817*I, 0.26794251873073766 …
0.15215215215215214	{{0.6176286380619479 - 1.7456039043194473*^-18*I, 0.12681806094103804 - 0.004906165664455401*I, 0.03463950518985683 + 0.057662856072683455*I, 0.0098512572003901 - 0.02725923877183427*I, -0.012294554608159848 + 0.016907685463961344*I, 0.03325118717124145 - 0.01758179255053188*I, 0.011734323227079327 - 0.036709714747108595*I}, {0.12681806094103806 + 0.004906165664455408*I, 0.2674041912003481 + 2.28…
0.15415415415415415	{{0.6162169695554816 - 4.516966400097835*^-19*I, 0.12875957745877883 - 0.010510221938602148*I, 0.03513206773099283 + 0.056798408831157325*I, 0.009826849093510625 - 0.027645661895597598*I, -0.012635130185407932 + 0.017692354248603392*I, 0.03334537764123922 - 0.01719666337073121*I, 0.011667649325832547 - 0.03659964633085264*I}, {0.12875957745877886 + 0.010510221938602151*I, 0.26723570919279926 + 1.…
0.15615615615615616	{{0.6144486849635001 + 8.572276591578191*^-19*I, 0.13076102058319844 - 0.015773426192084848*I, 0.03559023119292525 + 0.05594231518609664*I, 0.009830855838375896 - 0.02798927162677174*I, -0.013008622817302128 + 0.0184086023346179*I, 0.03339041199489088 - 0.01680925719219401*I, 0.011605015779176737 - 0.03646309492339667*I}, {0.13076102058319847 + 0.01577342619208487*I, 0.2674154403191633 + 9.867027…
0.15815815815815815	{{0.6123475624930097 + 1.79021567328678*^-18*I, 0.13280419980299302 - 0.020675535032206947*I, 0.036011677476066546 + 0.0550994734936992*I, 0.009861410773519676 - 0.02828959161669156*I, -0.013409972147389182 + 0.01905385151155844*I, 0.03338918005977144 - 0.016421617389725463*I, 0.011547007663709542 - 0.036301946332570265*I}, {0.13280419980299304 + 0.020675535032206933*I, 0.2679202281917228 + 1.159…
0.16016016016016016	{{0.6099382730212629 + 2.966750626411624*^-18*I, 0.13487125332947528 - 0.02519885833243219*I, 0.03639439918521486 + 0.054274538356373005*I, 0.009916614896891806 - 0.028546327826507824*I, -0.013834116379272576 + 0.019625870008472497*I, 0.033344743413757934 - 0.01603588400065022*I, 0.011494176877759917 - 0.03611818167336277*I}, {0.1348712533294753 + 0.025198858332432177*I, 0.2687260777775481 - 3.36…
0.16216216216216217	{{0.6072478459753944 + 4.857172118293053*^-18*I, 0.1369444254516818 - 0.02932915950420386*I, 0.03673668097103433 + 0.053471962500187376*I, 0.009994266111532464 - 0.028759641723558545*I, -0.014275754255436385 + 0.0201232339772135*I, 0.03326057649295022 - 0.015653860217909436*I, 0.011447041412080467 - 0.03591389708819346*I}, {0.13694442545168184 + 0.029329159504203842*I, 0.26980671437891435 - 9.816…
0.16416416416416416	{{0.604303774225042 + 7.482457632736714*^-18*I, 0.13900706123046128 - 0.0330559308460003*I, 0.03703720443936424 + 0.05269581849545962*I, 0.010092105104571165 - 0.02893002697653178*I, -0.014729850873794435 + 0.020545295287027567*I, 0.03314007603143847 - 0.015277055838145936*I, 0.011405991290205865 - 0.035691157388188545*I}, {0.1390070612304613 + 0.03305593084600029*I, 0.27113542760174925 - 2.37887…
0.16616616616616614	{{0.6011335033614433 + 1.061942215526436*^-17*I, 0.14104372453517225 - 0.03637215028409721*I, 0.03729505447963608 + 0.05194977598398814*I, 0.010207898893914259 - 0.029058231010069855*I, -0.015191725261322135 + 0.02089205578348161*I, 0.03298647536368349 - 0.014906798442444984*I, 0.011371286024105122 - 0.035451981336191665*I}, {0.14104372453517225 + 0.036372150284097196*I, 0.2726855716193589 - 4.62…
0.16816816816816815	{{0.5977644316974364 + 1.380071817311382*^-17*I, 0.1430401980436829 - 0.03927428137256745*I, 0.03750971926487359 + 0.051237101679052405*I, 0.010339440828244917 - 0.02914525500476935*I, -0.015657050374056482 + 0.02116416728846332*I, 0.0328028444245167 - 0.014544233396334302*I, 0.011343054614181582 - 0.03519834164676392*I}, {0.14304019804368293 + 0.03927428137256744*I, 0.27443056517242814 - 7.33792…
0.17017017017017017	{{0.5942239102674596 + 1.6314835675238858*^-17*I, 0.1449834832423712 - 0.04176227329328103*I, 0.037681090251692716 + 0.05056065936541306*I, 0.010484550587023146 - 0.029192353897181108*I, -0.016121853097096038 + 0.02136293160018116*I, 0.03259208974914018 - 0.01419032384978407*I, 0.011321295549272924 - 0.034932164986183845*I}, {0.14498348324237123 + 0.04176227329328101*I, 0.2763438915690202 - 9.690…
0.17217217217217215	{{0.5905390420264504 + 1.7637915275132652*^-17*I, 0.1468617178602096 - 0.043839111413397996*I, 0.03780941401230839 + 0.049922920465533385*I, 0.010641091660023229 - 0.02920098841920982*I, -0.01658246965476102 + 0.02149017077425234*I, 0.03235700524917668 - 0.013845911394832116*I, 0.011305909541567733 - 0.03465533936482248*I}, {0.14686171786020963 + 0.043839111413397976*I, 0.2783992932041404 - 1.092…
0.17417417417417416	{{0.5867370730898103 + 1.8741846987363613*^-17*I, 0.1486635570524363 - 0.04550968295244156*I, 0.037895130117732725 + 0.04932606761243706*I, 0.010806893287967646 - 0.029172779424304147*I, -0.017035217500782598 + 0.02154796352040776*I, 0.03210060696433049 - 0.013511808869206172*I, 0.011296815566852839 - 0.0343697911428219*I}, {0.14866355705243633 + 0.045509682952441545*I, 0.28057038716550525 - 1.20…
0.17617617617617617	{{0.5828460256800518 + 1.9704889480556322*^-17*I, 0.15037861004090586 - 0.04678259550294691*I, 0.03793906443346781 + 0.04877194811554668*I, 0.010979694199219849 - 0.029109696897636494*I, -0.01747663122540496 + 0.021539189431301866*I, 0.03182586186238881 - 0.013188520196306865*I, 0.01129380441479838 - 0.034077430479797444*I}, {0.15037861004090589 + 0.046782595502946896*I, 0.2828300498092886 - 1.31…
0.1781781781781782	{{0.5788926857543992 + 2.046875867918114*^-17*I, 0.15199776639735427 - 0.047668609125699736*I, 0.03794231333445649 + 0.048262006814530425*I, 0.011157374899272545 - 0.02901378974481219*I, -0.017903630824873683 + 0.021467006363280052*I, 0.03153554558565437 - 0.01287650641807954*I, 0.01129659880097664 - 0.033780082555805564*I}, {0.15199776639735427 + 0.04766860912569972*I, 0.285152371645686 - 1.3921…
0.1801801801801802	{{0.574902477386026 + 2.0965354178809606*^-17*I, 0.15351319243804623 - 0.048180477979277915*I, 0.037906229012992454 + 0.047797285338599615*I, 0.011337971092539213 - 0.02888716448989395*I, -0.018313519409327763 + 0.02133480147933019*I, 0.031232247227289355 - 0.012576209806537826*I, 0.01130486271201622 - 0.03347948634936638*I}, {0.15351319243804623 + 0.0481804779792779*I, 0.28751277928967056 - 1.43…
0.18218218218218218	{{0.5708994627640557 + 2.1116759246114475*^-17*I, 0.1549183312237753 - 0.04833295032005159*I, 0.03783241947872019 + 0.04737842210650861*I, 0.011519673682354119 - 0.028731985275401876*I, -0.01870398320279963 + 0.02114619124908267*I, 0.030918369331315403 - 0.012288053863763604*I, 0.011318201405602038 - 0.033177294637463675*I}, {0.15491833122377532 + 0.048332950320051575*I, 0.2898880354609932 - 1.45…
0.18418418418418417	{{0.5669063421935612 + 2.0835240818869708*^-17*I, 0.15620790255986394 - 0.04814276850218314*I, 0.03772274855863502 + 0.04700565232655487*I, 0.01170082877097232 - 0.028550473862313453*I, -0.019073091543215185 + 0.02090502144881035*I, 0.030596127892613584 - 0.012012443321907014*I, 0.011336161410475342 - 0.0328750739955449*I}, {0.15620790255986397 + 0.04814276850218312*I, 0.2922562389841825 - 1.4576…
0.1861861861861862	{{0.5629444465064525 + 2.0175786044453576*^-17*I, 0.15737784708373004 - 0.04762848982679477*I, 0.037579309344599965 + 0.046678825191637*I, 0.011879930688034387 - 0.028344900888740195*I, -0.019419269794433897 + 0.02061533657062401*I, 0.030267574092601453 - 0.011749761144610994*I, 0.011358241745368642 - 0.032574305803631555*I}, {0.15737784708373004 + 0.047628489826794754*I, 0.29459683013214627 - 1.…
0.1881881881881882	{{0.5590343288693363 + 2.0267392084383848*^-17*I, 0.15842461956470652 - 0.046809122728005005*I, 0.037404186772769514 + 0.04639760252323497*I, 0.012055474907921778 - 0.02811757998413146*I, -0.01974095190242229 + 0.020281218505217975*I, 0.029934881968083974 - 0.011500267294265143*I, 0.011383995468083517 - 0.03227642527135952*I}, {0.15842461956470652 + 0.04680912272800499*I, 0.2968899956818039 - 1.4…
0.19019019019019018	{{0.5551962967439505 + 2.0409180890894524*^-17*I, 0.15934581380247248 - 0.04570669713785416*I, 0.0371998193112399 + 0.046161266817372135*I, 0.01222600090232981 - 0.027871030534548057*I, -0.02003689571946603 + 0.01990728113134754*I, 0.029600085566122043 - 0.011264084893110806*I, 0.01141287001796948 - 0.03198282241393763*I}, {0.15934581380247248 + 0.04570669713785415*I, 0.29911617824049586 - 1.4982…
0.19219219219219222	{{0.5514489219320523 + 1.9818406054355668*^-17*I, 0.16014009210186114 - 0.04434408140405147*I, 0.03696875527915065 + 0.04596879641546685*I, 0.01239021378065249 - 0.02760773835477641*I, -0.02030617673622581 + 0.01949815331334555*I, 0.029265048173865372 - 0.01104132615890658*I, 0.01144429934154294 - 0.03169478146289492*I}, {0.16014009210186114 + 0.04434408140405146*I, 0.3012575087869101 - 1.4847147…
0.1941941941941942	{{0.5478088580802857 + 1.819115012847469*^-17*I, 0.16080705268717613 - 0.042744340820364816*I, 0.03671356647487707 + 0.04581891163515367*I, 0.012546982096783458 - 0.027330109730523827*I, -0.020548126195315937 + 0.01905835290602699*I, 0.02893150873836473 - 0.01083210000132612*I, 0.01147773954459068 - 0.031413476609816915*I}, {0.1608070526871761 + 0.04274434082036481*I, 0.3032979777869292 - 1.42963…
0.1961961961961962	{{0.5442908406801801 + 1.570232463029628*^-17*I, 0.1613472297021915 - 0.04093073762662057*I, 0.03643684817603017 + 0.045710074770283285*I, 0.012695337849116028 - 0.027040471418418435*I, -0.020762331091304355 + 0.018592286754688898*I, 0.028601081866571926 - 0.010636512021958129*I, 0.01151266889216989 - 0.031139972006345485*I}, {0.16134722970219148 + 0.04093073762662056*I, 0.30522343519363043 - 1.3…
0.1981981981981982	{{0.5409076870681515 + 1.3005670040202399*^-17*I, 0.16176209321015178 - 0.03892673100870367*I, 0.036141219139456664 + 0.045640490090922574*I, 0.012834476480543169 - 0.02674107064600921*I, -0.02094863417071265 + 0.018104250695110433*I, 0.02827525782533983 - 0.010454664514306357*I, 0.011548587808608136 - 0.03087522176417893*I}, {0.16176209321015178 + 0.03892673100870366*I, 0.3070215904472861 - 1.21…
0.2002002002002002	{{0.5376702964255021 + 1.123375580191246*^-17*I, 0.16205404919377192 - 0.03675597709855766*I, 0.035829321601239035 + 0.04560810384335456*I, 0.012963756878457494 - 0.026434075111765987*I, -0.021107133932016017 + 0.017598429553552848*I, 0.027955402541422363 - 0.010286656463789613*I, 0.011585018877503378 - 0.03062006995507197*I}, {0.1620540491937719 + 0.036755977098557664*I, 0.3086820124753629 - 1.0…
0.2022022022022022	{{0.5345879477848254 + 1.130497038027009*^-17*I, 0.16222622002951928 - 0.0344420252136026*I, 0.03550377060522731 + 0.04561068798045882*I, 0.013082656313918204 - 0.026121580057605964*I, -0.021238113033176263 + 0.017078894416624694*I, 0.027642785488892575 - 0.010132537341446058*I, 0.011621513113630863 - 0.030375258240213258*I}, {0.16222622002951925 + 0.034442025213602595*I, 0.3101958353173632 - 9.9…
0.2042042042042042	{{0.5316695458151309 + 1.1513657969874745*^-17*I, 0.1622820020194022 - 0.03200855523304972*I, 0.03516714670041716 + 0.04564599057428432*I, 0.013190626250511811 - 0.025805719397304118*I, -0.021341890849855143 + 0.016549806298376386*I, 0.02733864671497028 - 0.009992159999018636*I, 0.011657624202149075 - 0.03014146701388158*I}, {0.16228200201940216 + 0.03200855523304971*I, 0.3115545439003916 - 9.260…
0.2062062062062062	{{0.5289221962619268 + 1.1205907361762986*^-17*I, 0.16222600349749128 - 0.02948048652706074*I, 0.0348222019267204 + 0.045711383859261205*I, 0.01328730720668947 - 0.025488605912664424*I, -0.02141914538328735 + 0.01601537329285162*I, 0.027044055195370634 - 0.009865410933032797*I, 0.01169288378590593 - 0.029919278642026197*I}, {0.16222600349749125 + 0.029480486527060732*I, 0.31275137958492777 - 8.44…
0.2082082082082082	{{0.5263513241314272 + 1.014288969194508*^-17*I, 0.1620632769193394 - 0.026881705091794723*I, 0.03447155492014683 + 0.04580418451053381*I, 0.01337245449741356 - 0.02517221234956067*I, -0.021470678062398656 + 0.01547953745886393*I, 0.02675997683955743 - 0.00975214018959975*I, 0.011726873557558864 - 0.029709168557557515*I}, {0.16206327691933936 + 0.02688170509179472*I, 0.31378120148916544 - 7.37043…
0.2102102102102102	{{0.5239607345913448 + 8.34067443724362*^-18*I, 0.16179924717536265 - 0.024234916583670198*I, 0.03411766923182127 + 0.045921682051236076*I, 0.013445926715450507 - 0.02485836813040055*I, -0.021497390827929546 + 0.01494596201848645*I, 0.0264872826132934 - 0.009652149700014911*I, 0.011759229345894124 - 0.029511506332535537*I}, {0.16179924717536262 + 0.0242349165836702*I, 0.3146404254465687 - 5.98889…
0.2122122122122122	{{0.521752612970892 + 6.0702294152934015*^-18*I, 0.16143971159084045 - 0.021561646319364892*I, 0.033762853327983525 + 0.046061138852491613*I, 0.013507685731370766 - 0.02454875935412561*I, -0.021500286132435202 + 0.014418031357051862*I, 0.026226748538640213 - 0.00956519328075788*I, 0.011789641115826777 - 0.029326555678169816*I}, {0.16143971159084042 + 0.0215616463193649*I, 0.3153270240058722 - 4.3…
0.2142142142142142	{{0.5197275247607802 + 3.857420784541593*^-18*I, 0.16099083992591542 - 0.01888223927581599*I, 0.033409260589988415 + 0.04621979013341366*I, 0.013557796693548835 - 0.024244928796211304*I, -0.021480466940285516 + 0.013898851023152439*I, 0.02597905569395849 - 0.009490976633492465*I, 0.011817852968400698 - 0.029154474444819497*I}, {0.16099083992591537 + 0.018882239275815997*I, 0.3158405264310812 - 2.…
0.2162162162162162	{{0.5178844156132196 + 2.4830130442475483*^-18*I, 0.1604591743755934 - 0.016215860090219872*I, 0.03305888931430574 + 0.04639484396110508*I, 0.013596428028163252 - 0.02394827590866695*I, -0.021439136727665092 + 0.013391247728640004*I, 0.02574479021390777 - 0.009429157345066667*I, 0.011843663140788588 - 0.028995314621993278*I}, {0.16045917437559337 + 0.016215860090219882*I, 0.3161820187014714 - 1.2…
0.2182182182182182	{{0.5162210618062653 + 2.2448228284416666*^-18*I, 0.15985147556147744 - 0.013580622768914048*I, 0.03271360492362361 + 0.04658353131201672*I, 0.013623817902710961 - 0.023660085490452034*I, -0.02137757248240726 + 0.012897832934395682*I, 0.02552443784510295 - 0.009379334157611054*I, 0.011866903351755172 - 0.028849042640932424*I}, {0.15985147556147744 + 0.013580622768914065*I, 0.31635370897718035 - 3…
0.2202202202202202	{{0.5147349728022174 + 1.7110275210932782*^-18*I, 0.15917466119298496 - 0.01099462708363895*I, 0.03237528169212779 + 0.04678310095484541*I, 0.01364022211375227 - 0.02338163307518747*I, -0.021297137066229505 + 0.012421246346287048*I, 0.025318363861810675 - 0.009341033571244599*I, 0.011887376043830314 - 0.028715583495960043*I}, {0.15917466119298493 + 0.01099462708363897*I, 0.3163580637848011 + 4.91…
0.22222222222222218	{{0.5134216930643701 + 1.0809449343311389*^-18*I, 0.15843626511552802 - 0.008475104696062575*I, 0.032045677967335276 + 0.04699067462194628*I, 0.013646037826723493 - 0.023114050184177008*I, -0.021199349284834735 + 0.01196385235754232*I, 0.02512684210066598 - 0.009313764354348733*I, 0.011904943099895463 - 0.02859474650403177*I}, {0.158436265115528 + 0.008475104696062595*I, 0.3161994442790488 + 1.37…
0.22422422422422422	{{0.5122758666839805 + 5.643493784136173*^-19*I, 0.1576437219404521 - 0.006037633074127495*I, 0.03172635488939461 + 0.04720350997994428*I, 0.013641705965387853 - 0.022858321925714884*I, -0.02108572624139454 + 0.011527720902436076*I, 0.024950057745554963 - 0.009296992447426926*I, 0.01191950763146551 - 0.028486270998990273*I}, {0.15764372194045206 + 0.006037633074127517*I, 0.315883070533438 + 2.411…
0.2262262262262262	{{0.5112913260116538 + 2.3589898560677955*^-19*I, 0.15680432601427635 - 0.0036961275509236145*I, 0.03141867663628346 + 0.04741901494386306*I, 0.013627704024707069 - 0.0226152905125361*I, -0.02095777515337716 + 0.011114634834808956*I, 0.024788106710318978 - 0.009290138751745263*I, 0.01193101084712141 - 0.028389830232398088*I}, {0.15680432601427632 + 0.0036961275509236387*I, 0.3154149357676926 + 3.…
0.22822822822822822	{{0.5104610916573441 + 3.513571018431174*^-20*I, 0.15592523141869366 - 0.0014628413246878108*I, 0.031123810423808476 + 0.047634747677124924*I, 0.01360454607084134 - 0.022385655261816396*I, -0.020816993352547473 + 0.010726089928067603*I, 0.0246409956387546 - 0.009292579129332443*I, 0.011939432052510184 - 0.028305031373537563*I}, {0.15592523141869363 + 0.0014628413246878334*I, 0.31480180634774585 +…
0.23023023023023023	{{0.5097773724903535 - 2.3351467157242686*^-19*I, 0.15501345197057065 + 0.0006516345411958918*I, 0.030842726505605374 + 0.04784841659155087*I, 0.013572782741149361 - 0.02216997259517227*I, -0.020664868284966997 + 0.01036329487518469*I, 0.024508641904613656 - 0.009303644402979776*I, 0.01194478865034491 - 0.02823141550941091*I}, {0.15501345197057062 - 0.0006516345411958675*I, 0.31405122178574024 + …
0.23223223223223224	{{0.5092315656442545 - 9.007304250393504*^-19*I, 0.15407586122107864 + 0.002638371113772516*I, 0.030576198173841905 + 0.04805788034732554*I, 0.013533001243969212 - 0.02196865603907183*I, -0.020502877510886777 + 0.010027171289609432*I, 0.024390873611704875 - 0.009322620356585402*I, 0.0119471361401472 - 0.028168457645078235*I}, {0.1540758612210786 - 0.0026383711137724954*I, 0.3131714947353344 + 7.3…
0.23423423423423426	{{0.5088148075625983 - 1.1036442123069477*^-18*I, 0.15311917995375907 + 0.004489334662286051*I, 0.030324915303971946 + 0.04826110475462349*I, 0.013485806992396465 - 0.021782038061913582*I, -0.020332498764891994 + 0.009718493509858057*I, 0.02428744069005687 - 0.009348794034418477*I, 0.01194653259275165 - 0.02811560699232776*I}, {0.15311917995375904 - 0.00448933466228603*I, 0.31217118822958634 + 8.…
0.23623623623623627	{{0.5085174675342256 - 5.863008045820217*^-19*I, 0.15215026930947184 + 0.006197185472374003*I, 0.030089495209324135 + 0.048456069677786075*I, 0.013431860746418953 - 0.02161036622988735*I, -0.02015527182856412 + 0.009437885262201764*I, 0.024198008035252246 - 0.009381438544037467*I, 0.011943050412070014 - 0.028072258742164683*I}, {0.15215026930947181 - 0.006197185472373981*I, 0.3110596050290704 + 9…
0.23823823823823825	{{0.5083291832853439 - 3.27335751102953*^-19*I, 0.15117578613318025 + 0.007756323508665321*I, 0.029870347774371277 + 0.04864092064760006*I, 0.013371852057804518 - 0.021453743632040792*I, -0.01997270602872959 + 0.009185674034599599*I, 0.024122164857042713 - 0.009419787320913467*I, 0.011936803519654048 - 0.028037747990657492*I}, {0.15117578613318022 - 0.007756323508665299*I, 0.30984674278023 + 1.09…
0.24024024024024024	{{0.5082395789866598 - 8.542412987648997*^-19*I, 0.1502019602994551 + 0.009162549446999568*I, 0.029667738464365177 + 0.0488140074312637*I, 0.01330646028219433 - 0.021312170994263108*I, -0.019786239137389992 + 0.00896198091158892*I, 0.024059440895162647 - 0.009463075954853777*I, 0.011927917688469238 - 0.028011396469324167*I}, {0.15020196029945507 - 0.009162549446999547*I, 0.30854260627682734 + 1.1…
0.24224224224224222	{{0.5082382652533792 - 2.243366392119834*^-18*I, 0.1492345947124747 + 0.010413064674426981*I, 0.029481788325336638 + 0.0489738840323867*I, 0.013236354579102879 - 0.021185546679285048*I, -0.019597237371722028 + 0.008766720574285394*I, 0.024009306419329118 - 0.0095105421900019*I, 0.011916530542894786 - 0.027992512545132187*I}, {0.14923459471247466 - 0.010413064674426958*I, 0.30715720745994296 + 1.1…
0.2442442442442442	{{0.5083148391452068 - 4.1199166733765565*^-18*I, 0.14827906530602483 + 0.011506471289208448*I, 0.029312473984095463 + 0.04911930869099025*I, 0.013162193911917976 - 0.021073666686678896*I, -0.019406995394077534 + 0.00859960130038298*I, 0.023971172229241878 - 0.009561425924837542*I, 0.011902791558723631 - 0.027980391220498536*I}, {0.14827906530602483 - 0.011506471289208425*I, 0.3057005654179759 + …
0.24624624624624625	{{0.5084588841663465 - 5.6579544824006366*^-18*I, 0.1473403210434989 + 0.012442772100815552*I, 0.02915962764823045 + 0.04924924388350701*I, 0.013084627047900756 - 0.020976224652858467*I, -0.019216736311983475 + 0.008460124964153949*I, 0.023944389654583353 - 0.009614969212176607*I, 0.011886862063162426 - 0.027974314133289685*I}, {0.1473403210434989 - 0.012442772100815527*I, 0.30418270638664385 + 1…
0.24824824824824823	{{0.5086600811828335 - 5.935760685387013*^-18*I, 0.14642291452514283 + 0.013223100587891968*I, 0.029022970781909588 + 0.04936282557874435*I, 0.013004289948110924 - 0.020892832189851822*I, -0.019027615529846564 + 0.008347629075443104*I, 0.023928265481126962 - 0.009670430850944187*I, 0.011868909665183601 - 0.027973560233409182*I}, {0.1464229145251428 - 0.01322310058789195*I, 0.3026135590530088 + 1.…
0.2502502502502503	{{0.5089080525097056 - 5.71244894094812*^-18*I, 0.14553127255523388 + 0.013849064709216274*I, 0.028902185509298937 + 0.04945923938923803*I, 0.012921827401585484 - 0.020823054906058014*I, -0.0188407739329541 + 0.00826136532879389*I, 0.02392208276238182 - 0.009727100656254485*I, 0.011849105490566532 - 0.027977404908918292*I}, {0.14553127255523385 - 0.013849064709216256*I, 0.30100310976349764 + 1.21…
0.25225225225225223	{{0.5091920091196434 - 5.7118288580682126*^-18*I, 0.1446695221827176 + 0.014323858275902168*I, 0.028796775577275106 + 0.04953785909509865*I, 0.012837895509434255 - 0.02076633336862764*I, -0.018657308800372252 + 0.008200333570312331*I, 0.023925046649862718 - 0.009784241180319982*I, 0.011827645991433518 - 0.027985082331632802*I}, {0.14466952218271759 - 0.01432385827590215*I, 0.2993617328974721 + 1.…
0.25425425425425424	{{0.5095016528527929 - 6.301527633547607*^-18*I, 0.1438413000646381 + 0.014651515986178813*I, 0.028706171798905146 + 0.04959823071201617*I, 0.01275311427857825 - 0.020722058965758308*I, -0.018478221241301537 + 0.008163431701418217*I, 0.023936349656392592 - 0.00984115530679392*I, 0.011804723538557261 - 0.027995852319579517*I}, {0.14384130006463808 - 0.014651515986178794*I, 0.2976993275294209 + 1.3…
0.25625625625625625	{{0.509827229548475 - 7.542242938739509*^-18*I, 0.14304975053347513 + 0.014836838869365255*I, 0.02862974184987292 + 0.04964006660338651*I, 0.012668065395522331 - 0.020689580255859735*I, -0.018304414894693043 + 0.008149468555920825*I, 0.023955176656683074 - 0.00989719134038087*I, 0.011780524340638166 - 0.0280090046990896*I}, {0.14304975053347513 - 0.014836838869365238*I, 0.2960252668401661 + 1.470…
0.25825825825825827	{{0.5101595290451851 - 9.187742919550047*^-18*I, 0.1422975255971443 + 0.01488539428587047*I, 0.0285667902684791 + 0.0496632454803115*I, 0.012583292226355208 - 0.020668202967553756*I, -0.01813669592924844 + 0.008157163900018909*I, 0.023980704887334493 - 0.00995174300683672*I, 0.011755228444304336 - 0.028023859304798573*I}, {0.14229752559714426 - 0.014885394285870449*I, 0.2943483981168629 + 1.56651…
0.2602602602602603	{{0.5104898851805931 - 1.0684866196438114*^-17*I, 0.1415867849389969 + 0.014803515927193336*I, 0.028516558455641185 + 0.0496678124015989*I, 0.012499299816749439 - 0.020657189999674305*I, -0.017975773043419983 + 0.008185148432300709*I, 0.024012103946835846 - 0.010004249452968683*I, 0.011729009734111576 - 0.02803976597964633*I}, {0.14158678493899687 - 0.014803515927193313*I, 0.2926770427530001 + 1.…
0.26226226226226224	{{0.510810175791544 - 1.1173521864415603*^-17*I, 0.14091919591782004 + 0.014598303815922652*I, 0.028478224674893478 + 0.04965397877376238*I, 0.012416554891961432 - 0.020655761421267432*I, -0.0178222574654105 + 0.00823196378374394*I, 0.024048535795564843 - 0.0100541952466353*I, 0.011702035932543391 - 0.028056104574877123*I}, {0.14091919591782004 - 0.01459830381592263*I, 0.29101899624839944 + 1.668…
0.2642642642642643	{{0.511112759048107 - 9.955791822544374*^-18*I, 0.14029612338738226 + 0.014277094283291183*I, 0.028450953013386703 + 0.04962203113163831*I, 0.012335494196291612 - 0.020663130580734178*I, -0.017676691614178862 + 0.008296134488706365*I, 0.024089184046678994 - 0.010101111692350015*I, 0.011674469470961712 - 0.028072286941554038*I}, {0.14029612338738226 - 0.01427709428329116*I, 0.2893815912395696 + 1.…
0.26626626626626626	{{0.5113899736723361 - 8.030876375908937*^-18*I, 0.1397187476440712 + 0.013847832736172768*I, 0.028433841617260088 + 0.04957233402916153*I, 0.012256552455648545 - 0.020678463609319717*I, -0.017539582532655754 + 0.008376089601378613*I, 0.0241332164317928 - 0.010144542709464768*I, 0.011646482167128009 - 0.028087720517911748*I}, {0.1397187476440712 - 0.013847832736172747*I, 0.28777217649695314 + 1.6…
0.2682682682682683	{{0.5116345964415137 - 6.4970688693574685*^-18*I, 0.13918774328390726 + 0.01331943930353499*I, 0.02842590079844832 + 0.049505442137385974*I, 0.012180130094009584 - 0.020700867061781023*I, -0.017411341413403766 + 0.008470135929665635*I, 0.02417977665414727 - 0.01018406488494882*I, 0.01161824300978745 - 0.028101832959655286*I}, {0.13918774328390726 - 0.01331943930353497*I, 0.2861976755545356 + 1.60…
0.2702702702702703	{{0.5118401547498915 - 5.989115152822645*^-18*I, 0.1387034226519161 + 0.012700859099686095*I, 0.028426153823479273 + 0.04942198586460243*I, 0.012106581331894845 - 0.020729464891841763*I, -0.017292292968834094 + 0.00857660948468471*I, 0.02422804981510614 - 0.010219314106240373*I, 0.011589907739203612 - 0.028114102900118378*I}, {0.13870342265191613 - 0.012700859099686077*I, 0.28466428946766204 + 1.…
0.2722722722722723	{{0.5120009271903385 - 6.678502960711288*^-18*I, 0.13826573696192107 + 0.01200105763919017*I, 0.028433637372076354 + 0.04932267069665456*I, 0.012036214187519212 - 0.020763398796798498*I, -0.01718267556770334 + 0.008693876162490281*I, 0.024277262702140933 - 0.010249985638385771*I, 0.011561618822895659 - 0.028124060039846962*I}, {0.1382657369619211 - 0.012001057639190155*I, 0.28317749626970984 + 1.…
0.27427427427427425	{{0.5121119435543408 - 8.273461911904296*^-18*I, 0.13787427629654322 + 0.01122902083686705*I, 0.02844740153715849 + 0.04920827719693883*I, 0.011969290476792328 - 0.020801828217520694*I, -0.01708264123511348 + 0.008820331744073973*I, 0.02432668378883098 - 0.010275834124039514*I, 0.01153350545563835 - 0.02813128514659919*I}, {0.13787427629654325 - 0.011229020836867037*I, 0.2817420509720886 + 1.5111…
0.27627627627627627	{{0.5121689848320011 - 1.0018963509756712*^-17*I, 0.1375282696072013 + 0.010393755007792377*I, 0.02846650982484014 + 0.04907966100640457*I, 0.011906025813318608 - 0.020843930338450726*I, -0.016992255652511862 + 0.008954401895364582*I, 0.024375623234863426 - 0.010296673583464259*I, 0.011505683559462035 - 0.02813541005534544*I}, {0.13752826960720133 - 0.010393755007792365*I, 0.28036198556423997 + 1…
0.2782782782782782	{{0.5121685832120396 - 1.0696721142097764*^-17*I, 0.13722658471411178 + 0.009504286867297589*I, 0.02849003915443131 + 0.04893775284355394*I, 0.01184658960839722 - 0.020888900087603864*I, -0.016911498157691236 + 0.009094542167228077*I, 0.024423432886033214 - 0.010312377414530812*I, 0.011478255783652653 - 0.028136117668268287*I}, {0.13722658471411178 - 0.009504286867297578*I, 0.2790406090136378 + 1…
0.2802802802802803	{{0.5121078171510508 - 9.658400675569484*^-18*I, 0.13696787164719493 + 0.008569507714358816*I, 0.02851708688323554 + 0.04878351574336682*I, 0.011791117883429729 - 0.020935957308032015*I, -0.0168402891740303 + 0.009239252698905425*I, 0.024469506699914316 - 0.010322860228473498*I, 0.011451316557679522 - 0.028133129556377173*I}, {0.13696787164719496 - 0.008569507714358804*I, 0.2777807041499949 + 1.2…
0.28228228228228225	{{0.5119838059391761 - 8.660543965700478*^-18*I, 0.13675072905868177 + 0.007598399927754557*I, 0.02854673204713613 + 0.04861792917257355*I, 0.011739741818320108 - 0.020984318089864534*I, -0.016778531414966442 + 0.009387023133582419*I, 0.02451324880132556 - 0.010328038095800355*I, 0.011424966020437856 - 0.028126169917834502*I}, {0.1367507290586818 - 0.007598399927754547*I, 0.27658501212487374 + 1.…
0.2842842842842843	{{0.5117944656948068 - 7.814717375670507*^-18*I, 0.1365732556336866 + 0.0066003519977161935*I, 0.028578034431171098 + 0.04844211003474458*I, 0.011692541939478076 - 0.021033188151569928*I, -0.01672602105062342 + 0.009536317606297034*I, 0.02455408414337369 - 0.010327892401824518*I, 0.011399290023889381 - 0.02811501350215319*I}, {0.13657325563368666 - 0.006600351997716187*I, 0.27545550674857244 + 1.…
0.2862862862862863	{{0.5115383248702559 - 7.054467169435078*^-18*I, 0.13643340610621518 + 0.005584278580302613*I, 0.028610109495396746 + 0.04825716651337005*I, 0.011649563443906193 - 0.021081825505402666*I, -0.01668250509535062 + 0.009685698830970705*I, 0.024591497758691922 - 0.01032244677572577*I, 0.011374362463693794 - 0.028099480980703886*I}, {0.1364334061062152 - 0.00558427858030261*I, 0.2743935732087188 + 9.55…
0.2882882882882883	{{0.511214503662126 - 6.254491005065561*^-18*I, 0.13632901112271728 + 0.0045585870335186325*I, 0.028642130727286177 + 0.04806419117738154*I, 0.011610817577013668 - 0.021129542530716205*I, -0.01664768494574738 + 0.009833832244885956*I, 0.024625035746137516 - 0.010311765108352184*I, 0.011350245736767576 - 0.028079437858933274*I}, {0.1363290111227173 - 0.00455858703351863*I, 0.27340002788605694 + 8.…
0.29029029029029024	{{0.5108227140113094 - 5.23063793474929*^-18*I, 0.13625777724208682 + 0.0035311774173150913*I, 0.0286733296417293 + 0.04786426098115199*I, 0.011576281632616377 - 0.021175705973962972*I, -0.016621216380662978 + 0.009979486008686374*I, 0.024654305270791786 - 0.010295951552220097*I, 0.011326990741283991 - 0.02805479447636406*I}, {0.13625777724208685 - 0.0035311774173150895*I, 0.2724751183544468 + 7.…
0.29229229229229226	{{0.5103632596029883 - 3.739908404789519*^-18*I, 0.1362172869356619 + 0.0025094424935888327*I, 0.02870299578103281 + 0.04765843726449577*I, 0.01154589895293684 - 0.02121973694869438*I, -0.016602709561196638 + 0.010121531006376621*I, 0.024678974563960104 - 0.01027515052151414*I, 0.011304636876673092 - 0.028025506006594966*I}, {0.13621728693566193 - 0.0025094424935888327*I, 0.2716185233808646 + 6.1…
0.29429429429429427	{{0.5098370358666346 - 1.480454255605367*^-18*I, 0.13620499858722476 + 0.0015002677261826787*I, 0.028730476714920215 + 0.04744776575266864*I, 0.011519578928604238 - 0.021261110935560813*I, -0.016591729030697538 + 0.01025894084532244*I, 0.02469877292317188 - 0.010249546692087214*I, 0.011283212043621713 - 0.02799157245730075*I}, {0.1362049985872248 - 0.0015002677261826787*I, 0.27082935292540267 + 4…
0.29629629629629634	{{0.5092454384861825 + 1.626650611940061*^-18*I, 0.1362182865116702 + 0.0005100416660165758*I, 0.028755175008430427 + 0.047233270149478083*I, 0.011497202515291292 - 0.021299354950929068*I, -0.016587803519308848 + 0.010390786661452416*I, 0.02471348501158636 - 0.01021935697604375*I, 0.01126273440868589 - 0.027953032339493533*I}, {0.13621828651167026 - 0.0005100416660165785*I, 0.27010623608959317 + …
0.2982982982982983	{{0.5085897977747494 + 3.9884989795691*^-18*I, 0.13625459212424043 - 0.0004549670514471843*I, 0.028776500047522836 + 0.04701595748689533*I, 0.011478654688916108 - 0.02133400622943594*I, -0.016590472276587734 + 0.010516157953405774*I, 0.024722899932727097 - 0.0101847841811139*I, 0.011243224552559695 - 0.02790992083663273*I}, {0.1362545921242405 + 0.0004549670514471741*I, 0.2694478641669332 + 1.076…
0.3003003003003003	{{0.5078722303687097 + 5.629531562050813*^-18*I, 0.13631101539327686 - 0.0013885887244743642*I, 0.02879388602124808 + 0.0467968943464353*I, 0.011463772613520478 - 0.02136462951472954*I, -0.01659918895745489 + 0.010634193059487481*I, 0.02472685781865887 - 0.010146093369586223*I, 0.011224689127191856 - 0.02786232775284346*I}, {0.13631101539327692 + 0.0013885887244743478*I, 0.26885217185587124 - 6.4…
0.3023023023023023	{{0.5070952208564554 + 6.88526178480192*^-18*I, 0.13638467527682427 - 0.002285281182053673*I, 0.02880683303227916 + 0.046577094444114994*I, 0.0114523740437971 - 0.021390847866044248*I, -0.01661339326094984 + 0.010744141883211556*I, 0.024725252098887776 - 0.010103569517775877*I, 0.011207126285104315 - 0.0278103735461768*I}, {0.13638467527682432 + 0.0022852811820536527*I, 0.26831674087077495 - 2.54…
0.3043043043043043	{{0.5062614967863389 + 7.999287105152658*^-18*I, 0.13647277924816978 - 0.003140163837093121*I, 0.0288149075335752 + 0.046357502927187225*I, 0.011444265123474849 - 0.021412342457222858*I, -0.016632526553795365 + 0.010845366043578743*I, 0.02471802410250677 - 0.010057506067005612*I, 0.011190527880471335 - 0.02775420109611469*I}, {0.1364727792481698 + 0.003140163837093102*I, 0.2678389202099831 - 4.68…
0.3063063063063063	{{0.5053740286666729 + 9.123289012346786*^-18*I, 0.13657262329584283 - 0.003949017686420023*I, 0.028817742328381416 + 0.04613899637414063*I, 0.011439240385318803 - 0.021428852576716586*I, -0.01665603187039753 + 0.010937338875076507*I, 0.024705163058195655 - 0.01000820492360577*I, 0.011174879469119494 - 0.027693975703569906*I}, {0.13657262329584285 + 0.00394901768642001*I, 0.26741582615580595 - 7.…
0.3083083083083083	{{0.5044360299657301 + 1.0317033027541605*^-17*I, 0.13668159192361515 - 0.004708285310781014*I, 0.028815036570229144 + 0.04592238279469968*I, 0.011437082751130218 - 0.021440175627585063*I, -0.016683353912845658 + 0.011019645427679029*I, 0.024686706094221106 - 0.009955976458914282*I, 0.011160160308527692 - 0.027629885090886083*I}, {0.13668159192361518 + 0.004708285310781008*I, 0.26704434227452467 …
0.31031031031031037	{{0.5034509571117437 + 1.1548368703807866*^-17*I, 0.13679715815050078 - 0.005415070874841994*I, 0.028806555762935827 + 0.04570840162982468*I, 0.011437563531746549 - 0.021446167127496328*I, -0.016713939050912348 + 0.011091982466847212*I, 0.024662738238436642 - 0.009901139509276666*I, 0.01114634335782715 - 0.027562139401837712*I}, {0.1367971581505008 + 0.005415070874841995*I, 0.266721119416392 - 1.…
0.3123123123123123	{{0.5024225094929071 + 1.2693229626129847*^-17*I, 0.1369168835107561 - 0.006067140127188167*I, 0.028792131760605005 + 0.045497723751711766*I, 0.011440442427041436 - 0.02144674070872685*I, -0.016747235322053466 + 0.011154158473528675*I, 0.024633392418282656 - 0.00984402137604604*I, 0.011133395277801406 - 0.02749097120163012*I}, {0.13691688351075612 + 0.006067140127188173*I, 0.2664425757156317 - 1.…
0.31431431431431434	{{0.5013544071325204 + 1.3390181101371306*^-17*I, 0.13703842184767798 - 0.006662589217983887*I, 0.028771629644786138 + 0.04529097788588884*I, 0.011445479809266417 - 0.021441837417242177*I, -0.016782704239922324 + 0.011206034142106913*I, 0.024598818311978812 - 0.00978494361241035*I, 0.01112128050785426 - 0.02741661756102563*I}, {0.137038421847678 + 0.006662589217983891*I, 0.266205110400229 - 1.388…
0.3163163163163163	{{0.5002504925894166 + 1.3597645309304331*^-17*I, 0.13715937824078928 - 0.007199542594718646*I, 0.02874492167666718 + 0.045088802420394224*I, 0.011452428910304104 - 0.021431404919744646*I, -0.016819795628977955 + 0.011247480888505888*I, 0.024559172979593997 - 0.009724234543727131*I, 0.011109960479586956 - 0.02733932440789778*I}, {0.13715937824078928 + 0.007199542594718651*I, 0.26600500519564435 -…
0.3183183183183183	{{0.49911501737602376 + 1.3745053696944158*^-17*I, 0.13727740660213533 - 0.007676913474621965*I, 0.028711960272059057 + 0.04489176355959532*I, 0.011461021552142502 - 0.021415462499152334*I, -0.016857947061488673 + 0.01127850790332346*I, 0.024514678386741286 - 0.009662243784399905*I, 0.011099387476237755 - 0.027259372408736597*I}, {0.13727740660213536 + 0.00767691347462197*I, 0.26583814936024586 -…
0.3203203203203203	{{0.49795214921449743 + 1.409879750028101*^-17*I, 0.13739034961372118 - 0.008094098292188304*I, 0.0286727435000746 + 0.044700353175431494*I, 0.011470997407677659 - 0.02139406582971314*I, -0.01689662873199311 + 0.011299195104154471*I, 0.024465574691341654 - 0.009599305358362125*I, 0.01108951260393414 - 0.02717704088714745*I}, {0.13739034961372118 + 0.00809409829218831*I, 0.26570051414237233 - 1.44…
0.32232232232232233	{{0.49676596521997546 + 1.475514650389372*^-17*I, 0.1374962398152923 - 0.008450969709286478*I, 0.028627314354946174 + 0.04451498916994007*I, 0.011482104392429937 - 0.0213673062782666*I, -0.016935343957382294 + 0.011309691790177226*I, 0.02441211945343344 - 0.009535737222945347*I, 0.011080285908925094 - 0.027092607301347063*I}, {0.1374962398152923 + 0.00845096970928648*I, 0.2655881593402774 - 1.494…
0.32432432432432434	{{0.4955604519005776 + 1.5640249040949797*^-17*I, 0.13759329960433486 - 0.008747876615159716*I, 0.028575760756025664 + 0.04433601547525625*I, 0.01149409866454402 - 0.021335310904243895*I, -0.016973629176899676 + 0.011310216642153498*I, 0.02435458763517235 - 0.009471841268879216*I, 0.011071656377581108 - 0.027006347244163526*I}, {0.1375932996043349 + 0.008747876615159713*I, 0.2654972333021292 - 1.…
0.32632632632632635	{{0.49433950515740616 + 1.65101319932053*^-17*I, 0.13767994123607563 - 0.008985644126425604*I, 0.02851821554778451 + 0.044163702053613196*I, 0.011506744624788911 - 0.021298242459667837*I, -0.017011053952141114 + 0.011301057722428523*I, 0.024293271600831463 - 0.009407903320291478*I, 0.011063571936394175 - 0.02691853444303629*I}, {0.13767994123607563 + 0.008985644126425595*I, 0.26542397292601067 - …
0.3283283283283283	{{0.49310693028454505 + 1.6950700791005005*^-17*I, 0.1377547668234819 - 0.009165573587076124*I, 0.028454856499813674 + 0.043998244897341984*I, 0.011519814916557928 - 0.021256299389152893*I, -0.017047220967054872 + 0.011282572474931005*I, 0.024228481116801214 - 0.009344193134707971*I, 0.011055979451977792 - 0.02682944076001616*I}, {0.1377547668234819 + 0.009165573587076111*I, 0.2653647036599193 - …
0.3303303303303303	{{0.4918664158480473 + 1.6659546790225624*^-17*I, 0.13781655007331164 - 0.009289342768548035*I, 0.02838589670619116 + 0.04383977701966851*I, 0.011533091507247862 - 0.0212097073532973*I, -0.017081764800297057 + 0.011255171371452492*I, 0.024160536594344664 - 0.009280964083321318*I, 0.01104882532956578 - 0.026739333519804606*I}, {0.13781655007331164 + 0.009289342768548021*I, 0.26531586454599426 - 1.…
0.3323323323323323	{{0.4906215838272685 + 1.6572963683525573*^-17*I, 0.13786407296267306 - 0.00935855161714535*I, 0.028311543148306348 + 0.04368843422131416*I, 0.011546360072550515 - 0.021158684729335745*I, -0.017114326330179078 + 0.011219250662842293*I, 0.024089748912726177 - 0.009218465539686265*I, 0.011042055793783105 - 0.026648474836868746*I}, {0.13786407296267303 + 0.009358551617145336*I, 0.26527395928821196 -…
0.33433433433433435	{{0.48937623201661234 + 1.6330574685371536*^-17*I, 0.13789624909970433 - 0.009375498426464922*I, 0.02823207157427972 + 0.04354427321075899*I, 0.01155939911656229 - 0.021103509368553597*I, -0.017144557510296594 + 0.011175321206728107*I, 0.02401647453452129 - 0.009156948741693274*I, 0.011035611766518563 - 0.02655714502782866*I}, {0.1378962490997043 + 0.00937549842646491*I, 0.26523532358476665 - 1.8…
0.3363363363363363	{{0.4881339304136064 + 1.5523259892263118*^-17*I, 0.13791217899718047 - 0.00934273659934768*I, 0.028147779739532825 + 0.043407293586655134*I, 0.011572002683922725 - 0.021044473901344445*I, -0.017172149848076163 + 0.011123923582411687*I, 0.023941067586564935 - 0.009096641957146278*I, 0.011029435769525076 - 0.026465611165488057*I}, {0.13791217899718047 + 0.009342736599347666*I, 0.2651965135099718 -…
0.3383383383383383	{{0.4868979760532221 + 1.3968050899278982*^-17*I, 0.1379111423220491 - 0.009262979668671787*I, 0.028058977986044557 + 0.04327744640459272*I, 0.011583982653988899 - 0.02098187717503616*I, -0.017196835635010416 + 0.011065611662548925*I, 0.02386387216228152 - 0.009037748522641869*I, 0.011023472791435616 - 0.026374123154352894*I}, {0.1379111423220491 + 0.009262979668671774*I, 0.26515434891883255 - 1.…
0.34034034034034033	{{0.4856713930078743 + 1.1708130800076801*^-17*I, 0.13789259789543043 - 0.009139101297352637*I, 0.02796598924235116 + 0.04315463417709988*I, 0.011595168740835436 - 0.020916024253890865*I, -0.017218387946658066 + 0.011000952613149859*I, 0.02378522232168493 - 0.00898044684356929*I, 0.011017670287763202 - 0.02628291373063138*I}, {0.13789259789543043 + 0.009139101297352622*I, 0.26510591344704576 - 1.…
0.34234234234234234	{{0.48445693238742193 + 9.01283418689349*^-18*I, 0.13785618369261732 - 0.00897413527834287*I, 0.027869149023546237 + 0.04303871087364279*I, 0.011605408493254499 - 0.02084722641910499*I, -0.01723662064264389 + 0.010930526893578683*I, 0.023705442091378537 - 0.008924890394110456*I, 0.0110119781809009 - 0.02619219846223399*I}, {0.1378561836926173 + 0.008974135278342852*I, 0.2650485545110001 - 1.25934…
0.3443443443443443	{{0.48325707233916737 + 6.377647150544874*^-18*I, 0.13780171684307518 - 0.008771275534632347*I, 0.027768805431280724 + 0.042929481920625595*I, 0.011614567294755804 - 0.020775801168809213*I, -0.01725138836665875 + 0.010854928256553728*I, 0.023624845464555184 - 0.008871207717239928*I, 0.011006348860121829 - 0.02610217574877344*I}, {0.13780171684307516 + 0.008771275534632328*I, 0.26497988330777594 -…
0.34634634634634637	{{0.48207401804785677 + 4.524207280425893*^-18*I, 0.13772919363044211 - 0.008533876119248168*I, 0.027665319153762916 + 0.04282670420139047*I, 0.011622528363566604 - 0.020702072218068496*I, -0.017262586546459586 + 0.010774763748147476*I, 0.023543736400997203 - 0.00881950242472493*I, 0.011000737181579146 - 0.026013026821564707*I}, {0.1377291936304421 + 0.008533876119248145*I, 0.26489777481514537 - …
0.3483483483483483	{{0.48090978085270863 + 4.038577199500001*^-18*I, 0.13763869227274517 - 0.00826525777428127*I, 0.027559045351375655 + 0.04273011944903175*I, 0.011629186706189704 - 0.020626355766662035*I, -0.017270133085144385 + 0.010690627413391437*I, 0.02346240428135086 - 0.008769863744769313*I, 0.010995100199057984 - 0.025924919258142005*I}, {0.13763869227274517 + 0.008265257774281247*I, 0.26480029102844294 - …
0.35035035035035034	{{0.4797664068386577 + 4.492825533571448*^-18*I, 0.1375302954313887 - 0.007968808932980615*I, 0.027450345806063266 + 0.042639462063001704*I, 0.011634435437623929 - 0.020548973870957565*I, -0.0172739455148022 + 0.010603125415651126*I, 0.02338114349521787 - 0.008722383488581537*I, 0.010989393760567937 - 0.025838023408895933*I}, {0.1375302954313887 + 0.007968808932980591*I, 0.2646854607065944 - 8.00…
0.35235235235235235	{{0.47864570444251126 + 5.523362487884326*^-18*I, 0.13740432561762433 - 0.007648329739192562*I, 0.027339619685629205 + 0.042554387641554337*I, 0.011638184796014008 - 0.0204702758170674*I, -0.017273989174397188 + 0.010512917186999553*I, 0.023300253234621624 - 0.008677126328649476*I, 0.0109835748507958 - 0.02575249725733842*I}, {0.13740432561762433 + 0.00764832973919254*I, 0.2645515428686578 - 7.64…
0.35435435435435436	{{0.4775492042387366 + 6.812766378473283*^-18*I, 0.13726120130880223 - 0.007307503360053669*I, 0.027227251408771466 + 0.042474540375417126*I, 0.011640361638493354 - 0.02039059468564399*I, -0.017270257862400665 + 0.010420632713670825*I, 0.023220008769061863 - 0.008634137273600509*I, 0.010977604290985364 - 0.025668478684772646*I}, {0.13726120130880223 + 0.00730750336005365*I, 0.26439706432983295 - …
0.3563563563563564	{{0.47647816056930997 + 8.080041774413685*^-18*I, 0.13710143259787283 - 0.006949884385206084*I, 0.027113609527104215 + 0.042399554759977656*I, 0.01164090927308266 - 0.020310246456679903*I, -0.0172627731119629 + 0.010326870827483495*I, 0.023140660974699433 - 0.008593442041394369*I, 0.01097144676426488 - 0.02558608547039685*I}, {0.1371014325978728 + 0.006949884385206066*I, 0.2642208181021891 - 8.31…
0.3583583583583584	{{0.4754335515437165 + 9.080619497821841*^-18*I, 0.1369256211933866 - 0.006578898826797473*I, 0.026999046725157787 + 0.0423290555952836*I, 0.011639787458689915 - 0.0202295300095078*I, -0.017251584190913074 + 0.01023219920584054*I, 0.023062436334356257 - 0.008555047059323145*I, 0.010965070815647045 - 0.02550541529130434*I}, {0.1369256211933866 + 0.006578898826797457*I, 0.26402186339466505 - 9.3530…
0.3603603603603604	{{0.4744160790389503 + 9.606356623854772*^-18*I, 0.13673446041949436 - 0.006197844119481103*I, 0.026883899820378705 + 0.04226265798604273*I, 0.011636972405110389 - 0.02014872712280047*I, -0.017236768101759305 + 0.010137154371729382*I, 0.022985536937515372 - 0.008518939464011296*I, 0.010958448852029018 - 0.02542654572248348*I}, {0.13673446041949436 + 0.006197844119481087*I, 0.2637995256130691 - 1.…
0.36236236236236236	{{0.4734261686995142 + 9.48553648071041*^-18*I, 0.13652873521594702 - 0.005809889120415768*I, 0.026768489763129663 + 0.04219996734162293*I, 0.011632456773026642 - 0.020068102474570797*I, -0.01721842958168864 + 0.010042241693721867*I, 0.022910140480320893 - 0.008485087101415632*I, 0.01095155714219241 - 0.02534953423681771*I}, {0.136528735215947 + 0.005809889120415752*I, 0.263553396360079 - 1.16320…
0.36436436436436437	{{0.47246396993742024 + 8.582868649627471*^-18*I, 0.1363093221380957 - 0.005418074109265834*I, 0.026653121636689536 + 0.04214057937605218*I, 0.011626249674008523 - 0.01998790364217179*I, -0.017196701102567057 + 0.009947935385974278*I, 0.022836400265578035 - 0.008453438526825325*I, 0.01094437581680329 - 0.025274418205085518*I}, {0.13630932213809568 + 0.005418074109265819*I, 0.2632833334352424 - 1.…
0.3663663663663663	{{0.47152948593780575 + 7.367054693649929*^-18*I, 0.13607712087200508 - 0.005025289524372723*I, 0.026538083657984546 + 0.04208409574588536*I, 0.01161836855440157 - 0.0199083623806312*I, -0.017171725829690277 + 0.009854680593266902*I, 0.022764452702135736 - 0.008423934204631976*I, 0.010936887555930553 - 0.02520122356351712*I}, {0.13607712087200505 + 0.005025289524372709*I, 0.26298933530028307 - 1.…
0.36836836836836834	{{0.47062280078701685 + 6.943636188413694*^-18*I, 0.13583300271630525 - 0.004634459437661959*I, 0.02642366721883858 + 0.042030121257774056*I, 0.011608826194974912 - 0.019829714623002394*I, -0.01714363825950338 + 0.00976293093446098*I, 0.022694441144437014 - 0.008396521580457303*I, 0.010929074169404333 - 0.025129982010804797*I}, {0.13583300271630522 + 0.004634459437661942*I, 0.26267132235361484 - …
0.3703703703703704	{{0.46974360433131396 + 6.7288926057454464*^-18*I, 0.13557804045625924 - 0.004248553169199759*I, 0.026310164098783236 + 0.04197821585362424*I, 0.011597660014659046 - 0.01975219056426098*I, -0.017112623307527167 + 0.009673130687411581*I, 0.02262648533215326 - 0.008371115389563054*I, 0.010920921763607126 - 0.025060698752831588*I}, {0.1355780404562592 + 0.004248553169199739*I, 0.2623295955566367 - 9…
0.3723723723723724	{{0.4688914236904577 + 6.244965538414937*^-18*I, 0.13531330720189783 - 0.0038702909542082426*I, 0.026197839413047503 + 0.04192795753442437*I, 0.011584916243426797 - 0.019675996332713504*I, -0.017078873814290196 + 0.009585679070552423*I, 0.022560682302936414 - 0.008347622761499529*I, 0.010912419733747993 - 0.02499336557322914*I}, {0.1353133072018978 + 0.003870290954208222*I, 0.2619646121957452 - 8…
0.3743743743743744	{{0.4680656403701693 + 5.217511300001204*^-18*I, 0.13503986533407178 - 0.003502134540371165*I, 0.026086930829832725 + 0.04187894532121699*I, 0.011570648818630694 - 0.019601313627299985*I, -0.017042587989820304 + 0.009500929502217889*I, 0.022497107058847055 - 0.008325944827722316*I, 0.010903560625171524 - 0.024927961913195587*I}, {0.13503986533407175 + 0.0035021345403711468*I, 0.2615769693406937 -…
0.3763763763763764	{{0.46726549026213027 + 3.5757009248925945*^-18*I, 0.13475876650445168 - 0.0031462871878339886*I, 0.025977648570312605 + 0.04183079925509878*I, 0.011554919385002973 - 0.019528299717593962*I, -0.017003969413644633 + 0.009419189600643037*I, 0.022435812566354393 - 0.008305976721592284*I, 0.010894340133357836 - 0.024864454871495575*I}, {0.13475876650445165 + 0.003146287187833977*I, 0.2611674038445924…
0.37837837837837834	{{0.4664900636439828 + 1.4522201682867402*^-18*I, 0.13447105163552803 - 0.0028046936692038647*I, 0.02587017540863321 + 0.04178316039722048*I, 0.011537797294655573 - 0.019457087443802455*I, -0.016963227034789627 + 0.009340721183963598*I, 0.0223768297563363 - 0.008287607578375588*I, 0.01088475710392257 - 0.024802799204460244*I}, {0.134471051635528 + 0.002804693669203862*I, 0.26073679234390884 - 5.4…
0.38038038038038036	{{0.4657383051793296 - 8.167304938094088*^-19*I, 0.13417775092061124 - 0.0024790402695496374*I, 0.025764666671912965 + 0.04173569082878699*I, 0.011519359607080138 - 0.019387785216765988*I, -0.016920575171781013 + 0.009265740270215974*I, 0.022320167524079268 - 0.008270720535243666*I, 0.010874813532616903 - 0.024742937325987244*I}, {0.1341777509206112 + 0.0024790402695496435*I, 0.26028615125846694 …
0.3823823823823823	{{0.46500901391773386 - 2.6914358645796276*^-18*I, 0.13387988382383162 - 0.002170754786401838*I, 0.025661250240242663 + 0.041688073651057284*I, 0.01149969108914802 - 0.01932047701795858*I, -0.01687623351264383 + 0.009194417077337246*I, 0.02226581272927845 - 0.008255192731273247*I, 0.010864514565327528 - 0.024684799307540715*I}, {0.13387988382383156 + 0.0021707547864018503*I, 0.25981663679144773 -…
0.38438438438438444	{{0.4643009032669643 - 3.560787625658772*^-18*I, 0.13357843589036572 - 0.0018810239563785986*I, 0.025560028914036293 + 0.041640016617286515*I, 0.011478880599869366 - 0.01925522529735395*I, -0.01683042045423288 + 0.009126881123199666*I, 0.022213735063682825 - 0.00824089976343219*I, 0.010853867784434205 - 0.024628307180567268*I}, {0.1335784358903657 + 0.0018810239563786131*I, 0.2593294871000671 - 2…
0.3863863863863864	{{0.46361288748249135 - 3.921049220151735*^-18*I, 0.13327429917635095 - 0.0016110425128467464*I, 0.02546110814355901 + 0.04159124685533304*I, 0.011457004683080776 - 0.01919209820708265*I, -0.016783329102933533 + 0.009063271061667294*I, 0.022163918392621103 - 0.008227733547183456*I, 0.010842878945266725 - 0.024573397043730925*I}, {0.13327429917635092 + 0.0016110425128467633*I, 0.25882574649237644 …
0.3883883883883884	{{0.46294343992540893 - 4.212329806046296*^-18*I, 0.13296855351205397 - 0.0013619338754849836*I, 0.025364581377650467 + 0.04154145735611673*I, 0.011434166762633343 - 0.0191311472782834*I, -0.016735203646627048 + 0.009003696594933242*I, 0.022116313889519925 - 0.008215552320137633*I, 0.0108315590229751 - 0.0245199740206438*I}, {0.13296855351205394 + 0.0013619338754850047*I, 0.25830688453596656 - 1.…
0.39039039039039036	{{0.462290964105767 - 4.6731606516171346*^-18*I, 0.13266224209751803 - 0.0011345958530707832*I, 0.02527051881619446 + 0.04149036519208043*I, 0.011410473366347172 - 0.019072404211662213*I, -0.016686285827527195 + 0.008948229779989623*I, 0.0220708573591334 - 0.00820421353243853*I, 0.010819921113018325 - 0.024467936413514583*I}, {0.13266224209751803 + 0.0011345958530708077*I, 0.25777443756855156 - 6…
0.3923923923923924	{{0.46165388454296974 - 5.459021491537099*^-18*I, 0.13235632920654483 - 0.0009297038502055599*I, 0.025178968702961473 + 0.041437720183968296*I, 0.011386028525746264 - 0.019015883396202773*I, -0.01663680375937757 + 0.008896909193032166*I, 0.02202747548039336 - 0.008193581072130706*I, 0.010807979467683068 - 0.024417182003629294*I}, {0.13235632920654483 + 0.0009297038502055863*I, 0.2572299210216386 …
0.39439439439439433	{{0.4610306467657764 - 6.642340526877209*^-18*I, 0.13205170018669454 - 0.0007477108673146701*I, 0.02508995732560866 + 0.04138330490082577*I, 0.01136093377605851 - 0.01896158190916641*I, -0.016586971927451604 + 0.0088497399294602*I, 0.021986085806409376 - 0.008183525265159478*I, 0.010795749496083664 - 0.02436760805135126*I}, {0.13205170018669452 + 0.0007477108673146968*I, 0.2566748294205274 + 1.39…
0.3963963963963964	{{0.4604197173123003 - 8.212494425106697*^-18*I, 0.13174916145928578 - 0.0005888475006474091*I, 0.02500348901567986 + 0.041326934659999606*I, 0.011335288156215699 - 0.018909479516092124*I, -0.016536991188552563 + 0.008806693603876672*I, 0.021946596764468727 - 0.008173922875370904*I, 0.010783247764162123 - 0.02431911129612112*I}, {0.13174916145928578 + 0.0005888475006474328*I, 0.2561106363843104 +…
0.39839839839839836	{{0.4598195837300098 - 1.0075808320092836*^-17*I, 0.13144944051939572 - 0.0004531219422770256*I, 0.024919546148605594 + 0.041268457527137835*I, 0.011309188208853524 - 0.01885953867079657*I, -0.016487048771013545 + 0.008767708350088131*I, 0.021908907656036435 - 0.008164657104511808*I, 0.010770491994688124 - 0.02427158795645684*I}, {0.13144944051939572 + 0.0004531219422770443*I, 0.25553879462587303…
0.4004004004004004	{{0.4592287545757274 - 1.2055555812101234*^-17*I, 0.13115318593585995 - 0.00034031998010069456*I, 0.024838089143703054 + 0.0412077543161898*I, 0.011282727980311564 - 0.01881170451537406*I, -0.016437318274697486 + 0.00873268882110474*I, 0.021872908656755244 - 0.008155617592229754*I, 0.010757501067259017 - 0.0242249337299537*I}, {0.13115318593585995 + 0.00034031998010070736*I, 0.2549607359518932 + …
0.4024024024024024	{{0.4586457594156306 - 1.3891958967795487*^-17*I, 0.13086096735127256 - 0.0002500049978395465*I, 0.024759056464176126 + 0.041144738589406156*I, 0.011255999020633296 - 0.018765904880196572*I, -0.016387959670997158 + 0.008701506189140272*I, 0.021838480816445627 - 0.008146700416073061*I, 0.010744295018299828 - 0.02417904379328428*I}, {0.13086096735127256 + 0.00025000499783955324*I, 0.254377871262841…
0.4044044044044044	{{0.4580691488252512 - 1.5242188320237505*^-17*I, 0.13057327548198613 - 0.00018151797503864397*I, 0.024682364617115364 + 0.04107935665733883*I, 0.011229090383566098 - 0.018722050283913733*I, -0.016339119302835155 + 0.008673998145612108*I, 0.021805496059105783 - 0.008137808091490808*I, 0.010730895041063246 - 0.024133812802198496*I}, {0.13057327548198613 + 0.00018151797503864657*I, 0.25379159055298…
0.4064064064064064	{{0.45749750647874626 - 1.576816311990143*^-17*I, 0.130290539240624 - 0.00013405147052423402*I, 0.024607915700787363 + 0.041011578648096195*I, 0.011202088197476591 - 0.018680040240291036*I, -0.01629093194839005 + 0.00864998079679148*I, 0.021773821577540858 - 0.008128848872479756*I, 0.010717322917451795 - 0.02408913639917236*I}, {0.130290539240624 + 0.000134051470524234*I, 0.2532032514538037 + 6.1…
0.4084084084084084	{{0.4569294777102734 - 1.5853733700347662*^-17*I, 0.13001329080595925 - 0.00010722739953748504*I, 0.02453565558116262 + 0.040941322190693616*I, 0.011175076426468089 - 0.018639810852085634*I, -0.01624354510170507 + 0.00862933887878299*I, 0.0217433497554982 - 0.008119726093780788*I, 0.010703597304241549 - 0.024044918453689407*I}, {0.13001329080595925 + 0.0001072273995374848*I, 0.25261415330634257 +…
0.41041041041041043	{{0.4563636049952112 - 1.5571315079921455*^-17*I, 0.12974197675562965 - 0.00010023293004312063*I, 0.02446548548484389 + 0.040868554360327526*I, 0.011148143333473356 - 0.018601260535870218*I, -0.016197097825633777 + 0.008611885900160498*I, 0.021713945236544772 - 0.008110344468040386*I, 0.010689740593803189 - 0.024001051823350536*I}, {0.12974197675562965 + 0.00010023293004311906*I, 0.25202569347639…
0.4124124124124124	{{0.4557985066221358 - 1.4896044553168204*^-17*I, 0.12947695087980438 - 0.00011207227446843522*I, 0.02439728929499795 + 0.0407932749731631*I, 0.011121371427228745 - 0.018564274927318606*I, -0.01615171079020337 + 0.00859741026444515*I, 0.021685469020216203 - 0.008100618527207771*I, 0.01067577543818926 - 0.02395743292944774*I}, {0.12947695087980438 + 0.00011207227446843047*I, 0.2514391956581854 - 2…
0.4144144144144144	{{0.4552329102257285 - 1.385024197753283*^-17*I, 0.12921849772149752 - 0.00014169443859838563*I, 0.02433094673113928 + 0.040715502426591936*I, 0.011094835930650278 - 0.01852873808893081*I, -0.01610748827055319 + 0.008585696328412695*I, 0.021657786893090704 - 0.008090472412010781*I, 0.010661723627175669 - 0.02391396523035883*I}, {0.12921849772149752 + 0.0001416944385983755*I, 0.25085587787774666 -…
0.4164164164164164	{{0.4546656527867761 - 1.2503409773359734*^-17*I, 0.1289668325765682 - 0.0001879932215755915*I, 0.02426633334913004 + 0.04063527369923197*I, 0.01106860478083365 - 0.01849453251003302*I, -0.01606451814693472 + 0.008576524402093492*I, 0.021630769428789064 - 0.008079839871955888*I, 0.010647606088261687 - 0.023870559221547395*I}, {0.1289668325765682 + 0.00018799322157557412*I, 0.2502768524928726 - 3.…
0.4184184184184184	{{0.45409568063217076 - 1.0972232923892957*^-17*I, 0.12872210149372063 - 0.00024980721590033006*I, 0.024203320541180066 + 0.040552644350927564*I, 0.011042738629054229 - 0.01846153910677761*I, -0.016022871904711574 + 0.008569670748772518*I, 0.021604291987974658 - 0.008068664265328193*I, 0.010633442886669947 - 0.02382713243556283*I}, {0.12872210149372063 + 0.00024980721590030426*I, 0.24970312619314…
0.4204204204204204	{{0.45352204943490954 - 9.420578975275968*^-18*I, 0.12848438127450382 - 0.00032591980743054347*I, 0.024141775535846885 + 0.04046768852274945*I, 0.011017290840767054 - 0.018429637222143132*I, -0.015982604634359514 + 0.008564907584989349*I, 0.021578234718353427 - 0.008056898559191424*I, 0.010619253225346442 - 0.02378360944204032*I}, {0.12848438127450382 + 0.0003259198074305094*I, 0.2491355999999136…
0.42242242242242245	{{0.4529439242140952 - 8.059498036551753*^-18*I, 0.128253679473312 - 0.00041505917538183667*I, 0.024081561398035696 + 0.04038049893699476*I, 0.010992307495606835 - 0.018398704625934327*I, -0.015943755031466424 + 0.008562003080538175*I, 0.0215524825546739 - 0.008044505329387937*I, 0.010605055444960524 - 0.02373992184770086*I}, {0.128253679473312 + 0.0004150591753817962*I, 0.2485750692663259 + 4.38…
0.4244244244244244	{{0.4523605792910996 - 7.14560431687409*^-18*I, 0.12802993445096814 - 0.0005158983979352849*I, 0.024022537039061556 + 0.04029118687819696*I, 0.010967827390650787 - 0.018368617522078537*I, -0.0159063454075368 + 0.008560721373075198*I, 0.021526925220687127 - 0.008031456754691385*I, 0.010590867023654214 - 0.023696008294191506*I}, {0.12802993445096816 + 0.0005158983979352438*I, 0.2480222237199082 + 5…
0.4264264264264264	{{0.4517713086338281 - 5.160480544644212*^-18*I, 0.12781309657891582 - 0.000627179778153687*I, 0.023964568614948497 + 0.04019985601825775*I, 0.010943888273350915 - 0.018339258147808773*I, -0.015870399171369055 + 0.008560838231284805*I, 0.021501456955159787 - 0.008017724734183293*I, 0.010576704684619525 - 0.0236518092783771*I}, {0.12781309657891585 + 0.0006271797781536498*I, 0.2474777343441403 + 2…
0.4284284284284284	{{0.4511754010069034 - 1.933700271085904*^-18*I, 0.1276030896935916 - 0.0007475521565767404*I, 0.023907512933126495 + 0.040106622394345474*I, 0.010920527638691365 - 0.018310501119612948*I, -0.01583593575491636 + 0.008562114826387189*I, 0.021475967215001023 - 0.008003282632239163*I, 0.010562585761112754 - 0.023607264077644973*I}, {0.1276030896935916 + 0.0007475521565767097*I, 0.24694227688355044 -…
0.43043043043043044	{{0.45057227240904985 + 9.475842539299416*^-19*I, 0.12739974823376587 - 0.0008755716068461537*I, 0.023851219067662563 + 0.0400116275979932*I, 0.010897774435863353 - 0.018282216920424112*I, -0.01580295408919349 + 0.008564303170740804*I, 0.021450349674392417 - 0.007988115731021109*I, 0.010548526791990292 - 0.023562319936154562*I}, {0.1273997482337659 + 0.0008755716068461292*I, 0.24641640404520657 -…
0.4324324324324324	{{0.44996144104769287 + 2.4177290353882666*^-18*I, 0.12720287551333082 - 0.001009851114481115*I, 0.0237955430550829 + 0.03991501558336913*I, 0.0108756513642461 - 0.01825428320456884*I, -0.01577144327613607 + 0.008567168315336837*I, 0.02142450751732366 - 0.00797221587141378*I, 0.010534542773965637 - 0.023516931575631273*I}, {0.12720287551333084 + 0.0010098511144810947*I, 0.2459005700863522 - 2.435…
0.43443443443443447	{{0.4493425273389591 + 1.9325983331302636*^-18*I, 0.12701224372130035 - 0.0011490605768783137*I, 0.02374034789437289 + 0.039816932667276615*I, 0.010854174873406813 - 0.018226584797767204*I, -0.01574138258860059 + 0.008570488349799215*I, 0.021398353437592516 - 0.007955581453024363*I, 0.010520647161609402 - 0.023471061195366495*I}, {0.12701224372130035 + 0.0011490605768782942*I, 0.24539513081440648…
0.4364364364364364	{{0.4487152539076762 - 5.304353381467983*^-19*I, 0.12682759392181006 - 0.001291926803311915*I, 0.023685503546977123 + 0.039717527529154154*I, 0.010833355163100699 - 0.018199013697132782*I, -0.015712741470364406 + 0.008574054402384595*I, 0.021371809638804858 - 0.00793821743418258*I, 0.010506851867349303 - 0.0234246784722176*I}, {0.12682759392181006 + 0.001291926803311893*I, 0.24490034358696408 - 1…
0.43843843843843844	{{0.4480794455873731 - 4.47249120888968*^-18*I, 0.12664863605411739 - 0.0014372335149335828*I, 0.023630886936799374 + 0.039616951211075356*I, 0.010813196183270956 - 0.018171469071172664*I, -0.01568547953612573 + 0.008577670639982375*I, 0.02134480783437465 - 0.007920135331940689*I, 0.010493167261470168 - 0.023377760560607933*I}, {0.12664863605411733 + 0.0014372335149335556*I, 0.2444163673117953 - …
0.4404404404404404	{{0.4474350294202798 - 8.873180254688984*^-18*I, 0.12647504893260134 - 0.0015838213447724662*I, 0.023576381950202615 + 0.039515357117749*I, 0.010793695634048774 - 0.018143857259787444*I, -0.015659546571503626 + 0.008581154268114684*I, 0.021317289247523935 - 0.007901353222073483*I, 0.010479602172113935 - 0.023330292092526822*I}, {0.1264750489326013 + 0.0015838213447724335*I, 0.243943262446846 + 8.…
0.4424424424424424	{{0.4467820346573275 - 1.2190605196279423*^-17*I, 0.12630648024676283 - 0.0017305878377352041*I, 0.023521879436009006 + 0.03941290101651899*I, 0.010774844965753342 - 0.018116091774271228*I, -0.015634882533038033 + 0.008584335530936387*I, 0.021289204611282867 - 0.007881895739078295*I, 0.010466163885279649 - 0.023282265177529574*I}, {0.1263064802467628 + 0.0017305878377351673*I, 0.2434809910002376 …
0.44444444444444436	{{0.446120509591674 - 1.8753171952885613*^-17*I, 0.12614260913146152 - 0.0018765615816821847*I, 0.02346728357592641 + 0.039309722405718985*I, 0.010756635152382276 - 0.018088096965423177*I, -0.015611431767334746 + 0.008587065799735704*I, 0.021260511889960892 - 0.007861786053605024*I, 0.010452858547153112 - 0.023233674278063395*I}, {0.1261426091314616 + 0.0018765615816821466*I, 0.2430294970136262 +…
0.4464464464464465	{{0.4454505140778258 - 2.960063189374123*^-17*I, 0.12598309038804967 - 0.00202071059935677*I, 0.02341249264546751 + 0.039205970274565016*I, 0.010739056131206489 - 0.018059792582673036*I, -0.01558913423877036 + 0.008589187580761517*I, 0.021231166893216767 - 0.007841049514270965*I, 0.010439692532995808 - 0.023184514095481255*I}, {0.12598309038804997 + 0.002020710599356734*I, 0.24258871321369424 + 9…
0.44844844844844844	{{0.4447722449824338 - 3.6116148503408656*^-17*I, 0.12582748436548521 - 0.002161908877468852*I, 0.023357397223091346 + 0.03910182037581778*I, 0.01072208853298856 - 0.018031094482644505*I, -0.015567908035789276 + 0.008590534430913458*I, 0.021201130364838533 - 0.007819724061123613*I, 0.01042667132590409 - 0.023134787974029857*I}, {0.12582748436548577 + 0.0021619088774688278*I, 0.24215843984185426 +…
0.45045045045045046	{{0.4440859476880862 - 3.273343087253579*^-17*I, 0.12567536226255513 - 0.0022991402798731323*I, 0.023301899457996243 + 0.03899743810322766*I, 0.01070571051139464 - 0.01800192848121857*I, -0.015547670832671211 + 0.008590958927066837*I, 0.02117037135731671 - 0.007797848952089937*I, 0.010413799109512926 - 0.02308450349848819*I}, {0.1256753622625559 + 0.0022991402798731315*I, 0.24173843066654382 + 1.…
0.4524524524524524	{{0.4433919155558396 - 1.6994261283265238*^-17*I, 0.1255263066372136 - 0.0024314993655965176*I, 0.02324591314514996 + 0.03889297832423228*I, 0.01068989778216101 - 0.01797223040420598*I, -0.015528339998593623 + 0.008590332770843504*I, 0.02113886723283133 - 0.007775464703697225*I, 0.010401078768326756 - 0.023033672463889793*I}, {0.12552630663721437 + 0.0024314993655965528*I, 0.24132839350436147 + 6…
0.4544544544544544	{{0.44269048992521887 + 1.0451504790765252*^-17*I, 0.12537991140658172 - 0.002558191388838127*I, 0.023189363725289708 + 0.03878858537995655*I, 0.010674623623094072 - 0.01794194608734726*I, -0.015509832597631706 + 0.008588546788611848*I, 0.02110660366325192 - 0.007752613091073085*I, 0.010388511887719496 - 0.02298231087552277*I}, {0.12537991140658242 + 0.0025581913888382056*I, 0.2409279902200666 - …
0.45645645645645644	{{0.4419820601142168 + 4.5845938684422405*^-17*I, 0.12523578184694795 - 0.0026785322989692907*I, 0.02313218828492213 + 0.038684393085212605*I, 0.010659858874070359 - 0.017911031376312708*I, -0.01549206538875839 + 0.008585510931486802*I, 0.02107357463013751 - 0.007729337147945448*I, 0.010376098753934533 - 0.022930438948929797*I}, {0.12523578184694836 + 0.002678532298969413*I, 0.24053683672657966 -…
0.4584584584584584	{{0.44126706341929434 + 8.232303854107797*^-17*I, 0.12509353459376765 - 0.0027919487405335505*I, 0.02307433555632331 + 0.03858052472849985*I, 0.010645571937036526 - 0.01787945212670238*I, -0.015474954825844342 + 0.008581154275329834*I, 0.021039782424736635 - 0.007705681166642561*I, 0.01036383835408473 - 0.0228780811099081*I}, {0.12509353459376768 + 0.0027919487405337067*I, 0.24015450298498192 - 3…
0.46046046046046046	{{0.44054598511538057 + 1.0990872931260958*^-16*I, 0.12495279764166345 - 0.002897978053246665*I, 0.02301576591753877 + 0.038477093072004934*I, 0.010631728776009352 - 0.0178471842040461*I, -0.015458417057657969 + 0.00857542502074896*I, 0.021005237647987333 - 0.007681690698092991*I, 0.010351728376152421 - 0.02282526599450947*I}, {0.12495279764166305 + 0.002897978053246832*I, 0.23978051300451556 - 4…
0.4624624624624625	{{0.4398193584558728 + 1.1552086275939504*^-16*I, 0.12481321034442502 - 0.002996268271996589*I, 0.022956451392383486 + 0.03837420035160179*I, 0.010618292917075748 - 0.017814213483803482*I, -0.015442367927865413 + 0.008568290493098728*I, 0.02096995921051714 - 0.007657412551825631*I, 0.010339765208989417 - 0.022772026449040264*I}, {0.12481321034442423 + 0.002996268271996726*I, 0.23941434484258375 -…
0.4644644644644645	{{0.43908776467263627 + 8.29692174503217*^-17*I, 0.1246744234150092 - 0.0030865781268435057*I, 0.022896375650441857 + 0.038271938276851575*I, 0.010605225448392744 - 0.017780535851363886*I, -0.015426722975030553 + 0.008559737142480235*I, 0.0209339743326431 - 0.007632894795969687*I, 0.010327943942317 - 0.022718399530061394*I}, {0.12467442341500819 + 0.0030865781268435526*I, 0.23905543060475062 - 3.…
0.46646646646646645	{{0.4383518166221763 - 8.517058982991234*^-18*I, 0.12453609778764634 - 0.0031687482210951746*I, 0.02283553091783773 + 0.03817039037606724*I, 0.01059248592460893 - 0.017746154480420433*I, -0.015411398014294163 + 0.008549765396148589*I, 0.020897316106228955 - 0.007608186155345409*I, 0.01031625874608982 - 0.022664425149001723*I}, {0.12453609778764547 + 0.0031687482210950423*I, 0.23870317214293202 + …
0.4684684684684685	{{0.437612000852379 - 1.4914860222197*^-16*I, 0.1243978860076556 - 0.0032423980816225838*I, 0.02277388566953176 + 0.03806965807028452*I, 0.01058004096692247 - 0.017711051592171304*I, -0.015396313506727313 + 0.008538336129968314*I, 0.020859998810644566 - 0.007583330756627162*I, 0.010304706700412317 - 0.022610132781094156*I}, {0.1243978860076554 + 0.0032423980816222203*I, 0.23835709258262697 + 5.67…
0.4704704704704705	{{0.4368688991876864 - 2.4934466996774547*^-16*I, 0.12425944985066349 - 0.0033073237858172767*I, 0.022711427187820595 + 0.03796982794113399*I, 0.01056785204104452 - 0.01767522590517258*I, -0.015381387025297517 + 0.008525441509913896*I, 0.020822051297641617 - 0.007558376143932066*I, 0.010293282611920127 - 0.022555559898372223*I}, {0.12425944985066406 + 0.0033073237858167763*I, 0.23801662364137907 …
0.47247247247247254	{{0.43612312040807377 - 2.505857297531546*^-16*I, 0.12412047879731888 - 0.003363452554467549*I, 0.02264815618331905 + 0.037870971116286414*I, 0.010555879637823725 - 0.017638687239316726*I, -0.015366539475114209 + 0.00851109511199168*I, 0.020783510296474104 - 0.007533369085953413*I, 0.010281980096602647 - 0.022500746932669652*I}, {0.12412047879731995 + 0.003363452554467095*I, 0.2376811714359755 + …
0.4744744744744745	{{0.4353752595426739 - 1.402388627759869*^-16*I, 0.12398068938034432 - 0.003410778048007154*I, 0.022584079812153553 + 0.03777314812873079*I, 0.010544085562381367 - 0.017601450301687506*I, -0.015351696897300577 + 0.008495320200287444*I, 0.020744414672004104 - 0.0075083539196312415*I, 0.010270792476835273 - 0.022445733960289968*I}, {0.12398068938034543 + 0.0034107780480069384*I, 0.23735015557804617…
0.4764764764764765	{{0.43462589786977696 + 4.8442236101008114*^-17*I, 0.12383982518453589 - 0.0034493603665153084*I, 0.022519211675962134 + 0.0376764089167743*I, 0.010532432934111345 - 0.01756353468655999*I, -0.015336790468993576 + 0.008478149726966413*I, 0.020704805424701773 - 0.007483372550152336*I, 0.01025971278137939 - 0.02239056070200646*I}, {0.12383982518453655 + 0.0034493603665154524*I, 0.2370230091740637 - …
0.47847847847847846	{{0.4338756029168305 + 2.3631725835012326*^-16*I, 0.12369765684676329 - 0.0034793260497166904*I, 0.02245357182189443 + 0.03758079282404234*I, 0.010520886186680189 - 0.01752496487540055*I, -0.015321756503343916 + 0.00845962633227325*I, 0.02066472569064535 - 0.007458464450950228*I, 0.010248733745382385 - 0.0223352665230622*I}, {0.12369765684676322 + 0.0034793260497171614*I, 0.23669917882534325 - 8.…
0.4804804804804805	{{0.43312492846043976 + 2.9835928177868724*^-16*I, 0.12355398205596983 - 0.003500868076981441*I, 0.02238718674261169 + 0.03748632859947855*I, 0.010509411068027047 - 0.01748577023686686*I, -0.01530653644951607 + 0.008439802344532059*I, 0.020624220741521152 - 0.0074336666637051935*I, 0.010237847810377633 - 0.022279890433170038*I}, {0.1235539820559691 + 0.0035008680769819736*I, 0.2363781246280428 - …
0.48248248248248243	{{0.43237441202989085 + 1.0439021157103488*^-16*I, 0.12340862008858443 - 0.003514224374638298*I, 0.02232008718969613 + 0.0373930371391505*I, 0.010497974667559662 - 0.017445983264865583*I, -0.01529107609675668 + 0.008418736349760527*I, 0.020583336844660127 - 0.007409014082978701*I, 0.010227047299632674 - 0.02222447074155517*I}, {0.12340862008858346 + 0.0035142243746383805*I, 0.23605932251770775 - …
0.48448448448448445	{{0.43162459511862133 - 2.1169741852859267*^-16*I, 0.12326139557395725 - 0.0035196564574006255*I, 0.022252306221739623 + 0.03730093650998861*I, 0.010486543966832528 - 0.017405638420461656*I, -0.015275321961282734 + 0.008396490732863877*I, 0.02054212162539815 - 0.007384541475009698*I, 0.010216324330162297 - 0.022169046257420878*I}, {0.12326139557395638 + 0.0035196564574000245*I, 0.2357422446931232…
0.4864864864864864	{{0.4308760167512499 - 4.481399171485828*^-16*I, 0.12311215915855159 - 0.003517506282319178*I, 0.02218388485022172 + 0.0372100333853659*I, 0.010475086610928818 - 0.017364776453276026*I, -0.015259225012325775 + 0.008373140210709536*I, 0.02050062621920903 - 0.007360281728905575*I, 0.010205670498236792 - 0.0221136563131057*I}, {0.12311215915855109 + 0.0035175062823180983*I, 0.23542636599815286 + 1.6…
0.4884884884884884	{{0.43012917977315585 - 4.908516088564142*^-16*I, 0.12296078747001479 - 0.003508144281019732*I, 0.022114866476404163 + 0.03712032687616056*I, 0.010463572771867333 - 0.017323439418912897*I, -0.015242742188902543 + 0.00834876238163183*I, 0.020458900689358173 - 0.007336264428659014*I, 0.010195077622415435 - 0.02205833804634407*I}, {0.12296078747001485 + 0.0035081442810186206*I, 0.23511119630512012 +…
0.4904904904904905	{{0.4293845500069724 - 3.1423757013572386*^-16*I, 0.12280718277865701 - 0.0034919669687301993*I, 0.022045296642476654 + 0.03703180877852574*I, 0.01045197518839698 - 0.017281670468179185*I, -0.01522583638162865 + 0.008323437320164058*I, 0.020416993862770027 - 0.007312515841542541*I, 0.01018453776958074 - 0.022003126323390347*I}, {0.12280718277865763 + 0.003491966968729544*I, 0.23479628132179792 + …
0.4924924924924925	{{0.42864255625258685 + 1.8806370613638447*^-17*I, 0.1226512729974512 - 0.00346939694428063*I, 0.021975223031556884 + 0.03694446357388965*I, 0.010440269165996765 - 0.017239513847084543*I, -0.01520847643271859 + 0.008297247577038513*I, 0.02037495333002811 - 0.007289058918108534*I, 0.010174043254938456 - 0.021948053739018824*I}, {0.12265127299745221 + 0.0034693969442807578*I, 0.2344812025914084 + 6…
0.49449449449449445	{{0.4279035902871403 + 3.5689363307567298*^-16*I, 0.12249301168203305 - 0.003440882890103207*I, 0.021904695467690503 + 0.03685826842895548*I, 0.010428432576875795 - 0.017197014896841334*I, -0.015190637135985731 + 0.008270278179186463*I, 0.020332825445374975 - 0.007265913292189215*I, 0.010163586642017568 - 0.02189315061652372*I}, {0.12249301168203407 + 0.0034408828901040848*I, 0.23416557749262287 …
0.49649649649649646	{{0.42716800694809764 + 4.609118424270483*^-16*I, 0.1223323778721584 - 0.003406899187662051*I, 0.02183376587844502 + 0.036773193257529584*I, 0.010416445852024931 - 0.01715422002573308*I, -0.015172299206582952 + 0.00824261657393581*I, 0.020290655314823134 - 0.007243095295365229*I, 0.010153160744310039 - 0.021838445010084192*I}, {0.12233237787215877 + 0.003406899187663084*I, 0.23384905915821358 - 1…
0.49849849849849853	{{0.42643614043875716 + 2.1231075838983377*^-16*I, 0.12216936004784323 - 0.0033679191485455795*I, 0.02176248577762825 + 0.03668920605518325*I, 0.010404290740557548 - 0.017111175031546057*I, -0.015153445864904552 + 0.00821434919216549*I, 0.020248486646119352 - 0.007220619753385529*I, 0.010142758617182914 - 0.02178396358119201*I}, {0.12216936004784211 + 0.0033679191485458896*I, 0.23353132065388682 …
0.5005005005005005	{{0.4257083135926278 - 1.606403764667858*^-16*I, 0.12200396541103294 - 0.003324459251008748*I, 0.0216909107111224 + 0.03660626762683921*I, 0.010391949993626913 - 0.01706792884032301*I, -0.015134063975585189 + 0.008185568669162126*I, 0.02020636431953641 - 0.007198499733067703*I, 0.01013237315003668 - 0.02172973259793944*I}, {0.12200396541103041 + 0.003324459251008069*I, 0.2332120461670451 + 4.3234…
0.5025025025025025	{{0.4249848104685072 - 4.624505254287271*^-16*I, 0.12183622479347583 - 0.0032770528480667947*I, 0.021619097410364895 + 0.036524332566190386*I, 0.010379408980582976 - 0.017024530702438857*I, -0.01511414609791598 + 0.008156368625757738*I, 0.020164331432189302 - 0.007176745049405639*I, 0.010121997561725526 - 0.021675775856367763*I}, {0.12183622479347284 + 0.003277052848065392*I, 0.23289095738204663 …
0.5045045045045045	{{0.4242658750640628 - 5.760025813385619*^-16*I, 0.12166618469602476 - 0.003226222463942804*I, 0.021547101035958284 + 0.03644335299662504*I, 0.010366655591138174 - 0.016981027972377615*I, -0.015093689211130287 + 0.00812683933966282*I, 0.02012242797198613 - 0.0071553627624543975*I, 0.01011162560301775 - 0.021622114358760422*I}, {0.12166618469602256 + 0.0032262224639412434*I, 0.23256781463860232 + …
0.5065065065065065	{{0.423551711315832 - 4.625533665955214*^-16*I, 0.12149390728863711 - 0.0031724797940677067*I, 0.02147497517767026 + 0.03636327857122675*I, 0.010353680235367443 - 0.016937466108732396*I, -0.015072694714403721 + 0.00809706774546634*I, 0.020080690817628106 - 0.007134357177330211*I, 0.010101251556595735 - 0.021568766313642983*I}, {0.12149390728863677 + 0.00317247979406662*I, 0.23224241693177577 + 1.…
0.5085085085085085	{{0.4228424830992219 - 1.6173363315549934*^-16*I, 0.12131947041037476 - 0.00311632570508028*I, 0.02140277185443363 + 0.036284056472774454*I, 0.010340475843708204 - 0.016893888674205403*I, -0.01505116842685413 + 0.008067137434635725*I, 0.02003915373860956 - 0.00711372984421049*I, 0.010090870237055965 - 0.021515747135783157*I}, {0.12131947041037669 + 0.0031163257050801298*I, 0.23191460191198326 + 7…
0.5105105105105104	{{0.4221383142285094 + 2.0845193746895646*^-16*I, 0.12114296756940411 - 0.0030582502348271445*I, 0.021330541514346327 + 0.0362056314137424*I, 0.010327037866960374 - 0.016850337335607927*I, -0.01502912058754161 + 0.008037128655516885*I, 0.019997847395217924 - 0.007093479558333813*I, 0.010080476990909016 - 0.021463069446190797*I}, {0.12114296756940753 + 0.0030582502348279945*I, 0.23158424588499382 …
0.5125125125125125	{{0.4214392906379352 + 4.615611041127525*^-16*I, 0.12096450679085986 - 0.002998732222821928*I, 0.021258333022941053 + 0.03612794589893469*I, 0.010313364131836297 - 0.01680685189269842*I, -0.015006565564103324 + 0.008007118349645008*I, 0.01995679946326433 - 0.007073602528444511*I, 0.01007006767382783 - 0.02141074321559731*I}, {0.1209645067908624 + 0.0029987322228232386*I, 0.23125126170553192 - 1.5…
0.5145145145145145	{{0.42074549058878535 + 5.359927410501238*^-16*I, 0.12078419839350274 - 0.0029382462559612538*I, 0.021186194678224142 + 0.03605094210792877*I, 0.010299452920153612 - 0.016763471638627268*I, -0.014983518441157228 + 0.007977182519980988*I, 0.019916036885192976 - 0.007054094424826307*I, 0.010059638254950617 - 0.02135877785331371*I}, {0.12078419839350248 + 0.002938246255962399*I, 0.23091556964289559 …
0.5165165165165165	{{0.42005695597244835 + 4.489895092471783*^-16*I, 0.12060217163897426 - 0.00287727234114821*I, 0.021114174813166818 + 0.035974557712281086*I, 0.010285304900640372 - 0.01672023536758099*I, -0.014959999103370909 + 0.007947396499129327*I, 0.019875584420480583 - 0.007034948041992167*I, 0.010049185083840338 - 0.02130718035819509*I}, {0.12060217163897141 + 0.0028772723411488554*I, 0.23057712510960388 -…
0.5185185185185185	{{0.4193736946042555 + 2.31973177600082*^-16*I, 0.12041856385750825 - 0.002816264285801108*I, 0.021042318711426436 + 0.035898730664601336*I, 0.010270922769941092 - 0.016677178921344266*I, -0.01493603031539131 + 0.007917830160802369*I, 0.01983546340206476 - 0.007016154204991962*I, 0.010038705074933388 - 0.0212559552041369*I}, {0.12041856385750434 + 0.0028162642858011433*I, 0.23023591634645318 - 1.…
0.5205205205205206	{{0.41869568657544953 - 5.175152612420343*^-17*I, 0.12023351601293178 - 0.0027556451323341473*I, 0.020970668230938915 + 0.03582340046887406*I, 0.010256310808825721 - 0.016634334995607753*I, -0.014911636692981027 + 0.007888547486198242*I, 0.019795691946785987 - 0.006997702341776997*I, 0.010028195664572529 - 0.02120510472835883*I}, {0.12023351601292875 + 0.0027556451323336576*I, 0.22989195827698453…
0.5225225225225225	{{0.418022884253185 - 3.0699691528790664*^-16*I, 0.12004717270266513 - 0.0026958071581574317*I, 0.020899261803918753 + 0.03574850818045863*I, 0.01024147488218964 - 0.016591733139968118*I, -0.014886844703018324 + 0.007859606564000867*I, 0.019756284955387622 - 0.006979580483200015*I, 0.010017654811006894 - 0.021154629131404853*I}, {0.12004717270266455 + 0.0026958071581566646*I, 0.22954529250748335 …
0.5245245245245245	{{0.41735521228052835 - 4.0669234438245117*^-16*I, 0.11985968215772184 - 0.0026371118756769642*I, 0.020828134436859023 + 0.03567399640608927*I, 0.01022642243905367 - 0.016549399757928015*I, -0.014861682663497118 + 0.007831059590379951*I, 0.019717254112515886 - 0.006961775263015196*I, 0.010007080994391973 - 0.021104526477143195*I}, {0.11985968215772395 + 0.0026371118756762972*I, 0.2291959873269796…
0.5265265265265264	{{0.41669256799287774 - 1.976480313297446*^-16*I, 0.11967119612359384 - 0.0025798902877924614*I, 0.020757317742985178 + 0.03559980930627861*I, 0.010211162487404042 - 0.016507358138213676*I, -0.014836180704486696 + 0.007802952926138135*I, 0.01967860792569915 - 0.006944271941675907*I, 0.009996473210381655 - 0.021054792722891052*I}, {0.11967119612359682 + 0.0025798902877923646*I, 0.2288441373062461 …
0.5285285285285286	{{0.41603483632788 + 1.8988851284969503*^-16*I, 0.11948186754139305 - 0.002524458329992086*I, 0.020686841759012854 + 0.03552589173579017*I, 0.0101957047384307 - 0.016465630078862915*I, -0.01481036969084057 + 0.007775330116852587*I, 0.019640353407258258 - 0.006927055088331883*I, 0.00998583070052242 - 0.021005422850731537*I}, {0.11948186754139503 + 0.0025244583299927335*I, 0.22848984896321195 - 5.4…
0.5305305305305306	{{0.4153818763235438 + 4.693968504071525*^-16*I, 0.1192918562457317 - 0.0024711145201446877*I, 0.02061673449721717 + 0.035452188257664746*I, 0.010180060464409692 - 0.016424235348110827*I, -0.014784282790707147 + 0.007748230959015708*I, 0.01960249507077514 - 0.006910107644404973*I, 0.009975153122144448 - 0.020956409939774785*I}, {0.1192918562457323 + 0.002471114520145792*I, 0.22813325378648774 - 1…
0.5325325325325325	{{0.41473352736253444 + 5.147523603926209*^-16*I, 0.11910132054094291 - 0.002420122317598599*I, 0.020547020180767556 + 0.035378646382659244*I, 0.010164241967027057 - 0.01638319044196157*I, -0.01475795379719961 + 0.007721689035249611*I, 0.019565034526011292 - 0.006893411854610067*I, 0.009964440589297224 - 0.020907745437175034*I}, {0.11910132054094245 + 0.0024201223175996773*I, 0.2277745021422979 -…
0.5345345345345345	{{0.41408961684316925 + 3.1780582327759666*^-16*I, 0.11891041390049803 - 0.002371711251186044*I, 0.02047771946754059 + 0.035305217148917*I, 0.010148262088204196 - 0.016342508875554985*I, -0.014731416227033261 + 0.007695732213353545*I, 0.019527971032901995 - 0.0068769498014393865*I, 0.009953693577543986 - 0.02085941968301053*I}, {0.1189104139004972 + 0.0023717112511866386*I, 0.22741375587421714 - …
0.5365365365365365	{{0.41344996017941754 - 1.1616579044895932*^-17*I, 0.11871928496700664 - 0.002326076919223133*I, 0.02040884945012001 + 0.0352318551219678*I, 0.01013213421009787 - 0.016302201183166595*I, -0.01470470332052552 + 0.00767038264630389*I, 0.019491301501556316 - 0.0068607034051624835*I, 0.009942912923961727 - 0.020811421910283533*I}, {0.11871928496700614 + 0.0023260769192230317*I, 0.22705118830317034 + …
0.5385385385385385	{{0.4128143608009005 - 2.457132632603069*^-16*I, 0.11852807755221656 - 0.0022833809895098658*I, 0.02034042365579671 + 0.03515851839472789*I, 0.010115872255100196 - 0.016262274918207607*I, -0.014677848041595918 + 0.007645656772254157*I, 0.019455020492257107 - 0.00684465442382624*I, 0.009932099827141187 - 0.02076374024492029*I}, {0.11852807755221668 + 0.002283380989509318*I, 0.22668698422743278 + 9…
0.5405405405405406	{{0.4121826129964668 - 1.6327004145816166*^-16*I, 0.11833693042465047 - 0.0022437548895678423*I, 0.020272452489037623 + 0.035085168344647415*I, 0.01009949052879238 - 0.016222735017395705*I, -0.014650882909904144 + 0.007621566001094324*I, 0.019419120584559243 - 0.006828784574302441*I, 0.009921255791402711 - 0.020716361929451296*I}, {0.118336930424651 + 0.0022437548895675287*I, 0.22632133719119624 …
0.5425425425425425	{{0.4115545020593754 + 6.3718912286813276*^-18*I, 0.11814598101564901 - 0.0022073120271819914*I, 0.020204944586114156 + 0.03501176789610472*I, 0.0100830038023433 - 0.016183584766370326*I, -0.014623840601112055 + 0.007598118599852213*I, 0.01938359299586376 - 0.0068130752337736585*I, 0.009910382549041438 - 0.020669273439718555*I}, {0.11814598101564974 + 0.0022073120271820824*I, 0.22595444939106607 …
0.5445445445445446	{{0.41092979812403985 + 1.3857708213487096*^-16*I, 0.11795536405596183 - 0.0021741338838631033*I, 0.020137905179103913 + 0.03493828288614165*I, 0.010066427607086443 - 0.016144824547142975*I, -0.014596754013650503 + 0.007575317296526756*I, 0.019348426475102196 - 0.006797507327966889*I, 0.009899482217563413 - 0.02062245994798021*I}, {0.11795536405596253 + 0.0021741338838634854*I, 0.2255865375724937…
0.5465465465465466	{{0.41030827245466384 + 1.7611567018300343*^-16*I, 0.11776520500999935 - 0.002144273833848026*I, 0.020071336698000746 + 0.03486468315156702*I, 0.010049777203845606 - 0.016106452562144987*I, -0.014569654432039541 + 0.0075531605497140206*I, 0.01931360854595634 - 0.006782062463774435*I, 0.009888557087666389 - 0.020575906452393825*I}, {0.11776520500999978 + 0.0021442738338484572*I, 0.2252178173165806…
0.5485485485485485	{{0.4096896983130889 + 1.1184896871949359*^-16*I, 0.11757561984380556 - 0.002117757728978307*I, 0.020005238845492268 + 0.03479094253235028*I, 0.010033067530916559 - 0.016068464902786878*I, -0.014542571448291476 + 0.007531642674895833*I, 0.019279125592351513 - 0.006766722979920444*I, 0.009877609609578517 - 0.020529597840539936*I}, {0.11757561984380559 + 0.002117757728978542*I, 0.22484850220437194 …
0.5505505505505505	{{0.4090738509587938 - 1.1270534485424637*^-17*I, 0.11738671502505806 - 0.0020945838987001934*I, 0.019939608596959865 + 0.03471703887162147*I, 0.010016313204067054 - 0.016030855549458344*I, -0.014515532961910868 + 0.00751075384443978*I, 0.019244962858456567 - 0.006751471946960909*I, 0.009866642393058345 - 0.020483518889422014*I}, {0.11738671502505771 + 0.002094583898700106*I, 0.2244788038168557 +…
0.5525525525525525	{{0.4084605076488951 - 1.001991772376987*^-16*I, 0.11719858752306797 - 0.0020747231500646327*I, 0.019874440200478686 + 0.03464295401567124*I, 0.009999528516536819 - 0.01599361637152826*I, -0.014488565179894525 + 0.007490480087599209*I, 0.019211104448683885 - 0.006736293167283669*I, 0.009855658207394822 - 0.02043765426546651*I}, {0.11719858752306757 + 0.002074723150064341*I, 0.22410893173496343 + …
0.5545545545545545	{{0.4078494532749817 - 8.722893113396131*^-17*I, 0.11701132514034623 - 0.002058128504965071*I, 0.01980972624174285 + 0.034568673035019044*I, 0.009982727139349999 - 0.01595673803755661*I, -0.0144616924163366 + 0.007470805020590092*I, 0.019177534153336166 - 0.006721171391223908*I, 0.00984465985274669 - 0.0203919889903193*I}, {0.11701132514034636 + 0.0020581285049648766*I, 0.22373908812764945 + 3.34…
0.5565565565565564	{{0.4072404661084897 - 2.8921785056791806*^-17*I, 0.11682501259404282 - 0.002044732950729731*I, 0.019745457269679696 + 0.03449418315405168*I, 0.009965923032822297 - 0.01592020946198123*I, -0.014434938753601672 + 0.007451708900390693*I, 0.019144234436843866 - 0.006706091308475027*I, 0.009833650339185778 - 0.02034650746356047*I}, {0.11682501259404371 + 0.0020447329507297662*I, 0.22336948150779418 +…
0.5585585585585585	{{0.4066333199530587 + 4.6253497361409044*^-17*I, 0.11663972782727035 - 0.0020344408195304676*I, 0.01968162091758215 + 0.03441947512547218*I, 0.009949130247206062 - 0.01588401718903615*I, -0.014408327330386439 + 0.0074331673946925695*I, 0.01911118615601879 - 0.006691037883920202*I, 0.009822632918189151 - 0.02030119352981346*I}, {0.11663972782727175 + 0.0020344408195307395*I, 0.22300032462690195 -…
0.5605605605605606	{{0.4060278017352454 + 1.1484952612180583*^-16*I, 0.11645553818170085 - 0.002027142453200911*I, 0.01961820359434472 + 0.03434454293383645*I, 0.009932361879421448 - 0.01584814700486334*I, -0.014381878905669917 + 0.00741515457162184*I, 0.019078370378986433 - 0.006675997356126275*I, 0.00981161078391696 - 0.020256031791317693*I}, {0.11645553818170226 + 0.0020271424532013415*I, 0.22263181753696848 - 3…
0.5625625625625625	{{0.4054237115764771 + 1.580747716239036*^-16*I, 0.11627250038794057 - 0.002022714282722934*I, 0.019555190493408207 + 0.03426938379169491*I, 0.009915630068923063 - 0.015812583945630357*I, -0.014355611853844479 + 0.007397642914956749*I, 0.01904576839356721 - 0.006660957241026596*I, 0.009800587071863072 - 0.02021100761347255*I}, {0.11627250038794143 + 0.0020227142827233947*I, 0.22226414752125756 - …
0.5645645645645645	{{0.4048208627930519 + 1.6179356466553324*^-16*I, 0.11609066056552997 - 0.002021018828226654*I, 0.01949256559275973 + 0.0341939981395925*I, 0.009898945997699981 - 0.015777312297530356*I, -0.014329542164715861 + 0.00738060332412767*I, 0.01901336170727648 - 0.006645906331921028*I, 0.009789564858855073 - 0.02016610712483735*I}, {0.11609066056552987 + 0.002021018828227002*I, 0.22189748909430135 - 6.0…
0.5665665665665666	{{0.40421908189613853 + 1.1652609644284948*^-16*I, 0.11591005422294379 - 0.0020219046989904295*I, 0.019430311654932697 + 0.03411838964606865*I, 0.00988231989027574 - 0.01574231559678208*I, -0.014303683443503166 + 0.007364005114217108*I, 0.018981132047324527 - 0.0066308346994759446*I, 0.00977854716305426 - 0.020121317217131358*I}, {0.11591005422294265 + 0.002021904698990546*I, 0.22153200400190015 …
0.5685685685685686	{{0.4036182085917765 + 1.744841855034498*^-17*I, 0.11573070625759097 - 0.002025206593440863*I, 0.019368410227006843 + 0.034042565207657347*I, 0.009865761013708339 - 0.015707576629629877*I, -0.014278046910838858 + 0.007347816015959696*I, 0.018949061360616585 - 0.006615733691724234*I, 0.009767536943955648 - 0.020076625545233796*I}, {0.11573070625758926 + 0.0020252065934406893*I, 0.22116784122112257…
0.5705705705705706	{{0.40301809535130434 - 1.8840334051924642*^-16*I, 0.11555263338903458 - 0.002030752500578754*I, 0.01930684236686088 + 0.0339665338940174*I, 0.009849277755018133 - 0.01567307798796585*I, -0.014252641829324838 + 0.0073320032638356*I, 0.018917132119778617 - 0.006600595739885903*I, 0.009756537060413044 - 0.02003202056173987*I}, {0.11555263338903372 + 0.0020307525005782306*I, 0.22080513739795943 + 6.…
0.5725725725725725	{{0.4024185961458536 - 5.478842988020449*^-16*I, 0.11537585233617455 - 0.0020383728046436743*I, 0.01924558938912919 + 0.03389030463555876*I, 0.009832878410781749 - 0.015638802484438732*I, -0.014227477388801148 + 0.007316534517110934*I, 0.018885327011180675 - 0.006585413356615553*I, 0.00974555033808471 - 0.019987490841810916*I}, {0.11537585233617631 + 0.002038372804642676*I, 0.22044402774756142 + …
0.5745745745745746	{{0.4018195686577821 - 8.128540309152767*^-16*I, 0.11520036798318273 - 0.0020478654462010412*I, 0.019184629344158818 + 0.033813891365631225*I, 0.009816570803260616 - 0.015604730465329626*I, -0.014202560629151935 + 0.007301372600123678*I, 0.01885362746399291 - 0.006570180098045711*I, 0.009734579770131245 - 0.019943024925792075*I}, {0.11520036798318727 + 0.0020478654461997996*I, 0.2200846438071202 …
0.5765765765765766	{{0.4012208865148641 - 8.152601355637225*^-16*I, 0.11502617769642026 - 0.0020590286730191544*I, 0.019123940541792565 + 0.03373730953743613*I, 0.009800361716773799 - 0.015570842715704261*I, -0.014177896601460207 + 0.007286481051290096*I, 0.01882201596730851 - 0.006554890690878364*I, 0.009723628166232514 - 0.019898612428146365*I}, {0.11502617769642655 + 0.0020590286730181274*I, 0.21972710173437715 …
0.5785785785785785	{{0.40062243972760564 - 4.947210777332108*^-16*I, 0.11485327201934836 - 0.0020716639574476624*I, 0.01906350185520619 + 0.03366057575302791*I, 0.00978425688961337 - 0.015537120700830742*I, -0.014153488464132056 + 0.0072718245897955384*I, 0.018790476233982174 - 0.006539540997105271*I, 0.009712698128694503 - 0.019854244092455675*I}, {0.1148532720193547 + 0.0020716639574473576*I, 0.21937150189496604 …
0.5805805805805805	{{0.40002413468924425 + 1.0147381130938437*^-16*I, 0.11468163467252841 - 0.0020855759964175592*I, 0.019003292720908414 + 0.03358370776331403*I, 0.009768261014044414 - 0.015503546566179556*I, -0.014129337482896668 + 0.00725736911559443*I, 0.01875899320063014 - 0.0065241280140079716*I, 0.00970179205244933 - 0.019809911791420762*I}, {0.11468163467253294 + 0.002085575996418359*I, 0.219017928862413 - …
0.5825825825825826	{{0.399425894175749 + 8.183643340161401*^-16*I, 0.11451124255362187 - 0.002100572711441187*I, 0.018943293138740897 + 0.03350672446805502*I, 0.009752377736305027 - 0.015470103137423563*I, -0.014105443030806308 + 0.007243081709410277*I, 0.018727553027630156 - 0.006508649874157783*I, 0.009690912125055228 - 0.01976560852686126*I}, {0.11451124255362306 + 0.0021005727114431715*I, 0.21866645141813645 - …
0.5845845845845845	{{0.3988276573458206 + 1.3933194265580885*^-15*I, 0.1143420657373903 - 0.002116465248612234*I, 0.018883483671878268 + 0.033429645915864475*I, 0.009736609656606316 - 0.015436773920438*I, -0.014081802588236334 + 0.0072289306327356665*I, 0.0186961430991215 - 0.006493105845415795*I, 0.00968006032669656 - 0.01972132842971566*I}, {0.11434206573738753 + 0.002116465248615008*I, 0.21831712255144728 - 5.28…
0.5865865865865865	{{0.3982293797408913 + 1.456037158825221*^-15*I, 0.11417406747569536 - 0.0021330679786057366*I, 0.018823845446828094 + 0.03335249330420906*I, 0.009720958329132402 - 0.015403543101300477*I, -0.014058411742885192 + 0.007214885327832263*I, 0.018664752023004966 - 0.006477496330932882*I, 0.00966923843018381 - 0.019677066760041332*I}, {0.11417406747568942 + 0.002133067978608252*I, 0.21796997945954869 -…
0.5885885885885885	{{0.39763102941482475 + 6.92930084033901*^-16*I, 0.11400720571696824 - 0.0021501974496755043*I, 0.01876435994786909 + 0.03327528875635713*I, 0.009705424502946446 - 0.015370395363804273*I, -0.01403526462530742 + 0.0072009160955802684*I, 0.018633369309909234 - 0.006461822619351758*I, 0.009658448050184362 - 0.019632819637286712*I}, {0.11400720571696159 + 0.0021501974496762233*I, 0.21762504727759854 …
0.5905905905905907	{{0.3970325670407749 - 1.6479527547928043*^-16*I, 0.11384144067267732 - 0.00216766621568195*I, 0.018705007841332062 + 0.033198054377850776*I, 0.009690009350133496 - 0.015337314880863873*I, -0.014012356113751949 + 0.007186992312803978*I, 0.018601983686033132 - 0.006446085667248167*I, 0.009647690898565731 - 0.019588582649544158*I}, {0.11384144067267196 + 0.002167666215680914*I, 0.21728235824320452 …
0.5925925925925927	{{0.3964339742560788 - 6.748189721829542*^-16*I, 0.11367672498593222 - 0.0021852946967599015*I, 0.01864577094054484 + 0.03312081333955443*I, 0.009674712732988075 - 0.015304286974777936*I, -0.013989678862121513 + 0.007173085432170779*I, 0.01857058566195873 - 0.006430287844132638*I, 0.00963696839677005 - 0.019544352867933025*I}, {0.11367672498592879 + 0.002185294696757968*I, 0.21694192439302107 + 2…
0.5945945945945946	{{0.3958352460982298 - 7.257053069737398*^-16*I, 0.11351300822483727 - 0.002202914065190068*I, 0.0185866324022955 + 0.0330435886181705*I, 0.009659533719286094 - 0.015271298158467346*I, -0.013967224394344481 + 0.0071591691168957795*I, 0.018539167154224847 - 0.006414432255354763*I, 0.009626281745157594 - 0.019500128360000042*I}, {0.11351300822483554 + 0.002202914065188235*I, 0.21660374487874534 + 2…
0.5965965965965966	{{0.39523638848512516 - 4.503305854399935*^-16*I, 0.11335023794388749 - 0.0022203657973653063*I, 0.01852757662222547 + 0.032966402809303005*I, 0.00964447074134552 - 0.015238336035775785*I, -0.013944983399247848 + 0.007145219067374703*I, 0.01850772128800398 - 0.006398522569145895*I, 0.00961563195386223 - 0.019455908015952535*I}, {0.11335023794388682 + 0.002220365797364224*I, 0.2162678083969413 + 1…
0.5985985985985987	{{0.3946374182128821 - 2.254518007858907*^-16*I, 0.11318835968495791 - 0.00223750167360771*I, 0.018468589234645272 + 0.03288927812727291*I, 0.009629521596158295 - 0.015205389301404658*I, -0.013922945730835036 + 0.007131213021068821*I, 0.01847624239688909 - 0.006382563016491092*I, 0.009605019842812682 - 0.019411691548508355*I}, {0.11318835968495779 + 0.002237501673607197*I, 0.21593409319113988 + 7…
0.6006006006006006	{{0.3940383610520198 - 1.6101539286992488*^-16*I, 0.11302731746419085 - 0.002254182400273577*I, 0.018409656788798075 + 0.032812236428758454*I, 0.009614683548775814 - 0.01517244758880713*I, -0.013901100591034388 + 0.00711713046527798*I, 0.018444725764789827 - 0.0063665583210382164*I, 0.009594446066700367 - 0.01936747935120984*I}, {0.11302731746419112 + 0.0022541824002732533*I, 0.2156025688757722 +…
0.6026026026026026	{{0.39343925247097766 - 7.979668390394975*^-17*I, 0.11286705269228563 - 0.0022702752361341235*I, 0.01835076651892174 + 0.03273529966021422*I, 0.00959995326753486 - 0.015139501297497542*I, -0.013879436316591007 + 0.007102952299428956*I, 0.018413167571813598 - 0.006350513825119*I, 0.009583911121642398 - 0.019323272527549198*I}, {0.11286705269228611 + 0.0022702752361340064*I, 0.21527319572857143 + 3…
0.6046046046046046	{{0.39284013649158317 - 2.005460014794121*^-17*I, 0.11270750622795904 - 0.0022856588855966306*I, 0.018291906974121138 + 0.03265848903402475*I, 0.009585326944284177 - 0.015106541943305683*I, -0.013857940763878605 + 0.007088661536131223*I, 0.018381565110967477 - 0.006334435253608275*I, 0.009573415331472376 - 0.019279072858785575*I}, {0.11270750622795954 + 0.0022856588855966462*I, 0.2149459258210363…
0.6066066066066066	{{0.3922410636461329 + 4.589928769384782*^-18*I, 0.11254861969201092 - 0.0023002245896110184*I, 0.01823306802285598 + 0.03258182466838465*I, 0.009570800430285688 - 0.015073562195463703*I, -0.013836601629737806 + 0.007074243386606286*I, 0.01834991666790991 - 0.006318328551261373*I, 0.009562958861176576 - 0.01923488267510346*I}, {0.11254861969201127 + 0.002300224589611068*I, 0.2146207049900929 - 4.…
0.6086086086086085	{{0.39164209097739244 + 5.153969850571867*^-18*I, 0.11239033546732417 - 0.0023138761256698485*I, 0.018174240852940816 + 0.03250532558729861*I, 0.009556369236214512 - 0.015040555876606108*I, -0.013815406451476143 + 0.007059685260687671*I, 0.018318221520950712 - 0.006302199882714136*I, 0.009552541716893946 - 0.01919070485561272*I}, {0.11239033546732433 + 0.002313876125669873*I, 0.21429747283809417 …
0.6106106106106105	{{0.3910432805207649 + 1.1731984863029873*^-17*I, 0.11223259758734712 - 0.002326530343437998*I, 0.018115418007039884 + 0.032429009500220596*I, 0.009542028635288254 - 0.015007517964736138*I, -0.013794342825933632 + 0.007044976785478902*I, 0.018286479868474547 - 0.00628605550948808*I, 0.009542163759555047 - 0.019146542731420274*I}, {0.11223259758734719 + 0.002326530343438024*I, 0.21397616420008306 …
0.6126126126126126	{{0.3904446971500381 + 2.29790060553135*^-17*I, 0.11207535222425874 - 0.002338115431704922*I, 0.01805659319991786 + 0.03235289284874802*I, 0.009527773793447708 - 0.014974444397890582*I, -0.01377339858919484 + 0.007030109447412584*I, 0.01825469262131589 - 0.006269901671916015*I, 0.009531824741049504 - 0.019102399926725532*I}, {0.11207535222425864 + 0.00233811543170495*I, 0.21365671121912427 - 1.01…
0.6146146146146145	{{0.3898464193637857 + 2.802395138642271*^-17*I, 0.11191854065135323 - 0.0023485647749967677*I, 0.017997760839479342 + 0.032276992695448294*I, 0.009513599021025824 - 0.014941331876591971*I, -0.013752560136903 + 0.007015076100681819*I, 0.01822286181414457 - 0.006253745511887507*I, 0.009521524223003928 - 0.01905828102710858*I}, {0.11191854065135294 + 0.0023485647749967825*I, 0.2133390329125486 - 1.…
0.6166166166166166	{{0.3892485275173018 + 2.180447898065186*^-17*I, 0.11176210685715067 - 0.002357823444989509*I, 0.017938916513849032 + 0.03220132466657704*I, 0.009499498587291872 - 0.014908178066688163*I, -0.013731814245849303 + 0.006999871473580932*I, 0.01819099013567041 - 0.006237594062735903*I, 0.009511261666716422 - 0.019014190847596518*I}, {0.1117621068571503 + 0.0023578234449894942*I, 0.21302304655463924 - …
0.6186186186186187	{{0.3886511023910831 + 3.646577360806869*^-18*I, 0.11160599843947089 - 0.002365848886634013*I, 0.017880057041499704 + 0.03212590271770042*I, 0.009485466818882298 - 0.014874981615656023*I, -0.013711148290106086 + 0.006984492214046774*I, 0.018159080867580262 - 0.006221454128998484*I, 0.009501036444798161 - 0.018970134342778184*I}, {0.11160599843947053 + 0.002365848886633956*I, 0.21270866906097466 -…
0.6206206206206207	{{0.3880542251908287 - 2.273543455179217*^-17*I, 0.11145016660543339 - 0.0023726109181560415*I, 0.017821180471252196 + 0.03205073913369512*I, 0.009471498099800727 - 0.014841742152601431*I, -0.013690550241026837 + 0.006968936889658726*I, 0.018127137884538024 - 0.006205332286416469*I, 0.009490847841173393 - 0.018926116606804152*I}, {0.11145016660543317 + 0.00237261091815594*I, 0.21239581698842855 +…
0.6226226226226227	{{0.38745797754744066 - 4.923890743731651*^-17*I, 0.11129456617145737 - 0.0023780917310562513*I, 0.0177622860822754 + 0.03197584452874837*I, 0.009457586871417959 - 0.01480846028825927*I, -0.013670008667246183 + 0.006953205987638689*I, 0.01809516565418462 - 0.006189234881935004*I, 0.009480695051079438 - 0.018882142873386718*I}, {0.11129456617145742 + 0.0023780917310561164*I, 0.21208440653516977 + …
0.6246246246246246	{{0.38686244151702337 - 6.337286157742496*^-17*I, 0.11113915556326182 - 0.0023822858901101944*I, 0.017703374384086274 + 0.03190122784635793*I, 0.009443727632471975 - 0.014775137614993428*I, -0.013649512734679905 + 0.006937301914851096*I, 0.018063169237138004 - 0.0061731680337031745*I, 0.009470577181066689 - 0.01883821851579992*I}, {0.11113915556326211 + 0.0023822858901100565*I, 0.2117743535406624…
0.6266266266266266	{{0.3862676995808841 - 4.8257986855265645*^-17*I, 0.11098389681586533 - 0.002385200333368316*I, 0.01764444711654984 + 0.031826896359332106*I, 0.009429914939067927 - 0.01474177670679681*I, -0.013629052206524923 + 0.0069212289978029026*I, 0.018031154286993176 - 0.006157137631073999*I, 0.009460493248998605 - 0.018794349046879516*I}, {0.11098389681586576 + 0.00238520033336823*I, 0.21146557348566614 +…
0.6286286286286287	{{0.38567383241668934 + 3.665224070955703*^-17*I, 0.110828754711971 - 0.0023868481580422247*I, 0.01758550659710822 + 0.03175285631016707*I, 0.009416143508067779 - 0.01470838057404028*I, -0.013608617398791741 + 0.006904992435812577*I, 0.01799912661872643 - 0.006141149303948496*I, 0.009450442250302305 - 0.018750539914755456*I}, {0.11082875471197129 + 0.0023868481580423128*I, 0.21115798362526472 - 1…
0.6306306306306306	{{0.38508092159882734 + 1.8358725055532605*^-16*I, 0.11067369327946569 - 0.0023872414626001383*I, 0.01752655506659443 + 0.03167911415359967*I, 0.009402407993469657 - 0.014674952172791182*I, -0.013588198462917207 + 0.006888597314825281*I, 0.017967092064521243 - 0.006125208765719504*I, 0.009440423175878376 - 0.01870679662072546*I}, {0.11067369327946557 + 0.0023872414626005018*I, 0.2108515003614848 …
0.6326326326326326	{{0.38448905375219783 + 2.970642028835857*^-16*I, 0.11051867949923715 - 0.002386409717562839*I, 0.017467596581637972 + 0.031605674422537505*I, 0.00938870283970782 - 0.014641495953879433*I, -0.013567785823795381 + 0.006872051601014111*I, 0.017935057588989882 - 0.006109321724399944*I, 0.009430434843651397 - 0.01866312515973624*I}, {0.11051867949923654 + 0.0023864097175633975*I, 0.21054603528861343 …
0.6346346346346345	{{0.38389831082329046 + 3.168567069081559*^-16*I, 0.11036368453714666 - 0.0023843887696001296*I, 0.017408635756644256 + 0.031532540302503485*I, 0.009375022841252639 - 0.014608016747568767*I, -0.013547370831880016 + 0.006855364047425048*I, 0.0179030301392246 - 0.006093493410378272*I, 0.009420476080166874 - 0.018619531271019063*I}, {0.1103636845371457 + 0.0023843887696006903*I, 0.21024150455157528 …
0.6366366366366366	{{0.3833087697851974 + 2.2134914216001692*^-16*I, 0.1102086837225353 - 0.0023812203180319197*I, 0.017349677706869862 + 0.03145971367525218*I, 0.009361363158299921 - 0.014574519714831246*I, -0.013526945772987785 + 0.006838544101320437*I, 0.017871016601271824 - 0.006077728566103376*I, 0.009410545727364118 - 0.018576020413692135*I}, {0.11020868372253423 + 0.0023812203180322545*I, 0.20993782912912104…
0.6386386386386386	{{0.38272050263761326 + 2.7536658487310068*^-17*I, 0.1100536565482239 - 0.0023769519148282244*I, 0.017290728048422573 + 0.031387195118769806*I, 0.009347719316770914 - 0.01454101034734725*I, -0.013506503868298278 + 0.00682160190417899*I, 0.017839023800132112 - 0.006062031446084563*I, 0.009400642642576243 - 0.018532597766760618*I}, {0.110053656548223 + 0.0023769519148281503*I, 0.2096349348338271 - …
0.6406406406406406	{{0.3821335764068353 - 2.0897482394467642*^-16*I, 0.10989858667051303 - 0.0023716369646091667*I, 0.01723179289826135 + 0.03131498390727424*I, 0.009334087208312303 - 0.014507494467505476*I, -0.01348603927435401 + 0.0068045482916957905*I, 0.01780705849976019 - 0.006046405816891569*I, 0.009390765698530165 - 0.018489268229116618*I}, {0.10989858667051253 + 0.002371636964608621*I, 0.20933275231209586 +…
0.6426426426426426	{{0.3815480531457633 - 3.9396861465345057*^-16*I, 0.10974346190918305 - 0.0023653347246449775*I, 0.01717287887419635 + 0.031243078011215043*I, 0.009320463090296213 - 0.014473978228402955*I, -0.013465547083060416 + 0.006787394793782288*I, 0.017775127403064937 - 0.006030854957154553*I, 0.009380913783346604 - 0.0184460364195392*I}, {0.10974346190918315 + 0.0023653347246440967*I, 0.20903121704415553 …
0.6446446446446447	{{0.38096398993389946 - 3.946172528394065*^-16*I, 0.10958827424749408 - 0.0023581103048559925*I, 0.01711399309488891 + 0.031171474097273413*I, 0.009306843585820205 - 0.014440468113845023*I, -0.013445023321685845 + 0.006770153634566298*I, 0.01774323715190939 - 0.0060153816575641015*I, 0.009371085800540083 - 0.018402906676694367*I}, {0.1095882742474948 + 0.0023581103048551898*I, 0.2087302693440602 …
0.6466466466466466	{{0.3803814408501753 + 4.459200578484135*^-17*I, 0.10943301667456759 - 0.0023500274900363763*I, 0.01705514246498364 + 0.03110016870287766*I, 0.009293225503088578 - 0.014406970430349208*I, -0.013424464328454967 + 0.006752836714855041*I, 0.017711394113309697 - 0.005999988521635018*I, 0.009361280693761338 - 0.01835988312727955*I}, {0.109433016674569 + 0.0023500274900366404*I, 0.20842985243133808 - 5…
0.6486486486486487	{{0.37980046106033544 + 7.453543611496718*^-16*I, 0.10927768318960185 - 0.0023411550745313123*I, 0.01699633453636953 + 0.03102915779448829*I, 0.009279605623055106 - 0.014373491897407265*I, -0.01340386655641624 + 0.006735456746649722*I, 0.017679605022513433 - 0.005984678109924397*I, 0.009351497363895279 - 0.018316970019619717*I}, {0.10927768318960379 + 0.0023411550745332044*I, 0.20812990851303184 …
0.6506506506506506	{{0.3792211008344861 + 1.3089123845628746*^-15*I, 0.10912227268429975 - 0.0023315701933306217*I, 0.016937577692868827 + 0.030958435705201983*I, 0.009265981109818414 - 0.014340039757283237*I, -0.013383227507478671 + 0.006718027518150254*I, 0.017647876711852004 - 0.00596945243321256*I, 0.009341734712524807 - 0.018274171350361443*I}, {0.10912227268430157 + 0.002331570193333755*I, 0.2078303845670244 …
0.6526526526526527	{{0.37864340422126225 + 1.48707875108001*^-15*I, 0.10896678671209309 - 0.0023213490475485887*I, 0.016878880091961253 + 0.0308879962568207*I, 0.009252349525582576 - 0.0143066210233649*I, -0.013362545420513836 + 0.006700562421182121*I, 0.017616215540996266 - 0.005954313064894662*I, 0.009331991715148558 - 0.018231490690967276*I}, {0.10896678671209395 + 0.0023213490475520013*I, 0.20753123358762512 - …
0.6546546546546547	{{0.37806740904796193 + 1.1823038198522535*^-15*I, 0.10881122948732116 - 0.0023105669019710512*I, 0.01682024966452023 + 0.03081783276019797*I, 0.00923870883062992 - 0.014273242479976963*I, -0.0133418192712115 + 0.006683074450826695*I, 0.017584627396842214 - 0.0059392611410451655*I, 0.009322267421195065 - 0.01818893118770261*I}, {0.10881122948732039 + 0.002310566901973579*I, 0.20723241458543132 - …
0.6566566566566566	{{0.37749314692054653 + 4.47675634126423*^-16*I, 0.10865560788523079 - 0.002299298085055404*I, 0.016761694114812882 + 0.03074793801523891*I, 0.00922505738332104 - 0.014239910682381042*I, -0.013321048772079631 + 0.006665576205421237*I, 0.017553117693511006 - 0.005924297360417833*I, 0.009312560954022775 - 0.018146495561635664*I}, {0.10865560788522804 + 0.002299298085056051*I, 0.20693389258732828 - …
0.6586586586586587	{{0.3769206432236404 - 5.130800787550234*^-16*I, 0.10849993144197624 - 0.002287615988930595*I, 0.01670322092050003 + 0.0306783043109002*I, 0.009211393940094785 - 0.014206631956775679*I, -0.013300234372444382 + 0.006648079886558892*I, 0.017521691372348946 - 0.005909421984445733*I, 0.009302871510920033 - 0.018104186108637517*I}, {0.10849993144197194 + 0.0022876159889289077*I, 0.20663563863648926 + …
0.6606606606606606	{{0.3763499171205312 - 1.3455999073539689*^-15*I, 0.10834421235461929 - 0.002275593069397129*I, 0.016644837332636202 + 0.030608923425190105*I, 0.009197717655468268 - 0.014173412400296327*I, -0.013279377258450098 + 0.006630597299088695*I, 0.017490352901927502 - 0.005894634837241232*I, 0.009293198363105092 - 0.018062004699382076*I}, {0.10834421235461482 + 0.0022755930693935653*I, 0.2063376297923754…
0.6626626626626626	{{0.37578098172611635 - 1.5561350452762044*^-15*I, 0.10818846540882171 - 0.0022633008789435887*I, 0.01658655038509288 + 0.030539786643022645*I, 0.009184028071055046 - 0.01414025788731477*I, -0.013258479332835634 + 0.00661313986288184*I, 0.017459106293619405 - 0.0058799353192709475*I, 0.009283540853598034 - 0.01801995279145729*I}, {0.1081884654088197 + 0.002263300878939859*I, 0.2060398489638644 + …
0.6646646646646646	{{0.3752138508961731 - 1.1570300582696054*^-15*I, 0.10803270527987004 - 0.0022508118245600376*I, 0.016528367375820023 + 0.030470885406867834*I, 0.009170324692000855 - 0.01410717434803752*I, -0.013237542440094195 + 0.006595719142431526*I, 0.017427955767036464 - 0.005865322926933943*I, 0.009273898312566427 - 0.01797803191034892*I}, {0.10803270527987135 + 0.002250811824557615*I, 0.20574227836331896 …
0.6666666666666667	{{0.374648533913388 - 6.187385341896491*^-16*I, 0.1078769485918234 - 0.0022381976400934213*I, 0.016470295620282644 + 0.030402210823980265*I, 0.009156607327585747 - 0.014074167531728039*I, -0.013216568951564716 + 0.006578346404609108*I, 0.017396905288600994 - 0.005850796817336817*I, 0.009264270129588201 - 0.017936243273518015*I}, {0.10787694859182678 + 0.0022381976400924573*I, 0.20544490463818774 …
0.6686686686686687	{{0.3740850334842347 - 2.0284522636085626*^-16*I, 0.10772121389339456 - 0.0022255261866647434*I, 0.016412341887696885 + 0.030333753766134553*I, 0.009142876187973445 - 0.014041242731368038*I, -0.01319556186294468 + 0.006561032061941763*I, 0.0173659581657994 - 0.005836355709042365*I, 0.009254655792693295 - 0.017894587619506595*I}, {0.10772121389339821 + 0.00222552618666474*I, 0.2051477207871915 + 1…
0.6706706706706707	{{0.3735233479971756 - 1.1168828958545*^-17*I, 0.10756552059827594 - 0.002212861504804545*I, 0.016354512454764148 + 0.0302655051439871*I, 0.009129131736158739 - 0.014008404839098256*I, -0.013174524512571256 + 0.006543785769956451*I, 0.017335117216477874 - 0.0058219980702545575*I, 0.009245054862237456 - 0.01785306536184182*I}, {0.10756552059827836 + 0.0022128615048048164*I, 0.20485072397874082 + 2…
0.6726726726726726	{{0.3729634715226622 + 1.423802299104656*^-17*I, 0.1074098889851396 - 0.0022002638144529066*I, 0.01629681310567109 + 0.030197455907076103*I, 0.009115374687967488 - 0.013975658346218466*I, -0.013153460581421287 + 0.006526616427179921*I, 0.01730438476884243 - 0.005807722118818546*I, 0.009235466970902247 - 0.017811676589036037*I}, {0.10740988898514046 + 0.002200263814453043*I, 0.204553915550936 + 4.…
0.6746746746746747	{{0.37240539405989526 + 4.589023109962726*^-17*I, 0.10725434010970125 - 0.002187789613445148*I, 0.016239249161769463 + 0.03012959709563723*I, 0.009101605996778743 - 0.013943007351843116*I, -0.013132374067264894 + 0.006509532196986722*I, 0.017273762697525487 - 0.005793525853068437*I, 0.009225891820146229 - 0.017770421083600767*I}, {0.1072543401097017 + 0.002187789613445303*I, 0.20425730077313314 -…
0.6766766766766766	{{0.37184910237675955 + 6.870849592454208*^-17*I, 0.1070988958057505 - 0.0021754929934977266*I, 0.01618182572971949 + 0.030061919934110063*I, 0.009087826810819459 - 0.013910455660675924*I, -0.013111269246228576 + 0.006492540726947388*I, 0.017243252624161452 - 0.005779407149022732*I, 0.009216329162348812 - 0.01772929839806571*I}, {0.10709889580575067 + 0.002175492993497899*I, 0.20396088803865348 -…
0.6786786786786787	{{0.3712945791735177 + 6.790637656972529*^-17*I, 0.10694357880827982 - 0.002163424735326525*I, 0.016124547527741784 + 0.029994415634830407*I, 0.009074038521864775 - 0.013878006721035837*I, -0.01309015072766395 + 0.006475648994961542*I, 0.017212855742345684 - 0.0057653636272550265*I, 0.009206778817790123 - 0.017688307781732145*I}, {0.10694357880827979 + 0.002163424735326671*I, 0.2036646896733417 -…
0.6806806806806807	{{0.370741804379501 + 4.8265003057378146*^-17*I, 0.10678841168938662 - 0.0021516308604020533*I, 0.016067418756507912 + 0.029927075782371464*I, 0.009060242668148859 - 0.013845663539015273*I, -0.013069023215992135 + 0.006458863137080826*I, 0.017182572845324994 - 0.005751392804678737*I, 0.009197240668825837 - 0.017647448256198437*I}, {0.10678841168938652 + 0.0021516308604021483*I, 0.2033687206763441…
0.6826826826826827	{{0.37019075529847745 + 2.0727247358388395*^-17*I, 0.10663341677683205 - 0.002140152592190211*I, 0.016010443102450242 + 0.029859892370358184*I, 0.009046440924511047 - 0.01381342867703384*I, -0.013047891490482789 + 0.006442188446199431*I, 0.01715240433936136 - 0.005737492112583082*I, 0.00918771465841005 - 0.017606718625385497*I}, {0.10663341677683197 + 0.0021401525921902523*I, 0.20307299857930294 …
0.6846846846846847	{{0.3696414066086519 + 2.3977233923292972*^-18*I, 0.10647861615404096 - 0.0021290263561522874*I, 0.015953623737761952 + 0.02979285780146728*I, 0.009032635102395848 - 0.013781304253838339*I, -0.013026760405254119 + 0.0064256293720541*I, 0.017122350243731942 - 0.005723658896633087*I, 0.009178200790095287 - 0.01756611747553677*I}, {0.10647861615404093 + 0.002129026356152297*I, 0.20277754344635607 - …
0.6866866866866866	{{0.36909373254466465 - 1.2487774989352255*^-17*I, 0.10632403026966371 - 0.0021182826371467247*I, 0.015896963244992828 + 0.029725965255077088*I, 0.009018826998687378 - 0.013749291912009583*I, -0.013005634551798964 + 0.006409189436934401*I, 0.01709241028312243 - 0.005709890597471781*I, 0.009168699111712775 - 0.01752564331053383*I}, {0.10632403026966368 + 0.0021182826371467013*I, 0.2024823757633461…
0.6886886886886886	{{0.3685477035599212 - 3.820636036343549*^-17*I, 0.10616968064858583 - 0.0021079496181611846*I, 0.015840463928022835 + 0.02965920784294443*I, 0.009005018641283382 - 0.013717393017603103*I, -0.01298451887369887 + 0.006392871655937302*I, 0.017062583831988172 - 0.0056961844232299415*I, 0.00915920972830795 - 0.01748529436112169*I}, {0.10616968064858581 + 0.002107949618161105*I, 0.20218751967367185 + …
0.6906906906906908	{{0.36800328569315854 - 6.039220772030678*^-17*I, 0.10601559031898695 - 0.0020980535860546544*I, 0.015784127833088097 + 0.029592578503559033*I, 0.008991212332733539 - 0.013685608674435175*I, -0.01296341876981995 + 0.006376678572105422*I, 0.01703286988928617 - 0.0056825373020418*I, 0.009149732805949915 - 0.01744506854653213*I}, {0.10601559031898697 + 0.002098053586054528*I, 0.20189300359034035 + 2…
0.6926926926926927	{{0.36746044485074436 - 6.950888043780398*^-17*I, 0.10586178084770816 - 0.002088615925095166*I, 0.015727956518512314 + 0.02952607084220591*I, 0.008977410347465554 - 0.013653939599343955*I, -0.012942339392721859 + 0.0063606119730143795*I, 0.017003267224495168 - 0.005668946259828903*I, 0.009140268544389192 - 0.017404963733601866*I}, {0.10586178084770823 + 0.002088615925095025*I, 0.20159885605017172…
0.6946946946946947	{{0.3669191468147533 - 6.093104079939493*^-17*I, 0.10570827233478139 - 0.002079653111681402*I, 0.01567195105431652 + 0.029459679132486257*I, 0.008963614931217445 - 0.0136223861219857*I, -0.012921285647354444 + 0.0063446728902989335*I, 0.01697377437790953 - 0.005655408420999119*I, 0.009130817177003857 - 0.017364977737264507*I}, {0.1057082723347815 + 0.002079653111681287*I, 0.20130510570598165 + 2.…
0.6966966966966966	{{0.366379357242967 - 3.494444999417216*^-17*I, 0.10555508341342955 - 0.002071176714342694*I, 0.015616112022219093 + 0.029393398316317463*I, 0.008949828301037532 - 0.013590948184834768*I, -0.01290026219105774 + 0.0063288615996529895*I, 0.016944389660639252 - 0.005641921008446634*I, 0.009121378970799534 - 0.017325108320550526*I}, {0.10555508341342969 + 0.002071176714342645*I, 0.20101178132658146 +…
0.6986986986986987	{{0.36584104166887416 + 3.2540318831460907*^-18*I, 0.10540223125006644 - 0.0020631933937390263*I, 0.015560439515635748 + 0.029327224003933106*I, 0.008936052645284446 - 0.013559625343183621*I, -0.01287927343356198 + 0.006313177620829596*I, 0.01691511115460995 - 0.005628481343551961*I, 0.009111954226409405 - 0.017285353194587284*I}, {0.10540223125006659 + 0.002063193393739069*I, 0.20071891179677825…
0.7007007007007007	{{0.36530416550167055 + 4.355644583221548*^-17*I, 0.1052497315442968 - 0.002055704902661033*I, 0.015504933139679544 + 0.029261152473882956*I, 0.008922290123627124 - 0.013528416765142824*I, -0.012858323536987584 + 0.006297619717640942*I, 0.016885936712562867 - 0.005615086846181929*I, 0.009102543278094195 - 0.017245710018599026*I}, {0.10524973154429694 + 0.002055704902661169*I, 0.20042652611737477 …
0.7027027027027026	{{0.364768694026259 + 7.094373394706494*^-17*I, 0.10509759852891627 - 0.0020487080860299997*I, 0.01544959201116088 + 0.02919518067303298*I, 0.008908542867044811 - 0.013497321231641041*I, -0.012837416415845166 + 0.006282185897958366*I, 0.016856863958054864 - 0.005601735034689692*I, 0.009093146493742186 - 0.017206176399906868*I}, {0.10509759852891634 + 0.0020487080860301927*I, 0.20013465340516937 -…
0.7047047047047047	{{0.3642345924797208 + 6.392196085500052*^-17*I, 0.10494584500476403 - 0.0020421951111939595*I, 0.01539441478299243 + 0.029129306192595933*I, 0.00889481297445428 - 0.01346633715636048*I, -0.012816555739540476 + 0.006266873452154514*I, 0.016827890301144583 - 0.005588423526602251*I, 0.009083764272496077 - 0.01716674990109027*I}, {0.10494584500476399 + 0.0020421951111941217*I, 0.1998433228198083 - 2…
0.7067067067067067	{{0.3637018276708771 - 2.3684875343983125*^-17*I, 0.10479448406226283 - 0.0020361615249733537*I, 0.015339400471758271 + 0.02906352631688246*I, 0.008881102463592309 - 0.013435463257359488*I, -0.01279574515420444 + 0.006251680255181121*I, 0.016799013411683706 - 0.0055751499839017836*I, 0.009074396973217868 - 0.017127428219651956*I}, {0.10479448406226248 + 0.0020361615249732835*I, 0.1995525620242821…
0.7087087087087087	{{0.36317036402175024 - 1.459772427213595*^-16*I, 0.10464352851459895 - 0.0020305983316680574*I, 0.015284547579684017 + 0.028997838703869135*I, 0.00886741347339536 - 0.013404697839301252*I, -0.012774988365837703 + 0.006236603390553371*I, 0.016770230581694474 - 0.005561911990346442*I, 0.009065045010446577 - 0.017088208852364218*I}, {0.10464352851459832 + 0.0020305983316676775*I, 0.1992624009832791…
0.7107107107107107	{{0.3626401663680419 - 2.421646662192743*^-16*I, 0.10449298935221886 - 0.002025491300882336*I, 0.015229854089249135 + 0.028932241777569933*I, 0.008853748076073295 - 0.01337403880831411*I, -0.012754288748354827 + 0.006221639158109475*I, 0.01674153889078117 - 0.005548707275545719*I, 0.0090557088283809 - 0.017049089276976345*I}, {0.10449298935221814 + 0.002025491300881728*I, 0.19897286925627997 + 7.…
0.7127127127127127	{{0.3621112015487319 - 2.7425892043300855*^-16*I, 0.10434287597808872 - 0.002020824172661673*I, 0.015175317815182833 + 0.0288667344502018*I, 0.008840108195862431 - 0.013343483962356292*I, -0.01273364931175189 + 0.006206783630376909*I, 0.01671293546160127 - 0.005535533763726193*I, 0.009046388862117657 - 0.01701006708712988*I}, {0.10434287597808818 + 0.002020824172661015*I, 0.1986839944721981 + 9.3…
0.7147147147147147	{{0.3615834384060783 - 2.2707402961095177*^-16*I, 0.10419319620769443 - 0.002016578657492774*I, 0.015120936404464073 + 0.028801316122184648*I, 0.008826495609025545 - 0.013313030991215929*I, -0.012713072702106502 + 0.006192032652572417*I, 0.01668441745986543 - 0.005522389573731533*I, 0.009037085537651793 - 0.016971139992358643*I}, {0.10419319620769434 + 0.002016578657492275*I, 0.19839580232938026 …
0.7167167167167168	{{0.36105684778561753 - 1.0822626765460076*^-16*I, 0.10404395626904163 - 0.0020127344363035614*I, 0.01506670733632156 + 0.02873598668214135*I, 0.008812911943851875 - 0.013282677476511046*I, -0.0126925612015778 + 0.006177381842602011*I, 0.016655982094337503 - 0.005509273019022498*I, 0.009027799271876375 - 0.0169323058180887*I}, {0.10404395626904214 + 0.002012734436303402*I, 0.19810831659560613 + 4…
0.7187187187187187	{{0.3605314025361641 + 5.186584188141317*^-17*I, 0.10389516080265572 - 0.0020092691604631807*I, 0.01501262792223375 + 0.028670746506897757*I, 0.008799358680657114 - 0.013252420891689569*I, -0.012672116728406449 + 0.0061628265910609725*I, 0.016627626616834524 - 0.00549618260767694*I, 0.009018530472582602 - 0.016893562505638383*I}, {0.10389516080265679 + 0.0020092691604634465*I, 0.1978215591080886 …
0.7207207207207208	{{0.36000707750981076 + 1.9998152578936119*^-16*I, 0.1037468128615818 - 0.0020061584517819956*I, 0.01495869530592885 + 0.028605596461482686*I, 0.00878583715178342 - 0.013222258602029318*I, -0.012651740836914638 + 0.006148362061233849*I, 0.016599348322226717 - 0.005483117042389797*I, 0.009009279538459787 - 0.01685490811221828*I}, {0.10374681286158308 + 0.002006158451782616*I, 0.19753554977347346 -…
0.7227227227227228	{{0.35948384950673495 + 2.5912907866888405*^-16*I, 0.10359891403284777 - 0.0020033762103190563*I, 0.014904906493832372 + 0.02854053785665226*I, 0.008772348547402864 - 0.01319218788658651*I, -0.012631434741071073 + 0.006133983233493063*I, 0.016571144560114943 - 0.005470075212051589*I, 0.00900004685760207 - 0.01681634081019302*I}, {0.10359891403284842 + 0.0020033762103197285*I, 0.19725030662193402 …
0.7247247247247247	{{0.3589616955552432 + 1.6937825803628768*^-16*I, 0.10345146629292526 - 0.0020008979656090183*I, 0.01485125865234176 + 0.028475571822194186*I, 0.008758894052287523 - 0.013162206155121581*I, -0.012611199712209363 + 0.006119685346672274*I, 0.01654301277031396 - 0.005457055997983656*I, 0.008990832803980428 - 0.01677785880229191*I}, {0.10345146629292368 + 0.0020008979656092056*I, 0.19696584747783824 …
0.7267267267267267	{{0.3584405930462788 - 2.1477683727426034*^-17*I, 0.1033044701025248 - 0.001998694919521206*I, 0.014797748479597812 + 0.028410699969856158*I, 0.008745474794702616 - 0.013132310507934267*I, -0.012591036740918953 + 0.006105463005655797*I, 0.016514950171311094 - 0.0054440583441023056*I, 0.008981637776991937 - 0.016739460270966972*I}, {0.10330447010252071 + 0.001998694919520651*I, 0.19668218981547758…
0.7287287287287287	{{0.35792052168122057 - 2.525319189095017*^-16*I, 0.10315792451869082 - 0.0019967373066849085*I, 0.014744372604031213 + 0.028345924278816957*I, 0.00873209174184657 - 0.013102498029120163*I, -0.012570946472811238 + 0.006091310764014492*I, 0.016486954086313933 - 0.005431081388905919*I, 0.008972462156174707 - 0.0167011435442419*I}, {0.1031579245186853 + 0.0019967373066836548*I, 0.196399348884439 + 5…
0.7307307307307307	{{0.3574014635240584 - 4.669399183509018*^-16*I, 0.10301182763853628 - 0.001994995909790458*I, 0.014691127743274008 + 0.028281246932248684*I, 0.008718745707106951 - 0.013072765901253287*I, -0.012550929283687236 + 0.006077223354896837*I, 0.016459022026495476 - 0.005418124452911917*I, 0.00896330629017425 - 0.01666290711421676*I}, {0.1030118276385311 + 0.0019949959097887654*I, 0.19611733766282902 + …
0.7327327327327327	{{0.3568834030013928 - 6.11919451446304*^-16*I, 0.10286617659924265 - 0.00199344205958923*I, 0.014638010704159612 + 0.028216670317316766*I, 0.008705437350060467 - 0.01304311140538608*I, -0.012530985279537592 + 0.006063195691028931*I, 0.01643115169099414 - 0.005405187038656763*I, 0.008954170496743477 - 0.016624749637068004*I}, {0.10286617659923972 + 0.0019934420595874897*I, 0.19583616685727365 + 2…
0.7347347347347346	{{0.3563663269024355 - 6.387505861441031*^-16*I, 0.10272096757805997 - 0.001992047634893644*I, 0.014585018382722807 + 0.02815219702517993*I, 0.008692167176472962 - 0.013013531921049409*I, -0.012511114296542582 + 0.0060492228647144935*I, 0.01640334096691373 - 0.005392268830695963*I, 0.008945055062742704 - 0.01658666993304847*I}, {0.10272096757806064 + 0.001992047634892291*I, 0.19555584490291836 + …
0.7367367367367367	{{0.35585022437900893 - 5.027756889464098*^-16*I, 0.1025761957923068 - 0.0019907850625771628*I, 0.01453214776419974 + 0.028087829850990242*I, 0.008678935538299416 - 0.01298402492625256*I, -0.012491315901072103 + 0.006035300147834868*I, 0.01637558792932348 - 0.005379369695604061*I, 0.008935960244139646 - 0.016548666986487374*I}, {0.10257619579231132 + 0.0019907850625765903*I, 0.19527637796342817 +…
0.7387387387387387	{{0.35533508694554644 - 1.633994249090303*^-16*I, 0.10243185549937023 - 0.0019896273175742927*I, 0.014479395923027919 + 0.02802357179389306*I, 0.00866574263368395 - 0.012954587997483244*I, -0.012471589389685683 + 0.0060214229918490155*I, 0.016347890841258022 - 0.005366489681974644*I, 0.00892688626600942 - 0.016510739945790314*I}, {0.1024318554993771 + 0.0019896273175747667*I, 0.19499776993098752 …
0.7407407407407408	{{0.3548209081246071 + 3.723654393088291*^-16*I, 0.10228794013429371 - 0.0019885478239673763*I, 0.014426760020674311 + 0.02795942600871292*I, 0.00865258853112542 - 0.012925218795180375*I, -0.012451933826635724 + 0.0060075869994276445*I, 0.016320248126872768 - 0.005353628982043507*I, 0.008917833328015613 - 0.016472888098199353*I}, {0.10228794013429941 + 0.0019885478239688986*I, 0.1947200227700659 …
0.7427427427427428	{{0.35430768064982415 + 7.538380560859612*^-16*I, 0.10214444333389525 - 0.001987519471209842*I, 0.014374237248795689 + 0.027895395371863682*I, 0.00863947335901356 - 0.012895914943372732*I, -0.01243234832741519 + 0.005993787676086601*I, 0.016292658125872522 - 0.005340787601463821*I, 0.008908801649702331 - 0.016435110665730755*I}, {0.10214444333389798 + 0.001987519471211845*I, 0.19444313923081757 -…
0.7447447447447448	{{0.35379539994128884 + 8.468117892605453*^-16*I, 0.10200135773465113 - 0.0019865160503121718*I, 0.014321824853553893 + 0.02783148287280541*I, 0.008626397069577551 - 0.012866674212712266*I, -0.012412831719341561 + 0.005980020782358832*I, 0.016265119354323294 - 0.005327965726444446*I, 0.008899791412520102 - 0.016397407055580585*I}, {0.10200135773465129 + 0.001986516050314059*I, 0.19416711947820636…
0.7467467467467468	{{0.3532840634415672 + 6.711288314164508*^-16*I, 0.10185867551133246 - 0.0019855129790871985*I, 0.014269520225014588 + 0.02776769156541707*I, 0.008613359487586653 - 0.01283749454523726*I, -0.012393382667095882 + 0.005966282407601343*I, 0.01623763052910172 - 0.005315163705682133*I, 0.008890802761371127 - 0.016359776826871612*I}, {0.10185867551133138 + 0.0019855129790885416*I, 0.19389196173322343 -…
0.7487487487487487	{{0.3527736701589417 + 3.426168849538206*^-16*I, 0.10171638857336086 - 0.00198448723676367*I, 0.014217320901904265 + 0.027704024511334455*I, 0.008600360341745612 - 0.012808374038827355*I, -0.012373999724816561 + 0.005952568941859254*I, 0.016210190539472986 - 0.00530238200554928*I, 0.008881835811071158 - 0.016322219659198983*I}, {0.10171638857335995 + 0.0019844872367643022*I, 0.19361766271562894 -…
0.7507507507507507	{{0.35226422066741103 + 7.308916208906857*^-17*I, 0.10157448856480862 - 0.0019834173639862464*I, 0.014165224571610246 + 0.02764048477995016*I, 0.00858739926469467 - 0.012779310947203547*I, -0.012354681336099379 + 0.005938877075865802*I, 0.016182798447090835 - 0.005289621210093926*I, 0.008872890646349477 - 0.01628473535263024*I}, {0.1015744885648084 + 0.0019834173639863635*I, 0.19334421764395218 -…
0.7527527527527528	{{0.3517557169549521 + 2.816424460306701*^-17*I, 0.10143296690863306 - 0.001982283377518984*I, 0.014113229102150326 + 0.02757707539566306*I, 0.008574475806481298 - 0.012750303672782166*I, -0.01233542584294987 + 0.005925203783884381*I, 0.016155453482513616 - 0.0052768819811519875*I, 0.008863967326365596 - 0.016247323815763222*I}, {0.10143296690863289 + 0.001982283377519006*I, 0.19307162038594267 -…
0.7547547547547547	{{0.3512481621962973 + 2.0093659722846655*^-18*I, 0.10129181473894988 - 0.0019810662131188256*I, 0.014061332578863153 + 0.027513799240806127*I, 0.0085615894553942 - 0.012721350729619158*I, -0.012316231470249699 + 0.0059115462369510735*I, 0.016128155020316125 - 0.0052641649672607775*I, 0.008855065896663586 - 0.016209985041777668*I}, {0.10129181473894974 + 0.0019810662131187914*I, 0.192799863687003…
0.7567567567567567	{{0.3507415610152083 - 1.2922789615837175*^-17*I, 0.10115102295263431 - 0.00197974827357155*I, 0.014009533191024194 + 0.027450659182415935*I, 0.008548739608883672 - 0.012692450781709474*I, -0.012297096344201381 + 0.0058979018903899385*I, 0.016100902575311028 - 0.005251470924171186*I, 0.008846186373903518 - 0.016172719134380134*I}, {0.10115102295263423 + 0.0019797482735714887*I, 0.1925289389025671…
0.7587587587587588	{{0.3502359189457125 - 1.3004241491357346*^-17*I, 0.10101058258340156 - 0.0019783138152688253*I, 0.013957829320352996 + 0.027387657925697695*I, 0.008535925617089542 - 0.012663602660781304*I, -0.012278018574915416 + 0.005884268521491919*I, 0.016073695804121404 - 0.005238800637548382*I, 0.008837328751923206 - 0.016135526274918245*I}, {0.10101058258340152 + 0.0019783138152687715*I, 0.192258836524334…
0.7607607607607607	{{0.34973124240393555 - 2.641136421032782*^-18*I, 0.10087048481554275 - 0.0019767489499668118*I, 0.013906219546598613 + 0.02732479800519442*I, 0.008523146785253883 - 0.01263480536606531*I, -0.012258996259339206 + 0.005870644228842047*I, 0.016046534505008484 - 0.005226154917114852*I, 0.008828493002333121 - 0.016098406720408236*I}, {0.10087048481554274 + 0.001976748949966788*I, 0.1919895462080225 +…
0.7627627627627627	{{0.3492275386881016 + 5.726251391681421*^-18*I, 0.10073072098392488 - 0.0019750416447861614*I, 0.013854702647539597 + 0.027262081784786927*I, 0.008510402373721011 - 0.012606058064294639*I, -0.012240027481257054 + 0.005857027432319442*I, 0.016019418617871633 - 0.005213534596650404*I, 0.008819679074516404 - 0.01606136080353493*I}, {0.10073072098392488 + 0.0019750416447861592*I, 0.19172105677336537…
0.7647647647647646	{{0.3487248145324979 + 9.550115236947075*^-18*I, 0.10059128357794014 - 0.001973182737992549*I, 0.013803277674440034 + 0.027199511171067083*I, 0.008497691701229264 - 0.012577360132137422*I, -0.012221110550307893 + 0.005843416968568711*I, 0.01599234817329141 - 0.005200940405562832*I, 0.008810886904928948 - 0.016024388845430455*I}, {0.10059128357794017 + 0.0019731827379925577*I, 0.1914533576036575 -…
0.7667667667667668	{{0.34822307841144456 + 1.7731711100368516*^-17*I, 0.10045216443662913 - 0.0019711636566762964*I, 0.013751943756092198 + 0.027137088163835806*I, 0.008485013974701987 - 0.01254871103703711*I, -0.01220224358656744 + 0.005829811837493696*I, 0.015965323339606298 - 0.005188373190870573*I, 0.008802116406300076 - 0.015987491288631608*I}, {0.10045216443662919 + 0.0019711636566763285*I, 0.1911864364132613…
0.7687687687687689	{{0.3477223411086023 + 2.68075773639205*^-17*I, 0.10031335427694646 - 0.001968975770112654*I, 0.013700700050147537 + 0.027074815003412456*I, 0.008472368247160328 - 0.012520110300987663*I, -0.012183424412758164 + 0.005816211126746171*I, 0.015938344434526217 - 0.005175833972204621*I, 0.008793367465781445 - 0.01595066872930726*I}, {0.10031335427694656 + 0.0019689757701127114*I, 0.19092027869613276 -…
0.7707707707707708	{{0.34722261323604975 + 3.410031173527838*^-17*I, 0.10017484446732813 - 0.0019666122980422306*I, 0.013649545894775334 + 0.027012693655339686*I, 0.008459753596585944 - 0.012491557586057949*I, -0.012164650972649555 + 0.005802614200717302*I, 0.015911411847740642 - 0.0051633237164117685*I, 0.008784639960015455 - 0.01591392176915871*I}, {0.10017484446732824 + 0.001966612298042307*I, 0.1906548701278097…
0.7727727727727728	{{0.3467239052324622 + 3.7733354628474603*^-17*I, 0.10003662702898852 - 0.001964068312055342*I, 0.013598480808770708 + 0.026950725810007525*I, 0.008447169126052085 - 0.0124630526944533*I, -0.012145921331364568 + 0.005789020700673883*I, 0.015884526040860256 - 0.005150843337389868*I, 0.008775933755146358 - 0.01587725101531076*I}, {0.10003662702898863 + 0.0019640683120554256*I, 0.19039019656717585 -…
0.7747747747747749	{{0.34622622736311137 + 3.663098916389709*^-17*I, 0.0998986946359204 - 0.0019613407355920124*I, 0.013547504491554625 + 0.026888912882653403*I, 0.00843461396372359 - 0.012434595568515498*I, -0.012127233675379623 + 0.00577543054475834*I, 0.015857687547416958 - 0.005138393696087839*I, 0.00876724870682026 - 0.015840657080311724*I}, {0.09989869463592047 + 0.0019613407355920888*I, 0.19012624405646003 -…
0.7767767767767768	{{0.34572958971986567 + 3.0518341168289643*^-17*I, 0.09976104061489491 - 0.001958428343941974*I, 0.013496616823173888 + 0.02682725601336213*I, 0.008422087262856887 - 0.012406186290722793*I, -0.01210858631252461 + 0.005761843927988728*I, 0.015830896972863853 - 0.005125975600505662*I, 0.008758584660185118 - 0.01580414058213343*I}, {0.09976104061489491 + 0.0019584283439420284*I, 0.18986299882123686 …
0.7787787787787788	{{0.34523400222118983 + 1.9921379174751995*^-17*I, 0.09962365894546162 - 0.0019553317642446674*I, 0.013445817864301145 + 0.02676575606706592*I, 0.008409588201800003 - 0.012377825083689892*I, -0.01208997767198289 + 0.005748261322258736*I, 0.015804154994575267 - 0.005113589805694379*I, 0.008749941449890742 - 0.01576770214417121*I}, {0.09962365894546153 + 0.0019553317642446878*I, 0.18960044727042635…
0.7807807807807807	{{0.3447394746121453 + 6.166914422739802*^-18*I, 0.09948654425994845 - 0.0019520534754892392*I, 0.01339510785623488 + 0.026704413633544356*I, 0.008397115983992546 - 0.01234951231016796*I, -0.012071406304291286 + 0.005734683476337682*I, 0.01577746236184674 - 0.005101237013756096*I, 0.008741318900088793 - 0.015731342395243916*I}, {0.0994865442599483 + 0.0019520534754892194*I, 0.18933857599629408 - …
0.7827827827827828	{{0.34424601646438996 - 8.617399141935426*^-18*I, 0.09934969184346175 - 0.001948597808514546*I, 0.013344487220899426 + 0.026643229027424425*I, 0.00838466983796572 - 0.012321248473044624*I, -0.012052870881340095 + 0.005721111415870514*I, 0.015750819895895017 - 0.005088917873843981*I, 0.008732716824432791 - 0.015695061969593905*I}, {0.09934969184346154 + 0.0019485978085144872*I, 0.1890773717744512 …
0.7847847847847848	{{0.3437536371761783 - 2.1503064867106157*^-17*I, 0.09921309763388622 - 0.0019449709460091513*I, 0.01329395656084495 + 0.026582202288180496*I, 0.008372249017342319 - 0.01229303421534397*I, -0.012034370196373077 + 0.005707546443377813*I, 0.01572422848985806 - 0.005076632982162264*I, 0.008724135026078099 - 0.01565886150688704*I}, {0.09921309763388601 + 0.0019449709460090654*I, 0.1888168215638542 + …
0.7867867867867867	{{0.3432623458722695 - 2.7381360869277552*^-17*I, 0.0990767580008328 - 0.0019411800540431996*I, 0.013243516571123631 + 0.026521333288485775*I, 0.008359852801101821 - 0.012264870250159888*I, -0.012015903130208961 + 0.0056939900014043605*I, 0.01569768906260645 - 0.005064382892888049*I, 0.008715573304548235 - 0.015622741637719227*I}, {0.09907675800083272 + 0.0019411800540431183*I, 0.1885569126008748…
0.7887887887887887	{{0.34277215127212524 - 1.6087833694462012*^-17*I, 0.09894066818210047 - 0.0019372280274678987*I, 0.01319316751485357 + 0.026460622449676667*I, 0.00834748046356755 - 0.012236756947382056*I, -0.011997468386819223 + 0.005680442863238129*I, 0.015671202313481007 - 0.00505216822428914*I, 0.008707031491846201 - 0.015586702927904702*I}, {0.09894066818210076 + 0.0019372280274678885*I, 0.18829763251055182…
0.7907907907907907	{{0.34228306268528996 + 8.871491663469974*^-18*I, 0.09880482439884998 - 0.0019331218578044534*I, 0.013142910074812613 + 0.026400069707703127*I, 0.008335131269795423 - 0.012208695008766778*I, -0.011979064814917235 + 0.005666906452245289*I, 0.015644769171652372 - 0.005039989558403064*I, 0.008698509385908503 - 0.015550746020443049*I}, {0.09880482439885066 + 0.0019331218578045465*I, 0.188038968370128…
0.7927927927927928	{{0.34179508873119635 + 4.111436225057332*^-17*I, 0.09866922363874009 - 0.001928869958855739*I, 0.013092745065891637 + 0.02633967472947186*I, 0.00832280454125999 - 0.01218068522962929*I, -0.01196069142717281 + 0.0056533823815797715*I, 0.015618390585650772 - 0.005027847394651191*I, 0.008690006782864263 - 0.015514871525492318*I}, {0.09866922363874098 + 0.0019288699588559308*I, 0.18778090793798405 -…
0.7947947947947948	{{0.3413082371504058 + 7.358395503075508*^-17*I, 0.09853386343843268 - 0.0019244811730305643*I, 0.013042673332983533 + 0.026279437027711967*I, 0.008310499661112136 - 0.012152728416971664*I, -0.011942347370974904 + 0.0056398722946451535*I, 0.015592067465255986 - 0.005015742156167667*I, 0.008681523485741149 - 0.0154790799987857*I}, {0.09853386343843348 + 0.0019244811730308225*I, 0.1875234398330024 …
0.7967967967967967	{{0.34082251480460857 + 9.854887688578492*^-17*I, 0.09839874188359272 - 0.0019199647713436696*I, 0.012992695750983194 + 0.0262193559609749*I, 0.008298216074179087 - 0.012124825389482808*I, -0.011924031928431616 + 0.005626377865094647*I, 0.01556580068149734 - 0.005003674189799403*I, 0.00867305930446538 - 0.01544337194163151*I}, {0.09839874188359317 + 0.0019199647713439446*I, 0.18726655353457658 - …
0.7987987987987988	{{0.3403379276766236 + 1.0760316461528834*^-16*I, 0.09826385760888834 - 0.0019153304534157286*I, 0.01294281322478753 + 0.026159430733634494*I, 0.008285953286964399 - 0.012096976977538459*I, -0.011905744516370196 + 0.005612900796831107*I, 0.015539591066653714 - 0.004991643766106089*I, 0.008664614055861728 - 0.015407747800913201*I}, {0.09826385760888821 + 0.0019153304534159608*I, 0.1870102393826065…
0.8008008008008008	{{0.33985448087039855 + 9.166628493674695*^-17*I, 0.09812920979799072 - 0.0019105883474733478*I, 0.01289302668929545 + 0.026099660395886938*I, 0.008273710867647964 - 0.012069184023201188*I, -0.011887484686337034 + 0.005599442824007027*I, 0.015513439414253531 - 0.0049796510793601815*I, 0.008656187563653503 - 0.015372207969089356*I}, {0.09812920979798999 + 0.0019105883474734775*I, 0.186754488577499…
0.8028028028028028	{{0.33937217861101016 + 4.09831344855023*^-17*I, 0.09799479818357423 - 0.0019057490103490662*I, 0.012843337109407892 + 0.02604004384375081*I, 0.008261488446086014 - 0.012041447380220408*I, -0.011869252124597674 + 0.005586005711024545*I, 0.01548734647907477 - 0.004967696247546912*I, 0.008647779658462577 - 0.015336752784193695*I}, {0.09799479818357312 + 0.0019057490103490432*I, 0.1864992931801704 -…
0.8048048048048048	{{0.33889102433280294 - 7.26259138043906*^-17*I, 0.09786062294804948 - 0.0019008232425604518*I, 0.012793745468126474 + 0.025980579847248185*I, 0.008249285707077402 - 0.012013767902355766*I, -0.011851046630260263 + 0.005572591228214563*I, 0.01546131297578723 - 0.004955779319089858*I, 0.008639390178330581 - 0.01530138253388995*I}, {0.09786062294804869 + 0.0019008232425602152*I, 0.18624464602679516 …
0.8068068068068068	{{0.3384110216378162 - 3.0925743408769083*^-16*I, 0.0977266840226005 - 0.001895821297399322*I, 0.012744252705625734 + 0.02592126726643491*I, 0.008237102320819357 - 0.01198614640512421*I, -0.011832867950702982 + 0.00555920106988577*I, 0.015435339609738592 - 0.004943900364749977*I, 0.008631018963222535 - 0.015266097512489338*I}, {0.09772668402260117 + 0.001895821297398739*I, 0.18599053980022007 + 1…
0.8088088088088088	{{0.33793217355835026 - 5.133046547391552*^-16*I, 0.09759298206994171 - 0.0018907549177701079*I, 0.012694859838811422 + 0.025862104797931378*I, 0.008224937999791841 - 0.011958583797389313*I, -0.011814715995430968 + 0.005545837129951307*I, 0.015409427106693064 - 0.004932059438642869*I, 0.008622665845626314 - 0.015230897992731187*I}, {0.09759298206994411 + 0.001890754917769286*I, 0.1857369677414357…
0.8108108108108107	{{0.3374544822253687 - 5.592169454723172*^-16*I, 0.09745951814471994 - 0.0018856357325099412*I, 0.012645567869838314 + 0.025803091057078332*I, 0.008212792516269314 - 0.0119310809564302*I, -0.01179659078152749 + 0.00553250124834591*I, 0.015383576132174953 - 0.004920256526882144*I, 0.008614330669101222 - 0.015195784186661699*I}, {0.09745951814472358 + 0.0018856357325091712*I, 0.18548392397230953 + …
0.8128128128128128	{{0.33697794893670674 - 3.932187570130182*^-16*I, 0.09732629355478721 - 0.0018804749136831348*I, 0.012596377765308748 + 0.02574422461549418*I, 0.008200665696460089 - 0.011903638704301321*I, -0.011778492404800755 + 0.005519195162284677*I, 0.015357787282970067 - 0.004908491550215064*I, 0.008606013290479308 - 0.01516075624668382*I}, {0.09732629355479111 + 0.0018804749136827686*I, 0.18523140342982675…
0.8148148148148148	{{0.33650257415707113 - 3.330962109940495*^-17*I, 0.09719330986120078 - 0.001875283176581182*I, 0.01254729045627262 + 0.025685504001074985*I, 0.00818855742050633 - 0.011876257807832446*I, -0.011760421039783916 + 0.005505920506263067*I, 0.015332061087125709 - 0.004896764364022546*I, 0.008597713579865348 - 0.015125814265557251*I}, {0.09719330986120381 + 0.0018752831765815117*I, 0.18497940186609044 …
0.8168168168168168	{{0.3360283575180403 + 4.307358495180903*^-16*I, 0.0970605688782231 - 0.0018700707797227561*I, 0.01249830683822739 + 0.025626927697994465*I, 0.008176467622484052 - 0.01184893897862867*I, -0.011742376939735068 + 0.005492678812056901*I, 0.015306398003950679 - 0.00488507475831916*I, 0.008589431420636858 - 0.015090958276398444*I}, {0.09706056887822427 + 0.0018700707797238941*I, 0.18472791584832143 - …
0.8188188188188188	{{0.33555529781806404 + 8.373679610766519*^-16*I, 0.09692807267332186 - 0.0018648475248537134*I, 0.012449427771118078 + 0.025568494146704007*I, 0.008164396290403124 - 0.01182168287307041*I, -0.011724360436637252 + 0.00547947150872236*I, 0.015280798424015278 - 0.00487342245775313*I, 0.008581166709444091 - 0.015056188252680599*I}, {0.09692807267332068 + 0.0018648475248554688*I, 0.1844769427588584 -…
0.8208208208208209	{{0.3350833930224639 + 9.53261938801225*^-16*I, 0.09679582356716994 - 0.001859622756947089*I, 0.012400654079337263 + 0.025510201743932637*I, 0.008152343466207267 - 0.011794490092313406*I, -0.011706371941198446 + 0.005466299922595986*I, 0.015255262669151304 - 0.004861807121606336*I, 0.008572919356210035 - 0.015021504108233668*I}, {0.09679582356716669 + 0.001859622756948848*I, 0.1842264807951578 - …
0.8228228228228228	{{0.3346126403826405 + 5.280831205900233*^-16*I, 0.09666382409807073 - 0.0018544054302020465*I, 0.012351986542772338 + 0.025452048850397955*I, 0.008140309237016216 - 0.011767361190812911*I, -0.011688411932920337 + 0.005453165292545677*I, 0.015229790996147869 - 0.0048502283568242245*I, 0.00856468928170702 - 0.014986905705667996*I}, {0.09666382409806676 + 0.001854405430202765*I, 0.1839765288536514 …
0.8248248248248248	{{0.33414303747122415 - 7.87216080843092*^-17*I, 0.09653207674194936 - 0.001849204769419032*I, 0.01230342578261242 + 0.025394033901173535*I, 0.008128293655390664 - 0.011740296753201806*I, -0.011670480884877502 + 0.005440068913316628*I, 0.015204383622577006 - 0.0048386858631179405*I, 0.008556476393475029 - 0.014952392931580278*I}, {0.09653207674194605 + 0.0018492047694184757*I, 0.1837270855170318 …
0.8268268268268267	{{0.3336745809319154 - 4.88528807740915*^-16*I, 0.09640058424014397 - 0.0018440294327020722*I, 0.01225497234806209 + 0.02533615538324366*I, 0.008116296829787461 - 0.011713297288905945*I, -0.011652579360942756 + 0.005427011950344813*I, 0.015179040692224609 - 0.004827179314936521*I, 0.008548280611808614 - 0.014917965608319405*I}, {0.09640058424014192 + 0.00184402943270075*I, 0.18347815027088052 + 1…
0.8288288288288288	{{0.33320726676178375 - 5.582483230934296*^-16*I, 0.09626934939993184 - 0.001838887309120193*I, 0.012206626776806414 + 0.025278411805876703*I, 0.008104318911419233 - 0.011686363229544633*I, -0.011634707958580742 + 0.005413995424309058*I, 0.01515376230325295 - 0.004815708332932811*I, 0.008540101871982475 - 0.014883623509027439*I}, {0.09626934939993097 + 0.0018388873091188594*I, 0.18322972323743802…
0.8308308308308309	{{0.3327410905014025 - 3.259387580425622*^-16*I, 0.09613837502907642 - 0.001833785596982995*I, 0.012158389588042808 + 0.025220801707066916*I, 0.008092360080986998 - 0.011659494941007606*I, -0.011616867290277944 + 0.00540102023170201*I, 0.015128548515662534 - 0.004804272499040889*I, 0.008531940121062368 - 0.014849366370645297*I}, {0.09613837502907631 + 0.0018337855969822745*I, 0.1829818049911638 +…
0.8328328328328328	{{0.3322760472348486 - 1.0807475676161902*^-17*I, 0.09600766393582744 - 0.0018287308038406544*I, 0.01211026128248104 + 0.025163323653534447*I, 0.008080420548680167 - 0.011632692723455044*I, -0.011599057983542695 + 0.005388087144830139*I, 0.0151033993512921 - 0.004792871356476072*I, 0.008523795317905111 - 0.014815193893912752*I}, {0.09600766393582758 + 0.001828730803840668*I, 0.18273439655873658 +…
0.8348348348348348	{{0.3318121316147917 + 5.582573107305723*^-17*I, 0.09587721892356235 - 0.0018237287644338703*I, 0.012062242322434361 + 0.02510597624111178*I, 0.0080685005510874 - 0.011605956814431743*I, -0.011581280680659724 + 0.005375196816293425*I, 0.015078314786104182 - 0.0047815044158587535*I, 0.008515667432014744 - 0.014781105744880106*I}, {0.0958772189235624 + 0.0018237287644340175*I, 0.18248749939355546 -…
0.8368368368368369	{{0.33134933798267685 + 3.533513566995273*^-17*I, 0.0957470428119199 - 0.0018187848658704055*I, 0.012014332963790385 + 0.025048758093635992*I, 0.008056600331038392 - 0.011579287417127658*I, -0.011563536053405954 + 0.005362349823367763*I, 0.01505329468255851 - 0.0047701712064446835*I, 0.0085075564339579 - 0.014747101562699816*I}, {0.09574704281191981 + 0.0018187848658704887*I, 0.1822411152484635 -…
0.8388388388388388	{{0.3308876602053723 + 1.3064172239718762*^-17*I, 0.09561713846704774 - 0.001813903922000247*I, 0.01196653342418365 + 0.024991667882885447*I, 0.008044720159961124 - 0.01155268467502999*I, -0.011545824801491827 + 0.005349546634648602*I, 0.015028338861792999 - 0.004758871237749448*I, 0.008499462303842064 - 0.014713180951017417*I}, {0.09561713846704759 + 0.0018139039220002697*I, 0.18199524634333297 …
0.8408408408408408	{{0.3304270919354185 - 8.862828758982777*^-19*I, 0.09548750863865653 - 0.0018090900450648064*I, 0.011918843872628138 + 0.024934704360214756*I, 0.008032860319744147 - 0.011526148670094775*I, -0.011528147612073911 + 0.005336787602132945*I, 0.015003447111744344 - 0.004747604016295058*I, 0.00849138502945422 - 0.014679343493601211*I}, {0.09548750863865639 + 0.0018090900450647952*I, 0.1817498951133182 …
0.8428428428428428	{{0.3299676266552243 - 3.452375895828204*^-18*I, 0.09535815594223236 - 0.0018043466527375843*I, 0.011871264408944177 + 0.02487786635885065*I, 0.008021021098334922 - 0.011499679425668924*I, -0.011510505156410347 + 0.005324072964927879*I, 0.014978619179957239 - 0.004736369052672177*I, 0.008483324605008745 - 0.014645588756970244*I}, {0.09535815594223229 + 0.0018043466527375713*I, 0.18150506416490392…
0.8448448448448449	{{0.3295092576770662 + 1.3927244003226436*^-18*I, 0.09522908285903682 - 0.0017996764681241727*I, 0.011823795063758448 + 0.024821152793892003*I, 0.00800920278973981 - 0.011473276906490248*I, -0.011492898089860858 + 0.005311402849250583*I, 0.014953854773584368 - 0.004725165861540125*I, 0.00847528103114742 - 0.01461191629039432*I}, {0.09522908285903683 + 0.0017996764681241753*I, 0.18126075627590496 …
0.8468468468468469	{{0.32905197830071037 + 5.67326990083831*^-18*I, 0.09510029165443325 - 0.0017950814972570112*I, 0.011776435797468553 + 0.02476456268040183*I, 0.007997405683295015 - 0.011446941021143625*I, -0.0114753270306179 + 0.005298777271601452*I, 0.014929153567945016 - 0.004713993973510544*I, 0.00846725431332896 - 0.014578325636082246*I}, {0.09510029165443326 + 0.0017950814972570214*I, 0.18101697424294375 - …
0.8488488488488488	{{0.3285957821863359 + 1.5251373287883248*^-17*I, 0.09497178421784856 - 0.0017905630827419795*I, 0.011729186504798638 + 0.024708095155199415*I, 0.007985630038955215 - 0.011420671637069488*I, -0.01145779251520027 + 0.005286196163184476*I, 0.014904515228715996 - 0.0047028529589016035*I, 0.008459244457294129 - 0.014544816353981568*I}, {0.09497178421784853 + 0.0017905630827420018*I, 0.180773720520939…
0.8508508508508508	{{0.32814066174405415 + 2.591290890138099*^-17*I, 0.09484356294984636 - 0.00178612230337621*I, 0.011682047039860808 + 0.02465174926487503*I, 0.007973876198100112 - 0.01139446856918353*I, -0.01144029522497194 + 0.005273659363744188*I, 0.014879939330288399 - 0.004691742301429727*I, 0.008451251484384671 - 0.014511387919045427*I}, {0.09484356294984626 + 0.0017861223033762451*I, 0.18053099878200277 - …
0.8528528528528528	{{0.3276866093819057 + 3.2537666345402*^-17*I, 0.09471563009642071 - 0.0017817597349941568*I, 0.011635017206962507 + 0.024595524126574633*I, 0.00796214449830327 - 0.011368331593290463*I, -0.011422835814404248 + 0.0052611666365189585*I, 0.01485542542485393 - 0.004680661496605939*I, 0.008443275419218532 - 0.014478039801737686*I}, {0.09471563009642055 + 0.0017817597349941978*I, 0.18028881270755898 -…
0.8548548548548548	{{0.3272336177180703 + 3.197702953654376*^-17*I, 0.09458798763655078 - 0.0017774754121805292*I, 0.01158809675882958 + 0.024539418954187982*I, 0.007950435258841738 - 0.01134226044866667*I, -0.011405414882005513 + 0.005248717671224688*I, 0.014830973053896317 - 0.004669610068146276*I, 0.008435316287576397 - 0.014444771481708743*I}, {0.09458798763655059 + 0.001777475412180565*I, 0.1800471657829729 - …
0.8568568568568568	{{0.3267816795808671 + 2.3053976703930815*^-17*I, 0.09446063728220086 - 0.0017732688282702939*I, 0.011541285396606284 + 0.024483433058348655*I, 0.007938748780696047 - 0.011316254838060211*I, -0.011388032970321035 + 0.005236312084054806*I, 0.014806581748191315 - 0.00465858756797179*I, 0.00842737411640171 - 0.014411582447795519*I}, {0.09446063728220067 + 0.001773268828270312*I, 0.17980606129754925 …
0.8588588588588588	{{0.32633078800875437 + 6.563080389214642*^-18*I, 0.09433358047832036 - 0.0017691389353486733*I, 0.011494582769855275 + 0.024427565846434025*I, 0.007927085346550213 - 0.011290314427690828*I, -0.0113706905659331 + 0.005223949417680273*I, 0.014782251027806703 - 0.004647593576208546*I, 0.008419448933800665 - 0.014378472198021469*I}, {0.0943335804783202 + 0.0017691389353486637*I, 0.17956550234453253 …
0.8608608608608609	{{0.3258809362503297 - 1.4729492553427392*^-17*I, 0.09420681840284374 - 0.001765084144251146*I, 0.011447988476557612 + 0.024371816822565274*I, 0.007915445220791734 - 0.011264438847249932*I, -0.011353388099460975 + 0.005211629141249575*I, 0.014757980402102282 - 0.004636627701187624*I, 0.008411540769042197 - 0.014345440239596573*I}, {0.09420681840284367 + 0.001765084144251104*I, 0.17932549182110702…
0.8628628628628628	{{0.32543211776433006 - 3.6085980957287313*^-17*I, 0.09408035196669066 - 0.0017611023245634482*I, 0.011401502063112768 + 0.0243161855876074*I, 0.007903828649511597 - 0.011238627689900617*I, -0.011336125945560913 + 0.005199350650388733*I, 0.014733769369729883 - 0.0046256895794451166*I, 0.008403649652558002 - 0.014312486088917343*I}, {0.09408035196669069 + 0.0017611023245633767*I, 0.179086032428396…
0.8648648648648648	{{0.3249843262196314 - 5.079702934313325*^-17*I, 0.09395418181376583 - 0.001757190804621571*I, 0.011355123024338613 + 0.024260671839169204*I, 0.007892235860504266 - 0.011212880512277649*I, -0.011318904422926148 + 0.0051871132672012925*I, 0.014709617418633355 - 0.00461477887572213*I, 0.00839577561594252 - 0.01427960927156682*I}, {0.09395418181376597 + 0.0017571908046214854*I, 0.17884712667146593 +…
0.8668668668668669	{{0.3245375554952492 - 5.018168791920515*^-17*I, 0.09382830832095906 - 0.0017533463715117628*I, 0.01130885080347142 + 0.024205275371603288*I, 0.007880667063267694 - 0.011187196834487474*I, -0.011301723794286896 + 0.005174916240268331*I, 0.014685524026048577 - 0.0046038952829647855*I, 0.008387918691952942 - 0.01424680932231457*I}, {0.09382830832095927 + 0.0017533463715116923*I, 0.17860877685931792…
0.8688688688688689	{{0.32409179966540813 - 1.970894912577563*^-17*I, 0.09370273164367768 - 0.0017495653952234792*I, 0.011262684803100375 + 0.02414999605779806*I, 0.00786912245083953 - 0.01116157614937413*I, -0.01128458427513844 + 0.0051627587629905665*I, 0.014661488662630645 - 0.004593038518926145*I, 0.00838007891381008 - 0.014214085785243294*I}, {0.09370273164367794 + 0.0017495653952234796*I, 0.17837098511961869 +…
0.8708708708708709	{{0.3236470526683944 + 7.224720262109835*^-17*I, 0.09357745235355801 - 0.0017458453822418055*I, 0.011216624531495684 + 0.02409483360230662*I, 0.007857602233295818 - 0.01113601803468534*I, -0.011267486160149784 + 0.005150640197106622*I, 0.014637510839248413 - 0.004582208268705772*I, 0.008372256308504555 - 0.014181438205791402*I}, {0.09357745235355815 + 0.0017458453822419926*I, 0.17813375372332216 …
0.8728728728728729	{{0.3232033084926602 + 1.704504426830673*^-16*I, 0.09345247069551865 - 0.001742182863065117*I, 0.01117066942726902 + 0.02403978783872187*I, 0.007846106611987223 - 0.011110521993699975*I, -0.01125042968207602 + 0.005138559757801873*I, 0.014613590036688303 - 0.004571404232695966*I, 0.008364450909933485 - 0.014148866124078938*I}, {0.09345247069551857 + 0.0017421828630654935*I, 0.17789708490069273 - …
0.8748748748748749	{{0.3227605614917113 + 2.2186908362888536*^-16*I, 0.0933277865913553 - 0.0017385738824453529*I, 0.011124818884927784 + 0.023984858703163317*I, 0.007834635760126111 - 0.011085087501693857*I, -0.01123341500094704 + 0.0051265166017281155*I, 0.014589725736992713 - 0.004560626148681653*I, 0.008356662751123232 - 0.014116369100091782*I}, {0.093327786591355 + 0.001738573882445814*I, 0.17766098053625315 -…
0.8768768768768769	{{0.32231880637280347 + 1.9936541653671673*^-16*I, 0.09320339978571049 - 0.001735014452947683*I, 0.011079072292480376 + 0.023930046173177167*I, 0.007823189826385099 - 0.011059714040929437*I, -0.011216442230748965 + 0.005114509895813608*I, 0.014565917440170068 - 0.0045498737836723166*I, 0.008348891861081797 - 0.014083946717000629*I}, {0.09320339978571003 + 0.0017350144529480725*I, 0.17742544218054…
0.8788788788788788	{{0.321878038196943 + 1.0169571099413586*^-16*I, 0.09307930984607365 - 0.0017315005549505083*I, 0.011033429031436203 + 0.023875350267736295*I, 0.007811768934897056 - 0.011034401100655783*I, -0.011199511439424159 + 0.0051025388172630665*I, 0.014542164664194827 - 0.004539146933901996*I, 0.008341138264798818 - 0.014051598581160977*I}, {0.09307930984607314 + 0.001731500554950673*I, 0.1771904710501049…
0.8808808808808808	{{0.32143825237888635 - 4.648978490187293*^-17*I, 0.09295551616278107 - 0.0017280281366454616*I, 0.010987888476805678 + 0.02382077104724028*I, 0.007800373185255101 - 0.01100914817710859*I, -0.011182622648871219 + 0.005090602553557669*I, 0.014518466945007474 - 0.004528445424829289*I, 0.008333401983245578 - 0.01401932432211313*I}, {0.09295551616278062 + 0.0017280281366453061*I, 0.17695606802751201 …
0.8828828828828829	{{0.32099944468714026 - 1.946468445449153*^-16*I, 0.09283201794901588 - 0.0017245931140374062*I, 0.010942449997100213 + 0.02376630861351537*I, 0.007789002652512607 - 0.010983954773510177*I, -0.011165775834944974 + 0.005078700302455052*I, 0.014494823836514523 - 0.004517769111137347*I, 0.008325683033374994 - 0.013987123592582196*I}, {0.09283201794901563 + 0.0017245931140369482*I, 0.1767222336613404…
0.8848848848848848	{{0.320561611243962 - 2.6633726281918595*^-16*I, 0.0927088142408081 - 0.001721191370944437*I, 0.01089711295433223 + 0.023711963109814518*I, 0.007777657387183195 - 0.010958820400069487*I, -0.011148970927456491 + 0.00506683127198931*I, 0.01447123491058852 - 0.0045071178767338805*I, 0.008317981428121629 - 0.013954996068478095*I}, {0.09270881424080817 + 0.0017211913709438622*I, 0.17648896816618304 + …
0.8868868868868868	{{0.32012474844498195 - 1.3568720890790062*^-16*I, 0.09258590395874745 - 0.0017178188334652565*I, 0.010851876702266294 + 0.023657734695952854*I, 0.007766337420768969 - 0.010933744578822614*I, -0.011132207824969275 + 0.005054994689223215*I, 0.01444769975021201 - 0.004496491625943852*I, 0.008310297176646145 - 0.01392294144390504*I}, {0.09258590395874805 + 0.0017178188334650382*I, 0.1762562715002655…
0.8888888888888887	{{0.3196888526252588 + 2.2909407984495604*^-16*I, 0.0924632860646505 - 0.0017144714704405543*I, 0.010806740627461824 + 0.023603623521406533*I, 0.007755042791151696 - 0.010908726831977359*I, -0.011115486433720938 + 0.0050431897844636754*I, 0.014424217950345158 - 0.004485890252601655*I, 0.008302630289456521 - 0.013890959409971702*I}, {0.09246328606465185 + 0.0017144714704412421*I, 0.176024143690700…
0.8908908908908909	{{0.3192539204867064 + 6.007158945340676*^-16*I, 0.09234095924454253 - 0.0017111449351689136*I, 0.010761704175153819 + 0.023549629852877597*I, 0.0077437735143868845 - 0.010883766658384881*I, -0.011098806589882016 + 0.0050314157499983785*I, 0.014400789162124157 - 0.004475313683658607*I, 0.008294980777287178 - 0.013859049681880387*I}, {0.09234095924454432 + 0.0017111449351704848*I, 0.17579258442152…
0.892892892892893	{{0.3188199490336214 + 8.114702809322002*^-16*I, 0.09221892210227527 - 0.0017078350738553895*I, 0.010716766794148486 + 0.023495753946793763*I, 0.007732529586708993 - 0.010858863582342438*I, -0.011082168102854935 + 0.00501967182206283*I, 0.014377413053021943 - 0.004464761862005931*I, 0.008287348645830323 - 0.013827211995948384*I}, {0.09221892210227686 + 0.001707835073857406*I, 0.17556159309278502 …
0.8948948948948949	{{0.31838693555074127 + 7.737283376509856*^-16*I, 0.09209717318278504 - 0.0017045379658673116*I, 0.01067192793371543 + 0.023441996037693244*I, 0.007721310985916453 - 0.010834017156927856*I, -0.011065570760728793 + 0.005007957286569802*I, 0.014354089303327886 - 0.004454234743649054*I, 0.008279733895552564 - 0.01379544610828567*I}, {0.09209717318278572 + 0.0017045379658691304*I, 0.17533116884154532…
0.8968968968968969	{{0.3179548776032442 + 4.79940216140901*^-16*I, 0.09197571097209271 - 0.0017012499237342826*I, 0.010627187043587656 + 0.023388356338224746*I, 0.007710117671371664 - 0.010809226963999516*I, -0.011049014330279371 + 0.004996271479109324*I, 0.01433081760614778 - 0.004443732297707604*I, 0.008272136521694909 - 0.013763751794794917*I}, {0.09197571097209194 + 0.0017012499237352664*I, 0.17510131054191588 …
0.898898898898899	{{0.3175237730367493 + 2.635120691242051*^-18*I, 0.0918545338973037 - 0.00169796749314818*I, 0.01058254357396157 + 0.02333483503914746*I, 0.007698949584000996 - 0.010784492614196365*I, -0.01103249855696912 + 0.004984613784948691*I, 0.014307597667403854 - 0.004433254506415412*I, 0.008264556514272764 - 0.0137321288511715*I}, {0.09185453389730139 + 0.0016979674931479076*I, 0.17487201680503828 - 1.82…
0.9009009009009009	{{0.31709361997731633 - 5.055786915698839*^-16*I, 0.09173364032660801 - 0.0016946874529631553*I, 0.010537996975496977 + 0.023281432309331083*I, 0.00768780664629479 - 0.010759813746937913*I, -0.011016023164947174 + 0.00497298363903246*I, 0.014284429205834769 - 0.004422801365120516*I, 0.00825699385807594 - 0.013700577092903477*I}, {0.09173364032660475 + 0.0016946874529616325*I, 0.17464328597908851 …
0.9029029029029029	{{0.31666441683144597 - 8.120139106755212*^-16*I, 0.09161302856928019 - 0.0016914068151956346*I, 0.010493546699317085 + 0.0232281482957558*I, 0.007676688762307357 - 0.01073519003042423*I, -0.010999587857049341 + 0.004961380525982449*I, 0.014261311952995613 - 0.004412372882285151*I, 0.008249448532668652 - 0.013669096355271615*I}, {0.09161302856927753 + 0.001691406815193504*I, 0.17441511614927693 +…
0.9049049049049048	{{0.31623616211436595 - 7.357420870261942*^-16*I, 0.09149269690939608 - 0.0016881226788657783*I, 0.010449192226361367 + 0.023174983203221727*I, 0.007665595829652263 - 0.010710621134840162*I, -0.010983192327799282 + 0.0049498039435313685*I, 0.014238245671816542 - 0.004401969094684705*I, 0.008241920515519497 - 0.01363768648401473*I}, {0.09149269690939572 + 0.0016881226788641019*I, 0.174187505303571…
0.9069069069069069	{{0.3158088543857915 - 4.648229384853955*^-16*I, 0.09137264360200754 - 0.0016848321367150176*I, 0.010404933162840451 + 0.023121937384427194*I, 0.007654527748705322 - 0.010686106708662045*I, -0.01096683626043068 + 0.004938253376042562*I, 0.014215230213337383 - 0.004391590080222131*I, 0.008234409785474269 - 0.013606347334689642*I}, {0.09137264360200925 + 0.001684832136714201*I, 0.17396045139797453 …
0.9089089089089089	{{0.3153824925304186 - 1.7836693500964672*^-16*I, 0.09125286686157058 - 0.0016815326434896556*I, 0.010360769148599963 + 0.023069011103877983*I, 0.0076434844019443084 - 0.010661646445287934*I, -0.010950519314289772 + 0.004926728382270729*I, 0.014192265449036437 - 0.004381235902786278*I, 0.008226916316375253 - 0.01357507878521319*I}, {0.09125286686157318 + 0.0016815326434895866*I, 0.173733952085662…
0.9109109109109108	{{0.31495707556502867 + 1.480041757117871*^-17*I, 0.09113336492709202 - 0.0016782219275639145*I, 0.010316699827314597 + 0.023016204550511513*I, 0.007632465664509865 - 0.010637240069885583*I, -0.010934241147239732 + 0.004915228573005428*I, 0.014169351249683344 - 0.004370906612576428*I, 0.008219440078833351 - 0.013543880722727037*I}, {0.09113336492709409 + 0.0016782219275642107*I, 0.173508004901387…
0.9129129129129129	{{0.31453260263647637 + 7.55051426780394*^-17*I, 0.09101413606262408 - 0.0016748979894974428*I, 0.010272724846554627 + 0.022963517838335275*I, 0.007621471404332322 - 0.010612887339144018*I, -0.010918001415844687 + 0.004903753610712671*I, 0.01414648748537788 - 0.004360602246222217*I, 0.008211981040257084 - 0.01351275304347735*I}, {0.0910141360626247 + 0.0016748979894976933*I, 0.17328260726340686 -…
0.9149149149149148	{{0.3141090730216901 + 3.422479298272698*^-17*I, 0.09089517855726444 - 0.001671559102035314*I, 0.010228843857785892 + 0.022910951006426816*I, 0.007610501482131703 - 0.010588588041273543*I, -0.010901799775369723 + 0.0048923032095349326*I, 0.014123674025549947 - 0.004350322826783631*I, 0.008204539164852602 - 0.013481695652814802*I}, {0.09089517855726384 + 0.0016715591020353229*I, 0.1730577564734827…
0.9169169169169168	{{0.31368648610596866 - 2.6926091697885315*^-17*I, 0.09077649072679271 - 0.0016682037847145707*I, 0.010185056522561695 + 0.022858504080659862*I, 0.007599555752028728 - 0.010564341986190206*I, -0.01088563588279871 + 0.004880877125799391*I, 0.014100910752199549 - 0.004340068387634186*I, 0.008197114413321696 - 0.013450708465754278*I}, {0.09077649072679224 + 0.0016682037847144562*I, 0.172833449736309…
0.9189189189189187	{{0.3132648413829174 - 7.01351796379535*^-17*I, 0.09065807088757939 - 0.0016648307286781091*I, 0.010141362543471566 + 0.022806177229022544*I, 0.00758863406057289 - 0.010540148981351253*I, -0.010869509395095033 + 0.004869475134691061*I, 0.014078197602190765 - 0.004329839030480201*I, 0.0081897067422144 - 0.013419791411873825*I}, {0.09065807088757921 + 0.0016648307286779365*I, 0.17260968415685568 + …
0.9209209209209209	{{0.31284413847166687 - 8.013850913258803*^-17*I, 0.09053991737722825 - 0.0016614388819099395*I, 0.010097761654147434 + 0.022753970534753195*I, 0.007577736249549784 - 0.010516008864277773*I, -0.010853419964635702 + 0.004858097060440126*I, 0.014055534521864433 - 0.004319634832498548*I, 0.008182316106189313 - 0.013388944429442206*I}, {0.09053991737722832 + 0.0016614388819097751*I, 0.172386456729999…
0.922922922922923	{{0.31242437701528564 - 5.58628970393485*^-17*I, 0.09042202859924603 - 0.0016580274380446113*I, 0.01005425361676716 + 0.02270188403715613*I, 0.007566862161686139 - 0.010491921493469884*I, -0.0108373672536605 + 0.004846742766752101*I, 0.014032921469466136 - 0.004309455861031527*I, 0.008174942458391468 - 0.013358167460317512*I}, {0.0904220285992462 + 0.0016580274380445126*I, 0.1721637644369341 + 2.…
0.924924924924925	{{0.31200555667713437 - 1.1228883937220202*^-17*I, 0.09030440302410518 - 0.0016545958343872152*I, 0.010010838222352917 + 0.02264991773685054*I, 0.007556011640804561 - 0.01046788674752743*I, -0.010821350934798236 + 0.004835412155945033*I, 0.014010358416100373 - 0.004299302175617758*I, 0.008167585750434692 - 0.013327460449881279*I}, {0.09030440302410528 + 0.001654595834387208*I, 0.1719416042485407 …
0.9269269269269269	{{0.3115876771408656 + 2.4849265873394287*^-17*I, 0.09018703918924385 - 0.001651143751913383*I, 0.00996751529077121 + 0.0225980715957705*I, 0.007545184531823539 - 0.010443904525149988*I, -0.010805370691066752 + 0.004824105168949502*I, 0.013987845345730568 - 0.004289173827992183*I, 0.008160245932401607 - 0.013296823347038491*I}, {0.09018703918924384 + 0.0016511437519134405*I, 0.1717199731253861 - …
0.928928928928929	{{0.31117073806611206 + 1.5160048935941917*^-17*I, 0.0900699357135906 - 0.0016476710936477244*I, 0.00992428466607961 + 0.022546345539491298*I, 0.007534380683364751 - 0.010419974741987262*I, -0.010789426220727602 + 0.004812821779947212*I, 0.013965382251197244 - 0.004279070861373741*I, 0.008152922953352775 - 0.013266256101197528*I}, {0.09006993571359054 + 0.0016476710936477537*I, 0.1714988680601953…
0.9309309309309309	{{0.3107547390694239 - 2.778329762730912*^-17*I, 0.08995309128567083 - 0.0016441779146787955*I, 0.009881146191912733 + 0.022494739482802572*I, 0.007523599946905686 - 0.010396097323591282*I, -0.010773517238216406 + 0.004801561984176371*I, 0.013942969125226874 - 0.004268993322071852*I, 0.008145616761113266 - 0.013235758660740013*I}, {0.08995309128567074 + 0.0016441779146787237*I, 0.1712782860944378…
0.9329329329329329	{{0.31033968001453094 - 7.353483758055404*^-17*I, 0.08983650455606908 - 0.0016406645232379601*I, 0.009838099734337608 + 0.022443253324481847*I, 0.007512842159046604 - 0.010372272222592245*I, -0.010757643440642986 + 0.004790325826665407*I, 0.013920605983888553 - 0.004258941267744948*I, 0.008138327299008569 - 0.013205330992535817*I}, {0.08983650455606897 + 0.0016406645232377838*I, 0.171058224039626…
0.9349349349349351	{{0.3099255607019153 - 1.013146313491426*^-16*I, 0.08972017425715374 - 0.0016371313900601263*I, 0.009795145177733753 + 0.02239188693398458*I, 0.0075021071622632446 - 0.010348499402611483*I, -0.01074180454224219 + 0.0047791133747582815*I, 0.01389829284773295 - 0.004248914747077138*I, 0.008131054510144436 - 0.01317497306093006*I}, {0.08972017425715366 + 0.001637131390059891*I, 0.17083867877702982 +…
0.936936936936937	{{0.30951238083760685 - 9.936056072430294*^-17*I, 0.0896040992144204 - 0.0016335791369108275*I, 0.009752282423113387 + 0.022340640151392654*I, 0.00749139480688225 - 0.010324778836404844*I, -0.010726000277839655 + 0.004767924714956401*I, 0.013876029739497786 - 0.004238913798423933*I, 0.008123798337801741 - 0.013144684825627664*I}, {0.0896040992144204 + 0.0016335791369106053*I, 0.1706196472876987 +…
0.9389389389389391	{{0.3091001400331827 - 6.492832886316058*^-17*I, 0.08948827834649171 - 0.0016300085365862206*I, 0.009709511388121404 + 0.022289512787414357*I, 0.00748070495108116 - 0.010301110505862682*I, -0.010710230402851802 + 0.004756759952918613*I, 0.013853816684107815 - 0.004228938449812237*I, 0.008116558725436462 - 0.013114466241693335*I}, {0.08948827834649183 + 0.0016300085365860883*I, 0.1704011266524698 …
0.940940940940941	{{0.30868883780576756 - 4.291460288723239*^-18*I, 0.08937271066511747 - 0.0016264205129130874*I, 0.009666832007035383 + 0.022238504623384402*I, 0.0074700374608884105 - 0.01027749440200985*I, -0.010694494693285839 + 0.004745619213461205*I, 0.013831653708674846 - 0.00421898871894035*I, 0.00810933561667969 - 0.013084317259551576*I}, {0.0893727106651177 + 0.0016264205129131043*I, 0.17018311405196357 …
0.942942942942943	{{0.3082784735780335 + 6.725869911011566*^-17*I, 0.08925739527517455 - 0.0016228161407488343*I, 0.009624244230765593 + 0.022187615411263933*I, 0.007459392210183336 - 0.010253930525005716*I, -0.010678792945739762 + 0.004734502640557907*I, 0.01380954084249773 - 0.00420906461317797*I, 0.00810212895533763 - 0.013054237824986685*I}, {0.08925739527517489 + 0.0016228161407490197*I, 0.16996560676658495 -…
0.9449449449449451	{{0.30786904667820003 + 1.2541298207857675*^-16*I, 0.089142331374667 - 0.0016191966459814914*I, 0.009581748026854981 + 0.022136844873640496*I, 0.0074487690806961685 - 0.010230418884144152*I, -0.010663124977402353 + 0.00472341039733989*I, 0.013787478117062362 - 0.004199166129566194*I, 0.008094938685391599 - 0.013024227879142748*I}, {0.08914233137466732 + 0.0016191966459818033*I, 0.1697486021765231…
0.946946946946947	{{0.3074605563410157 + 1.3622360112841173*^-16*I, 0.0890275182527676 - 0.0016155634007437858*I, 0.009539343379235298 + 0.022086192704763506*I, 0.007438167961914864 - 0.010206959497466328*I, -0.010647490625658743 + 0.00471234266537986*I, 0.0137654655660459 - 0.004189293255073995*I, 0.008087764751021184 - 0.012994287358557838*I}, {0.08902751825276771 + 0.0016155634007440952*I, 0.1695320977607907 - …
0.948948948948949	{{0.3070530018016318 + 5.630586565343272*^-17*I, 0.088912955169407 - 0.0016119176787077415*I, 0.009497030265537727 + 0.022035658616908847*I, 0.007427588742854356 - 0.010183552374874876*I, -0.010631889722830063 + 0.004701299611069644*I, 0.013743503221244522 - 0.004179445980286606*I, 0.008080607097120574 - 0.012964416199260758*I}, {0.08891295516940659 + 0.001611917678707803*I, 0.1693160910056417 - …
0.950950950950951	{{0.30664638230012875 - 6.687434807134626*^-17*I, 0.08879864143869697 - 0.0016082609262558425*I, 0.009454808649765297 + 0.021985242267396874*I, 0.007417031312181555 - 0.010160197545036*I, -0.010616322111936336 + 0.00469028143090494*I, 0.01372159110214319 - 0.004169624284781211*I, 0.008073465666917632 - 0.012934614337778611*I}, {0.08879864143869598 + 0.0016082609262555558*I, 0.16910057940033882 + …
0.952952952952953	{{0.30624069694678996 - 1.7260731704796345*^-16*I, 0.0886845764816488 - 0.0016045947294394986*I, 0.009412678503615966 + 0.021934943279545826*I, 0.007406495568255935 - 0.010136895044633632*I, -0.010600787661077006 + 0.004679288337761829*I, 0.013699729223717644 - 0.004159828135778033*I, 0.008066340404085198 - 0.012904881703356172*I}, {0.08868457648164758 + 0.0016045947294389428*I, 0.168885560567617…
0.954954954954955	{{0.30583594472425163 - 2.2191127214522734*^-16*I, 0.08857075978058596 - 0.0016009206717758676*I, 0.009370639804474865 + 0.02188476127670208*I, 0.007395981418446403 - 0.010113644905209138*I, -0.010585286254925715 + 0.004668320537875067*I, 0.013677917598556539 - 0.004150057495271116*I, 0.008059231253819663 - 0.012875218217475828*I}, {0.08857075978058496 + 0.0016009206717752299*I, 0.168671032261335…
0.9569569569569569	{{0.30543212448750257 - 1.975323980987173*^-16*I, 0.08845719087914392 - 0.0015972403342478564*I, 0.009328692535414311 + 0.021834695882240136*I, 0.007385488779131299 - 0.010090447153161326*I, -0.010569817794730298 + 0.004657378230838086*I, 0.013656156236861446 - 0.004140312320028328*I, 0.008052138162840982 - 0.012845623793857576*I}, {0.08845719087914358 + 0.0015972403342473602*I, 0.168456992366473…
0.9589589589589589	{{0.3050292349638843 - 1.0394483351078159*^-16*I, 0.08834386938227023 - 0.0015935552953041197*I, 0.009286836685193792 + 0.021784746719562636*I, 0.007375017575698401 - 0.010067301809746437*I, -0.010554382198312775 + 0.004646461609602994*I, 0.013634445146446857 - 0.004130592561591353*I, 0.00804506107939267 - 0.01281609833845902*I}, {0.08834386938227082 + 0.0015935552953039534*I, 0.1682434388991324 …
0.960960960960961	{{0.30462727475309104 + 3.264932914946047*^-17*I, 0.08823079495622456 - 0.0015898671308590612*I, 0.00924507224825998 + 0.021734913412100355*I, 0.007364567742544918 - 0.010044208891078156*I, -0.01053897940006937 + 0.004635570860480578*I, 0.013612784332740177 - 0.004120898166275701*I, 0.008037999953241802 - 0.012786641749475379*I}, {0.08823079495622593 + 0.0015898671308593058*I, 0.1680303700065373 …
0.9629629629629629	{{0.3042262423271697 + 1.6432004354611865*^-16*I, 0.08811796732857861 - 0.0015861774142928325*I, 0.009203399224746722 + 0.021685195583312195*I, 0.007354139223077494 - 0.010021168408127605*I, -0.010523609350970489 + 0.0046247061631402965*I, 0.01359117379878173 - 0.004111229075170703*I, 0.008030954735679009 - 0.012757253917339482*I}, {0.0881179673285801 + 0.001586177414293391*I, 0.16781778396703462…
0.9649649649649649	{{0.3038261360880696 + 2.542900191864327*^-16*I, 0.08800538625109243 - 0.0015824876833104714*I, 0.00916181760724895 + 0.021635592869691977*I, 0.007343731964779233 - 0.009998180365893486*I, -0.010508272010424854 + 0.004613867688113275*I, 0.0135696135430042 - 0.004101585232465276*I, 0.008023925378693035 - 0.012727934728147943*I}, {0.08800538625109261 + 0.0015824876833110705*I, 0.1676056791336028 - …
0.9669669669669669	{{0.3034269544232435 + 2.8577676588057296*^-16*I, 0.08789305149658051 - 0.0015787995119132862*I, 0.009120327380089737 + 0.02158610480476552*I, 0.007333345917783939 - 0.009975244783455628*I, -0.010492967339330016 + 0.004603055618532863*I, 0.01354810354062324 - 0.0040919665403018335*I, 0.008016911835457927 - 0.012698684063997675*I}, {0.08789305149657856 + 0.0015787995119136912*I, 0.1673940538836290…
0.9689689689689689	{{0.3030286955769454 + 2.2126754112202674*^-16*I, 0.08778096291807762 - 0.001575114506873723*I, 0.009078928533303849 + 0.021536730850459554*I, 0.007322981043710345 - 0.009952361684609409*I, -0.01047769531675847 + 0.0045922701404975735*I, 0.013526643751020126 - 0.004082372865489099*I, 0.008009914061595104 - 0.012669501796214214*I}, {0.08778096291807397 + 0.0015751145068737772*I, 0.1671829067427521…
0.9709709709709708	{{0.3026313576967506 + 5.731722444461884*^-17*I, 0.08766912038902719 - 0.0015714341854231775*I, 0.009037621037869596 + 0.021487470509502865*I, 0.007312637308741346 - 0.009929531080022355*I, -0.010462455932166052 + 0.004581511420149186*I, 0.01350523412656427 - 0.004072804088530088*I, 0.008002932013497178 - 0.012640387790246153*I}, {0.08766912038902311 + 0.0015714341854228134*I, 0.16697223633554456…
0.9729729729729728	{{0.30223493883454 - 1.7472107528705123*^-16*I, 0.08755752380245442 - 0.0015677599740702005*I, 0.008996404845397635 + 0.02143832332633477*I, 0.007302314683520542 - 0.00990675296710568*I, -0.010447249185245736 + 0.004570779603493044*I, 0.013483874612651946 - 0.004063260104048953*I, 0.007995965648307042 - 0.01261134190573852*I}, {0.08755752380245142 + 0.0015677599740694533*I, 0.16676204138452305 + …
0.9749749749749749	{{0.3018394369464996 - 4.0869601987760837*^-16*I, 0.08744617307096623 - 0.0015640932086004988*I, 0.008955279888130975 + 0.021389288887105135*I, 0.007292013143152236 - 0.009884027330014282*I, -0.010432075085927655 + 0.004560074816398054*I, 0.013462565147706282 - 0.004053740820790986*I, 0.007989014923917863 - 0.012582363996532769*I}, {0.08744617307096558 + 0.0015640932085995178*I, 0.166552320710148…
0.9769769769769768	{{0.3014448498931209 - 5.436580418009045*^-16*I, 0.08733506812675128 - 0.0015604351340769338*I, 0.008914246078944968 + 0.021340366819674345*I, 0.007281732667201437 - 0.009861354139646741*I, -0.010416933654379087 + 0.0045493971645966915*I, 0.01344130566317727 - 0.004044246161622615*I, 0.007982079798973089 - 0.012553453910666784*I}, {0.08733506812675342 + 0.0015604351340759964*I, 0.1663430732308256…
0.9789789789789788	{{0.30105117543920057 - 4.438593442000135*^-16*I, 0.08722420892157993 - 0.001556786904839523*I, 0.008873303311347313 + 0.02129155679361333*I, 0.007271473239693861 - 0.00983873335364533*I, -0.010401824921004457 + 0.004538746733684994*I, 0.013420096083541768 - 0.00403477606353141*I, 0.00797516023286644 - 0.012524611490374876*I}, {0.08722420892158403 + 0.0015567869048390467*I, 0.16613429796290363 + …
0.980980980980981	{{0.30065841127689613 + 4.626078242911315*^-17*I, 0.08711359541963257 - 0.0015531495970456007*I, 0.00883245146514468 + 0.021242858506237017*I, 0.00726123484825585 - 0.009816164919399127*I, -0.010386748923207288 + 0.004528123592920677*I, 0.013398936327459 - 0.004025330471758093*I, 0.007968256185786369 - 0.012495836573276691*I}, {0.08711359541963608 + 0.0015531495970461451*I, 0.16592599399913707 + …
0.982982982982983	{{0.3002665551010143 + 7.323547433644701*^-16*I, 0.08700322758253136 - 0.0015495242881186347*I, 0.008791690523613317 + 0.021194271494272623*I, 0.00725101749115568 - 0.009793648797556356*I, -0.010371705682888479 + 0.004517527820427536*I, 0.013377826330858284 - 0.004015909239608061*I, 0.007961367624098208 - 0.01246712899325317*I}, {0.08700322758253229 + 0.0015495242881203874*I, 0.16571816044864932 …
0.984984984984985	{{0.29987560448012907 + 1.1715956831467373*^-15*I, 0.08689310540504219 - 0.0015459119708851156*I, 0.008751020533565556 + 0.021145795194983906*I, 0.0072408211819327455 - 0.009771184946517375*I, -0.010356695223529583 + 0.004506959481174681*I, 0.013356766033006133 - 0.004006512154501682*I, 0.007954494520296803 - 0.012438488572893775*I}, {0.08689310540504035 + 0.001545911970887502*I, 0.16551079655747…
0.986986986986987	{{0.299485556935659 + 1.1227638190995025*^-15*I, 0.08678322887421908 - 0.0015423135258082667*I, 0.008710441468348113 + 0.02109742910213054*I, 0.007230645931331762 - 0.009748773312888735*I, -0.01034171757643397 + 0.004496418619925074*I, 0.013335755345299285 - 0.003997139035812122*I, 0.00794763684535197 - 0.0124099151314417*I}, {0.0867832288742155 + 0.0015423135258103272*I, 0.16530390161916 - 4.310…
0.9889889889889889	{{0.2990964099534668 + 5.646742731248495*^-16*I, 0.08667359796500781 - 0.0015387297238192335*I, 0.008669953222631309 + 0.021049172769837133*I, 0.007220491746082336 - 0.009726413831938606*I, -0.010326772780018855 + 0.004485905262107925*I, 0.013314794150112696 - 0.003987789738174862*I, 0.007940794568319889 - 0.012381408485606973*I}, {0.08667359796500414 + 0.0015387297238200356*I, 0.1650974749630725…
0.990990990990991	{{0.29870816098385944 - 3.038229282966395*^-16*I, 0.08656421264024598 - 0.001535161226317082*I, 0.008629555612409075 + 0.021001025812593204*I, 0.007210358628898978 - 0.009704106427596778*I, -0.010311860879815308 + 0.004475419413818689*I, 0.013293882300799545 - 0.003978464151487698*I, 0.00793396765634312 - 0.012352968449566468*I}, {0.08656421264024383 + 0.001535161226316134*I, 0.16489151595444052 …
0.9929929929929929	{{0.2983208074415881 - 1.06384285410588*^-15*I, 0.08645507285066295 - 0.0015316085851688004*I, 0.008589248374998946 + 0.020952987905253205*I, 0.007200246578481088 - 0.009681851012454655*I, -0.01029698192846825 + 0.004464961061819072*I, 0.013273019621691232 - 0.003969162200910746*I, 0.007927156074650594 - 0.012324594834963893*I}, {0.08645507285066327 + 0.0015316085851664633*I, 0.16468602399433319 …
0.9949949949949951	{{0.29793434670607316 - 1.0825196701205556*^-15*I, 0.086346178534849 - 0.0015280722432268394*I, 0.008549031170994413 + 0.020905058782504385*I, 0.007190155589644763 - 0.00965964748776974*I, -0.010282135985545858 + 0.004454530173598141*I, 0.01325220590892149 - 0.003959883846269721*I, 0.007920359786623645 - 0.01229628745094047*I}, {0.08634617853485145 + 0.001528072243224727*I, 0.16448099851957543 + …
0.9969969969969971	{{0.2975487761369652 - 4.1360128776866396*^-16*I, 0.08623752961904746 - 0.0015245525975833786*I, 0.008508903872558878 + 0.02085723814551375*I, 0.007180085674297619 - 0.009637495744247222*I, -0.010267323090222302 + 0.00444412670469274*I, 0.013231441048275897 - 0.003950628986073967*I, 0.007913578764128206 - 0.012268046106892971*I}, {0.08623752961905083 + 0.0015245525975828738*I, 0.16427643900728192…
0.9989989989989991	{{0.29716409304971875 + 2.4189252240531245*^-16*I, 0.08612912602176642 - 0.0015210499736646932*I, 0.008468866545847577 + 0.02080952561375382*I, 0.007170036862909619 - 0.009615395665716902*I, -0.010252543262357442 + 0.004433750597816209*I, 0.01321072499622353 - 0.003941397437496901*I, 0.007906812988286957 - 0.012239870608711467*I}, {0.08612912602176966 + 0.0015210499736656351*I, 0.1640723449991992…
1.001001001001001	{{0.29678029474859297 + 5.740812787348255*^-16*I, 0.08602096763974819 - 0.001517564583825947*I, 0.008428919121414746 + 0.020761920822327768*I, 0.0071600091773091346 - 0.009593347133289321*I, -0.010237796528805581 + 0.004423401782165991*I, 0.013190057646107423 - 0.003932189045354398*I, 0.00790006243695207 - 0.012211760758833056*I}, {0.08602096763975049 + 0.0015175645838275131*I, 0.1638687160475050…
1.003003003003003	{{0.29639737854742976 + 4.930947987503901*^-16*I, 0.08591305434336126 - 0.001514096552147096*I, 0.008389061450739504 + 0.020714423412421808*I, 0.0071500026334096614 - 0.009571350026018652*I, -0.010223082916933076 + 0.004413080176892476*I, 0.01316943885392162 - 0.00392300366844461*I, 0.00789332708625988 - 0.012183716358338623*I}, {0.08591305434336223 + 0.0015140965521483112*I, 0.1636655516981829 -…
1.005005005005005	{{0.2960153417696539 + 1.2907319917959034*^-16*I, 0.08580538597660034 - 0.0015106459144328872*I, 0.008349293306225861 + 0.020667033031305192*I, 0.00714001724120982 - 0.0095494042209027*I, -0.010208402454618343 + 0.004402785691098995*I, 0.013148868438311182 - 0.003913841179547963*I, 0.007886606910630893 - 0.012155737206952837*I}, {0.0858053859766001 + 0.0015106459144331352*I, 0.16346285149102213 -…
1.007007007007007	{{0.29563418174827305 - 1.6783310405292914*^-16*I, 0.08569796235708632 - 0.001507212618212859*I, 0.008309614381202713 + 0.020619749332330222*I, 0.007130053004793353 - 0.009527509592882904*I, -0.010193755170251855 + 0.004392518223841819*I, 0.013128346180572185 - 0.003904701465427164*I, 0.007879901882769777 - 0.012127823103044144*I}, {0.08569796235708568 + 0.001507212618212393*I, 0.163260614959618 …
1.009009009009009	{{0.2952538958260235 - 1.5738949421924442*^-16*I, 0.08559078327735684 - 0.001503796544266044*I, 0.008270024399905452 + 0.02057257201965341*I, 0.007120109929010105 - 0.00950566600567135*I, -0.01017914108611408 + 0.0043822776603818095*I, 0.013107871884723546 - 0.0038955844254193813*I, 0.00787321197634968 - 0.012099973847063818*I}, {0.08559078327735672 + 0.001503796544265667*I, 0.16305884163603412 +…
1.011011011011011	{{0.2948744813370084 - 9.877990910549933*^-17*I, 0.08548384851094515 - 0.001500397517479429*I, 0.008230523243938682 + 0.020525500872678695*I, 0.007110188028987039 - 0.00948387330262288*I, -0.010164560211158245 + 0.004372063866918791*I, 0.013087445440350282 - 0.00388648995648508*I, 0.007866537169900737 - 0.012072189243246585*I}, {0.08548384851094551 + 0.0015003975174792445*I, 0.1628575310750854 + …
1.013013013013013	{{0.29449593563051524 - 3.610481242714801*^-17*I, 0.08537715780446119 - 0.0014970152801538844*I, 0.008191110715748311 + 0.02047853563439395*I, 0.007100287314455332 - 0.009462131330432794*I, -0.01015001255281542 + 0.00436187670381425*I, 0.013067066691855329 - 0.0038774179512840105*I, 0.007859877440823827 - 0.012044469093415966*I}, {0.08537715780446174 + 0.001497015280153869*I, 0.16265668282131468 …
1.015015015015015	{{0.29411825609198233 + 6.313097263069727*^-18*I, 0.0852707108735814 - 0.0014936495215718216*I, 0.008151786606316044 + 0.020431676046853007*I, 0.00709040779227949 - 0.009440439934470926*I, -0.010135498111620303 + 0.004351716026097276*I, 0.01304673547816665 - 0.0038683683024374653*I, 0.00785323276650765 - 0.012016813200871702*I}, {0.08527071087358186 + 0.0014936495215718915*I, 0.16245629639127426 …
1.017017017017017	{{0.29374144014310505 + 1.987588641173822*^-17*I, 0.0851645074030405 - 0.0014902998783450406*I, 0.008112550696524824 + 0.020384921851797286*I, 0.007080549466531832 - 0.009418798958669584*I, -0.010121016881123537 + 0.0043415816834299886*I, 0.013026451633501766 - 0.003859340902548161*I, 0.007846603124358963 - 0.011989221370442185*I}, {0.08516450740304063 + 0.0014902998783451048*I, 0.162256371273480…
1.019019019019019	{{0.29336548524183537 + 1.1710386464766964*^-17*I, 0.08505854704663134 - 0.0014869659344147286*I, 0.008073402757158838 + 0.020338272790655785*I, 0.007070712338492481 - 0.009397208245523547*I, -0.01010656884789171 + 0.00433147352010754*I, 0.01300621498736776 - 0.0038503356442002395*I, 0.007839988491802558 - 0.011961693408484474*I}, {0.08505854704663121 + 0.0014869659344147455*I, 0.1620569069284128…
1.0210210210210209	{{0.29299038889245943 - 6.669797915304466*^-18*I, 0.08495282942884952 - 0.0014836472426633118*I, 0.008034342555278823 + 0.02029172861527755*I, 0.007060896406156373 - 0.009375667636376483*I, -0.010092153991533237 + 0.004321391377695934*I, 0.012986025370493636 - 0.0038413524249876667*I, 0.007833388845955155 - 0.011934229124240336*I}, {0.08495282942884944 + 0.001483647242663295*I, 0.1618579027785986…
1.0230230230230228	{{0.2926161486189576 - 3.340637343501259*^-17*I, 0.08484735415429209 - 0.0014803433161159*I, 0.007995369858763963 + 0.020245289118214476*I, 0.007051101665684015 - 0.009354176966172995*I, -0.010077772288394874 + 0.0043113350900837455*I, 0.012965882621497754 - 0.0038323911586413454*I, 0.00782680416363673 - 0.011906828329191224*I}, {0.08484735415429216 + 0.0014803433161158421*I, 0.161659358233713 + …
1.025025025025025	{{0.2922427619451126 - 5.107219753463438*^-17*I, 0.08474212080422235 - 0.001477053584055344*I, 0.007956484422157115 + 0.02019895409570909*I, 0.007041328112606586 - 0.009332736064678783*I, -0.010063423710936823 + 0.004301304479303587*I, 0.012945786571383351 - 0.003823451758345816*I, 0.00782023442224231 - 0.011879490833795211*I}, {0.08474212080422255 + 0.0014770535840552656*I, 0.1614612727105793 + …
1.027027027027027	{{0.2918702264480379 - 4.9210716123276235*^-17*I, 0.08463712893392386 - 0.0014737774664910944*I, 0.007917686002105935 + 0.020152723347796882*I, 0.007031575739215043 - 0.009311344762677726*I, -0.010049108224463022 + 0.004291299368453816*I, 0.012925737054608422 - 0.00381453413966362*I, 0.007813679598834224 - 0.011852216451952939*I}, {0.08463712893392417 + 0.0014737774664910332*I, 0.1612636455816414…
1.029029029029029	{{0.29149853975963025 - 2.5250439249896335*^-17*I, 0.08453237807271759 - 0.001470514376496927*I, 0.007878974357930668 + 0.02010659667881226*I, 0.007021844534488276 - 0.009290002892096772*I, -0.01003482578706104 + 0.004281319582053536*I, 0.012905733909559349 - 0.003805638220825537*I, 0.007807139670110197 - 0.011825005001152319*I}, {0.08453237807271788 + 0.0014705143764969224*I, 0.161066476173555 +…
1.031031031031031	{{0.2911276995665697 + 1.5495058896699392*^-17*I, 0.08442786772396177 - 0.0014672637202109418*I, 0.007840349251624143 + 0.02006057389738854*I, 0.007012134484093104 - 0.009268710286005942*I, -0.010020576349602083 + 0.004271364946042592*I, 0.012885776978550895 - 0.0037967639227305845*I, 0.007800614612403333 - 0.011797856302468523*I}, {0.08442786772396195 + 0.0014672637202110211*I, 0.160869763767187…
1.033033033033033	{{0.29075770361031983 + 5.982713998783887*^-17*I, 0.08432359736505196 - 0.0014640248968355654*I, 0.007801810447851788 + 0.02001465481645797*I, 0.007002445570384287 - 0.00924746677861834*I, -0.010006359855740995 + 0.004261435287781579*I, 0.012865866107826217 - 0.003787911168946023*I, 0.007794104401682127 - 0.011770770180563998*I}, {0.08432359736505197 + 0.001464024896835728*I, 0.1606735075976175 -…
1.035035035035035	{{0.2903885496871273 + 8.666210155501063*^-17*I, 0.08421956644742107 - 0.0014607972986375472*I, 0.007763357713951604 + 0.019968839253251696*I, 0.006992777772404513 - 0.009226272205290128*I, -0.009992176241916248 + 0.004251530436051833*I, 0.012846001147556851 - 0.003779079885707349*I, 0.007787609013550459 - 0.011743746463688452*I}, {0.08421956644742089 + 0.0014607972986377513*I, 0.1604777068541363…
1.037037037037037	{{0.2900202356474274 + 6.563409532623134*^-17*I, 0.0841157743971094 - 0.00145758031194007*I, 0.007724990820463033 + 0.01992312702913359*I, 0.006983131065962501 - 0.009205126402556*I, -0.009978025437442962 + 0.004241650221164655*I, 0.012826181952057121 - 0.0037702700017759765*I, 0.007781128423262004 - 0.011716784983656168*I}, {0.08411577439710911 + 0.0014575803119402128*I, 0.16028236068084653 - 2.…
1.039039039039039	{{0.2896527593543704 - 6.746305554805977*^-17*I, 0.08401222064462269 - 0.0014543733511028234*I, 0.007686709551516992 + 0.019877517964756064*I, 0.006973505427147766 - 0.009184029208836274*I, -0.009963907371204153 + 0.004231794477853158*I, 0.012806408382894088 - 0.003761481444855083*I, 0.007774662606146531 - 0.011689885573676291*I}, {0.0840122206446224 + 0.0014543733511026688*I, 0.16008746821710484…
1.0410410410410411	{{0.28928611869718884 - 2.415664777852019*^-16*I, 0.08390890459592361 - 0.0014511757777619558*I, 0.00764851364379179 + 0.019832011896543884*I, 0.006963900826977199 - 0.009162980460794471*I, -0.009949821970432916 + 0.004221963035025578*I, 0.012786680282304553 - 0.003752714157056797*I, 0.007768211536126483 - 0.011663048067862643*I}, {0.08390890459592343 + 0.0014511757777614274*I, 0.1598930285813318…
1.043043043043043	{{0.2889203116205886 - 3.6189623510735456*^-16*I, 0.08380582563232705 - 0.0014479869504900784*I, 0.007610402827310806 + 0.0197866086681977*I, 0.006954317232390762 - 0.009141979996655525*I, -0.009935769156285768 + 0.004212155723690769*I, 0.012766997492821347 - 0.0037439680866290215*I, 0.007761775186343521 - 0.011636272303972111*I}, {0.0838058256323271 + 0.0014479869504893093*I, 0.15969904084477227…
1.045045045045045	{{0.288555336114458 - 3.7292832676507113*^-16*I, 0.08370298312600824 - 0.0014448062619226286*I, 0.007572376848834104 + 0.019741308124228397*I, 0.0069447546086378745 - 0.009121027657833028*I, -0.009921748845413764 + 0.004202372381535335*I, 0.012747359867381477 - 0.003735243182160402*I, 0.007755353529705631 - 0.011609558123342559*I}, {0.08370298312600856 + 0.0014448062619218719*I, 0.159505504042619…
1.047047047047047	{{0.28819119021386774 - 2.583946875372976*^-16*I, 0.08360037644000268 - 0.0014416331387578716*I, 0.00753443547185843 + 0.019696110109957095*I, 0.006935212919277417 - 0.009100123288929212*I, -0.009907760949962503 + 0.004192612852923627*I, 0.012727767269326121 - 0.003726539392580328*I, 0.007748946538887132 - 0.011582905370892826*I}, {0.08360037644000329 + 0.0014416331387574084*I, 0.1593124171740174…
1.049049049049049	{{0.2878278719990711 - 4.1283187731374304*^-17*I, 0.0834980049282062 - 0.0014384670417568989*I, 0.007496578476617216 + 0.019651014471515144*I, 0.006925692126177729 - 0.009079266737734973*I, -0.009893805377572111 + 0.004182876988897744*I, 0.012708219572400628 - 0.0037178566671589343*I, 0.007742554186328662 - 0.011556313895122728*I}, {0.08349800492820703 + 0.0014384670417569494*I, 0.159119779202056…
1.051051051051051	{{0.2874653795955038 + 2.1616236681696366*^-16*I, 0.08339586793537493 - 0.001435307465743629*I, 0.007458805660080577 + 0.01960602105584413*I, 0.006916192189516609 - 0.009058457855229846*I, -0.00987988203137726 + 0.0041731646471775356*I, 0.012688716660754521 - 0.003709194955507098*I, 0.007736176444237195 - 0.011529783548113053*I}, {0.0833958679353758 + 0.0014353074657442607*I, 0.15892758905377763 …
1.0530530530530529	{{0.2871037111737839 + 4.124422347435928*^-16*I, 0.08329396479712532 - 0.0014321539396048078*I, 0.007421116835955311 + 0.019561129710695863*I, 0.006906713067781315 - 0.009037696495582025*I, -0.009865990810007157 + 0.004163475692160596*I, 0.012669258428941493 - 0.003700554207576443*I, 0.007729813284586024 - 0.011503314185525566*I}, {0.08329396479712593 + 0.0014321539396058456*I, 0.1587358456201703…
1.055055055055055	{{0.286742864947942 + 4.080189970613375*^-16*I, 0.08319229484047026 - 0.001429006025236186*I, 0.007383511834146279 + 0.01951634028428722*I, 0.006897254717858101 - 0.009016982516077127*I, -0.009852131607780914 + 0.004153809994724512*I, 0.012649844781508959 - 0.0036919343734989484*I, 0.007723464679132677 - 0.01147690566646033*I}, {0.0831922948404702 + 0.001429006025237125*I, 0.15854454775786692 - 1…
1.0570570570570572	{{0.2863828391268485 + 1.6877093327087858*^-16*I, 0.08309085739688471 - 0.0014258632777101525*I, 0.007345990449097615 + 0.019471652603365183*I, 0.006887817095196038 - 0.008996315777710031*I, -0.00983830432212457 + 0.004144167427341413*I, 0.012630475601989434 - 0.0036833354005670633*I, 0.007717130599011026 - 0.011450557848433168*I}, {0.08309085739688371 + 0.001425863277710437*I, 0.1583536943339878…
1.0590590590590592	{{0.28602363196221103 - 1.1620904359026237*^-16*I, 0.08298965178777457 - 0.0014227252663813906*I, 0.007308552405005972 + 0.019427066471617592*I, 0.006878400148174158 - 0.00897569615035295*I, -0.009824508851754924 + 0.004134547870779544*I, 0.012611150738860002 - 0.003674757242390584*I, 0.007710811012859418 - 0.011424270590047587*I}, {0.08298965178777296 + 0.0014227252663809615*I, 0.158163284177740…
1.0610610610610611	{{0.28566524174538255 - 3.009006914626958*^-16*I, 0.08288867733239268 - 0.0014195916093099465*I, 0.007271197446348689 + 0.01938258170739965*I, 0.006869003823779021 - 0.00895512350608523*I, -0.009810745092872008 + 0.004124951213198084*I, 0.01259187005544181 - 0.0036661998590052313*I, 0.007704505888848024 - 0.0113980437538553*I}, {0.08288867733239111 + 0.0014195916093091116*I, 0.15797331608715967 +…
1.063063063063063	{{0.28530766678918457 - 3.155069072597817*^-16*I, 0.0827879333542981 - 0.0014164619678610167*I, 0.007233925347796301 + 0.019338198146092243*I, 0.006859628069468473 - 0.008934597717375018*I, -0.009797012940391016 + 0.004115377347962819*I, 0.012572633434105788 - 0.003657663214999308*I, 0.007698215195217493 - 0.0113718772053889*I}, {0.08278793335429727 + 0.0014164619678602435*I, 0.15778378884714891 …
1.065065065065065	{{0.2849509054279068 - 1.6645372686764253*^-16*I, 0.08268741918135611 - 0.0014133360467049496*I, 0.007196735914212539 + 0.019293915640101945*I, 0.00685027283317164 - 0.00891411865707926*I, -0.009783312287942304 + 0.004105826173646136*I, 0.012553440776272644 - 0.0036491472795136966*I, 0.007691938900278947 - 0.011345770813161857*I}, {0.08268741918135644 + 0.0014133360467046552*I, 0.1575947012294835…
1.067067067067067	{{0.2845949560173073 + 6.36096748548331*^-17*I, 0.08258713414573816 - 0.0014102135938172443*I, 0.007159628980654326 + 0.019249734058861018*I, 0.006840938063288934 - 0.008893686198443704*I, -0.009769643027871398 + 0.004096297594027019*I, 0.012534292002412867 - 0.003640652026241862*I, 0.007685676972413987 - 0.01131972444866853*I}, {0.08258713414573948 + 0.0014102135938175878*I, 0.15740605199280894 …
1.069069069069069	{{0.28423981693442274 + 2.1734487813401632*^-16*I, 0.08248707758397206 - 0.0014070944002577738*I, 0.007122604411826328 + 0.019205653288274272*I, 0.006831623708678829 - 0.008873300215171066*I, -0.009756005051275711 + 0.004086791518107901*I, 0.012515187051675073 - 0.0036321774332775136*I, 0.007679429380070187 - 0.011293737986342485*I}, {0.0824870775839733 + 0.001407094400258452*I, 0.157217839882811…
1.0710710710710711	{{0.2838854865664719 + 2.374874562422312*^-16*I, 0.08238724883818138 - 0.0014039782763978208*I, 0.007085662039557653 + 0.019161673154789546*I, 0.0068223297166930584 - 0.008852960591157094*I, -0.009742398250406757 + 0.004077307863716472*I, 0.012496125837336754 - 0.0036237234605395125*I, 0.007673196091330563 - 0.011267811299027807*I}, {0.08238724883818148 + 0.0014039782763983967*I, 0.15703006364191…
1.073073073073073	{{0.2835319633279531 + 1.832058183761308*^-16*I, 0.08228764724904632 - 0.001400865054129702*I, 0.007048801657076229 + 0.019117793405531557*I, 0.00681305603205181 - 0.00883266722382205*I, -0.009728822516277361 + 0.004067846560321279*I, 0.012477108241063193 - 0.0036152900428246004*I, 0.00766697707385739 - 0.011241944258296752*I}, {0.0822876472490452 + 0.0014008650541300044*I, 0.15684272199317126 - …
1.075075075075075	{{0.2831792456478726 + 8.265530326131569*^-17*I, 0.08218827216495961 - 0.0013977546070597505*I, 0.007012023073701024 + 0.019074013813524544*I, 0.006803802599241468 - 0.00881242001031475*I, -0.009715277741050545 + 0.004058407541831612*I, 0.01245813415842503 - 0.0036068771259739857*I, 0.007660772294849356 - 0.011216136738349784*I}, {0.08218827216495792 + 0.0013977546070597507*I, 0.1566558136520699 …
1.077077077077077	{{0.28282733195864634 - 3.1982552071904625*^-17*I, 0.08208912294613314 - 0.0013946468449211609*I, 0.006975326102754124 + 0.019030334174932856*I, 0.006794569362481766 - 0.008792218847641578*I, -0.00970176382009871 + 0.004048990745830739*I, 0.012439203492197267 - 0.0035984846674403026*I, 0.007654581720859569 - 0.011190388614984084*I}, {0.08208912294613174 + 0.001394646844920934*I, 0.156469337336563…
1.079079079079079	{{0.2824762206961002 - 1.2450001228851103*^-16*I, 0.08199019896459797 - 0.0013915417135739884*I, 0.006938710561560739 + 0.018986754309060962*I, 0.006785356265725783 - 0.008772063632666477*I, -0.009688280652003629 + 0.004039596113575902*I, 0.012420316152359284 - 0.003590112636287614*I, 0.007648405317795556 - 0.011164699765593549*I}, {0.08199019896459755 + 0.001391541713573675*I, 0.1562832917670904…
1.0810810810810811	{{0.28212591029946965 - 1.5466314374877382*^-16*I, 0.0818914996042042 - 0.0013884391950051492*I, 0.006902176271449187 + 0.018943274058353436*I, 0.006776163252659939 - 0.008751954262110949*I, -0.009674828138556456 + 0.004030223589998321*I, 0.012401472056094825 - 0.0035817610131914073*I, 0.007642243050919267 - 0.011139070069168798*I}, {0.08189149960420501 + 0.0013884391950049159*I, 0.15609767566656…
1.083083083083083	{{0.28177639921139286 - 7.819595363894948*^-17*I, 0.08179302426062104 - 0.0013853393073153893*I, 0.006865723057743368 + 0.018899893288373763*I, 0.006766990266704447 - 0.008731890632555705*I, -0.00966140618475762 + 0.004020873123702738*I, 0.012382671127783835 - 0.003573429790429757*I, 0.007636094884847404 - 0.01111349940629571*I}, {0.08179302426062238 + 0.001385339307315391*I, 0.15591248776039532 …
1.085085085085085	{{0.28142768587201084 + 1.2681765087377085*^-16*I, 0.08169477233844025 - 0.0013822420856971433*I, 0.0068293507531390065 + 0.018856611830542793*I, 0.00675783725290312 - 0.008711872645250647*I, -0.009648014695688784 + 0.004011544667986216*I, 0.012363913288888475 - 0.0035651189445491133*I, 0.007629960784914758 - 0.011087987656621634*I}, {0.08169477233844098 + 0.0013822420856975247*I, 0.1557277267843…
1.0870870870870872	{{0.2810797687340566 + 3.31415841777697*^-16*I, 0.08159674324439249 - 0.0013791475880670363*I, 0.006793059236188109 + 0.018813429424316575*I, 0.006748704160823916 - 0.008691900211651057*I, -0.009634653569132269 + 0.004002238185374808*I, 0.01234519846542528 - 0.003556828403725002*I, 0.007623840719218843 - 0.011062534698427598*I}, {0.08159674324439223 + 0.0013791475880677475*I, 0.15554339147426244 …
1.0890890890890892	{{0.28073264625282324 + 4.132004789220511*^-16*I, 0.08149893639663632 - 0.0013760559053587664*I, 0.006756848387581953 + 0.018770345819998136*I, 0.0067395909399636696 - 0.008671973244314074*I, -0.00962132270565334 + 0.00399295364253333*I, 0.01232652658728388 - 0.0035485581024744*I, 0.007617734655401544 - 0.011037140411046682*I}, {0.0814989363966352 + 0.001376055905359553*I, 0.1553594805695606 - 1.…
1.0910910910910911	{{0.280386316873843 + 3.2113804979552965*^-16*I, 0.08140135122725757 - 0.0013729671475700923*I, 0.006720718068118712 + 0.018727360780829566*I, 0.006730497539016922 - 0.008652091656379741*I, -0.009608022011331076 + 0.003983691008193217*I, 0.012307897577594745 - 0.0035403079858710228*I, 0.007611642560165542 - 0.011011804673674101*I}, {0.08140135122725611 + 0.0013729671475706268*I, 0.155175992823790…
1.093093093093093	{{0.28004077903288715 + 7.555966952630244*^-17*I, 0.0813039871822695 - 0.001369881443762833*I, 0.006684668118703459 + 0.01868447408299203*I, 0.006721423905875919 - 0.008632255361571025*I, -0.009594751397758372 + 0.003974450253152527*I, 0.012289311352729185 - 0.003532078009545326*I, 0.007605564399274318 - 0.010986527365367193*I}, {0.0813039871822683 + 0.001369881443762849*I, 0.15499292700461748 - …
1.095095095095095	{{0.2796960311559661 - 2.3183891911798496*^-16*I, 0.08120684372161267 - 0.001366798942062869*I, 0.006648698360348163 + 0.018641685515605744*I, 0.006712369987630614 - 0.00861246427419379*I, -0.009581510782041934 + 0.003965231350275935*I, 0.01227076782229936 - 0.0035238681396845043*I, 0.007599500137552155 - 0.010961308365045422*I}, {0.08120684372161223 + 0.0013667989420622915*I, 0.15481028189382615…
1.097097097097097	{{0.2793520716593292 - 4.379973457302128*^-16*I, 0.081109920319155 - 0.00136371980966014*I, 0.006612808594171695 + 0.01859899488073001*I, 0.006703335730568662 - 0.008592718309136823*I, -0.009568300086802286 + 0.003956034274494735*I, 0.01225226688915827 - 0.0035156783530324916*I, 0.007593449738884134 - 0.01093614755149038*I}, {0.08110992031915551 + 0.0013637198096592192*I, 0.15462805628732026 + 1.…
1.099099099099099	{{0.2790088989495496 - 3.133428530447092*^-16*I, 0.08101321646193575 - 0.0013606442306210882*I, 0.006576998602560278 + 0.018556401990380098*I, 0.00669432108031914 - 0.008573017382008058*I, -0.00955511923978769 + 0.003946859002673077*I, 0.012233808449314883 - 0.0035075086352068913*I, 0.007587413166330974 - 0.010911044803237563*I}, {0.08101321646193693 + 0.0013606442306205258*I, 0.1544462489952166 …
1.101101101101101	{{0.27866651142924787 + 1.518867221072754*^-16*I, 0.08091673163861866 - 0.0013575723895234715*I, 0.006541268236384775 + 0.018513906623582467*I, 0.006685325988516808 - 0.008553361408708576*I, -0.009541968162431231 + 0.003937705511790703*I, 0.01221539242393424 - 0.003499358943096971*I, 0.007581390385923673 - 0.010885999998523408*I}, {0.08091673163862013 + 0.0013575723895239823*I, 0.1542648588429675…
1.103103103103103	{{0.2783249074984402 + 6.2164941642340845*^-16*I, 0.08082046534638035 - 0.0013545045026778786*I, 0.0065056174596173424 + 0.018471508550662034*I, 0.0066763504152466836 - 0.008533750302559342*I, -0.009528846768794844 + 0.003928573780307098*I, 0.012197018785490503 - 0.003491229208373866*I, 0.0075753813673626515 - 0.010861013017254485*I}, {0.08082046534638168 + 0.0013545045026794175*I, 0.154083884671…
1.105105105105105	{{0.2779840855439059 + 8.541562984146467*^-16*I, 0.08072441709457605 - 0.0013514407927323797*I, 0.006470046206721117 + 0.018429207537246414*I, 0.006667394319755455 - 0.008514183978965105*I, -0.009515754978193326 + 0.003919463788328343*I, 0.012178687491410675 - 0.0034831193665648195*I, 0.007569386079571477 - 0.01083608373807229*I}, {0.08072441709457676 + 0.001351440792734357*I, 0.1539033253402727 …
1.107107107107107	{{0.2776440439382341 + 7.414156275546197*^-16*I, 0.08062858640351975 - 0.001348381481168641*I, 0.00643455436897069 + 0.018387003338515572*I, 0.006658457659697619 - 0.008494662356220636*I, -0.009502692715800596 + 0.003910375517338298*I, 0.012160398476410999 - 0.003475029356831636*I, 0.007563404490434293 - 0.01081121203780032*I}, {0.08062858640351946 + 0.0013483814811702422*I, 0.1537231797250094 - …
1.109109109109109	{{0.27730478103982353 + 3.0923285427963187*^-16*I, 0.08053297280448413 - 0.0013453267883019255*I, 0.00639914179445211 + 0.018344895699201842*I, 0.0066495403911354806 - 0.00847518535551073*I, -0.009489659912649686 + 0.0039013089501985982*I, 0.012142151652496956 - 0.003466959121970687*I, 0.007557436566795818 - 0.01078639779144407*I}, {0.08053297280448277 + 0.001345326788302427*I, 0.1535434467202926…
1.111111111111111	{{0.27696629519288274 - 2.827893800113306*^-16*I, 0.08043757583970063 - 0.0013422769332810918*I, 0.006363808288062874 + 0.018302884353589913*I, 0.006640642468539152 - 0.008455752900910204*I, -0.009476656505632754 + 0.0038922640711486546*I, 0.012123946908963262 - 0.003458908608412906*I, 0.007551482274461347 - 0.010761640872191024*I}, {0.08043757583969853 + 0.001342276933280181*I, 0.153364125238266…
1.113113113113113	{{0.2766285847274299 - 7.412512429566228*^-16*I, 0.08034239506235942 - 0.0013392321340885951*I, 0.00632855361151194 + 0.018260969025516827*I, 0.006631763844786554 - 0.008436364919383899*I, -0.00946368243750107 + 0.003883240865805654*I, 0.012105784112393872 - 0.003450877766223793*I, 0.007545541578196753 - 0.010736941151410663*I}, {0.08034239506235753 + 0.0013392321340866876*I, 0.1531852142088983 +…
1.1151151151151149	{{0.27629164796138667 - 6.967537375034582*^-16*I, 0.08024743003461463 - 0.0013361926072931092*I, 0.006293377502126215 + 0.01821914943660385*I, 0.006622904472163545 - 0.00841702133896932*I, -0.009450737655210215 + 0.003874239320012757*I, 0.012087663117030373 - 0.003442866548955694*I, 0.007539614442205102 - 0.010712298499341969*I}, {0.08024743003461449 + 0.0013361926072915213*I, 0.1530067125787809 …
1.117117117117117	{{0.27595548321136026 - 2.8312723386189906*^-16*I, 0.08015268031635825 - 0.0013331585789952516*I, 0.006258279863957568 + 0.018177425409306915*I, 0.006614064312784977 - 0.008397722068611967*I, -0.009437822096202498 + 0.0038652594081542853*I, 0.012069583873778449 - 0.0034348749211942963*I, 0.0075337008345839115 - 0.010687712792271122*I}, {0.08015268031636051 + 0.0013331585789948884*I, 0.15282861930…
1.1191191191191192	{{0.2756200887778012 + 1.7659572106456003*^-16*I, 0.08005814547745024 - 0.0013301302848598535*I, 0.0062232606646688915 + 0.018135796806777404*I, 0.006605243333658569 - 0.008378467009608965*I, -0.009424935697234174 + 0.0038563011002073918*I, 0.012051546370317509 - 0.0034269028525429415*I, 0.00752780072501305 - 0.010663183908017486*I}, {0.08005814547745402 + 0.0013301302848607063*I, 0.1526509333828…
1.1211211211211212	{{0.27528546294893436 + 4.754315493607957*^-16*I, 0.07996382509404486 - 0.001327107946776724*I, 0.006188319830804919 + 0.01809426344043626*I, 0.0065964415011209735 - 0.008359256069944124*I, -0.009412078397950491 + 0.003847364368738112*I, 0.012033550564422162 - 0.0034189502968641006*I, 0.007521914083029665 - 0.010638711721146228*I}, {0.07996382509404848 + 0.0013271079467782247*I, 0.152473653804022…
1.1231231231231231	{{0.2749516040020661 + 5.137123451491294*^-16*I, 0.07986971874738424 - 0.00132409177131985*I, 0.006153457250315669 + 0.018052825068459635*I, 0.006587658780962581 - 0.00834008916427888*I, -0.009399250140318605 + 0.00383844918876977*I, 0.01201559638485377 - 0.0034110171910440613*I, 0.00751604087814434 - 0.010614296103014424*I}, {0.079869718747386 + 0.0013240917713212056*I, 0.15229677959063148 - 1.7…
1.125125125125125	{{0.2746185102035838 + 2.9908587458935456*^-16*I, 0.07977582602379842 - 0.0013210819497473949*I, 0.0061186727725564445 + 0.018011481395778874*I, 0.006578895138427521 - 0.00832096621395229*I, -0.009386450868627601 + 0.003829555537782979*I, 0.01199768373136045 - 0.003403103454992927*I, 0.007510181079841097 - 0.010589936921771053*I}, {0.07977582602379739 + 0.0013210819497479246*I, 0.1521203097775484…
1.127127127127127	{{0.2742861798089562 - 5.3484424121257886*^-17*I, 0.07968214651470533 - 0.0013180786580016986*I, 0.006083966208287827 + 0.017970232074080515*I, 0.006570150538213662 - 0.008301887146981029*I, -0.009373680529488476 + 0.0038206833957156383*I, 0.011979812474677068 - 0.0033952089916446156*I, 0.007504334657577389 - 0.010565634042356995*I}, {0.07968214651470211 + 0.0013180786580011701*I, 0.1519442434160…
1.129129129129129	{{0.2739546110635254 - 3.343741865840117*^-16*I, 0.07958867981628359 - 0.0013150820579824727*I, 0.006049337334744505 + 0.017929076718137798*I, 0.006561424944423433 - 0.008282851896072732*I, -0.009360939072015028 + 0.0038118327438265895*I, 0.011961982462067991 - 0.00338733369324844*I, 0.007498501580657388 - 0.01054138732720937*I}, {0.07958867981628086 + 0.0013150820579813816*I, 0.15176857957256523…
1.1311311311311312	{{0.2736238022114624 - 4.648607681456928*^-16*I, 0.07949542552634997 - 0.0013120923202118678*I, 0.006014785984384976 + 0.0178880151691214*I, 0.0065527183205119945 - 0.008263860366237061*I, -0.009348226450763372 + 0.0038030035462671124*I, 0.011944193609853443 - 0.003379477541379562*I, 0.007492681816436368 - 0.01051719664751247*I}, {0.0794954255263493 + 0.0013120923202107459*I, 0.15159331731680148 …
1.1331331331331331	{{0.27329375148586665 - 4.469432429590671*^-16*I, 0.07940238324749839 - 0.001309109610848341*I, 0.005980312017726319 + 0.017847047318753195*I, 0.006544030631823223 - 0.008244912454786955*I, -0.009335542621553583 + 0.003794195761452639*I, 0.011926445856395672 - 0.00337164053359421*I, 0.007486875332611543 - 0.01049306187594088*I}, {0.07940238324749954 + 0.0013091096108474862*I, 0.1514184557352108 +…
1.1351351351351353	{{0.2729644571124096 - 3.001027340402788*^-16*I, 0.07930955258291256 - 0.00130613407686468*I, 0.0059459152950143875 + 0.0178061729881748*I, 0.006535361845979362 - 0.008226008065609908*I, -0.009322887537660536 + 0.0037854093498706806*I, 0.01190873912551492 - 0.0033638226348493743*I, 0.0074810820984460725 - 0.010468982882089332*I}, {0.07930955258291444 + 0.0013061340768642433*I, 0.1512439939300245 …
1.1371371371371373	{{0.2726359173115814 - 8.098356912793195*^-17*I, 0.07921693313520049 - 0.0013031658474600314*I, 0.0059115956840602195 + 0.017765391953384096*I, 0.006526711932733988 - 0.008207147106077294*I, -0.009310261149926856 + 0.003776644272279535*I, 0.011891073335120168 - 0.0033560237873116933*I, 0.007475302084566781 - 0.01044495953362405*I}, {0.07921693313520187 + 0.001303165847460016*I, 0.1510699310166346…
1.1391391391391392	{{0.27230813029869166 + 1.1660671931688998*^-16*I, 0.07912452450639458 - 0.001300205034059901*I, 0.00587735306024004 + 0.01772470394523518*I, 0.006518080863972017 - 0.008188329487044357*I, -0.009297663406762911 + 0.0037679004897082837*I, 0.011873448397209148 - 0.003348243910357456*I, 0.007469535262964159 - 0.01042099169628276*I}, {0.07912452450639465 + 0.0013002050340601618*I, 0.15089626612359425…
1.1411411411411412	{{0.2719810942838691 + 1.6169739411062295*^-16*I, 0.07903232629795152 - 0.0012972517303161545*I, 0.005843187306495256 + 0.017684108649438392*I, 0.006509468613709698 - 0.00816955512285022*I, -0.009285094254146822 + 0.0037591779634567964*I, 0.011855864217868335 - 0.003340482900572599*I, 0.007463781606992365 - 0.010397079233874675*I}, {0.07903232629795064 + 0.0012972517303163965*I, 0.150722998392617…
1.1431431431431431	{{0.2716548074763264 + 2.166324286302341*^-17*I, 0.07894033811179624 - 0.0012943060180755127*I, 0.005809098275357746 + 0.017643605783084628*I, 0.0065008751535119615 - 0.008150823925149861*I, -0.009272553641943399 + 0.003750476651826072*I, 0.011838320694663323 - 0.003332740673860542*I, 0.007458041088694732 - 0.01037322201070787*I}, {0.07894033811179543 + 0.0012943060180754576*I, 0.150550126969645 …
1.145145145145145	{{0.27132926808402924 - 1.2004611700779794*^-16*I, 0.07884855955378622 - 0.0012913679751133625*I, 0.005775085756768007 + 0.017603195176934892*I, 0.006492300448494424 - 0.008132135795744747*I, -0.00926004153066556 + 0.0037417965062691958*I, 0.0118208177176866 - 0.003325017208880685*I, 0.007452313676250665 - 0.010349419894041194*I}, {0.07884855955378575 + 0.0012913679751130373*I, 0.1503776510005553…
1.147147147147147	{{0.27100447431006197 - 1.879313994697327*^-16*I, 0.07875699022839797 - 0.0012884376627124198*I, 0.005741149570825068 + 0.01756287662014315*I, 0.006483744467385686 - 0.008113490638474843*I, -0.009247557876554506 + 0.003733137477708926*I, 0.01180335518230915 - 0.0033173124585347416*I, 0.007446599339885148 - 0.010325672749693088*I}, {0.07875699022839786 + 0.001288437662711992*I, 0.150205569645277 +…
1.1491491491491492	{{0.27068042435924655 - 1.5498251200074872*^-16*I, 0.07866562973673788 - 0.0012855151277917432*I, 0.0057072895515351526 + 0.017522649897585087*I, 0.006475207180150069 - 0.00809488835621518*I, -0.009235102633801203 + 0.0037244995149753666*I, 0.01178593298911489 - 0.0033096263701356114*I, 0.007440898050605852 - 0.010301980443527632*I}, {0.07866562973673803 + 0.001285515127791424*I, 0.15003388206912…
1.1511511511511512	{{0.27035711643818666 - 4.1745843292677904*^-17*I, 0.07857447767654156 - 0.0012826004029446259*I, 0.005673505546550652 + 0.017482514790381383*I, 0.006466688557955201 - 0.008076328850834114*I, -0.00922267575458754 + 0.0037158825647839486*I, 0.011768551043882693 - 0.0033019588856958697*I, 0.007435209780184694 - 0.010278342841471992*I}, {0.07857447767654178 + 0.0012826004029445723*I, 0.1498625874427…
1.1531531531531531	{{0.27003454875526767 + 8.36757367487855*^-17*I, 0.07848353364217377 - 0.0012796935064385948*I, 0.0056397974171701224 + 0.017442471075897713*I, 0.006458188573172021 - 0.008057812023193315*I, -0.00921027718908633 + 0.0037072865717354304*I, 0.011751209257586388 - 0.0032943099419277724*I, 0.007429534501157839 - 0.010254759809516428*I}, {0.07848353364217388 + 0.001279693506438812*I, 0.149691684941986…
1.155155155155155	{{0.26971271952094467 + 1.0777635015462145*^-16*I, 0.07839279722458947 - 0.0012767944424501236*I, 0.005606165037705615 + 0.01740251852841756*I, 0.006449707199296509 - 0.008039337773130232*I, -0.00919790688552302 + 0.0036987114783355994*I, 0.011733907546247386 - 0.0032866794706928274*I, 0.007423872186787476 - 0.010231231213748864*I}, {0.07839279722458938 + 0.0012767944424503718*I, 0.14952117374782…
1.157157157157157	{{0.26939162695314467 + 1.5180080568520683*^-18*I, 0.07830226801245786 - 0.0012739032073073625*I, 0.005572608255442531 + 0.017362656933809728*I, 0.006441244407464373 - 0.008020906000443648*I, -0.009185564794073212 + 0.003690157226408396*I, 0.01171664581555373 - 0.0032790674142048684*I, 0.007418222809340866 - 0.010207756920683509*I}, {0.0783022680124574 + 0.0012739032073073328*I, 0.149351053037951…
1.159159159159159	{{0.26907126926504793 - 1.3900496259715826*^-16*I, 0.07821194559670117 - 0.0012710197827520192*I, 0.005539126876021747 + 0.017322886063978825*I, 0.006432800166801999 - 0.008002516607608959*I, -0.009173250868310818 + 0.0036816237578713973*I, 0.011699423948555015 - 0.003271473715941502*I, 0.007412586340228351 - 0.010184336795329239*I}, {0.07821194559670039 + 0.0012710197827516408*I, 0.1491813219988…
1.161161161161161	{{0.26875164467347645 - 2.432515588904001*^-16*I, 0.0781218295651347 - 0.0012681441390323307*I, 0.005505720712347619 + 0.017283205691499492*I, 0.006424374446968766 - 0.007984169496175527*I, -0.009160965060499487 + 0.0036731110129142727*I, 0.0116822418315266 - 0.0032638983175641008*I, 0.0074069627512831715 - 0.010160970702966142*I}, {0.07812182956513386 + 0.0012681441390317144*I, 0.149011979820109…
1.1631631631631631	{{0.2684327514034994 - 2.6952896573180033*^-16*I, 0.07803191950108085 - 0.0012652762379394117*I, 0.00547238958636388 + 0.01724361559949994*I, 0.006415967217757293 - 0.007965864565936202*I, -0.009148707321426601 + 0.0036646189298825595*I, 0.011665099356938113 - 0.0032563411632473816*I, 0.007401352014573625 - 0.010137658509833603*I}, {0.07803191950108025 + 0.0012652762379387712*I, 0.148843025689239…
1.165165165165165	{{0.26811458768843316 - 2.0499255585622148*^-16*I, 0.07794221498336892 - 0.0012624160328072558*I, 0.0054391333290536355 + 0.017204115581661936*I, 0.0064075784490934444 - 0.007947601714927317*I, -0.009136477600403264 + 0.0036561474452776613*I, 0.011647996423453443 - 0.0032488021996794057*I, 0.0073957541024030635 - 0.010114400083130299*I}, {0.0779422149833689 + 0.0012624160328068277*I, 0.1486744587…
1.167167167167167	{{0.26779715176984126 - 6.564588982446183*^-17*I, 0.07785271558633534 - 0.0012595634685127343*I, 0.005405951780439367 + 0.017164705442220835*I, 0.006399208111036326 - 0.007929380839428693*I, -0.009124275845264308 + 0.0036476964937568472*I, 0.011630932935930751 - 0.0032412813760615785*I, 0.007390168987309893 - 0.010091195291014208*I}, {0.077852715586336 + 0.0012595634685127002*I, 0.148506278312607…
1.169169169169169	{{0.26748044189753445 + 1.0365928397674261*^-16*I, 0.07776342087982349 - 0.001256718481475597*I, 0.005372844789582932 + 0.017125384995965543*I, 0.006390856173778286 - 0.007911201833963634*I, -0.009112102002368292 + 0.0036392660081332553*I, 0.011613908805422464 - 0.00323377864410865*I, 0.007384596642067575 - 0.010068044002602604*I}, {0.07776342087982467 + 0.0012567184814760034*I, 0.148338483432949…
1.171171171171171	{{0.26716445632957075 + 2.2922302933472466*^-16*I, 0.07767433042918379 - 0.0012538809996584725*I, 0.005339812214585562 + 0.01708615406823854*I, 0.006382522607644918 - 0.007893064591298933*I, -0.009099956016597502 + 0.0036308559193758893*I, 0.011596923949175277 - 0.003226293958048716*I, 0.007379037039684625 - 0.010044946087972052*I}, {0.07767433042918492 + 0.0012538809996591516*I, 0.14817107333341…
1.173173173173173	{{0.26684919333087914 + 2.3537000336127357*^-16*I, 0.07758544379772592 - 0.0012510509468176831*I, 0.005306853914126131 + 0.017047012482667358*I, 0.006374207382847852 - 0.007874969004487522*I, -0.009087837832103188 + 0.003622466158332121*I, 0.011579978284406364 - 0.0032188272711271386*I, 0.0073734901532876065 - 0.01002190141757693*I}, {0.0775854437977261 + 0.0012510509468182543*I, 0.14800404719367…
1.175175175175175	{{0.2665346511692654 + 1.5104168279295*^-16*I, 0.077496760549939 - 0.0012482282396830537*I, 0.00527396970971063 + 0.017007959994314176*I, 0.006365910468542099 - 0.007856914975990184*I, -0.009075747393357795 + 0.0036140966612500116*I, 0.011563071697767786 - 0.0032113785134455053*I, 0.0073679559560461206 - 0.009998909859101231*I}, {0.07749676054993788 + 0.0012482282396832766*I, 0.14783740419666536 …
1.177177177177177	{{0.2662208281217249 + 2.786554332772945*^-17*I, 0.07740828024520159 - 0.0012454127828759474*I, 0.005241159413751193 + 0.016968996349744147*I, 0.006357631833099062 - 0.007838902409373556*I, -0.009063684643846843 + 0.0036057473640377534*I, 0.01154620406999658 - 0.0032039476127074655*I, 0.007362434421109842 - 0.009975971280275182*I}, {0.07740828024519968 + 0.0012454127828757948*I, 0.147671143522185…
1.1791791791791792	{{0.26590772247611416 - 9.100561849598085*^-17*I, 0.07732000243981109 - 0.0012426044808260997*I, 0.0052084228432587 + 0.016930121324378707*I, 0.006349371444131995 - 0.00782093120525008*I, -0.009051649526933544 + 0.0035974182008896554*I, 0.011529375289776057 - 0.003196534508697233*I, 0.007356925521281433 - 0.00995308555061734*I}, {0.07732000243980922 + 0.00124260448082569*I, 0.14750526434462802 + …
1.1811811811811814	{{0.2655953325311368 - 1.7068700960720768*^-16*I, 0.07723192668705534 - 0.0012398032379792852*I, 0.005175759819817001 + 0.01689133472261618*I, 0.006341129268492141 - 0.007803001261278879*I, -0.009039641985882137 + 0.0035891091043075214*I, 0.011512585253751475 - 0.003189139153349879*I, 0.007351429229011264 - 0.00993025254144005*I}, {0.0772319266870544 + 0.0012398032379788157*I, 0.14733976583300235…
1.1831831831831834	{{0.2652836565963435 - 1.8456184040233006*^-16*I, 0.0771440525372128 - 0.001237008958797321*I, 0.005143170169582935 + 0.016852636377831815*I, 0.006332905272268741 - 0.007785112472165759*I, -0.009027661963857913 + 0.0035808200051006566*I, 0.01149583386653006 - 0.0031817615107513323*I, 0.007345945516397419 - 0.00990747212584945*I}, {0.0771440525372133 + 0.0012370089587970007*I, 0.14717464715093473 …
1.1851851851851853	{{0.2649726929921318 - 1.1428132474514578*^-16*I, 0.07705637953755247 - 0.0012342215477580641*I, 0.005110653723286313 + 0.016814026152377756*I, 0.006324699420789027 - 0.007767264729663203*I, -0.009015709403927194 + 0.003572550832385863*I, 0.011479121040680981 - 0.003174401557138381*I, 0.007340474355185691 - 0.009884744178745464*I}, {0.07705637953755413 + 0.0012342215477580466*I, 0.147009907456665…
1.1871871871871873	{{0.2646624400492987 + 5.1354362298473984*^-17*I, 0.07696890723266077 - 0.0012314409094416668*I, 0.005078210315436921 + 0.016775503930203318*I, 0.006316511678749796 - 0.007749457923432674*I, -0.009003784248898543 + 0.0035643015141428556*I, 0.011462446694937165 - 0.003167059277785361*I, 0.007335015716870013 - 0.00986206857652806*I}, {0.0769689072326623 + 0.001231440909441999*I, 0.1468455459036734 …
1.1891891891891893	{{0.26435289610329166 + 2.635286147312632*^-16*I, 0.07688163516609935 - 0.0012286669439234555*I, 0.0050458397940055895 + 0.016737069501023508*I, 0.0063083420137559024 - 0.007731691953116332*I, -0.008991886436263285 + 0.0035560719844094273*I, 0.011445810736131339 - 0.003159734613313336*I, 0.007329569575072641 - 0.009839445192818949*I}, {0.07688163516609965 + 0.0012286669439241077*I, 0.146681561650…
1.1911911911911912	{{0.26404405949775234 + 3.9069513982837316*^-16*I, 0.07679456287707163 - 0.0012258995438490516*I, 0.005013542030152781 + 0.016698722602820355*I, 0.006300190395863636 - 0.007713966722986636*I, -0.008980015898350957 + 0.003547862179610571*I, 0.011429213071922975 - 0.003152427476455483*I, 0.007324135905159298 - 0.009816873900259487*I}, {0.07679456287707065 + 0.0012258995438498247*I, 0.14651795385731…
1.1931931931931932	{{0.2637359285872499 + 3.5842314793239275*^-16*I, 0.07670768990375597 - 0.00122313860533199*I, 0.00498131687909991 + 0.01666046300138807*I, 0.006292056792946218 - 0.0076962821357612335*I, -0.008968172569414463 + 0.0035396720357377*I, 0.011412653608290383 - 0.0031451377959715947*I, 0.007318714681430652 - 0.009794354572988927*I}, {0.07670768990375423 + 0.0012231386053325971*I, 0.1463547216766708 - …
1.1951951951951953	{{0.2634285017369624 + 1.6308163009893063*^-16*I, 0.0766210157840135 - 0.0012203840290515627*I, 0.00494916417572081 + 0.016622290488459965*I, 0.00628394117044469 - 0.007678638093097566*I, -0.008956356386068943 + 0.003531501488772638*I, 0.011396132247142534 - 0.0031378655167730307*I, 0.007313305876995297 - 0.00977188708650825*I}, {0.07662101578401184 + 0.0012203840290517447*I, 0.14619186425506325 …
1.1971971971971973	{{0.26312177732267683 - 1.2816064190338665*^-16*I, 0.07653454005538816 - 0.0012176357202528215*I, 0.004917083734541739 + 0.016584204881708448*I, 0.006275843491367912 - 0.007661034495592861*I, -0.00894456728729176 + 0.0035233504746876184*I, 0.011379648886319057 - 0.003130610599922716*I, 0.007307909463769758 - 0.009749471317680176*I}, {0.07653454005538737 + 0.0012176357202524613*I, 0.14602938073217…
1.1991991991991993	{{0.26281575373078875 - 3.7733511559291084*^-16*I, 0.07644826225510674 - 0.0012148935887465755*I, 0.004885075349741371 + 0.01654620602474503*I, 0.006267763716292561 - 0.00764347124278414*I, -0.00893280521442251 + 0.0035152189294452847*I, 0.011363203419590243 - 0.0031233730226351416*I, 0.007302525412478494 - 0.009727107144729156*I}, {0.07644826225510719 + 0.001214893588745814*I, 0.1458672702410254…
1.2012012012012012	{{0.2625104293583011 - 3.757012426121495*^-16*I, 0.07636218192007937 - 0.0012121575489091178*I, 0.0048531387951587 + 0.016508293787104254*I, 0.006259701803364156 - 0.00762594823314954*I, -0.008921070111161892 + 0.0035071067889994724*I, 0.01134679573665754 - 0.0031161527782675637*I, 0.007297153692654445 - 0.009704794447240818*I}, {0.07636218192008071 + 0.0012121575489084677*I, 0.1457055319079975 +…
1.2032032032032032	{{0.2622058026079703 - 2.083377729874314*^-17*I, 0.07627629858646724 - 0.001209427517697783*I, 0.004821273877703632 + 0.01647046801503187*I, 0.006251657713408065 - 0.0076084653666513334*I, -0.008909361917310876 + 0.0034990139906082855*I, 0.011330425738228114 - 0.003108949843359967*I, 0.007291794275331651 - 0.00968253310491894*I}, {0.07627629858646867 + 0.0012094275176979337*I, 0.1455441648622391 …
1.2052052052052051	{{0.26190187188695724 + 3.979616207400559*^-16*I, 0.07619061178543088 - 0.001206703411231892*I, 0.004789480526067189 + 0.016432728496767017*I, 0.0062436314169675875 - 0.007591022543898352*I, -0.00889768055935756 + 0.0034909404718995816*I, 0.0113140933703291 - 0.00310176414390784*I, 0.007286447136664813 - 0.009660322997563331*I}, {0.07619061178543192 + 0.0012067034112329276*I, 0.14538316824344075 …
1.207207207207207	{{0.26159863561247193 + 6.413771592416653*^-16*I, 0.07610512104783744 - 0.0012039851499323032*I, 0.004757758654403862 + 0.016395075030768782*I, 0.006235622882933122 - 0.007573619665882017*I, -0.008886025965056662 + 0.00348288617138223*I, 0.011297798574567608 - 0.0030945956138802642*I, 0.007281112252084218 - 0.009638164005838466*I}, {0.07610512104783781 + 0.0012039851499337964*I, 0.145222541186010…
1.2092092092092093	{{0.26129609220986166 + 5.946522419654307*^-16*I, 0.07601982590664012 - 0.0012012726594820373*I, 0.004726108138095517 + 0.016357507416047867*I, 0.006227632077180098 - 0.007556256636282713*I, -0.008874398065538068 + 0.003474851029989605*I, 0.011281541274993893 - 0.0030874441958859715*I, 0.007275789595650038 - 0.009616056010475217*I}, {0.07601982590663975 + 0.0012012726594833295*I, 0.14506228281973…
1.2112112112112112	{{0.2609942401126109 + 2.6757346869262368*^-16*I, 0.07593472589687818 - 0.0011985658708262782*I, 0.00469452881375141 + 0.016320025452166598*I, 0.006219658962568979 - 0.007538933361469788*I, -0.008862796795306837 + 0.003466834991079582*I, 0.011265321378101356 - 0.003080309841173343*I, 0.007270479140052321 - 0.009593998892270836*I}, {0.07593472589687716 + 0.0011985658708267605*I, 0.1449023922697696…
1.2132132132132132	{{0.26069307776234124 - 2.055253647735593*^-16*I, 0.07584982055567685 - 0.0011958647201723734*I, 0.00466302047920817 + 0.016282628939238927*I, 0.006211703498945259 - 0.007521649750501555*I, -0.008851222092243184 + 0.0034588380004345414*I, 0.011249138772826548 - 0.0030731925096304084*I, 0.007265180856611 - 0.009571992532088971*I}, {0.07584982055567557 + 0.001195864720171766*I, 0.1447428686566611 +…
1.2152152152152151	{{0.26039260360881167 - 5.657632666079868*^-16*I, 0.07576510942224743 - 0.0011931691489898326*I, 0.004631582893529814 + 0.01624531767793042*I, 0.006203765643139468 - 0.007504405715125288*I, -0.008839673897602499 + 0.0034508600062613665*I, 0.011232993330549158 - 0.003066092169784847*I, 0.007259894715275885 - 0.009550036810859657*I}, {0.07576510942224651 + 0.0011931691489884652*I, 0.144583711096323…
1.217217217217217	{{0.2600928161088315 - 4.918486176893066*^-16*I, 0.07568059203745073 - 0.0011904791039637382*I, 0.004600215796908263 + 0.016208091472263368*I, 0.006195845350371329 - 0.007487201168409861*I, -0.008828152154480403 + 0.0034429009582718525*I, 0.011216884914808337 - 0.0030590087959430075*I, 0.007254620685259884 - 0.00952813160990098*I}, {0.07568059203745102 + 0.0011904791039626858*I, 0.144424918702166…
1.219219219219219	{{0.2597937137207385 - 1.3563243533168747*^-16*I, 0.07559626793876424 - 0.0011877945390704216*I, 0.004568919083886881 + 0.016170950176224934*I, 0.006187942585730903 - 0.007470036010652759*I, -0.00881665679499189 + 0.0034349607986148027*I, 0.011200813470347662 - 0.0030519423533779634*I, 0.00724935874011019 - 0.009506276814762208*I}, {0.07559626793876603 + 0.0011877945390703498*I, 0.144266490599038…
1.221221221221221	{{0.2594952949105244 + 2.2953353536451552*^-16*I, 0.07551213666283595 - 0.001185115415769176*I, 0.0045376926902248775 + 0.016133893667721028*I, 0.006180057316414793 - 0.007452910138287417*I, -0.008805187748595076 + 0.003427039467828049*I, 0.011184778965936362 - 0.0030448928101183275*I, 0.00724410885427918 - 0.009484472313041016*I}, {0.07551213666283857 + 0.0011851154157700228*I, 0.144108425911574…
1.223223223223223	{{0.2591975581493761 + 4.3783225589174587*^-16*I, 0.07542819774929081 - 0.0011824416989643161*I, 0.004506536516272207 + 0.016096921792341328*I, 0.00617218950774065 - 0.007435823453745208*I, -0.008793744946767835 + 0.003419136910752563*I, 0.011168781347882413 - 0.0030378601273982446*I, 0.007238871001564063 - 0.009462717991107678*I}, {0.07542819774929317 + 0.0011824416989655903*I, 0.143950723763827…
1.2252252252252251	{{0.25890050191307046 + 4.1805628886219743*^-16*I, 0.07534445074076782 - 0.001179773356749279*I, 0.004475450430925344 + 0.016060034361413743*I, 0.006164339123506189 - 0.007418775865435064*I, -0.008782328322636883 + 0.003411253076477167*I, 0.011152820541462678 - 0.0030308442579540695*I, 0.007233645155281513 - 0.009441013734055126*I}, {0.07534445074076884 + 0.001179773356750335*I, 0.143793383280150…
1.227227227227227	{{0.25860412468197413 + 1.9360779800781452*^-16*I, 0.07526089518291992 - 0.0011771103604066263*I, 0.004444434271627282 + 0.01602323115200439*I, 0.006156506125989186 - 0.007401767287743471*I, -0.008770937810977758 + 0.0034033879183385358*I, 0.011136896450922902 - 0.0030238451460243665*I, 0.0072284312882676645 - 0.009419359425698961*I}, {0.07526089518291905 + 0.0011771103604069375*I, 0.143636403585…
1.229229229229229	{{0.2583084249410436 - 1.1750145181970713*^-16*I, 0.07517753062441404 - 0.001174452684408042*I, 0.004413487844367536 + 0.01598651190691762*I, 0.00614869047594748 - 0.007384797641034473*I, -0.008759573348214828 + 0.003395541393921193*I, 0.011121008959477721 - 0.00301686272734991*I, 0.007223229372878118 - 0.009397754948577444*I}, {0.07517753062441174 + 0.0011744526844074748*I, 0.14347978380388668 +…
1.2312312312312312	{{0.2580134011796954 - 3.14993036538535*^-16*I, 0.07509435661681467 - 0.0011718003066588849*I, 0.004382610928057438 + 0.01594987634206154*I, 0.006140892132776028 - 0.007367866850607648*I, -0.008748234872356807 + 0.0033877134644044096*I, 0.011105157932751686 - 0.0030098969315498474*I, 0.007218039381009799 - 0.009376200184265661*I}, {0.07509435661681285 + 0.0011718003066579314*I, 0.1433235230616119…
1.2332332332332332	{{0.2577190518908314 - 3.6368416217640774*^-16*I, 0.07501137271198836 - 0.0011691532155392351*I, 0.0043518033633227335 + 0.01591332431103798*I, 0.006133111057257278 - 0.0073509748240456535*I, -0.008736922322218933 + 0.0033799040805889136*I, 0.011089343291625357 - 0.003002947737206566*I, 0.007212861284249907 - 0.009354695020403179*I}, {0.07501137271198836 + 0.0011691532155383981*I, 0.1431676204848…
1.2352352352352352	{{0.2574253755727817 - 3.0207841423851263*^-16*I, 0.07492857846286026 - 0.0011665114087848602*I, 0.004321065019294475 + 0.015876855736516097*I, 0.006125347210574675 - 0.0073341214606463525*I, -0.008725635637328836 + 0.0033721131889391915*I, 0.011073564983732635 - 0.0029960151482736667*I, 0.007207695053905154 - 0.009333239347937929*I}, {0.07492857846286191 + 0.0011665114087843656*I, 0.143012075199…
1.2372372372372373	{{0.257132370726137 - 1.5821627710687927*^-16*I, 0.07484597342492291 - 0.001163874885802014*I, 0.0042903957593484815 + 0.015840470490172297*I, 0.006117600554703349 - 0.007317306666085889*I, -0.00871437475608601 + 0.00336434074020799*I, 0.011057822944247923 - 0.0029890991473892218*I, 0.00720254066198729 - 0.009311833056175138*I}, {0.07484597342492523 + 0.0011638748858019228*I, 0.1428568863363884 +…
1.2392392392392393	{{0.25684003585296555 + 2.2200810973885073*^-17*I, 0.07476355715605419 - 0.0011612436475335862*I, 0.004259795450620203 + 0.015804168402365773*I, 0.006109871052921565 - 0.007300530350805663*I, -0.008703139615387502 + 0.0033565866883576434*I, 0.01104211710211723 - 0.0029821996981814675*I, 0.007197398081379919 - 0.009290476033201671*I}, {0.07476355715605591 + 0.0011612436475338264*I, 0.1427020530314…
1.2412412412412415	{{0.25654836945681353 + 1.7581045789668867*^-16*I, 0.07468132921651716 - 0.0011586176964590998*I, 0.004229263964004701 + 0.015767949262138467*I, 0.0061021586698107155 - 0.007283792430012319*I, -0.0086919301506279 + 0.003348850990560072*I, 0.011026447380058172 - 0.002975316745268799*I, 0.007192267285838496 - 0.00926916816588601*I}, {0.07468132921651739 + 0.0011586176964594984*I, 0.1425475744262997…
1.2432432432432434	{{0.256257370042705 + 2.2158931769190298*^-16*I, 0.07459928916896018 - 0.0011559970365947136*I, 0.004198801174156658 + 0.01573181281721509*I, 0.006094463371255328 - 0.007267092823677757*I, -0.008680746295699343 + 0.0033411336071967816*I, 0.01101081369455997 - 0.0029684502142597745*I, 0.0071871482499903305 - 0.009247909339878263*I}, {0.07459928916895892 + 0.0011559970365950275*I, 0.142393449668119…
1.2452452452452454	{{0.25596703611731203 + 7.366543909408172*^-17*I, 0.07451743657848746 - 0.0011533816737483123*I, 0.004168406956088335 + 0.015695758785738652*I, 0.00608678512394316 - 0.007250431455408593*I, -0.00866958798376121 + 0.0033334345011581798*I, 0.010995215956570645 - 0.002961600017662242*I, 0.007182040949018578 - 0.009226699439979934*I}, {0.074517436578486 + 0.0011533816737482698*I, 0.14223967790878092 …
1.2472472472472473	{{0.2556773661923633 - 1.660088462420373*^-16*I, 0.07443577101389909 - 0.0011507716204409355*I, 0.004138081132769689 + 0.01565978700915223*I, 0.00607912388820568 - 0.0072338082382790245*I, -0.008658455157949182 + 0.0033257536292737202*I, 0.010979654076789946 - 0.0029547661336451723*I, 0.007176945354243184 - 0.009205538354936484*I}, {0.07443577101389832 + 0.0011507716204404463*I, 0.142086258293475…
1.2492492492492493	{{0.2553883587834278 - 3.3174886450765123*^-16*I, 0.07435429204697067 - 0.0011481668945674285*I, 0.004107823509196664 + 0.015623897357412242*I, 0.006071479622504403 - 0.00721722308368301*I, -0.008647347764595904 + 0.0033180909478676152*I, 0.010964127963196397 - 0.0029479485570120447*I, 0.007171861435884559 - 0.009184425974566536*I}, {0.07435429204697076 + 0.0011481668945666759*I, 0.14193318996706…
1.2512512512512513	{{0.2551000124062968 - 3.398391083890956*^-16*I, 0.07427299925116802 - 0.0011455675149203025*I, 0.00407763391529428 + 0.015588089673349181*I, 0.006063852287865984 - 0.007200675905015287*I, -0.008636265747315679 + 0.0033104464145838515*I, 0.010948637530007167 - 0.0029411472654348263*I, 0.0071667891655283564 - 0.00916336218818576*I}, {0.07427299925116872 + 0.0011455675149196055*I, 0.141780472081841…
1.2532532532532532	{{0.2548123255768988 - 1.8269897209787153*^-16*I, 0.07419189220163748 - 0.00114297350113177*I, 0.004047512204709187 + 0.015552363784372946*I, 0.0060562418475539805 - 0.0071841666164026595*I, -0.008625209047587314 + 0.0033028199875571535*I, 0.010933182699358888 - 0.0029343622248749514*I, 0.007161728515889986 - 0.009142346884987955*I}, {0.07419189220163833 + 0.0011429735011314393*I, 0.1416281037971…
1.2552552552552552	{{0.2545252968112994 + 7.111724862935286*^-17*I, 0.07411097047520585 - 0.001140384873673746*I, 0.004017458254809661 + 0.015516719502472845*I, 0.006048648267068851 - 0.007167695132703999*I, -0.008614177604754122 + 0.003295211625412984*I, 0.010917763401307658 - 0.0029275933895833222*I, 0.007156679460814612 - 0.009121379954045071*I}, {0.07411097047520637 + 0.0011403848736739391*I, 0.1414760842793242…
1.2572572572572573	{{0.2542389246257013 + 2.7692035653074476*^-16*I, 0.07403023365038038 - 0.0011378016538578471*I, 0.0039874719666856085 + 0.01548115662421759*I, 0.006041071514147955 - 0.007151261369510239*I, -0.008603171356023922 + 0.003287621287267544*I, 0.010902379573829037 - 0.0029208407021003094*I, 0.007151641975277158 - 0.009100461284307184*I}, {0.07403023365038033 + 0.0011378016538584248*I, 0.14132441270181…
1.2592592592592593	{{0.25395320753665585 + 2.3075169240193167*^-16*I, 0.07394968130741596 - 0.0011352238636951903*I, 0.0039575532599727785 + 0.015445674934283293*I, 0.0060335115583145665 - 0.007134865243006078*I, -0.008592190237036853 + 0.0032800489326299176*I, 0.010887031161101148 - 0.002914104095872969*I, 0.007146616035148689 - 0.009079590764659763*I}, {0.07394968130741543 + 0.0011352238636956021*I, 0.14117308824…
1.2612612612612613	{{0.25366814406486987 - 2.047583401965652*^-17*I, 0.07386931303036817 - 0.0011326515249061562*I, 0.003927701976176718 + 0.015410274243534222*I, 0.006025968363054463 - 0.007118506670633365*I, -0.008581234191497162 + 0.003272494521839655*I, 0.010871718076134487 - 0.0029073835319213598*I, 0.0071416016132817665 - 0.009058768284043927*I}, {0.07386931303036726 + 0.001132651524905959*I, 0.14102211008275…
1.2632632632632632	{{0.25338373273401066 - 2.735360033269003*^-16*I, 0.07378912840716725 - 0.0011300846606986407*I, 0.0038979179069531327 + 0.01537495435688119*I, 0.006018441888555886 - 0.007102185573366386*I, -0.008570303167635322 + 0.0032649580176877958*I, 0.01085644020770844 - 0.00290067897890258*I, 0.0071365986809911785 - 0.009037993730709307*I}, {0.07378912840716624 + 0.0011300846606978646*I, 0.1408714773922 +…
1.2652652652652652	{{0.2530999720679774 - 4.0171667190132454*^-16*I, 0.07370912702701114 - 0.0011275232945660819*I, 0.003868200868721387 + 0.015339715082015589*I, 0.006010932096922577 - 0.00708590187076845*I, -0.008559397112125017 + 0.003257439382013968*I, 0.010841197456485825 - 0.0028939904015756767*I, 0.007131607210456548 - 0.009017266993426573*I}, {0.07370912702701041 + 0.001127523294565054*I, 0.1407211893544598…
1.2672672672672671	{{0.2528168605909771 - 3.5017975122630326*^-16*I, 0.07362930848021326 - 0.0011249674499254178*I, 0.003838550701558155 + 0.015304556236116281*I, 0.0060034389519487506 - 0.007069655480268673*I, -0.00854851597041395 + 0.0032499385752031364*I, 0.010825989735780778 - 0.0028873177639770343*I, 0.007126627174576119 - 0.008996587961703047*I}, {0.07362930848021314 + 0.0011249674499245823*I, 0.1405712451572…
1.269269269269269	{{0.25253439682752443 - 1.3596120788706015*^-16*I, 0.0735496723582025 - 0.0011224171501170855*I, 0.003808967269197421 + 0.0152694776458496*I, 0.005995962419119097 - 0.007053446317161973*I, -0.008537659686723837 + 0.0032424555561856028*I, 0.01081081697155873 - 0.002880661029420374*I, 0.007121658546966761 - 0.0089759565257827*I}, {0.07354967235820313 + 0.0011224171501168256*I, 0.1404216439940583 + …
1.2712712712712713	{{0.2522525793024419 + 1.5202893642933246*^-16*I, 0.07347021825352322 - 0.001119872418405022*I, 0.00377945045903048 + 0.015234479147369334*I, 0.0059885024656087795 - 0.007037274294609069*I, -0.008526828204050407 + 0.0032349902824370044*I, 0.010795679102436426 - 0.0028740201604967566*I, 0.007116701301963964 - 0.00895537257664616*I}, {0.07347021825352443 + 0.0011198724184054798*I, 0.140272385064612…
1.2732732732732732	{{0.25197140654085975 + 3.530066049339559*^-16*I, 0.07339094575983528 - 0.0011173332779766637*I, 0.003750000182105937 + 0.015199560586316753*I, 0.005981059060283438 - 0.007021139323636488*I, -0.00851602146416341 + 0.003227542709978316*I, 0.010780576079681916 - 0.0028673951190745783*I, 0.0071117554146218395 - 0.008934836006010699*I}, {0.0733909457598364 + 0.0011173332779775618*I, 0.140123467574413…
1.2752752752752752	{{0.2516908770694368 + 3.0023274800810846*^-16*I, 0.07331185447208872 - 0.0011147997511585415*I, 0.003720616351733486 + 0.01516472181470865*I, 0.005973632172188861 - 0.007005041314563767*I, -0.008505239409185674 + 0.003220112794252536*I, 0.010765507856731485 - 0.0028607858692859217*I, 0.007106820860043234 - 0.008914346705973394*I}, {0.07331185447208856 + 0.0011147997511591603*I, 0.139974890732620…
1.2772772772772771	{{0.2514109894185817 + 8.535561736927034*^-17*I, 0.07323294398866008 - 0.001112271854432388*I, 0.003691298794019037 + 0.015129962603274174*I, 0.005966221766026628 - 0.006988980191183856*I, -0.008494481985486411 + 0.003212700498859869*I, 0.010750474330885305 - 0.0028541923567858055*I, 0.007101897611880879 - 0.008893904564739331*I}, {0.07323294398865804 + 0.0011122718544322953*I, 0.1398266537475990…
1.279279279279279	{{0.25113174211918593 - 1.6344026211043396*^-16*I, 0.07315421391023048 - 0.0011097496016687983*I, 0.0036620473215535627 + 0.015095282683266454*I, 0.005958827806627567 - 0.006972955882404841*I, -0.008483749139393065 + 0.0032053057903874225*I, 0.010735475385424206 - 0.0028476145122884214*I, 0.007096985644106744 - 0.008873509468989637*I}, {0.0731542139102272 + 0.0011097496016679955*I, 0.139678755832…
1.2812812812812813	{{0.2508531337037839 - 3.5350828277061737*^-16*I, 0.07307566383821164 - 0.001107233006707925*I, 0.003632861760506361 + 0.015060681824102315*I, 0.005951450259105726 - 0.006956968312322879*I, -0.008473040817878181 + 0.0031979286322732234*I, 0.010720510917162777 - 0.002841052280579508*I, 0.00709208493057719 - 0.00885316130706754*I}, {0.07307566383820836 + 0.001107233006706704*I, 0.13953119620546445 …
1.2832832832832832	{{0.2505751627066148 - 4.2650594960460254*^-16*I, 0.07299729337472786 - 0.0011047220833714652*I, 0.0036037419502805024 + 0.015026159834433873*I, 0.005944089088807253 - 0.006941017400121666*I, -0.008462356968625668 + 0.0031905689847439474*I, 0.010705580836497908 - 0.002834505621063607*I, 0.007087195445002641 - 0.008832859969014301*I}, {0.07299729337472602 + 0.0011047220833702615*I, 0.1393839740846…
1.2852852852852852	{{0.25029782766362185 - 3.5839488025954786*^-16*I, 0.07291910212261611 - 0.0011022168454626565*I, 0.003574687743512812 + 0.014991716562148495*I, 0.005936744261310388 - 0.006925103060072418*I, -0.00845169754003079 + 0.003183226804814915*I, 0.010690685067408773 - 0.0028279745077640574*I, 0.007082317160947578 - 0.0088126053465692*I}, {0.07291910212261667 + 0.0011022168454619058*I, 0.1392370886929774…
1.2872872872872874	{{0.25002112711245306 - 1.59440805036354*^-16*I, 0.07284108968542598 - 0.00109971730676628*I, 0.003545699006073881 + 0.014957351894368828*I, 0.005929415742425467 - 0.006909225201533891*I, -0.008441062481200176 + 0.003175902046290095*I, 0.010675823547456848 - 0.0028214589293230003*I, 0.007077450051830545 - 0.008792397333169532*I}, {0.07284108968542892 + 0.0010997173067662732*I, 0.13909053925596215…
1.2892892892892893	{{0.24974505959246066 + 1.257864331103098*^-16*I, 0.07276325566741966 - 0.0010972234810486584*I, 0.003516775617068063 + 0.014923065757452784*I, 0.005922103498194921 - 0.006893383728952368*I, -0.008430451741951811 + 0.003168594659762103*I, 0.010660996227785897 - 0.002814958889001377*I, 0.007072594090924149 - 0.008772235823950623*I}, {0.07276325566742345 + 0.0010972234810493972*I, 0.138944325001929…
1.2912912912912913	{{0.24946962364513517 + 4.3418188774489027*^-16*I, 0.07268559967342676 - 0.0010947353797907536*I, 0.003487917460624443 + 0.014888858061220742*I, 0.005914807495482718 - 0.006877578548443469*I, -0.008419865271105657 + 0.0031613045966509745*I, 0.010646203058582935 - 0.0028084743815534625*I, 0.007067749252037476 - 0.008752120713693398*I}, {0.07268559967342858 + 0.0010947353797919372*I, 0.138798445163…
1.2932932932932932	{{0.2491948178123183 + 6.431386475159296*^-16*I, 0.07260812130823394 - 0.0010922530031452365*I, 0.0034591244272854558 + 0.014854728498952351*I, 0.005907527706471847 - 0.006861809589650383*I, -0.008409303007973276 + 0.0031540318223784347*I, 0.01063144395107342 - 0.002802005303843173*I, 0.007062915513044518 - 0.008732051889701645*I}, {0.07260812130823269 + 0.0010922530031465046*I, 0.138652898984085…
1.2952952952952952	{{0.24892064063713903 + 6.304681056707121*^-16*I, 0.07253082017757088 - 0.0010897763481776937*I, 0.003430396406809966 + 0.01482067675400947*I, 0.005900264103678976 - 0.006846076783345833*I, -0.008398764891713258 + 0.003146776302741912*I, 0.010616718814051771 - 0.0027955515482706375*I, 0.007058092852067641 - 0.008712029239006274*I}, {0.0725308201775673 + 0.0010897763481786465*I, 0.1385076857136373…
1.2972972972972974	{{0.2486470906667422 + 3.71001643638077*^-16*I, 0.07245369588856863 - 0.0010873054123140922*I, 0.003401733261740013 + 0.01478670257248091*I, 0.005893016656366643 - 0.0068303800548921625*I, -0.008388250866480977 + 0.0031395380001063814*I, 0.010602027555754984 - 0.002789113040609197*I, 0.007053281245301199 - 0.008692052650700492*I}, {0.07245369588856453 + 0.0010873054123144016*I, 0.1383628045979505…
1.2992992992992993	{{0.24837416645231838 - 6.240371653068273*^-17*I, 0.07237674804976067 - 0.0010848401933338024*I, 0.003373134827065238 + 0.014752805762886448*I, 0.005885785330524117 - 0.006814719324292397*I, -0.008377760881442419 + 0.003132316873437467*I, 0.010587370083651345 - 0.0027826897399434807*I, 0.007048480667005007 - 0.008672122015926358*I}, {0.07237674804975802 + 0.001084840193333326*I, 0.138218254880628…
1.3013013013013013	{{0.2481018665491036 - 4.988653121619822*^-16*I, 0.07229997627108288 - 0.0010823806893695976*I, 0.003344600910222868 + 0.01471898619617682*I, 0.005878570088867384 - 0.00679909450619023*I, -0.008367294890774165 + 0.003125112878301434*I, 0.010572746304440422 - 0.0027762816386694015*I, 0.007043691089504328 - 0.00865223722787477*I}, {0.07229997627108299 + 0.0010823806893684926*I, 0.13807403580267957 …
1.3033033033033035	{{0.24783018951637958 - 6.694748399598722*^-16*I, 0.07222338016387356 - 0.0010799268989076533*I, 0.0033161312910977253 + 0.014685243805733729*I, 0.005871370890839154 - 0.0067835055098700294*I, -0.008356852853663404 + 0.0031179259668651957*I, 0.010558156124053069 - 0.002769888762494161*I, 0.007038912483189887 - 0.008632398181785473*I}, {0.07222338016387624 + 0.0010799268989064906*I, 0.137930146602…
1.3053053053053054	{{0.24755913391661416 - 3.0020541023391283*^-16*I, 0.07214695933998623 - 0.0010774788200405428*I, 0.003287725749829975 + 0.014651578556604818*I, 0.005864187695267234 - 0.006767952241244714*I, -0.008346434730641356 + 0.0031107560890805577*I, 0.010543599454584981 - 0.0027635111510687315*I, 0.007034144817986203 - 0.008612604774228452*I}, {0.07214695933998938 + 0.0010774788200402644*I, 0.137786586519…
1.3073073073073074	{{0.24728869830874659 + 2.2741933328578097*^-16*I, 0.07207071340553113 - 0.0010750364438833304*I, 0.003259384263712764 + 0.014617990211089815*I, 0.005857020479586676 - 0.006752434618694913*I, -0.008336040456955478 + 0.003103603202063105*I, 0.010529076260155855 - 0.0027571487134214626*I, 0.007029388074048687 - 0.00859285689738788*I}, {0.07207071340553341 + 0.0010750364438841219*I, 0.13764335481951…
1.3093093093093093	{{0.2470188812545019 + 5.691221564720165*^-16*I, 0.07199464196733502 - 0.0010725997582444276*I, 0.0032311067974488046 + 0.014584478517033792*I, 0.00584986922073548 - 0.006736952562881366*I, -0.008325669968358956 + 0.0030964672640642586*I, 0.010514586496165877 - 0.0027508013545545344*I, 0.007024642231447504 - 0.008573154442932794*I}, {0.07199464196733604 + 0.0010725997582458281*I, 0.13750045077078…
1.3113113113113113	{{0.2467496813209076 + 5.834323750453643*^-16*I, 0.07191874463430312 - 0.0010701687496051902*I, 0.003202893253087003 + 0.014551043255728705*I, 0.005842733890459424 - 0.006721505994089045*I, -0.008315323207320351 + 0.0030893482330242293*I, 0.010500130095430051 - 0.002744469007065336*I, 0.007019907267631553 - 0.008553497303117644*I}, {0.0719187446343031 + 0.0010701687496064937*I, 0.1373578736364202…
1.3133133133133132	{{0.24648109708000437 + 2.9359004795482436*^-16*I, 0.07184302101704447 - 0.0010677434028880496*I, 0.003174743481435773 + 0.01451768422960432*I, 0.005835614456391843 - 0.00670609483301439*I, -0.008305000121527762 + 0.0030822460670486846*I, 0.010485706971089257 - 0.0027381516233443647*I, 0.007015183158024222 - 0.008533885370503083*I}, {0.07184302101704393 + 0.0010677434028886412*I, 0.13721562267592…
1.3153153153153152	{{0.246213127108846 - 1.124540226221669*^-16*I, 0.07176747072787196 - 0.0010653237014565135*I, 0.0031466572820630406 + 0.01448440126222822*I, 0.005828510882053628 - 0.006690719000765313*I, -0.008294700663888835 + 0.003075160724408748*I, 0.01047131701661024 - 0.0027318491755752242*I, 0.007010469876023383 - 0.008514318537955975*I}, {0.07176747072787147 + 0.0010653237014562067*I, 0.13707369714519085…
1.3173173173173174	{{0.24594576998948814 - 2.83598029667548*^-16*I, 0.07169209338078854 - 0.0010629096271266233*I, 0.0031186344037935207 + 0.014451194198268754*I, 0.005821423126889504 - 0.00667537841884057*I, -0.00828442479248687 + 0.0030680921635284734*I, 0.010456960106008785 - 0.0027255616556169536*I, 0.007005767393018709 - 0.008494796698654855*I}, {0.07169209338078851 + 0.001062909627125992*I, 0.1369320962965462…
1.3193193193193193	{{0.24567902430543292 - 1.658725130784286*^-16*I, 0.07161688858745713 - 0.0010605011631162824*I, 0.0030906746910863234 + 0.014418062889789779*I, 0.005814351157024291 - 0.006660073003339669*I, -0.00827417245755811 + 0.0030610403394295722*I, 0.010442636158983441 - 0.0027192890390943286*I, 0.007001075683541905 - 0.008475319747582652*I}, {0.07161688858745763 + 0.0010605011631159794*I, 0.1367908193911…
1.3213213213213213	{{0.2454128886409884 - 1.7290951452690766*^-17*I, 0.07154185595710111 - 0.0010580982928008536*I, 0.0030627780872952534 + 0.014385007179193787*I, 0.005807294945900953 - 0.006644802666619141*I, -0.00826394360051922 + 0.003054005204660053*I, 0.010428345139099909 - 0.0027130312770906762*I, 0.006996394725684205 - 0.008455887580930252*I}, {0.07154185595710193 + 0.001058098292800922*I, 0.136649865700517…
1.3233233233233233	{{0.24514736158554543 + 8.33920029417477*^-17*I, 0.07146699510071819 - 0.0010557009968073076*I, 0.0030349444781593874 + 0.014352026902671485*I, 0.005800254462983914 - 0.0066295673247819395*I, -0.008253738167390477 + 0.003046986713971733*I, 0.01041408698202437 - 0.00270678832961274*I, 0.00699172449576906 - 0.008436500094143465*I}, {0.07146699510071898 + 0.0010557009968075986*I, 0.13650923449287794…
1.3253253253253252	{{0.2448824417327896 + 1.0107361202934776*^-16*I, 0.07139230562986172 - 0.0010533092542715564*I, 0.003007173735200222 + 0.014319121887064874*I, 0.005793229676908721 - 0.006614366895890956*I, -0.008243556104960305 + 0.003039984823266288*I, 0.010399861615031186 - 0.00270056015538466*I, 0.0069870649698559285 - 0.008417157182418094*I}, {0.07139230562986218 + 0.0010533092542718454*I, 0.136368925036706…
1.3273273273273272	{{0.24461812768070124 + 4.4303051926946385*^-17*I, 0.07131778715664067 - 0.0010509230428384538*I, 0.0029794657157216726 + 0.014286291949867263*I, 0.005786220555482051 - 0.006599201299969022*I, -0.008233397360785285 + 0.0030329994895952495*I, 0.010385668957002903 - 0.0026943467118479706*I, 0.006982416123740274 - 0.008397858740699947*I}, {0.07131778715664064 + 0.0010509230428385548*I, 0.13622893660…
1.3293293293293291	{{0.24435441803155528 - 3.471858705623888*^-17*I, 0.07124343929371961 - 0.0010485423386617943*I, 0.0029518202628100753 + 0.014253536899223254*I, 0.005779227065681708 - 0.006584070458998907*I, -0.008223261883190157 + 0.0030260306711600055*I, 0.010371508918430248 - 0.002688147955161604*I, 0.006977777932953568 - 0.008378604663684836*I}, {0.07124343929371925 + 0.0010485423386616766*I, 0.1360892684534…
1.3313313313313313	{{0.24409131139180917 - 6.421972893342197*^-17*I, 0.07116926165417473 - 0.0010461671170859522*I, 0.0029242372132844514 + 0.014220856539369183*I, 0.005772249174102095 - 0.00656897429594734*I, -0.008213149620831863 + 0.0030190783267458007*I, 0.010357381406151773 - 0.0026819638410215474*I, 0.006973150372931988 - 0.008359394846124824*I}, {0.07116926165417455 + 0.0010461671170857922*I, 0.1359499198646…
1.3333333333333335	{{0.2438288063712612 - 7.03126771995901*^-17*I, 0.07109525385078125 - 0.0010437973559769048*I, 0.0028967164375863956 + 0.01418825071551433*I, 0.005765286848836097 - 0.006553912727867168*I, -0.008203060521254064 + 0.0030121424115724634*I, 0.010343286350494318 - 0.002675794336542934*I, 0.006968533419572753 - 0.008340229184956933*I}, {0.07109525385078158 + 0.0010437973559767964*I, 0.1358108901055849…
1.3353353353353354	{{0.24356690158351693 - 5.458273559983992*^-17*I, 0.07102141549677018 - 0.0010414330321670926*I, 0.0028692577993941716 + 0.014155719285507214*I, 0.0057583400572341695 - 0.006538885670923819*I, -0.008192994533081152 + 0.003005222880202004*I, 0.010329223681056524 - 0.0026696394157790966*I, 0.0069639270483909535 - 0.008321107577715776*I}, {0.07102141549677099 + 0.0010414330321670785*I, 0.13567217844…
1.3373373373373374	{{0.24330559564623608 - 1.7263363975445114*^-17*I, 0.07094774620572326 - 0.0010390741220329413*I, 0.0028418611616494597 + 0.01412326209744663*I, 0.005751408766780761 - 0.00652389304266427*I, -0.008182951604576126 + 0.002998319688068949*I, 0.010315193325231014 - 0.002663499048621304*I, 0.006959331235086674 - 0.00830202992186675*I}, {0.07094774620572425 + 0.0010390741220330348*I, 0.1355337841661536…
1.3393393393393394	{{0.2430448871811134 + 3.455387385405717*^-17*I, 0.07087424559152514 - 0.0010367206017245032*I, 0.002814526389185532 + 0.014090878990152631*I, 0.0057444929452684385 - 0.0065089347618452024*I, -0.008172931683440696 + 0.0029914327913916007*I, 0.010301195209517413 - 0.002657373200482952*I, 0.006954745955622723 - 0.008282996114862377*I}, {0.07087424559152594 + 0.0010367206017246888*I, 0.1353957065332…
1.3413413413413413	{{0.24278477481387875 + 8.691931009086609*^-17*I, 0.07080091326836349 - 0.0010343724471654557*I, 0.002787253348727254 + 0.014058569793166527*I, 0.005737592560797888 - 0.006494010748432998*I, -0.008162934716815288 + 0.0029845621471720307*I, 0.010287229259522341 - 0.002651261832299559*I, 0.006950171186224635 - 0.0082640060541423*I}, {0.07080091326836377 + 0.0010343724471656923*I, 0.1352579448254312…
1.3433433433433433	{{0.24252525717429704 + 1.1902517295891704*^-16*I, 0.07072774885072891 - 0.0010320296340531024*I, 0.0027600419088910835 + 0.014026334326750892*I, 0.005730707581777918 - 0.006479120923603741*I, -0.008152960651279037 + 0.0029777077131960842*I, 0.010273295399959425 - 0.0026451649005287694*I, 0.006945606903380665 - 0.008245059637133288*I}, {0.07072774885072851 + 0.001032029634053324*I, 0.135120498319…
1.3453453453453452	{{0.2422663328961683 + 1.0320558670388203*^-16*I, 0.070654751953415 - 0.0010296921378583732*I, 0.00273289194018507 + 0.013994172401889554*I, 0.005723837976925457 - 0.006464265209743216*I, -0.008143009432849792 + 0.0029708694480333787*I, 0.010259393554649285 - 0.002639082357150353*I, 0.006941053083841795 - 0.008226156761249225*I}, {0.07065475195341407 + 0.001029692137858491*I, 0.13498336629386853 …
1.3473473473473472	{{0.24200800061693276 - 3.005551059506847*^-17*I, 0.07058192219126637 - 0.0010273599339097805*I, 0.0027058033258721597 + 0.013962083814674897*I, 0.005716983716170372 - 0.006449443530522071*I, -0.008133081005840679 + 0.0029640473110829056*I, 0.010245523650463707 - 0.002633014144955233*I, 0.006936509705083768 - 0.008207297323832885*I}, {0.07058192219126559 + 0.0010273599339096148*I, 0.1348465480290…
1.3493493493493494	{{0.2417502589762869 - 4.691488498620698*^-16*I, 0.0705092591790028 - 0.0010250329986597605*I, 0.0026787759871480846 + 0.013930068353512263*I, 0.005710144772350826 - 0.006434655808839157*I, -0.008123175311154139 + 0.002957241261333277*I, 0.01023168563035186 - 0.0026269601956207074*I, 0.006931976746030386 - 0.00818848122270486*I}, {0.07050925917900341 + 0.0010250329986587852*I, 0.13471004281072466…
1.3513513513513513	{{0.24149310662218387 - 9.496314080509856*^-16*I, 0.0704367625357184 - 0.001022711309544373*I, 0.0026518097069255023 + 0.01389812591074465*I, 0.00570332110612103 - 0.006419901963341888*I, -0.008113292305788493 + 0.002950451255275061*I, 0.010217879393322738 - 0.002620920515294839*I, 0.0069274541792021735 - 0.008169708357810375*I}, {0.07043676253572093 + 0.0010227113095425595*I, 0.13457384990995835…
1.3533533533533533	{{0.24123654220640853 - 1.219276723898206*^-15*I, 0.07036443188098059 - 0.001020394844655262*I, 0.0026249042723500726 + 0.013866256379608552*I, 0.005696512678400369 - 0.006405181912669076*I, -0.008103431946460446 + 0.0029436772494785286*I, 0.010204104840542114 - 0.0026148951097162924*I, 0.006922941977281102 - 0.008150978629465663*I}, {0.07036443188098479 + 0.0010203948446530521*I, 0.1344379685989…
1.3553553553553552	{{0.24098056438356116 - 1.1357523174572393*^-15*I, 0.07029226683406682 - 0.001018083582810372*I, 0.002598059504923034 + 0.013834459635470227*I, 0.005689719452945627 - 0.006390495576013189*I, -0.008093594186284818 + 0.0029369192009344037*I, 0.01019036188565446 - 0.002608883969727946*I, 0.006918440114446657 - 0.008132291938088522*I}, {0.07029226683407194 + 0.0010180835828084605*I, 0.134302398154566…
1.3573573573573574	{{0.24072517181105738 - 6.666196900986511*^-16*I, 0.0702202670139646 - 0.001015777503553948*I, 0.002571275260501202 + 0.013802735535825702*I, 0.005682941396350989 - 0.006375842873120354*I, -0.008083778974774535 + 0.002930177067053866*I, 0.010176650454782943 - 0.002602887071276895*I, 0.006913948566375834 - 0.008113648184198305*I}, {0.07022026701396958 + 0.0010157775035530652*I, 0.13416713785799725…
1.3593593593593594	{{0.24047036314912834 + 1.1066567548971417*^-16*I, 0.07014843203937142 - 0.0010134765871565358*I, 0.002544551429296978 + 0.013771083920300787*I, 0.00567617847804804 - 0.006361223724290357*I, -0.008073986257840634 + 0.0029234508056685494*I, 0.010162970486529426 - 0.002596904375414448*I, 0.006909467310243147 - 0.008095047268415933*I}, {0.07014843203937517 + 0.0010134765871572314*I, 0.13403218699509…
1.3613613613613613	{{0.24021613706082048 + 1.0087543153029968*^-15*I, 0.07007676152869485 - 0.0010111808146149807*I, 0.0025178879358783357 + 0.013739504610651045*I, 0.005669430670305765 - 0.0063466380503766386*I, -0.008064215977792265 + 0.0029167403750305406*I, 0.010149321931974466 - 0.0025909358282961304*I, 0.006904996324720619 - 0.008076489091463879*I}, {0.07007676152869638 + 0.0010111808146174065*I, 0.1338975448…
1.3633633633633633	{{0.23996249221199564 + 1.7304027840192082*^-15*I, 0.07000525510005244 - 0.001008890167652429*I, 0.002491284739168829 + 0.013707997410761822*I, 0.005662697948230548 - 0.006332085772786297*I, -0.008054468073336681 + 0.002910045733812382*I, 0.010135704754677313 - 0.0025849813611816806*I, 0.00690053558997779 - 0.008057973554166174*I}, {0.0700052551000512 + 0.0010088901676561218*I, 0.1337632107361501…
1.3653653653653655	{{0.23970942727133107 + 1.868473654999234*^-15*I, 0.06993391237127179 - 0.0010066046287183273*I, 0.002464741832447591 + 0.013676562106648223*I, 0.005655980289766174 - 0.006317566813480091*I, -0.00804474247957925 + 0.002903366841107069*I, 0.010122118930675916 - 0.0025790408904350537*I, 0.006896085087681709 - 0.008039500557448415*I}, {0.06993391237126785 + 0.0010066046287219913*I, 0.133629183934368…
1.3673673673673674	{{0.23945694091152628 + 1.1140481015750018*^-15*I, 0.06986273296177613 - 0.0010043241788896334*I, 0.00243825917658394 + 0.013645198460647087*I, 0.005649277671074079 - 0.00630308109891008*I, -0.00803503913348431 + 0.0028967036588015264*I, 0.01010856441643121 - 0.002573114328509637*I, 0.006891644798863278 - 0.00802107000120486*I}, {0.06986273296177055 + 0.0010043241788914054*I, 0.1334954637498924 -…
1.3693693693693694	{{0.23920503181587088 + 2.114491785431637*^-16*I, 0.06979171650145438 - 0.0010020487932098094*I, 0.0024118363986624053 + 0.013613906270996692*I, 0.005642590043766657 - 0.006288628568462418*I, -0.008025358002139984 + 0.0028900561567722152*I, 0.010095041020745021 - 0.002567201671822131*I, 0.006887214692777639 - 0.008002681782282221*I}, {0.06979171650144891 + 0.0010020487932095791*I, 0.1333620494555…
1.3713713713713713	{{0.23895369867032457 - 3.8164649221530487*^-16*I, 0.06972086261870082 - 0.0009997784553561105*I, 0.002385473223290811 + 0.013582685433121891*I, 0.00563591736424956 - 0.006274209146402901*I, -0.008015699048521147 + 0.002883424295969201*I, 0.010081548616422204 - 0.0025613029403661483*I, 0.006882794740276447 - 0.007984335802626221*I}, {0.06972086261869653 + 0.0009997784553547032*I, 0.13322894032850…
1.3733733733733733	{{0.23870294016174246 - 5.288136847863908*^-16*I, 0.0696501709399282 - 0.0009975131518032004*I, 0.002359169477684198 + 0.013551535836172095*I, 0.0056292595964120415 - 0.006259822752853894*I, -0.008006062226725109 + 0.002876808034877195*I, 0.010068087122573167 - 0.0025554181304881618*I, 0.006878384915801906 - 0.007966031965594112*I}, {0.06965017093992547 + 0.0009975131518016613*I, 0.13309613565597…
1.3753753753753752	{{0.23845275497812782 - 3.5867850544646097*^-16*I, 0.06957964109006638 - 0.0009952528709460625*I, 0.0023329250733290286 + 0.013520457356158786*I, 0.005622616710476372 - 0.00624546930544787*I, -0.007996447483250332 + 0.0028702073305048865*I, 0.010054656494789817 - 0.0025495472155531544*I, 0.006873985196893559 - 0.007947770175452668*I}, {0.06957964109006506 + 0.0009952528709450809*I, 0.132963634733…
1.3773773773773772	{{0.23820314180874064 - 2.482675071274248*^-16*I, 0.06950927269271046 - 0.000992997602913972*I, 0.0023067400005753872 + 0.013489449854650589*I, 0.005615988682640691 - 0.006231148719739949*I, -0.007986854757402682 + 0.0028636221386363504*I, 0.010041256722389116 - 0.0025436901464644343*I, 0.006869595564029536 - 0.00792955033725799*I}, {0.06950927269270997 + 0.0009929976029133428*I, 0.13283143686673…
1.3793793793793794	{{0.23795409934840656 - 2.0040246797513269*^-16*I, 0.06943906537566968 - 0.000990747333635288*I, 0.0022806141276885236 + 0.013458513149211121*I, 0.005609375481384907 - 0.006216860922474453*I, -0.007977283997181561 + 0.0028570524219452805*I, 0.010027887729650676 - 0.002537846879422226*I, 0.006865215994395776 - 0.007911372353073091*I}, {0.06943906537566978 + 0.000990747333634838*I, 0.13269954135235…
1.3813813813813816	{{0.23770562629607794 - 1.243422050978347*^-16*I, 0.06936901876855162 - 0.0009885020501558353*I, 0.0022545472946674467 + 0.01342764707720388*I, 0.005602777072755611 - 0.006202605839933006*I, -0.00796773515396459 + 0.0028504981429499712*I, 0.010014549431601044 - 0.002532017385260523*I, 0.006860846463920126 - 0.007893236125531432*I}, {0.06936901876855209 + 0.0009885020501556009*I, 0.132567947486997…
1.3833833833833835	{{0.2374577213528196 - 5.768818193354266*^-17*I, 0.06929913250083569 - 0.0009862617415376362*I, 0.0022285393833412406 + 0.013396851484297964*I, 0.005596193425642482 - 0.006188383395671883*I, -0.007958208176075718 + 0.0028439592625803044*I, 0.010001241764234711 - 0.002526201630028838*I, 0.006856486949830009 - 0.007875141558354826*I}, {0.06929913250083625 + 0.000986261741537559*I, 0.132436654571506…
1.3853853853853855	{{0.23721038322268131 - 1.6689404073974366*^-17*I, 0.06922940620320599 - 0.0009840263968313827*I, 0.0022025902683115816 + 0.013366126206130147*I, 0.00558962450868489 - 0.0061741935149716536*I, -0.007948703012201252 + 0.002837435742878453*I, 0.009987964658249499 - 0.002520399576807674*I, 0.006852137429326421 - 0.007857088555026755*I}, {0.06922940620320639 + 0.0009840263968313753*I, 0.1323056619082…
1.3873873873873874	{{0.23696361061269813 + 3.757580735412845*^-18*I, 0.0691598395075512 - 0.0009817960050764359*I, 0.002176699816952748 + 0.01333547106830489*I, 0.005583070290271883 - 0.006160036124837185*I, -0.007939219611389872 + 0.002830927546998888*I, 0.00997471803904656 - 0.002514611185708527*I, 0.00684779787958393 - 0.007839077018792384*I}, {0.0691598395075514 + 0.0009817960050764495*I, 0.1321749688012394 + 3…
1.3893893893893894	{{0.23671740223285778 + 3.0264840428988706*^-17*I, 0.0690904320470386 - 0.00097957055612723*I, 0.0021508678906669975 + 0.013304885904382365*I, 0.00557653073824601 - 0.006145911151954727*I, -0.007929757923717647 + 0.0028244346379699458*I, 0.00996150183078136 - 0.002508836421625851*I, 0.006843468277481026 - 0.007821106853307285*I}, {0.0690904320470387 + 0.000979570556127289*I, 0.13204457455531923 -…
1.3913913913913913	{{0.2364717567961666 + 6.335135615162061*^-17*I, 0.06902118345559004 - 0.0009773500416488834*I, 0.002125094361021459 + 0.013274370567830047*I, 0.005570005820772076 - 0.006131818520596039*I, -0.007920317899381761 + 0.0028179569774391105*I, 0.009948315966159568 - 0.0025030752562899294*I, 0.006839148599930272 - 0.007803177963305316*I}, {0.06902118345558991 + 0.0009773500416489903*I, 0.13191447847699…
1.3933933933933933	{{0.23622667301852768 + 8.07464501904006*^-17*I, 0.06895209336778226 - 0.0009751344530293245*I, 0.00209937910562572 + 0.013243924890671728*I, 0.005563495506943417 - 0.00611775815735599*I, -0.007910899487291139 + 0.002811494528522557*I, 0.009935160376540143 - 0.002497327650682298*I, 0.006834838824460104 - 0.007785290253073968*I}, {0.06895209336778194 + 0.0009751344530294468*I, 0.13178467987557163 …
1.3953953953953955	{{0.23598214961854233 + 7.068963762035895*^-17*I, 0.06888316141935856 - 0.000972923782124125*I, 0.0020737219992047204 + 0.01321354870808218*I, 0.005556999765641426 - 0.006103729988863981*I, -0.00790150263691853 + 0.002805047254396445*I, 0.009922034992527728 - 0.0024915935677822403*I, 0.006830538928493413 - 0.007767443627169687*I}, {0.06888316141935814 + 0.0009729237821242139*I, 0.1316551780619112…
1.3973973973973974	{{0.23573818531750776 + 3.229962549397101*^-17*I, 0.0688143872472357 - 0.0009707180212808862*I, 0.002048122913524902 + 0.01318324185900348*I, 0.005550518565517306 - 0.006089733941719532*I, -0.007892127298333615 + 0.0027986151182576757*I, 0.009908939744057167 - 0.002485872972855995*I, 0.0068262488893344325 - 0.007749637990438234*I}, {0.06881438724723532 + 0.0009707180212808956*I, 0.131525972348396…
1.3993993993993994	{{0.235494778839417 - 2.442568715884253*^-17*I, 0.06874577048950391 - 0.0009685171633392397*I, 0.0020225817173942107 + 0.013153004186145003*I, 0.005544051874992066 - 0.006075769942492279*I, -0.007882773422203022 + 0.002792198083323893*I, 0.009895874560393503 - 0.002480165833456756*I, 0.006821968684168728 - 0.007731873248014696*I}, {0.06874577048950371 + 0.0009685171633391447*I, 0.1313970620489360…
1.4014014014014013	{{0.23525192891095895 - 7.86092093307171*^-17*I, 0.06867731078542692 - 0.0009663212016308468*I, 0.0019970982766620952 + 0.01312283553598343*I, 0.005537599662256526 - 0.0060618379177219735*I, -0.00787344095979031 + 0.0027857961128334805*I, 0.009882839370131973 - 0.0024744721194246756*I, 0.0068176982900632075 - 0.007714149305323479*I}, {0.06867731078542699 + 0.0009663212016306628*I, 0.1312684464789…
1.4034034034034033	{{0.23500963426151833 - 9.84946580368405*^-17*I, 0.06860900777544197 - 0.0009641301299793988*I, 0.0019716724542195086 + 0.013092735758762745*I, 0.005531161895271314 - 0.006047937793918486*I, -0.007864129862955978 + 0.0027794091700455653*I, 0.009869834101198011 - 0.00246879180288686*I, 0.006813437683966114 - 0.00769646606807831*I}, {0.0686090077754423 + 0.0009641301299791999*I, 0.1311401249554421 …
1.4054054054054053	{{0.23476789362324996 - 3.141717900178057*^-17*I, 0.06854086110120593 - 0.0009619439424830583*I, 0.0019463041067406502 + 0.013062704707829597*I, 0.00552473854154825 - 0.006034069497789732*I, -0.007854840084397425 + 0.0027730372183676385*I, 0.009856858679207806 - 0.002463124858618667*I, 0.006809186842610355 - 0.007678823442213112*I}, {0.06854086110120632 + 0.0009619439424830203*I, 0.13101209679660…
1.4074074074074072	{{0.23452670573092543 + 1.508911780261693*^-16*I, 0.06847287040491065 - 0.0009597626328723091*I, 0.0019209930984043677 + 0.013032742228800827*I, 0.005518329569351423 - 0.006020232956723728*I, -0.007845571575957963 + 0.002766680221596394*I, 0.00984391303172786 - 0.0024574712564045175*I, 0.006804945743165663 - 0.0076612213336912875*I}, {0.06847287040491094 + 0.0009597626328726675*I, 0.1308843613232…
1.4094094094094094	{{0.23428606932104012 + 3.301917027898313*^-16*I, 0.06840503532849221 - 0.0009575861962535484*I, 0.0018957393400036067 + 0.013002848159745898*I, 0.005511934950487251 - 0.006006428096874744*I, -0.007836324285369662 + 0.002760338142829202*I, 0.00983099710643837 - 0.0024518309532011967*I, 0.006800714364539498 - 0.007643659649054123*I}, {0.06840503532849226 + 0.0009575861962542802*I, 0.13075691786207…
1.4114114114114114	{{0.23404598313276734 + 4.159305748521655*^-16*I, 0.06833735551513008 - 0.0009554146276034575*I, 0.0018705427337458635 + 0.012973022338820183*I, 0.005505554656216935 - 0.005992654845024031*I, -0.007827098161272287 + 0.0027540109455460224*I, 0.009818110847021541 - 0.002446203907736406*I, 0.006796492685399921 - 0.007626138294912429*I}, {0.06833735551512983 + 0.0009554146276043432*I, 0.1306297657409…
1.4134134134134133	{{0.23380644590807514 + 3.6410561035644657*^-16*I, 0.06826983060938538 - 0.0009532479215300145*I, 0.001845403167228208 + 0.012943264604456682*I, 0.0054991886568231925 - 0.005978913128850925*I, -0.007817893153728382 + 0.0027476985937642147*I, 0.00980525419040553 - 0.0024405900818143932*I, 0.0067922806839713105 - 0.007608657177868707*I}, {0.06826983060938481 + 0.0009532479215307446*I, 0.13050290428…
1.4154154154154153	{{0.23356745639172638 + 1.7726626202626295*^-16*I, 0.06820246025720081 - 0.0009510860722724942*I, 0.001820320513437284 + 0.01291357479536603*I, 0.005492836921610255 - 0.005965202876932843*I, -0.007808709214223293 + 0.0027414010520385394*I, 0.009792427066764446 - 0.002434989440315949*I, 0.006788078338034356 - 0.007591216204517152*I}, {0.06820246025719998 + 0.0009510860722727749*I, 0.13037633283434…
1.4174174174174174	{{0.23332901333127876 - 9.54863808345122*^-17*I, 0.06813524410590063 - 0.0009489290737014682*I, 0.0017952946307493063 + 0.01288395275053648*I, 0.00548649941890387 - 0.005951524018745279*I, -0.007799546295665152 + 0.0027351182854611555*I, 0.00977962939951835 - 0.0024294019511984085*I, 0.006783885624926062 - 0.007573815281443645*I}, {0.06813524410589972 + 0.000948929073701127*I, 0.13025005070860302…
1.4194194194194194	{{0.2330911154770848 - 3.5849959234159203*^-16*I, 0.06806818180419079 - 0.0009467769193188055*I, 0.0017703253629300707 + 0.012854398309233928*I, 0.0054801761160512994 - 0.005937876484661817*I, -0.007790404352384884 + 0.002728850259661626*I, 0.00976686110533326 - 0.002423827585495653*I, 0.006779702521539751 - 0.007556454315225764*I}, {0.06806818180419004 + 0.0009467769193178973*I, 0.13012405724232…
1.4214214214214214	{{0.23285376158229187 - 4.695690100304716*^-16*I, 0.06800127300215876 - 0.0009446296022576715*I, 0.0017454125391349392 + 0.012824911311001885*I, 0.005473866979421322 - 0.005924260205954114*I, -0.007781283340136202 + 0.002722596940806911*I, 0.00975412209412114 - 0.0024182663173181085*I, 0.006775529004325054 - 0.0075391332124327744*I}, {0.06800127300215855 + 0.0009446296022565839*I, 0.1299983517673…
1.4234234234234233	{{0.23261695040315533 - 1.9706804567609193*^-16*I, 0.06793451735148187 - 0.000942487113800472*I, 0.0017205559591030747 + 0.012795491574611831*I, 0.005467571973798685 - 0.005910675117831541*I, -0.007772183216436892 + 0.0027163582974267493*I, 0.009741412258118646 - 0.0024127181174850927*I, 0.0067713650491576785 - 0.007521851878680322*I}, {0.06793451735148301 + 0.0009424871138001625*I, 0.12987293361…
1.4254254254254255	{{0.23238068069711307 + 4.07536788668078*^-16*I, 0.06786791450218681 - 0.0009403494495401766*I, 0.00169575551583117 + 0.012766138962800742*I, 0.005461291069698351 - 0.005897121146263708*I, -0.007763103932824918 + 0.0027101342924514245*I, 0.009728731541222285 - 0.002407182957413159*I, 0.00676721063432306 - 0.007504610222630966*I}, {0.06786791450218985 + 0.0009403494495414541*I, 0.12974780212664463…
1.4274274274274275	{{0.23214495122234818 + 9.90444133241608*^-16*I, 0.06780146410282337 - 0.0009382166109446852*I, 0.0016710112029195683 + 0.012736853408732292*I, 0.005455024243342042 - 0.00588359820470666*I, -0.007754045435424541 + 0.0027039248812410228*I, 0.009716079947488214 - 0.002401660819403547*I, 0.0067630657403050425 - 0.0074874081570103284*I}, {0.06780146410282756 + 0.0009382166109474084*I, 0.1296229566467…
1.4294294294294294	{{0.23190976074007366 + 1.3092398094642126*^-15*I, 0.06773516580366237 - 0.0009360885964467239*I, 0.001646322976436886 + 0.01270763480835158*I, 0.005448771469155934 - 0.005870106212739484*I, -0.007745007672117677 + 0.002697730022810516*I, 0.009703457456351466 - 0.0023961516767743505*I, 0.006758930347030756 - 0.0074702455928816955*I}, {0.06773516580366623 + 0.0009360885964501185*I, 0.1294983965229…
1.4314314314314316	{{0.23167510801457497 + 1.2401118458207277*^-15*I, 0.06766901925674781 - 0.0009339654012728142*I, 0.0016216907524975168 + 0.012678483018227589*I, 0.005442532719644692 - 0.005856645096420724*I, -0.007735990592657492 + 0.0026915496800443113*I, 0.00969086402108715 - 0.0023906554933919313*I, 0.006754804433826984 - 0.007453122439536236*I}, {0.06766901925674973 + 0.0009339654012758102*I, 0.129374121102…
1.4334334334334335	{{0.23144099181321004 + 7.778504778611825*^-16*I, 0.06760302411589689 - 0.0009318470174432734*I, 0.001597114407261643 + 0.012649397855553201*I, 0.005436307965391471 - 0.005843214788288381*I, -0.007726994148668409 + 0.002685383819696254*I, 0.00967829956881046 - 0.002385172223670921*I, 0.006750687979420156 - 0.00743603860449301*I}, {0.06760302411589561 + 0.0009318470174448414*I, 0.1292501297320595 …
1.4354354354354355	{{0.23120741090640923 + 3.584814820075847*^-17*I, 0.06753718003669992 - 0.0009297334337722134*I, 0.001572593776935219 + 0.012620379098145182*I, 0.0054300971750579135 - 0.0058298152273599125*I, -0.0077180182936461 + 0.002679232412389625*I, 0.00966576400047666 - 0.0023797018125742185*I, 0.006746580961936349 - 0.007418993993498958*I}, {0.06753718003669525 + 0.0009297334337717022*I, 0.129126421760091…
1.4374374374374375	{{0.23097436406767524 - 7.539004934802317*^-16*I, 0.06747148667652039 - 0.0009276246358675419*I, 0.0015481286577699823 + 0.012591426484444196*I, 0.005423900315384152 - 0.005816446359132232*I, -0.007709062982957489 + 0.002673095432617142*I, 0.009653257190881101 - 0.0023742441956129926*I, 0.0067424833589012885 - 0.007401988510528904*I}, {0.06747148667651368 + 0.0009276246358650148*I, 0.129002996534…
1.4394394394394394	{{0.2307418500735919 - 1.2416202586852615*^-15*I, 0.06740594369449142 - 0.0009255206062204159*I, 0.0015237188064214698 + 0.012562539715064958*I, 0.005417717351180045 - 0.0058031081353947436*I, -0.007700128173875657 + 0.0026669728586292945*I, 0.009640778989124918 - 0.0023687992994650925*I, 0.006738395147225219 - 0.007385022057846106*I}, {0.06740594369448616 + 0.0009255206062169833*I, 0.12887985340…
1.4414414414414416	{{0.23050986770430795 - 1.2271403736852885*^-15*I, 0.06734055074977872 - 0.0009234213402799831*I, 0.0014993640412731665 + 0.012533718717200932*I, 0.0054115482467095724 - 0.005789800480321634*I, -0.007691213828103135 + 0.0026608646521358967*I, 0.009628329316686753 - 0.0023633671392472356*I, 0.0067343163019757965 - 0.007368094546870235*I}, {0.06734055074977736 + 0.000923421340277069*I, 0.1287569917…
1.4434434434434436	{{0.23027841574073352 - 9.375799437388267*^-16*I, 0.06727530749888923 - 0.0009213268441007655*I, 0.0014750643256330506 + 0.012504963567879978*I, 0.005405392973334104 - 0.005776523294674148*I, -0.007682319901436482 + 0.00265477076070226*I, 0.009615908191089734 - 0.0023579477673278536*I, 0.006730246800518187 - 0.007351205896541168*I}, {0.06727530749889102 + 0.0009213268440988859*I, 0.12863441080951…
1.4454454454454455	{{0.23004749296524812 - 5.733273043212468*^-16*I, 0.06721021359890743 - 0.0009192371151015978*I, 0.001450819605298232 + 0.012476274192409688*I, 0.005399251504572269 - 0.005763276496828413*I, -0.007673446344864671 + 0.0026486911423697357*I, 0.009603515592356929 - 0.0023525411719510204*I, 0.0067261866223365906 - 0.007334356020301347*I}, {0.06721021359891045 + 0.0009192371151006872*I, 0.128512110058…
1.4474474474474475	{{0.22981709816274573 - 2.6626570662384993*^-16*I, 0.06714526870803528 - 0.0009171521458139851*I, 0.0014266298000431517 + 0.012447650438234013*I, 0.00539312381385324 - 0.005750060015149889*I, -0.0076645931084079475 + 0.002642625761132434*I, 0.009591151473364016 - 0.002347147311914163*I, 0.006722135747453624 - 0.007317544828637623*I}, {0.06714526870803766 + 0.0009171521458136839*I, 0.1283900888197…
1.4494494494494494	{{0.22958723012063492 - 7.977331755386728*^-17*I, 0.06708047248559225 - 0.0009150719238821028*I, 0.0014024948036195815 + 0.012419092074933254*I, 0.0053870098745167246 - 0.005736873787993372*I, -0.007655760141117826 + 0.002636574586937226*I, 0.009578815759839284 - 0.0023417661165680607*I, 0.0067180941564303175 - 0.0073007722290812605*I}, {0.06708047248559323 + 0.000915071923882046*I, 0.12826834645…
1.4514514514514514	{{0.2293578876291863 + 4.3093151876452244*^-19*I, 0.06701582459218912 - 0.0009129964337315298*I, 0.001378414482658309 + 0.012390598826910324*I, 0.005380909659012937 - 0.005723717760189575*I, -0.007646947392552274 + 0.0026305375935899186*I, 0.009566508356177752 - 0.002336397500615686*I, 0.006714061829757329 - 0.00728403812736508*I}, {0.0670158245921897 + 0.0009129964337316007*I, 0.1281468823367109…
1.4534534534534533	{{0.2291290694833971 + 5.4131808082657865*^-17*I, 0.0669513246902843 - 0.0009109256689090097*I, 0.00135438869347275 + 0.012362170604787578*I, 0.005374823134996758 - 0.005710591856942895*I, -0.007638154821128626 + 0.0026245147431720687*I, 0.00955422919797998 - 0.0023310414638685814*I, 0.006710038744371267 - 0.007267342435946382*I}, {0.06695132469028466 + 0.000910925668909174*I, 0.12802569581712595…
1.4554554554554553	{{0.22890077447991564 + 7.775703453638888*^-17*I, 0.06688697244217658 - 0.000908859620783831*I, 0.0013304173166407876 + 0.012333807272685354*I, 0.005368750272933132 - 0.005697496007509245*I, -0.007629382381335022 + 0.0026185060001241676*I, 0.009541978223048477 - 0.002325697980429077*I, 0.00670602487888758 - 0.007250685066131242*I}, {0.06688697244217673 + 0.0009088596207840222*I, 0.127904786262616…
1.4574574574574575	{{0.2286730014179713 + 6.852745286847544*^-17*I, 0.06682276751079054 - 0.0009067982794623776*I, 0.001306500231722577 + 0.012305508676178979*I, 0.00536269104366764 - 0.005684430143410227*I, -0.007620630027054138 + 0.0026125113302107356*I, 0.009529755365093498 - 0.0023203670163114355*I, 0.006702020212260652 - 0.007234065928738646*I}, {0.06682276751079055 + 0.0009067982794625319*I, 0.127784153039616…
1.4594594594594594	{{0.22844574909968984 + 3.834945863977081*^-17*I, 0.06675870955986647 - 0.0009047416349815839*I, 0.0012826373141830757 + 0.012277274666615857*I, 0.005356645417669445 - 0.005671394195932455*I, -0.007611897712852517 + 0.002606530699032672*I, 0.009517560557012165 - 0.0023150485409123077*I, 0.006698024723254873 - 0.007217484934931022*I}, {0.06675870955986646 + 0.0009047416349816656*I, 0.1276637955154…
1.4614614614614614	{{0.22821901633009317 + 1.3815000983463926*^-17*I, 0.06669479825396032 - 0.0009026896773089351*I, 0.0012588284353920447 + 0.012249105101115463*I, 0.005350613365031303 - 0.005658388096127555*I, -0.0076031853939805645 + 0.002600564072027255*I, 0.009505393730888465 - 0.0023097425270107337*I, 0.006694038390444632 - 0.007200941996214236*I}, {0.06669479825396031 + 0.0009026896773089614*I, 0.12754371305…
1.4634634634634633	{{0.22799280191687596 - 7.935783093551444*^-19*I, 0.06663103325805737 - 0.000900642396423622*I, 0.0012350734739873031 + 0.012220999838282542*I, 0.005344594856367561 - 0.005645411774717642*I, -0.007594493025209448 + 0.0025946114144082075*I, 0.009493254822430831 - 0.0023044489465476243*I, 0.006690061192668586 - 0.0071844370244425505*I}, {0.06663103325805733 + 0.0009006423964236121*I, 0.127423905038…
1.4654654654654653	{{0.22776710467014516 - 2.895510364059651*^-17*I, 0.0665674142375997 - 0.0008985997818253919*I, 0.0012113723170596126 + 0.012192958728708502*I, 0.005338589863122116 - 0.005632465163068409*I, -0.0075858205603559084 + 0.0025886726917381375*I, 0.009481143769675755 - 0.002299167766142178*I, 0.006686093109238837 - 0.007167969931486558*I}, {0.06656741423759961 + 0.0008985997818253151*I, 0.1273043708285…
1.4674674674674673	{{0.22754192340290819 - 5.5203129916769485*^-17*I, 0.06650394085914159 - 0.0008965618225310805*I, 0.0011877248397662793 + 0.012164981624069534*I, 0.005332598355918246 - 0.005619548193210788*I, -0.007577167954416219 + 0.0025827478699572827*I, 0.009469060505304357 - 0.0022938989552982064*I, 0.006682134119098724 - 0.007151540629279157*I}, {0.06650394085914149 + 0.0008965618225309442*I, 0.12718510980…
1.4694694694694692	{{0.22731725693096444 - 6.876166185210507*^-17*I, 0.06644061278983218 - 0.0008945285074949871*I, 0.001164130919034425 + 0.01213706837729661*I, 0.005326620305512661 - 0.00560666079714924*I, -0.007568535162369015 + 0.002576836914974692*I, 0.009457004963033394 - 0.002288642483702248*I, 0.006678184201274265 - 0.0071351490300191*I}, {0.0664406127898321 + 0.0008945285074948245*I, 0.12706612133329134 + …
1.4714714714714714	{{0.22709310407290334 - 6.40032038565313*^-17*I, 0.06637742969741033 - 0.0008924998256114106*I, 0.0011405904337031215 + 0.012109218842547861*I, 0.005320655682806103 - 0.005593802906857766*I, -0.007559922139161753 + 0.002570939792665828*I, 0.009444977077675814 - 0.0022833983211824*I, 0.006674243334879377 - 0.0071187950461720165*I}, {0.06637742969741031 + 0.0008924998256112671*I, 0.1269474047990710…
1.4734734734734733	{{0.22686946365010435 - 4.044876003567315*^-17*I, 0.06631439125020464 - 0.0008904757657146491*I, 0.00111710326452339 + 0.012081432875208586*I, 0.00531470445884335 - 0.005580974454279897*I, -0.007551328839710703 + 0.0025650564688725675*I, 0.009432976785140766 - 0.002278166437708319*I, 0.006670311499115876 - 0.007102478590470411*I}, {0.06631439125020472 + 0.0008904757657145703*I, 0.1268289595768606…
1.4754754754754753	{{0.2266463344867369 - 2.767834190852589*^-18*I, 0.06625149711713346 - 0.000888456316579*I, 0.0010936692941582015 + 0.012053710331891244*I, 0.005308766604813215 - 0.005568175371328703*I, -0.0075427552189009615 + 0.002559186909403201*I, 0.009421004022433588 - 0.002272946803391222*I, 0.006666388673273476 - 0.007086199575913661*I}, {0.06625149711713364 + 0.000888456316579018*I, 0.1267107850457508 + …
1.4774774774774775	{{0.22642371540976053 + 3.922157018091488*^-17*I, 0.06618874696770488 - 0.0008864414669187605*I, 0.001070288407182474 + 0.012026051070435457*I, 0.0053028420920485445 - 0.005555405589886782*I, -0.007534201231586436 + 0.0025533310800324328*I, 0.009409058727655819 - 0.002267739388483882*I, 0.006662474836729786 - 0.007069957915768022*I}, {0.06618874696770513 + 0.0008864414669188808*I, 0.1265928805862…
1.4794794794794794	{{0.2262016052489247 + 7.055294988690377*^-17*I, 0.06612614047201673 - 0.0008844312053882272*I, 0.0010469604900830817 + 0.011998454949908012*I, 0.005296930892026222 - 0.005542665041806275*I, -0.00752566683258986 + 0.0025474889465013817*I, 0.009397140840005192 - 0.002262544163380636*I, 0.006658569968950319 - 0.007053753523566628*I}, {0.06612614047201697 + 0.0008844312053884161*I, 0.126475245580330…
1.4814814814814816	{{0.2259800028367505 + 6.828426206814449*^-17*I, 0.06606367730075119 - 0.0008824255207387307*I, 0.0010236854322820896 + 0.011970921832488523*I, 0.005291032976399163 - 0.005529953658653644*I, -0.007517151976698986 + 0.002541660474367939*I, 0.009385250300614656 - 0.0022573610992515252*I, 0.0066546740494894405 - 0.007037586313190516*I}, {0.06606367730075123 + 0.0008824255207388923*I, 0.1263578794113…
1.4834834834834836	{{0.22575890700841425 + 6.3658312432684814*^-18*I, 0.06600135712538044 - 0.0008804244021400681*I, 0.0010004631247658184 + 0.01194345158468556*I, 0.005285148316881282 - 0.005517271371658077*I, -0.007508656618875412 + 0.002535845629003751*I, 0.009373387052153822 - 0.00225219016887585*I, 0.006650787057920982 - 0.007021456198887443*I}, {0.06600135712537998 + 0.0008804244021400302*I, 0.126240781464101…
1.4854854854854855	{{0.22553831660205448 - 8.029449170691704*^-17*I, 0.06593917961847039 - 0.0008784278363286125*I, 0.0009772934373909951 + 0.011916044041011665*I, 0.005279276884424111 - 0.005504618116787197*I, -0.007500180714610895 + 0.0025300443785972347*I, 0.009361551021287355 - 0.0022470313350442853*I, 0.006646908973717358 - 0.0070053630936659506*I}, {0.06593917961846942 + 0.00087842783632832*I, 0.1261239511244…
1.4874874874874875	{{0.22531823045865174 - 1.5632105348005846*^-16*I, 0.06587714445323707 - 0.0008764358101428487*I, 0.0009541762402627313 + 0.0118886990392191*I, 0.005273418649957558 - 0.005491993829846081*I, -0.007491724219593806 + 0.0025242566912361537*I, 0.009349742135398268 - 0.0022418845619312988*I, 0.00664303977634576 - 0.006989306910851116*I}, {0.06587714445323588 + 0.0008764358101423592*I, 0.12600738777957…
1.4894894894894897	{{0.22509864742198218 - 1.9746138513121232*^-16*I, 0.06581525130348824 - 0.0008744483110678709*I, 0.0009311114078660061 + 0.011861416427350367*I, 0.005267573584529472 - 0.0054793984455056444*I, -0.007483287089661432 + 0.0025184825343329744*I, 0.009337960325866444 - 0.002236749817402034*I, 0.006639179445282303 - 0.0069732875643928405*I}, {0.06581525130348723 + 0.0008744483110673128*I, 0.1258910908…
1.4914914914914916	{{0.22487956633861753 - 1.9058620207284508*^-16*I, 0.0657534998436233 - 0.0008724653272353818*I, 0.0009080988190656664 + 0.011834196063738218*I, 0.005261741659305641 - 0.005466831897302632*I, -0.007474869280799973 + 0.002512721874624865*I, 0.009326205528068642 - 0.002231627073012311*I, 0.0066353279600120255 - 0.006957304968865851*I}, {0.06575349984362289 + 0.000872465327234912*I, 0.12577505962784…
1.4934934934934936	{{0.2246609860579251 - 1.3368940407483396*^-16*I, 0.06569188974863335 - 0.0008704868474236932*I, 0.0008851383571064264 + 0.01180703781700566*I, 0.0052559228455697875 - 0.005454294117639623*I, -0.007466470749144546 + 0.0025069746781736972*I, 0.009314477681378483 - 0.002226516304008626*I, 0.006631485300028893 - 0.006941359039469701*I}, {0.0656918897486338 + 0.000870486847423455*I, 0.125659293600999…
1.4954954954954955	{{0.22444290543206777 - 3.588807526446402*^-17*I, 0.0656304206941012 - 0.0008685128610577257*I, 0.0008622299096128676 + 0.01177994156606594*I, 0.005250117114723576 - 0.0054417850377850305*I, -0.007458091450979183 + 0.002501240910366045*I, 0.009302776729166467 - 0.00222141748932815*I, 0.0066276514448357915 - 0.006925449692028764*I}, {0.06563042069410248 + 0.0008685128610578066*I, 0.125543792128773…
1.4974974974974975	{{0.22422532331600403 + 8.257751587356539*^-17*I, 0.0655690923562013 - 0.0008665433582090087*I, 0.0008393733685894394 + 0.011752907200122556*I, 0.005244324438286606 - 0.0054293045878731*I, -0.007449731342736831 + 0.0024955205359131856*I, 0.009291102618799962 - 0.0022163306115987316*I, 0.006623826373944534 - 0.006909576842992244*I}, {0.06556909235620295 + 0.0008665433582093983*I, 0.125428554604090…
1.4994994994994995	{{0.22400823856769103 + 2.0869949324119898*^-16*I, 0.06550790441191927 - 0.0008645783301643776*I, 0.0008165686253218212 + 0.011725934631492034*I, 0.005238544787251514 - 0.005416852695758089*I, -0.007441390381981515 + 0.0024898135181737682*I, 0.00927945530176184 - 0.00221125566389529*I, 0.00662001006648031 - 0.006893740409822509*I}, {0.0655079044119201 + 0.0008645783301649442*I, 0.1253135804201135…
1.5015015015015014	{{0.22379165004773327 + 3.556352233060897*^-16*I, 0.06544685653919713 - 0.0008626177672594867*I, 0.0007938155620584918 + 0.011699023757219477*I, 0.005232778132348405 - 0.005404429291614143*I, -0.007433068526517354 + 0.0024841198219011816*I, 0.009267834722367857 - 0.0022061926343139057*I, 0.006616202501575481 - 0.006877940309496181*I}, {0.06544685653919542 + 0.0008626177672600623*I, 0.125198868971…
1.5035035035035036	{{0.22357555661740955 + 4.1339713775476854*^-16*I, 0.06538594841506955 - 0.0008606616524725447*I, 0.0007711140914972874 + 0.011672174320953266*I, 0.0052270244498969385 - 0.005392034321046557*I, -0.007424765725143101 + 0.002478439421016269*I, 0.009256240809338748 - 0.002201141436337137*I, 0.00661240366211199 - 0.006862176454103574*I}, {0.06538594841506516 + 0.0008606616524729145*I, 0.1250844196627…
1.5055055055055055	{{0.22335995714121323 + 3.1203596973849396*^-16*I, 0.06532517971769387 - 0.0008587099699125368*I, 0.0007484641152647529 + 0.01164538609090976*I, 0.005221283714918406 - 0.005379667727740724*I, -0.007416481928736435 + 0.0024727722883188044*I, 0.009244673490999982 - 0.002196101996655952*I, 0.006608613530210717 - 0.006846448756658067*I}, {0.06532517971768795 + 0.0008587099699124877*I, 0.1249702318983…
1.5075075075075075	{{0.22314485048713315 + 4.2280357574636845*^-17*I, 0.0652645501266034 - 0.0008567627057096402*I, 0.0007258655184616342 + 0.011618658878980382*I, 0.005215555900326023 - 0.005367329451648547*I, -0.007408217091531022 + 0.002467118394412994*I, 0.009233132696451672 - 0.0021910742648013556*I, 0.006604832086713853 - 0.006830757131705443*I}, {0.06526455012659776 + 0.0008567627057090225*I, 0.1248563050804…
1.5095095095095095	{{0.22293023552665348 - 3.4446315525332065*^-16*I, 0.06520405932270737 - 0.0008548198480152244*I, 0.0007033181696628778 + 0.01159199254073163*I, 0.005209840976924931 - 0.005355019428988436*I, -0.00739997117111651 + 0.002461477707707473*I, 0.009221618355568574 - 0.0021860582131443887*I, 0.006601059311184901 - 0.006815101495323894*I}, {0.0652040593227039 + 0.0008548198480140135*I, 0.124742638609320…
1.5115115115115114	{{0.22271611113475395 - 7.361101200957833*^-16*I, 0.06514370698829093 - 0.0008528813870018511*I, 0.0006808219209176315 + 0.01156538697540507*I, 0.005204138913412195 - 0.0053427375922453085*I, -0.007391744128438528 + 0.0024558501944153092*I, 0.009210130399000082 - 0.0021810538368961293*I, 0.006597295181908676 - 0.006799481765124019*I}, {0.06514370698829104 + 0.000852881387000209*I, 0.1246292318833…
1.5135135135135134	{{0.22250247618990976 - 9.598981831370409*^-16*I, 0.0650834928070152 - 0.000850947314863274*I, 0.0006583766077492442 + 0.011538842125917334*I, 0.005198449676376808 - 0.00533048387017059*I, -0.007383535927798691 + 0.002450235818554*I, 0.009198668758170239 - 0.0021760611541076927*I, 0.0065935396758913046 - 0.00678389786024882*I}, {0.06508349280701915 + 0.0008509473148616113*I, 0.1245160842991057 + …
1.5155155155155153	{{0.22228932957409145 - 7.823870853952761*^-16*I, 0.06502341646391717 - 0.0008490176258144391*I, 0.0006359820491552656 + 0.011512357978860126*I, 0.005192773230299685 - 0.005318258187782213*I, -0.007375346536854597 + 0.0024446345419454727*I, 0.009187233365277723 - 0.0021710802056702293*I, 0.006589792768860226 - 0.0067683497013737055*I}, {0.06502341646392358 + 0.0008490176258134761*I, 0.12440319525…
1.5175175175175175	{{0.22207667017098615 - 9.284140715989208*^-17*I, 0.0649634776436218 - 0.0008470923147652994*I, 0.000613638103271444 + 0.011485934516684834*I, 0.005187109542585784 - 0.005306060468797696*I, -0.007367175919851742 + 0.002439046325602208*I, 0.009175824169817591 - 0.002166111022647828*I, 0.006586054437971217 - 0.006752837209743253*I}, {0.0649634776436276 + 0.0008470923147657974*I, 0.12429056413836115…
1.5195195195195195	{{0.22186449685970372 + 5.174749441617866*^-16*I, 0.06490367602446578 - 0.0008451713687267957*I, 0.000591344838155324 + 0.01145957148288283*I, 0.005181458600946136 - 0.0052938906527223535*I, -0.007359024013131784 + 0.0024334711397229797*I, 0.009164441172229284 - 0.0021611534867624137*I, 0.006582324671654794 - 0.006737360301058742*I}, {0.06490367602446945 + 0.0008451713687283866*I, 0.1241781903888…
1.5215215215215214	{{0.2216528085245127 + 7.893597238803138*^-16*I, 0.06484401128852091 - 0.0008432547728603357*I, 0.0005691022163361693 + 0.011433268624845826*I, 0.005175820385504291 - 0.0052817486841256495*I, -0.007350890762304075 + 0.002427908957662374*I, 0.009153084324827464 - 0.0021562075029821852*I, 0.0065786034547674725 - 0.006721918889924218*I}, {0.06484401128852245 + 0.0008432547728622665*I, 0.124066073422…
1.5235235235235234	{{0.22144160405435695 + 6.827879810330147*^-16*I, 0.06478448312072765 - 0.000841342514000672*I, 0.0005469101341072351 + 0.011407025747242738*I, 0.005170194870429919 - 0.005269634504839649*I, -0.007342776121156595 + 0.002422359751225543*I, 0.009141753560314022 - 0.0021512730153084906*I, 0.006574890768979289 - 0.006706512892284545*I}, {0.06478448312072789 + 0.0008413425140022004*I, 0.12395421265448…
1.5255255255255253	{{0.22123088234253357 + 3.4101253439556544*^-16*I, 0.06472509120855473 - 0.0008394345805757501*I, 0.0005247684326298526 + 0.0113808427060795*I, 0.005164582024863351 - 0.005257548054051317*I, -0.0073346800504580974 + 0.0024168234907100774*I, 0.009130448795769776 - 0.0021463500018635414*I, 0.006571186593250901 - 0.006691142225362085*I}, {0.06472509120855459 + 0.0008394345805764704*I, 0.123842607491…
1.5275275275275273	{{0.22102064228669285 + 9.056397248199061*^-17*I, 0.06466583524199902 - 0.000837530962606709*I, 0.0005026768979334296 + 0.011354719408699062*I, 0.005158981812915588 - 0.005245489268302528*I, -0.0073266025179581 + 0.002411300144906005*I, 0.009119169932654478 - 0.002141438474890415*I, 0.006567490903833581 - 0.006675806807656693*I}, {0.06466583524199894 + 0.0008375309626068765*I, 0.1237312573386136 …
1.5295295295295293	{{0.22081088278554437 + 5.4962286268499606*^-17*I, 0.06460671490994636 - 0.0008356316514812075*I, 0.0004806353806898577 + 0.011328655760436977*I, 0.005153394203398613 - 0.005233458081322481*I, -0.007318543485914444 + 0.002405789680864424*I, 0.009107916901943786 - 0.002136538432558118*I, 0.006563803679225824 - 0.006660506558652816*I}, {0.06460671490994617 + 0.0008356316514812855*I, 0.1236201616043…
1.5315315315315312	{{0.22060160273737686 + 1.6784187850343885*^-17*I, 0.06454772989874474 - 0.0008337366378353314*I, 0.0004586438372370749 + 0.011302651606796782*I, 0.00514781917402954 - 0.005221454428290748*I, -0.007310502905146952 + 0.0024002920663961547*I, 0.009096689671939209 - 0.0021316498248185405*I, 0.006560124902562896 - 0.006645241397303539*I}, {0.06454772989874454 + 0.0008337366378353233*I, 0.123509319711…
1.5335335335335336	{{0.22039280104491357 - 6.364472049193149*^-18*I, 0.06448887989764919 - 0.0008318459118769197*I, 0.0004367021506255217 + 0.011276706812980847*I, 0.005142256696898773 - 0.00520947824610226*I, -0.0073024807336685895 + 0.0023948072704240105*I, 0.009085488180794797 - 0.0021267726253361625*I, 0.006556454554214209 - 0.0066300112424575695*I}, {0.06448887989764901 + 0.0008318459118768653*I, 0.12339873107…
1.5355355355355356	{{0.22018447661330506 - 9.094727022691182*^-18*I, 0.0644301645965501 - 0.0008299594640513724*I, 0.0004148102078443866 + 0.011250821245282532*I, 0.0051367067443968415 - 0.005197529471533431*I, -0.007294476929313259 + 0.0023893352618030586*I, 0.009074312368672368 - 0.0021219068074518703*I, 0.0065527926147030185 - 0.006614816013233724*I}, {0.06443016459654999 + 0.0008299594640513206*I, 0.12328839511…
1.5375375375375377	{{0.21997662835012458 + 1.232597106497098*^-18*I, 0.06437158368596828 - 0.0008280772850420556*I, 0.00039296789998737356 + 0.011224994771026295*I, 0.005131169289227552 - 0.005185608041240384*I, -0.007286491449719131 + 0.0023838760093193856*I, 0.00906316217780669 - 0.002117052344122471*I, 0.0065491390647130325 - 0.006599655629021013*I}, {0.06437158368596824 + 0.0008280772850420354*I, 0.123178311256…
1.5395395395395397	{{0.2197692551653609 + 5.730563283295684*^-18*I, 0.06431313685706527 - 0.0008261993657378214*I, 0.00037117512186497016 + 0.011199227258147463*I, 0.005125644304390035 - 0.005173713891823399*I, -0.007278524252344517 + 0.0023784294817284076*I, 0.009052037552244312 - 0.0021122092078119047*I, 0.006545493885082756 - 0.0065845300094574625*I}, {0.06431313685706525 + 0.0008261993657378166*I, 0.12306847891…
1.5415415415415417	{{0.21956235597142307 + 6.616534516343049*^-18*I, 0.06425482380190971 - 0.0008243256965829003*I, 0.0003494317618684075 + 0.011173518567543842*I, 0.005120131762629466 - 0.005161846961157799*I, -0.007270575295015793 + 0.002372995648551986*I, 0.009040938431666439 - 0.0021073773691406865*I, 0.006541857056599102 - 0.0065694390740077095*I}, {0.06425482380190975 + 0.0008243256965829077*I, 0.122958897512…
1.5435435435435436	{{0.21935592968355655 + 9.689643143695864*^-18*I, 0.06419664421331468 - 0.0008224562683997816*I, 0.00032773770785929666 + 0.011147868565289367*I, 0.005114631636571996 - 0.005150007186794009*I, -0.0072626445359193536 + 0.0023675744791345904*I, 0.009029864756490542 - 0.0021025568011452437*I, 0.006538228559981262 - 0.0065543827425111*I}, {0.0641966442133148 + 0.000822456268399809*I, 0.12284956647564…
1.5455455455455456	{{0.21914997521950644 + 1.4176710616021867*^-17*I, 0.06413859778476627 - 0.0008205910722737853*I, 0.000306092850024602 + 0.01112227712015553*I, 0.005109143898992071 - 0.005138194506068498*I, -0.007254731933264133 + 0.0023621659426958552*I, 0.009018816468705797 - 0.002097747477582821*I, 0.006534608376020101 - 0.006539360935113813*I}, {0.06413859778476644 + 0.0008205910722738342*I, 0.12274048522977…
1.5475475475475475	{{0.21894449149941103 + 1.920346567713116*^-17*I, 0.06408068421048062 - 0.000818730099313479*I, 0.00028449707876222296 + 0.011096744100304054*I, 0.005103668522738931 - 0.005126408856562276*I, -0.007246837445327867 + 0.0023567700086010706*I, 0.009007793510250831 - 0.002092949371883549*I, 0.006530996485565108 - 0.006524373572112935*I}, {0.06408068421048081 + 0.0008187300993135454*I, 0.1226316532012…
1.5495495495495497	{{0.21873947744580177 + 2.3794544363976235*^-17*I, 0.064022903185404 - 0.0008168733406506777*I, 0.0002629502846809938 + 0.011071269373286901*I, 0.0050982054807366135 - 0.005114650176100884*I, -0.007238961030457092 + 0.0023513866463611816*I, 0.008996795823013735 - 0.0020881624571504405*I, 0.0065273928695243925 - 0.006509420573956457*I}, {0.06402290318540417 + 0.0008168733406507536*I, 0.12252306981…
1.5515515515515517	{{0.21853493198360338 + 2.687349000665197*^-17*I, 0.06396525440521277 - 0.0008150207874404433*I, 0.00024145235860068354 + 0.01104585280604627*I, 0.005092754745983951 - 0.005102918402754405*I, -0.007231102647067143 + 0.0023460158256327886*I, 0.00898582334883205 - 0.002083386706159395*I, 0.006523797508864687 - 0.006494501861243269*I}, {0.06396525440521285 + 0.0008150207874405183*I, 0.12241473450983…
1.5535535535535536	{{0.2183308540401337 + 2.7262753228395594*^-17*I, 0.06390773756631335 - 0.0008131724308610857*I, 0.00022000319155199627 + 0.011020494264914596*I, 0.005087316291554574 - 0.00509121347483746*I, -0.007223262253642157 + 0.0023406575162181467*I, 0.00897487602949278 - 0.0020786220913591945*I, 0.006520210384611345 - 0.006479617354723169*I}, {0.06390773756631332 + 0.0008131724308611484*I, 0.1223066467075…
1.5555555555555556	{{0.2181272425451038 + 2.368369194558676*^-17*I, 0.06385035236584233 - 0.0008113282621141616*I, 0.0001986026747765708 + 0.010995193615614544*I, 0.0050818900905969045 - 0.005079535330909205*I, -0.007215439808735073 + 0.002335311688065166*I, 0.008963953806732377 - 0.0020738685848715075*I, 0.006516631477848343 - 0.006464766975296856*I}, {0.06385035236584218 + 0.000811328262114201*I, 0.12219880584346…
1.5575575575575575	{{0.21792409643061794 + 1.475657136774746*^-17*I, 0.06379309850166633 - 0.0008094882724244755*I, 0.00017725069972698097 + 0.01096995072325902*I, 0.005076476116334165 - 0.005067883909773337*I, -0.007207635270967628 + 0.002329978311267413*I, 0.00895305662223676 - 0.002069126158490885*I, 0.006513060769718279 - 0.006449950644015933*I}, {0.06379309850166605 + 0.0008094882724244823*I, 0.122091211351430…
1.5595595595595595	{{0.2177214146311736 - 9.994360024578891*^-19*I, 0.06373597567238207 - 0.0008076524530400789*I, 0.00015594715806673546 + 0.010944765452351164*I, 0.005071074342064373 - 0.005056259150478087*I, -0.007199848599030362 + 0.0023246573560641065*I, 0.008942184417641292 - 0.0020643947836847636*I, 0.006509498241422376 - 0.0064351682820829054*I}, {0.06373597567238176 + 0.0008076524530400473*I, 0.12198386266…
1.5615615615615615	{{0.21751919608361098 - 3.044115114170564*^-17*I, 0.06367898357723417 - 0.0008058207950374778*I, 0.000134691943135369 + 0.010919637663221083*I, 0.0050656847413420875 - 0.005044660992629785*I, -0.0071920797514009056 + 0.002319348793021769*I, 0.00893133713451984 - 0.0020596744297043876*I, 0.006505943874332229 - 0.0064204198107438324*I}, {0.063678983577234 + 0.0008058207950374003*I, 0.12187675922577…
1.5635635635635634	{{0.21731743972734027 - 7.706775748111334*^-17*I, 0.06362212191613316 - 0.0008039932894553712*I, 0.00011348494751899466 + 0.010894567217684125*I, 0.00506030728767358 - 0.0050330893758947165*I, -0.007184328686770395 + 0.002314052592731666*I, 0.00892051471435597 - 0.002054965066600213*I, 0.006502397649809808 - 0.0064057051514645105*I}, {0.06362212191613342 + 0.0008039932894552447*I, 0.1217699004669…
1.5655655655655656	{{0.2171161445046623 - 1.0767707066727469*^-16*I, 0.06356539039016805 - 0.0008021699286263768*I, 0.00009232605392874104 + 0.010869554003927046*I, 0.005054941953325608 - 0.005021544237749155*I, -0.007176595365909479 + 0.0023087687244988673*I, 0.008909717099133156 - 0.0020502666781864257*I, 0.006498859548464361 - 0.006391024226693951*I}, {0.06356539039016877 + 0.0008021699286262391*I, 0.12166328582…
1.5675675675675675	{{0.21691530936010336 - 1.0047382575850052*^-16*I, 0.06350878870102115 - 0.0008003507047483374*I, 0.00007121514867336889 + 0.01084459790614062*I, 0.005049588710956675 - 0.005010025516106641*I, -0.007168879749221117 + 0.0023034971578787047*I, 0.00889894423169562 - 0.0020455792457462468*I, 0.0064953295511367215 - 0.006376376958951581*I}, {0.06350878870102215 + 0.0008003507047482495*I, 0.12155691474…
1.5695695695695695	{{0.2167149332403684 - 4.8943994509716595*^-17*I, 0.06345231655091585 - 0.0007985356097569537*I, 0.00005015212273896662 + 0.010819698801976205*I, 0.005044247533749786 - 0.004998533149540373*I, -0.0071611817965385426 + 0.002298237862806403*I, 0.008888196055756078 - 0.0020409027466769284*I, 0.006491807638980166 - 0.00636176327075054*I}, {0.06345231655091682 + 0.000798535609756977*I, 0.1214507866660…
1.5715715715715715	{{0.21651501509434068 + 3.8145214627536156*^-17*I, 0.0633959736426165 - 0.0007967246353257835*I, 0.00002913687178895045 + 0.010794856562545755*I, 0.0050389183954124405 - 0.004987067077283199*I, -0.007153501467125259 + 0.002292990809597083*I, 0.008877472515895752 - 0.002036237154489755*I, 0.006488293793460407 - 0.00634718308459768*I}, {0.06339597364261713 + 0.0007967246353259581*I, 0.1213449010283…
1.5735735735735734	{{0.21631555387308202 + 1.3674535650510246*^-16*I, 0.06333975967942854 - 0.000794917772866243*I, 8.169296164064175*^-6 + 0.01077007105242181*I, 0.005033601270176638 - 0.004975627239227628*I, -0.007145838719675042 + 0.0022877559689457585*I, 0.008866773557564362 - 0.0020315824388100418*I, 0.006484787996355594 - 0.006332636322993563*I}, {0.0633397596794286 + 0.0007949177728665644*I, 0.12123925727904…
1.5755755755755754	{{0.21611654852983275 + 2.075267492782119*^-16*I, 0.06328367436519841 - 0.0007931150135276056*I, -0.000012750699117620523 + 0.01074534212963751*I, 0.005028296132798875 - 0.0049642135759258195*I, -0.007138193512311937 + 0.0022825333119273388*I, 0.008856099127080136 - 0.0020269385653771356*I, 0.006481290229756316 - 0.006318122908432469*I}, {0.06328367436519784 + 0.0007931150135280026*I, 0.121133854…
1.5775775775775773	{{0.21591799802001163 + 1.9587847440547724*^-16*I, 0.06322771740431364 - 0.0007913163481970026*I, -0.00003362320436070448 + 0.01072066964568658*I, 0.005023002958560147 - 0.00495282602858959*I, -0.0071305658025902635 + 0.0022773228099966267*I, 0.008845449171629797 - 0.0020223054960444137*I, 0.006477800476065601 - 0.006303642763402386*I}, {0.06322771740431261 + 0.0007913163481973148*I, 0.1210286932…
1.5795795795795795	{{0.21571990130081958 - 1.9160816361662892*^-17*I, 0.06317188850121543 - 0.0007895217676493398*I, -0.000054448289083952825 + 0.010696053441897363*I, 0.005017721724494758 - 0.0049414645386803985*I, -0.007122955545963789 + 0.002272124434726289*I, 0.008834823646026172 - 0.0020176831838801946*I, 0.006474318718603126 - 0.006289195810473402*I}, {0.06317188850121452 + 0.0007895217676491853*I, 0.12092377…
1.5815815815815815	{{0.2155222573326151 - 4.814419676510331*^-16*I, 0.0631161873617628 - 0.0007877312632064324*I, -0.00007522604586785185 + 0.010671493379744285*I, 0.005012452405586686 - 0.00493012904679764*I, -0.007115362700802322 + 0.0022669381571956216*I, 0.008824222498272537 - 0.002013071595622139*I, 0.006470844939601509 - 0.006274781972795913*I}, {0.06311618736176271 + 0.0007877312632053472*I, 0.12081909014228…
1.5835835835835836	{{0.2153250650810104 - 8.932719884112912*^-16*I, 0.06306061369576052 - 0.0007859448262920782*I, -0.0000959566733807586 + 0.010646989366094435*I, 0.005007194968290663 - 0.0049188194940740955*I, -0.007107787236556429 + 0.0022617639489118076*I, 0.008813645636001222 - 0.0020084707398516284*I, 0.0064673791169770805 - 0.006260401173879082*I}, {0.0630606136957615 + 0.0007859448262902094*I, 0.12071464757…
1.5855855855855856	{{0.2151283235132389 - 1.0459042245979323*^-15*I, 0.0630051672128605 - 0.0007841624485978954*I, -0.00011664034205104783 + 0.0106225413023955*I, 0.0050019493812421744 - 0.004907535820997045*I, -0.0071002291201382 + 0.002256601780954994*I, 0.008803092978839243 - 0.0020038806169605586*I, 0.006463921229729928 - 0.006246053337582147*I}, {0.06300516721286246 + 0.0007841624485958106*I, 0.120610443574739…
1.5875875875875876	{{0.21493203159794205 - 8.45443267087156*^-16*I, 0.06294984762231488 - 0.0007823841221130619*I, -0.00013727718595707086 + 0.010598149081979072*I, 0.004996715615895709 - 0.004896277967296708*I, -0.007092688315114349 + 0.0022514516239027305*I, 0.008792564461641778 - 0.001999301216296167*I, 0.0064604712582634 - 0.006231738388127383*I}, {0.06294984762231749 + 0.000782384122111504*I, 0.120506477606246…
1.5895895895895895	{{0.21473618830516958 - 3.128449516756689*^-16*I, 0.06289465463297617 - 0.0007806098391243159*I, -0.0001578673028271472 + 0.010573812590060655*I, 0.004991493646524755 - 0.004885045871946259*I, -0.0070851647817062186 + 0.0022463134478299743*I, 0.008782060034492174 - 0.001994732516161033*I, 0.0064570291843841065 - 0.006217456250100103*I}, {0.06289465463297886 + 0.0007806098391239582*I, 0.1204027491…
1.5915915915915915	{{0.21454079260637926 + 4.1608364091927094*^-16*I, 0.06283958795329707 - 0.0007788395922159556*I, -0.0001784107540395666 + 0.010549531703739654*I, 0.004986283450221808 - 0.004873839473161818*I, -0.00707765847678978 + 0.002241187222309087*I, 0.008771579662701942 - 0.0019901744838130794*I, 0.006453594991301917 - 0.006203206848448655*I}, {0.0628395879532992 + 0.000778839592217157*I, 0.12029925757481…
1.5935935935935934	{{0.21434584347443716 + 1.0906841850598584*^-15*I, 0.06278464729133056 - 0.0007770733742698396*I, -0.00019890756462258925 + 0.010525306291999386*I, 0.00498108500689836 - 0.004862658708402456*I, -0.007070169353895632 + 0.0022360729164098364*I, 0.008761123326810753 - 0.0019856270754655724*I, 0.006450168663629963 - 0.006188990108484427*I}, {0.06278464729133151 + 0.0007770733742723995*I, 0.1201960024…
1.5955955955955956	{{0.21415133988361745 + 1.3454471101877411*^-15*I, 0.06272983235472993 - 0.0007753111784653864*I, -0.00021935772325444556 + 0.010501136215707075*I, 0.004975898299284909 - 0.0048515035143701915*I, -0.007062697363209002 + 0.0022309704986993952*I, 0.008750691022586451 - 0.0019810902362871205*I, 0.006446750187384634 - 0.006174805955881841*I}, {0.06272983235472916 + 0.0007753111784682999*I, 0.12009298…
1.5975975975975976	{{0.2139572808109266 + 8.975153034830474*^-16*I, 0.06267514285249198 - 0.0007735529960341178*I, -0.0002397612463051833 + 0.010477021309904641*I, 0.004970723308747559 - 0.004840373832149148*I, -0.0070552424562838655 + 0.002225879940380396*I, 0.00874028272794946 - 0.0019765639055579678*I, 0.006443339548143732 - 0.006160654315178735*I}, {0.06267514285248942 + 0.0007735529960358077*I, 0.1199901992491…
1.5995995995995997	{{0.21376366524135978 + 2.5810407724909337*^-16*I, 0.06262057850140312 - 0.0007717988113759844*I, -0.00026011840489613007 + 0.010452961381395188*I, 0.004965559999125463 - 0.004829269618830949*I, -0.007047804605309919 + 0.0022208012224780747*I, 0.008729898297379706 - 0.0019720480618689957*I, 0.006439936723460806 - 0.006146535106621657*I}, {0.06262057850139975 + 0.0007717988113761467*I, 0.119887650…
1.6016016016016017	{{0.21357049216172186 - 2.047704781079105*^-16*I, 0.06256613901778942 - 0.0007700486134082544*I, -0.0002804294201973756 + 0.010428956305758392*I, 0.004960408336351973 - 0.004818190821669953*I, -0.007040383781220081 + 0.002215734320079725*I, 0.00871953762175424 - 0.0019675427042780266*I, 0.006436541691404678 - 0.006132448253757744*I}, {0.06256613901778629 + 0.0007700486134074151*I, 0.1197853352411…
1.6036036036036037	{{0.21337776055969504 - 3.3948670479443894*^-16*I, 0.06251182411671118 - 0.0007683023934954589*I, -0.00030069444297316195 + 0.010405005978141322*I, 0.004955268290998658 - 0.0048071373824356235*I, -0.007032979949862864 + 0.0022106792049131725*I, 0.008709200628301602 - 0.001963047826202531*I, 0.00643315443210634 - 0.0061183936819488105*I}, {0.06251182411670911 + 0.0007683023934944506*I, 0.119683254…
1.6056056056056056	{{0.21318546942395264 - 1.9176430260811062*^-16*I, 0.062457633512126215 - 0.0007665601451396684*I, -0.00032091355986518685 + 0.010381110309763198*I, 0.0049501398379035826 - 0.0047961092381087755*I, -0.00702559307239053 + 0.00220563584576936*I, 0.008698887277016778 - 0.0019585634151418597*I, 0.006429774927608973 - 0.006104371318161263*I}, {0.06245763351212546 + 0.0007665601451391562*I, 0.119581406…
1.6076076076076076	{{0.212993617744159 - 4.6643289377646435*^-18*I, 0.062403566916889724 - 0.0007648218639804928*I, -0.0003410867933926053 + 0.01035726922791539*I, 0.004945022956171305 - 0.0047851063208815756*I, -0.007018223105259087 + 0.002200604208502348*I, 0.008688597560661192 - 0.00195408945267724*I, 0.006426403161867939 - 0.0060903810909661025*I}, {0.06240356691688979 + 0.000764821863980501*I, 0.11947979070286…
1.6096096096096095	{{0.21280220451223072 + 6.8740963213973794*^-18*I, 0.06234962404466865 - 0.0007630875437492944*I, -0.0003612141767286516 + 0.010333482627976476*I, 0.004939917624891583 - 0.004774128567137648*I, -0.007010870004578382 + 0.0021955842614686033*I, 0.008678331460860228 - 0.0019496259083149584*I, 0.006423039119078038 - 0.006076422927807558*I}, {0.062349624044668706 + 0.0007630875437493258*I, 0.119378407…
1.6116116116116117	{{0.21261122872459562 + 9.702294355911926*^-18*I, 0.06229580461304124 - 0.0007613571716536942*I, -0.00038129586908226137 + 0.010309750331049986*I, 0.004934823815835089 - 0.0047631759278499*I, -0.0070035337341650935 + 0.0021905759818559994*I, 0.008668088886487907 - 0.001945172744111195*I, 0.006419682780538735 - 0.006062496751924572*I}, {0.06229580461304126 + 0.0007613571716537252*I, 0.119277255790…
1.6136136136136137	{{0.21242068937923306 + 9.4171925206851*^-18*I, 0.06224210833890592 - 0.0007596307386929865*I, -0.0004013319749625766 + 0.010286072210278843*I, 0.004929741503572376 - 0.004752248345746122*I, -0.006996214255463462 + 0.0021855793418637383*I, 0.008657869781778876 - 0.0019407299341616185*I, 0.006416334128515887 - 0.006048602489321976*I}, {0.062242108338905915 + 0.0007596307386930116*I, 0.119176335175…
1.6156156156156156	{{0.21223058547640405 + 6.6983689499365414*^-18*I, 0.06218853493975525 - 0.0007579082360058267*I, -0.00042132259696704455 + 0.01026244814141396*I, 0.004924670662793821 - 0.004741345763346308*I, -0.006988911529956617 + 0.002180594313555713*I, 0.008647674092327251 - 0.001936297453319019*I, 0.006412993145332486 - 0.006034740066283869*I}, {0.062188534939755236 + 0.0007579082360058429*I, 0.11907564508…
1.6176176176176176	{{0.21204091601868258 + 3.187611981372372*^-18*I, 0.06213508413372518 - 0.0007561896547542982*I, -0.00044126783774296106 + 0.010238878001364249*I, 0.004919611268201525 - 0.004730468123219093*I, -0.006981625519272587 + 0.0021756208690156516*I, 0.008637501763897975 - 0.0019318752769465302*I, 0.006409659813328114 - 0.0060209094092951*I}, {0.06213508413372517 + 0.000756189654754306*I, 0.1189751849850…
1.6196196196196195	{{0.21185168001095536 + 1.4889201561851817*^-18*I, 0.06208175563959506 - 0.0007544749861239125*I, -0.00046116779998747065 + 0.010215361668196615*I, 0.004914563294509317 - 0.004719615367981754*I, -0.006974356185184301 + 0.002170658980347116*I, 0.008627352742426823 - 0.0019274633809176296*I, 0.006406334114858947 - 0.00600711044504127*I}, {0.06208175563959507 + 0.0007544749861239161*I, 0.11887495435…
1.6216216216216215	{{0.21166287646032442 + 3.2157985663024065*^-18*I, 0.06202854917669109 - 0.0007527642212696723*I, -0.0004810225858883903 + 0.0101918990193096*I, 0.00490952671651586 - 0.0047087874404652084*I, -0.006967103489469346 + 0.0021657086197749533*I, 0.008617226973929883 - 0.0019230617406913522*I, 0.00640301603234478 - 0.005993343100344766*I}, {0.0620285491766911 + 0.0007527642212696787*I, 0.11877495266955…
1.6236236236236234	{{0.21147450437620346 + 6.781687154354677*^-18*I, 0.06197546446498442 - 0.0007510573512885037*I, -0.0005008322963992258 + 0.010168489931333647*I, 0.00490450150916991 - 0.0046979842836999295*I, -0.006959867393868916 + 0.002160769759631206*I, 0.00860712440481404 - 0.0019186703311149683*I, 0.0063997055483010264 - 0.005979607302181291*I}, {0.06197546446498445 + 0.0007510573512885184*I, 0.118675179402…
1.6256256256256256	{{0.21128656277039212 + 1.1036253853870621*^-17*I, 0.06192250122518129 - 0.000749354367302803*I, -0.0005205970323416728 + 0.010145134282425394*I, 0.004899487647445823 - 0.004687205840724141*I, -0.006952647860289556 + 0.00215584237224004*I, 0.008597044981807755 - 0.0019142891276695817*I, 0.006396402645263714 - 0.00596590297775002*I}, {0.06192250122518133 + 0.000749354367302828*I, 0.118575634032734…
1.6276276276276276	{{0.21109905065694876 + 1.5040898432203318*^-17*I, 0.06186965917860202 - 0.0007476552604356596*I, -0.0005403168943977641 + 0.010121831950925435*I, 0.004894485106362641 - 0.004676452054719244*I, -0.006945444850721723 + 0.002150926430004068*I, 0.008586988651711038 - 0.001909918105875454*I, 0.006393107305807348 - 0.005952230054415437*I}, {0.06186965917860208 + 0.0007476552604356942*I, 0.118476316038…
1.6296296296296295	{{0.21091196705219042 + 1.8068011286408375*^-17*I, 0.06181693804718101 - 0.0007459600218108302*I, -0.0005599919831096729 + 0.010098582815357275*I, 0.004889493860984134 - 0.004665722869009912*I, -0.006938258327239715 + 0.002146021905404412*I, 0.008576955361395343 - 0.0019055572412914996*I, 0.006389819512544929 - 0.005938588459707289*I}, {0.061816938047181066 + 0.0007459600218108715*I, 0.1183772248…
1.6316316316316315	{{0.21072531097469271 + 1.9600973443243913*^-17*I, 0.06176433755346667 - 0.0007442686425527381*I, -0.0005796223988797128 + 0.010075386754427337*I, 0.004884513886418788 - 0.004655018227064096*I, -0.006931088252001665 + 0.002141128771000703*I, 0.008566945057803563 - 0.0019012065095152862*I, 0.0063865392481279575 - 0.005924978121320588*I}, {0.061764337553466726 + 0.000744268642552782*I, 0.1182783600…
1.6336336336336337	{{0.21053908144528988 + 1.9334156559170432*^-17*I, 0.06171185742062148 - 0.0007425811137864738*I, -0.0005992082419703403 + 0.010052243647024948*I, 0.004879545157819816 - 0.004644338072493021*I, -0.00692393458724955 + 0.00213624699943108*I, 0.008556957687950036 - 0.0018968658861830351*I, 0.006383266495246428 - 0.005911398967115615*I}, {0.06171185742062152 + 0.0007425811137865152*I, 0.1181797211127…
1.6356356356356356	{{0.21035327748707489 + 1.7172922920351184*^-17*I, 0.06165949737242195 - 0.0007408974266377953*I, -0.0006187496125041463 + 0.010029153372222356*I, 0.004874587650385153 - 0.004633682349051188*I, -0.006916797295309185 + 0.002131376563412194*I, 0.00854699319892054 - 0.0018925353469696215*I, 0.006380001236628838 - 0.005897850925117916*I}, {0.06165949737242196 + 0.000740897426637829*I, 0.1180813074306…
1.6376376376376376	{{0.21016789812539927 + 1.3233625442651938*^-17*I, 0.061607257133258625 - 0.0007392175722331269*I, -0.0006382466104638683 + 0.010006115809274714*I, 0.004869641339357457 - 0.004623051000636373*I, -0.006909676338590224 + 0.002126517435739202*I, 0.008537051537872296 - 0.0018882148675885733*I, 0.006376743455042175 - 0.005884333923518303*I}, {0.06160725713325862 + 0.0007392175722331484*I, 0.1179831185…
1.6396396396396395	{{0.20998294238787316 + 7.843607671640836*^-18*I, 0.06155513642813613 - 0.0007375415416995603*I, -0.0006576993356923826 + 0.009983130837620095*I, 0.0048647062000241065 - 0.004612443971289628*I, -0.006902571679586158 + 0.0021216695892857726*I, 0.008527132652033961 - 0.001883904423792072*I, 0.00637349313329193 - 0.005870847890672853*I}, {0.061555136428136085 + 0.0007375415416995659*I, 0.11788515391…
1.6416416416416417	{{0.2097984093043654 + 1.541203782588696*^-18*I, 0.06150313498267308 - 0.0007358693261648543*I, -0.0006771078878927059 + 0.009960198336879472*I, 0.0048597822077172045 - 0.004601861205195278*I, -0.00689548328087432 + 0.0021168329970040808*I, 0.008517236488705641 - 0.0018796039913709524*I, 0.006370250254222088 - 0.005857392755102909*I}, {0.06150313498267301 + 0.0007358693261648422*I, 0.117787413046…
1.6436436436436437	{{0.20961429790700348 - 4.924261419531236*^-18*I, 0.06145125252310219 - 0.0007342009167574346*I, -0.0006964723666279956 + 0.009937318186856744*I, 0.004854869337813574 - 0.004591302646680924*I, -0.006888411105115883 + 0.0021120076319248136*I, 0.00850736299525888 - 0.0018753135461547028*I, 0.006367014800715132 - 0.0058439684454950815*I}, {0.0614512525231021 + 0.0007342009167574054*I, 0.117689895427…
1.6456456456456456	{{0.20943060723017343 - 1.0592472500043192*^-17*I, 0.061399488776270175 - 0.0007325363046063937*I, -0.0007157928713215496 + 0.009914490267538715*I, 0.004849967565734765 - 0.004580768240217444*I, -0.006881355115055857 + 0.0021071934671571648*I, 0.008497512119136661 - 0.001871033064011465*I, 0.006363786755692044 - 0.005830574890701245*I}, {0.06139948877627008 + 0.0007325363046063511*I, 0.1175926005…
1.6476476476476476	{{0.20924733631051998 - 1.4292123394568766*^-17*I, 0.061347843469637814 - 0.0007308754808414917*I, -0.0007350695012568064 + 0.0098917144590951*I, 0.004845076866947045 - 0.0045702579304189896*I, -0.006874315273523091 + 0.002102390475888839*I, 0.008487683807853415 - 0.001866762520848034*I, 0.006360566102112302 - 0.005817212019738541*I}, {0.06134784346963774 + 0.0007308754808414428*I, 0.117495527888…
1.6496496496496496	{{0.20906448418692852 - 1.1917966530686894*^-17*I, 0.06129631633132655 - 0.000729218436509369*I, -0.0007543023565483915 + 0.009868990640076177*I, 0.004840197216933963 - 0.004559771662289775*I, -0.006867291543443655 + 0.002097598631536793*I, 0.008477878008196355 - 0.0018625018920049364*I, 0.006357352822972895 - 0.005803879761710801*I}, {0.06129631633132656 + 0.0007292184365093348*I, 0.117398676949…
1.6516516516516515	{{0.2088820499004734 + 5.253293228854112*^-18*I, 0.06124490709023326 - 0.0007275651626919397*I, -0.0007734915386053347 + 0.009846318688079378*I, 0.004835328591156594 - 0.00454930938117986*I, -0.006860283887932872 + 0.002092817907728956*I, 0.008468094666137916 - 0.0018582511526503082*I, 0.006354146901281942 - 0.005790578045824056*I}, {0.06124490709023346 + 0.0007275651626919675*I, 0.11730204722022…
1.6536536536536535	{{0.2087000324945064 + 2.9115785152696194*^-17*I, 0.06119361547568089 - 0.0007259156511691935*I, -0.000792637142508882 + 0.00982369849338144*I, 0.004830470965282032 - 0.004538871030903847*I, -0.006853292270174025 + 0.0020880482771567866*I, 0.00845833373300479 - 0.0018540102822993505*I, 0.006350948320075049 - 0.005777306801982141*I}, {0.06119361547568128 + 0.0007259156511692976*I, 0.11720563819502…
1.6556556556556556	{{0.20851843101456713 + 5.1585421785235674*^-17*I, 0.06114244121758735 - 0.0007242698936377299*I, -0.0008117392632564375 + 0.009801129944565615*I, 0.004825624315058737 - 0.004528456555623993*I, -0.006846316653358075 + 0.0020832897127132472*I, 0.008448595159806714 - 0.0018497792596813439*I, 0.006347757062456122 - 0.0057640659601822*I}, {0.06114244121758782 + 0.0007242698936378942*I, 0.117109449368…
1.6576576576576576	{{0.20833724450837232 + 6.654207069699452*^-17*I, 0.06109138404649204 - 0.000722627881636788*I, -0.000830797996466429 + 0.009778612927070988*I, 0.004820788616299213 - 0.0045180659000444955*I, -0.006839357000685738 + 0.002078542187610787*I, 0.008438878896629337 - 0.0018455580622369248*I, 0.006344573111599062 - 0.0057508554504526205*I}, {0.06109138404649245 + 0.0007226278816369771*I, 0.117013480237…
1.6596596596596598	{{0.20815647202581558 + 6.982955448462009*^-17*I, 0.061040443693555844 - 0.0007209896065482463*I, -0.0008498134383783088 + 0.009756147323192469*I, 0.00481596384488001 - 0.004507699009411484*I, -0.00683241327536748 + 0.0020738056753813435*I, 0.008429184892634223 - 0.001841346666118084*I, 0.006341396450747769 - 0.0057376752028530245*I}, {0.06104044369355604 + 0.0007209896065484156*I, 0.116917730297…
1.6616616616616617	{{0.2079761126189677 + 5.925565077088456*^-17*I, 0.06098961989056117 - 0.000719355059596624*I, -0.0008687856858525468 + 0.009733733012080801*I, 0.004811149976741723 - 0.004497355829513029*I, -0.006825485440623524 + 0.0020690801498763427*I, 0.00841951309605885 - 0.0018371450461881701*I, 0.006338227063216141 - 0.0057245251474742805*I}, {0.06098961989056104 + 0.0007193550595967298*I, 0.1168221990494…
1.6636636636636637	{{0.20779616534207632 + 3.45920922046885*^-17*I, 0.060938912369911884 - 0.0007177242318490792*I, -0.0008877148363706415 + 0.009711369869742555*I, 0.00480634698788899 - 0.004487036306679135*I, -0.006818573459683841 + 0.002064365585266697*I, 0.008409863454216614 - 0.001832953176021885*I, 0.006335064932388073 - 0.00571140521443849*I}, {0.06093891236991143 + 0.0007177242318490894*I, 0.116726885991646…
1.6656656656656657	{{0.20761662925156615 - 2.4254335389438635*^-18*I, 0.06088832086463336 - 0.00071609711421541*I, -0.000906600988035113 + 0.00968905776904013*I, 0.0048015548543904945 - 0.004476740387781742*I, -0.006811677295788155 + 0.002059661956042807*I, 0.008400235913496822 - 0.0018287710279052865*I, 0.006331910041717457 - 0.005698315333898995*I}, {0.06088832086463273 + 0.0007160971142153144*I, 0.11663179062551…
1.6676676676676676	{{0.20743750340595637 - 5.42199439424897*^-17*I, 0.06083784510830673 - 0.0007144736972922095*I, -0.0009254442378322608 + 0.009666796575966067*I, 0.004796773552585352 - 0.004466468020554216*I, -0.006804796911880399 + 0.0020549692372031116*I, 0.00839063041944831 - 0.0018245985708204042*I, 0.0063287623748516765 - 0.005685255435929889*I}, {0.06083784510830631 + 0.0007144736972920228*I, 0.116536912453…
1.6696696696696696	{{0.20725878686563096 - 1.4867353225404122*^-16*I, 0.06078748483486627 - 0.0007128539712580611*I, -0.0009442446750666638 + 0.009644586145271274*I, 0.004792003059649976 - 0.004456219153737325*I, -0.006797932269865503 + 0.0020502874043314442*I, 0.00838104691897237 - 0.0018204357671561626*I, 0.006325621915928906 - 0.005672225450455616*I}, {0.060787484834866824 + 0.0007128539712577852*I, 0.1164422509…
1.6716716716716717	{{0.20708047869448282 - 2.228883583462989*^-16*I, 0.060737239779879625 - 0.0007112379294448442*I, -0.0009630024136340717 + 0.00962242640303636*I, 0.004787243349470068 - 0.0044459937296836265*I, -0.006791083336850906 + 0.002045616429221377*I, 0.008371485361352595 - 0.0018162826161038468*I, 0.0063224886470504655 - 0.005659225309780981*I}, {0.06073723977988138 + 0.0007112379294445504*I, 0.1163478057…
1.6736736736736737	{{0.20690257795849182 - 2.225513892319733*^-16*I, 0.060687109679442776 - 0.000709625565244088*I, -0.0009817175645242583 + 0.009600317274919558*I, 0.0047824943961872314 - 0.0044357916908116775*I, -0.006784250079767726 + 0.002040956283698071*I, 0.008361945697107853 - 0.0018121391160608458*I, 0.006319362550458078 - 0.005646254946384773*I}, {0.060687109679445364 + 0.0007096255652438989*I, 0.116253576…
1.6756756756756757	{{0.20672508372539086 - 1.2590021890650157*^-16*I, 0.06063709426991783 - 0.0007080168714206029*I, -0.0010003902291135583 + 0.0095782586700607*I, 0.004777756175033355 - 0.004425612981026653*I, -0.006777432464118456 + 0.0020363069404583083*I, 0.008352427877984325 - 0.0018080052560865577*I, 0.006316243609040497 - 0.005633314292431946*I}, {0.06063709426992056 + 0.0007080168714206471*I, 0.116159561772…
1.6776776776776776	{{0.20654799506466598 + 5.627693165195265*^-17*I, 0.060587193287933036 - 0.0007064118401124788*I, -0.0010190204991648672 + 0.0095562504810812*I, 0.004773028662330611 - 0.004415457545720347*I, -0.006770630453976973 + 0.002031668373070488*I, 0.008342931856955492 - 0.0018038810159023884*I, 0.006313131806333508 - 0.0056204032797736074*I}, {0.0605871932879351 + 0.0007064118401128477*I, 0.1160657621226…
1.6796796796796796	{{0.2063713110475561 + 2.8064121448249895*^-16*I, 0.06053740647038279 - 0.000704810462831087*I, -0.0010376084568276408 + 0.009534292584084064*I, 0.004768311835491459 - 0.004405325331771169*I, -0.0067638440119885315 + 0.0020270405559746295*I, 0.008333457588222154 - 0.0017997663658917513*I, 0.006310027126519932 - 0.005607521839947025*I}, {0.0605374064703835 + 0.000704810462831789*I, 0.1159721766976…
1.6816816816816815	{{0.20619503074705336 + 4.71303154641521*^-16*I, 0.06048773355442763 - 0.0007032127304610787*I, -0.0010561541746378958 + 0.009512384838653888*I, 0.004763605673018642 - 0.004395216287544149*I, -0.006757073099369768 + 0.0020224234644823707*I, 0.008324005027212417 - 0.0017956612671000687*I, 0.006306929554429622 - 0.005594669904175626*I}, {0.06048773355442663 + 0.0007032127304619956*I, 0.115878805009…
1.6836836836836837	{{0.20601915323790285 + 5.198226502026673*^-16*I, 0.060438174277494226 - 0.0007016186332603855*I, -0.001074657715518211 + 0.009490527087856852*I, 0.004758910154505188 - 0.004385130362890928*I, -0.006750317675908699 + 0.0020178170747769688*I, 0.008314574130581693 - 0.00179156567123477*I, 0.006303839075539463 - 0.005581847403368993*I}, {0.06043817427749175 + 0.0007016186332612276*I, 0.1157856465744…
1.6856856856856857	{{0.20584367759663716 + 2.8929951965140333*^-16*I, 0.06038872837731383 - 0.0007000281608596511*I, -0.0010931191340521362 + 0.009468719158764929*I, 0.004754225260531853 - 0.004375067509156241*I, -0.006743577700095577 + 0.0020132213639184743*I, 0.00830516485572403 - 0.0017874795211586948*I, 0.006300755675921407 - 0.005569054268124414*I}, {0.06038872837731087 + 0.0007000281608599211*I, 0.11569270090…
1.6876876876876878	{{0.20566860290403843 - 1.1822565494739786*^-16*I, 0.06033939559450209 - 0.0006984413035143742*I, -0.0011115385583704205 + 0.009446960920994169*I, 0.004749550965528779 - 0.004365027676880331*I, -0.006736853138581932 + 0.0020086363085585336*I, 0.008295777134180407 - 0.0017834027936769537*I, 0.0062976793384685 - 0.0055562904297175525*I}, {0.06033939559449992 + 0.000698441303513834*I, 0.115599967525…
1.6896896896896898	{{0.20549392824499976 - 4.233629253020124*^-16*I, 0.060290175672106136 - 0.000696858054541673*I, -0.0011299161682721947 + 0.009425252324686465*I, 0.004744887238499526 - 0.004355010810558218*I, -0.006730143965920401 + 0.0020040618817919967*I, 0.008286410889115603 - 0.0017793355120149419*I, 0.006294610042965151 - 0.0055435558217598185*I}, {0.06029017567210519 + 0.0006968580545406054*I, 0.1155074459…
1.6916916916916918	{{0.20531965270530678 - 4.926707830530972*^-16*I, 0.06024106835240887 - 0.000695278407469099*I, -0.00114825209768321 + 0.009403593304786975*I, 0.00474023405209803 - 0.004345016854211124*I, -0.006723450152197312 + 0.0019994980563763326*I, 0.008277066061965611 - 0.0017752776832599963*I, 0.006291547771037208 - 0.005530850378084002*I}, {0.06024106835240893 + 0.0006952784074680037*I, 0.115415135626471…
1.6936936936936937	{{0.2051457753717282 - 3.15847536015179*^-16*I, 0.06019207337711032 - 0.0006937023554252492*I, -0.0011665464424294788 + 0.009381983772578246*I, 0.004735591382260446 - 0.0043350457526987055*I, -0.006716771663337551 + 0.001994944805521898*I, 0.008267742607200687 - 0.0017712292961701525*I, 0.006288492506038972 - 0.005518174032335109*I}, {0.06019207337711084 + 0.0006937023554246069*I, 0.1153230361363…
1.6956956956956957	{{0.20497229533201583 - 5.7313081766528446*^-18*I, 0.060143190487327663 - 0.0006921298911397668*I, -0.0011847992602372747 + 0.009360423615680218*I, 0.004730959208205154 - 0.004325097451719056*I, -0.006710108461104566 + 0.001990402102891937*I, 0.008258440492325346 - 0.0017671903211741447*I, 0.006285444233053204 - 0.005505526717970369*I}, {0.060143190487328066 + 0.0006921298911398022*I, 0.115231146…
1.6976976976976976	{{0.20479921167490445 + 2.0169996030021143*^-16*I, 0.06009441942359523 - 0.0006905610069433407*I, -0.001203010570733134 + 0.009338912698050223*I, 0.004726337512432755 - 0.0043151718978087054*I, -0.006703460503100366 + 0.001985869922602581*I, 0.008249159697878362 - 0.0017631607103714057*I, 0.006282402938891121 - 0.005492908368259229*I}, {0.06009441942359521 + 0.0006905610069437865*I, 0.11513946767…
1.6996996996996996	{{0.2046265234916179 + 1.3409042617496937*^-16*I, 0.0600457599276013 - 0.0006889956943341753*I, -0.0012211804142016154 + 0.009317450875787977*I, 0.004721726276181553 - 0.004305269039555221*I, -0.006696827748445535 + 0.001981348240009434*I, 0.00823990019328486 - 0.0017591404165530596*I, 0.006279368609842194 - 0.005480318916054764*I}, {0.06004575992760094 + 0.0006889956943344303*I, 0.11504799776017…
1.7017017017017015	{{0.20445422987872502 + 2.327444153395669*^-17*I, 0.05999721174538444 - 0.0006874339437919323*I, -0.0012393089578589121 + 0.009296038037285029*I, 0.004717125470952905 - 0.0042953888285293665*I, -0.006690210168541874 + 0.0019768370323783838*I, 0.008230661895417343 - 0.00175512943276089*I, 0.006276341227402237 - 0.0054677582937962*I}, {0.059997211745383895 + 0.0006874339437919184*I, 0.1149567367407…
1.7037037037037037	{{0.20428232993366985 - 5.856687760832254*^-17*I, 0.05994877462211786 - 0.0006858757467176958*I, -0.0012573963177887361 + 0.009274674067583567*I, 0.004712535072012855 - 0.004285531214270048*I, -0.006683607730376553 + 0.0019723362757015084*I, 0.008221444744145679 - 0.0017511277401087795*I, 0.006273320774877982 - 0.005455226434639067*I}, {0.05994877462211732 + 0.0006858757467175019*I, 0.11486568413…
1.7057057057057057	{{0.2041108227556873 - 8.026354247178289*^-17*I, 0.05990044830320563 - 0.0006843210950424*I, -0.001275442596562642 + 0.009253358856369518*I, 0.004707955055529357 - 0.004275696145290579*I, -0.006677020400068138 + 0.001967845945337122*I, 0.008212248686464722 - 0.0017471353190126558*I, 0.0062703072359832236 - 0.005442723272230559*I}, {0.059900448303205275 + 0.0006843210950421822*I, 0.114774839479220…
1.7077077077077076	{{0.20393970744586493 - 4.389973169049814*^-17*I, 0.05985223253435467 - 0.0006827699812051388*I, -0.0012934478856870045 + 0.009232092298561187*I, 0.004703385398384545 - 0.004265883569136745*I, -0.006670448143100193 + 0.0019633660160470363*I, 0.008203073675475198 - 0.0017431521499516036*I, 0.006267300594746326 - 0.005430248740697502*I}, {0.05985223253435461 + 0.0006827699812050375*I, 0.11468420228…
1.7097097097097096	{{0.203768983107143 + 1.5186208687299855*^-17*I, 0.059804127061574744 - 0.0006812223981531648*I, -0.0013114122656030175 + 0.00921087429430925*I, 0.004698826078174738 - 0.004256093432386808*I, -0.006663890924321271 + 0.0019588964619965607*I, 0.008193919670383716 - 0.0017391782134678635*I, 0.00626430083551022 - 0.005417802774646344*I}, {0.05980412706157492 + 0.0006812223981532222*I, 0.1145937720784…
1.7117117117117115	{{0.20359864884436857 + 3.729068948690297*^-17*I, 0.05975613163125545 - 0.0006796783392458049*I, -0.0013293358085590475 + 0.00918970474833528*I, 0.004694277073019881 - 0.004246325680866896*I, -0.006657348708161721 + 0.0019544372568859433*I, 0.008184786635044895 - 0.0017352134904571484*I, 0.006261307942847416 - 0.005405385309100166*I}, {0.05975613163125555 + 0.0006796783392459025*I, 0.114503548391…
1.7137137137137135	{{0.20342870376482322 + 3.4892471096439964*^-17*I, 0.05970824599097891 - 0.0006781377965347827*I, -0.0013472186105473044 + 0.009168583549740159*I, 0.0046897383597282 - 0.004236580263451788*I, -0.006650821460503309 + 0.0019499883762520004*I, 0.008175674519269269 - 0.0017312579596735658*I, 0.006258321900840145 - 0.005392996278341868*I}, {0.05970824599097865 + 0.0006781377965348308*I, 0.114413530749…
1.7157157157157155	{{0.20325914697773173 + 1.8660594610268652*^-17*I, 0.0596604698888627 - 0.0006766007611308753*I, -0.0013650607678452982 + 0.009147510569163832*I, 0.004685209915534358 - 0.004226857131208471*I, -0.00664430914656116 + 0.0019455497969341148*I, 0.008166583269135606 - 0.0017273115916838799*I, 0.006255342693918986 - 0.005380635616135535*I}, {0.05966046988886207 + 0.0006766007611308412*I, 0.114323718681…
1.7177177177177176	{{0.20308997759433106 - 9.202870758154798*^-18*I, 0.059612803073543205 - 0.0006750672244948746*I, -0.001382862373511267 + 0.009126485682721524*I, 0.004680691717821309 - 0.0042171562346001905*I, -0.006637811731593687 + 0.0019411214954000713*I, 0.00815751283324286 - 0.001723374358824927*I, 0.006252370306560933 - 0.00536830325662564*I}, {0.059612803073542366 + 0.000675067224494754*I, 0.1142341117188…
1.7197197197197198	{{0.20292119472794967 - 4.371849688333091*^-17*I, 0.05956524529427705 - 0.0006735371784347312*I, -0.0014006235208867453 + 0.009105508773449828*I, 0.0046761837438382015 - 0.004207477523502391*I, -0.006631329181261876 + 0.0019367034477588987*I, 0.008148463161368129 - 0.0017194462365619455*I, 0.006249404723146258 - 0.0053559991343403186*I}, {0.05956524529427627 + 0.000673537178434543*I, 0.1141447093…
1.7217217217217218	{{0.20275279749400746 - 7.712949672770194*^-17*I, 0.05951779630094108 - 0.0006720106151055544*I, -0.0014183443035965554 + 0.009084579731306712*I, 0.004671685970700375 - 0.0041978209472027135*I, -0.006624861461629285 + 0.0019322956297608712*I, 0.008139434204466648 - 0.001715527203488578*I, 0.00624644592795851 - 0.00534372318419138*I}, {0.05951779630094065 + 0.0006720106151053359*I, 0.1140555112313…
1.7237237237237237	{{0.20258478501001584 - 9.890172434167408*^-17*I, 0.0594704558440324 - 0.0006704875270096124*I, -0.001436024815548819 + 0.009063698453171499*I, 0.004667198375389363 - 0.004188186454400993*I, -0.006618408539162042 + 0.001927898016797507*I, 0.008130425914671792 - 0.0017116172413268683*I, 0.006243493905184513 - 0.005331475341474294*I}, {0.05947045584403251 + 0.0006704875270094134*I, 0.11396651677094…
1.7257257257257257	{{0.20241715639557772 - 9.572367486360337*^-17*I, 0.05942322367466832 - 0.0006689679069963317*I, -0.00145366515093495 + 0.00904286484284489*I, 0.004662720934752891 - 0.0041785739932092645*I, -0.006611970380728849 + 0.0019235105839015682*I, 0.00812143824529508 - 0.0017077163349272625*I, 0.00624054863891437 - 0.005319255541868197*I}, {0.05942322367466899 + 0.0006689679069962099*I, 0.113877725543625…
1.7277277277277276	{{0.20224991077238744 - 5.1506484519798836*^-17*I, 0.059376099544586405 - 0.0006674517482622979*I, -0.0014712654042296556 + 0.009022078811048948*I, 0.004658253625504877 - 0.004168983511151757*I, -0.0066055469536009746 + 0.0019191333057470622*I, 0.008112471150826165 - 0.0017038244722686101*I, 0.0062376101131414565 - 0.005307063721435895*I}, {0.059376099544587384 + 0.000667451748262313*I, 0.1137891…
1.7297297297297296	{{0.2020830472642577 + 5.656536350896876*^-17*I, 0.05932908320617851 - 0.0006659390443067149*I, -0.0014888256715209823 + 0.009001340275110766*I, 0.004653796424137198 - 0.004159414955265791*I, -0.006599138225551829 + 0.0019147661567109342*I, 0.008103524586255984 - 0.0016999416445882482*I, 0.006234678311723196 - 0.00529489981659444*I}, {0.059329083206179196 + 0.0006659390443069333*I, 0.113700750924…
1.7317317317317316	{{0.201916564996378 + 1.9825874045131043*^-16*I, 0.05928217441184768 - 0.0006644297872870262*I, -0.0015063460338573 + 0.008980649120070806*I, 0.0046493493089663695 - 0.0041498682755170945*I, -0.0065927441617918735 + 0.0019104091128935795*I, 0.00809459850726514 - 0.0016960678256477924*I, 0.0062317532196207205 - 0.005282763762947829*I}, {0.05928217441184754 + 0.0006644297872874577*I, 0.113612566606…
1.7337337337337337	{{0.201750463095219 + 2.804163296212667*^-16*I, 0.05923537291391524 - 0.0006629239680576184*I, -0.0015238265538424227 + 0.008960005198056883*I, 0.004644912260391482 - 0.004140343424697407*I, -0.006586364724653528 + 0.001906062152053531*I, 0.008085692871678655 - 0.00169220297075959*I, 0.006228834823024378 - 0.005270655495309898*I}, {0.059235372913914286 + 0.0006629239680581323*I, 0.113524583670256…
1.735735735735736	{{0.20158474068965063 + 2.518846743823731*^-16*I, 0.05918867846568254 - 0.0006614215778809998*I, -0.0015412673064984096 + 0.00893940837437737*I, 0.004640485257672595 - 0.004130840354931281*I, -0.0065799998781694855 + 0.0019017252515557488*I, 0.008076807634092024 - 0.0016883470436280233*I, 0.006225923107510117 - 0.005258574948935867*I}, {0.05918867846568116 + 0.0006614215778813961*I, 0.11343680165…
1.7377377377377379	{{0.20141939691099317 + 1.084923916373644*^-16*I, 0.05914209082148048 - 0.0006599226084916497*I, -0.0015586683807585885 + 0.008918858529382177*I, 0.004636068278782983 - 0.004121359017547367*I, -0.006573649588278534 + 0.0018973983882964165*I, 0.00806794274553992 - 0.001684500017483553*I, 0.006223018057956745 - 0.005246522059568699*I}, {0.059142090821479205 + 0.0006599226084917398*I, 0.113349220111…
1.7397397397397398	{{0.20125443089301712 - 1.0694982817187187*^-16*I, 0.059095609736669434 - 0.0006584270520960191*I, -0.0015760298794675505 + 0.008898355558462748*I, 0.00463166130040914 - 0.004111899363078419*I, -0.006567313822825555 + 0.0018930815387029427*I, 0.008059098153496197 - 0.0016806618750827185*I, 0.006220119658545925 - 0.0052344967634391105*I}, {0.05909560973666878 + 0.0006584270520957064*I, 0.113261838…
1.7417417417417418	{{0.20108984177194325 - 3.0464922106428614*^-16*I, 0.059049234967639315 - 0.0006569349013725307*I, -0.001593351919381151 + 0.00887789937205207*I, 0.004627264297950778 - 0.004102461341261289*I, -0.006560992551561522 + 0.00188877467873396*I, 0.008050273801873899 - 0.0016768326087081386*I, 0.00621722789276218 - 0.005222498997265567*I}, {0.05904923496763957 + 0.0006569349013718905*I, 0.11317465657501…
1.7437437437437437	{{0.20092562868644262 - 3.4783094951966467*^-16*I, 0.059002966271809544 - 0.0006554461494715791*I, -0.0016106346311665094 + 0.00885748989562467*I, 0.004622877245520828 - 0.004093044901036933*I, -0.006554685746143504 + 0.0018844777838793263*I, 0.008041469631025248 - 0.001673012220168511*I, 0.006214342743392887 - 0.005210528698254286*I}, {0.05900296627181058 + 0.0006554461494709393*I, 0.11308767366…
1.7457457457457457	{{0.20076179077731823 - 8.029700819326545*^-17*I, 0.05895680340734088 - 0.0006539607895008719*I, -0.001627878151403894 + 0.008837127056369177*I, 0.004618500116810326 - 0.0040836499916053325*I, -0.00654839337888851 + 0.0018801908297811317*I, 0.008032685578867185 - 0.00166920071322643*I, 0.006211464193029883 - 0.005198585803729389*I}, {0.058956803407342113 + 0.0006539607895008542*I, 0.1130008893758…
1.7477477477477477	{{0.20059832718477325 + 3.5148147489450344*^-16*I, 0.05891074613009942 - 0.0006524788143081485*I, -0.0016450825225488737 + 0.00881681073769392*I, 0.0046141328932356954 - 0.004074276562391386*I, -0.006542115412317559 + 0.0018759137921061301*I, 0.008023921618399538 - 0.0016653980529273385*I, 0.006208592228225754 - 0.0051866702508568275*I}, {0.05891074613010039 + 0.0006524788143090613*I, 0.112914303…
1.7497497497497498	{{0.20043523705003083 + 6.739680503933334*^-16*I, 0.05886479419535659 - 0.0006510002174031253*I, -0.0016622477465724759 + 0.008796540819343092*I, 0.004609775559223768 - 0.0040649245613465675*I, -0.006535851805427466 + 0.0018716466455894433*I, 0.008015177740628467 - 0.0016616041944171427*I, 0.0062057268369904725 - 0.005174781977356137*I}, {0.058864794195356986 + 0.0006510002174046834*I, 0.11282791…
1.7517517517517518	{{0.20027251951711542 + 7.290806871061827*^-16*I, 0.05881894735998309 - 0.0006495249915270331*I, -0.0016793738620935429 + 0.008776317181350931*I, 0.004605428096615737 - 0.004055593938371951*I, -0.006529602520435091 + 0.001867389366159969*I, 0.008006453919619405 - 0.0016578191004239077*I, 0.006202868006130492 - 0.00516292092059601*I}, {0.05881894735998274 + 0.0006495249915286184*I, 0.1127417237704…
1.7537537537537538	{{0.20011017373287018 + 4.771858060152193*^-16*I, 0.05877320538247428 - 0.0006480531286065606*I, -0.0016964609453631004 + 0.008756139703550455*I, 0.004601090484607678 - 0.004046284645421025*I, -0.006523367522840477 + 0.0018631419310027927*I, 0.007997750111946303 - 0.0016540427412394232*I, 0.006200015721224258 - 0.005151087017563317*I}, {0.05877320538247322 + 0.0006480531286074914*I, 0.11265572949…
1.7557557557557557	{{0.19994819884695672 - 2.90171971816849*^-18*I, 0.058727568022950254 - 0.000646584619753856*I, -0.0017135091102643575 + 0.008736008265573457*I, 0.0045967626997505465 - 0.004036996636499689*I, -0.00651714678142685 + 0.001858904318559188*I, 0.007989066256691619 - 0.0016502750947192024*I, 0.006197169966622201 - 0.005139280204863102*I}, {0.05872756802294874 + 0.0006465846197536548*I, 0.1125699316018…
1.7577577577577577	{{0.1997865940118553 - 5.139185647533856*^-16*I, 0.0586820350431558 - 0.0006451194552665253*I, -0.0017305185083127067 + 0.00871592274685051*I, 0.004592444715950178 - 0.004027729867666261*I, -0.006510940268260621 + 0.0018546765085266168*I, 0.007980402275446328 - 0.001646516146282483*I, 0.006194330725446744 - 0.005127500418718585*I}, {0.05868203504315434 + 0.0006451194552651878*I, 0.112484329633457…
1.7597597597597596	{{0.19962535838286466 - 7.401529515706132*^-16*I, 0.0586366062064604 - 0.0006436576246276331*I, -0.0017474893286557242 + 0.008695883026610967*I, 0.004588136504467288 - 0.004018484297031468*I, -0.0065047479586913814 + 0.0018504584818587293*I, 0.007971758072309912 - 0.0016427658889122264*I, 0.006191497979592293 - 0.005115747594971162*I}, {0.05863660620645981 + 0.0006436576246258972*I, 0.11239892313…
1.7617617617617616	{{0.19946449111679287 - 4.357781661546294*^-16*I, 0.05859128127617345 - 0.0006421991183288813*I, -0.0017644217372223654 + 0.008675888994212547*I, 0.004583838038034672 - 0.004009259880586778*I, -0.0064985698265976775 + 0.0018462502182110946*I, 0.007963133564062395 - 0.0016390243153606389*I, 0.006188671711588493 - 0.0051040216702734455*I}, {0.05859128127617466 + 0.0006421991183280504*I, 0.112313711…
1.7637637637637638	{{0.1993039913689433 + 9.000778274109765*^-17*I, 0.058546060011331495 - 0.0006407439345669024*I, -0.0017813157182043687 + 0.008655940614041928*I, 0.004579549300745367 - 0.004000056557190408*I, -0.0064924058336097035 + 0.0018420516868123307*I, 0.007954528766111236 - 0.0016352914147833978*I, 0.006185851908790294 - 0.005092322586560989*I}, {0.05854606001133443 + 0.0006407439345674599*I, 0.1122286947…
1.7657657657657657	{{0.19914385829657147 + 5.28473554247689*^-16*I, 0.058500942171531435 - 0.0006392920715424708*I, -0.0017981712559498012 + 0.008636037850785603*I, 0.0045752702767122636 - 0.003990874265823352*I, -0.006486255941464962 + 0.0018378628569554187*I, 0.007945943693820647 - 0.0016315671764862364*I, 0.006183038558574644 - 0.005080650285911937*I}, {0.058500942171534974 + 0.0006392920715440824*I, 0.112143871…
1.7677677677677677	{{0.19898409105942905 + 6.982554600029567*^-16*I, 0.05845592751794892 - 0.0006378435243210685*I, -0.001814988377802463 + 0.008616180625971455*I, 0.004571000947967136 - 0.003981712952475803*I, -0.006480120113824059 + 0.0018336837021530146*I, 0.00793737833427167 - 0.001627851579277992*I, 0.0061802316476609895 - 0.005069004708408147*I}, {0.058455927517951554 + 0.000637843524322945*I, 0.1120592429196…
1.7697697697697696	{{0.19882468881976006 + 5.449418533261062*^-16*I, 0.058411015813334334 - 0.0006363982848317888*I, -0.0018317671539724268 + 0.008596368817893711*I, 0.004566741294471542 - 0.003972572570148861*I, -0.006473998316256484 + 0.0018295142001383347*I, 0.007928832646307594 - 0.0016241445914107634*I, 0.006177431162116933 - 0.005057385792134235*I}, {0.0584110158133348 + 0.0006363982848330498*I, 0.11197480710…
1.7717717717717716	{{0.198665650742301 + 1.4107312921773375*^-16*I, 0.05836620682201283 - 0.0006349563418673362*I, -0.0018485076975360388 + 0.008576602261612944*I, 0.0045624912941168196 - 0.003963453078854539*I, -0.006467890516240605 + 0.0018253543328651555*I, 0.00792030656053397 - 0.0016204461705799115*I, 0.00617463708735824 - 0.005045793473177583*I}, {0.05836620682201071 + 0.0006349563418673723*I, 0.1118905641128…
1.7737737737737735	{{0.19850697599428074 - 3.1385827564016265*^-16*I, 0.05832150030988425 - 0.0006335176810840265*I, -0.0018652101644359173 + 0.008556880748956067*I, 0.004558250922724091 - 0.003954354445615757*I, -0.006461796683163679 + 0.0018212040865078134*I, 0.007911799979318599 - 0.001616756263924058*I, 0.006171849408148832 - 0.005034227685628335*I}, {0.05832150030988067 + 0.0006335176810828625*I, 0.11180651349…
1.7757757757757755	{{0.19834866374534765 - 5.373957849422096*^-16*I, 0.05827689604410693 - 0.0006320822868963818*I, -0.0018818747376807608 + 0.00853720405883199*I, 0.004554020154503725 - 0.003945276640365649*I, -0.006455716788255619 + 0.0018170634489975321*I, 0.007903312789970642 - 0.0016130748183224674*I, 0.006169068108601294 - 0.005022688362879604*I}, {0.05827689604410469 + 0.000632082286894887*I, 0.1117226547990…
1.7777777777777775	{{0.19819071316684964 - 5.412467856942035*^-16*I, 0.058232393790350064 - 0.0006306501580509204*I, -0.0018985014924390866 + 0.008517572204404932*I, 0.0045497989662360815 - 0.0039362196022099975*I, -0.006449650803530804 + 0.0018129323897476195*I, 0.007894844975009993 - 0.001609401863113285*I, 0.006166293172385621 - 0.005011175448311753*I}, {0.05823239379035037 + 0.0006306501580497346*I, 0.111638987…
1.7797797797797799	{{0.1980331234316876 - 4.0122331948931273*^-16*I, 0.058187993314274405 - 0.0006292212944191517*I, -0.0019150904822915569 + 0.008497985211925449*I, 0.004545587335991511 - 0.00392718326789205*I, -0.006443598699795512 + 0.0018088108767296987*I, 0.007886396529454304 - 0.001605737429055108*I, 0.0061635245837001204 - 0.004999688886198648*I}, {0.05818799331427664 + 0.0006292212944185191*I, 0.11155551143…
1.7817817817817818	{{0.19787589371416156 - 1.828002037685792*^-16*I, 0.05814369438198475 - 0.0006277956921937642*I, -0.0019316417680497466 + 0.00847844303914696*I, 0.00454138524287167 - 0.003918167582140408*I, -0.006437560445656002 + 0.0018046988826791505*I, 0.00787796743169651 - 0.0016020815178235308*I, 0.006160762327729638 - 0.004988228618391558*I}, {0.05814369438198745 + 0.0006277956921936766*I, 0.11147222589307…
1.783783783783784	{{0.197719023189931 + 3.97935481493233*^-17*I, 0.0580994967598906 - 0.0006263733446697255*I, -0.001948155410965246 + 0.008458945587704613*I, 0.004537192667221318 - 0.003909172495977465*I, -0.006431536007462451 + 0.0018005963840785665*I, 0.007869557649043351 - 0.0015984341061468109*I, 0.006158006390657112 - 0.00497679458485451*I}, {0.05809949675989222 + 0.0006263733446700008*I, 0.11138913052276272…
1.785785785785786	{{0.19756251103601483 + 1.8357472706794678*^-16*I, 0.05805540021470614 - 0.0006249542422442837*I, -0.0019646314727296463 + 0.008439492703115297*I, 0.00453300959062832 - 0.0039001979667194152*I, -0.006425525349308961 + 0.0017965033611577514*I, 0.007861167137715381 - 0.0015947951458058706*I, 0.006155256759663577 - 0.004965386723664289*I}, {0.05805540021470586 + 0.000624954242244644*I, 0.11130622489…
1.787787787787788	{{0.19740635643079138 + 1.5680592791322499*^-16*I, 0.05801140451345024 - 0.0006235383724169661*I, -0.0019810700154745528 + 0.008420084174777643*I, 0.004528835995923642 - 0.003891243957976246*I, -0.006419528433033557 + 0.0017924197978937207*I, 0.007852795842846962 - 0.001591164563634297*I, 0.006152513422928158 - 0.004954004971010437*I}, {0.058011404513448744 + 0.0006235383724171158*I, 0.1112235085…
1.7897897897897899	{{0.19725055855564855 - 3.1473089332670495*^-17*I, 0.05796750942471033 - 0.0006221257244561154*I, -0.0019974711304735727 + 0.00840071983849142*I, 0.0045246718628701174 - 0.0038823104298922953*I, -0.006413545225000457 + 0.0017883456762186863*I, 0.00784444370502637 - 0.0015875423130789386*I, 0.006149776366870835 - 0.004942649264481216*I}, {0.057967509424709164 + 0.0006221257244558888*I, 0.111140981…
1.7917917917917918	{{0.19709511659644222 - 1.9564599939103973*^-16*I, 0.05792371471961802 - 0.0006207162945471598*I, -0.0020138349557932383 + 0.00838139968382564*I, 0.004520517164533651 - 0.003873397328305781*I, -0.006407575702145278 + 0.001784280969570997*I, 0.007836110672890221 - 0.0015839284256702665*I, 0.0061470455736819364 - 0.004931319546674028*I}, {0.057923714719617526 + 0.0006207162945466517*I, 0.1110586421…
1.7937937937937938	{{0.1969400297396395 - 2.553221780959356*^-16*I, 0.057880020168723935 - 0.0006193100764347099*I, -0.0020301615994076645 + 0.008362123640536628*I, 0.0045163718774849145 - 0.0038645046042244525*I, -0.006401619836386598 + 0.001780225654432522*I, 0.007827796697410941 - 0.0015803229001221145*I, 0.006144321027639983 - 0.004920015758579069*I}, {0.05788002016872403 + 0.0006193100764341434*I, 0.1109764912…
1.795795795795796	{{0.19678529717301396 - 1.8961272019270614*^-16*I, 0.0578364255425284 - 0.0006179070635318755*I, -0.0020464511509991636 + 0.008342891624391157*I, 0.004512235979945491 - 0.003855632209410658*I, -0.00639567759756901 + 0.001776179707707344*I, 0.007819501735296294 - 0.0015767257251683266*I, 0.006141602713913483 - 0.004908737841060633*I}, {0.05783642554252878 + 0.0006179070635314919*I, 0.1108945278642…
1.797797797797798	{{0.19663091808565578 - 3.644167436484741*^-17*I, 0.05779293061148931 - 0.0006165072489485928*I, -0.002062703682139914 + 0.008323703537791738*I, 0.004508109451761106 - 0.0038467800963221488*I, -0.0063897489535050525 + 0.0017721431066866351*I, 0.007811225749026215 - 0.0015731368798785812*I, 0.006138890618543893 - 0.004897485734877063*I}, {0.05779293061148963 + 0.0006165072489485427*I, 0.1108127516…
1.7997997997997999	{{0.1964768916679718 + 1.0745395676600208*^-16*I, 0.057749535146022164 - 0.0006151106254916244*I, -0.0020789192462919597 + 0.008304559269776628*I, 0.00450399227440163 - 0.003837948218112079*I, -0.006383833869975211 + 0.001768115829048657*I, 0.007802968706852807 - 0.0015695563336583932*I, 0.006136184728445617 - 0.00488625938068075*I}, {0.05774953514602219 + 0.0006151106254918588*I, 0.1107311621504…
1.8018018018018018	{{0.19632321711182138 + 1.0189277640586708*^-16*I, 0.05770623891664717 - 0.000613717185721427*I, -0.002095097883540148 + 0.008285458699069999*I, 0.004499884430555781 - 0.0038291365285324577*I, -0.006377932311260503 + 0.001764097852806268*I, 0.007794730581198975 - 0.0015659840485736515*I, 0.006133485031193621 - 0.004875058719063235*I}, {0.05770623891664695 + 0.0006137171857216175*I, 0.110649758965…
1.8038038038038038	{{0.19616989361243087 - 1.2605855995818222*^-17*I, 0.05766304169610792 - 0.0006123269221581633*I, -0.0021112396901771507 + 0.008266401726726904*I, 0.004495785898441977 - 0.003820344981849305*I, -0.006372044247458201 + 0.0017600891563312987*I, 0.007786511322754706 - 0.001562420008086805*I, 0.0061307915121149355 - 0.004863883690783469*I}, {0.057663041696107496 + 0.0006123269221580727*I, 0.110568541…
1.8058058058058057	{{0.1960169203673409 - 1.3169985092189547*^-16*I, 0.05761994325824213 - 0.0006109398266494566*I, -0.0021273447827951856 + 0.008247388249115948*I, 0.0044916966549689834 - 0.0038115735339994974*I, -0.006366169650277836 + 0.0017560897190059047*I, 0.007778310871876676 - 0.0015588641976925512*I, 0.00612810415596804 - 0.004852734236287871*I}, {0.057619943258241615 + 0.0006109398266490902*I, 0.110487509…
1.8078078078078077	{{0.19586429657559756 - 1.961249866832467*^-16*I, 0.05757694337699875 - 0.0006095558913581229*I, -0.0021434132634126973 + 0.008228418162695024*I, 0.0044876166781201085 - 0.00380282214032146*I, -0.006360308490266526 + 0.0017520995198312115*I, 0.007770129175658716 - 0.001555316599940866*I, 0.006125422948029876 - 0.0048416102963496355*I}, {0.05757694337699834 + 0.0006095558913576267*I, 0.11040666298…
1.8098098098098097	{{0.19571202143788463 - 1.7840221865218627*^-16*I, 0.057534041826571014 - 0.0006081751089440887*I, -0.0021594452234437764 + 0.008209491369169068*I, 0.004483545946555837 - 0.0037940907551898286*I, -0.006354460737365306 + 0.0017481185372136534*I, 0.007761966187091647 - 0.001551777197545717*I, 0.006122747873872144 - 0.004830511812199232*I}, {0.05753404182657089 + 0.000608175108943669*I, 0.1103260007…
1.8118118118118118	{{0.19556009415652353 - 8.283767926245884*^-17*I, 0.05749123838139641 - 0.0006067974725643911*I, -0.0021754407436981593 + 0.00819060777549007*I, 0.004479484439613842 - 0.0037853793320154496*I, -0.006348626360909132 + 0.001744146748964972*I, 0.0077538218650632885 - 0.0015482459733850633*I, 0.006120078919361305 - 0.004819438725524407*I}, {0.057491238381396685 + 0.000606797472564234*I, 0.11024552272…
1.8138138138138138	{{0.19540851393547332 + 5.447732199075749*^-17*I, 0.05744853281615671 - 0.0006054229758731777*I, -0.00219139989438123 + 0.008171767293857064*I, 0.004475432137308972 - 0.00377668782324538*I, -0.006342805329626876 + 0.0017401841323022172*I, 0.007745696174358448 - 0.0015447229105008562*I, 0.006117416070658574 - 0.0048083909784701825*I}, {0.05744853281615732 + 0.0006054229758733692*I, 0.1101652284451…
1.8158158158158157	{{0.19525727998033063 + 1.656662985508537*^-16*I, 0.05740592490577795 - 0.0006040516130217067*I, -0.002207322735094017 + 0.008152969841716132*I, 0.004471389020333262 - 0.0037680161803628886*I, -0.006336997611641331 + 0.0017362306638477466*I, 0.007737589085658928 - 0.001541207992099038*I, 0.006114759314219924 - 0.0047973685136388595*I}, {0.05740592490577861 + 0.000604051613022152*I, 0.110085117509…
1.8178178178178177	{{0.19510639149848952 + 1.572803643751475*^-16*I, 0.057363414425524624 - 0.0006026833794117721*I, -0.002223209315915466 + 0.008134215356850327*I, 0.004467355069645642 - 0.0037593643522929898*I, -0.006331203175199111 + 0.001732286318679022*I, 0.007729500577961153 - 0.0015377012084984245*I, 0.00611210863649564 - 0.004786371274615423*I}, {0.05736341442552451 + 0.0006026833794121028*I, 0.110005189497…
1.8198198198198199	{{0.19495584769966529 + 1.9464519106789905*^-17*I, 0.05732100115189882 - 0.0006013182691587264*I, -0.002239059714259472 + 0.00811550376326527*I, 0.004463330264592773 - 0.003750732290971269*I, -0.00632542199037274 + 0.001728351073690817*I, 0.007721430614912918 - 0.0015342025494305075*I, 0.0061094640232889985 - 0.004775399204246496*I}, {0.05732100115189682 + 0.0006013182691585134*I, 0.1099254439911…
1.8218218218218216	{{0.19480564779514148 - 1.7877153878575405*^-16*I, 0.05727868486235959 - 0.0005999562702222167*I, -0.0022548740388923776 + 0.008096834878199418*I, 0.004459314584674097 - 0.003742119961702891*I, -0.006319654025473819 + 0.0017244249137804088*I, 0.0077133791249671315 - 0.0015307119633956895*I, 0.006106825461248527 - 0.004764452241256902*I}, {0.05727868486235577 + 0.0005999562702213347*I, 0.109845880…
1.8238238238238238	{{0.1946557909981194 - 3.7683848749322546*^-16*I, 0.057236465334858745 - 0.0005985973718024069*I, -0.0022706523943812544 + 0.008078208541217732*I, 0.004455308009231702 - 0.003733527327282141*I, -0.0063138992494751675 + 0.0017205078223341515*I, 0.007705346042811811 - 0.0015272294079791025*I, 0.006104192936803104 - 0.004753530325351898*I}, {0.05723646533485408 + 0.0005985973718009776*I, 0.109766498…
1.8258258258258258	{{0.1945062765237685 - 5.253521463122568*^-16*I, 0.05719434234783911 - 0.0005972415648459068*I, -0.0022863948796543834 + 0.00805962462345142*I, 0.004451310517349217 - 0.0037249543469110575*I, -0.006308157632278457 + 0.0017165997805807204*I, 0.00769733131182375 - 0.0015237548536771025*I, 0.006101566436048627 - 0.004742633397567414*I}, {0.05719434234783503 + 0.0005972415648442184*I, 0.1096872983491…
1.827827827827828	{{0.19435710358922625 - 5.861334756456456*^-16*I, 0.057152315680234406 - 0.0005958888420457698*I, -0.0023021015880012783 + 0.00804108302759792*I, 0.004447322087851812 - 0.003716400976199421*I, -0.006302429144714206 + 0.0017127007675911043*I, 0.007689334884068504 - 0.0015202882838972625*I, 0.006098945944748004 - 0.004731761400270035*I}, {0.05715231568023233 + 0.0005958888420441972*I, 0.10960827870…
1.8298298298298297	{{0.19420827141359825 - 5.322085770021487*^-16*I, 0.05711038511146933 - 0.0005945391978414952*I, -0.0023177726070726604 + 0.008022583687920914*I, 0.004443342699306198 - 0.0037078671671647682*I, -0.006296713758541783 + 0.0017088107602786125*I, 0.007681356720300403 - 0.0015168296949583803*I, 0.006096331448331164 - 0.004720914277157014*I}, {0.05711038511147027 + 0.00059453919784042*I, 0.109529439498…
1.8318318318318318	{{0.19405977921795803 - 3.4780869299655536*^-16*I, 0.05706855042145953 - 0.0005931926284190259*I, -0.0023334080188804848 + 0.008004126570250313*I, 0.004439372330020625 - 0.0036993528682323744*I, -0.006291011446449402 + 0.001704929733398868*I, 0.007673396789962539 - 0.0015133790960904705*I, 0.006093722931895045 - 0.0047100919732562625*I}, {0.05706855042146361 + 0.000593192628418756*I, 0.1094507803…
1.8338338338338336	{{0.1939116262253474 - 2.837020734979474*^-17*I, 0.05702681139061159 - 0.0005918491317107505*I, -0.0023490078997979143 + 0.007985711671982277*I, 0.004435410958044886 - 0.003690858024235272*I, -0.006285322182054129 + 0.0017010576595498151*I, 0.0076654550711867785 - 0.001509936509434772*I, 0.006091120380203604 - 0.004699294434926359*I}, {0.057026811390617646 + 0.0005918491317114406*I, 0.10937230070…
1.8358358358358358	{{0.1937638116606315 + 4.0763723024620976*^-16*I, 0.05698516779969753 - 0.0005905087071054114*I, -0.00236457231721955 + 0.007967339015068828*I, 0.004431458561563463 - 0.0036823825770127155*I, -0.006279645939320636 + 0.0016971945095251779*I, 0.007657531550984139 - 0.0015065019662373375*I, 0.006088523777922621 - 0.0046885216096504805*I}, {0.05698516779970273 + 0.0005905087071069683*I, 0.10929400028…
1.8378378378378375	{{0.19361633474721918 + 7.084302800654996*^-16*I, 0.056943619427392955 - 0.0005891713457497047*I, -0.002380101275308482 + 0.007949008435229875*I, 0.0044275151274200154 - 0.0036739264857145997*I, -0.006273982679022688 + 0.0016933402643702802*I, 0.007649626209593502 - 0.001503075401806323*I, 0.006085933115129019 - 0.004677773439216032*I}, {0.05694361942739539 + 0.0005891713457515869*I, 0.1092158786…
1.8398398398398397	{{0.1934691947105949 + 7.626499407822611*^-16*I, 0.056902166053908805 - 0.000587837033170996*I, -0.0023955948279674824 + 0.007930719679361816*I, 0.00442358064090106 - 0.003665489721814072*I, -0.006268332362497168 + 0.0016894949125284692*I, 0.007641738987016785 - 0.0014996567219668505*I, 0.006083348381811998 - 0.004667049861676561*I}, {0.0569021660539087 + 0.0005878370331726842*I, 0.10913793540301…
1.8418418418418419	{{0.193322390779745 + 6.01009166924472*^-16*I, 0.05686080746146762 - 0.0005865057583749228*I, -0.002411053069164766 + 0.00791247257840589*I, 0.004419655082612913 - 0.0036570722497453363*I, -0.006262694958125949 + 0.001685658438278127*I, 0.007633869820934117 - 0.0014962458781684054*I, 0.006080769565174195 - 0.004656350817676898*I}, {0.05686080746146626 + 0.0005865057583760945*I, 0.1090601701310143…
1.8438438438438438	{{0.19317592218640525 + 3.159303388015216*^-16*I, 0.05681954343352569 - 0.0005851775133488481*I, -0.002426476108586277 + 0.007894267027695724*I, 0.004415738430653892 - 0.003648674027831776*I, -0.006257070438428161 + 0.0016818308222600704*I, 0.007626018654175662 - 0.0014928428537603986*I, 0.006078196650793296 - 0.004645676250078113*I}, {0.056819543433524494 + 0.000585177513349405*I, 0.108982582427…
1.845845845845846	{{0.19302978816506086 + 6.154526250385393*^-17*I, 0.056778373754773 - 0.0005838522930618589*I, -0.0024418640716356954 + 0.00787610298695733*I, 0.004411830660614314 - 0.0036402950082859474*I, -0.0062514587800601845 + 0.0016780120414775501*I, 0.007618185434721606 - 0.001489447663992165*I, 0.006075629622622037 - 0.004635026103957512*I}, {0.056778373754772675 + 0.0005838522930619556*I, 0.108905171881…
1.8478478478478477	{{0.19288398795241307 + 5.2374665633431736*^-18*I, 0.05673729821063662 - 0.0005825300946794001*I, -0.0024572170852186367 + 0.007857980459191331*I, 0.004407931747057489 - 0.0036319351388044673*I, -0.00624585996171023 + 0.0016742020702325052*I, 0.007610370118199531 - 0.0014860603436999621*I, 0.0060730684638350615 - 0.004624400326043954*I}, {0.05673729821063653 + 0.0005825300946793996*I, 0.108827938…
1.84984984984985	{{0.19273852078348375 - 4.610201643139497*^-18*I, 0.05669631658379856 - 0.0005812109106162977*I, -0.0024725351820715368 + 0.007839899316249328*I, 0.004404041674199337 - 0.00362359437682933*I, -0.006240273948563645 + 0.001670400888531467*I, 0.007602572678443436 - 0.0014826808500382916*I, 0.006070513163093265 - 0.00461379885976032*I}, {0.0566963165837985 + 0.0005812109106162786*I, 0.108750880621998…
1.8518518518518516	{{0.19259338589602282 - 9.694724416941888*^-18*I, 0.05665542865849043 - 0.0005798947335215446*I, -0.002487818428818968 + 0.007821859448443115*I, 0.004400160423463592 - 0.003615272679616417*I, -0.006234700709551358 + 0.0016666084762979978*I, 0.007594793077140327 - 0.0014793091552841187*I, 0.006067963707625622 - 0.004603221648853893*I}, {0.0566554286584904 + 0.0005798947335215182*I, 0.1086739991085…
1.8538538538538538	{{0.19244858252997118 - 8.825217045256621*^-18*I, 0.05661463421987123 - 0.0005785815566287627*I, -0.0025030669046171563 + 0.007803860762579672*I, 0.004396287975049863 - 0.0036069700033799566*I, -0.006229140215444085 + 0.0016628248128390775*I, 0.007587031273338347 - 0.0014759452416085838*I, 0.006065420083980544 - 0.004592668637613001*I}, {0.05661463421987123 + 0.0005785815566287414*I, 0.1085972931…
1.8558558558558558	{{0.19230410992697966 - 3.6233131316474895*^-18*I, 0.05657393305356613 - 0.0005772713731667848*I, -0.002518280687571029 + 0.007785903164913743*I, 0.004392424309279626 - 0.0035986863044744806*I, -0.0062235924369729075 + 0.0016590498775356623*I, 0.007579287226438415 - 0.001472589090707857*I, 0.006062882278780262 - 0.004582139770439564*I}, {0.05657393305356614 + 0.0005772713731667762*I, 0.1085207623…
1.857857857857858	{{0.19215996733040888 + 1.4768354039504302*^-18*I, 0.0565333249456664 - 0.0005759641763596516*I, -0.002533459854734237 + 0.007767986561147795*I, 0.004388569406596208 - 0.003590421539394813*I, -0.006218057344829264 + 0.0016552836498426766*I, 0.007571560896194218 - 0.0014692406838031338*I, 0.0060603502787208285 - 0.004571634991849075*I}, {0.0565333249456664 + 0.0005759641763596545*I, 0.108444406214…
1.8598598598598601	{{0.19201615398530836 + 3.310023840798013*^-18*I, 0.056492809682752915 - 0.0005746599594104015*I, -0.002548604483407411 + 0.007750110856680754*I, 0.00438472324746594 - 0.003582175664809745*I, -0.006212534909784187 + 0.0016515261093102182*I, 0.007563852242159532 - 0.0014659000020161128*I, 0.006057824070523304 - 0.004561154246458125*I}, {0.056492809682752915 + 0.000574659959410409*I, 0.108368224463…
1.8618618618618619	{{0.19187266913849604 + 8.307396558574881*^-18*I, 0.0564523870519781 - 0.0005733587155239902*I, -0.002563714653745004 + 0.007732275958129512*I, 0.004380885812158502 - 0.003573948637526615*I, -0.006207025102975164 + 0.0016477772355652277*I, 0.007556161222775518 - 0.0014625670275786294*I, 0.006055303640819663 - 0.004550697479004006*I}, {0.05645238705197811 + 0.0005733587155240094*I, 0.1082922166561…
1.863863863863864	{{0.19172951203866007 + 1.480393192248064*^-17*I, 0.05641205684096715 - 0.0005720604379970643*I, -0.002578790443119467 + 0.007714481772624132*I, 0.004377057081167841 - 0.0035657404143047376*I, -0.00620152789540455 + 0.0016440370081953982*I, 0.007548487797842384 - 0.0014592417423698587*I, 0.006052788976358214 - 0.004540264634412843*I}, {0.05641205684096717 + 0.0005720604379970987*I, 0.108216382393…
1.8658658658658658	{{0.1915866819361914 + 2.086284244901271*^-17*I, 0.05637181883782773 - 0.0005707651201382223*I, -0.00259383192865097 + 0.007696728207416613*I, 0.004373237035037366 - 0.0035575509520075653*I, -0.00619604325813036 + 0.0016403054068415287*I, 0.007540831927273806 - 0.0014559241282574775*I, 0.0060502800639219275 - 0.0045298556577353915*I}, {0.05637181883782775 + 0.0005707651201382702*I, 0.108140721278…
1.867867867867868	{{0.19144417808317526 + 2.5028005408342426*^-17*I, 0.05633167283115299 - 0.000569472755263268*I, -0.002608839187448174 + 0.007679015169895212*I, 0.0043694256543422546 - 0.0035493802076120807*I, -0.006190571162286877 + 0.0016365824112033174*I, 0.007533193570988314 - 0.0014526141671531245*I, 0.00604777689031987 - 0.004519470494143277*I}, {0.056331672831153014 + 0.0005694727552633247*I, 0.1080652329…
1.8698698698698701	{{0.19130199973339154 + 2.6323962824306613*^-17*I, 0.05629161861002172 - 0.0005681833366952126*I, -0.002623812296608212 + 0.0076613425675844645*I, 0.004365622919689464 - 0.0035412281382088085*I, -0.006185111579084661 + 0.0016328680010393685*I, 0.007525572688909296 - 0.0014493118410124038*I, 0.006045279442387211 - 0.004509109088929014*I}, {0.056291618610021736 + 0.0005681833366952707*I, 0.10798991…
1.8718718718718719	{{0.19116014614231447 + 2.4255921474413622*^-17*I, 0.05625165596399824 - 0.000566896857764274*I, -0.002638751333216697 + 0.007643710308145178*I, 0.004361828811717724 - 0.0035330947010018114*I, -0.006179664479810543 + 0.0016291621561671877*I, 0.007517969240964998 - 0.0014460171318348846*I, 0.006042787706985215 - 0.004498771387505998*I}, {0.05625165596399824 + 0.0005668968577643253*I, 0.10791477287…
1.873873873873874	{{0.19101861656711275 + 1.880975288983978*^-17*I, 0.05621178468313242 - 0.0005656133118078757*I, -0.002653656374347729 + 0.007626118299374423*I, 0.004358043311097536 - 0.0035249798533086847*I, -0.006174229835827625 + 0.001625464856463182*I, 0.007510383187088519 - 0.0014427300216640973*I, 0.006040301671001246 - 0.0044884573354084965*I}, {0.0562117846831324 + 0.0005656133118079121*I, 0.107839800403…
1.875875875875876	{{0.19087741026664967 + 1.0451993355433673*^-17*I, 0.05617200455795972 - 0.0005643326921706491*I, -0.0026685274970638783 + 0.007608566449205553*I, 0.004354266398531181 - 0.0035168835525605673*I, -0.006168807618575283 + 0.0016217760818626635*I, 0.007502814487217817 - 0.0014394504925875397*I, 0.00603782132134877 - 0.004478166878291669*I}, {0.05617200455795968 + 0.000564332692170664*I, 0.10776499911…
1.8778778778778782	{{0.19073652650148284 + 1.298439097076872*^-19*I, 0.056132315379501134 - 0.0005630549922044309*I, -0.002683364778416206 + 0.0075910546657081785*I, 0.004350498054752709 - 0.0035088057563021297*I, -0.006163397799569164 + 0.0016180958123598445*I, 0.007495263101295706 - 0.0014361785267366708*I, 0.006035346644967347 - 0.004467899961931545*I}, {0.05613231537950108 + 0.0005630549922044199*I, 0.107690368…
1.87987987987988	{{0.19059596453386446 - 1.0728829655148986*^-17*I, 0.056092716939263265 - 0.0005617802052682657*I, -0.0026981682954442423 + 0.007573582857088195*I, 0.0043467382605279475 - 0.003500746422191586*I, -0.00615800035040119 + 0.0016144240280078423*I, 0.007487728989269856 - 0.0014329141062869163*I, 0.006032877628822641 - 0.0044576565322250435*I}, {0.056092716939263196 + 0.0005617802052682284*I, 0.1076159…
1.881881881881882	{{0.1904557236277411 - 2.0215496793286055*^-17*I, 0.056053209029238216 - 0.0005605083247284034*I, -0.0027129381251760083 + 0.007556150931687757*I, 0.004342986996654498 - 0.00349270550800068*I, -0.006152615242739552 + 0.0016107607089186743*I, 0.007480212111092792 - 0.0014296572134576636*I, 0.006030414259906411 - 0.004447436535189958*I}, {0.056053209029238146 + 0.0005605083247283443*I, 0.1075416184…
1.8838838838838838	{{0.19031580304875395 - 2.5940962205176538*^-17*I, 0.056013791441903715 - 0.0005592393439583016*I, -0.002727674344627993 + 0.007538758797985301*I, 0.004339244243961736 - 0.0034846829716147026*I, -0.006147242448328719 + 0.0016071058352632639*I, 0.0074727124267219 - 0.001426407830512267*I, 0.006027956525236518 - 0.004437239916964969*I}, {0.05601379144190366 + 0.0005592393439582315*I, 0.107467497932…
[truncated: 58 more rows]
