# Supplementary material for: When do perturbative approaches accurately capture the dynamics of complex quantum systems?
Source: Sci Rep. 2016 Jun 23;6:28204. doi: 10.1038/srep28204 (PMC4917862; doi:10.1038/srep28204)
Supplement: FMO_HEOM_300K166Site1.csv [file srep28204-s18.csv]

0.	{{1. + 0.*I, 0. + 0.*I, 0. + 0.*I, 0. + 0.*I, 0. + 0.*I, 0. + 0.*I, 0. + 0.*I}, {0. + 0.*I, 0. + 0.*I, 0. + 0.*I, 0. + 0.*I, 0. + 0.*I, 0. + 0.*I, 0. + 0.*I}, {0. + 0.*I, 0. + 0.*I, 0. + 0.*I, 0. + 0.*I, 0. + 0.*I, 0. + 0.*I, 0. + 0.*I}, {0. + 0.*I, 0. + 0.*I, 0. + 0.*I, 0. + 0.*I, 0. + 0.*I, 0. + 0.*I, 0. + 0.*I}, {0. + 0.*I, 0. + 0.*I, 0. + 0.*I, 0. + 0.*I, 0. + 0.*I, 0. + 0.*I, 0. + 0.*I}, {0.…
0.002002002002002002	{{0.9988511860575988 + 8.032603600922569*^-22*I, 0.0007542172036324181 - 0.033004662938483295*I, 0.00024307428543142779 + 0.0020671281049605248*I, 6.9883098451888525*^-6 - 0.0022234051325819874*I, 0.00002002152739818762 + 0.002525320283064692*I, 0.00027336656761300037 - 0.005148926703335502*I, 0.00005838021576504666 - 0.003725050582537029*I}, {0.0007542172036324181 + 0.033004662938483295*I, 0.001…
0.004004004004004004	{{0.9954182166815645 - 1.058755165065318*^-20*I, 0.0030084197307056002 - 0.06563240958665748*I, 0.0009655507364973933 + 0.004094688377643534*I, 0.00002853576460732875 - 0.004439440487369004*I, 0.00007780945251945293 + 0.005044881747417939*I, 0.001086374590659775 - 0.010198123232539939*I, 0.00023274924735967048 - 0.0074035796375256265*I}, {0.0030084197307056002 + 0.06563240958665748*I, 0.004356795…
0.006006006006006007	{{0.9897401811531708 + 1.8765759784822466*^-20*I, 0.006728583153048467 - 0.09752649067053965*I, 0.0021486009063111213 + 0.006045648543273532*I, 0.00006568740605261748 - 0.006641531255896829*I, 0.00016749138880056404 + 0.007553771990972371*I, 0.002417002663116791 - 0.01505254732077126*I, 0.0005197719282757729 - 0.010991622153626911*I}, {0.006728583153048467 + 0.09752649067053965*I, 0.0097537140847…
0.008008008008008008	{{0.9818808798026676 - 1.5493359438027617*^-21*I, 0.011852923444935059 - 0.12834542702078433*I, 0.003762254628396912 + 0.007886554396819165*I, 0.00011971363720395475 - 0.008822685553200645*I, 0.00028004173299268865 + 0.010046378305096961*I, 0.0042285429268219855 - 0.019623625227317375*I, 0.0009132718947025048 - 0.014447601991095398*I}, {0.011852923444935059 + 0.12834542702078433*I, 0.017219649950…
0.01001001001001001	{{0.9719274982326558 - 5.819488144183839*^-21*I, 0.01829401215075693 - 0.1577658601512777*I, 0.005766537344215164 + 0.009588051370572226*I, 0.0001920864653269902 - 0.010975408311149015*I, 0.00040370695337778545 + 0.012516221053125762*I, 0.006471159859213873 - 0.023830489603818755*I, 0.0014045003478618428 - 0.01773277427438819*I}, {0.01829401215075693 + 0.1577658601512777*I, 0.026667657080453086 +…
0.012012012012012014	{{0.9599888679805435 - 1.256758601508357*^-20*I, 0.02594149002013695 - 0.18549038999762676*I, 0.008112972679427973 + 0.011126420168629966*I, 0.00028444995880917516 - 0.013091463102813696*I, 0.0005245362624715534 + 0.014955517380384947*I, 0.009083855226293234 - 0.027603387499527218*I, 0.0019824627890773793 - 0.020812440441218525*I}, {0.02594149002013695 + 0.18549038999762676*I, 0.03798930830140649…
0.014014014014014014	{{0.9461938297836092 - 4.481627421486301*^-21*I, 0.03466460223075069 - 0.21125044459169767*I, 0.010745913536169993 + 0.012483988995193781*I, 0.0003985876187018524 - 0.015161830072674165*I, 0.0006268842696698769 + 0.01735507088560486*I, 0.011996301912010874 - 0.03088476432924218*I, 0.0026342402648339555 - 0.023656372083997533*I}, {0.03466460223075069 + 0.21125044459169767*I, 0.05105639204603948 - …
0.016016016016016016	{{0.9306888005917416 + 7.2605017436452*^-20*I, 0.044315883116136705 - 0.23480986716462057*I, 0.013604430787197041 + 0.013649537213333715*I, 0.0005363711076620211 - 0.01717669780957202*I, 0.0006941242598087582 + 0.019704190987328778*I, 0.015131450544636674 - 0.033630460867861804*I, 0.003345451537863028 - 0.026239318180077367*I}, {0.04431588311613671 + 0.23480986716462057*I, 0.06572342710591407 - 2…
0.018018018018018018	{{0.9136347964081087 + 3.1162036110045903*^-19*I, 0.05473568693659829 - 0.2559705405769872*I, 0.016624661251104688 + 0.014619093737784413*I, 0.0006996995220164724 - 0.01912539386827702*I, 0.0007095250778885686 + 0.021990498848955826*I, 0.018408743538810363 - 0.035811795099138094*I, 0.004100817629046178 - 0.02854182761968948*I}, {0.05473568693659829 + 0.2559705405769872*I, 0.08183074066562668 + 1.…
0.02002002002002002	{{0.8952061484123774 + 6.18939406857666*^-19*I, 0.06575391179716683 - 0.27457004733851503*I, 0.01974052866796135 + 0.015395067741238512*I, 0.000890463280513413 - 0.020996610478339627*I, 0.0006565398717873266 + 0.02420025134123841*I, 0.02174517503178667 - 0.0374139960460437*I, 0.004884373213101714 - 0.03054980821121479*I}, {0.06575391179716682 + 0.27457004733851503*I, 0.09920577624404064 - 2.22156…
0.022022022022022022	{{0.8755862791458543 + 1.3543859028351428*^-18*I, 0.07719612625801618 - 0.29048575913533986*I, 0.022886720706626996 + 0.01598638268381504*I, 0.0011104490822883555 - 0.022778525985026943*I, 0.0005199166867649275 + 0.026318417895631545*I, 0.025059401653010613 - 0.03843711513196958*I, 0.005680212244329377 - 0.03225503453363166*I}, {0.07719612625801615 + 0.29048575913533986*I, 0.11766743161636181 - 1…
0.024024024024024027	{{0.8549648129992886 + 2.0787019160116347*^-18*I, 0.08888767256499555 - 0.30363590490142117*I, 0.026000615595518358 + 0.01640813263099676*I, 0.0013612715065542073 - 0.024458978956000566*I, 0.00028642280603331674 + 0.028328878979435253*I, 0.02827442917950573 - 0.03889576234397279*I, 0.006472985044584471 - 0.033655207081429696*I}, {0.08888767256499557 + 0.30363590490142117*I, 0.13702901874694054 - …
0.026026026026026026	{{0.8335368764420058 + 2.014691466806284*^-18*I, 0.1006541493305321 - 0.31397568298868067*I, 0.02902217915937422 + 0.016680429462439323*I, 0.0016443461343392642 - 0.026025760245330716*I, -0.000055223553349829685 + 0.030214877555358084*I, 0.031317480801872785 - 0.03881682651810519*I, 0.007247910938800147 - 0.03475324949335672*I}, {0.1006541493305321 + 0.31397568298868067*I, 0.15709892778195972 - 1…
0.028028028028028028	{{0.811498161752978 + 2.020874824850282*^-18*I, 0.11232807489727974 - 0.321498126791941*I, 0.03189690253890529 + 0.016827611286175805*I, 0.001960771997903061 - 0.0274669659586513*I, -0.0005132974273229155 + 0.0319594584902076*I, 0.03412404810502262 - 0.038238540315195295*I, 0.007991542845254555 - 0.035557234797931415*I}, {0.1123280748972797 + 0.321498126791941*I, 0.1776856450246187 - 1.3643737300…
0.03003003003003003	{{0.7890419084906092 + 2.8962542904436376*^-18*I, 0.12375269747248625 - 0.32623236873781675*I, 0.0345773044161421 + 0.01687717884252885*I, 0.002311254503981306 - 0.028771346543909615*I, -0.001092546518815148 + 0.033545952768265316*I, 0.03663996683884158 - 0.03720870791573241*I, 0.008692179878926898 - 0.03607995057922982*I}, {0.12375269747248628 + 0.32623236873781675*I, 0.19860079441595008 - 1.991…
0.03203203203203203	{{0.7663599677885369 + 3.444911527341607*^-18*I, 0.1347798186965585 - 0.3282403662179593*I, 0.03702153738592452 + 0.016859296452743568*I, 0.0026961291911125136 - 0.029928387961081486*I, -0.0017948006313958775 + 0.03495816195447471*I, 0.03881940968261333 - 0.03578339158116715*I, 0.00933952739829249 - 0.03633837723876373*I}, {0.13477981869655853 + 0.3282403662179593*I, 0.21965797498403164 - 2.92139…
0.03403403403403404	{{0.7436381979192287 + 2.8537205478631313*^-18*I, 0.1452751599511273 - 0.3276137133926178*I, 0.039195289783283 + 0.016805226927624557*I, 0.0031152556308758454 - 0.03092881451479928*I, -0.002618412934568554 + 0.03618108531211491*I, 0.04062741830553313 - 0.03402416517211612*I, 0.009925216123570514 - 0.03635294174753245*I}, {0.14527515995112733 + 0.32761371339261774*I, 0.24067735318998823 - 4.100317…
0.036036036036036036	{{0.721052445585261 + 3.818839231482149*^-18*I, 0.15512308861915858 - 0.3244701984247122*I, 0.04107344908364653 + 0.01674570744320223*I, 0.0035679172755241017 - 0.03176509844099139*I, -0.0035577447187372982 + 0.03720165314475389*I, 0.04204215283041332 - 0.03199524739781421*I, 0.010443269271499309 - 0.03614674430306128*I}, {0.15512308861915863 + 0.3244701984247122*I, 0.26148967528968314 - 5.747486…
0.038038038038038034	{{0.6987692013993697 + 6.505734777514167*^-18*I, 0.16422454118165497 - 0.318949922907652*I, 0.04263857167656183 + 0.01671043982354659*I, 0.004052849739119593 - 0.03243153196759819*I, -0.004603922266524255 + 0.03800892696626665*I, 0.04305259884233661 - 0.029762049567813743*I, 0.01088971632946192 - 0.03574493162989525*I}, {0.16422454118165503 + 0.318949922907652*I, 0.28193547417707554 - 7.460530001…
0.04004004004004004	{{0.6769473112424534 + 8.709766133478577*^-18*I, 0.17249445230246438 - 0.31121558982417913*I, 0.043879737008731885 + 0.016728774486476614*I, 0.0045683048677888196 - 0.03292396797922298*I, -0.005745329186768688 + 0.03859377135775893*I, 0.04365689619256296 - 0.02739217549371759*I, 0.011262267288494235 - 0.03517485549310481*I}, {0.17249445230246443 + 0.31121558982417913*I, 0.3018633084391308 - 9.546…
0.04204204204204204	{{0.6557319976392886 + 1.0225946104810424*^-17*I, 0.17986721672128633 - 0.3014431073578849*I, 0.04479366044306218 + 0.016826822729170764*I, 0.005111940218174669 - 0.03324060901035941*I, -0.00696761985396629 + 0.03895010822032515*I, 0.04386354275465925 - 0.024949713891985522*I, 0.011560646388741288 - 0.03446424008575546*I}, {0.17986721672128642 + 0.30144310735788493*I, 0.3211355761109688 - 1.19866…
0.044044044044044044	{{0.6352534930882069 + 1.1779709748772677*^-17*I, 0.18629759583752248 - 0.2898181673524235*I, 0.04538460268307701 + 0.01702654423210565*I, 0.005680794431751351 - 0.03338224485751379*I, -0.008253900853738705 + 0.03907531054853447*I, 0.04369114854834455 - 0.022493339113748508*I, 0.011786586384164353 - 0.033640542857406135*I}, {0.18629759583752253 + 0.2898181673524235*I, 0.3396298062760643 - 1.37264…
0.04604604604604604	{{0.6156289197122025 + 1.408732130520316*^-17*I, 0.1917570158480656 - 0.2765344086312825*I, 0.045662424990005314 + 0.01734637368717927*I, 0.006271390598652129 - 0.03335192688980217*I, -0.009585687161382209 + 0.03896985173930147*I, 0.043165497702842115 - 0.020076863887867377*I, 0.011943277887590774 - 0.0327308089054563*I}, {0.19175701584806565 + 0.2765344086312825*I, 0.35723664494771573 - 1.568891…
0.048048048048048055	{{0.5969639633835309 + 1.6039856777143878*^-17*I, 0.19623165160236195 - 0.2617956273444832*I, 0.045642135047781494 + 0.01780225276805878*I, 0.006879805666765666 - 0.03315461194605762*I, -0.010943031605621215 + 0.03863679139850626*I, 0.04231893396798618 - 0.017751134749445167*I, 0.012035212765750978 - 0.03176217651461117*I}, {0.196231651602362 + 0.2617956273444832*I, 0.3738582071706823 - 1.7746671…
0.05005005005005005	{{0.5793493120872673 + 1.7271457554788113*^-17*I, 0.1997236903839741 - 0.2458051356305128*I, 0.04534304619478076 + 0.01840557865160386*I, 0.007501685797688874 - 0.03279753442195875*I, -0.012305436160699911 + 0.038082531119808215*I, 0.04118867381586681 - 0.015559334182135814*I, 0.012067963258675192 - 0.03076004787327595*I}, {0.1997236903839742 + 0.2458051356305128*I, 0.38941136688737327 - 1.915514…
0.05205205205205205	{{0.562860318080795 + 1.87431986887105*^-17*I, 0.20225020880919556 - 0.22876160200487874*I, 0.04478767830399559 + 0.019162765343134998*I, 0.008132287437532961 - 0.032290215465169726*I, -0.013652541655869991 + 0.03731694461467375*I, 0.03981502249685188 - 0.013535632685260634*I, 0.01204788125300473 - 0.02974743262565742*I}, {0.20225020880919564 + 0.22876160200487877*I, 0.4038279509802787 - 2.083281…
0.05405405405405405	{{0.5475583685608011 + 2.100647455916621*^-17*I, 0.20384106547167455 - 0.21085967562311844*I, 0.04400107362300789 + 0.02007610968647919*I, 0.008766569750610997 - 0.03164408787326462*I, -0.01496443891191996 + 0.03635287484734222*I, 0.03824035604668516 - 0.011706616690704271*I, 0.011981873951694817 - 0.028745219603215737*I}, {0.20384106547167463 + 0.21085967562311844*I, 0.4170533533180909 - 2.33655…
0.056056056056056056	{{0.5334929665045649 + 2.3558619619918178*^-17*I, 0.2045368988660636 - 0.19229369484592168*I, 0.04301069066316562 + 0.02114520307860158*I, 0.009399288932771923 - 0.030871999843926683*I, -0.016221562936433953 + 0.03520537863630314*I, 0.036509091041337496 - 0.010094077050214176*I, 0.011877331733126098 - 0.02777299627766207*I}, {0.2045368988660637 + 0.19229369484592165*I, 0.42904454095201705 - 2.628…
0.05805805805805806	{{0.5207002635144488 + 2.6869615936573373*^-17*I, 0.2043882464926405 - 0.17324976939299536*I, 0.041845127800635304 + 0.022365907205358332*I, 0.010025078869706982 - 0.02998824183381156*I, -0.017405619622034796 + 0.033891946980116286*I, 0.03466552156199532 - 0.008712317880066132*I, 0.011741779486673511 - 0.02684782408016493*I}, {0.2043882464926406 + 0.17324976939299536*I, 0.4397713036808546 - 3.013…
0.06006006006006006	{{0.5092040172014161 + 3.023727015996929*^-17*I, 0.2034521473027928 - 0.15390176878777545*I, 0.0405323287375714 + 0.023730869068752616*I, 0.010638614616133767 - 0.029008089681993508*I, -0.018500625437487504 + 0.03243201567312442*I, 0.03275097348995195 - 0.007568351052919261*I, 0.011582336462861173 - 0.025983829485181683*I}, {0.20345214730279285 + 0.15390176878777545*I, 0.4492151318165372 - 3.3824…
0.06206206206206206	{{0.4990162039161324 + 3.3611894581084146*^-17*I, 0.20179141376422693 - 0.13441202929997653*I, 0.03909954463407351 + 0.025229939113188556*I, 0.011234658804723081 - 0.027947612001362542*I, -0.019492876162445105 + 0.03084667671861108*I, 0.03080379733698816 - 0.006662716092246493*I, 0.011405694065218233 - 0.02519242111886757*I}, {0.201791413764227 + 0.13441202929997653*I, 0.4573686297284202 - 3.6322…
0.06406406406406406	{{0.4901383700184022 + 3.7665759469294365*^-17*I, 0.19947449245535165 - 0.11493615658586342*I, 0.037574311197793246 + 0.02685112823720864*I, 0.011808095640808071 - 0.02682338017002079*I, -0.020370198408741873 + 0.02915811589038713*I, 0.028861099000595768 - 0.005991874953891296*I, 0.011218382849013364 - 0.02448322452176384*I}, {0.1994744924553517 + 0.11493615658586341*I, 0.4642343487884819 - 3.879…
0.06606606606606608	{{0.48256143281182384 + 3.860063350615355*^-17*I, 0.19657424130939136 - 0.09561895798677758*I, 0.03598347661868963 + 0.028580260080825468*I, 0.012353988705236033 - 0.025652404041826112*I, -0.0211225150757164 + 0.02738960981261948*I, 0.026957227269118863 - 0.005547103426228921*I, 0.011026519580028685 - 0.023863508709085716*I}, {0.19657424130939138 + 0.09561895798677755*I, 0.4698248669662528 - 3.94…
0.06806806806806807	{{0.4762679705034494 + 3.6470332463000913*^-17*I, 0.19316282675757643 - 0.0765914268310774*I, 0.03435139288870125 + 0.03040236888027655*I, 0.012867870074367268 - 0.024451192979129392*I, -0.02174274959120611 + 0.025564304941098962*I, 0.02512106879634779 - 0.0053164503392396575*I, 0.010835248099705343 - 0.023338228893508277*I}, {0.19316282675757646 + 0.07659142683107738*I, 0.47416040262704395 - 3.8…
0.07007007007007007	{{0.4712323727313145 + 3.5434554802988574*^-17*I, 0.18931150979070452 - 0.05797080313095987*I, 0.032699883317829845 + 0.03230179108531775*I, 0.013345753367956572 - 0.023235706333129325*I, -0.02222682876864906 + 0.023705144668105183*I, 0.023376014133982513 - 0.005284908731493854*I, 0.010648728872628964 - 0.022910065551351087*I}, {0.18931150979070455 + 0.05797080313095984*I, 0.47726866802538886 - 3…
0.07207207207207207	{{0.4674216631686842 + 3.567925048036678*^-17*I, 0.1850913257248432 - 0.039864227802154636*I, 0.03104940557435089 + 0.034262475449502894*I, 0.013784112664351318 - 0.02202129257773345*I, -0.02257274290866962 + 0.021834588043744427*I, 0.021742110251569215 - 0.0054356964357369164*I, 0.010470524454198294 - 0.022580127242789568*I}, {0.18509132572484321 + 0.03986422780215461*I, 0.4791842349260804 - 3.9…
0.07407407407407408	{{0.46479479846508454 + 3.534433196682304*^-17*I, 0.18057433354226246 - 0.022368690305734545*I, 0.02941928474716208 + 0.03626746342826508*I, 0.01417979253586381 - 0.020822992144002357*I, -0.02278044049165575 + 0.019975030400231814*I, 0.02023640129804516 - 0.00574932672600928*I, 0.010303691052985531 - 0.02234778394952767*I}, {0.18057433354226246 + 0.022368690305734518*I, 0.4799492275757037 - 3.852…
0.07607607607607607	{{0.4633055374167395 + 3.4438301150797576*^-17*I, 0.17582867954779202 - 0.005569243467237597*I, 0.027826397339762256 + 0.03830032023239119*I, 0.0145302771019945 - 0.019654587173021473*I, -0.022852210516590615 + 0.018147444783423256*I, 0.018871289746689113 - 0.00620596576951302*I, 0.010150425197066512 - 0.022211007810799644*I}, {0.17582867954779202 + 0.005569243467237549*I, 0.4796104536943296 - 3.…
0.07807807807807808	{{0.4629033708217606 + 3.30960041105338*^-17*I, 0.17091758005480442 + 0.010460332234149744*I, 0.02628519073376625 + 0.04034559546458284*I, 0.014833753184427124 - 0.018528342620591366*I, -0.022792513180467405 + 0.01637095902754937*I, 0.01765475110876009 - 0.006786418611398271*I, 0.010012085267426855 - 0.0221666659085996*I}, {0.17091758005480442 - 0.010460332234149813*I, 0.4782185287477223 - 3.3224…
0.08008008008008008	{{0.4635336139743351 + 3.1404711726281044*^-17*I, 0.1658997185747592 + 0.02565689516117848*I, 0.024807947338468504 + 0.04238872729050365*I, 0.015089074773040183 - 0.01745508293231396*I, -0.022607734563779257 + 0.014662911560809958*I, 0.016590863259331515 - 0.007472097556016625*I, 0.009889299533995302 - 0.022210618312386892*I}, {0.16589971857475916 - 0.025656895161178507*I, 0.4758278223462492 - 3.…
0.08208208208208208	{{0.4651367412181424 + 2.9358012077348016*^-17*I, 0.160831870378456 + 0.03996601227423329*I, 0.0234058082691334 + 0.04441525191439165*I, 0.015295566368803833 - 0.01644474088561901*I, -0.02230544462610222 + 0.013039495490523807*I, 0.015681610721256033 - 0.008243978341986717*I, 0.009782351004599845 - 0.02233780893895122*I}, {0.16083187037845595 - 0.039966012274233326*I, 0.47249721571081077 - 2.9666…
0.08408408408408408	{{0.4676495038138632 + 2.7476646089789054*^-17*I, 0.155766618783693 + 0.05334324018333681*I, 0.02208795621979251 + 0.04641146533617661*I, 0.015453141787262101 - 0.01550594316534206*I, -0.02189480292394244 + 0.011515226738323524*I, 0.014925657983372422 - 0.009083504657246826*I, 0.009690921468729507 - 0.02254229522192883*I}, {0.15576661878369297 - 0.05334324018333685*I, 0.4682889422120794 - 2.74068…
0.08608608608608607	{{0.47100721890164726 + 2.5890827285470567*^-17*I, 0.15075087869755877 + 0.06575220392880649*I, 0.020861965116852735 + 0.0483650411430943*I, 0.015562332980504287 - 0.014645693329662209*I, -0.021385746816426944 + 0.010102267137032443*I, 0.01431962181942552 - 0.00997418553787913*I, 0.009614327729222698 - 0.02281794651152098*I}, {0.15075087869755874 - 0.06575220392880655*I, 0.463266472901649 - 2.518…
0.08808808808808809	{{0.47514385533262654 + 2.4280454955962436*^-17*I, 0.14582590831904713 + 0.07716444150563702*I, 0.019733850673264806 + 0.050265036281249*I, 0.015624285849546634 - 0.013869372788506031*I, -0.02078892944160787 + 0.008810410791612122*I, 0.013858190297887735 - 0.010901642345719005*I, 0.009551545095934708 - 0.023158480919924933*I}, {0.14582590831904707 - 0.07716444150563705*I, 0.4574944419954237 - 2.3…
0.0900900900900901	{{0.47999175935281463 + 2.209577170689474*^-17*I, 0.14102868958122122 + 0.0875588752085093*I, 0.018708374578314032 + 0.05210140403899998*I, 0.015640613100428816 - 0.013181116263850448*I, -0.020115457244323915 + 0.007647579180820201*I, 0.01353469494595503 - 0.011852722512825398*I, 0.009501347179250703 - 0.023557396719433753*I}, {0.14102868958122117 - 0.08755887520850932*I, 0.45103894034300274 - 2.…
0.09209209209209208	{{0.4854809300275271 + 2.0109399814849066*^-17*I, 0.13639264981085686 + 0.09692231297520848*I, 0.01778896930459105 + 0.05386472927739246*I, 0.015613351432588825 - 0.012583987584643685*I, -0.019377120500334872 + 0.006620146506898622*I, 0.013340760763442682 - 0.0128148306914432*I, 0.009462244143877899 - 0.024007733950494187*I}, {0.13639264981085678 - 0.0969223129752085*I, 0.44396818610463545 - 1.75…
0.0940940940940941	{{0.4915412857179583 + 1.878000327710034*^-17*I, 0.13194630573778682 + 0.10524789561440624*I, 0.01697791517058328 + 0.055546784918195716*I, 0.01554495302171893 - 0.012079746995399408*I, -0.0185857315441184 + 0.005732431975934401*I, 0.01326722323374282 - 0.013777219722934308*I, 0.009432652630577892 - 0.02450265520241817*I}, {0.13194630573778673 - 0.10524789561440627*I, 0.4363504033061555 - 1.56351…
0.09609609609609611	{{0.4981033385376702 + 1.7498085562061805*^-17*I, 0.1277136848686583 + 0.11253410052115763*I, 0.016276640290583826 + 0.05714040946779056*I, 0.015438185375590182 - 0.011669012161833905*I, -0.017752667874268796 + 0.004986826157325083*I, 0.013304924881040068 - 0.014730902694325894*I, 0.009411067612681538 - 0.025035634254918837*I}, {0.12771368486865822 - 0.11253410052115767*I, 0.42825321991547133 - 1…
0.0980980980980981	{{0.505098162795584 + 1.496094920272934*^-17*I, 0.12371445066450133 + 0.11878474713487251*I, 0.015685720160500887 + 0.058639468918688264*I, 0.01529611624371592 - 0.011351295927184448*I, -0.01688888314242093 + 0.004383852811922665*I, 0.013444696040945002 - 0.01566855195772135*I, 0.009396059719760893 - 0.025600432852250676*I}, {0.12371445066450125 - 0.11878474713487253*I, 0.4197436958222643 - 1.155…
0.1001001001001001	{{0.5124567194068121 + 1.2386235745808722*^-17*I, 0.11996497242095089 + 0.1240094785969865*I, 0.015204769062513798 + 0.06003852045120465*I, 0.015122015674613683 - 0.011125301421808845*I, -0.016005202514211544 + 0.003922707340073757*I, 0.013676862472100329 - 0.016583548338684594*I, 0.00938618336916826 - 0.02619079222467552*I}, {0.1199649724209508 - 0.1240094785969865*I, 0.41088893273140764 - 8.838…
0.1021021021021021	{{0.5201105052773018 + 1.011515586239259*^-17*I, 0.11647780297106405 + 0.1282232585482134*I, 0.014832526631537744 + 0.06133302387402424*I, 0.01491938365153775 - 0.010988794905691754*I, -0.015112127687097814 + 0.003601020683647061*I, 0.013991550971726987 - 0.01747051624970379*I, 0.00938002806207444 - 0.02680063248367756*I}, {0.11647780297106397 - 0.12822325854821337*I, 0.4017554722306168 - 6.35890…
0.1041041041041041	{{0.5279927935830935 + 7.952404388541143*^-18*I, 0.11326238372727393 + 0.13144495324790678*I, 0.014567175547097168 + 0.06251920149218083*I, 0.014691760747600795 - 0.01093891021392502*I, -0.014219298097244069 + 0.0034152057196510295*I, 0.014379542557120614 - 0.018325063208441916*I, 0.009376398578417412 - 0.027424269880811553*I}, {0.11326238372727382 - 0.13144495324790675*I, 0.39240814633095894 - 3…
0.1061061061061061	{{0.5360386906469362 + 5.6141273282483306*^-18*I, 0.11032523043494098 + 0.13369723352212973*I, 0.014406364338463738 + 0.06359398724351056*I, 0.014442698216459736 - 0.0109722113596516*I, -0.013335463837435144 + 0.0033605488983118274*I, 0.01483231349101373 - 0.019143652943160748*I, 0.009374325057791734 - 0.02805640769244134*I}, {0.11032523043494091 - 0.13369723352212973*I, 0.38291002336099045 - 1.4…
0.1081081081081081	{{0.5441849186303503 + 3.1805119698069902*^-18*I, 0.10767016540369995 + 0.13500681343932733*I, 0.01434711945607137 + 0.06455500461038667*I, 0.014175753936170352 - 0.011084737828693835*I, -0.012468724612594687 + 0.003431363700409169*I, 0.015341635248415543 - 0.019923412958078215*I, 0.00937296973981404 - 0.028692006761791962*I}, {0.10767016540369988 - 0.13500681343932733*I, 0.3733225907077499 + 1.3…
0.1101101101101101	{{0.5523696737005612 + 9.690184412730444*^-19*I, 0.10529818291287081 + 0.1354046014596543*I, 0.014385811416472327 + 0.06540060760852479*I, 0.013894529437155547 - 0.011271944084749696*I, -0.011626618613934133 + 0.0036209225535510058*I, 0.015899443268961373 - 0.0206622313422613*I, 0.009371595003835356 - 0.0293262636671992*I}, {0.10529818291287074 - 0.1354046014596543*I, 0.36370588544371946 + 3.7914…
0.11211211211211211	{{0.5605336874285278 - 9.095052202681212*^-19*I, 0.10320827940769217 + 0.13492445580322193*I, 0.01451840746017209 + 0.0661297422567057*I, 0.013602493442544161 - 0.01152901395584752*I, -0.010815791693955083 + 0.003921890934984201*I, 0.016498355292668 - 0.02135841095369214*I, 0.009369662830233797 - 0.029954731146762465*I}, {0.1032082794076921 - 0.13492445580322193*I, 0.35411749618892413 + 5.6599970…
0.11411411411411411	{{0.5686204163408429 - 2.4643388730805043*^-18*I, 0.10139775388170914 + 0.13360295889945845*I, 0.014740503371891013 + 0.06674189932858832*I, 0.01330293320933535 - 0.011850960369352728*I, -0.010041993429368207 + 0.004326495817656401*I, 0.017131666691267845 - 0.022010501932200794*I, 0.009366829025128899 - 0.030573302057664373*I}, {0.10139775388170909 - 0.13360295889945842*I, 0.34461237738812783 + 7…
0.11611611611611612	{{0.5765759886489742 - 3.8202294084028945*^-18*I, 0.0998622372933021 + 0.13147944032878114*I, 0.015047307611890166 + 0.06723713243727944*I, 0.012998971115114622 - 0.012232613601891524*I, -0.009310184819584452 + 0.004826547996200474*I, 0.01779318963698706 - 0.022617320242854257*I, 0.00936290044566662 - 0.031178173516393293*I}, {0.09986223729330204 - 0.13147944032878114*I, 0.3352428916263737 + 9.30…
0.11811811811811813	{{0.5843488822525457 - 5.3118934921619485*^-18*I, 0.09859543214176202 + 0.12859628747221807*I, 0.015433575925304773 + 0.0676161220028301*I, 0.01269363958164868 - 0.012668503319710893*I, -0.00862470611582076 + 0.005413302462941981*I, 0.018477011642832764 - 0.02317812488223033*I, 0.009357778142130414 - 0.03176580184908824*I}, {0.09859543214176197 - 0.12859628747221807*I, 0.3260591088666625 + 1.1303…
0.12012012012012012	{{0.5918905872577751 - 7.113706908204642*^-18*I, 0.09758976300979261 + 0.12499808711374763*I, 0.015893774220241526 + 0.0678800665025721*I, 0.012389766425378488 - 0.01315308527802888*I, -0.007989131811825445 + 0.0060778000904250454*I, 0.019177732789896068 - 0.023692345919198814*I, 0.009351495894962676 - 0.03233294847449898*I}, {0.09758976300979257 - 0.12499808711374763*I, 0.3171081773002097 + 1.34…
0.1221221221221221	{{0.5991559529671945 - 9.019823277234608*^-18*I, 0.09683685641688158 + 0.12073113703045596*I, 0.016422150892905808 + 0.06803063891546571*I, 0.0120899198777826 - 0.013680877516653159*I, -0.007406341410929237 + 0.006811135342532203*I, 0.019890364169973147 - 0.02415941145158102*I, 0.009344178684065192 - 0.03287664958807003*I}, {0.09683685641688153 - 0.12073113703045595*I, 0.3084339802236275 + 1.5643…
0.12412412412412412	{{0.6061031846134786 - 1.0342813508687428*^-17*I, 0.09632754748287017 + 0.11584341838481625*I, 0.017012741222186465 + 0.06806998845955285*I, 0.011796414026828336 - 0.014246456911237848*I, -0.006878538669240047 + 0.00760445792253838*I, 0.02061030544799641 - 0.024578762094399187*I, 0.009336035634820133 - 0.033394212650334064*I}, {0.09632754748287013 - 0.11584341838481624*I, 0.3000771381062147 + 1.7…
0.12612612612612611	{{0.6126935947855461 - 1.0709130080542774*^-17*I, 0.09605164940260609 + 0.11038467802009504*I, 0.017659354801511234 + 0.06800078257075243*I, 0.011511388069208334 - 0.014844348004489843*I, -0.006407381242768312 + 0.008448828630134587*I, 0.021333198715432922 - 0.02495007174767317*I, 0.009327321585690726 - 0.033883199669367405*I}, {0.09605164940260605 - 0.11038467802009504*I, 0.2920752430833121 + 1.…
0.12812812812812813	{{0.6188916665633825 - 1.1730434732634575*^-17*I, 0.09599800463111922 + 0.10440636522637724*I, 0.0183555873503307 + 0.06782617577210179*I, 0.011236778741466485 - 0.015469061495743053*I, -0.00599389779209052 + 0.009335248517047269*I, 0.022055048642475795 - 0.025273174059408227*I, 0.009318369658825059 - 0.034341445865650966*I}, {0.0959980046311192 - 0.10440636522637724*I, 0.28446280328391593 + 1.96…
0.13013013013013014	{{0.6246655565518017 - 1.3861183609226614*^-17*I, 0.09615519189163396 + 0.09796062835712169*I, 0.01909498421463386 + 0.06754973613311074*I, 0.010974275109914111 - 0.016115270389308024*I, -0.005638643829426904 + 0.010255027513068761*I, 0.022772061719815016 - 0.025547928466225615*I, 0.009309518018456815 - 0.034767024387357966*I}, {0.09615519189163393 - 0.09796062835712172*I, 0.2772707459459866 + 2.…
0.13213213213213215	{{0.6299871305492031 - 1.601070419808872*^-17*I, 0.09651158646487584 + 0.09110021207332403*I, 0.019871057085411297 + 0.06717544164279053*I, 0.010725320444083551 - 0.01677781994138237*I, -0.00534173247424349 + 0.01119981409350097*I, 0.023480611784480847 - 0.02577422433901347*I, 0.009301097300148404 - 0.03515824021329306*I}, {0.09651158646487581 - 0.09110021207332408*I, 0.27052638106400523 + 2.1875…
0.13413413413413414	{{0.6348319102191214 - 1.67096830977213*^-17*I, 0.09705533001865096 + 0.08387837292326061*I, 0.02067729818246582 + 0.06670767294408457*I, 0.010491130868500452 - 0.017451710847655833*I, -0.005102856730703551 + 0.012161569353317928*I, 0.02417723603864498 - 0.025952032365379372*I, 0.009293427984411422 - 0.03551363104616059*I}, {0.09705533001865094 - 0.08387837292326064*I, 0.26425345274630013 + 2.277…
0.13613613613613615	{{0.6391787459474203 - 1.7423915383017043*^-17*I, 0.09777398760472698 + 0.07634904342678661*I, 0.021507152862348954 + 0.0661512184356437*I, 0.010272755849863667 - 0.018131994954414574*I, -0.004921276739936219 + 0.013132364942734936*I, 0.024858700818220617 - 0.026081572576137378*I, 0.00928684595951959 - 0.03583198388446514*I}, {0.09777398760472696 - 0.07634904342678663*I, 0.25847245927752205 + 2.3…
0.13813813813813813	{{0.6430100440988876 - 1.8008540936449154*^-17*I, 0.0986548564676029 + 0.06856652915991374*I, 0.022354061125855258 + 0.06551123926505993*I, 0.010071027741170933 - 0.018813878323314267*I, -0.004795826371049313 + 0.014104565653126235*I, 0.025521985801556735 - 0.02616315578731106*I, 0.009281690197796526 - 0.036112320600947774*I}, {0.09865485646760289 - 0.06856652915991376*I, 0.25320043071077614 + 2.…
0.14014014014014015	{{0.6463118991957693 - 1.8347516655740625*^-17*I, 0.09968533362826351 + 0.06058452931144387*I, 0.023211615836975293 + 0.06479318916537292*I, 0.009886594249604688 - 0.01949278475192891*I, -0.004725089844457943 + 0.015070988505694357*I, 0.026164172606575532 - 0.026197258691989363*I, 0.009278247743142431 - 0.03635387650145646*I}, {0.0996853336282635 - 0.06058452931144391*I, 0.2484507937028035 + 2.41…
0.14214214214214216	{{0.6490740917286693 - 1.855002936159975*^-17*I, 0.10085292304726878 + 0.05245609856890549*I, 0.024073568987620263 + 0.06400281138334266*I, 0.009719921612470135 - 0.020164355569706634*I, -0.004707409621474484 + 0.01602490430059363*I, 0.026782440819307172 - 0.026184532281772765*I, 0.00927675172542181 - 0.03655609980035519*I}, {0.10085292304726878 - 0.05245609856890553*I, 0.24423337338614937 + 2.44…
0.14414414414414414	{{0.6512900171269768 - 1.88304243807568*^-17*I, 0.10214520267889278 + 0.04423357854922847*I, 0.02493383839299481 + 0.06314612391743325*I, 0.0095713038988381 - 0.020824443083625105*I, -0.004740886994318345 + 0.01696001798045076*I, 0.027374091259382397 - 0.02612581695470262*I, 0.009277387749146873 - 0.0367186525313139*I}, {0.10214520267889278 - 0.04423357854922848*I, 0.24055446266899783 + 2.4496550…
0.14614614614614613	{{0.6529563112519353 - 1.8793380527891448*^-17*I, 0.10354952135688222 + 0.03596869351033337*I, 0.02578647279769929 + 0.062229388561186025*I, 0.00944089315205696 - 0.021469052726701673*I, -0.004823316913771335 + 0.01787031368476752*I, 0.027936689760609083 - 0.02602218368329197*I, 0.009280343193765878 - 0.036841422517567446*I}, {0.10354952135688222 - 0.03596869351033337*I, 0.23741718985368887 + 2.4…
0.14814814814814817	{{0.6540730764169509 - 1.822921401112058*^-17*I, 0.10505322502179508 + 0.027712502512892145*I, 0.0266256667694479 + 0.061259127946560195*I, 0.009328667643711697 - 0.022094396802707507*I, -0.004952225841142018 + 0.018750181331690468*I, 0.0284679651873958 - 0.025874848773932754*I, 0.009285774235312455 - 0.036924507717872604*I}, {0.1050532250217951 - 0.027712502512892142*I, 0.2348212972093521 + 2.34…
0.15015015015015015	{{0.6546436601225084 - 1.7200814597590064*^-17*I, 0.10664385850779709 + 0.019514240229524034*I, 0.02744592301536246 + 0.060241980495827054*I, 0.009234489442821632 - 0.0226969376762372*I, -0.0051250147977260595 + 0.019594489058833493*I, 0.028965825740885312 - 0.02568525297736492*I, 0.009293790609446476 - 0.036968197386058076*I}, {0.10664385850779709 - 0.019514240229524023*I, 0.2327633525426085 + 2…
0.15215215215215214	{{0.6546746187136031 - 1.6001568127260973*^-17*I, 0.10830916380006049 + 0.01142123320405377*I, 0.028242063142105978 + 0.059184687802774825*I, 0.00915811080321059 - 0.023273387461504737*I, -0.0053389669329519255 + 0.020398579643514464*I, 0.02942836815951803 - 0.02545507157834072*I, 0.00930445711465918 - 0.03697297152399882*I}, {0.1083091638000605 - 0.011421233204053749*I, 0.23123678442891665 + 2.1…
0.15415415415415415	{{0.6541756964345874 - 1.508726945296762*^-17*I, 0.11003707601988931 + 0.0034788833429906765*I, 0.029009228628409958 + 0.0580940904026856*I, 0.009099175251008994 - 0.023820708182182886*I, -0.005591247702287455 + 0.021158268597133458*I, 0.029853881795148658 - 0.02518621162245841*I, 0.009317794903182635 - 0.03693950008803513*I}, {0.11003707601988934 - 0.003478883342990691*I, 0.23023190274036923 + 2…
0.15615615615615616	{{0.653159382400005 - 1.3710319712827846*^-17*I, 0.11181556219870682 - 0.004269401651177878*I, 0.029742858518876585 + 0.05697706739430917*I, 0.009057228619823759 - 0.02433610181430365*I, -0.00587886816412562 + 0.021869774747451526*I, 0.030240943790622515 - 0.024880725394890474*I, 0.009333817342847418 - 0.0368686297490075*I}, {0.11181556219870686 + 0.004269401651177862*I, 0.22973633437327248 + 2.0…
0.15815815815815815	{{0.6516412316728195 - 1.2082843618950225*^-17*I, 0.11363266052713553 - 0.011781696918499986*I, 0.030438637780390135 + 0.055840627722080156*I, 0.009031690247244538 - 0.02481699951279587*I, -0.006198658858678353 + 0.022529735710122463*I, 0.030588331795133226 - 0.02454081926998442*I, 0.00935250971821999 - 0.03676139556170294*I}, {0.11363266052713555 + 0.011781696918499972*I, 0.22973471134257537 + 1…
0.16016016016016016	{{0.6496393136322813 - 1.070072670189418*^-17*I, 0.11547665357652194 - 0.0190187940153425*I, 0.031092649036559606 + 0.05469171510062571*I, 0.00902191444001421 - 0.02526110898298211*I, -0.006547407793358792 + 0.023135257500981176*I, 0.03089506386061034 - 0.024168850245579205*I, 0.009373828136982417 - 0.03661898516270623*I}, {0.11547665357652198 + 0.019018794015342483*I, 0.2302092087893876 + 1.7970…
0.16216216216216217	{{0.647173976114685 - 9.663179791032555*^-18*I, 0.11733606133776044 - 0.02594450710333076*I, 0.03170140228769896 + 0.053537147815672155*I, 0.009027207747174935 - 0.025666422468377775*I, -0.006921881428693003 + 0.02368390708036624*I, 0.031160436764223635 - 0.02376730580974116*I, 0.00939770943846084 - 0.0364427278841964*I}, {0.11733606133776046 + 0.025944507103330745*I, 0.23113977563751678 + 1.6074…
0.16416416416416416	{{0.6442678454133678 - 8.672739014551514*^-18*I, 0.11919964122129324 - 0.03252567294934897*I, 0.03226183491082714 + 0.052383618724045*I, 0.009046828960068141 - 0.026031216750691127*I, -0.007318824678319999 + 0.024173712353119943*I, 0.03138402600838313 - 0.023338803940763965*I, 0.009424071193625467 - 0.03623409475394673*I}, {0.11919964122129327 + 0.032525672949348945*I, 0.23250413459346847 + 1.415…
0.16616616616616614	{{0.6409456314914476 - 7.406348413753436*^-18*I, 0.12105639164784886 - 0.03873218677543139*I, 0.032771307396960436 + 0.05123766718046705*I, 0.009079993551246623 - 0.02635405337729827*I, -0.007734966916576559 + 0.02460314917947351*I, 0.031565679765745897 - 0.02288605156924846*I, 0.009452815031655983 - 0.03599468783183132*I}, {0.1210563916478489 + 0.03873218677543139*I, 0.23427797554097504 + 1.2726…
0.16816816816816815	{{0.6372338780286159 - 6.4885567945774376*^-18*I, 0.12289552679530832 - 0.04453658175876708*I, 0.033227533443490165 + 0.05010568899672144*I, 0.009125859809239262 - 0.026633760826576418*I, -0.008166990326047745 + 0.024971094525912164*I, 0.03170546318579713 - 0.022411748230067682*I, 0.009483829265215295 - 0.03572622770264173*I}, {0.12289552679530838 + 0.04453658175876708*I, 0.2364352090534127 + 1.1…
0.17017017017017017	{{0.633161353822269 - 5.6696424733909046*^-18*I, 0.12470655187817418 - 0.04991410879088225*I, 0.03362861479583617 + 0.048993973377267554*I, 0.009183529553069832 - 0.026869436084343334*I, -0.008611549711894168 + 0.025276862722134807*I, 0.031803659629131495 - 0.02191872605380368*I, 0.00951697511129179 - 0.035430575661497966*I}, {0.12470655187817423 + 0.04991410879088225*I, 0.2389475761625209 + 1.04…
0.17217217217217215	{{0.6287578551933858 - 4.7095403932770894*^-18*I, 0.12647938181614185 - 0.05484366097353674*I, 0.03397311605228136 + 0.04790845772391258*I, 0.009252107261348608 - 0.02706047066445238*I, -0.009065382351553157 + 0.025520171391290498*I, 0.031860786990678784 - 0.02140978945296885*I, 0.009552104222613957 - 0.03510966718489124*I}, {0.1264793818161419 + 0.054843660973536726*I, 0.24178582939907203 + 9.02…
0.17417417417417416	{{0.6240541242307412 - 3.486636062247755*^-18*I, 0.12820434590245436 - 0.05930781636878753*I, 0.03426006680270413 + 0.04685471303623659*I, 0.009330703159352551 - 0.027206551707006844*I, -0.00952531321754899 + 0.025701137796936273*I, 0.031877597498355094 - 0.0208877010549648*I, 0.009589060035958552 - 0.03476550740692793*I}, {0.1282043459024544 + 0.0593078163687875*I, 0.2449198136487246 + 7.4920206…
0.17617617617617617	{{0.619081848790906 - 1.9977655532432656*^-18*I, 0.12987218780390197 - 0.06329283799898827*I, 0.03448896162857841 + 0.045837943911592655*I, 0.009418433219025291 - 0.0273076619783599*I, -0.009988254977492849 + 0.025820278843037114*I, 0.03185507771306281 - 0.02035518170208242*I, 0.009627677772150588 - 0.034400171119329664*I}, {0.12987218780390203 + 0.06329283799898823*I, 0.24831846615202305 + 6.247…
0.1781781781781782	{{0.6138734436806598 - 2.18952454605796*^-19*I, 0.13147412519976712 - 0.06678857415357951*I, 0.034659740410179246 + 0.04486296721174308*I, 0.009514421458955865 - 0.027364070180738786*I, -0.010451220034815698 + 0.02587848677923046*I, 0.031794408449609284 - 0.019814894328696403*I, 0.00966778165879506 - 0.034015792300221*I}, {0.13147412519976714 + 0.06678857415357949*I, 0.2519500346650853 + 5.353051…
0.1801801801801802	{{0.6084618986898485 + 1.8015064834442547*^-18*I, 0.13300197737018726 - 0.0697877134539296*I, 0.03477268888012172 + 0.0439342554217152*I, 0.009617778910364205 - 0.027376288212671105*I, -0.010911304206209926 + 0.025876965070834968*I, 0.031696838152775623 - 0.019269465429763447*I, 0.00970917014797036 - 0.033614561858140705*I}, {0.1330019773701873 + 0.06978771345392958*I, 0.2557822344590408 + 3.6977…
0.18218218218218218	{{0.6028814590443096 + 3.2508866562411174*^-18*I, 0.13444796571802803 - 0.07228616512026485*I, 0.03482850470656988 + 0.04305600101181274*I, 0.009727598656231094 - 0.027345099244055232*I, -0.011365651499147264 + 0.025817306040567027*I, 0.03156385439427749 - 0.01872156202590439*I, 0.00975163147616136 - 0.03319875913040003*I}, {0.13444796571802806 + 0.07228616512026483*I, 0.2597815630041621 + 2.5994…
0.18418418418418417	{{0.597165925066928 + 3.70885580434568*^-18*I, 0.13580504502189109 - 0.07428329113021925*I, 0.03482826923092371 + 0.04223186701999463*I, 0.009843007304826687 - 0.027271531740931932*I, -0.011811584198701632 + 0.025701370395296987*I, 0.03139704695477099 - 0.01817374026968856*I, 0.009794945406763723 - 0.03277066263649919*I}, {0.13580504502189109 + 0.07428329113021923*I, 0.2639149822967916 + 2.865119…
0.1861861861861862	{{0.5913485201494725 + 3.2382663727390753*^-18*I, 0.13706693330527797 - 0.07578189310192267*I, 0.03477344146199683 + 0.041464970224549834*I, 0.009963167949068532 - 0.027156855991035983*I, -0.01224661184286717 + 0.025531275791665833*I, 0.03119809136407071 - 0.017628434142613947*I, 0.009838882578273313 - 0.03233254339839071*I}, {0.13706693330527797 + 0.07578189310192263*I, 0.2681500499626191 + 4.48…
0.1881881881881882	{{0.5854618907525956 + 2.3851555108228138*^-18*I, 0.13822811183658995 - 0.07678821229400072*I, 0.03466585807601647 + 0.0407578811440974*I, 0.010087280166521556 - 0.027002584103796176*I, -0.012668431222558198 + 0.02530939683608521*I, 0.03096874890114966 - 0.017087955455107252*I, 0.009883204504286204 - 0.031886664940479426*I}, {0.13822811183658998 + 0.07678821229400068*I, 0.27245491925668175 + 6.63…
0.19019019019019018	{{0.5795380985142401 + 2.1610546436211387*^-18*I, 0.13928382749823953 - 0.07731191940610017*I, 0.034507731719291 + 0.040112624072183946*I, 0.01021457989146616 - 0.02681046909022121*I, -0.013074926528735521 + 0.02503836366916362*I, 0.03071086564883248 - 0.016554494496286487*I, 0.009927663583009956 - 0.03143528290697107*I}, {0.13928382749823953 + 0.07731191940610013*I, 0.2767983467366246 + 7.699756…
0.19219219219219222	{{0.5736081455777114 + 1.9490529371168698*^-18*I, 0.14023028352298153 - 0.07736491249735508*I, 0.03430146626774965 + 0.039530740065597626*I, 0.010344311472388913 - 0.02658240867969612*I, -0.013464153457263234 + 0.02472093267012198*I, 0.0304262979020141 - 0.016030227180294156*I, 0.009972003412104614 - 0.030980623994765324*I}, {0.14023028352298153 + 0.07736491249735504*I, 0.2811501471685 + 7.507773…
0.1941941941941942	{{0.567703396062291 + 1.2013482568734638*^-18*I, 0.14106426118566273 - 0.0769619240415182*I, 0.03404978825152679 + 0.03901342132516521*I, 0.010475710126519046 - 0.026320523439657614*I, -0.013834257921059244 + 0.024360154120686258*I, 0.030117068014235658 - 0.015517318558789439*I, 0.010015961011734176 - 0.030524953512515027*I}, {0.14106426118566273 + 0.07696192404151816*I, 0.28547979368965926 + 7.2…
0.1961961961961962	{{0.5618542345584495 + 3.787042192261436*^-19*I, 0.14178330516001886 - 0.07612046408317222*I, 0.03375569138756783 + 0.038561363870863834*I, 0.010608040515752044 - 0.026027113265194683*I, -0.014183566873221396 + 0.02395926492103833*I, 0.029785288764688132 - 0.015017806240297773*I, 0.010059276001674 - 0.030070496479678188*I}, {0.14178330516001886 + 0.07612046408317218*I, 0.2897577352539373 + 7.4382…
0.1981981981981982	{{0.5560891868956908 - 1.9668070245626116*^-19*I, 0.1423859450404704 - 0.07486008631337894*I, 0.033422303697102834 + 0.03817473215514133*I, 0.010740596648581187 - 0.025704582380179017*I, -0.014510621063397466 + 0.02352156195595172*I, 0.029433074244831235 - 0.014533622331681017*I, 0.01010169264390009 - 0.029619392680153105*I}, {0.14238594504047036 + 0.07486008631337891*I, 0.29395625538315 + 8.1177…
0.2002002002002002	{{0.5504349201425514 - 3.4117317777127895*^-19*I, 0.14287169534212235 - 0.07320238806967942*I, 0.033052887505646535 + 0.03785315906291619*I, 0.01087270188009756 - 0.025355439337265005*I, -0.014814175037785158 + 0.023050402094791637*I, 0.02906253985839342 - 0.014066593438137459*I, 0.010142959842589104 - 0.02917369666227837*I}, {0.14287169534212235 + 0.0732023880696794*I, 0.2980494721670944 + 9.225…
0.2022022022022022	{{0.5449162426066008 - 9.705019282845767*^-21*I, 0.14324105550076457 - 0.0711710103360939*I, 0.032650839442998326 + 0.037595745911577556*I, 0.011003708911990037 - 0.02498229701788971*I, -0.015093197139132113 + 0.022549202191514933*I, 0.02867580232137188 - 0.0136184406632018*I, 0.010182831144118344 - 0.02873537773883287*I}, {0.14324105550076457 + 0.07117101033609387*I, 0.30201333826354837 + 1.0409…
0.2042042042042042	{{0.5395561038344412 + 7.042268174787236*^-19*I, 0.14349550987287152 - 0.06879163774312172*I, 0.03221969044324224 + 0.03740106245098523*I, 0.011132999792545312 - 0.024587872632272887*I, -0.015346869506735923 + 0.02202143908467011*I, 0.028274979662032525 - 0.013190779608745139*I, 0.010221064737065766 - 0.028306319987035755*I}, {0.1434955098728715 + 0.06879163774312169*I, 0.30582564089827124 + 1.10…
0.2062062062062062	{{0.534375623836701 + 4.973034401538092*^-19*I, 0.14363727505106647 - 0.06609036991040643*I, 0.03176287357055664 + 0.03726741291384528*I, 0.01125994539993449 - 0.024174860820571013*I, -0.0155744997267036 + 0.021470563541115324*I, 0.027862280651917315 - 0.012785147075353543*I, 0.010257450758680576 - 0.02788829084502298*I}, {0.14363727505106647 + 0.0660903699104064*I, 0.3094659312734238 + 1.1166054…
0.2082082082082082	{{0.529395327320674 - 7.299823112518118*^-19*I, 0.14366911823950484 - 0.0630951546797037*I, 0.03128397791752026 + 0.03719280700182272*I, 0.011383918047574031 - 0.02374607421838541*I, -0.01577550682459645 + 0.020900196189218394*I, 0.02744004742774079 - 0.012402978171727365*I, 0.010291791318637538 - 0.027483018177894416*I}, {0.14366911823950484 + 0.06309515467970367*I, 0.31291433856782225 + 1.12202…
0.2102102102102102	{{0.5246341036528547 - 1.7287499272099006*^-18*I, 0.14359458526465854 - 0.05983598833964771*I, 0.030786762773611347 + 0.03717478519388478*I, 0.011504338071079452 - 0.02330443311788017*I, -0.015949521277187937 + 0.020314041917059034*I, 0.02701059400585549 - 0.012045536949899759*I, 0.010323888923451457 - 0.027092143669316473*I}, {0.14359458526465854 + 0.059835988339647685*I, 0.31615261201193623 + 1…
0.2122122122122122	{{0.5201084662590181 - 1.7808760922563057*^-18*I, 0.14341787826944963 - 0.05634281308925383*I, 0.030274836176003087 + 0.037210644520413394*I, 0.011620643399473109 - 0.02285278306480533*I, -0.016096332249091398 + 0.01971570543232925*I, 0.026576229690866173 - 0.011713928379330612*I, 0.010353577576659131 - 0.026717148437354694*I}, {0.14341787826944963 + 0.056342813089253804*I, 0.31916480303142974 + …
0.2142142142142142	{{0.5158325526176869 - 6.9902342932125395*^-19*I, 0.1431438557098058 - 0.05264551700283777*I, 0.029751654904338905 + 0.037297438567828876*I, 0.01173228955449231 - 0.022393894855594492*I, -0.01621588759140862 + 0.019108691259802423*I, 0.02613925907675498 - 0.011409098347333935*I, 0.010380722779373729 - 0.026359353033494803*I}, {0.1431438557098058 + 0.05264551700283773*I, 0.3219372652527498 + 1.130…
0.2162162162162162	{{0.5118181242601321 + 1.173359500270633*^-18*I, 0.14277803235466052 - 0.04877393403001523*I, 0.02922052448073244 + 0.037431977478589916*I, 0.011838749650589328 - 0.02193046453736478*I, -0.016308293841729864 + 0.018496403741333246*I, 0.02570198204688139 - 0.011131833659077809*I, 0.010405221530284801 - 0.026019917442642673*I}, {0.14277803235466052 + 0.04877393403001519*I, 0.32445865450312633 + 1.1…
0.2182182182182182	{{0.5080745667703723 + 2.96203819680024*^-18*I, 0.14232657928595288 - 0.044757843995702276*I, 0.028684599169767584 + 0.037610827951193575*I, 0.011939514394931397 - 0.021465113407916892*I, -0.016373816224133857 + 0.017882147035857783*I, 0.02526669377398227 - 0.010882762037584426*I, 0.01042700232565827 - 0.025699841083124373*I}, {0.14232657928595288 + 0.04475784399570223*I, 0.3267199288105722 + 1.1…
0.2202202202202202	{{0.5046089055782442 + 3.312369999051158*^-18*I, 0.1417963100965124 - 0.04062695525725604*I, 0.02814688156449265 + 0.03783031957141135*I, 0.012034092544026275 - 0.021000386946292117*I, -0.016412877340979695 + 0.01726912553043978*I, 0.02483568409471374 - 0.010662349769328013*I, 0.010446025156613017 - 0.025399962749224486*I}, {0.14179631009651236 + 0.04062695525725603*I, 0.3287143327552518 + 1.1584…
0.22222222222222218	{{0.5014272109914862 + 3.767335976767915*^-18*I, 0.14119369503787227 - 0.036410121722369765*I, 0.027610266321334676 + 0.03808696476543889*I, 0.012122046848225047 - 0.02053872087647246*I, -0.016425966448062893 + 0.01666052396999318*I, 0.024411200746528788 - 0.010470737474996113*I, 0.010462275032270076 - 0.02512097804755873*I}, {0.14119369503787224 + 0.03641012172236975*I, 0.33043601631151875 + 1.1…
0.22422422422422422	{{0.498534056313554 + 4.559299787005121*^-18*I, 0.140525724779596 - 0.03213717050220073*I, 0.027077696241111233 + 0.03837699634491081*I, 0.012202977069871135 - 0.02008257830196126*I, -0.016413731378054238 + 0.016059549558417357*I, 0.023995471520535824 - 0.010307915392396129*I, 0.010475747169213179 - 0.02486348399854597*I}, {0.14052572477959596 + 0.03213717050220073*I, 0.3318805954037965 + 1.14099…
0.2262262262262262	{{0.4959316823882344 + 4.433496446169874*^-18*I, 0.13979986914362755 - 0.027837408721134424*I, 0.026551945052913327 + 0.03869646839299149*I, 0.012276519894069873 - 0.019634313830276015*I, -0.016376974307472186 + 0.015469250792243643*I, 0.023590633463214494 - 0.010173735510590217*I, 0.010486459870475027 - 0.02462791944959059*I}, {0.13979986914362752 + 0.027837408721134424*I, 0.3330459531990448 + 1…
0.22822822822822822	{{0.49362047743040854 + 2.791341630622582*^-18*I, 0.13902349814164705 - 0.023538596719160414*I, 0.026035553680473448 + 0.03904154078667465*I, 0.012342366912323802 - 0.019196101010275343*I, -0.01631659602207083 + 0.014892498917667849*I, 0.023198696529977914 - 0.010067813761958387*I, 0.010494457755692752 - 0.024414549493147898*I}, {0.13902349814164702 + 0.02353859671916042*I, 0.33393175835825717 + …
0.23023023023023023	{{0.49159897702605265 - 3.0956832332326834*^-19*I, 0.13820388197507075 - 0.019266948051872707*I, 0.025530830242165632 + 0.039408479196783364*I, 0.012400264622532662 - 0.018769932332159008*I, -0.016233595916839923 + 0.014331987930550301*I, 0.022821543585172698 - 0.00998953002219852*I, 0.010499811761107895 - 0.024223465466724194*I}, {0.13820388197507075 + 0.019266948051872713*I, 0.3345394650364609 …
0.23223223223223224	{{0.48986386413223776 - 4.15545641940068*^-18*I, 0.13734819103505114 - 0.015047129490470042*I, 0.025039850051005504 + 0.039793655087970004*I, 0.012450014428993395 - 0.01835761922746796*I, -0.016129071996004853 + 0.013790234576415896*I, 0.022460930402078996 - 0.009938028110326368*I, 0.010502619139566424 - 0.024054584952876736*I}, {0.13734819103505114 + 0.015047129490470046*I, 0.3348723128827169 + …
0.23423423423423426	{{0.4884099690771294 - 7.376365001389795*^-18*I, 0.1364634959024767 - 0.010902261021755164*I, 0.024564455614650166 + 0.040193545718716334*I, 0.012491472642400147 - 0.01796079206908425*I, -0.016004220873026657 + 0.013269578350453988*I, 0.022118485662910414 - 0.00991221578867554*I, 0.010503003460518722 - 0.02390765177921374*I}, {0.1364634959024767 + 0.010902261021755177*I, 0.3349353270401198 + 1.41…
0.23623623623623627	{{0.4872306981855092 - 8.782673698440238*^-18*I, 0.13555653505207008 - 0.006853825553076551*I, 0.024106314513420678 + 0.04060478834838021*I, 0.012524574872547453 - 0.01758090576460092*I, -0.0158603281217681 + 0.012772168224842161*I, 0.021795622811794837 - 0.009910803416327147*I, 0.010501097799973063 - 0.02378226694842778*I}, {0.13555653505207005 + 0.006853825553076538*I, 0.33473491536479644 + 1.5…
0.23823823823823825	{{0.486318920793686 - 1.0012389006094957*^-17*I, 0.1346336637594068 - 0.002922750037859039*I, 0.02366715695262621 + 0.041024050136398656*I, 0.012549367638668922 - 0.017219353644496765*I, -0.01569878169317684 + 0.012300011398935405*I, 0.021493428794933052 - 0.009932466390565295*I, 0.010497004617650258 - 0.023677990507924684*I}, {0.1346336637594068 + 0.0029227500378590267*I, 0.33427804707786335 + 1…
0.24024024024024024	{{0.4856650132704167 - 1.1171831729414458*^-17*I, 0.13370203557410046 + 0.0008700985382508655*I, 0.023248491477806294 + 0.04144773715563653*I, 0.012565873902137325 - 0.01687745040512751*I, -0.015521098819404755 + 0.011855027351472534*I, 0.021213122830582548 - 0.009975719945662334*I, 0.010490877114039093 - 0.02359421366553874*I}, {0.13370203557410043 - 0.0008700985382508724*I, 0.3335740858603862 +…
0.24224224224224222	{{0.48525835056156896 - 1.2175302081684024*^-17*I, 0.13276832465872113 + 0.004505807940196515*I, 0.022851639650669782 + 0.04187246538272496*I, 0.012574185865856288 - 0.01655632524466017*I, -0.015328837048915698 + 0.011438898412150626*I, 0.020955697882701532 - 0.010038983459296609*I, 0.010482870946428533 - 0.0235302268862108*I}, {0.13276832465872113 - 0.00450580794019652*I, 0.3326333689591586 + 1.…
0.2442442442442442	{{0.4850874535611647 - 1.2972036775384156*^-17*I, 0.13183862480369735 + 0.00796751940549843*I, 0.0224777491171265 + 0.042295091728726336*I, 0.012574473940714518 - 0.016256918358488984*I, -0.015123588769878153 + 0.011053060904646805*I, 0.020721887567163734 - 0.010120590234083775*I, 0.010473138831558619 - 0.023485228715458488*I}, {0.13183862480369732 - 0.007967519405498426*I, 0.3314670679390903 + 1…
0.24624624624624625	{{0.48513998911138084 - 1.3546209022190586*^-17*I, 0.13091844942731581 + 0.011240427644254338*I, 0.02212779360728724 + 0.042712714039134285*I, 0.0125669867455858 - 0.015979980939235378*I, -0.01490698121016522 + 0.010698705146618224*I, 0.02051216615175837 - 0.010218787497576808*I, 0.010461830545620493 - 0.02345832577937621*I}, {0.1309184494273158 - 0.011240427644254338*I, 0.3300871886832071 + 1.85…
0.24824824824824823	{{0.48540277000254856 - 1.3916928532974222*^-17*I, 0.13001273157572166 + 0.014311780839138904*I, 0.021802572935463792 + 0.04312267109387365*I, 0.012552051107329007 - 0.01572607517674802*I, -0.014680676437354644 + 0.010376775449702105*I, 0.020326748556190193 - 0.010331736402265984*I, 0.010449092924256378 - 0.023448532784635167*I}, {0.13001273157572166 - 0.01431178083913891*I, 0.3285065713926512 + …
0.2502502502502503	{{0.485861754973154 - 1.4138241517801245*^-17*I, 0.1291258239229182 + 0.017170880645404254*I, 0.021502713000168885 + 0.04352254260730058*I, 0.012530072060788088 - 0.015495574258102758*I, -0.01444637135872877 + 0.010087970119515668*I, 0.02016559035207942 - 0.010457512025578911*I, 0.010435069862559588 - 0.02345477251848332*I}, {0.1291258239229182 - 0.017170880645404257*I, 0.3267388905866809 + 1.865…
0.25225225225225223	{{0.48650204870983765 - 1.4299130685933023*^-17*I, 0.12826149877076715 + 0.01980908219087936*I, 0.02122866578411627 + 0.04391014922820241*I, 0.012501532848792076 - 0.015288662367602675*I, -0.01420579772127459 + 0.009832741455656215*I, 0.0200283877629618 - 0.010594103369880495*I, 0.010419902315074527 - 0.02347587584874543*I}, {0.12826149877076715 - 0.01980908219087937*I, 0.3247986551026706 + 1.855…
0.25425425425425424	{{0.4873083059256413 - 1.4470506378306817*^-17*I, 0.1274231953527054 + 0.02221912102859665*I, 0.02098076648997914 + 0.04428340953832169*I, 0.012466954899072725 - 0.01510540385100428*I, -0.013960687088296168 + 0.00961131557902407*I, 0.01991466628544529 - 0.010739578356521909*I, 0.010403722971650927 - 0.023510652151528373*I}, {0.1274231953527054 - 0.02221912102859666*I, 0.3227008199261019 + 1.84412…
0.25625625625625625	{{0.4882652312417665 - 1.4635233894878962*^-17*I, 0.1266148552185455 + 0.02439315800861202*I, 0.02075935797879657 + 0.04463992252508521*I, 0.012426793451800536 - 0.014945920084078699*I, -0.013712723086071549 + 0.00942378234167378*I, 0.019824049999718294 - 0.010892401780941733*I, 0.010386655861442785 - 0.023558019803657435*I}, {0.1266148552185455 - 0.02439315800861203*I, 0.32046030437691536 + 1.82…
0.25825825825825827	{{0.4893559725290193 - 1.4914601362571868*^-17*I, 0.12583972421397777 + 0.026326027435640525*I, 0.020564510208740238 + 0.04497768061752256*I, 0.012381607273941731 - 0.014810065342870637*I, -0.013463667219770296 + 0.009270012019514991*I, 0.019755881177236985 - 0.011050679345115094*I, 0.010368842656830309 - 0.023616694615376712*I}, {0.12583972421397777 - 0.02632602743564054*I, 0.31809352708440025 +…
0.2602602602602603	{{0.49056374670034036 - 1.5371076382902627*^-17*I, 0.12510056391465024 + 0.02801427040116344*I, 0.020396148931357938 + 0.0452948825378575*I, 0.012331970829580827 - 0.014697561666310852*I, -0.013215214075527455 + 0.00914965341724334*I, 0.019709365674544545 - 0.011212616199148422*I, 0.010350417325394604 - 0.023685399456003467*I}, {0.12510056391465024 - 0.02801427040116346*I, 0.31561684036527776 + 1…
0.26226226226226224	{{0.49187196405267325 - 1.5992459393211538*^-17*I, 0.12439969990166176 + 0.029455988631530077*I, 0.02025406991690547 + 0.04558990273121602*I, 0.012278464650899193 - 0.014608015137337517*I, -0.012968980519462894 + 0.009062136904341411*I, 0.019683592429825442 - 0.011376560825614156*I, 0.010331504294858901 - 0.023762883411990142*I}, {0.12439969990166178 - 0.0294559886315301*I, 0.31304641070896533 + …
0.2642642642642643	{{0.49326422826696426 - 1.6691883666662077*^-17*I, 0.12373902176156197 + 0.030650844487957612*I, 0.020137938954346683 + 0.045861291365626264*I, 0.012221675338175055 - 0.01454091588289624*I, -0.012726505697681337 + 0.009006674415078766*I, 0.01967753346290546 - 0.011541005039550734*I, 0.010312218453088547 - 0.023847921786924332*I}, {0.12373902176156198 - 0.03065084448795764*I, 0.310398218777577 + 1…
0.26626626626626626	{{0.49472433640816227 - 1.7307815312240838*^-17*I, 0.1231199830863514 + 0.03160006096653102*I, 0.02004729185135344 + 0.04610777433201854*I, 0.012162195559783507 - 0.014495638073940064*I, -0.01248925103627237 + 0.008982259448511923*I, 0.01969004387525169 - 0.01170458398846258*I, 0.01029266514809102 - 0.023939316101528788*I}, {0.1231199830863514 - 0.03160006096653105*I, 0.30768805940592375 + 1.8653…
0.2682682682682683	{{0.496236278925219 - 1.7604053274757643*^-17*I, 0.12254360147348133 + 0.032306421698203275*I, 0.01998153443430565 + 0.04632825324422539*I, 0.012100624052196493 - 0.014471439925429453*I, -0.012258600241310414 + 0.008987667068484369*I, 0.01971986184997252 - 0.011866076152320125*I, 0.010272940188015908 - 0.02403589409366142*I}, {0.12254360147348134 - 0.0323064216982033*I, 0.3049315416015128 + 1.859…
0.2702702702702703	{{0.4977842962713595 - 1.7282349902457173*^-17*I, 0.12201057430119479 + 0.03277406101610541*I, 0.01993994004841381 + 0.046521793918217924*I, 0.012037544853234217 - 0.014467479769581078*I, -0.012035845368743074 + 0.009021499279887612*I, 0.01976567256022828 - 0.012024377250916613*I, 0.01025313637624768 - 0.024136509961788243*I}, {0.1220105743011948 - 0.032774061016105444*I, 0.30214402666428936 + 1.…
0.2722722722722723	{{0.49935269201399196 - 1.6392263546870652*^-17*I, 0.12152179963530373 + 0.033007595258102096*I, 0.019921629089169578 + 0.04668756981751387*I, 0.011973459465000226 - 0.014482868713119983*I, -0.011822172286484434 + 0.009082381622600375*I, 0.01982634927212208 - 0.012178306289264381*I, 0.010233375565287882 - 0.024240002186951964*I}, {0.12152179963530374 - 0.033007595258102124*I, 0.299340780789846 + …
0.27427427427427425	{{0.5009255113584536 - 1.5346894885115108*^-17*I, 0.12107756333230273 + 0.033013508586617536*I, 0.01992560605227741 + 0.046824951352525325*I, 0.011908936662496677 - 0.014516567156744958*I, -0.011618761041288176 + 0.009168671080685462*I, 0.019900500628241245 - 0.012326769348813554*I, 0.010213761390186288 - 0.02434519163866479*I}, {0.12107756333230274 - 0.033013508586617564*I, 0.29653733683198014 +…
0.27627627627627627	{{0.5024875391319974 - 1.443172124330413*^-17*I, 0.12067787700329353 + 0.03279933452578023*I, 0.019950784552279388 + 0.046933487480118954*I, 0.011844510616702187 - 0.01456747377767475*I, -0.011426663478589878 + 0.009278623824033555*I, 0.019986734766598128 - 0.012468800585696275*I, 0.01019439257660642 - 0.02445095750852708*I}, {0.12067787700329356 - 0.03279933452578025*I, 0.29374850226022264 + 1.6…
0.2782782782782782	{{0.50402438791732 - 1.3778846505348588*^-17*I, 0.12032255631940378 + 0.0323735028851567*I, 0.01999598727482983 + 0.0470128986995726*I, 0.011780664242985324 - 0.014634438821055584*I, -0.011246788753631413 + 0.009410427600888121*I, 0.020083707382574843 - 0.012603552125152738*I, 0.010175367030645739 - 0.02455624210121206*I}, {0.1203225563194038 - 0.03237350288515673*I, 0.29098826871849565 + 1.57912…
0.2802802802802803	{{0.5055224980525618 - 1.3367001112956624*^-17*I, 0.1200112210117869 + 0.031745339759751516*I, 0.020059945976695307 + 0.04706307705257533*I, 0.01171782920110462 - 0.014716264099961173*I, -0.011079903331460953 + 0.009562201737845433*I, 0.02019012172892327 - 0.012730294061531188*I, 0.01015678183883564 - 0.024660050834465794*I}, {0.12001122101178693 - 0.031745339759751544*I, 0.2882698120251126 + 1.5…
0.28228228228228225	{{0.5069691376313071 - 1.3021542065633703*^-17*I, 0.11974329487162226 + 0.030925067530007316*I, 0.02014130148575462 + 0.047084086123227405*I, 0.011656385895208558 - 0.014811702995392705*I, -0.010926630986932983 + 0.009731997139854532*I, 0.020304728615765048 - 0.012848414458287914*I, 0.010138733268141461 - 0.024761452239107203*I}, {0.11974329487162227 - 0.030925067530007344*I, 0.2856054921727783 +…
0.2842842842842843	{{0.5083524025025842 - 1.2414452920682505*^-17*I, 0.119518005750115 + 0.02992380486180471*I, 0.020238603700998826 + 0.047076161038040305*I, 0.011596663473835575 - 0.014919460456278863*I, -0.010787452804708273 + 0.009917796290217273*I, 0.02042632641059159 - 0.012957419347987258*I, 0.010121316765962476 - 0.024859577959028056*I}, {0.11951800575011501 - 0.029923804861804734*I, 0.2830068533285888 + 1.…
0.2862862862862863	{{0.5096611638917534 - 1.1353746547689003*^-17*I, 0.1193344269126601 + 0.02875331226628868*I, 0.0203503529815499 + 0.04703970404843377*I, 0.01153895640974128 - 0.015038212289676866*I, -0.010662736822443265 + 0.010117574380588223*I, 0.020553745657315423 - 0.013056861115107935*I, 0.010104626084176017 - 0.024953604343261392*I}, {0.11933442691266012 - 0.028753312266288713*I, 0.2804846774962051 + 1.26…
0.2882882882882883	{{0.5108845798677614 - 1.0324846438375226*^-17*I, 0.1191914533258461 + 0.027425877311438522*I, 0.020475043686811134 + 0.04697527282343722*I, 0.011483580169582728 - 0.015166602615323935*I, -0.010552825825595523 + 0.010329330675745527*I, 0.02068574816031027 - 0.013146215569954028*I, 0.010088749617337002 - 0.02504269545895817*I}, {0.11919145332584613 - 0.027425877311438553*I, 0.2780494690776932 + 1.…
0.29029029029029024	{{0.5120124750698248 - 9.35029949597143*^-18*I, 0.11908769490603051 + 0.025954952859023446*I, 0.02061104876849978 + 0.046883577032818514*I, 0.011430806585765417 - 0.015303204021817528*I, -0.010457927549418584 + 0.010550911545689464*I, 0.020821105469889592 - 0.013225146918746907*I, 0.010073771493636245 - 0.025126084072105627*I}, {0.11908769490603054 - 0.025954952859023477*I, 0.2757110764540071 + 1…
0.29229229229229226	{{0.5130357519597469 - 8.432065255688629*^-18*I, 0.11902167383006061 + 0.0243541884937407*I, 0.020756745703720474 + 0.0467654621931428*I, 0.011380865334435069 - 0.015446607330189507*I, -0.010378132419650049 + 0.010780224916597055*I, 0.02095865744242594 - 0.01329337685173751*I, 0.010059770778991416 - 0.025203070926690586*I}, {0.11902167383006064 - 0.024354188493740738*I, 0.273478292880433 + 9.4285…
0.29429429429429427	{{0.5139463965922383 - 7.588720770166938*^-18*I, 0.11899183321042284 + 0.022637384039160165*I, 0.02091052325423982 + 0.046621908967981664*I, 0.011333945403715089 - 0.015595425516658882*I, -0.010313416559242353 + 0.011015251079737201*I, 0.02109731241962657 - 0.01335067484924696*I, 0.010046821393911208 - 0.02527302308336332*I}, {0.11899183321042286 - 0.022637384039160203*I, 0.27135885112349084 + 8.…
0.29629629629629634	{{0.5147374786149173 - 6.855460609475645*^-18*I, 0.11899653709524276 + 0.020818489557724473*I, 0.021070781466486364 + 0.04645403316791315*I, 0.011290195093706573 - 0.0157482937126318*I, -0.010263641788362756 + 0.011254042691470682*I, 0.02123604722853343 - 0.013396858181666586*I, 0.01003499211349536 - 0.02533537391943752*I}, {0.11899653709524279 - 0.020818489557724515*I, 0.269359423460934 + 7.5052…
0.2982982982982983	{{0.5154031512683099 - 6.2840968611131554*^-18*I, 0.11903407046828508 + 0.018911605350748942*I, 0.02123593167155061 + 0.04626308575052178*I, 0.011249722016488306 - 0.01590386920470154*I, -0.01022855562439335 + 0.011494724773250151*I, 0.02137390718152318 - 0.013431791909457905*I, 0.010024346567434632 - 0.025389623128890326*I}, {0.11903407046828511 - 0.01891160535074899*I, 0.2674856216817497 + 6.70…
0.3003003003003003	{{0.5159386513858499 - 5.943059130006952*^-18*I, 0.11910263924895365 + 0.016930981958421472*I, 0.02140439648518502 + 0.046050452820398526*I, 0.011212593096116753 - 0.016060831434648537*I, -0.010207791281931054 + 0.011735494711620154*I, 0.0215100060763072 - 0.013455388883152638*I, 0.01001494324001082 - 0.02543533672236231*I}, {0.11910263924895367 - 0.016930981958421527*I, 0.2657419970861587 + 6.07…
0.3023023023023023	{{0.516339974334285 - 5.5558830891906435*^-18*I, 0.11920032603032585 + 0.01489084312209357*I, 0.021574644529450335 + 0.0458175887153627*I, 0.011178872377026193 - 0.016217893619076832*I, -0.010200936465078473 + 0.011974603577431735*I, 0.021643453846342784 - 0.01346761279039757*I, 0.010006827917292098 - 0.025472131003549853*I}, {0.11920032603032586 - 0.014890843122093593*I, 0.2641323662833235 + 5.5…
0.3043043043043043	{{0.5166036661303529 - 5.017679686381943*^-18*I, 0.11932503324997362 + 0.012805660912885403*I, 0.02174515500454943 + 0.045566018617783866*I, 0.01114862634809911 - 0.01637377422159331*I, -0.010207539602922798 + 0.012210295293496374*I, 0.021773329943788642 - 0.01346849861101122*I, 0.010000034310974817 - 0.0254996638294361*I}, {0.11932503324997364 - 0.012805660912885425*I, 0.2626600136791982 + 5.021…
0.3063063063063063	{{0.5167274308600691 - 4.702545730320649*^-18*I, 0.11947462608518732 + 0.010689932563899208*I, 0.021914420204496944 + 0.04529739298518439*I, 0.01112186800093767 - 0.016527224023943177*I, -0.010227024419172812 + 0.012440902576837037*I, 0.021898816789282627 - 0.01345813453245463*I, 0.009994593334044715 - 0.025517666950920198*I}, {0.11947462608518733 - 0.010689932563899232*I, 0.2613270881773621 + 4.…
0.3083083083083083	{{0.516709931329138 - 4.751188770629834*^-18*I, 0.1196469424978421 + 0.008557671814319151*I, 0.02208102025446986 + 0.045013397401070715*I, 0.011098594562442877 - 0.016677069291898824*I, -0.010258766718584524 + 0.012664882361774134*I, 0.022019145679481412 - 0.013436650360761006*I, 0.009990524027903696 - 0.025525936453746016*I}, {0.11964694249784211 - 0.00855767181431918*I, 0.2601348078769212 + 3.9…
0.31031031031031037	{{0.5165507875934437 - 5.068161233386259*^-18*I, 0.11983979310639109 + 0.006422407293927533*I, 0.022243623379459926 + 0.04471575217347149*I, 0.011078787697673677 - 0.016822211901692162*I, -0.01030209477047318 + 0.012880815812630968*I, 0.022133596435214682 - 0.013404217504246628*I, 0.009987833518621913 - 0.025524332685750276*I}, {0.1198397931063911 - 0.006422407293927568*I, 0.25908346155587164 + 3…
0.3123123123123123	{{0.5162505769590501 - 5.32186042112036*^-18*I, 0.12005096118586538 + 0.004297182523104676*I, 0.02240098590427366 + 0.0444062123349376*I, 0.01106241350984697 - 0.01696162934001466*I, -0.010356289308713273 + 0.013087408323733733*I, 0.022241497401485157 - 0.013361048973510859*I, 0.00998651701693777 - 0.025512780256862544*I}, {0.12005096118586539 - 0.004297182523104712*I, 0.2581724086710995 + 2.8616…
0.31431431431431434	{{0.5158108339822002 - 4.944528512816288*^-18*I, 0.120278202667874 + 0.0021945559128288064*I, 0.02255195225353238 + 0.044086567642542096*I, 0.0110494225403376 - 0.01709437470401733*I, -0.01042058353173855 + 0.013283489519411527*I, 0.022342225447468587 - 0.013307399381436134*I, 0.009986557818257918 - 0.02549126803910524*I}, {0.120278202667874 - 0.002194555912828843*I, 0.2574000793583809 + 2.318104…
0.3163163163163163	{{0.5152337958358353 - 3.853664933211238*^-18*I, 0.12051923716024579 + 0.00012667197224969446*I, 0.02269542916551139 + 0.0437586141008942*I, 0.0110397498288157 - 0.01721956108723513*I, -0.010494178068147177 + 0.013467967944985157*I, 0.0224352034100177 - 0.013243582804515064*I, 0.009987930111753205 - 0.02545984052119912*I}, {0.1205192371602458 - 0.0001266719722497374*I, 0.25676422161118384 + 1.716…
0.3183183183183183	{{0.5145223828224694 - 3.2499552321764404*^-18*I, 0.12077173541741461 - 0.0018945965544682032*I, 0.022830367000064494 + 0.04342417059960369*I, 0.011033310876304873 - 0.017336347981629804*I, -0.01057623074103891 + 0.013639814108652969*I, 0.022519901540786872 - 0.013169974431242798*I, 0.009990600734265736 - 0.025418595897207436*I}, {0.12077173541741462 + 0.001894596554468159*I, 0.2562619187205481 +…
0.3203203203203203	{{0.5136803827646284 - 3.734756895668106*^-18*I, 0.1210333811019916 - 0.0038580783630473457*I, 0.022955821797964644 + 0.04308505470734137*I, 0.011030008309618712 - 0.017443984385313662*I, -0.010665870923217469 + 0.013798138766670343*I, 0.022595846505442465 - 0.013086982205138138*I, 0.009994525437803563 - 0.02536769251856466*I}, {0.12103338110199162 + 0.003858078363047303*I, 0.2558894131555002 + 6…
0.32232232232232233	{{0.5127122285221419 - 5.190915150330486*^-18*I, 0.12130188668675489 - 0.005753424220819026*I, 0.023070954109811356 + 0.04274303515781094*I, 0.01102973576881957 - 0.01754181086997573*I, -0.010762225627200684 + 0.013942174248183975*I, 0.022662621061268935 - 0.012995056908069503*I, 0.009999650184490875 - 0.02530734186449302*I}, {0.1213018866867549 + 0.005753424220818985*I, 0.2556423240817235 + 3.06…
0.32432432432432434	{{0.5116229978997192 - 6.78290112523745*^-18*I, 0.12157499345490361 - 0.007571106969509106*I, 0.023175028990041688 + 0.04239983183580263*I, 0.011032377907881644 - 0.017629259577697093*I, -0.010864419512747841 + 0.014071274441986218*I, 0.022719864056433614 - 0.012894692166006796*I, 0.010005911147382765 - 0.025237808538976256*I}, {0.12157499345490362 + 0.007571106969509064*I, 0.2555156474515319 - 2…
0.32632632632632635	{{0.5104184065944307 - 7.057016097605604*^-18*I, 0.12185047217920798 - 0.009302418719823218*I, 0.023267415197007313 + 0.04205711548031279*I, 0.011037810281439709 - 0.017705853626336737*I, -0.010971575030037015 + 0.014184913941743364*I, 0.02276727066037226 - 0.012786424106914093*I, 0.01001323489123769 - 0.02515940982041756*I}, {0.121850472179208 + 0.009302418719823197*I, 0.25550376281298476 - 5.28…
0.3283283283283283	{{0.5091046719846379 - 6.696861106207938*^-18*I, 0.12212612886848097 - 0.010939326982207577*I, 0.02334755952574469 + 0.04171651475441024*I, 0.01104589501838926 - 0.017771187567775362*I, -0.011082808011717796 + 0.014282663514027209*I, 0.02280459687904905 - 0.012670823595743529*I, 0.010021542820194816 - 0.02507250575438522*I}, {0.12212612886848098 + 0.010939326982207556*I, 0.2556005639744103 - 1.04…
0.3303303303303303	{{0.5076886187388073 - 6.488175074234636*^-18*I, 0.12239979359529633 - 0.012474485444892392*I, 0.02341499636439012 + 0.04137962583902323*I, 0.011056482522389244 - 0.017824933666100006*I, -0.01119722342194422 + 0.01436420152984327*I, 0.02283165471065926 - 0.012548498697995271*I, 0.010030748729155537 - 0.02497750482722611*I}, {0.12239979359529635 + 0.01247448544489237*I, 0.25579935689868133 - 1.542…
0.3323323323323323	{{0.5061774638166349 - 6.435430266996367*^-18*I, 0.12266936928168189 - 0.013901466187232198*I, 0.023469360937247156 + 0.04104795888933517*I, 0.011069416541204156 - 0.017866852542994333*I, -0.011313945626724066 + 0.014429318125104847*I, 0.02284831715239632 - 0.012420085511230075*I, 0.010040760832908582 - 0.024874853705014428*I}, {0.1226693692816819 + 0.013901466187232177*I, 0.2560930704695894 - 2.…
0.33433433433433435	{{0.5045787358851208 - 6.41779571938038*^-18*I, 0.12293284320910583 - 0.015214771139644475*I, 0.02351038524835898 + 0.04072292850673931*I, 0.01108453399375581 - 0.017896790312966336*I, -0.011432123553755566 + 0.014477909484819229*I, 0.022854520643708364 - 0.012286244567230384*I, 0.010051483359419803 - 0.024765032602587722*I}, {0.12293284320910584 + 0.015214771139644458*I, 0.25647433472179004 - 2.…
0.3363363363363363	{{0.5029002753185702 - 6.1891372358505035*^-18*I, 0.12318828701847666 - 0.01640983208360953*I, 0.023537898081508385 + 0.040405853738838746*I, 0.011101664970123331 - 0.017914678583348345*I, -0.011550930692427396 + 0.014509977843087682*I, 0.02285026506629825 - 0.012147660832000352*I, 0.01006281654983218 - 0.024648555283546907*I}, {0.12318828701847667 + 0.016409832083609518*I, 0.25693548084080287 - …
0.3383383383383383	{{0.5011501673738696 - 5.8182652978710916*^-18*I, 0.12343386193240695 - 0.017482933304216*I, 0.023551814753863698 + 0.04009796375358683*I, 0.011120632704513606 - 0.017920524960106158*I, -0.011669563882490158 + 0.014525622040564611*I, 0.022835611415549406 - 0.012005034869718018*I, 0.010074658509614576 - 0.024525962632581808*I}, {0.12343386193240695 + 0.01748293330421598*I, 0.25746860565625773 - 2.…
0.34034034034034033	{{0.49933683359257697 - 5.678458650304411*^-18*I, 0.12366779895646339 - 0.018431117863515985*I, 0.023552133165838724 + 0.03980042003911478*I, 0.011141252487377308 - 0.017914409352355703*I, -0.011787231638473701 + 0.01452503706395909*I, 0.022810677556470697 - 0.011859085544632199*I, 0.010086904030775223 - 0.024397826677270976*I}, {0.12366779895646339 + 0.018431117863515967*I, 0.25806548227074155 -…
0.34234234234234234	{{0.4974688588798634 - 5.743676999481159*^-18*I, 0.12388843235918985 - 0.01925231569773196*I, 0.023538938377856578 + 0.03951428124348974*I, 0.011163335121444802 - 0.017896487708179656*I, -0.011903174787076046 + 0.014508511982637876*I, 0.02277564017761524 - 0.011710542358996852*I, 0.010099446447359967 - 0.0242647415918993*I}, {0.12388843235918985 + 0.01925231569773195*I, 0.2587177291470452 - 2.155…
0.3443443443443443	{{0.49555481008929464 - 5.8893277224839306*^-18*I, 0.12409422594188559 - 0.019945329148826525*I, 0.023512392953305216 + 0.03924048901997816*I, 0.011186688556761068 - 0.01786698289737233*I, -0.012016676908172666 + 0.014476417553438897*I, 0.022730734214364574 - 0.011560130575318099*I, 0.010112181078225674 - 0.02412731084550559*I}, {0.12409422594188559 + 0.01994532914882652*I, 0.25941698643509825 - …
0.34634634634634637	{{0.4936032359153307 - 5.892642127214988*^-18*I, 0.12428377305189595 - 0.020509832918694196*I, 0.023472736949307675 + 0.03897986802430507*I, 0.011211117891275832 - 0.017826184702837363*I, -0.012127064338330207 + 0.014429206210793313*I, 0.022676252847627976 - 0.011408571205810675*I, 0.010125005229404222 - 0.02398614719339805*I}, {0.12428377305189595 + 0.020509832918694192*I, 0.2601549160762082 - 2…
0.3483483483483483	{{0.49162264963201224 - 5.491558130002211*^-18*I, 0.12445579709917289 - 0.02094634765299501*I, 0.02342028512147622 + 0.038733128129290084*I, 0.01123642583334947 - 0.01777444710001468*I, -0.012233706021273823 + 0.014367409211094345*I, 0.0226125453364555 - 0.011256578527098283*I, 0.010137818480766229 - 0.023841870841109444*I}, {0.12445579709917289 + 0.020946347652995006*I, 0.2609232185094994 - 2.70…
0.35035035035035034	{{0.4896215431915907 - 5.0518742400881144*^-18*I, 0.12460913720326258 - 0.021256080933732522*I, 0.02335541520390779 + 0.03850088847903169*I, 0.011262414000467784 - 0.017712176843584344*I, -0.012336004795227418 + 0.014291626781087944*I, 0.022540004917376972 - 0.011104854431454385*I, 0.010150522385079849 - 0.023695106580973818*I}, {0.12460913720326258 + 0.02125608093373252*I, 0.26171361842189345 - …
0.35235235235235235	{{0.4876084550534511 - 5.071357361243544*^-18*I, 0.1247427461934789 - 0.0214410525392915*I, 0.023278580716396345 + 0.03828366520231063*I, 0.011288881267077257 - 0.017639846030068036*I, -0.012433399750990242 + 0.01420254006992497*I, 0.022459077715336045 - 0.01095410050157376*I, 0.01016301901255779 - 0.02354649182831425*I}, {0.1247427461934789 + 0.021441052539291496*I, 0.2625177991952468 - 2.774592…
0.35435435435435436	{{0.4855916467066124 - 5.664589703096406*^-18*I, 0.12485572730353427 - 0.021503968139361524*I, 0.023190287314837393 + 0.03808185965479446*I, 0.011315629329810438 - 0.017557969178287624*I, -0.012525382104423628 + 0.01410088188161376*I, 0.02237024934525135 - 0.010804988345202422*I, 0.010175216162533439 - 0.02339665138976452*I}, {0.12485572730353427 + 0.021503968139361517*I, 0.26332771724100273 - 2.…
0.3563563563563564	{{0.4835790699199873 - 6.568305786216255*^-18*I, 0.12494733701806368 - 0.021448194215429303*I, 0.02309108943589242 + 0.037895759014174975*I, 0.011342463367160724 - 0.017467099968432973*I, -0.012611496166697798 + 0.013987432917716876*I, 0.02227404267286603 - 0.010658156000561154*I, 0.01018702790308655 - 0.02324619459689641*I}, {0.12494733701806368 + 0.021448194215429296*I, 0.264135633781962 - 2.23…
0.3583583583583584	{{0.48157836674238147 - 7.141392442114397*^-18*I, 0.12501698507262465 - 0.02127775806077869*I, 0.02298159029698889 + 0.03772553628016816*I, 0.011369192039482365 - 0.017367831242061937*I, -0.01269133934429189 + 0.013863021777351079*I, 0.022171017814747694 - 0.010514207936345487*I, 0.010198374571043242 - 0.023095715306219667*I}, {0.12501698507262465 + 0.021277758060778678*I, 0.2649341148522829 - 1.…
0.3603603603603604	{{0.4795968614276212 - 6.879727673089155*^-18*I, 0.1250642274886709 - 0.02099727459974632*I, 0.022862435976180304 + 0.037571259309033274*I, 0.011395628662666815 - 0.017260789421971644*I, -0.012764559997968841 + 0.013728518384835886*I, 0.02206176498942726 - 0.010373713458183519*I, 0.010209182445805693 - 0.022945790052424853*I}, {0.1250642274886709 + 0.02099727459974631*I, 0.26571603891908924 - 1.8…
0.36236236236236236	{{0.47764168166973886 - 6.706061987057084*^-18*I, 0.12508873954128388 - 0.02061187788353287*I, 0.022734315327296434 + 0.03743291062985785*I, 0.01142159076112516 - 0.01714663477864236*I, -0.012830847272865792 + 0.01358483515491431*I, 0.02194689837437027 - 0.010237216666191536*I, 0.010219381041597536 - 0.02279698555360855*I}, {0.12508873954128388 + 0.02061187788353286*I, 0.26647447867671087 - 1.745…
0.36436436436436437	{{0.47571966684750755 - 6.946580772142904*^-18*I, 0.12509033876632045 - 0.02012731849963523*I, 0.022597963011347054 + 0.03731036601004234*I, 0.01144689949434404 - 0.017026064359288044*I, -0.012889940534580927 + 0.013432928759230732*I, 0.021827065498877998 - 0.010105231493346757*I, 0.010228905348070786 - 0.022649854317339856*I}, {0.12509033876632045 + 0.020127318499635213*I, 0.26720279056983226 - …
0.3663663663663663	{{0.4738371566229779 - 7.648510841397712*^-18*I, 0.12506898703340255 - 0.0195496970701462*I, 0.022454129923752213 + 0.03720341108471588*I, 0.011471385970922572 - 0.016899783831756027*I, -0.012941633163170022 + 0.013273765159269417*I, 0.02170292062218113 - 0.00997822093698876*I, 0.010237697974174335 - 0.022504915164194554*I}, {0.12506898703340255 + 0.019549697070146185*I, 0.26789481961197065 - 1.4…
0.36836836836836834	{{0.4719999856832259 - 8.626349007963225*^-18*I, 0.12502479010528356 - 0.01888545313663082*I, 0.022303582119473402 + 0.037111742369826194*I, 0.011494891472905736 - 0.01676850646388372*I, -0.012985772484414494 + 0.01310831836791469*I, 0.021575123633459713 - 0.009856596477864065*I, 0.01024570917280529 - 0.022362652662969832*I}, {0.12502479010528356 + 0.018885453136630807*I, 0.26854490446593277 - 1.…
0.3703703703703704	{{0.4702134837403532 - 9.461862085071828*^-18*I, 0.12495799763784814 - 0.01814136516012632*I, 0.022147100813013534 + 0.03703496726213965*I, 0.011517267455784371 - 0.01663295312349861*I, -0.013022259769821415 + 0.012937570449450937*I, 0.021444340051843168 - 0.009740718080126127*I, 0.010252896840808967 - 0.02222351713068427*I}, {0.12495799763784814 + 0.018141365160126308*I, 0.26914787744381435 - 9.…
0.3723723723723724	{{0.4684824987585457 - 9.767579309020337*^-18*I, 0.1248689893735425 - 0.017324486636971215*I, 0.02198547786924807 + 0.03697261424833092*I, 0.011538375853405043 - 0.016493848491740508*I, -0.013051046392927139 + 0.012762506251009935*I, 0.02131123557293111 - 0.00963089763515964*I, 0.010259225618004712 - 0.02208792572713203*I}, {0.12486898937354249 + 0.01732448663697121*I, 0.2696990415971031 - 5.3151…
0.3743743743743744	{{0.4668115406282078 - 1.0061283529701282*^-17*I, 0.12475824863573153 - 0.016442149696196385*I, 0.021819521330585283 + 0.03692414472031323*I, 0.011558086740363502 - 0.01635192709417734*I, -0.013072124623174641 + 0.012584120178375359*I, 0.021176478271968047 - 0.009527414637694099*I, 0.01026466422535815 - 0.021956273538751556*I}, {0.12475824863573151 + 0.016442149696196378*I, 0.2701940307785148 - 2…
0.3763763763763764	{{0.4652046464967301 - 1.0668490938378503*^-17*I, 0.1246263926430468 - 0.01550201077910163*I, 0.021650054007190358 + 0.03688893562429291*I, 0.011576279562475115 - 0.01620793096236811*I, -0.013085537481312604 + 0.012403414149111199*I, 0.021040742440745795 - 0.00943050152323786*I, 0.010269188525025735 - 0.02182892394427128*I}, {0.12462639264304678 + 0.01550201077910162*I, 0.27062894100416846 + 2.55…
0.37837837837837834	{{0.46366528937636087 - 1.1659168111371149*^-17*I, 0.12447414119813263 - 0.014511729426987042*I, 0.021477883028560647 + 0.03686631302459636*I, 0.011592847736650078 - 0.016062582055016476*I, -0.013091372602758956 + 0.012221361475320913*I, 0.020904679335201824 - 0.009340338630738559*I, 0.010272781009554517 - 0.0217061982492093*I}, {0.12447414119813263 + 0.014511729426987034*I, 0.27100041803620323 +…
0.38038038038038036	{{0.46219637781460216 - 1.2866597233990056*^-17*I, 0.12430231496182952 - 0.013478956294738288*I, 0.021303798823641706 + 0.036855553618945755*I, 0.01160769877878984 - 0.01591658135634567*I, -0.013089761815507106 + 0.012038905660344422*I, 0.02076891610546468 - 0.009257054342733054*I, 0.010275430722574207 - 0.021588375533085225*I}, {0.1243023149618295 + 0.013478956294738286*I, 0.27130565765028763 + …
0.3823823823823823	{{0.4608002558942101 - 1.3887376100537763*^-17*I, 0.124111835453174 - 0.012411333150826607*I, 0.021128575120827317 + 0.03685588473845902*I, 0.011620754303787114 - 0.01577060887609851*I, -0.013080881140125952 + 0.011856960398758113*I, 0.020634055795853992 - 0.009180725085347438*I, 0.010277133258797179 - 0.02147569264942018*I}, {0.124111835453174 + 0.01241133315082661*I, 0.2715424056356202 + 3.7544…
0.38438438438438444	{{0.4594787349897486 - 1.4156777946766942*^-17*I, 0.1239037140509838 - 0.011316467326459821*I, 0.02095296770524697 + 0.03686649038640284*I, 0.011631949435136346 - 0.0156253227973972*I, -0.013064947299509242 + 0.011676408143003966*I, 0.020500676675394052 - 0.009111379531632798*I, 0.01027789017228258 - 0.021368346527854083*I}, {0.12390371405098378 + 0.01131646732645982*I, 0.271708926735332 + 4.3578…
0.3863863863863864	{{0.45823324054970066 - 1.4040761620033143*^-17*I, 0.12367902791213055 - 0.01020197720909816*I, 0.020777722884970047 + 0.03688651796851814*I, 0.011641229038303972 - 0.015481368110303538*I, -0.013042208494335404 + 0.011498110376595096*I, 0.02036934151243672 - 0.00904901476392476*I, 0.010277707085571762 - 0.021266506270573027*I}, {0.12367902791213053 + 0.010201977209098162*I, 0.2718038618445746 + 4…
0.3883883883883884	{{0.45706467223925457 - 1.4391800220054994*^-17*I, 0.12343895355176364 - 0.009075514825031064*I, 0.02060357486551592 + 0.03691506320071271*I, 0.011648550660753763 - 0.015339373377780387*I, -0.013012955567037816 + 0.011322904796587948*I, 0.02024059443753529 - 0.008993578940880676*I, 0.010276596015414476 - 0.021170302147004175*I}, {0.12343895355176364 + 0.009075514825031066*I, 0.27182636438002317 +…
0.39039039039039036	{{0.45597342913969324 - 1.551661411272581*^-17*I, 0.12318471092025539 - 0.007944457639083323*I, 0.02043121954483502 + 0.03695121207597525*I, 0.011653885721356904 - 0.01519992787761502*I, -0.01297750677521706 + 0.01115157455220479*I, 0.020114939165181655 - 0.008944979929929285*I, 0.010274573551812804 - 0.021079824809902344*I}, {0.12318471092025537 + 0.007944457639083323*I, 0.27177607429725037 + 6.…
0.3923923923923924	{{0.4549594179884513 - 1.7147700710680956*^-17*I, 0.12291755858962518 - 0.006815889960928733*I, 0.020261313145508414 + 0.03699404397725939*I, 0.011657219428147299 - 0.015063580460273757*I, -0.012936206372044406 + 0.010984846640540086*I, 0.019992837930854872 - 0.008903086623541627*I, 0.010271660646686012 - 0.020995125784806046*I}, {0.12291755858962518 + 0.006815889960928731*I, 0.2716531099759971 +…
0.39439439439439433	{{0.45402205317911504 - 1.8443334473297878*^-17*I, 0.12263879375353952 - 0.005696602945090097*I, 0.02009447221474779 + 0.03704263167748363*I, 0.011658550778321565 - 0.014930839548901955*I, -0.01288942460626181 + 0.010823391906560507*I, 0.01987471149102114 - 0.008867728939231042*I, 0.010267882613870535 - 0.020916217470037485*I}, {0.12263879375353952 + 0.005696602945090092*I, 0.2714580682201728 + 7…
0.3963963963963964	{{0.45316028072864273 - 1.8453407091835925*^-17*I, 0.12234974681200494 - 0.004593092619768745*I, 0.01993127400543517 + 0.037096043581053235*I, 0.011657891882633688 - 0.014802173798724639*I, -0.012837555606529326 + 0.010667825885807945*I, 0.019760940254848605 - 0.008838700224510112*I, 0.010263268871729916 - 0.02084307497408604*I}, {0.12234974681200494 + 0.004593092619768735*I, 0.2711920008926428 +…
0.39839839839839836	{{0.45237270709471916 - 1.8633934508290377*^-17*I, 0.12205176926573236 - 0.0035116525973911484*I, 0.019772267580950225 + 0.037153342453161625*I, 0.011655263759605333 - 0.014678023610680787*I, -0.012781010519607353 + 0.010518723970864459*I, 0.019651877896653222 - 0.008815768288464709*I, 0.010257852027285887 - 0.020775646924477913*I}, {0.12205176926573236 + 0.003511652597391137*I, 0.270856289809783…
0.4004004004004004	{{0.4516574654951298 - 1.898014633938748*^-17*I, 0.12174626079111535 - 0.0024583617269113367*I, 0.019617969443096153 + 0.037213576081820444*I, 0.011650700201461126 - 0.01455879566800536*I, -0.012720228269648642 + 0.010376614562246205*I, 0.019547843179986632 - 0.008798661979816698*I, 0.010251669239864229 - 0.020713844920223972*I}, {0.12174626079111535 + 0.0024583617269113255*I, 0.2704527769268395 …
0.4024024024024024	{{0.451012336384879 - 1.9235206596911508*^-17*I, 0.12143460663937745 - 0.0014388554033135594*I, 0.01946884609103515 + 0.037275816887193405*I, 0.011644245566701548 - 0.0144448493861545*I, -0.012655655354112985 + 0.01024196100013822*I, 0.019449109557483975 - 0.008787086905804532*I, 0.010244759966616742 - 0.02065755071356128*I}, {0.12143460663937745 + 0.0014388554033135464*I, 0.26998364585208745 + 7…
0.4044044044044044	{{0.45043477056273273 - 1.928774847616267*^-17*I, 0.12111817005828163 - 0.0004583091707137969*I, 0.019325313109800974 + 0.037339165957674614*I, 0.011635954208117411 - 0.014336496430786307*I, -0.01258774317044184 + 0.010115160894223364*I, 0.019355905198889387 - 0.008780727999375033*I, 0.010237165650097422 - 0.020606617846875234*I}, {0.12111817005828163 + 0.0004583091707137813*I, 0.2694513992526635…
0.4064064064064064	{{0.44992188917121856 - 1.9171874355957095*^-17*I, 0.12079829229213025 + 0.0004785612776401285*I, 0.019187735170298946 + 0.03740275304988858*I, 0.011625890472789856 - 0.014234000717760847*I, -0.012516948016058325 + 0.009996546123682337*I, 0.019268412991056003 - 0.008779249519183385*I, 0.010228929718262447 - 0.020560871652699545*I}, {0.12079829229213025 - 0.00047856127764014673*I, 0.26885885885456…
0.4084084084084084	{{0.44947049913204296 - 1.9049726494210366*^-17*I, 0.12047629085182683 + 0.0013674930057168263*I, 0.019056426936393683 + 0.03746573705297342*I, 0.011614128216576302 - 0.014137579491856907*I, -0.012443730098402862 + 0.009886384361984428*I, 0.019186771771227035 - 0.008782296266958074*I, 0.01022009746645605 - 0.02052011047231525*I}, {0.12047629085182683 - 0.0013674930057168452*I, 0.2682091504195556 …
0.41041041041041043	{{0.4490771811305357 - 1.90286976087566*^-17*I, 0.12015346406961573 + 0.002204551598811331*I, 0.01893166547029492 + 0.0375272980055826*I, 0.011600747574504725 - 0.014047415952989617*I, -0.012368551585319874 + 0.009784896573852977*I, 0.01911108925111393 - 0.008789498763071661*I, 0.010210715769327474 - 0.020484113302909928*I}, {0.12015346406961573 - 0.002204551598811351*I, 0.2675056184727434 + 7.53…
0.4124124124124124	{{0.44873817309337677 - 1.921532852202546*^-17*I, 0.11983110506378236 + 0.0029861829553344574*I, 0.01881368360358329 + 0.03758663356146132*I, 0.011585838674202355 - 0.013963651265764442*I, -0.012291884246829539 + 0.009692245802560924*I, 0.019041432617050116 - 0.008800464017987937*I, 0.010200833965965809 - 0.020452630586488874*I}, {0.11983110506378236 - 0.0029861829553344786*I, 0.26675193971301137…
0.4144144144144144	{{0.448449548723185 - 1.963729171369544*^-17*I, 0.11951044809514508 + 0.0037093301985395666*I, 0.018702663317690427 + 0.03764298978614463*I, 0.01156949717417848 - 0.013886381674510425*I, -0.012214189325205635 + 0.00960853401175611*I, 0.01897782859130017 - 0.008814793798555523*I, 0.010190501568150646 - 0.020425396614605747*I}, {0.11951044809514508 - 0.0037093301985395882*I, 0.26595194838212044 + 7…
0.4164164164164164	{{0.44820725193176275 - 2.021728688286196*^-17*I, 0.11919266180289553 + 0.004371434934820079*I, 0.018598736296333514 + 0.037695664370280484*I, 0.011551823278171567 - 0.013815659590211983*I, -0.012135914578754538 + 0.009533803698289019*I, 0.01892026496983355 - 0.008832087703119216*I, 0.010179767917911992 - 0.020402132102438804*I}, {0.11919266180289553 - 0.0043714349348201*I, 0.26510960267715705 + …
0.4184184184184184	{{0.4480070968400963 - 2.0773040948037312*^-17*I, 0.11887884920459875 + 0.0049704372537094175*I, 0.01850198392551527 + 0.03774400662962978*I, 0.011532921735149257 - 0.013751493590508921*I, -0.012057494281815226 + 0.009468037892212794*I, 0.0188686906223246 - 0.008851943161519974*I, 0.010168682187530262 - 0.020382544188790885*I}, {0.11887884920459875 - 0.004970437253709438*I, 0.2642289847505333 + 7…
0.4204204204204204	{{0.44784477722938976 - 2.1015510994563032*^-17*I, 0.11857004791074645 + 0.005504765397980693*I, 0.018412438414640003 + 0.03778741710913611*I, 0.011512901538536763 - 0.013693849552450902*I, -0.011979348923952426 + 0.009411161763423048*I, 0.018823016587428302 - 0.008873956068859913*I, 0.010157293328412854 - 0.020366327222533*I}, {0.11857004791074645 - 0.00550476539798071*I, 0.2633142915375539 + 7.…
0.42242242242242245	{{0.44771590434148323 - 2.09040260345571*^-17*I, 0.11826724716285406 + 0.005973206959633467*I, 0.01833009510937583 + 0.03782533529045044*I, 0.011491874385790952 - 0.013642661987089707*I, -0.01190188805392965 + 0.009363058435721727*I, 0.018783126259027994 - 0.008897721584264783*I, 0.01014565024048741 - 0.02035316659939655*I}, {0.11826724716285406 - 0.005973206959633484*I, 0.2623697984549278 + 8.26…
0.4244244244244244	{{0.44761591746245244 - 2.0912998805099675*^-17*I, 0.11797138844823817 + 0.0063749929397172705*I, 0.018254903386171303 + 0.03785724174499078*I, 0.011469957537928326 - 0.013597824414250788*I, -0.011825513797054443 + 0.009323555277740932*I, 0.01874886600831152 - 0.008922827961343173*I, 0.010133802315100207 - 0.020342731424785754*I}, {0.11797138844823817 - 0.006374992939717285*I, 0.2613999462758031 …
0.4264264264264264	{{0.44754028016963077 - 2.129383035539424*^-17*I, 0.11768332988581297 + 0.006709800563866532*I, 0.01818677077263932 + 0.037882676595533106*I, 0.011447268481096366 - 0.013559196012732727*I, -0.011750604596746528 + 0.009292433970165812*I, 0.01872005358605335 - 0.00894887412112923*I, 0.010121797445634363 - 0.020334689121977848*I}, {0.11768332988581297 - 0.0067098005638665465*I, 0.26040914974787177 +…
0.4284284284284284	{{0.4474845151780068 - 2.19943817532873*^-17*I, 0.11740384316897873 + 0.006977736043905647*I, 0.01812556523347093 + 0.03790124061351497*I, 0.011423923902325155 - 0.013526604177272108*I, -0.011677513143544765 + 0.009269434193871927*I, 0.018696480782462412 - 0.008975472408803444*I, 0.010109681749974533 - 0.020328708166733617*I}, {0.11740384316897873 - 0.006977736043905664*I, 0.2594017636847447 + 7.…
0.43043043043043044	{{0.4474442043402242 - 2.265897408526837*^-17*I, 0.11713361356562178 + 0.007179334577849*I, 0.01807111517043536 + 0.03791259521903545*I, 0.011400039689527363 - 0.013499844518543512*I, -0.011606566375107147 + 0.009254253629925241*I, 0.018677913427182113 - 0.009002248593692645*I, 0.01009749957050691 - 0.020324458087297388*I}, {0.11713361356562178 - 0.00717933457784902*I, 0.2583820829659521 + 7.2677…
0.4324324324324324	{{0.44741499315911604 - 2.2752795144583914*^-17*I, 0.11687324114389237 + 0.007315549438816598*I, 0.018023210614388115 + 0.037916461576077934*I, 0.011375730792126892 - 0.013478681883874683*I, -0.011538065624006864 + 0.009246549376767745*I, 0.018664092352462344 - 0.009028842084632949*I, 0.010085293475497366 - 0.020321609884263004*I}, {0.11687324114389237 - 0.007315549438816617*I, 0.2573543381995862…
0.43443443443443447	{{0.4473925821870383 - 2.2890508897004102*^-17*I, 0.11662326293638751 + 0.00738764118750249*I, 0.01798161412934997 + 0.037912606361951956*I, 0.0113511112917658 - 0.013462858824006902*I, -0.011472292588131365 + 0.009245949467781879*I, 0.018654740807535604 - 0.0090549032525596*I, 0.010073104823936458 - 0.020319836235231512*I}, {0.11662326293638751 - 0.0073876411875025095*I, 0.2563227047526854 + 7.0…
0.4364364364364364	{{0.447372671678862 - 2.314788893963669*^-17*I, 0.11638414364532054 + 0.007397279554641475*I, 0.01794604948419628 + 0.03790084878650449*I, 0.011326296086761575 - 0.013452085662132083*I, -0.0114095090619234 + 0.009252038958340786*I, 0.018649554950985157 - 0.009080090129958227*I, 0.010060973878072253 - 0.02031880656782007*I}, {0.11638414364532054 - 0.007397279554641496*I, 0.2552913561566579 + 7.063…
0.43843843843843844	{{0.44735113705174706 - 2.3366740247584072*^-17*I, 0.11615626114802408 + 0.007346451823005841*I, 0.01791621479178629 + 0.03788106552851323*I, 0.01130139598940202 - 0.013446053924837291*I, -0.011349946905925187 + 0.009264379104316184*I, 0.0186482179815086 - 0.009104082400346037*I, 0.010048938413649745 - 0.020318200822422177*I}, {0.11615626114802408 - 0.007346451823005863*I, 0.25426429355142954 + 7…
0.4404404404404404	{{0.4473240557584046 - 2.345577313644413*^-17*I, 0.11593990748561417 + 0.007237431666662325*I, 0.017891786227846925 + 0.03785318943382828*I, 0.01127651694760128 - 0.013444439748940511*I, -0.01129380732194448 + 0.009282512148720445*I, 0.01865040350070011 - 0.009126583255887234*I, 0.010037033581698567 - 0.020317711692879867*I}, {0.11593990748561417 - 0.007237431666662348*I, 0.2532453196606554 + 7.5…
0.4424424424424424	{{0.447287707287097 - 2.3390603262310274*^-17*I, 0.11573528886299032 + 0.007072779150972121*I, 0.01787241803097279 + 0.03781720951537212*I, 0.011251760044899865 - 0.013446903881490634*I, -0.011241260853054562 + 0.009305961321706597*I, 0.018655775513050445 - 0.009147319397393015*I, 0.010025291908533001 - 0.020317044626483715*I}, {0.11573528886299032 - 0.007072779150972142*I, 0.2522380387917199 + 7…
0.44444444444444436	{{0.447238573425496 - 2.3208700368289552*^-17*I, 0.1155425271575251 + 0.0068553319134395975*I, 0.017857743407050805 + 0.037773169826162196*I, 0.011227221485766064 - 0.013453092408390759*I, -0.01119244779328899 + 0.009334231812342947*I, 0.018663989067125485 - 0.009166040859539754*I, 0.010013743325785874 - 0.02031591790276468*I}, {0.1155425271575251 - 0.006855331913439619*I, 0.2512458566353526 + 7.…
0.4464464464464465	{{0.4471732945580141 - 2.2967232338546648*^-17*I, 0.11536168142691657 + 0.006588126226528105*I, 0.01784738163888593 + 0.03772115490717514*I, 0.011202993731741464 - 0.013462641721811741*I, -0.011147485667966306 + 0.0093668170486735*I, 0.018674694013527136 - 0.009182515207485371*I, 0.010002415891848021 - 0.02031405988200612*I}, {0.11536168142691657 - 0.0065881262265281276*I, 0.25027202340654164 + 8…
0.44844844844844844	{{0.44708865006476606 - 2.2784040115385582*^-17*I, 0.11519273302082968 + 0.00627449974416143*I, 0.017840927102064957 + 0.03766130123726688*I, 0.011179166117660488 - 0.013475169478293938*I, -0.011106465876682427 + 0.009403186491277154*I, 0.018687526734518727 - 0.009196527984839997*I, 0.009991335572805994 - 0.020311206836932105*I}, {0.11519273302082968 - 0.006274499744161452*I, 0.24931965228957886 …
0.45045045045045046	{{0.4469816835005679 - 2.2722744672331395*^-17*I, 0.1150355900966776 + 0.0059179413418021555*I, 0.01783796714327908 + 0.03759378965685415*I, 0.011155821269208499 - 0.013490291081669704*I, -0.011069450731169021 + 0.009442808495068043*I, 0.01870212615256157 - 0.009207890769393462*I, 0.009980525533261944 - 0.020307113339544425*I}, {0.11503559009667762 - 0.00591794134180218*I, 0.2483915982878284 + 7.…
0.4524524524524524	{{0.4468497171314393 - 2.2767683561116087*^-17*I, 0.11489009206887517 + 0.005522051465144607*I, 0.017838086425049842 + 0.03751884158896385*I, 0.0111330346686728 - 0.013507623409777184*I, -0.01103647419585747 + 0.009485155377857754*I, 0.018718137180277063 - 0.009216441610593562*I, 0.009970006137752488 - 0.02030155361640344*I}, {0.11489009206887517 - 0.00552205146514463*I, 0.247490444299207 + 7.052…
0.4544544544544544	{{0.44669035193460344 - 2.282391091167862*^-17*I, 0.11475600960883872 + 0.005090542130114827*I, 0.01784086692572915 + 0.037436719039233075*I, 0.011110874654942628 - 0.013526784814460327*I, -0.011007541887878867 + 0.009529703420355322*I, 0.018735210720446697 - 0.009222045029546065*I, 0.009959794950748708 - 0.02029432154862808*I}, {0.11475600960883874 - 0.005090542130114853*I, 0.24661850111618405 +…
0.45645645645645644	{{0.4465014653853978 - 2.2809356321721323*^-17*I, 0.11463304593576694 + 0.004627231508488139*I, 0.017845888411656383 + 0.03734772365791373*I, 0.011089402476430612 - 0.013547395486138173*I, -0.010982631540192099 + 0.009575933329644215*I, 0.018753003924879677 - 0.009224591679316567*I, 0.009949906767985512 - 0.020285230540463526*I}, {0.11463304593576694 - 0.004627231508488161*I, 0.24577780961517373 …
0.4584584584584584	{{0.44628114727907725 - 2.3386314187706275*^-17*I, 0.1145208544449725 + 0.004136003316896647*I, 0.017852730719928572 + 0.03725218498367998*I, 0.011068673972192649 - 0.013569078563329432*I, -0.01096170051982646 + 0.009623331160551463*I, 0.018771179848732607 - 0.009223991323816216*I, 0.00994035424600216 - 0.02027410895242033*I}, {0.1145208544449725 - 0.004136003316896669*I, 0.24497020355731322 + 6.…
0.46046046046046046	{{0.44602771168419525 - 2.3614161666745367*^-17*I, 0.11441902144946142 + 0.003620896652754258*I, 0.017860965128471247 + 0.037150473551439224*I, 0.011048739351907602 - 0.013591453195551877*I, -0.010944680281190913 + 0.009671379246353038*I, 0.018789401821269286 - 0.009220176184980828*I, 0.009931147560329076 - 0.020260800432721125*I}, {0.11441902144946142 - 0.003620896652754279*I, 0.2441972973840337…
0.4624624624624625	{{0.4457397586787414 - 2.274670172520844*^-17*I, 0.11432708469218587 + 0.003085936720916359*I, 0.017870172417847458 + 0.03704298455945085*I, 0.011029641304577316 - 0.01361415036353728*I, -0.010931479753019148 + 0.009719577662278003*I, 0.018807347666856423 - 0.009213102677304035*I, 0.009922294267501363 - 0.02024516967954709*I}, {0.11432708469218589 - 0.0030859367209163818*I, 0.24346042701837273 + …
0.4644644644644645	{{0.44541617354782004 - 2.085035545306203*^-17*I, 0.11424454054613419 + 0.0025350933114635156*I, 0.01787994690737875 + 0.03693013228043671*I, 0.01101141496701956 - 0.013636816223532765*I, -0.01092198751839586 + 0.009767448643761825*I, 0.018824712454733973 - 0.009202750326450158*I, 0.009913799408788962 - 0.020227102651430774*I}, {0.11424454054613419 - 0.0025350933114635407*I, 0.24276065089151005 +…
0.46646646646646645	{{0.4450561267836499 - 1.8804162063869252*^-17*I, 0.11417084401433078 + 0.001972280799701568*I, 0.017889896455145177 + 0.03681235006158122*I, 0.01099408792386804 - 0.013659112107300789*I, -0.01091607181475675 + 0.009814536586446359*I, 0.01884120849901513 - 0.009189121769254184*I, 0.009905665510196643 - 0.020206506567256116*I}, {0.11417084401433078 - 0.001972280799701595*I, 0.24209874994276795 + 4…
0.4684684684684685	{{0.4446590713133586 - 1.812177280529298*^-17*I, 0.11410540958176722 + 0.0014013559379714004*I, 0.0178996425688833 + 0.03669008976100409*I, 0.010977680277400967 - 0.013680714595693956*I, -0.010913580887356996 + 0.009860408122113643*I, 0.018856565342649578 - 0.00917224245389627*I, 0.009897892605174274 - 0.020183309716475143*I}, {0.11410540958176722 - 0.001401355937971427*I, 0.2414752303305653 + 3.…
0.4704704704704705	{{0.4442246729360075 - 1.7284204805211863*^-17*I, 0.11404762359084757 + 0.0008261149838277764*I, 0.017908818225748063 + 0.03656381457059206*I, 0.010962206479511646 - 0.013701313150692934*I, -0.010914349158641543 + 0.0099046484395421*I, 0.01887052598865443 - 0.009152154328371017*I, 0.00989047870940682 - 0.020157456333123727*I}, {0.11404762359084757 - 0.0008261149838277999*I, 0.2408903911718797 + 3…
0.47247247247247254	{{0.44375284624846095 - 1.610398916672809*^-17*I, 0.11399682675524958 + 0.0002503607556131101*I, 0.017917062811500004 + 0.03643401154106876*I, 0.010947674488349268 - 0.013720606025388864*I, -0.01091819064728637 + 0.009946856162359444*I, 0.018882844653214048 - 0.009128920752626234*I, 0.009883419460331121 - 0.020128908818356123*I}, {0.11399682675524958 - 0.00025036075561313286*I, 0.2403442891987524…
0.4744744744744745	{{0.4432437554464868 - 1.5255730797563827*^-17*I, 0.11395234045149599 - 0.00032225059638073044*I, 0.01792403663264383 + 0.0363011715089144*I, 0.010934085518517862 - 0.013738312518725372*I, -0.010924906743565334 + 0.009986659617780346*I, 0.0188932966394164 - 0.009102623208625635*I, 0.009876708393217587 - 0.02009764889670974*I}, {0.113952340451496 + 0.00032225059638070334*I, 0.23983673881182044 + 2…
0.4764764764764765	{{0.4426977969416299 - 1.4985956863165572*^-17*I, 0.11391347579039253 - 0.000888245115252902*I, 0.01792942366048828 + 0.03616578270294735*I, 0.010921434446364701 - 0.013754175170100878*I, -0.010934289537352088 + 0.010023719611570999*I, 0.018901679626626533 - 0.009073358934999293*I, 0.009870337123166286 - 0.02006367657925674*I}, {0.11391347579039253 + 0.0008882451152528656*I, 0.23936732919740264 +…
0.47847847847847846	{{0.44211559936121225 - 1.511311678670414*^-17*I, 0.11387953361702784 - 0.0014443310374935882*I, 0.0179329315311461 + 0.036028330744324176*I, 0.010909709809980316 - 0.013767959759368592*I, -0.010946121818120068 + 0.010057729428049129*I, 0.018907813670486582 - 0.009041240927043642*I, 0.00986429534510695 - 0.020027010163604034*I}, {0.11387953361702784 + 0.0014443310374935448*I, 0.23893542432750034 …
0.4804804804804805	{{0.4414980213605764 - 1.50428256102666*^-17*I, 0.11384980494978951 - 0.0019873990277542958*I, 0.017934291496677746 + 0.035889298422916105*I, 0.010898893867394935 - 0.013779455235756655*I, -0.010960177270462421 + 0.010088414721745025*I, 0.01891154110012085 - 0.00900639775784738*I, 0.009858570850517558 - 0.019987686078528952*I}, {0.11384980494978951 + 0.001987399027754253*I, 0.23854016509125636 + …
0.48248248248248243	{{0.4408460901244373 - 1.459493070261616*^-17*I, 0.11382357734531202 - 0.0025144938202601493*I, 0.017933253749770978 + 0.03574916404691628*I, 0.010888964286223829 - 0.013788468913530742*I, -0.010976224169839122 + 0.010115526753066139*I, 0.018912721392658566 - 0.008968969365045707*I, 0.009853149935667077 - 0.01994575427681684*I}, {0.11382357734531202 + 0.002514493820260108*I, 0.23818052902108958 +…
0.48448448448448445	{{0.4401610519393135 - 1.415529726705567*^-17*I, 0.11380011909763862 - 0.0030227751077848857*I, 0.01792958542535187 + 0.03560841107015995*I, 0.010879892852405345 - 0.013794825412971033*I, -0.010994019078068754 + 0.010138841307696047*I, 0.018911231480366452 - 0.00892911199049811*I, 0.009848016977576615 - 0.019901281605647563*I}, {0.11380011909763862 + 0.0030227751077848445*I, 0.23785528084653054 +…
0.4864864864864864	{{0.43944432571471986 - 1.3918045179328666*^-17*I, 0.1137787072926581 - 0.003509631267596117*I, 0.017923079904381214 + 0.035467508910029144*I, 0.010871646542442347 - 0.013798373881701631*I, -0.011013316531384506 + 0.0101581679605245*I, 0.018906970633861205 - 0.008886991870840591*I, 0.009843155010038273 - 0.0198543492650528*I}, {0.1137787072926581 + 0.0035096312675960764*I, 0.23756301837840704 + 1…
0.4884884884884884	{{0.43869747131482495 - 1.3922668430783016*^-17*I, 0.11375863715260555 - 0.003972700171404268*I, 0.017913557757969944 + 0.03532690740041826*I, 0.01086418833933443 - 0.013798988363738359*I, -0.011033872761110808 + 0.010173350359478781*I, 0.018899860098391178 - 0.008842782244760442*I, 0.00983854599909584 - 0.019805050679673256*I}, {0.11375863715260555 + 0.003972700171404229*I, 0.2373022034578862 + …
0.4904904904904905	{{0.4379221895584509 - 1.4054035128370943*^-17*I, 0.11373922203606239 - 0.004409869185362602*I, 0.017900866747379156 + 0.03518703679173402*I, 0.01085747723257792 - 0.013796567799488754*I, -0.011055445693663329 + 0.010184266225523708*I, 0.018889843093836362 - 0.00879666335299625*I, 0.00983417084304477 - 0.019753491498758702*I}, {0.11373922203606239 + 0.004409869185362565*I, 0.23707116195647454 + 2…
0.4924924924924925	{{0.43712032089745007 - 1.405654935338756*^-17*I, 0.11371979359166612 - 0.004819274597397219*I, 0.017884881732529823 + 0.0350483077078181*I, 0.010851468254454029 - 0.01379103592666439*I, -0.011077795026116269 + 0.01019082721206309*I, 0.01887688471677727 - 0.008748822346959985*I, 0.009830009383896677 - 0.019699789498090994*I}, {0.11371979359166612 + 0.004819274597397184*I, 0.23686808506062754 + 2.…
0.49449449449449445	{{0.4362938013559643 - 1.415283181044922*^-17*I, 0.1136997019695123 - 0.005199253204728609*I, 0.01786549891339381 + 0.034911113575110335*I, 0.010846113735806706 - 0.013782335634883111*I, -0.0111006831799667 + 0.010192971106962278*I, 0.018860966900848923 - 0.00869945092563834*I, 0.0098260407632421 - 0.019644071115397066*I}, {0.11369970196951229 + 0.005199253204728575*I, 0.23669107194815042 + 2.629…
0.49649649649649646	{{0.43544471839913734 - 1.4373364512041925*^-17*I, 0.11367830346804077 - 0.005548331573424358*I, 0.017842636519337075 + 0.034775837051657855*I, 0.01084136182300062 - 0.013770430387021436*I, -0.011123870213101923 + 0.010190664097349384*I, 0.018842090512346758 - 0.00864874997759519*I, 0.009822242921316128 - 0.01958647535558738*I}, {0.11367830346804077 + 0.005548331573424324*I, 0.23653807530938933 +…
0.49849849849849853	{{0.4345752360199547 - 1.453554190504359*^-17*I, 0.11365498535913231 - 0.00586528972980087*I, 0.01781623857504919 + 0.03464283491088317*I, 0.01083715837863526 - 0.013755306316431763*I, -0.011147123198633356 + 0.010183903041447648*I, 0.018820275718540964 - 0.008596922111617398*I, 0.009818593354253247 - 0.019527148858709157*I}, {0.11365498535913231 + 0.0058652897298008344*I, 0.23640697466147254 + 2…
0.5005005005005005	{{0.4336875551385576 - 1.4546436003665374*^-17*I, 0.11362917338175445 - 0.006149161235547471*I, 0.017786273758395064 + 0.03451243447895162*I, 0.010833448041282539 - 0.013736970637984458*I, -0.011170219405406436 + 0.010172713088326475*I, 0.018795560106751534 - 0.008544168511997052*I, 0.00981506947526117 - 0.019466243074521848*I}, {0.11362917338175445 + 0.006149161235547432*I, 0.23629561492891474 +…
0.5025025025025025	{{0.4327839136022429 - 1.440279638945173*^-17*I, 0.11360033174196149 - 0.006399233187726499*I, 0.017752735400414908 + 0.034384933634771346*I, 0.01083017422548679 - 0.013715451648067844*I, -0.011192946298000618 + 0.010157147677901436*I, 0.018767998684348294 - 0.008490688938531438*I, 0.009811648614620827 - 0.019403914262497116*I}, {0.11360033174196149 + 0.006399233187726457*I, 0.23620180644361682 +…
0.5045045045045045	{{0.43186658559706137 - 1.4198547895782872*^-17*I, 0.11356796311487605 - 0.006615045574966606*I, 0.01771564141237726 + 0.03426060084196497*I, 0.010827279138219438 - 0.013690798651327286*I, -0.01121510154799114 + 0.01013728843945029*I, 0.018737663816324048 - 0.008436681691731732*I, 0.009808308025389085 - 0.019340323444760207*I}, {0.11356796311487605 + 0.006615045574966561*I, 0.23612332551506826 + …
0.5065065065065065	{{0.43093785929920875 - 1.436933999211054*^-17*I, 0.11353160352154547 - 0.00679633603845099*I, 0.01767502877832625 + 0.034139680411745206*I, 0.010824704441772129 - 0.013663076779942105*I, -0.01123649176882076 + 0.010113238145596287*I, 0.018704641131663383 - 0.008382342905466078*I, 0.009805025101262336 - 0.019275634388345522*I}, {0.11353160352154545 + 0.006796336038450945*I, 0.23605793593776614 + …
0.5085085085085085	{{0.4300000893451573 - 1.4587626074296307*^-17*I, 0.11349081468942726 - 0.006943053482199832*I, 0.01763095614514803 + 0.0340223953499345*I, 0.010822389833494393 - 0.01363237014264515*I, -0.011256929113998275 + 0.010085125253746892*I, 0.01866903261640558 - 0.008327870448740216*I, 0.009801776867743492 - 0.019210017457296374*I}, {0.11349081468942725 + 0.0069430534821997856*I, 0.236003337927641 + 2.8…
0.5105105105105104	{{0.4290556132598366 - 1.4410031379011813*^-17*I, 0.11344520216971675 - 0.007055372840320396*I, 0.017583502872306467 + 0.03390893784005294*I, 0.010820275241999465 - 0.01359877973368093*I, -0.011276238732958185 + 0.010053100549760222*I, 0.018630953655787288 - 0.008273456756529948*I, 0.009798540784668647 - 0.019143643699271917*I}, {0.11344520216971675 + 0.007055372840320348*I, 0.23595724962188158 +…
0.5125125125125125	{{0.42810671240306164 - 1.3740474294726257*^-17*I, 0.1133944190261047 - 0.00713367347758724*I, 0.017532766065241134 + 0.03379946857628546*I, 0.01081830189214893 - 0.013562420220972007*I, -0.011294260682316228 + 0.010017332608135159*I, 0.01859053006940397 - 0.00821928608690118*I, 0.009795295123497362 - 0.01907668187756481*I}, {0.11339441902610468 + 0.007133673477587193*I, 0.23591744502700826 + 2.6…
0.5145145145145145	{{0.4271556119695333 - 1.2830166361706378*^-17*I, 0.11333816583477727 - 0.0071785391894422295*I, 0.017478860575367294 + 0.0336941167634819*I, 0.01081641230505272 - 0.013523419946119*I, -0.011310849925869391 + 0.009978007792011358*I, 0.01854789811120992 - 0.00816553452100992*I, 0.009792018967312665 - 0.019009298471101197*I}, {0.11333816583477727 + 0.007178539189442184*I, 0.23588175401887285 + 2.47…
0.5165165165165165	{{0.4262044808308608 - 1.2272451336651913*^-17*I, 0.11327619064393743 - 0.007190757803981862*I, 0.017421918959069544 + 0.033592980152944894*I, 0.010814550302477037 - 0.013481920888207292*I, -0.01132587632589776 + 0.00993533020376218*I, 0.01850320443863502 - 0.00811236995548844*I, 0.009788692212175447 - 0.018941657659473136*I}, {0.11327619064393742 + 0.007190757803981817*I, 0.23584806249448365 + 2…
0.5185185185185185	{{0.4252554300639483 - 1.2169816588252076*^-17*I, 0.11320828044811553 - 0.00717127131553755*I, 0.01736208683059761 + 0.03349613116464627*I, 0.010812661071040584 - 0.013438074850854752*I, -0.011339222102419439 + 0.00988951657971683*I, 0.01845660306334406 - 0.008059952625475536*I, 0.009785295559386252 - 0.018873920761227545*I}, {0.11320828044811551 + 0.007171271315537505*I, 0.23581431354159935 + 2.…
0.5205205205205206	{{0.42431055568388787 - 1.232859748076693*^-17*I, 0.1131342585052164 - 0.00712120672775377*I, 0.017299526839335107 + 0.033403616869055054*I, 0.010810690006876475 - 0.013392047464733789*I, -0.011350780114891993 + 0.00984080192617071*I, 0.01840825907123027 - 0.008008438161517596*I, 0.009781810106252656 - 0.018806249574686386*I}, {0.11313425850521638 + 0.007121206727753725*I, 0.2357784659592049 + 2.…
0.5225225225225225	{{0.42337186269898053 - 1.2780703325791547*^-17*I, 0.1130539942597155 - 0.007041851778406767*I, 0.01723441436754743 + 0.03331545528390046*I, 0.010808584748634723 - 0.01334401336327982*I, -0.0113604586178206 + 0.009789432582401652*I, 0.018358343712020494 - 0.007957971793282614*I, 0.009778218056991934 - 0.01873880070296717*I}, {0.11305399425971548 + 0.00704185177840672*I, 0.23573856812528293 + 2.99…
0.5245245245245245	{{0.42244123508059994 - 1.344635792134238*^-17*I, 0.11296740211657688 - 0.006934615997081083*I, 0.0171669331249518 + 0.033231637577758204*I, 0.010806295996712992 - 0.013294152066844318*I, -0.011368181568031255 + 0.009735660523987546*I, 0.018307030718231865 - 0.007908686431413162*I, 0.0097745029947161 - 0.01867172304371913*I}, {0.11296740211657685 + 0.006934615997081035*I, 0.2356927870515026 + 3.5…
0.5265265265265264	{{0.4215204357631922 - 1.413409955185728*^-17*I, 0.11287444144125325 - 0.006801030705169566*I, 0.01709727514871726 + 0.033152128070050566*I, 0.010803777513256594 - 0.013242647982694809*I, -0.011373888624670762 + 0.009679743362806349*I, 0.018254496305171775 - 0.007860702667526375*I, 0.009770649881431913 - 0.018605157789123215*I}, {0.11287444144125323 + 0.006801030705169514*I, 0.23563940838321962 +…
0.5285285285285286	{{0.4206111066424631 - 1.4543435110734996*^-17*I, 0.11277511653623573 - 0.006642748886779153*I, 0.01702564079136291 + 0.033076864247570725*I, 0.010800986122270767 - 0.013189690395121209*I, -0.011377535142777834 + 0.009621944333897708*I, 0.018200919162655076 - 0.007814128775988438*I, 0.009766645057875431 - 0.018539238424535684*I}, {0.11277511653623572 + 0.006642748886779102*I, 0.23557683640051919 …
0.5305305305305306	{{0.4197147830644907 - 1.5118742048849494*^-17*I, 0.11266946723768895 - 0.006461509386803614*I, 0.01695223575105226 + 0.0330057627220062*I, 0.01079788134104147 - 0.013135471304946808*I, -0.011379089226678664 + 0.009562529536759757*I, 0.018146478789237534 - 0.007769062432873327*I, 0.009762476042687231 - 0.018474091423713646*I}, {0.11266946723768893 + 0.006461509386803564*I, 0.23550357969588498 + 5…
0.5325325325325325	{{0.41883292344870277 - 1.598853833396848*^-17*I, 0.11255757042186022 - 0.006259176340631126*I, 0.016877275496759152 + 0.032938716833431275*I, 0.010794424572504112 - 0.013080189574787406*I, -0.011378531447903156 + 0.009501773652557484*I, 0.01809135921758288 - 0.007725592565330793*I, 0.009758131277690844 - 0.018409838742891215*I}, {0.11255757042186021 + 0.006259176340631077*I, 0.23541822252283595 …
0.5345345345345345	{{0.41796685150345236 - 1.673082209991881*^-17*I, 0.11243954223174213 - 0.006037690920398961*I, 0.016800979239252507 + 0.032875597565576245*I, 0.010790580672613586 - 0.013024044996402513*I, -0.011375856892066567 + 0.009439951643181043*I, 0.01803574346707256 - 0.007683795361981306*I, 0.009753600648398274 - 0.018346593236492844*I}, {0.11243954223174212 + 0.006037690920398914*I, 0.2353194808420818 +…
0.5365365365365365	{{0.4171177416261257 - 1.715356007481959*^-17*I, 0.11231553201228522 - 0.005799023160595048*I, 0.01672356505181352 + 0.032816258432309175*I, 0.010786318363837526 - 0.012967234055280236*I, -0.011371073842742312 + 0.009377333024022617*I, 0.01797980986053707 - 0.0076437337983405965*I, 0.009748875565151718 - 0.018284457156433977*I}, {0.1123155320122852 + 0.005799023160595003*I, 0.23520621628062147 + …
0.5385385385385385	{{0.41628661890314184 - 1.7294687581082175*^-17*I, 0.1121857223103981 - 0.0055451719580579695*I, 0.016645249870235666 + 0.03276053547763585*I, 0.010781610235156315 - 0.01290994993063727*I, -0.011364203781461966 + 0.009314181863976414*I, 0.01792373202425596 - 0.007605457636819652*I, 0.009743948963123564 - 0.018223522152121068*I}, {0.11218572231039808 + 0.0055451719580579244*I, 0.23507743613174328 …
0.5405405405405406	{{0.4154743591135858 - 1.7422118481884164*^-17*I, 0.11205032887267109 - 0.005278165063626677*I, 0.01656624949210573 + 0.032708247277090784*I, 0.010776432741972148 - 0.012852382494914364*I, -0.011355281387019266 + 0.009250756784793193*I, 0.017867678887544463 - 0.007569003427165143*I, 0.009738815302261835 - 0.0181638692706362*I}, {0.11205032887267108 + 0.005278165063626633*I, 0.23493229335143584 + …
0.5425425425425425	{{0.4146817118842118 - 1.788615424925046*^-17*I, 0.111909592678035 - 0.005000040868495238*I, 0.016486777353264204 + 0.03265919933591269*I, 0.010770765605143331 - 0.012794717788248497*I, -0.0113443518525677 + 0.009187310424081207*I, 0.017811814367635622 - 0.007534396745845076*I, 0.00973347028272568 - 0.01810557045533349*I}, {0.11190959267803499 + 0.005000040868495195*I, 0.23477006388366392 + 8.444…
0.5445445445445446	{{0.41390931708548956 - 1.8516889842659014*^-17*I, 0.11176378433904197 - 0.004712889231271491*I, 0.016407048827573847 + 0.03261318038120724*I, 0.01076459135473191 - 0.012737141762189791*I, -0.011331471669847508 + 0.009124094528911124*I, 0.017756300722986222 - 0.007501652947867607*I, 0.009727910742547025 - 0.01804869010761748*I}, {0.11176378433904195 + 0.004712889231271448*I, 0.23459013091322709 +…
0.5465465465465466	{{0.413157668848105 - 1.907234429076286*^-17*I, 0.11161320045426244 - 0.0044187939471827305*I, 0.016327274912950097 + 0.0325699665389463*I, 0.010757896320012278 - 0.012679834479038024*I, -0.011316708489014666 + 0.009061351993309456*I, 0.01770129338471497 - 0.007470775142720055*I, 0.009722134948904807 - 0.017993281981248225*I}, {0.11161320045426244 + 0.004418793947182688*I, 0.23439201961386474 + 9…
0.5485485485485485	{{0.41242711954280914 - 1.943663813870025*^-17*I, 0.11145815402509603 - 0.004119785650143248*I, 0.016247657805437035 + 0.032529327708886224*I, 0.01075067055355203 - 0.012622966639920385*I, -0.011300138454172473 + 0.00899931226979903*I, 0.017646937993321895 - 0.0074417553011814535*I, 0.00971614247044902 - 0.01793938903755341*I}, {0.11145815402509603 + 0.004119785650143207*I, 0.23417539299961695 + …
0.5505505505505505	{{0.411717879780418 - 1.961999344809466*^-17*I, 0.11129897445577144 - 0.003817841812754326*I, 0.01616839089920737 + 0.03249102756456776*I, 0.01074290783121196 - 0.012566699584791488*I, -0.011281846203371556 + 0.008938191369398987*I, 0.01759337039868837 - 0.007414574255322545*I, 0.009709934177300709 - 0.017887043445428324*I}, {0.11129897445577143 + 0.0038178418127542864*I, 0.23394005192482423 + 1.…
0.5525525525525525	{{0.41103001841181264 - 1.9758733797054788*^-17*I, 0.11113600755334656 - 0.00351488674630424*I, 0.016089658786562443 + 0.03245482355331614*I, 0.01073460565214606 - 0.012511185292433358*I, -0.011261924868609868 + 0.008878191861624791*I, 0.017540716660077095 - 0.0073892016985057825*I, 0.009703512241051971 - 0.017836266581335896*I}, {0.11113600755334654 + 0.003514886746304201*I, 0.23368593508412774 …
0.5545545545545545	{{0.41036348697980946 - 1.9924505283157904*^-17*I, 0.11096961038559608 - 0.003212789600457591*I, 0.016011637710675687 + 0.032420469503928406*I, 0.010725764604362894 - 0.012456567093453622*I, -0.01124047406271062 + 0.008819503998725367*I, 0.0174890939721857 - 0.007365598437720614*I, 0.009696879881442681 - 0.017787070803163694*I}, {0.11096961038559608 + 0.003212789600457554*I, 0.2334130951750329 + …
0.5565565565565564	{{0.4097181247769605 - 1.9799308949177592*^-17*I, 0.11080015727642901 - 0.0029134017022076756*I, 0.01593449923365954 + 0.03238771125731736*I, 0.010716388204583437 - 0.01240298274306132*I, -0.011217601360335974 + 0.008762309830493482*I, 0.01743861332180945 - 0.00734371617311672*I, 0.009690041379924007 - 0.01773946015340926*I}, {0.11080015727642901 + 0.00291340170220764*I, 0.23312169417991851 + 1.2…
0.5585585585585585	{{0.4090936430107007 - 1.922514658155816*^-17*I, 0.11062803260990511 - 0.002618501089583557*I, 0.015858404560291275 + 0.03235629226990977*I, 0.010706483348876486 - 0.012350559571439188*I, -0.011193420717294348 + 0.00870677663892586*I, 0.017389375224678785 - 0.0073234970267927425*I, 0.009683002157878729 - 0.01769342870887562*I}, {0.11062803260990511 + 0.0026185010895835225*I, 0.2328120184844816 + …
0.5605605605605606	{{0.4084896464202468 - 1.829311872181311*^-17*I, 0.1104536199145754 - 0.002329756511081564*I, 0.015783501694009237 + 0.03232596033864096*I, 0.010696059776681055 - 0.012299412465239875*I, -0.011168048959120637 + 0.008653054411789724*I, 0.017341468324141584 - 0.007304876140514976*I, 0.00967576849759818 - 0.017648961845382106*I}, {0.1104536199145754 + 0.0023297565110815296*I, 0.23248445761162354 + 1…
0.5625625625625625	{{0.40790563328955864 - 1.7343387048794102*^-17*I, 0.11027730185918667 - 0.0020487274161782735*I, 0.01570992543635442 + 0.032296467603426866*I, 0.010685130070476289 - 0.01224964386731164*I, -0.011141605779583428 + 0.008601275842352173*I, 0.017294969391106724 - 0.0072877816770614895*I, 0.009668347542134121 - 0.01760603623862986*I}, {0.11027730185918669 + 0.002048727416178238*I, 0.2321395042087667 …
0.5645645645645645	{{0.40734099544733926 - 1.6965174378691057*^-17*I, 0.11009946025268151 - 0.0017768639553305686*I, 0.01563779738697047 + 0.032267570547163976*I, 0.010673709655781446 - 0.012201343776698362*I, -0.011114213740684994 + 0.008551556329380185*I, 0.017249943324044077 - 0.007272134820222142*I, 0.009660747295298757 - 0.017564619864201856*I}, {0.11009946025268151 + 0.0017768639553305326*I, 0.231777754047854…
0.5665665665665666	{{0.406795038646738 - 1.6814510644546208*^-17*I, 0.1099204739612066 - 0.0015155164148920122*I, 0.015567227332957442 + 0.03223903060039536*I, 0.010661816255672446 - 0.012154591223293758*I, -0.01108599711564776 + 0.008503996064964083*I, 0.017206444683834653 - 0.007257851373266823*I, 0.009652976445976047 - 0.01752467357630423*I}, {0.1099204739612066 + 0.0015155164148919747*I, 0.2313998862196006 + 9.…
0.5685685685685686	{{0.40626697832318553 - 1.6376620712870602*^-17*I, 0.10974072560763347 - 0.001265966592798775*I, 0.015498316129866027 + 0.03221060969603325*I, 0.010649469977330373 - 0.012109456546012068*I, -0.011057083797679914 + 0.008458683033550777*I, 0.01716451957258498 - 0.007244840813693167*I, 0.009645044466330762 - 0.01748615107533351*I}, {0.10974072560763347 + 0.0012659665927987358*I, 0.23100666744420142 …
0.5705705705705706	{{0.4057559399500114 - 1.6326943582210743*^-17*I, 0.1095605927931406 - 0.0010293810184280184*I, 0.015431151294693874 + 0.032182076433985206*I, 0.010636693337525649 - 0.01206599777890745*I, -0.011027602917457274 + 0.008415688226054463*I, 0.017124202610765277 - 0.007233007182460333*I, 0.00963696152821232 - 0.01744899851642491*I}, {0.1095605927931406 + 0.0010293810184279783*I, 0.23059895146093737 + …
0.5725725725725725	{{0.405260993178645 - 1.6864153257758926*^-17*I, 0.10938043838070415 - 0.0008067934560128943*I, 0.015365806179553198 + 0.03215321143695184*I, 0.010623510374603306 - 0.012024260539487516*I, -0.010997681233431714 + 0.008375065712550266*I, 0.01708551733056323 - 0.007222252373135938*I, 0.009628738149733532 - 0.017413156857549048*I}, {0.10938043838070415 + 0.0008067934560128548*I, 0.23017764566163273 …
0.5745745745745746	{{0.4047811519459749 - 1.770413095701004*^-17*I, 0.10920061047374181 - 0.0005991048988834384*I, 0.01530233997373249 + 0.032123807360833846*I, 0.010609946645652818 - 0.0119842780321815*I, -0.010967443122954503 + 0.008336852647567096*I, 0.0170484761803355 - 0.007212476141335095*I, 0.009620385194245684 - 0.017378561867334955*I}, {0.10920061047374183 + 0.0005991048988834003*I, 0.22974371098600718 + 9…
0.5765765765765766	{{0.40431537447434907 - 1.8079965109761548*^-17*I, 0.10902144241611289 - 0.0004070835694665704*I, 0.015240797703696508 + 0.03209366889473201*I, 0.01059602922650809 - 0.011946071048340256*I, -0.010937010582276304 + 0.008301069270087641*I, 0.017013080524607725 - 0.007203576104720407*I, 0.009611913870338547 - 0.017345144125070072*I}, {0.10902144241611289 + 0.0004070835694665333*I, 0.2292981619216757…
0.5785785785785785	{{0.40386257679914866 - 1.7645624745523138*^-17*I, 0.10884325319741056 - 0.00023138017533614233*I, 0.015181212075157246 + 0.03206261209512179*I, 0.010581786341431426 - 0.011909649642694203*I, -0.01090650289463941 + 0.008267721233796318*I, 0.01697932231750496 - 0.0071954486349395655*I, 0.009603335638379515 - 0.01731283014465671*I}, {0.10884325319741056 + 0.00023138017533610612*I, 0.228842053409664…
0.5805805805805805	{{0.40342162120976155 - 1.7246870564781325*^-17*I, 0.10866635411539485 - 0.0000725516230528719*I, 0.015123605439711222 + 0.03203046025951353*I, 0.01056724764816917 - 0.011875014557187286*I, -0.010876038744259301 + 0.008236801426023708*I, 0.016947185137290963 - 0.007187987392188184*I, 0.009594662362737578 - 0.01728154173343254*I}, {0.10866635411539485 + 0.00007255162305283585*I, 0.2283764922410422…
0.5825825825825826	{{0.40299132806547716 - 1.7013823808498458*^-17*I, 0.10849103998282694 + 0.00006897383546154956*I, 0.01506798674233518 + 0.031997049424311357*I, 0.010552443955907721 - 0.011842154960300888*I, -0.010845733538658286 + 0.008208287033180571*I, 0.01691664238227066 - 0.007181084950757817*I, 0.009585906131421983 - 0.017251196544744274*I}, {0.10849103998282694 - 0.00006897383546158566*I, 0.22790262534616…
0.5845845845845845	{{0.4025705147104131 - 1.6983900613343176*^-17*I, 0.10831758265603629 + 0.00019289285519082328*I, 0.015014352944758643 + 0.03196223154487999*I, 0.010537406194370262 - 0.01181105015844826*I, -0.010815696459795014 + 0.008182142093533438*I, 0.016887659377927442 - 0.007174636100386516*I, 0.0095770789065167 - 0.017221710957972577*I}, {0.10831758265603629 - 0.0001928928551908597*I, 0.22742160189839733 …
0.5865865865865865	{{0.4021579957325583 - 1.711121306586174*^-17*I, 0.10814623101101498 + 0.00029902687222003706*I, 0.014962689044685583 + 0.03192587450394274*I, 0.010522165406867873 - 0.011781669615175853*I, -0.01078603044944025 + 0.008158317524616016*I, 0.01686019339776586 - 0.007168537866418927*I, 0.009568192522057935 - 0.017193000098595566*I}, {0.10814623101101499 - 0.0002990268722200738*I, 0.22693457306244627 …
0.5885885885885885	{{0.4017525829637726 - 1.726656920247806*^-17*I, 0.10797721094341771 + 0.00038732210373566866*I, 0.014912968075794408 + 0.031887862111581504*I, 0.01050675275029953 - 0.011753972951163323*I, -0.01075683220917686 + 0.008136751123229181*I, 0.016834193663311625 - 0.00716268950980629*I, 0.009559258684034119 - 0.0171649778381888*I}, {0.10797721094341772 - 0.00038732210373570585*I, 0.22644269199433725 +…
0.5905905905905907	{{0.40135309167722866 - 1.7138661891304972*^-17*I, 0.1078107273298973 + 0.00045783346603189297*I, 0.014865152782021522 + 0.0318480925415538*I, 0.010491199317819187 - 0.011727911442831028*I, -0.010728192521407129 + 0.008117369604705504*I, 0.01680960265896905 - 0.007156992674049182*I, 0.009550288938495556 - 0.017137557375505513*I}, {0.1078107273298973 - 0.0004578334660319301*I, 0.2259471078915711 +…
0.5925925925925927	{{0.4009583239066502 - 1.6740919894278624*^-17*I, 0.10764696997617947 + 0.0005107096326886795*I, 0.014819196598875404 + 0.03180647483310002*I, 0.010475536569279196 - 0.01170342858294132*I, -0.010700198350139738 + 0.008100089237152691*I, 0.016786356313649296 - 0.007151349623687003*I, 0.009541294849540421 - 0.017110650139897935*I}, {0.10764696997617947 - 0.0005107096326887166*I, 0.22544898233088473…
0.5945945945945946	{{0.40056708707662647 - 1.6431546778787435*^-17*I, 0.1074861059073875 + 0.0005462152270486832*I, 0.014775042066116776 + 0.03176293359903924*I, 0.010459795861602606 - 0.011680459011630562*I, -0.010672930229395734 + 0.008084814551977178*I, 0.01676438343842386 - 0.007145665377572748*I, 0.009532287786209195 - 0.01708416697228381*I}, {0.1074861059073875 - 0.000546215227048719*I, 0.22494947099209112 + …
0.5965965965965966	{{0.40017822943603565 - 1.6350247524103662*^-17*I, 0.10732827724308139 + 0.00056470804109248*I, 0.014732623894612912 + 0.03171740927462099*I, 0.010444007493720493 - 0.011658931623256479*I, -0.010646460583841437 + 0.008071442728786626*I, 0.01674360882082079 - 0.007139850189018116*I, 0.009523278628040137 - 0.017058020892378595*I}, {0.10732827724308139 - 0.0005647080410925131*I, 0.2244496892568412 +…
0.5985985985985987	{{0.39979064042137225 - 1.641191716843818*^-17*I, 0.10717360121155253 + 0.0005666386147619976*I, 0.014691869015357505 + 0.03166985809515868*I, 0.010428200696613979 - 0.011638769613034557*I, -0.010620853721062145 + 0.008059863660029932*I, 0.016723953268524026 - 0.007133819566756392*I, 0.009514277762358239 - 0.017032127128571068*I}, {0.10717360121155253 - 0.0005666386147620277*I, 0.2239507118569159…
0.6006006006006006	{{0.3994032506567465 - 1.630664080894046*^-17*I, 0.10702217014982363 + 0.0005525502359605155*I, 0.014652696579470659 + 0.0316202520960297*I, 0.010412403633314237 - 0.011619890477038056*I, -0.01059616583156214 + 0.008049959950997235*I, 0.016705333609373405 - 0.007127494274942446*I, 0.009505295084275237 - 0.0170064031179233*I}, {0.10702217014982363 - 0.0005525502359605442*I, 0.22345357287422654 + 8…
0.6026026026026026	{{0.3990150320147272 - 1.5801068024694537*^-17*I, 0.10687405407019482 + 0.0005230654994935502*I, 0.014615019277912058 + 0.03156857742741083*I, 0.010396643396115728 - 0.011602207062794533*I, -0.010572445683352938 + 0.00804160833041013*I, 0.016687663557294258 - 0.007120800072547597*I, 0.009496340011784734 - 0.01698076862046928*I}, {0.10687405407019483 - 0.0005230654994935806*I, 0.2229592657594385 +…
0.6046046046046046	{{0.39862497819542747 - 1.5194019231984837*^-17*I, 0.10672930531669983 + 0.0004788806010806317*I, 0.014578743399356588 + 0.03151483185782693*I, 0.010380946523113575 - 0.011585627294983351*I, -0.010549736484771819 + 0.008034679155535589*I, 0.01667085316740965 - 0.007113665959332131*I, 0.009487421669980796 - 0.016955144349570146*I}, {0.10672930531669986 - 0.0004788806010806633*I, 0.2224687622900834…
0.6066066066066066	{{0.39823212626604565 - 1.451921853786337*^-17*I, 0.10658795258105748 + 0.0004207758193337308*I, 0.014543768337016457 + 0.031459027993546565*I, 0.01036533842853855 - 0.011570054163379629*I, -0.010528073611931145 + 0.008029036525169838*I, 0.016654809146980788 - 0.007106026180628396*I, 0.009478548678508322 - 0.01692945345628195*I}, {0.1065879525810575 - 0.0004207758193337639*I, 0.2219829915200851 +…
0.6086086086086085	{{0.3978355817796587 - 1.382337292200938*^-17*I, 0.10645000313089416 + 0.00034957981133056765*I, 0.014509990727880976 + 0.0314011910506632*I, 0.010349842732402182 - 0.011555389441974838*I, -0.010507484446505278 + 0.008024543429771014*I, 0.016639438312985134 - 0.007097821632479215*I, 0.009469728961721104 - 0.01690362365261218*I}, {0.10645000313089417 - 0.00034957981133060245*I, 0.22150281550922113…
0.6106106106106105	{{0.39743451907062033 - 1.3178191904551271*^-17*I, 0.10631544290795338 + 0.0002661688174527692*I, 0.014477304538230318 + 0.03134135878179736*I, 0.010334481252576357 - 0.011541533761971848*I, -0.01048798839333804 + 0.008021061851314891*I, 0.016624647656916035 - 0.0070889998707777445*I, 0.009460969746891505 - 0.01687758723955783*I}, {0.10631544290795339 - 0.00026616881745280586*I, 0.221029029039876…
0.6126126126126126	{{0.3970281812545608 - 1.2680387546066608*^-17*I, 0.10618423652809574 + 0.00017146666138586887*I, 0.014445601063635516 + 0.03127958147609661*I, 0.010319274004793318 - 0.01152838661178493*I, -0.010469596880442703 + 0.00801845276329489*I, 0.016610344344782715 - 0.007079515111267473*I, 0.009452277564210463 - 0.01685128110710542*I}, {0.10618423652809575 - 0.0001714666613859071*I, 0.22056235961704193 …
0.6146146146146145	{{0.3966158761931562 - 1.236748620735318*^-17*I, 0.10605632971654068 + 0.00006643577140344527*I, 0.01441476966195173 + 0.031215920376704672*I, 0.010304239310358463 - 0.011515846896854129*I, -0.010452314162334345 + 0.008016576842084688*I, 0.016596436067226994 - 0.007069327685920008*I, 0.009443658290324246 - 0.016824646512780064*I}, {0.10605632971654069 - 0.00006643577140348407*I, 0.220103471451017…
0.6166166166166166	{{0.39619695692012036 - 1.2010219589227325*^-17*I, 0.10593165229105592 - 0.000047919812401877676*I, 0.01438469692512089 + 0.03115044621113889*I, 0.010289394319212712 - 0.011503811984362497*I, -0.010436138749977243 + 0.008015293045860444*I, 0.016582829904937268 - 0.007058402439567154*I, 0.009435117320908336 - 0.016797627630805594*I}, {0.10593165229105593 + 0.000047919812401838455*I, 0.219652984513…
0.6186186186186187	{{0.3957708430267306 - 1.1490756326211518*^-17*I, 0.10581011411879655 - 0.0001705537113503008*I, 0.014355267221711553 + 0.03108324139713796*I, 0.01027475443949091 - 0.011492178418316274*I, -0.01042106163438099 + 0.0080144597345288*I, 0.016569433344204697 - 0.007046710618247864*I, 0.009426659379326194 - 0.016770173110316065*I}, {0.10581011411879657 + 0.00017055371135026135*I, 0.21921145369436398 +…
0.6206206206206207	{{0.39533703146619537 - 1.0824991694696681*^-17*I, 0.10569161079885234 - 0.0003004175844192342*I, 0.014326366807866302 + 0.031014395729088297*I, 0.010260333048874182 - 0.01148084549235341*I, -0.010407067547668741 + 0.008013939497915592*I, 0.01655615726999694 - 0.007034229921199244*I, 0.009418288453776047 - 0.01674223719245108*I}, {0.10569161079885235 + 0.00030041758441919466*I, 0.2187793585048184…
0.6226226226226227	{{0.39489509654312427 - 1.0158628577346108*^-17*I, 0.10557602387162143 - 0.0004364622230801717*I, 0.014297883930195144 + 0.030944006231517503*I, 0.01024614149486458 - 0.011469715335588649*I, -0.010394135021926923 + 0.008013599269636703*I, 0.01654291603219765 - 0.007020944475979673*I, 0.00941000779829667 - 0.016713779718482674*I}, {0.10557602387162143 + 0.0004364622230801323*I, 0.21835710309139733…
0.6246246246246246	{{0.3944446899135285 - 9.767177463095549*^-18*I, 0.10546322081881049 - 0.0005776375512986722*I, 0.014269708825775511 + 0.030872177159094363*I, 0.01023218909478507 - 0.011458692912613533*I, -0.010382236389205216 + 0.008013310327098075*I, 0.016529627445606453 - 0.007006844838468806*I, 0.009401819932767388 - 0.016684766129815322*I}, {0.10546322081881049 + 0.0005776375512986328*I, 0.2179450162371907 …
0.6266266266266266	{{0.3939855346619746 - 9.719420290246448*^-18*I, 0.10535305692169973 - 0.0007228968770742283*I, 0.014241733989820265 + 0.030799018936410374*I, 0.01021848329581859 - 0.011447686127705881*I, -0.010371338483269377 + 0.008012948388140454*I, 0.016516212792872 - 0.006991927442421066*I, 0.00939372670100784 - 0.016655167076688307*I}, {0.10535305692169974 + 0.0007228968770741889*I, 0.21754335715802142 + 1…
0.6286286286286287	{{0.3935174080336627 - 9.490231039003302*^-18*I, 0.105245376409113 - 0.0008711865749655206*I, 0.014213852750825552 + 0.0307246479561248*I, 0.01020503013759566 - 0.011436604363086909*I, -0.010361403489356791 + 0.00801239153971034*I, 0.016502595391391095 - 0.006976193407452069*I, 0.009385729418731897 - 0.016624957083227386*I}, {0.105245376409113 + 0.0008711865749654829*I, 0.21715233227066855 + 1.86…
0.6306306306306306	{{0.39304016052208934 - 9.207454302394172*^-18*I, 0.10514001030099232 - 0.0010214528105906109*I, 0.014185960369562885 + 0.030649187336602754*I, 0.01019183373777494 - 0.011425359738100127*I, -0.010352387755475303 + 0.008011522045222994*I, 0.01648870187253407 - 0.006959649909977165*I, 0.009377828706694834 - 0.01659411598187348*I}, {0.10514001030099233 + 0.0010214528105905749*I, 0.21677207662991366 …
0.6326326326326326	{{0.3925537117308931 - 8.953066751164452*^-18*I, 0.10503678404200038 - 0.0011726782356161047*I, 0.014157957487515221 + 0.0305727618546779*I, 0.010178896408445893 - 0.01141386980790974*I, -0.01034424405709249 + 0.008010229907612812*I, 0.01647446431959957 - 0.0069423091666191575*I, 0.009370024563779496 - 0.016562628927521555*I}, {0.10503678404200038 + 0.0011726782356160695*I, 0.21640265817267262 + …
0.6346346346346345	{{0.39205804984084425 - 8.72010478219163*^-18*I, 0.10493551780962868 - 0.0013238831201573872*I, 0.014129750223552734 + 0.03049549775426695*I, 0.010166218670641075 - 0.011402057631234195*I, -0.010336921699748201 + 0.008008412955736942*I, 0.01645982031559376 - 0.006924188370733928*I, 0.009362316372943292 - 0.016530486368703735*I}, {0.10493551780962868 + 0.0013238831201573527*I, 0.2160440782439515 +…
0.6366366366366366	{{0.3915532316098444 - 8.412664518485271*^-18*I, 0.10483602651419757 - 0.001474125352778626*I, 0.014101250173932803 + 0.030417522746369694*I, 0.010153799254336132 - 0.011389851770346205*I, -0.010330366519054559 + 0.00800597684437528*I, 0.0164447129432303 - 0.00690530969241043*I, 0.009354702901218197 - 0.01649768404758929*I}, {0.10483602651419757 + 0.0014741253527785917*I, 0.21569627159684632 + 3.…
0.6386386386386386	{{0.3910393764185726 - 8.062843272354863*^-18*I, 0.1047381209140271 - 0.0016225007358618465*I, 0.014072374260019543 + 0.0303389653864423*I, 0.010141635255208174 - 0.01137718609466818*I, -0.010324521375084605 + 0.008002834742917858*I, 0.01642909051865549 - 0.006885699764288266*I, 0.00934718235490286 - 0.016464222570948688*I}, {0.1047381209140271 + 0.0016225007358618112*I, 0.215359112195382 + 2.465…
0.6406406406406406	{{0.39051665332648167 - 8.00945912526637*^-18*I, 0.10464160702915039 - 0.001768127599190193*I, 0.014043042871069953 + 0.03025995580941999*I, 0.01012972247491733 - 0.01136399810113806*I, -0.010319326382117298 + 0.007998904994920834*I, 0.016412905012248336 - 0.006865388880108514*I, 0.009339752484702299 - 0.016430106342026095*I}, {0.10464160702915039 + 0.0017681275991901578*I, 0.21503242573808332 + …
0.6426426426426426	{{0.3899852964844965 - 7.994867225398781*^-18*I, 0.10454628562947339 - 0.00191015867903434*I, 0.014013181481074227 + 0.030180625754394914*I, 0.0101180550154947 - 0.011350230402270409*I, -0.010314718291567097 + 0.007994113232076392*I, 0.01639611354388185 - 0.0068444121067908845*I, 0.00933241045573117 - 0.01639534478041503*I}, {0.10454628562947339 + 0.0019101586790343042*I, 0.21471597471024848 + 2.…
0.6446446446446447	{{0.3894455885640203 - 7.86434563000126*^-18*I, 0.10445196012534762 - 0.002047807427220398*I, 0.013982722663881245 + 0.030101103549951578*I, 0.010106625716231018 - 0.011335832165980152*I, -0.010310633208974228 + 0.007988394150553574*I, 0.01637867924347821 - 0.006822807370288048*I, 0.009325153025461797 - 0.016359951345041573*I}, {0.10445196012534762 + 0.002047807427220363*I, 0.21440947467867924 + …
0.6466466466466466	{{0.3888978596076717 - 7.613600917389342*^-18*I, 0.10435843691946761 - 0.0021803487957183587*I, 0.013951606133335246 + 0.030021513899997437*I, 0.01009542618395211 - 0.011320759134423274*I, -0.01030700672773205 + 0.007981691526374323*I, 0.016360571245249516 - 0.006800615342393611*I, 0.00931797655506612 - 0.016323943457537123*I}, {0.10435843691946761 + 0.0021803487957183245*I, 0.2141125954158459 + …
0.6486486486486487	{{0.3883424870292846 - 7.388768186944919*^-18*I, 0.104265525406871 - 0.002307119236642105*I, 0.01391977874327583 + 0.02994197788376289*I, 0.010084446793018885 - 0.011304973623996814*I, -0.01030377392908705 + 0.007973958215413487*I, 0.0163417646876978 - 0.0067778794407421196*I, 0.009310877009415686 - 0.016287342502238383*I}, {0.10426552540687099 + 0.0023071192366420725*I, 0.21382496089988734 + 1.3…
0.6506506506506506	{{0.38777989085424475 - 7.31162000934002*^-18*I, 0.10417303838786225 - 0.002427514388596847*I, 0.013887194153184415 + 0.02986261284802116*I, 0.010073676811372214 - 0.011288444160880649*I, -0.010300869638257062 + 0.007965155635969268*I, 0.01632224036419719 - 0.006754645496781849*I, 0.00930385000031103 - 0.01625017346401499*I}, {0.10417303838786225 + 0.0024275143885968127*I, 0.21354615394039494 + 1…
0.6526526526526527	{{0.387210526381458 - 7.127640763309118*^-18*I, 0.104080790058058 - 0.0025409714090818126*I, 0.013853810977269676 + 0.029783534096692765*I, 0.010063104594077723 - 0.011271143814864555*I, -0.010298228073941519 + 0.007955251506878345*I, 0.016301983310014055 - 0.00673096153089321*I, 0.009296890840621908 - 0.016212464251342866*I}, {0.104080790058058 + 0.002540971409081779*I, 0.2132757232304885 + 1.46…
0.6546546546546547	{{0.386634895145418 - 7.017601813261773*^-18*I, 0.1039885968439807 - 0.002646983795518195*I, 0.013819594437246408 + 0.029704853831075368*I, 0.01005271729198615 - 0.011253051791135114*I, -0.010295782759882889 + 0.00794422203123652*I, 0.016280984182207445 - 0.006706878291714438*I, 0.009289994453128808 - 0.01617424660748528*I}, {0.1039885968439807 + 0.0026469837955181625*I, 0.21301317274642212 + 1.4…
0.6566566566566566	{{0.38605352064409054 - 7.091416956116058*^-18*I, 0.1038962840064447 - 0.0027451135314048142*I, 0.013784516913743114 + 0.029626677408143*I, 0.010042501494741608 - 0.011234153453170156*I, -0.010293469096427909 + 0.00793205174849151*I, 0.016259238953099504 - 0.006682447053267203*I, 0.00928315561220077 - 0.016135554462997543*I}, {0.1038962840064447 + 0.0027451135314047843*I, 0.2127579854719135 + 1.3…
0.6586586586586587	{{0.38546694667200093 - 7.33814979058751*^-18*I, 0.10380368594505118 - 0.0028349911274073566*I, 0.013748557909549519 + 0.029549103189714754*I, 0.01003244327494395 - 0.01121444026193305*I, -0.01029122449522139 + 0.007918733441746057*I, 0.016236748840454063 - 0.006657719480778138*I, 0.009276368959689906 - 0.01609642381599802*I}, {0.10380368594505118 + 0.0028349911274073293*I, 0.21250962502296883 + …
0.6606606606606606	{{0.38487573732023417 - 7.626013717189142*^-18*I, 0.10371064619818814 - 0.0029163156213583745*I, 0.013711704049616563 + 0.029472222542454796*I, 0.010022528188148777 - 0.01119390977587272*I, -0.010288988379206214 + 0.007904268137757915*I, 0.01621352030747665 - 0.006632747630678827*I, 0.009269629004931387 - 0.016056892732168173*I}, {0.10371064619818814 + 0.002916315621358349*I, 0.21226753564788278 …
0.6626626626626626	{{0.3842804739556284 - 7.764247935793368*^-18*I, 0.10361701732691866 - 0.002988851070569063*I, 0.01367394865043143 + 0.029396119985783658*I, 0.010012741350506792 - 0.011172565268099437*I, -0.01028670223835995 + 0.007888664572501052*I, 0.016189564696396878 - 0.006607583753749987*I, 0.009262930149861282 - 0.016017001095202262*I}, {0.10361701732691866 + 0.0029888510705690383*I, 0.2120311451505526 + …
0.6646646646646646	{{0.38368175385036435 - 7.723995494044206*^-18*I, 0.10352265796443125 - 0.003052409466422452*I, 0.013635290010912168 + 0.029320875195041455*I, 0.010003067468660176 - 0.011150414355664636*I, -0.010284308837284472 + 0.007871937351593321*I, 0.01616489706758619 - 0.006582280466538684*I, 0.009256266685822048 - 0.0159767903581522*I}, {0.10352265796443125 + 0.003052409466422429*I, 0.2117998661274542 + 1…
0.6666666666666667	{{0.38308019639477453 - 7.41634243957995*^-18*I, 0.10342743466199326 - 0.003106866535563501*I, 0.013595733151964497 + 0.02924656167804261*I, 0.009993490682934484 - 0.011127470443045644*I, -0.010281752552431623 + 0.007854108931101453*I, 0.016139537516668027 - 0.0065568910414510705*I, 0.009249632750224872 - 0.015936304133477006*I}, {0.10342743466199326 + 0.0031068665355634783*I, 0.21157309000487742…
0.6686686686686687	{{0.3824764168057615 - 6.890949266910721*^-18*I, 0.1033312261235886 - 0.0031521592510087948*I, 0.013555288819136615 + 0.029173244598569844*I, 0.009983995252649886 - 0.011103751551175383*I, -0.010278981336040584 + 0.007835207853818983*I, 0.016113509794568173 - 0.006531467243647675*I, 0.009243022571740714 - 0.01589558626749518*I}, {0.1033312261235886 + 0.003152159251008772*I, 0.21135021264349343 + …
0.6706706706706707	{{0.3818710242455658 - 6.359778682671455*^-18*I, 0.10323392336030977 - 0.0031882848596797844*I, 0.013513973333191305 + 0.02910098071826448*I, 0.009974565604886429 - 0.011079280172505476*I, -0.010275946814779863 + 0.00781526854128993*I, 0.01608684115740675 - 0.0065060591887298475*I, 0.009236430487089194 - 0.015854680695609434*I}, {0.10323392336030977 + 0.0031882848596797592*I, 0.21113063616585254 …
0.6726726726726726	{{0.38126462182176574 - 6.197095605621957*^-18*I, 0.10313542969035795 - 0.0032153008824027723*I, 0.013471808590105935 + 0.029029818396626442*I, 0.009965186334484037 - 0.011054083271006251*I, -0.010272604289747295 + 0.007794331293808802*I, 0.016059562366498206 - 0.006480715342739766*I, 0.009229850941038589 - 0.01581363144230669*I}, {0.10313542969035795 + 0.0032153008824027463*I, 0.2109137689563843…
0.6746746746746747	{{0.3806578052854988 - 6.809393990635396*^-18*I, 0.10303566031350486 - 0.0032333215933329777*I, 0.013428821700528731 + 0.028959797949688337*I, 0.009955842237559959 - 0.01102819195576363*I, -0.010268912652461505 + 0.007772441849985903*I, 0.016031707416882677 - 0.006455482494669578*I, 0.00922327849591609 - 0.015772482497541308*I}, {0.10303566031350485 + 0.003233321593332953*I, 0.21069902691027342 +…
0.6766766766766766	{{0.3800511670169372 - 7.663509741955121*^-18*I, 0.10293453898716928 - 0.0032425040502011794*I, 0.013385043802386497 + 0.02889095391417695*I, 0.009946518204436152 - 0.011001640530173254*I, -0.010264833323893718 + 0.007749650165803551*I, 0.016003312872210552 - 0.0064304064020071815*I, 0.009216707782599025 - 0.015731277987780793*I}, {0.10293453898716927 + 0.0032425040502011564*I, 0.2104858294711846…
0.6786786786786787	{{0.37944529763141166 - 8.18588217173714*^-18*I, 0.10283200053841954 - 0.0032430630595832607*I, 0.01334051147316859 + 0.028823313110846027*I, 0.0099371991792061 - 0.010974467738862457*I, -0.01026033092419042 + 0.007726012065727718*I, 0.0159744188300752 - 0.006405531555201106*I, 0.009210133497192805 - 0.0156900624149994*I}, {0.10283200053841952 + 0.00324306305958324*I, 0.21027359814918073 + 2.7843…
0.6806806806806807	{{0.3788407629716547 - 8.221881245485113*^-18*I, 0.10272799225434719 - 0.0032352566152174687*I, 0.013295264757556007 + 0.028756894467956384*I, 0.00992787075992097 - 0.010946714760176328*I, -0.010255374326750395 + 0.007701586410569386*I, 0.015945066996231525 - 0.006380899588021968*I, 0.009203550607326038 - 0.015648878869294638*I}, {0.10272799225434717 + 0.003235256615217448*I, 0.21006177886008826 …
0.6826826826826827	{{0.3782381024546496 - 8.011231780751718*^-18*I, 0.10262247380197732 - 0.0032193838891470174*I, 0.013249346937039452 + 0.028691709140820615*I, 0.009918519241569005 - 0.010918424985879036*I, -0.010249936682683067 + 0.007676434793914192*I, 0.015915300488364297 - 0.006356549185990016*I, 0.009196954366203085 - 0.015607768892465427*I}, {0.10262247380197731 + 0.0032193838891469958*I, 0.2098498435252475…
0.6846846846846847	{{0.37763782907163057 - 8.188013447138517*^-18*I, 0.10251541722826873 - 0.003195785231720089*I, 0.013202804529919336 + 0.028627760511803116*I, 0.009909131616075524 - 0.010889644021153848*I, -0.01024399542080849 + 0.007650621542122442*I, 0.015885163836088147 - 0.006332516086375151*I, 0.009190340312604066 - 0.015566772478012116*I}, {0.10251541722826872 + 0.0031957852317200663*I, 0.2096372900715132 …
0.6866866866866866	{{0.37704042941652416 - 9.237962467551694*^-18*I, 0.10240680643387023 - 0.003164839377931171*I, 0.013155687013937436 + 0.0285650445349857*I, 0.009899695569761804 - 0.010860419471026506*I, -0.010237532097693475 + 0.007624213429614333*I, 0.015854702799974366 - 0.006308833123367894*I, 0.009183704267945732 - 0.015525928047877325*I}, {0.1024068064338702 + 0.00316483937793115*I, 0.2094236423867865 + 5.…
0.6886886886886886	{{0.37644637163874867 - 9.563996813328338*^-18*I, 0.10229663405148944 - 0.003126954330186484*I, 0.013108046121816815 + 0.0285035515607087*I, 0.009890199268368156 - 0.010830800542332965*I, -0.010230531283392453 + 0.007597279204483847*I, 0.01582396412896751 - 0.006285531010542918*I, 0.009177042252116602 - 0.015485272943488266*I}, {0.10229663405148941 + 0.003126954330186464*I, 0.2092084425146506 + 5…
0.6906906906906908	{{0.375856102963078 - 9.855550129726233*^-18*I, 0.10218490425025384 - 0.003082580020376841*I, 0.013059937052913955 + 0.02844326461482231*I, 0.009880631431250963 - 0.010800838915112734*I, -0.010222981427094385 + 0.007569890738976809*I, 0.01579299628739562 - 0.006262637972420295*I, 0.009170350519336151 - 0.01544484336334406*I}, {0.10218490425025381 + 0.0030825800203768215*I, 0.20899125314764302 + 6…
0.6926926926926927	{{0.3752700338404337 - 1.0710204109700302*^-17*I, 0.10207163144988773 - 0.0030321862430429548*I, 0.01301141588409523 + 0.02838416073316917*I, 0.00987098173470554 - 0.01077058643807288*I, -0.010214874949576715 + 0.007542119847170096*I, 0.015761847322945423 - 0.006240178824801029*I, 0.00916362568763728 - 0.015404673021359304*I}, {0.1020716314498877 + 0.003032186243042935*I, 0.20877167294162768 + 7.…
0.6946946946946947	{{0.37468853699934423 - 1.218103124517778*^-17*I, 0.10195683997288983 - 0.002976259882677598*I, 0.012962539270016348 + 0.028326211218500836*I, 0.009861240835159024 - 0.010740094879204905*I, -0.010206208171982693 + 0.007514037945736747*I, 0.015730564644180364 - 0.006218174941608048*I, 0.009156864745224638 - 0.015364793053386143*I}, {0.1019568399728898 + 0.002976259882677576*I, 0.20854933742361798 …
0.6966966966966966	{{0.37411194744594456 - 1.377659482705821*^-17*I, 0.10184056404453327 - 0.002915304913725608*I, 0.012913364443122367 + 0.028269381640477792*I, 0.009851400369170362 - 0.010709415925784746*I, -0.010196981315821372 + 0.0074857160539459604*I, 0.015699195020540624 - 0.006196644254886212*I, 0.00915006505047462 - 0.015325232017214273*I}, {0.10184056404453325 + 0.0029153049137255857*I, 0.2083239189917768…
0.6986986986986987	{{0.37354056328697033 - 1.4695140464225017*^-17*I, 0.10172284731795621 - 0.002849840646791184*I, 0.012863949076519516 + 0.028213632156958216*I, 0.009841452931807276 - 0.010678601076068862*I, -0.010187198343510524 + 0.007457224658795559*I, 0.015667784515438852 - 0.006175601365081721*I, 0.009143224322872567 - 0.015286015937288521*I}, {0.10172284731795618 + 0.002849840646791163*I, 0.2080951261034800…
0.7007007007007007	{{0.3729746557651703 - 1.546491468563487*^-17*I, 0.10160374042211473 - 0.00278039821224545*I, 0.01281435126640619 + 0.028158918999958798*I, 0.00983139181587412 - 0.010647701727313354*I, -0.010176865968704603 + 0.007428633922085227*I, 0.015636378752418873 - 0.006155058487904885*I, 0.009136340546317812 - 0.015247169002691775*I}, {0.10160374042211472 + 0.00278039821224543*I, 0.2078626934767729 + 1.0…
0.7027027027027026	{{0.3724144635731362 - 1.6147474439393313*^-17*I, 0.10148330370311524 - 0.0027075297787901905*I, 0.012764630198515705 + 0.02810519260313715*I, 0.009821211160620747 - 0.0106167697023381*I, -0.010165994603833153 + 0.007400014315667742*I, 0.015605023190497386 - 0.006135024730882809*I, 0.009129412029276439 - 0.015208713231508544*I}, {0.10148330370311523 + 0.002707529778790171*I, 0.20762638768331962 +…
0.7047047047047047	{{0.3718601860112846 - 1.6689062606993478*^-17*I, 0.10136160392983067 - 0.002631784364792301*I, 0.012714843687055152 + 0.02805240016426167*I, 0.009810906125030555 - 0.010585855099782385*I, -0.010154597615019143 + 0.007371433728782961*I, 0.015573761322633143 - 0.006115506016281858*I, 0.009122437449952099 - 0.015170667766029978*I}, {0.10136160392983064 + 0.0026317843647922817*I, 0.20738601367686352…
0.7067067067067067	{{0.3713119831101883 - 1.7125710645996947*^-17*I, 0.10123871371112153 - 0.002553704836089647*I, 0.012665047899935696 + 0.028000486064026827*I, 0.009800472884152922 - 0.010555006062178837*I, -0.010142691151932311 + 0.007342957164093729*I, 0.015542634499292187 - 0.0060965051574194675*I, 0.009115415852809792 - 0.01513304885589009*I}, {0.1012387137111215 + 0.002553704836089628*I, 0.20714141465687222 …
0.7087087087087087	{{0.37076997563057595 - 1.7583238590033793*^-17*I, 0.10111471149583602 - 0.0024738279059910613*I, 0.012615297358772565 + 0.027949391866053167*I, 0.009789908629103216 - 0.01052426877595343*I, -0.010130294147789163 + 0.007314646737685875*I, 0.015511681928447854 - 0.006078021858664141*I, 0.009108346648575884 - 0.015095869858065755*I}, {0.10111471149583601 + 0.0024738279059910427*I, 0.206892472068537…
0.7107107107107107	{{0.37023424617431083 - 1.8215208454719336*^-17*I, 0.10098968123214953 - 0.0023926833687872647*I, 0.012565644888956286 + 0.027899056505290537*I, 0.009779211537511682 - 0.01049368745550886*I, -0.010117428190653975 + 0.00728656166514595*I, 0.015480940672284657 - 0.006060052813976813*I, 0.00910122960287378 - 0.015059141309799334*I}, {0.10098968123214952 + 0.0023926833687872473*I, 0.20663910451531423…
0.7127127127127127	{{0.3697048493231608 - 1.879136601315866*^-17*I, 0.10086371088870547 - 0.0023107958477223195*I, 0.012516142017491178 + 0.02784941690071489*I, 0.00976838050756308 - 0.010463304874788146*I, -0.01010411681257934 + 0.007258759033519158*I, 0.015450446178772849 - 0.006042592455828098*I, 0.009094064740532787 - 0.01502287167228681*I}, {0.10086371088870545 + 0.0023107958477223025*I, 0.20638125788665815 + …
0.7147147147147147	{{0.3691818038815554 - 1.933777986895946*^-17*I, 0.10073689480485186 - 0.0022286899921564393*I, 0.01246683931950652 + 0.027800406704223967*I, 0.009757415364882406 - 0.010433162460157408*I, -0.0100903863795219 + 0.007231293878462723*I, 0.015420232304412865 - 0.006025632294663014*I, 0.009086852424904332 - 0.014987066822120252*I}, {0.10073689480485186 + 0.002228689992156422*I, 0.20611891295046428 + …
0.7167167167167168	{{0.36866509481360954 - 1.9874036220570238*^-17*I, 0.10060932935220818 - 0.0021468690542388843*I, 0.012417784382757526 + 0.02775195921460173*I, 0.009746316803048832 - 0.010403298701653792*I, -0.010076264801246168 + 0.007204217090517647*I, 0.01539033002734337 - 0.0060091614599836465*I, 0.009079593319727176 - 0.014951730000683597*I}, {0.10060932935220818 + 0.0021468690542388673*I, 0.205852083338065…
0.7187187187187187	{{0.3681546745789158 - 2.0320548579177206*^-17*I, 0.10048111222002902 - 0.00206581233101696*I, 0.012369021588530621 + 0.02770400781348747*I, 0.00973508634739996 - 0.010373749006852003*I, -0.010061781289782289 + 0.007177575229898362*I, 0.015360767338761662 - 0.00599316684826116*I, 0.009072288373968184 - 0.0149168618872999*I}, {0.10048111222002902 + 0.0020658123310169445*I, 0.20558081422701244 + 1.…
0.7207207207207208	{{0.3676504631325444 - 2.049855776870445*^-17*I, 0.10035234241520409 - 0.001985975164435992*I, 0.012320592111643427 + 0.027656485965375843*I, 0.00972372635503182 - 0.010344545700864276*I, -0.010046966359426032 + 0.007151410526492724*I, 0.015331569242923693 - 0.005977633122935798*I, 0.009064938821822337 - 0.014882460599231323*I}, {0.10035234241520409 + 0.001985975164435977*I, 0.20530518234107803 +…
0.7227227227227228	{{0.36715234895298626 - 2.02049957408892*^-17*I, 0.10022312007346484 - 0.0019077889099388763*I, 0.012272533951628554 + 0.027609327328673123*I, 0.009712239988417028 - 0.010315718060813214*I, -0.010031851742854397 + 0.007125760934548421*I, 0.015302757805338843 - 0.005962542806137*I, 0.009057546173079203 - 0.014848521766247924*I}, {0.10022312007346487 + 0.0019077889099388605*I, 0.20502529494855928 +…
0.7247247247247247	{{0.36666019757041574 - 1.9742181819878763*^-17*I, 0.10009354603357436 - 0.0018316667906302794*I, 0.012224882777172241 + 0.027562465888841012*I, 0.00970063099834667 - 0.010287293077358471*I, -0.01001647002037753 + 0.007100661216405893*I, 0.015274352938133891 - 0.005947876927220259*I, 0.009050112138465736 - 0.01481503920334939*I}, {0.10009354603357437 + 0.0018316667906302612*I, 0.20474128158750188…
0.7267267267267267	{{0.3661738430078696 - 1.8953068752653602*^-17*I, 0.09996372356362937 - 0.0017580049773742894*I, 0.012177671732940678 + 0.027515834884862127*I, 0.009688903943209082 - 0.0102592952374509*I, -0.010000855362538265 + 0.007076142574926325*I, 0.015246372041211917 - 0.005933614220788094*I, 0.009042638710464627 - 0.014782004295484834*I}, {0.09996372356362938 + 0.0017580049773742684*I, 0.2044533024103719 …
0.7287287287287287	{{0.36569309657670646 - 1.7749461827456336*^-17*I, 0.09983375397384245 - 0.0016871674500836737*I, 0.01213093026985109 + 0.027469369632290092*I, 0.009677063958203672 - 0.010231745669101028*I, -0.009985042022178318 + 0.007052231592723991*I, 0.015218829467766879 - 0.005919732161217967*I, 0.009035128067980102 - 0.014749406502434136*I}, {0.09983375397384246 + 0.0016871674500836512*I, 0.204161539525975…
0.7307307307307307	{{0.36521774927793654 - 1.62872762122432*^-17*I, 0.09970373591737504 - 0.001619484539845015*I, 0.012084684084557493 + 0.027423007958482702*I, 0.009665116693261552 - 0.010204662114615763*I, -0.009969064064886346 + 0.007028950217471522*I, 0.015191736549011011 - 0.005906207200942964*I, 0.009027582552635041 - 0.014717233520660773*I}, {0.09970373591737505 + 0.0016194845398449917*I, 0.20386619465134223…
0.7327327327327327	{{0.3647475718022214 - 1.4966536954684036*^-17*I, 0.09957376539033744 - 0.0015552529289187102*I, 0.01203895511945072 + 0.02737669020260195*I, 0.00965306831304554 - 0.010178058930598387*I, -0.009952955368997936 + 0.007006315761899905*I, 0.015165101594174819 - 0.005893014770451787*I, 0.00902000466877097 - 0.01468547128331183*I}, {0.09957376539033745 + 0.0015552529289186868*I, 0.2035674891117222 + 1…
0.7347347347347346	{{0.3642823152776764 - 1.4360060892130858*^-17*I, 0.09944393566982115 - 0.0014947360278521101*I, 0.011993761614711175 + 0.02733035922637121*I, 0.009640925477299014 - 0.010151947146822996*I, -0.009936749586510626 + 0.006984340986316508*I, 0.015138929944644006 - 0.005880129327931372*I, 0.009012397076588411 - 0.014654104017257742*I}, {0.09944393566982117 + 0.0014947360278520852*I, 0.2032656631137954…
0.7367367367367367	{{0.3638217170266211 - 1.4160529108521235*^-17*I, 0.09931433782972475 - 0.0014381721930770168*I, 0.011949119003930668 + 0.027283959773893748*I, 0.009628695190259558 - 0.010126335338177363*I, -0.009920480125758791 + 0.006963035284488837*I, 0.015113224715813733 - 0.005867524623521016*I, 0.00900476254371482 - 0.014623114727704618*I}, {0.09931433782972475 + 0.0014381721930769912*I, 0.2029609701810792…
0.7387387387387387	{{0.363365492428167 - 1.400697350172041*^-17*I, 0.09918506170864853 - 0.00138577219859548*I, 0.01190503950555525 + 0.027237438181471715*I, 0.009616385015107627 - 0.010101229102270489*I, -0.009904180660311237 + 0.0069424039455765795*I, 0.015087986313826605 - 0.0058551731462582746*I, 0.008997104021366498 - 0.01459248459260591*I}, {0.09918506170864855 + 0.0013857721985954543*I, 0.20265368507193518 +…
0.7407407407407408	{{0.36291334766500327 - 1.3779518998105245*^-17*I, 0.09905619230113 - 0.001337712005720019*I, 0.011861531750268866 + 0.02719074446348038*I, 0.009604002737655512 - 0.01007663098057193*I, -0.009887883733478075 + 0.006922448141931872*I, 0.015063212533082177 - 0.005843047297109009*I, 0.00898942451641395 - 0.014562193819729046*I}, {0.09905619230113001 + 0.0013377120057199935*I, 0.2023440913128892 + 9.…
0.7427427427427428	{{0.36246498276499967 - 1.346085579004311*^-17*I, 0.09892780923565524 - 0.0012941328523137082*I, 0.011818600858997356 + 0.02714383255565611*I, 0.009591556286259703 - 0.010052540583632178*I, -0.009871620522223184 + 0.006903165114808435*I, 0.015038898688754283 - 0.005831119624545294*I, 0.008981727062307746 - 0.014532221866406044*I}, {0.09892780923565525 + 0.001294132852313683*I, 0.20203247823422105…
0.7447447447447448	{{0.3620200916012069 - 1.3136239335891837*^-17*I, 0.09879998677465897 - 0.0012551412527901733*I, 0.011776248442908454 + 0.027096660315096416*I, 0.009579053731820887 - 0.010028954591082656*I, -0.009855420837164196 + 0.0068845481743615745*I, 0.015015037616791037 - 0.00581936282454541*I, 0.008974014719078514 - 0.014502547439533511*I}, {0.09879998677465898 + 0.0012551412527901482*I, 0.201719140969964…
0.7467467467467468	{{0.36157836231577045 - 1.2907055525667248*^-17*I, 0.09867279383320207 - 0.0012208095021605527*I, 0.011734472666940849 + 0.027049189501440623*I, 0.009566503277085634 - 0.010005866805743445*I, -0.00983931311543142 + 0.0068665867752908975*I, 0.014991619727464309 - 0.0058077497698976206*I, 0.008966290569887393 - 0.014473148530979854*I}, {0.09867279383320209 + 0.0012208095021605284*I, 0.2014043800478…
0.7487487487487487	{{0.3611394798216288 - 1.2220194056001478*^-17*I, 0.09854629516546504 - 0.0011911844261853041*I, 0.011693269204999997 + 0.027001384977376055*I, 0.00955391319660995 - 0.00998326891380665*I, -0.00982332468398587 + 0.006849267553675063*I, 0.014968633706394037 - 0.005796253605881074*I, 0.008958557706606494 - 0.014444002679855149*I}, {0.09854629516546505 + 0.00119118442618528*I, 0.2010884990039564 + 8…
0.7507507507507507	{{0.36070311910590364 - 1.1856715562395867*^-17*I, 0.09842055157268786 - 0.0011662821178878863*I, 0.011652630497063145 + 0.026953214645070448*I, 0.009541292006889633 - 0.00996114984166533*I, -0.009807482015886814 + 0.00683257341142636*I, 0.014946065840170393 - 0.00578484722936586*I, 0.008950819286994725 - 0.014415086436394728*I}, {0.09842055157268788 + 0.001166282117887862*I, 0.20077181087652096 …
0.7527527527527528	{{0.36026895880829984 - 1.2396280656278264*^-17*I, 0.09829561757932408 - 0.0011460884016396733*I, 0.011612546196586483 + 0.02690465066782967*I, 0.009528648114903079 - 0.009939496298377743*I, -0.009791809673022046 + 0.006816484340094016*I, 0.014923900676723445 - 0.0057735044122075*I, 0.008943078407978169 - 0.014386376349387393*I}, {0.09829561757932409 + 0.0011460884016396497*I, 0.20045462497684702…
0.7547547547547547	{{0.35983668428082727 - 1.3705048516670206*^-17*I, 0.09817154121883873 - 0.001130560598349507*I, 0.01157300343997088 + 0.026855669554164116*I, 0.009515989739860797 - 0.009918293023712988*I, -0.009776330155570336 + 0.006800977775666144*I, 0.014902121286265306 - 0.005762200035935976*I, 0.008935338078818505 - 0.014357849204301946*I}, {0.09817154121883874 + 0.0011305605983494846*I, 0.2001372439183347…
0.7567567567567567	{{0.35940598758780046 - 1.4935676890186932*^-17*I, 0.09804836403370837 - 0.001119627525463696*I, 0.011533986846561865 + 0.02680625215778872*I, 0.009503324913205415 - 0.009897522788150988*I, -0.009761063902001441 + 0.00678602859856974*I, 0.014880709261290127 - 0.005750910091755725*I, 0.008927601221112998 - 0.014329482023287196*I}, {0.09804836403370837 + 0.0011196275254636747*I, 0.19981996361647544…
0.7587587587587588	{{0.35897656766387964 - 1.466979107576619*^-17*I, 0.09792612112953754 - 0.0011131899375022133*I, 0.011495478562421089 + 0.026756383629397293*I, 0.009490661474483535 - 0.009877166433964298*I, -0.00974602930022607 + 0.006771609188701697*I, 0.01485964474962293 - 0.005739611682048511*I, 0.00891987066764039 - 0.014301252080208613*I}, {0.09792612112953755 + 0.0011131899375021927*I, 0.1995030731372674 +…
0.7607607607607607	{{0.35854812975598366 - 1.3905759994333162*^-17*I, 0.09780484269671967 - 0.0011111281548688446*I, 0.011457458926124054 + 0.026706052268676044*I, 0.009478007085685297 - 0.009857203463900226*I, -0.009731243142685815 + 0.006757690190264744*I, 0.014838906876769753 - 0.005728282770116957*I, 0.008912149173478818 - 0.01427313692235466*I}, {0.09780484269671968 + 0.0011111281548688249*I, 0.199186855283396…
0.7627627627627627	{{0.35812038083627 - 1.3332144094130518*^-17*I, 0.0976845535546532 - 0.0011132952642156605*I, 0.011419905743061664 + 0.026655250102111026*I, 0.00946536935148747 - 0.009837611321817976*I, -0.009716720624896844 + 0.006744239536670722*I, 0.014818473145822126 - 0.005716901997022535*I, 0.008904439454142406 - 0.014245113984229542*I}, {0.09768455355465322 + 0.001113295264215641*I, 0.19887159102729784 + …
0.7647647647647646	{{0.3576930413666139 - 1.2883834972063174*^-17*I, 0.09756527227105155 - 0.0011195235970654829*I, 0.011382795205395813 + 0.02660397311530656*I, 0.009452755513341585 - 0.00981836634213546*I, -0.009702474758581025 + 0.006731223795187829*I, 0.014798320362505658 - 0.005705449519578677*I, 0.008896744079551284 - 0.01421716149431413*I}, {0.09756527227105156 + 0.0011195235970654627*I, 0.19855754808179746 …
0.7667667667667668	{{0.35726584770540115 - 1.2481446767677974*^-17*I, 0.09744701132655707 - 0.001129627902904862*I, 0.011346102243826357 + 0.026552221029791833*I, 0.009440172386756304 - 0.00979944409245876*I, -0.009688516351097569 + 0.006718608635442903*I, 0.014778424931727683 - 0.005693907129541877*I, 0.008889065453749357 - 0.01418925867540562*I}, {0.09744701132655709 + 0.0011296279029048403*I, 0.19824497857207515…
0.7687687687687689	{{0.3568385521075283 - 1.203131616316377*^-17*I, 0.09732977711474113 - 0.0011434053491840746*I, 0.011309800527591127 + 0.026499997303020932*I, 0.00942762636129743 - 0.009780819373582134*I, -0.009674854005443044 + 0.006706358829421419*I, 0.014758762857577266 - 0.005682258253611682*I, 0.008881405814904321 - 0.014161385744617528*I}, {0.09732977711474114 + 0.0011434053491840514*I, 0.19793411903566588…
0.7707707707707708	{{0.35641092271823976 - 1.1433396918269771*^-17*I, 0.09721356999804585 - 0.0011606358174465832*I, 0.011273862494621896 + 0.026447309093420236*I, 0.009415123401004971 - 0.009762466241728687*I, -0.009661494136474501 + 0.006694438281345744*I, 0.014739309763108291 - 0.005670487949309785*I, 0.008873767235672798 - 0.014133523915679957*I}, {0.09721356999804587 + 0.0011606358174465598*I, 0.19762519043028…
0.7727727727727728	{{0.35598274067031493 - 1.0769300264416426*^-17*I, 0.09709838582205206 - 0.00118108730757838*I, 0.011238259836741983 + 0.026394166393385203*I, 0.009402669125547295 - 0.009744358305362534*I, -0.009648441488433038 + 0.006682810410597789*I, 0.014720041133693821 - 0.005658582614939527*I, 0.008866151656368339 - 0.014105655240222925*I}, {0.09709838582205207 + 0.0011810873075783573*I, 0.1973184009964908…
0.7747747747747749	{{0.3555537978667681 - 1.0062783938796219*^-17*I, 0.09698421498268844 - 0.0012045087849257032*I, 0.011202962706587669 + 0.02634058264349594*I, 0.00939026886225926 - 0.009726468100493957*I, -0.009635698931559437 + 0.006671437295225117*I, 0.014700931731507123 - 0.005646529887644916*I, 0.008858560898436002 - 0.014077762380627518*I}, {0.09698421498268846 + 0.0012045087849256817*I, 0.1970139483750976 …
0.7767767767767768	{{0.35512390520438303 - 9.30414930271784*^-18*I, 0.09687104282925076 - 0.0012306402048944476*I, 0.011167940923235246 + 0.026286574196051217*I, 0.009377927437702323 - 0.009708768179576473*I, -0.009623267342936108 + 0.006660281177632439*I, 0.014681956610776589 - 0.0056343191284645615*I, 0.008850996596489392 - 0.014049829292587865*I}, {0.09687104282925077 + 0.0012306402048944279*I, 0.196712011652292…
0.7787787787787788	{{0.3546928937601513 - 8.526508856097425*^-18*I, 0.09675885019251582 - 0.001259216496488236*I, 0.011133164406402815 + 0.02623215994499665*I, 0.009365649149791279 - 0.009691231460883687*I, -0.009611145724058395 + 0.0066493049406859215*I, 0.01466309143653299 - 0.005621941462400706*I, 0.008843460191144894 - 0.014021841347189992*I}, {0.09675885019251583 + 0.001259216496488218*I, 0.19641275022753918 +…
0.7807807807807807	{{0.354260614791272 - 7.805786237458555*^-18*I, 0.09664761338474154 - 0.0012899675623084192*I, 0.011098603176450277 + 0.026177361325924662*I, 0.009353437767794268 - 0.009673831228509294*I, -0.009599331200834579 + 0.006638472107713178*I, 0.014644312484609474 - 0.005609389778419222*I, 0.00883595292902167 - 0.013993785330911826*I}, {0.09664761338474155 + 0.0012899675623084025*I, 0.19611630381357234 …
0.7827827827827828	{{0.3538269396624201 - 7.238732237443749*^-18*I, 0.09653730424037764 - 0.0013226184285156763*I, 0.011064227365358262 + 0.02612220228702517*I, 0.00934129653423973 - 0.009656541141723785*I, -0.009587819037551387 + 0.006627746854047331*I, 0.014625596646799787 - 0.00559665871904216*I, 0.008828475863511575 - 0.01396564944155383*I}, {0.09653730424037765 + 0.0013226184285156598*I, 0.19582279250810755 + …
0.7847847847847848	{{0.353391755620942 - 6.439725767396701*^-18*I, 0.0964278913573856 - 0.0013568919018712058*I, 0.011030007307367069 + 0.026066708450057763*I, 0.009329228274384628 - 0.009639335297926063*I, -0.00957660312028647 + 0.006617094047512848*I, 0.014606921372335522 - 0.005583744225932037*I, 0.00882102989533908 - 0.01393742300163606*I}, {0.09642789135738561 + 0.001356891901871188*I, 0.19553232092513395 + 7.…
0.7867867867867867	{{0.3529549658016424 - 5.773261461805312*^-18*I, 0.0963193389038186 - 0.0013925021471223058*I, 0.01099591296744417 + 0.02601090804492933*I, 0.009317235395088469 - 0.009622187718112312*I, -0.009565675608427224 + 0.006606478577233609*I, 0.014588264295261947 - 0.00557064371846168*I, 0.008813615768152008 - 0.013909096406921404*I}, {0.09631933890381861 + 0.001392502147122287*I, 0.19524497815431205 + 8…
0.7887887887887887	{{0.35251649326073353 - 5.66284419114742*^-18*I, 0.09621160793872541 - 0.0014291656594116837*I, 0.010961915087388967 + 0.025954830863516055*I, 0.009305319783703766 - 0.009605073352576593*I, -0.009555027204181254 + 0.006595866716979126*I, 0.014569604099127038 - 0.005557356218041328*I, 0.008806234039150478 - 0.013880661514115817*I}, {0.09621160793872542 + 0.0014291656594116657*I, 0.1949608338925952…
0.7907907907907907	{{0.3520762806264639 - 6.125288803403727*^-18*I, 0.0961046572097888 - 0.0014666052294632444*I, 0.010927985532972638 + 0.025898507669914618*I, 0.009293482817983758 - 0.009587968382785257*I, -0.009544647395321492 + 0.006585226517938897*I, 0.014550920734669879 - 0.005543882220164556*I, 0.008798885085022922 - 0.0138521116484346*I}, {0.09610465720978881 + 0.001466605229463229*I, 0.19467993880696893 + …
0.7927927927927928	{{0.3516342900991182 - 6.77072012405783*^-18*I, 0.09599844315332554 - 0.0015045499435820896*I, 0.010894097293938136 + 0.025841970200442224*I, 0.00928172536608241 - 0.009570850221376947*I, -0.009534524455186199 + 0.0065745278087224*I, 0.014532195419820655 - 0.005530223694408265*I, 0.008791569101946076 - 0.013823441603602393*I}, {0.09599844315332555 + 0.001504549943582077*I, 0.1944023245344513 + 1.…
0.7947947947947948	{{0.35119050337782987 - 6.829949647853378*^-18*I, 0.09589291991625089 - 0.0015427352326441801*I, 0.010860224487500743 + 0.025785251152250735*I, 0.00927004778855082 - 0.009553697512960965*I, -0.009524645451098317 + 0.006563742196046986*I, 0.01451341064004844 - 0.005516384078415254*I, 0.008784286106327194 - 0.013794647637070527*I}, {0.0958929199162509 + 0.001542735232644168*I, 0.19412800375374858 +…
0.7967967967967967	{{0.35074491717952117 - 6.611912903263872*^-18*I, 0.09578804015585575 - 0.001580902928571986*I, 0.010826342284455505 + 0.025728383859495954*I, 0.009258450058522534 - 0.009536489955248672*I, -0.009514996602184831 + 0.006552842804101547*I, 0.014494549980185758 - 0.005502367961571503*I, 0.008777035977642707 - 0.013765727151024868*I}, {0.09578804015585576 + 0.001580902928571974*I, 0.19385697455494075…
0.7987987987987988	{{0.35029754501013155 - 6.0940561224212336*^-18*I, 0.09568375380680844 - 0.0016187962868628404*I, 0.010792426444742828 + 0.025671403017472373*I, 0.009246931710415709 - 0.009519207990809589*I, -0.009505562872760392 + 0.006541803870446971*I, 0.01447559786524914 - 0.005488181280317357*I, 0.008769818437050254 - 0.013736678773173156*I}, {0.09568375380680845 + 0.0016187962868628302*I, 0.193589218682445…
0.8008008008008008	{{0.3498484173184548 - 4.936053376448479*^-18*I, 0.09558000986527139 - 0.001656169760029507*I, 0.010758454265400104 + 0.02561434340768258*I, 0.00923549184212586 - 0.009501833576129234*I, -0.009496328484188427 + 0.006530601764307884*I, 0.014456540186068791 - 0.005473831131050216*I, 0.008762633054469823 - 0.01370750245281648*I}, {0.0955800098652714 + 0.0016561697600294978*I, 0.19332470144330616 + 1…
0.8028028028028028	{{0.34939757962521323 - 3.2464816270020446*^-18*I, 0.09547675729359165 - 0.0016927921024049279*I, 0.01072440485019077 + 0.025557239366876185*I, 0.00922412916729872 - 0.009484350346061248*I, -0.009487277229401682 + 0.006519215195121727*I, 0.014437364426425407 - 0.005459325580838687*I, 0.008755479269185976 - 0.013678199354865304*I}, {0.09547675729359166 + 0.0016927921024049181*I, 0.1930633735500442…
0.8048048048048048	{{0.3489450925230574 - 1.582820726271433*^-18*I, 0.09537394502030068 - 0.0017284463701422352*I, 0.010690259109604291 + 0.02550012478704978*I, 0.009212842015330219 - 0.009466743613827372*I, -0.009478392472902232 + 0.006507625212538754*I, 0.014418059663050169 - 0.00544467366742258*I, 0.008748356389847839 - 0.013648771859839464*I}, {0.0953739450203007 + 0.0017284463701422235*I, 0.19280517112065695 -…
0.8068068068068068	{{0.3484910316315315 - 9.340375385992842*^-19*I, 0.09527152194824899 - 0.0017629299219479022*I, 0.010655999759210204 + 0.025443033110208922*I, 0.009201628332519729 - 0.009449000369516385*I, -0.00946965715442661 + 0.006495815203984835*I, 0.014398616563300885 - 0.005429885394996531*I, 0.008741263594878694 - 0.013619223560584467*I}, {0.095271521948249 + 0.0017629299219478886*I, 0.19255001572249641 -…
0.8088088088088088	{{0.3480354837591467 - 8.945884343136005*^-19*I, 0.09516943727238829 - 0.0017960524537484275*I, 0.01062161098182109 + 0.025385997133139653*I, 0.009190485779082208 - 0.00943110899601431*I, -0.009461053992423115 + 0.006483770478811401*I, 0.01437902705686984 - 0.005414971407378439*I, 0.00873419996568554 - 0.013589558964191934*I}, {0.0951694372723883 + 0.0017960524537484132*I, 0.19229781809963845 - 1…
0.8108108108108107	{{0.3475785498049904 - 8.271638859724203*^-19*I, 0.09506763937945496 - 0.0018276328404213135*I, 0.010587078238249429 + 0.025329049761133735*I, 0.009179411653168464 - 0.009413059121803877*I, -0.00945256508042128 + 0.0064714781034307806*I, 0.014359284292203116 - 0.005399943326418949*I, 0.008727164457769292 - 0.013559783676850002*I}, {0.09506763937945498 + 0.001827632840421299*I, 0.19204847532754182…
0.8128128128128128	{{0.3471203420052398 - 8.562956459932061*^-19*I, 0.09496607767289643 - 0.0018575063525182421*I, 0.010552388877152328 + 0.02527222284589926*I, 0.009168402966261582 - 0.009394842074879846*I, -0.009444172495485374 + 0.006458927484631885*I, 0.014339382964881277 - 0.005384813404692423*I, 0.008720155931919877 - 0.013529904269469921*I}, {0.09496607767289644 + 0.0018575063525182265*I, 0.19180187353846342…
0.8148148148148148	{{0.3466609808980512 - 1.0452194212860878*^-18*I, 0.09486470339819149 - 0.0018855262024813795*I, 0.010517532171290636 + 0.025215546652529786*I, 0.009157456521880967 - 0.009376450896082147*I, -0.009435858625507524 + 0.006446110358523462*I, 0.014319319258279792 - 0.005369594220290789*I, 0.008713173183090051 - 0.013499928070062471*I}, {0.0948647033981915 + 0.0018855262024813618*I, 0.1915578908875009…
0.8168168168168168	{{0.34620059532355996 - 1.3958748732538808*^-18*I, 0.09476346964285028 - 0.0019115635446433775*I, 0.01048249931752894 + 0.02515904985950433*I, 0.009146568915582336 - 0.009357880339095882*I, -0.009427606169207722 + 0.0064330207905340985*I, 0.014299090843569043 - 0.005354298676823536*I, 0.008706214940395413 - 0.01346986316373796*I}, {0.09476346964285028 + 0.0019115635446433571*I, 0.1913163975525929…
0.8188188188188188	{{0.34573932240672134 - 1.842849133166753*^-18*I, 0.09466233133780386 - 0.001935507466337169*I, 0.010447283435702307 + 0.025102759558662972*I, 0.009135736535413079 - 0.009339126869051643*I, -0.009419398137007415 + 0.006419655173471463*I, 0.014278696878518769 - 0.00533894000240333*I, 0.008699279867272829 - 0.013439718391407713*I}, {0.09466233133780386 + 0.001935507466337147*I, 0.19107725575119924 …
0.8208208208208209	{{0.34527730493334785 - 1.5258025012844889*^-18*I, 0.09456124514896175 - 0.0019572618971857537*I, 0.010411879240759144 + 0.025046701504412183*I, 0.009124955631155004 - 0.009320188309656047*I, -0.009411217890638781 + 0.006406011749820502*I, 0.014258137724152839 - 0.0053235316430189335*I, 0.008692366584570517 - 0.01340950313724018*I}, {0.09456124514896175 + 0.001957261897185731*I, 0.190840322281290…
0.8228228228228228	{{0.3448146947289666 - 1.1005252867946517*^-18*I, 0.09446016862491494 - 0.001976744234058097*I, 0.010376282979528473 + 0.024990900545792328*I, 0.009114222223655268 - 0.00930106387233234*I, -0.009403048801679973 + 0.006392090669765792*I, 0.014237414992690432 - 0.005308087533729364*I, 0.00868547363725045 - 0.013379227557914146*I}, {0.09446016862491492 + 0.0019767442340580745*I, 0.1906054452190182 -…
0.8248248248248248	{{0.34435164824956194 - 1.6492120053349623*^-18*I, 0.09435906174927472 - 0.001993889498086844*I, 0.01034049270296643 + 0.024935379632432284*I, 0.009103532222820229 - 0.009281754319725674*I, -0.009394874826061156 + 0.006377894169651356*I, 0.014216531604861788 - 0.005292621632050909*I, 0.008678599539259115 - 0.013348902299052242*I}, {0.0943590617492747 + 0.0019938894980868218*I, 0.1903724682409903 …
0.8268268268268267	{{0.34388832300155886 - 3.395866624973012*^-18*I, 0.09425788750793812 - 0.0020086499752352046*I, 0.010304508161771218 + 0.024880159585148616*I, 0.009092881522899006 - 0.009262261794421597*I, -0.00938668076754539 + 0.006363426323845234*I, 0.014195491626117756 - 0.005277147661247793*I, 0.00867174280755596 - 0.013318538236141673*I}, {0.09425788750793812 + 0.0020086499752351846*I, 0.19014123411278738…
0.8288288288288288	{{0.3434248775418226 - 5.706302566206276*^-18*I, 0.09415661188908789 - 0.002020995216296954*I, 0.01026833080638312 + 0.024825259095945573*I, 0.009082266002483496 - 0.009242589818946038*I, -0.009378452277728619 + 0.006348693044739483*I, 0.014174300266629776 - 0.005261679110332174*I, 0.00866490196211339 - 0.013288146474534218*I}, {0.09415661188908787 + 0.002020995216296937*I, 0.18991158468896213 - …
0.8308308308308309	{{0.34296147147501344 - 7.090070203837237*^-18*I, 0.09405520388307015 - 0.0020309120336798273*I, 0.01023196378656197 + 0.02477069472810085*I, 0.009071681524573225 - 0.009222743295427936*I, -0.009370175856079563 + 0.0063337020822738736*I, 0.014152963880939326 - 0.005246229233863231*I, 0.008658075525938107 - 0.013257738349223473*I}, {0.09405520388307013 + 0.002030912033679812*I, 0.18968336091559707…
0.8328328328328328	{{0.3424982642399877 - 7.428270915329981*^-18*I, 0.09395363508454066 - 0.0020384011701803503*I, 0.010195411561302617 + 0.024716481152395095*I, 0.009061123964176626 - 0.009202728212839224*I, -0.009361838769357112 + 0.006318462618000316*I, 0.014131489677159523 - 0.005230810971879052*I, 0.00865126203301259 - 0.0132273253045516*I}, {0.09395363508454065 + 0.002038401170180336*I, 0.18945640399198813 - …
0.8348348348348348	{{0.3420354184187094 - 7.932421287452272*^-18*I, 0.0938518791282184 - 0.0020434774302761846*I, 0.01015868002256147 + 0.02466263148073817*I, 0.009050589122903813 - 0.009182551775660025*I, -0.009353428793994027 + 0.00630298546540677*I, 0.014109885888501796 - 0.005215437241802944*I, 0.008644459997810267 - 0.013196919135941957*I}, {0.09385187912821838 + 0.002043477430276171*I, 0.1892305521471374 - 6.…
0.8368368368368369	{{0.3415730948546609 - 8.685735511837453*^-18*I, 0.09374991280200323 - 0.002046171017401482*I, 0.010121776496379032 + 0.024609156699596464*I, 0.00904007285750049 - 0.009162222315606218*I, -0.009344934676674698 + 0.006287282921829819*I, 0.014088161645248029 - 0.005200120545803921*I, 0.00863766796199514 - 0.013166531651703478*I}, {0.09374991280200322 + 0.002046171017401468*I, 0.18900564540531073 - …
0.8388388388388388	{{0.3411114492809883 - 9.64137805017248*^-18*I, 0.09364771623639226 - 0.0020465253093958336*I, 0.010084709404254235 + 0.024556065586642917*I, 0.009029571164751527 - 0.009141749000182562*I, -0.009336346285023125 + 0.006271368350287595*I, 0.01406632666054334 - 0.005184872705927963*I, 0.008630884523489113 - 0.013136174407673786*I}, {0.09364771623639224 + 0.002046525309395819*I, 0.18878152885785976 +…
0.8408408408408408	{{0.34065063232050086 - 1.0622463634197922*^-17*I, 0.09354527290447982 - 0.0020445968585042686*I, 0.010047488263144442 + 0.024503364710757*I, 0.00901908018148095 - 0.009121141832682679*I, -0.009327654607602924 + 0.00625525617947978*I, 0.014044391230396063 - 0.005169704864098014*I, 0.008624108336471996 - 0.01310585870721917*I}, {0.09354527290447981 + 0.0020445968585042526*I, 0.1885580526632221 + 8…
0.8428428428428428	{{0.3401907894856714 - 1.1322057265707988*^-17*I, 0.09344256962195747 - 0.002040455391377256*I, 0.010010123685465448 + 0.024451058432024733*I, 0.009008596184551949 - 0.009100411652189068*I, -0.009318851753917319 + 0.006238961903787602*I, 0.014022366233677763 - 0.005154627482113986*I, 0.008617338111381498 - 0.013075595601234601*I}, {0.09344256962195746 + 0.0020404553913772393*I, 0.1883350720469211…
0.8448448448448449	{{0.3397320612210525 - 1.1692732517280759*^-17*I, 0.09333959601868744 - 0.0020341809981603495*I, 0.009972627146452254 + 0.02439914934964128*I, 0.008998115590000012 - 0.009079569905151474*I, -0.009309930796645821 + 0.006222501789512453*I, 0.014000262982688324 - 0.0051396504411729636*I, 0.008610572613198001 - 0.013045395869745941*I}, {0.09333959601868742 + 0.0020341809981603335*I, 0.188112447245016…
0.8468468468468469	{{0.3392745857821914 - 1.2016619143606926*^-17*I, 0.09323634424921773 - 0.0020258653295307655*I, 0.009935011166734894 + 0.024347638385368978*I, 0.008987634877779772 - 0.00905862885113488*I, -0.009300885607994684 + 0.006205893166325131*I, 0.013978093419690741 - 0.00512478323971165*I, 0.008603810635090312 - 0.013015270238999723*I}, {0.09323634424921771 + 0.0020258653295307503*I, 0.18789004070474505…
0.8488488488488488	{{0.33881849475996223 - 1.2362009242459519*^-17*I, 0.09313280963775783 - 0.002015610780087542*I, 0.009897289093906962 + 0.024296524400539126*I, 0.008977150707840402 - 0.00903760134090593*I, -0.009291711172253815 + 0.006189154091601623*I, 0.013955869849738622 - 0.005110034601924411*I, 0.008597051039714762 - 0.01298522904834003*I}, {0.09313280963775782 + 0.002015610780087528*I, 0.18766772144172902 …
0.8508508508508508	{{0.338363910625442 - 1.2781398366074946*^-17*I, 0.09302899044490687 - 0.0020035268739557054*I, 0.009859474723778799 + 0.02424580450455925*I, 0.008966659984243208 - 0.009016500432973812*I, -0.009282403583174517 + 0.006172302831080921*I, 0.013933604627348533 - 0.005095412381302457*I, 0.008590292780418413 - 0.012955282044054873*I}, {0.09302899044490685 + 0.002003526873955691*I, 0.18744536741306722 …
0.8528528528528528	{{0.3379109467298782 - 1.3311494694864506*^-17*I, 0.09292488786764205 - 0.001989730264692786*I, 0.009821582300368711 + 0.02419547405492447*I, 0.008956159855162484 - 0.008995339393581457*I, -0.009272960043966954 + 0.006155357858853345*I, 0.013911310156493405 - 0.005080923560634176*I, 0.008583534901239302 - 0.012925438379373133*I}, {0.09292488786764205 + 0.0019897302646927715*I, 0.1872228655173685 …
0.8548548548548548	{{0.3374597073046889 - 1.3973219037414397*^-17*I, 0.0928205060393187 - 0.0019743447352888214*I, 0.009783626515902958 + 0.024145526657217493*I, 0.008945647712885516 - 0.008974131696705518*I, -0.009263378867300125 + 0.006138337857360536*I, 0.01388899889060254 - 0.005066574252005131*I, 0.008576776536906458 - 0.012895706614464552*I}, {0.09282050603931868 + 0.0019743447352888075*I, 0.1870001115947513 …
0.8568568568568568	{{0.337010288371222 - 1.494062658783459*^-17*I, 0.09271585151941099 - 0.001957499301242225*I, 0.009745622323318113 + 0.024095954424596538*I, 0.008935121166979983 - 0.008952890921306104*I, -0.009253659302379222 + 0.006121261580575182*I, 0.013866683231864818 - 0.005052369769713304*I, 0.00857001690216804 - 0.012866094762353905*I}, {0.09271585151941097 + 0.001957499301242212*I, 0.18677700952756582 + …
0.8588588588588588	{{0.3365627800240071 - 1.5892591191919635*^-17*I, 0.09261093323825134 - 0.0019393301084376987*I, 0.009707585186023021 + 0.024046747953317675*I, 0.008924577986010651 - 0.008931630983518086*I, -0.009243801455453102 + 0.0061041481800174205*I, 0.01384437575693356 - 0.0050383147863516786*I, 0.008563255271936894 - 0.012836610470809287*I}, {0.09261093323825133 + 0.0019393301084376872*I, 0.18655346902643…
0.8608608608608609	{{0.33611726283992566 - 1.6300951120268646*^-17*I, 0.09250576272881035 - 0.0019199782445150158*I, 0.009669530791321563 + 0.02399789636419675*I, 0.00891401619094976 - 0.00891036581831745*I, -0.009233806456313954 + 0.006087016765069801*I, 0.013822088935839283 - 0.005024413129918974*I, 0.00855649101351972 - 0.012807260747608787*I}, {0.09250576272881034 + 0.0019199782445150047*I, 0.18632940911751752 …
0.8628628628628628	{{0.33567380685426723 - 1.603866340705934*^-17*I, 0.09240035352938769 - 0.0018995855105959061*I, 0.009631474580607344 + 0.023949387687739233*I, 0.008903434076969982 - 0.008889109022423791*I, -0.00922367631381325 + 0.006069885914637352*I, 0.013799834794378393 - 0.005010667744663382*I, 0.008549723592072749 - 0.012778051846421445*I}, {0.09240035352938769 + 0.0018995855105958946*I, 0.1861047591137243…
0.8648648648648648	{{0.3352324715609285 - 1.538056914894234*^-17*I, 0.0922947211824972 - 0.00187829441541997*I, 0.009593431748738149 + 0.023901208864770686*I, 0.008892830213431313 - 0.008867873853873883*I, -0.009213413915533571 + 0.006052773676568129*I, 0.013777624913703764 - 0.004997080691131875*I, 0.008542952570593777 - 0.012748989266763587*I}, {0.09229472118249718 + 0.0018782944154199577*I, 0.18587945861444768 +…
0.8668668668668669	{{0.3347933059124134 - 1.5003393505041025*^-17*I, 0.09218888323486683 - 0.0018562481753446817*I, 0.009555417244035958 + 0.023853345746436768*I, 0.00888220344388106 - 0.008846673232021682*I, -0.009203023027788611 + 0.006035697567653218*I, 0.013755470430324738 - 0.004983653146170212*I, 0.008536177609922164 - 0.012720077753998835*I}, {0.09218888323486682 + 0.0018562481753446683*I, 0.1856534575055802…
0.8688688688688689	{{0.3343563496398953 - 1.5221488588920086*^-17*I, 0.09208285883884669 - 0.00183358983587991*I, 0.009517445749794025 + 0.02380578339620377*I, 0.008871552852479625 - 0.008825519709592755*I, -0.009192508140831388 + 0.0060186745535497806*I, 0.013733382061210022 - 0.004970385562915698*I, 0.008529398456409192 - 0.012691321389508963*I}, {0.09208285883884669 + 0.0018335898358798962*I, 0.18542671466873342…
0.8708708708708709	{{0.333921634860424 - 1.5370489172413872*^-17*I, 0.09197666889166067 - 0.0018104645717793388*I, 0.009479531950315343 + 0.023758505943810404*I, 0.008860877723466672 - 0.008804425711593738*I, -0.009181874465205476 + 0.006001721377842992*I, 0.013711370321898968 - 0.004957277760250555*I, 0.008522614928620085 - 0.012662723727080804*I}, {0.09197666889166069 + 0.0018104645717793245*I, 0.1851991964284378…
0.8728728728728729	{{0.33348918356118384 - 1.5326991999686033*^-17*I, 0.09187033594771545 - 0.001787016783239279*I, 0.009441690155189591 + 0.02371149662774122*I, 0.008850177603967264 - 0.008783403229006862*I, -0.009171127976335697 + 0.005984854126661306*I, 0.01368944520813023 - 0.0049443287172603115*I, 0.00851582693839629 - 0.012634287581679433*I}, {0.09187033594771545 + 0.0017870167832392649*I, 0.18497087898624742…
0.8748748748748749	{{0.3330590081691024 - 1.505217163766376*^-17*I, 0.09176388339255216 - 0.0017633861853471584*I, 0.009403933981066781 + 0.023664738430895102*I, 0.00883945228884999 - 0.00876246352533712*I, -0.009160275154325062 + 0.005968087852266491*I, 0.013667616003612057 - 0.004931536734579976*I, 0.008509034483694933 - 0.012606015039137348*I}, {0.09176388339255216 + 0.0017633861853471446*I, 0.18474174784396813 …
0.8768768768768769	{{0.33263111155853553 - 1.4586835552708728*^-17*I, 0.09165733543866675 - 0.001739707792930073*I, 0.009366276350673063 + 0.02361821408380193*I, 0.008828701820529838 - 0.008741617135646683*I, -0.009149322982503694 + 0.005951436571889702*I, 0.013645891279595663 - 0.004918899435599961*I, 0.008502237648511836 - 0.01257790745659728*I}, {0.09165733543866675 + 0.0017397077929300593*I, 0.18451179779608665…
0.8788788788788788	{{0.3322054870512675 - 1.4051424110617068*^-17*I, 0.09155071712550986 - 0.0017161119205547865*I, 0.009328729492810724 + 0.02357190606462256*I, 0.0088179264889682 - 0.008720873866554906*I, -0.009138278947428845 + 0.005934913267731481*I, 0.013624278894875209 - 0.004906413766466079*I, 0.00849543660288152 - 0.012549965462512193*I}, {0.09155071712550986 + 0.0017161119205547717*I, 0.1842810329297706 + …
0.8808808808808808	{{0.33178211975309146 - 1.3430349272854579*^-17*I, 0.09144405407878964 - 0.0016927241592266408*I, 0.009291304951517525 + 0.02352579666656674*I, 0.0088071267950985 - 0.008700242853524574*I, -0.009127150932779004 + 0.005918529966563495*I, 0.013602786036137066 - 0.004894076074129278*I, 0.008488631589812327 - 0.012522189050322619*I}, {0.09144405407878965 + 0.0016927241592266241*I, 0.18404946532084626…
0.8828828828828829	{{0.331360987446129 - 1.2695263277585414*^-17*I, 0.09133737280111008 - 0.0016696678054340676*I, 0.009254013835467744 + 0.02347986774579344*I, 0.008796303428618838 - 0.008679732786118813*I, -0.009115947280245592 + 0.005902298042867429*I, 0.013581419405254782 - 0.00488188212235777*I, 0.008481822918590353 - 0.012494577663461154*I}, {0.0913373728011101 + 0.0016696678054340494*I, 0.183817114178229 + 5…
0.8848848848848848	{{0.33094205914023694 - 1.20870857703469*^-17*I, 0.09123070036415551 - 0.0016470608134156416*I, 0.009216866519926254 + 0.02343410109774558*I, 0.008785457305435779 - 0.008659351600151926*I, -0.00910467673824069 + 0.005886227811986889*I, 0.013560184988837376 - 0.004869827093929739*I, 0.008475010976528433 - 0.012467130068613982*I}, {0.09123070036415552 + 0.001647060813415623*I, 0.18358400723858875 +…
0.8868868868868868	{{0.33052529703374345 - 1.1669009135497438*^-17*I, 0.09112406354044358 - 0.00162501297399436*I, 0.009179872390844761 + 0.023388478929163074*I, 0.008774589511754666 - 0.008639106343685766*I, -0.00909334815574589 + 0.005870328359030244*I, 0.013539087941334106 - 0.004857905765039181*I, 0.008468196207551973 - 0.012439844468904884*I}, {0.0911240635404436 + 0.0016250129739943417*I, 0.18335017883636529 …
0.8888888888888887	{{0.3301106565394806 - 1.1321297333043502*^-17*I, 0.09101748879565237 - 0.0016036258979714542*I, 0.009143039843467963 + 0.023342983861510153*I, 0.008763701303353836 - 0.008619003176888577*I, -0.009081970479373916 + 0.005854607538756619*I, 0.013518132584790394 - 0.004846112507136999*I, 0.008461379111931377 - 0.012412718505577352*I}, {0.09101748879565238 + 0.0016036258979714362*I, 0.183115669878271…
0.8908908908908909	{{0.3296980862847839 - 1.0741285898639591*^-17*I, 0.09091100228862048 - 0.0015829930161263878*I, 0.009106376282333555 + 0.023297598930975365*I, 0.008752794105584626 - 0.008599047372034981*I, -0.009070552753368624 + 0.005839071975575893*I, 0.013497322408847807 - 0.004834441286930997*I, 0.008454560246282041 - 0.012385749257994603*I}, {0.0909110022886205 + 0.0015829930161263693*I, 0.1828805278432929…
0.892892892892893	{{0.32928752918994475 - 9.844047493715501*^-18*I, 0.09080462978347949 - 0.0015632001491972171*I, 0.00906988822897002 + 0.023252307667959715*I, 0.00874186948671188 - 0.008579243390738707*I, -0.009059104062841815 + 0.005823727179722022*I, 0.01347666017205092 - 0.004822885772174153*I, 0.008447740214476864 - 0.012358933328627572*I}, {0.09080462978347949 + 0.0015632001491971978*I, 0.1826448057357389 +…
0.8948948948948949	{{0.328878922652804 - 9.034288390735155*^-18*I, 0.09069839704165658 - 0.0015443278104189816*I, 0.009033581559791486 + 0.023207093846321754*I, 0.008730929155299445 - 0.008559595065354723*I, -0.009047633642932493 + 0.005808577792338294*I, 0.013456148064057306 - 0.004811439319179525*I, 0.008440919667896275 - 0.012332266877989913*I}, {0.0906983970416566 + 0.0015443278104189633*I, 0.1824085619195204 +…
0.8968968968968969	{{0.3284721980388543 - 8.241091820571596*^-18*I, 0.09059232939216572 - 0.0015264483767311844*I, 0.008997461183802522 + 0.023161941680323834*I, 0.008719974969994796 - 0.00854010537739631*I, -0.009036150768325316 + 0.005793627275175223*I, 0.01343578747558415 - 0.004800094918635413*I, 0.008434099307530616 - 0.012305745557862392*I}, {0.09059232939216573 + 0.0015264483767311664*I, 0.18217186059724114 …
0.898898898898899	{{0.3280672835343306 - 7.459764435399586*^-18*I, 0.09048645099599525 - 0.0015096248678534037*I, 0.008961531047698252 + 0.023116836326387648*I, 0.008709008866312967 - 0.008520776458725258*I, -0.00902466445628875 + 0.005778877942197973*I, 0.013415579080217666 - 0.004788845493745429*I, 0.008427279857655665 - 0.012279364709454742*I}, {0.09048645099599525 + 0.0015096248678533853*I, 0.18193476902363345…
0.9009009009009009	{{0.3276641041965974 - 6.766218932427086*^-18*I, 0.09038078483717406 - 0.0014939109467366327*I, 0.008925794138231281 + 0.023071763889689158*I, 0.008698032855365847 - 0.008501609593199679*I, -0.009013183462613946 + 0.005764330962361873*I, 0.013395522837376456 - 0.004777683905392993*I, 0.008420462065386262 - 0.012253119367123982*I}, {0.09038078483717406 + 0.0014939109467366127*I, 0.1816973574564818…
0.9029029029029029	{{0.3272625819541489 - 6.3169740538952305*^-18*I, 0.09027535272277158 - 0.0014793509195632777*I, 0.008890252482211695 + 0.02302671142415859*I, 0.008687049023862178 - 0.008482605216673992*I, -0.009001716281614738 + 0.005749986359612414*I, 0.013375617992311508 - 0.004766602952141337*I, 0.008413646700676312 - 0.012227004258374405*I}, {0.0902753527227716 + 0.0014793509195632566*I, 0.18145969915662266…
0.9049049049049048	{{0.3268626362967217 - 6.013682553004988*^-18*I, 0.09017017531684819 - 0.0014659805777419948*I, 0.008854907225367614 + 0.022981666838400163*I, 0.00867605951537823 - 0.008463763015520324*I, -0.008990271138152992 + 0.005735843143470482*I, 0.013355863145124823 - 0.004755595384274919*I, 0.008406834550050183 - 0.012201013858981966*I}, {0.09017017531684819 + 0.001465980577741974*I, 0.18122186971939677 …
0.9069069069069069	{{0.32646418381896186 - 5.6987657691531524*^-18*I, 0.09006527257955282 - 0.0014538291287178858*I, 0.008819758786368936 + 0.022936618558270772*I, 0.008665066542695258 - 0.008445082065839576*I, -0.008978856129867154 + 0.005721899485393978*I, 0.013336256338321226 - 0.004744653805469212*I, 0.008400026421890562 - 0.012175142375304992*I}, {0.09006527257955282 + 0.0014538291287178647*I, 0.18098394753031…
0.9089089089089089	{{0.32606713845551416 - 5.886645031368401*^-18*I, 0.08996066329100293 - 0.0014429168603540025*I, 0.008784806682047487 + 0.022891555985180802*I, 0.008654072382016476 - 0.008426560641872702*I, -0.008967479079559162 + 0.005708152480572069*I, 0.013316794953118903 - 0.004733770809159122*I, 0.008393223143182221 - 0.012149383746048*I}, {0.08996066329100293 + 0.0014429168603539815*I, 0.1807460135231815 +…
0.9109109109109108	{{0.32567141458433496 - 6.728333860446883*^-18*I, 0.08985636458773082 - 0.0014332556092282386*I, 0.008750049615437005 + 0.0228464696430684*I, 0.008643079289100896 - 0.008408196381251183*I, -0.008956147316382487 + 0.005694598381659176*I, 0.01329747584923875 - 0.0047229391806572684*I, 0.008386425529843915 - 0.012123731866602481*I}, {0.08985636458773082 + 0.001433255609228218*I, 0.18050814815576618 …
0.9129129129129129	{{0.3252769270962602 - 7.982741719777092*^-18*I, 0.08975239195737472 - 0.0014248487984868815*I, 0.00871548547991421 + 0.02280135117686075*I, 0.008632089497379281 - 0.008389986291010523*I, -0.008944867672446323 + 0.005681232606940117*I, 0.01327829536941882 - 0.004712151900466088*I, 0.00837963438607535 - 0.012098180594264756*I}, {0.08975239195737472 + 0.0014248487984868617*I, 0.18027043134212822 + …
0.9149149149149148	{{0.3248835913950056 - 9.016674015339831*^-18*I, 0.08964875923867874 - 0.0014176914378446134*I, 0.008681111359198796 + 0.022756193352474117*I, 0.008621105217954141 - 0.00837192674759025*I, -0.008933646482815572 + 0.005668049740330103*I, 0.013259249339414313 - 0.004701402144277835*I, 0.008372850504357175 - 0.012072723748235991*I}, {0.08964875923867872 + 0.0014176914378445946*I, 0.18003294245262944…
0.9169169169169168	{{0.3244913236894429 - 9.552813371386419*^-18*I, 0.08954547872779497 - 0.0014117709854677652*I, 0.00864692363630422 + 0.022710990015109102*I, 0.008610128633569171 - 0.00835401356855809*I, -0.008922489607731067 + 0.005655043633267047*I, 0.01324033314861223 - 0.004690683313179819*I, 0.008366074663773102 - 0.012047355140067996*I}, {0.08954547872779497 + 0.001411770985467746*I, 0.17979576003486172 + …
0.9189189189189187	{{0.32410004002447534 - 1.0299317951569294*^-17*I, 0.08944256160462555 - 0.0014070687278944873*I, 0.008612918120401929 + 0.022665735874792325*I, 0.008599161926251129 - 0.008336242075358467*I, -0.008911402583338609 + 0.0056422074864049335*I, 0.013221541808846608 - 0.004679988957077271*I, 0.008359307640497672 - 0.012022068518256029*I}, {0.08944256160462555 + 0.001407068727894467*I, 0.17955896276739…
0.9209209209209209	{{0.3237096570548422 - 1.0616801460857591*^-17*I, 0.0893400174743885 - 0.0014035580300339138*I, 0.008579089856250917 + 0.022620426666059172*I, 0.008588207253634763 - 0.008318607006411169*I, -0.008900390467600496 + 0.005629533725645313*I, 0.013202869845119165 - 0.004669312796328854*I, 0.00835255019858491 - 0.011996857602882294*I}, {0.0893400174743885 + 0.0014035580300338938*I, 0.17932262869371973 …
0.922922922922923	{{0.32332009475934126 - 1.0214055851807649*^-17*I, 0.08923785423701629 - 0.0014012062534507067*I, 0.008545433426539205 + 0.022575059229273005*I, 0.008577266681728448 - 0.008301102756859108*I, -0.008889457724725195 + 0.005617014349018722*I, 0.013184311568705673 - 0.0046586489475943125*I, 0.008345803067266412 - 0.011971716301423133*I}, {0.08923785423701629 + 0.001401206253450689*I, 0.17908683258973…
0.924924924924925	{{0.32293127651122505 - 9.230045371581267*^-18*I, 0.08913607809100468 - 0.001399974845532522*I, 0.008511942964363388 + 0.022529631509893063*I, 0.008566342183244409 - 0.008283723387520448*I, -0.008878608224253088 + 0.005604640939547143*I, 0.013165861087355884 - 0.004647991930152315*I, 0.008339066940408913 - 0.011946638714787482*I}, {0.08913607809100468 + 0.0013999748455325073*I, 0.1788516458957702…
0.9269269269269269	{{0.32254312907820154 - 8.233906561945492*^-18*I, 0.08903469353341278 - 0.0013998193394900108*I, 0.008478612153228648 + 0.02248414255847448*I, 0.008555435637598719 - 0.008266462624888617*I, -0.008867845241056476 + 0.005592404665244009*I, 0.013147512305293537 - 0.004637336665900454*I, 0.008332342476514282 - 0.011921619137316888*I}, {0.08903469353341278 + 0.0013998193394899985*I, 0.1786171367165391…
0.928928928928929	{{0.32215558259523563 - 7.868542129556468*^-18*I, 0.08893370349355614 - 0.00140069004623481*I, 0.008445434276038735 + 0.02243859239946457*I, 0.008544548831249008 - 0.008249313919457556*I, -0.008857171496250347 + 0.005580296352108844*I, 0.013129258953487374 - 0.004626678442916627*I, 0.008325630299099692 - 0.01189665205930908*I}, {0.08893370349355614 + 0.0014006900462347975*I, 0.17838336985116013 -…
0.9309309309309309	{{0.32176856926932695 - 7.797869795134624*^-18*I, 0.08883310969487272 - 0.0014025327566336723*I, 0.00841240222022078 + 0.02239298175497167*I, 0.00853368349088536 - 0.008232270460758119*I, -0.008846589300413004 + 0.0055683064874329094*I, 0.01311109455609268 - 0.004616012761240797*I, 0.008318931008691553 - 0.01187173207719861*I}, {0.08883310969487272 + 0.001402532756633659*I, 0.17815040805894636 - …
0.9329329329329329	{{0.32138202448919806 - 7.997247037018168*^-18*I, 0.08873291225233103 - 0.001405287648085263*I, 0.008379508451727753 + 0.022347312435310414*I, 0.008522841255729802 - 0.008215325113525143*I, -0.008836100402928117 + 0.005556425158783604*I, 0.013093012448505746 - 0.004605335523508459*I, 0.0083122451725114 - 0.011846853969835801*I}, {0.08873291225233103 + 0.0014052876480852487*I, 0.17791831097262337 …
0.9349349349349351	{{0.32099588866563855 - 8.456466516371763*^-18*I, 0.08863310986819041 - 0.0014088921023339557*I, 0.00834674529188109 + 0.02230158706405315*I, 0.008512023628648448 - 0.008198470717708904*I, -0.008825706001805468 + 0.005544642456980503*I, 0.013075006006959048 - 0.004594643088462413*I, 0.008305573308191394 - 0.011822012852535178*I}, {0.08863310986819041 + 0.001408892102333941*I, 0.17768713331903827 …
0.936936936936937	{{0.32061010727581113 - 9.138358471049535*^-18*I, 0.08853369984944591 - 0.0014132808416611265*I, 0.008314104928922253 + 0.02225580905853565*I, 0.00850123197493665 - 0.00818170010158397*I, -0.008815406747744989 + 0.005532948493176344*I, 0.013057068657134963 - 0.004583932268771275*I, 0.00829891588339505 - 0.011797204181220584*I}, {0.08853369984944591 + 0.001413280841661112*I, 0.1774569248766662 - 6…
0.9389389389389391	{{0.32022463086325137 - 9.978790715595364*^-18*I, 0.08843467810782829 - 0.0014183859288851568*I, 0.008281579418012698 + 0.02220998262985706*I, 0.00849046752231898 - 0.00816500608174919*I, -0.008805202744136752 + 0.005521333398857019*I, 0.013039193874165755 - 0.004573200331029467*I, 0.008292273315817222 - 0.011772423752425177*I}, {0.08843467810782829 + 0.0014183859288851427*I, 0.17722773047561025 …
0.940940940940941	{{0.31983941480801603 - 1.0901977981325485*^-17*I, 0.08833603928279309 - 0.0014241372153011326*I, 0.008249160731989514 + 0.022164112737460634*I, 0.008479731368166201 - 0.008148381484296668*I, -0.008795093588840466 + 0.0055097873558231664*I, 0.013021375210694816 - 0.0045624449865195055*I, 0.008285645975947905 - 0.011747667692101895*I}, {0.08833603928279307 + 0.0014241372153011192*I, 0.176999590224…
0.942942942942943	{{0.31945441792107393 - 1.1803967860256481*^-17*I, 0.08823777699452967 - 0.0014304623645114737*I, 0.008216840753795265 + 0.02211820502957192*I, 0.008469024518113244 - 0.008131819082952272*I, -0.008785078485798807 + 0.005498300511455025*I, 0.013003606256237378 - 0.00455166431564241*I, 0.008279034200753252 - 0.011722932357634627*I}, {0.08823777699452966 + 0.0014304623645114616*I, 0.1767725408838747…
0.9449449449449451	{{0.3190696037129187 - 1.254581745695848*^-17*I, 0.0881398835292568 - 0.0014372863556612215*I, 0.00818461121475879 + 0.02207226587563139*I, 0.008458347849869534 - 0.008115311629754204*I, -0.0087751561195958 + 0.005486863013196706*I, 0.012985880625651617 - 0.004540856800191585*I, 0.008272438280704376 - 0.011698214418726139*I}, {0.08813988352925678 + 0.0014372863556612113*I, 0.17654661462116264 + 1…
0.946946946946947	{{0.31868494110430867 - 1.3085785346274693*^-17*I, 0.08804235028063191 - 0.00144453456533458*I, 0.00815246405204212 + 0.02202630210789107*I, 0.0084477020997283 - 0.008098852109901031*I, -0.00876532476327371 + 0.005475465360155297*I, 0.01296819221409419 - 0.004530021361441128*I, 0.008265858456488535 - 0.01167351093903381*I}, {0.0880423502806319 + 0.0014445345653345718*I, 0.1763218383420066 + 1.573…
0.948948948948949	{{0.31830040441690166 - 1.3485737229022396*^-17*I, 0.08794516778115233 - 0.0014521329293004134*I, 0.008120391427310133 + 0.02198032100711015*I, 0.008437087863146338 - 0.00808243375285328*I, -0.008755582287645855 + 0.005464098418565352*I, 0.012950535209207524 - 0.004519157360271696*I, 0.008259294919290993 - 0.011648819377238984*I}, {0.08794516778115231 + 0.0014521329293004069*I, 0.1760982336985671…
0.950950950950951	{{0.31791597337325506 - 1.3911145931992926*^-17*I, 0.08784832570215519 - 0.001460007942512246*I, 0.008088385726730546 + 0.021934330302554983*I, 0.008426505594744024 - 0.008066050032333434*I, -0.00874592616129661 + 0.005452753421788891*I, 0.012932904091119824 - 0.00450826459717051*I, 0.008252747810795004 - 0.01162413758704697*I}, {0.08784832570215517 + 0.0014600079425122405*I, 0.1758758170899084 +…
0.952952952952953	{{0.3175316327850475 - 1.445341756648165*^-17*I, 0.08775181294580367 - 0.001468086852340487*I, 0.008056439558206875 + 0.0218883380879455*I, 0.008415955616003208 - 0.008049694673901295*I, -0.008736353486885895 + 0.005441421974820937*I, 0.012915293621316128 - 0.004497343266958535*I, 0.008246217225926566 - 0.011599463795194172*I}, {0.08775181294580366 + 0.0014680868523404818*I, 0.17565459996658705 +…
0.954954954954955	{{0.3171473712555835 - 1.4653326358527687*^-17*I, 0.08765561776905591 - 0.0014762970695503996*I, 0.008024545626711557 + 0.02184235269626006*I, 0.008405438147277924 - 0.008033361571966838*I, -0.008726861074873013 + 0.005430095925864653*I, 0.012897698723325635 - 0.004486393820689985*I, 0.008239703223795391 - 0.011574796499440444*I}, {0.0876556177690559 + 0.001476297069550395*I, 0.1754345900907845 +…
0.9569569569569569	{{0.3167631824490954 - 1.4525348058136663*^-17*I, 0.08755972756725705 - 0.0014845662372509963*I, 0.007992696827275011 + 0.021796382961030543*I, 0.008394953276856552 - 0.008017044821281771*I, -0.008717445342847088 + 0.005418767433639583*I, 0.012880114583369136 - 0.004475417150361448*I, 0.00823320581685628 - 0.011550134566840911*I}, {0.08755972756725704 + 0.001484566237250993*I, 0.17521579030097467…
0.9589589589589589	{{0.316379064683281 - 1.4195898079341012*^-17*I, 0.08746412944870392 - 0.0014928249323256687*I, 0.007960886449058308 + 0.021750437752701076*I, 0.008384500971343654 - 0.008000738922378523*I, -0.00870810249868354 + 0.005407429228565018*I, 0.01286253677168399 - 0.004464414463814525*I, 0.008226724975371313 - 0.011525477225080736*I}, {0.08746412944870391 + 0.0014928249323256676*I, 0.1749981989231632 +…
0.960960960960961	{{0.3159950208489457 - 1.3848640826767286*^-17*I, 0.08736881027629022 - 0.0015010068118741459*I, 0.007929108182735695 + 0.02170452594253592*I, 0.008374081077653545 - 0.007984438791304503*I, -0.00869882855525972 + 0.005396074624034469*I, 0.012844961244931423 - 0.0044533872702093675*I, 0.008220260628151494 - 0.011500824057580149*I}, {0.08736881027629022 + 0.0015010068118741474*I, 0.1747818098499109…
0.9629629629629629	{{0.31561105841000275 - 1.3724489695636148*^-17*I, 0.08727375666750659 - 0.0015090486132124925*I, 0.007897356120494605 + 0.021658656402619495*I, 0.008363693323010306 - 0.0079681397596221*I, -0.008689619330454909 + 0.005384697516415676*I, 0.012827384346196529 - 0.00444233738002468*I, 0.008213812662556746 - 0.011476175003494458*I}, {0.08727375666750657 + 0.0015090486132124956*I, 0.17456661254033407…
0.9649649649649649	{{0.31522718910384484 - 1.3871699785671714*^-17*I, 0.08717895504687875 - 0.001516890151957599*I, 0.007865624758336905 + 0.0216128380044838*I, 0.008353337323463678 - 0.007951837559157106*I, -0.008680470470283232 + 0.0053732923653636855*I, 0.01280980279917495 - 0.004431266894685797*I, 0.00820738092750562 - 0.011451530337214615*I}, {0.08717895504687875 + 0.0015168901519576018*I, 0.1743525923125935 +…
0.9669669669669669	{{0.31484342793038567 - 1.3777692931220129*^-17*I, 0.08708439163654265 - 0.0015244733080687354*I, 0.007833908905780826 + 0.021567079745968915*I, 0.008343012611615162 - 0.0079355281922806*I, -0.008671377472215457 + 0.005361854023644514*I, 0.012792213624446772 - 0.004420178191595655*I, 0.008200965242859959 - 0.011426890590311085*I}, {0.08708439163654265 + 0.0015244733080687384*I, 0.1741397313246575…
0.9689689689689689	{{0.31445979429553966 - 1.3941481032251547*^-17*I, 0.0869900523476764 - 0.0015317425233437288*I, 0.007802203713346708 + 0.021521390638210926*I, 0.00833271860428148 - 0.007919208035788357*I, -0.008662335623886921 + 0.005350377867238849*I, 0.012774614182976136 - 0.004409073924247233*I, 0.008194565388281328 - 0.011402256631925574*I}, {0.08699005234767641 + 0.0015317425233437323*I, 0.1739280074609254…
0.9709709709709708	{{0.31407631071447395 - 1.4558508436930017*^-17*I, 0.08689592335609767 - 0.0015386466743822543*I, 0.007770504856826241 + 0.021475779412443077*I, 0.008322454640979063 - 0.007902873926865445*I, -0.008653340205686798 + 0.005338859907325514*I, 0.012757002263069512 - 0.004397956917085024*I, 0.00818818111766992 - 0.011377629594987086*I}, {0.08689592335609768 + 0.0015386466743822578*I, 0.173717395609405…
0.9729729729729728	{{0.3136930026603041 - 1.5374072727676425*^-17*I, 0.08680199114531015 - 0.0015451391610608036*I, 0.0077388085468568174 + 0.02143025450623771*I, 0.00831221998830538 - 0.007886523162526946*I, -0.008644386507307632 + 0.0053272967896660466*I, 0.012739376082878472 - 0.004386830157727439*I, 0.008181812160751928 - 0.011353010866593948*I}, {0.08680199114531015 + 0.001545139161060806*I, 0.1735078678099557…
0.9749749749749749	{{0.313309898564094 - 1.5683324721168524*^-17*I, 0.0867082425065036 - 0.0015511779065326837*I, 0.007707111528921536 + 0.02138482406350628*I, 0.008302013839938924 - 0.007870153499617968*I, -0.008635469827745343 + 0.005315685794604698*I, 0.012721734290399687 - 0.004375696796966814*I, 0.00817545822307954 - 0.011328402088013823*I}, {0.0867082425065036 + 0.0015511779065326846*I, 0.17329939325428062 + …
0.9769769769769768	{{0.31292702958596214 - 1.4749723720099238*^-17*I, 0.08661466455628591 - 0.00155672522972384*I, 0.0076754110554945335 + 0.02133949590735998*I, 0.008291835322075591 - 0.007853763139518999*I, -0.008626585487279641 + 0.005304024812670649*I, 0.012704075938366812 - 0.004364560120576583*I, 0.008169118987861055 - 0.011303805136153398*I}, {0.08661466455628593 + 0.0015567252297238392*I, 0.1730919385079469…
0.9789789789789788	{{0.3125444290090497 - 1.3885615115270565*^-17*I, 0.0865212446170611 - 0.0015617466034923897*I, 0.0076437047136941536 + 0.02129427755123892*I, 0.00828168350644608 - 0.007837350622390124*I, -0.00861772881063616 + 0.005292312189798064*I, 0.012686400351987037 - 0.00435342347366413*I, 0.00816279411996304 - 0.01127922206509846*I}, {0.08652124461706111 + 0.0015617466034923875*I, 0.17288546809241598 + 1…
0.980980980980981	{{0.3121621331532887 - 1.3439784357757076*^-17*I, 0.08642797020637556 - 0.0015662114944870824*I, 0.007611990583269257 + 0.021249176328560725*I, 0.008271557389420882 - 0.007820914904879257*I, -0.008608895096588366 + 0.005280546853438995*I, 0.012668707262564088 - 0.004342290401952465*I, 0.008156483258942207 - 0.011254655185600365*I}, {0.08642797020637558 + 0.0015662114944870785*I, 0.172679943600947…
0.982982982982983	{{0.3117801795692901 - 1.335433166556017*^-17*I, 0.08633482950768519 - 0.0015700941567432303*I, 0.007580267221832611 + 0.02120419905581527*I, 0.008261455937894806 - 0.007804455363392371*I, -0.008600079808855028 + 0.005268728296022513*I, 0.01265099674795702 - 0.004331164454595047*I, 0.00815018603518859 - 0.011230106939266769*I}, {0.0863348295076852 + 0.0015700941567432247*I, 0.1724753254619819 + 4…
0.984984984984985	{{0.3113986068380076 - 1.3390478828099686*^-17*I, 0.08624181140450501 - 0.0015733736213633235*I, 0.007548533651866704 + 0.021159352001167753*I, 0.008251378094208905 - 0.007787971787785455*I, -0.008591278592013581 + 0.005256856563564682*I, 0.012633269218270507 - 0.004320049160518977*I, 0.00814390207162273 - 0.011205579883462092*I}, {0.08624181140450504 + 0.0015733736213633166*I, 0.1722715731341077…
0.986986986986987	{{0.3110174545707381 - 1.3128569206214152*^-17*I, 0.08614890548040927 - 0.0015760336965170286*I, 0.007516789360723752 + 0.0211146408844587*I, 0.008241322776150474 - 0.007771464381364524*I, -0.008582487271500119 + 0.005244932255668562*I, 0.012615525415854829 - 0.004308948028425003*I, 0.00813763098369567 - 0.011181076691307544*I}, {0.08614890548040928 + 0.001576033696517021*I, 0.1720686451060569 - …
0.9889889889889889	{{0.3106367632712873 - 1.2278580121107747*^-17*I, 0.08605610201119678 - 0.0015780627946545833*I, 0.007485034288146368 + 0.021070070906149055*I, 0.008231288880883396 - 0.007754933739481048*I, -0.008573701854677825 + 0.0052329564981498065*I, 0.012597766403996782 - 0.004297864549275734*I, 0.008131372380721558 - 0.011156600141038713*I}, {0.08605610201119679 + 0.0015780627946545757*I, 0.17186649903033…
0.990990990990991	{{0.310256574169074 - 1.1932244617527247*^-17*I, 0.08596339176714048 - 0.0015794527146566137*I, 0.007453268743773115 + 0.02102564698967978*I, 0.008221275290382005 - 0.007738380734344831*I, -0.008564918475247912 + 0.005220930799566836*I, 0.012579993511558947 - 0.004286802260006568*I, 0.008125125867399654 - 0.011132153097372205*I}, {0.08596339176714049 + 0.0015794527146566057*I, 0.17166509188008006…
0.9929929929929929	{{0.30987692983861276 - 1.176986232792243*^-17*I, 0.08587076609147146 - 0.0015801996460688263*I, 0.007421493468251365 + 0.020981373554982825*I, 0.008211280853324813 - 0.007721806638318467*I, -0.00855613340156946 + 0.00520885720326274*I, 0.01256220838435111 - 0.00427576469143869*I, 0.008118891037832586 - 0.011107738558648488*I}, {0.08587076609147147 + 0.0015801996460688178*I, 0.17146437934946077 -…
0.9949949949949951	{{0.3094978723020979 - 1.1440103874036126*^-17*I, 0.08577821718979643 - 0.0015803039152651906*I, 0.0073897095944912014 + 0.020937254436854704*I, 0.008201304437524608 - 0.007705213023385661*I, -0.008547343171440345 + 0.005196738146525553*I, 0.012544412909476468 - 0.0042647552508838045*I, 0.008112667494052426 - 0.01108335952069978*I}, {0.08577821718979643 + 0.0015803039152651821*I, 0.17126431770366…
0.9969969969969971	{{0.3091194428191923 - 1.0864984740949744*^-17*I, 0.0856857381443011 - 0.0015797698618779533*I, 0.007357918637583543 + 0.020893292898392236*I, 0.008191344935817637 - 0.007688601741165388*I, -0.008538544601630171 + 0.005184576434307925*I, 0.012526609203518127 - 0.004253777216450969*I, 0.008106454848065249 - 0.011059018961338927*I}, {0.08568573814430111 + 0.0015797698618779444*I, 0.1710648639833596…
0.9989989989989991	{{0.3087416818870274 - 1.0239865277083066*^-17*I, 0.08559332291375021 - 0.0015786058387976382*I, 0.007326122494800125 + 0.02084949163099251*I, 0.008181401266063591 - 0.007671974922911884*I, -0.008529734787880262 + 0.005172375239227114*I, 0.012508799612539106 - 0.004242833737046592*I, 0.008100252721851126 - 0.011034719840359393*I}, {0.08559332291375023 + 0.0015786058387976282*I, 0.1708659760047090…
1.001001001001001	{{0.30836462918654894 - 9.789459687845388*^-18*I, 0.08550096631270268 - 0.001576824046133145*I, 0.007294323421653034 + 0.020805852754828585*I, 0.008171472372060742 - 0.0076553349669316*I, -0.008520911100562271 + 0.005160138082752509*I, 0.012490986694472182 - 0.004231927822616962*I, 0.008094060747612094 - 0.011010465093541345*I}, {0.0855009663127027 + 0.0015768240461331332*I, 0.17066761241041745 -…
1.003003003003003	{{0.3079883238156535 - 8.762706458900368*^-18*I, 0.08540866378326505 - 0.0015744395098575*I, 0.00726252390108955 + 0.02076237787025205*I, 0.008161557214383209 - 0.0076386844829412996*I, -0.008512071112808694 + 0.005147868752224996*I, 0.01247317313650532 - 0.0042210623278002655*I, 0.008087878564136545 - 0.010986257636166752*I}, {0.08540866378326506 + 0.0015744395098574878*I, 0.17046973243491617 - …
1.005005005005005	{{0.3076128045816211 - 7.954787139114493*^-18*I, 0.08531641153630413 - 0.0015714711435909925*I, 0.007230726804474871 + 0.02071906809721716*I, 0.008151654766099936 - 0.007622026364034882*I, -0.008503212632060084 + 0.005135571414338881*I, 0.012455361873624976 - 0.004210240036103446*I, 0.008081705815691764 - 0.010962100399584887*I}, {0.08531641153630415 + 0.00157147114359098*I, 0.1702722956273032 - …
1.007007007007007	{{0.3072381083872597 - 7.924310098601022*^-18*I, 0.08522420663821349 - 0.001567940653103298*I, 0.007198935205532975 + 0.020675924013525866*I, 0.008141764052125832 - 0.007605363648902857*I, -0.008494333772196957 + 0.005123250414178555*I, 0.012437555922580834 - 0.004199463521737534*I, 0.008075542165217928 - 0.010937996203060883*I}, {0.0852242066382135 + 0.0015679406531032847*I, 0.17007526341613016 …
1.009009009009009	{{0.3068642700602523 - 8.616912381297058*^-18*I, 0.0851320469990466 - 0.0015638723051507278*I, 0.00716715234465674 + 0.02063294564945251*I, 0.008131884153027461 - 0.007588699500296323*I, -0.008485432955177546 + 0.005110910243265551*I, 0.01241975835337944 - 0.004188735129812107*I, 0.008069387295553293 - 0.01091394773863879*I}, {0.08513204699904661 + 0.0015638723051507129*I, 0.16987859927400573 - 5…
1.011011011011011	{{0.30649132235315685 - 9.365259704963564*^-18*I, 0.08503993137251688 - 0.0015592929274762292*I, 0.007135381628907936 + 0.020590132487743818*I, 0.008122014205023034 - 0.007572037205026968*I, -0.00847650891103781 + 0.005098555539558538*I, 0.012401972289284208 - 0.004178056976335294*I, 0.0080632409094342 - 0.010889957571141556*I}, {0.08503993137251689 + 0.0015592929274762131*I, 0.1696822687175957 -…
1.013013013013013	{{0.30611929594991244 - 9.176545875891872*^-18*I, 0.08494785933180973 - 0.001554231786006204*I, 0.007103626625889921 + 0.02054748349361233*I, 0.00811215339999452 - 0.007555380162744387*I, -0.008467560670292725 + 0.0050861910740414035*I, 0.012384200903400085 - 0.004167430958349131*I, 0.008057102729474285 - 0.01086602813811079*I}, {0.08494785933180975 + 0.0015542317860061882*I, 0.16948623930074533 …
1.015015015015015	{{0.30574821999257096 - 8.904977338424953*^-18*I, 0.08485583105020159 - 0.0015487199193639318*I, 0.007071891055503643 + 0.020504997356266375*I, 0.00810230097309698 - 0.007538731838910704*I, -0.008458587482781147 + 0.0050738217035409365*I, 0.012366447430968621 - 0.004156858866902921*I, 0.008050972493695336 - 0.010842161786210284*I}, {0.0848558310502016 + 0.0015487199193639156*I, 0.1692904800984666…
1.017017017017017	{{0.30537812206050025 - 8.135356770039648*^-18*I, 0.08476384748324471 - 0.0015427910871319173*I, 0.00704017882973991 + 0.02046267221682056*I, 0.008092456201674824 - 0.007522095858608337*I, -0.008449588874178326 + 0.005061452479560648*I, 0.012348715189655147 - 0.004146342287436376*I, 0.008044849955424678 - 0.010818360772079188*I}, {0.08476384748324473 + 0.0015427910871319*I, 0.16909496173130387 - …
1.019019019019019	{{0.3050090270906287 - 6.493401764372951*^-18*I, 0.08467191026828744 - 0.0015364801951660437*I, 0.007008493906127437 + 0.02042050582127501*I, 0.00808261843465622 - 0.007505475836238012*I, -0.008440564643400652 + 0.005049088419650864*I, 0.012331007455017966 - 0.004135882567829272*I, 0.008038734893336874 - 0.010794627172839537*I}, {0.08467191026828745 + 0.0015364801951660255*I, 0.1688996574101183 -…
1.0210210210210209	{{0.30464095729143903 - 4.157127645663945*^-18*I, 0.08458002168460035 - 0.0015298230002249425*I, 0.0069768402673201346 + 0.020378495573749062*I, 0.008072787095144758 - 0.007488875346032136*I, -0.008431514852610756 + 0.005036734470088449*I, 0.012313327445471894 - 0.004125480829362017*I, 0.008032627112304652 - 0.010770962878251238*I}, {0.08458002168460035 + 0.0015298230002249236*I, 0.16870454301856…
1.0230230230230228	{{0.3042739321429678 - 1.856847468753811*^-18*I, 0.08448818465337629 - 0.0015228561099699944*I, 0.0069452219210971115 + 0.02033663853648129*I, 0.008062961680419437 - 0.007472297922054799*I, -0.008422439827217505 + 0.005024395505876815*I, 0.012295678322288254 - 0.004115137966715655*I, 0.008026526443398914 - 0.010747369590712055*I}, {0.08448818465337629 + 0.0015228561099699747*I, 0.1685095971130844…
1.025025025025025	{{0.30390796843577755 - 6.806362242925949*^-19*I, 0.0843964027174589 - 0.0015156169096303739*I, 0.006913642890063267 + 0.020294931432091*I, 0.008053141760596105 - 0.0074557470555557835*I, -0.008413340149029605 + 0.005012076326368255*I, 0.012278063183574172 - 0.004104854646740183*I, 0.008020432743390503 - 0.010723848826960961*I}, {0.08439640271745891 + 0.0015156169096303528*I, 0.16831480088431636 …
1.027027027027027	{{0.3035430809543775 + 4.865312285774608*^-20*I, 0.08430467986976704 - 0.0015081432804763023*I, 0.006882107162711532 + 0.02025337063549108*I, 0.008043326958091068 - 0.007439226214497535*I, -0.008404216588751835 + 0.004999781674831495*I, 0.012260485047223168 - 0.004094631311459045*I, 0.008014345887433652 - 0.010700401960285327*I}, {0.08430467986976706 + 0.0015081432804762806*I, 0.16812013748765922…
1.029029029029029	{{0.30317928218894186 + 4.325831869591106*^-19*I, 0.084213020742975 - 0.0015004743628467755*I, 0.006850618806780189 + 0.020211952189310725*I, 0.008033516958365109 - 0.007422738871651751*I, -0.008395070167949301 + 0.0049875162884614205*I, 0.012242946922229202 - 0.004084468215996979*I, 0.008008265773062687 - 0.010677030212328636*I}, {0.08421302074297501 + 0.0015004743628467543*I, 0.1679255923305021…
1.031031031031031	{{0.3028165818959662 + 3.7659801906895824*^-19*I, 0.0841214303775731 - 0.0014926488715962302*I, 0.006819181764823157 + 0.02017067194245191*I, 0.008023711517877938 - 0.007406288363367872*I, -0.008385902104605842 + 0.0049752847031923585*I, 0.012225451662919343 - 0.004074365405495382*I, 0.008002192322256643 - 0.010653734604824803*I}, {0.0841214303775731 + 0.0014926488715962104*I, 0.1677311534886363 …
1.033033033033033	{{0.3024549871276716 + 1.586553145486326*^-20*I, 0.08402991416074243 - 0.0014847047906832202*I, 0.006787799814213656 + 0.020129525566555857*I, 0.008013910462360354 - 0.007389877870762135*I, -0.008376713794859127 + 0.0049630912261738125*I, 0.012208001942864859 - 0.004064322709635661*I, 0.007996125480709642 - 0.010630515957926353*I}, {0.08402991416074243 + 0.0014847047906832024*I, 0.167536811675259…
1.035035035035035	{{0.30209450223200474 - 2.8472250240553456*^-19*I, 0.08393847782635495 - 0.0014766793731704124*I, 0.006756476567144193 + 0.02008850855600302*I, 0.008004113686814229 - 0.007373510419717564*I, -0.008367506813000644 + 0.004950939935770455*I, 0.012190600254881216 - 0.004054339742639235*I, 0.007990065217830888 - 0.010607374890204408*I}, {0.08393847782635497 + 0.001476679373170396*I, 0.1673425602409758…
1.037037037037037	{{0.30173512889980725 - 1.980291986431065*^-20*I, 0.08384712744121729 - 0.0014686091133849547*I, 0.006725215472746817 + 0.02004761624456983*I, 0.00799432115442222 - 0.007357188879256249*I, -0.008358282905941887 + 0.004938834680676328*I, 0.012173248913962119 - 0.004044415912293303*I, 0.007984011526366339 - 0.010584311822152194*I}, {0.08384712744121729 + 0.0014686091133849389*I, 0.16714839512776977…
1.039039039039039	{{0.3013768668574533 + 2.9280062293332875*^-19*I, 0.08375586929857616 - 0.0014605298515784502*I, 0.006694019887676312 + 0.02000684396503583*I, 0.007984532880436893 - 0.007340915980161126*I, -0.008349043940809812 + 0.004926779121350042*I, 0.012155950125748277 - 0.004034550532807279*I, 0.00797796441690122 - 0.010561327031408444*I}, {0.08375586929857616 + 0.0014605298515784353*I, 0.16695431419584517…
1.0410410410410411	{{0.3010197133922875 + 5.132219779859941*^-19*I, 0.08366471009335688 - 0.0014524772486852143*I, 0.006662893061853821 + 0.019966186808423683*I, 0.007974748942917657 - 0.0073246943531915555*I, -0.008339791971749923 + 0.0049147767629524886*I, 0.012138705959612394 - 0.0040247427040281305*I, 0.007971923921696161 - 0.010538420617301716*I}, {0.08366471009335687 + 0.0014524772486851998*I, 0.1667603176876…
1.043043043043043	{{0.30066366351015017 + 6.89166390628124*^-19*I, 0.08357365662388666 - 0.0014444853328912386*I, 0.0066318380322699004 + 0.019925639859301365*I, 0.007964969479141288 - 0.007308526417327527*I, -0.008330529145201883 + 0.004902830811897898*I, 0.012121518283399973 - 0.00401499136871533*I, 0.007965890093278513 - 0.010515592500720728*I}, {0.08357365662388666 + 0.001444485332891224*I, 0.16656640806709808…
1.045045045045045	{{0.30030871008447685 + 7.654156778494071*^-19*I, 0.08348271571996013 - 0.0014365862583926407*I, 0.006600857617288002 + 0.01988519827054844*I, 0.007955194682170265 - 0.007292414362386694*I, -0.008321257673810681 + 0.004890944157073898*I, 0.012104388764570784 - 0.004005295345158662*I, 0.007959863003229754 - 0.01049284243393135*I}, {0.08348271571996013 + 0.0014365862583926258*I, 0.16637258987303694…
1.047047047047047	{{0.2999548438562982 + 5.838282282947815*^-19*I, 0.08339189424283926 - 0.001428810305395665*I, 0.0065699544166444674 + 0.01984485726335606*I, 0.007945424800852776 - 0.007276360149024378*I, -0.008311979836426632 + 0.004879119369841512*I, 0.01208731887019886 - 0.00399565332717823*I, 0.00795384274218548 - 0.0104701700005766*I}, {0.08339189424283924 + 0.0014288103053956497*I, 0.16617886971948503 - 8.…
1.049049049049049	{{0.2996020534743347 - 8.125554908604429*^-20*I, 0.08330119907838819 - 0.0014211858808186502*I, 0.006539130809977608 + 0.019804612124162343*I, 0.007935660138615495 - 0.007260365511268258*I, -0.00830269797510394 + 0.00486735870698674*I, 0.012070309866883448 - 0.003986063883775436*I, 0.007947829419410619 - 0.01044757461828755*I}, {0.08330119907838818 + 0.0014211858808186363*I, 0.16598525625632643 -…
1.051051051051051	{{0.2992503260770757 - 8.549650919659265*^-19*I, 0.08321063710539653 - 0.001413739894890981*I, 0.0065083889680370615 + 0.019764458100396443*I, 0.007925901036216527 - 0.007244432023441921*I, -0.008293414471670032 + 0.004855664192297854*I, 0.012053362840206468 - 0.003976525440237275*I, 0.007941823156850426 - 0.01042505557934747*I}, {0.08321063710539651 + 0.0014137398948909682*I, 0.16579175960265036…
1.0530530530530529	{{0.2988996467234772 - 1.4394282913151286*^-18*I, 0.0831202153310954 - 0.0014064979593272986*I, 0.00647773089942807 + 0.0197243904490819*I, 0.007916147889213824 - 0.0072285610758404915*I, -0.008284131801614733 + 0.004844037593430038*I, 0.01203647871438328 - 0.003967036296685034*I, 0.007935824095274864 - 0.010402612016742478*I}, {0.08312021533109538 + 0.0014064979593272863*I, 0.1655983919044317 - …
1.055055055055055	{{0.2985499990006657 - 1.8144676092543707*^-18*I, 0.08302994059711881 - 0.0013994833777898996*I, 0.00644715834630547 + 0.01968440460268886*I, 0.007906401129090055 - 0.007212753822865245*I, -0.008274852432314456 + 0.004832480355021738*I, 0.012019658200897315 - 0.003957594686506456*I, 0.007929832387220318 - 0.010380242937877177*I}, {0.0830299405971188 + 0.0013994833777898872*I, 0.16540516673443392 …
1.0570570570570572	{{0.2982013652706216 - 2.0986007148962584*^-18*I, 0.08293981951314121 - 0.0013927170204866628*I, 0.006416672764476885 + 0.019644496175053497*I, 0.00789666121574213 - 0.007197011187448277*I, -0.008265578797418719 + 0.004820993602844719*I, 0.01200290179121705 - 0.0039481987810909185*I, 0.007923848194297875 - 0.010357947239805045*I}, {0.0829398195131412 + 0.0013927170204866503*I, 0.16521209885032848…
1.0590590590590592	{{0.29785372667017884 - 2.549040484345192*^-18*I, 0.0828498584568775 - 0.001386217324171053*I, 0.006386275323402729 + 0.019604660961378043*I, 0.00788692863748121 - 0.007181333861052515*I, -0.008256313296850148 + 0.0048095781438040695*I, 0.011986209756796007 - 0.003938846689829448*I, 0.007917871687193325 - 0.010335723709228457*I}, {0.08284985845687749 + 0.0013862173241710406*I, 0.1650192041946949 …
1.0610610610610611	{{0.29750706313736686 - 3.4736100600090746*^-18*I, 0.08276006357210317 - 0.0013800003074052457*I, 0.006355966910355914 + 0.01956489494365848*I, 0.007877203910453373 - 0.007165722305134325*I, -0.008247058295399826 + 0.004798234468604395*I, 0.011969582152661674 - 0.003929536464618902*I, 0.007911903045475179 - 0.010313571024731865*I}, {0.08276006357210314 + 0.0013800003074052336*I, 0.164826499869502…
1.063063063063063	{{0.29716135379989866 - 3.823768747843232*^-18*I, 0.0826704407991729 - 0.001374080122119075*I, 0.00632574823440144 + 0.019525194363135143*I, 0.007867487570952162 - 0.007150176793071122*I, -0.008237816119236902 + 0.004786962821744814*I, 0.011953018899483574 - 0.003920266178733753*I, 0.007905942455152883 - 0.010291487794029929*I}, {0.08267044079917288 + 0.001374080122119064*I, 0.16463400376208542 -…
1.065065065065065	{{0.2968165764078633 - 4.041176296263032*^-18*I, 0.08258099596270249 - 0.0013684689680518805*I, 0.0062956197617562255 + 0.019485555560823393*I, 0.007857780188387016 - 0.007134697398968716*I, -0.008228589099138196 + 0.004775763169992336*I, 0.011936519721826421 - 0.003911033818777173*I, 0.007899990113118744 - 0.010269472507609555*I}, {0.08258099596270246 + 0.0013684689680518718*I, 0.164441735096455…
1.067067067067067	{{0.2964727081841469 - 4.813405741464324*^-18*I, 0.08249173453193548 - 0.0013631766211288602*I, 0.006265581715678726 + 0.019445975129281864*I, 0.007848082343868102 - 0.007119283991143711*I, -0.008219379474437535 + 0.004764635201635538*I, 0.011920084170282636 - 0.0039018373680765467*I, 0.007894046219821486 - 0.01024752359625487*I}, {0.08249173453193544 + 0.0013631766211288543*I, 0.1642497136025428…
1.069069069069069	{{0.2961297261202606 - 6.240837721858168*^-18*I, 0.08240266157344599 - 0.001358210467535928*I, 0.006235634104517708 + 0.019406449972795368*I, 0.007838394623324167 - 0.007103936240538772*I, -0.00821018937002008 + 0.004753578343850831*I, 0.011903711648857443 - 0.003892674849848685*I, 0.007888110976948366 - 0.010225639454154457*I}, {0.08240266157344596 + 0.001358210467535925*I, 0.16405795922863478 -…
1.0710710710710711	{{0.2957876069763406 - 7.836660478070823*^-18*I, 0.08231378175113872 - 0.0013535755037197156*I, 0.006205776721712255 + 0.019366977307374918*I, 0.007828717617502541 - 0.007088653620722627*I, -0.008201020796322338 + 0.00474259176270246*I, 0.011887401414968878 - 0.003883544327199824*I, 0.007882184587425175 - 0.010203818438901368*I}, {0.0823137817511387 + 0.001353575503719715*I, 0.16386649214137097 -…
1.073073073073073	{{0.295446327294276 - 8.586348764433528*^-18*I, 0.08222509932707979 - 0.0013492743530820765*I, 0.006176009146370588 + 0.01932755465628089*I, 0.007819051921562528 - 0.00707343541018884*I, -0.008191875649285257 + 0.004731674365917079*I, 0.011871152580067754 - 0.003874443901969343*I, 0.007876267255276662 - 0.010182058872437928*I}, {0.08222509932707976 + 0.0013492743530820767*I, 0.16367533271299436 -…
1.075075075075075	{{0.2951058635653401 - 8.920602588443484*^-18*I, 0.08213661823924087 - 0.0013453078348002866*I, 0.006146330762767089 + 0.019288179684974267*I, 0.00780939812911632 - 0.0070582807581306035*I, -0.008182755730588352 + 0.004720824880140564*I, 0.0118549641233332 - 0.003865371659718219*I, 0.007870359183651608 - 0.010160359053727473*I}, {0.08213661823924084 + 0.0013453078348002882*I, 0.16348450135993742 …
1.077077077077077	{{0.29476619174107016 - 9.185460609410836*^-18*I, 0.08204834213459243 - 0.0013416746839267665*I, 0.006116740757001988 + 0.019248850299913654*I, 0.007799756846786111 - 0.007043188628838657*I, -0.008173662769303992 + 0.004710041784843731*I, 0.01183883488008217 - 0.003856325693766231*I, 0.007864460579819052 - 0.010138717225562286*I}, {0.0820483421345924 + 0.0013416746839267687*I, 0.16329401901925916…
1.079079079079079	{{0.2944272881216204 - 9.275775868339567*^-18*I, 0.08196027421664843 - 0.0013383715793412211*I, 0.006087238127316674 + 0.01920956472684969*I, 0.00779012866925508 - 0.007028157837870138*I, -0.00816459835401258 + 0.004699323366614644*I, 0.011822763573639414 - 0.0038473041774817226*I, 0.007858571646296917 - 0.010117131638490217*I}, {0.08196027421664842 + 0.0013383715793412224*I, 0.1631039062814311 +…
1.0810810810810811	{{0.2940891296403246 - 9.264499982103225*^-18*I, 0.0818724172301991 - 0.001335393329694799*I, 0.0060578216914690276 + 0.019170321471594677*I, 0.007780514170850818 - 0.007013187083240958*I, -0.00815556392146418 + 0.004688667758242917*I, 0.011806748826656105 - 0.0038383053615692582*I, 0.007852692577919762 - 0.010095600571171162*I}, {0.08187241723019907 + 0.001335393329694798*I, 0.16291418311324501 …
1.083083083083083	{{0.2937516938636966 - 9.40268314344498*^-18*I, 0.08178477346131081 - 0.0013327328734100924*I, 0.006028490086733432 + 0.01913111932002263*I, 0.007770913905545344 - 0.0069982749454258145*I, -0.008146560756578524 + 0.004678072938719706*I, 0.011790789161109838 - 0.003829327574069628*I, 0.007846823561838794 - 0.010074122330377062*I}, {0.0817847734613108 + 0.0013327328734100887*I, 0.16272486885781315 …
1.085085085085085	{{0.29341495899535747 - 1.0115200485957144*^-17*I, 0.08169734473891985 - 0.001330381291343954*I, 0.005999241772126062 + 0.01909195733910233*I, 0.007761328406911813 - 0.006983419888154931*I, -0.008137589992766089 + 0.004667536734570693*I, 0.011774882999938861 - 0.0038203692216713684*I, 0.007840964777512057 - 0.010052695251481471*I}, {0.08169734473891982 + 0.0013303812913439503*I, 0.162535982230847…
1.0870870870870872	{{0.2930789038382045 - 1.149431778494483*^-17*I, 0.0816101325321301 - 0.0013283283078738756*I, 0.0059700751134871 + 0.01905283491194311*I, 0.007751758191606266 - 0.006968620280954796*I, -0.008128652640058144 + 0.004657056860471501*I, 0.011759028725090454 - 0.0038114288325748692*I, 0.007835116398097423 - 0.010031317704432649*I}, {0.08161013253213008 + 0.0013283283078738748*I, 0.16234754136187396 +…
1.0890890890890892	{{0.2927435074377285 - 1.2966767315785433*^-17*I, 0.08152313793803626 - 0.0013265618712960574*I, 0.0059409883003659235 + 0.019013751663389488*I, 0.007742203766782477 - 0.006953874366849074*I, -0.008119749592658708 + 0.004646630863602347*I, 0.01174322461020003 - 0.0038025049840916944*I, 0.007829278592891158 - 0.01000998806049486*I}, {0.08152313793803623 + 0.0013265618712960587*I, 0.162159564138437…
1.0910910910910911	{{0.29240874984112214 - 1.41529414123727*^-17*I, 0.08143636162116599 - 0.0013250685589321581*I, 0.005911979418798016 + 0.01897470746593645*I, 0.00773266561153027 - 0.006939180323750669*I, -0.008110881588808804 + 0.004636256209877157*I, 0.011727468887071204 - 0.0037935963487458267*I, 0.007823451521212034 - 0.00998870474999323*I}, {0.08143636162116596 + 0.0013250685589321597*I, 0.16197206746936804 …
1.093093093093093	{{0.29207461230748216 - 1.4946218602987837*^-17*I, 0.08134980383314903 - 0.0013238338915055093*I, 0.005883046507447927 + 0.01893570246402642*I, 0.0077231441727564866 - 0.006924536290145955*I, -0.00810204920977869 + 0.00462593032450444*I, 0.011711759789338205 - 0.0037847017294851603*I, 0.007817635331122945 - 0.009967466282093313*I}, {0.08134980383314902 + 0.0013238338915055091*I, 0.161785067082517…
1.095095095095095	{{0.29174107730780946 - 1.5512963610299508*^-17*I, 0.08126346441271706 - 0.0013228423331411146*I, 0.005854187557609273 + 0.018896737074049264*I, 0.007713639865184991 - 0.006909940365094775*I, -0.008093252879867847 + 0.004615650591987285*I, 0.011696095552465861 - 0.0037758200596815007*I, 0.00781183015943092 - 0.009946271244801094*I}, {0.08126346441271705 + 0.001322842333141112*I, 0.161598577524761…
1.097097097097097	{{0.2914081285245862 - 1.6270200234087175*^-17*I, 0.08117734278703005 - 0.0013220772979557764*I, 0.005825400513289985 + 0.01885781198207507*I, 0.0077041530713463395 - 0.006895390608922989*I, -0.008084492866835602 + 0.004605414356893888*I, 0.011680474413749115 - 0.00376695040222938*I, 0.007806036131683901 - 0.009925118304934108*I}, {0.08117734278703002 + 0.0013220772979557736*I, 0.1614126121624276…
1.099099099099099	{{0.2910757506645132 - 1.649541594925037*^-17*I, 0.08109143806916191 - 0.0013215214846687459*I, 0.005796683261238571 + 0.018818927982717858*I, 0.0076946841450084074 - 0.006880885076484776*I, -0.008075769317605976 + 0.004595218956004427*I, 0.011664894597316275 - 0.0037580918737408217*I, 0.007800253363379893 - 0.00990400619349246*I}, {0.08109143806916189 + 0.0013215214846687452*I, 0.161227183364601…
1.101101101101101	{{0.2907439292531899 - 1.6221877547628684*^-17*I, 0.08100574900932427 - 0.0013211564250126858*I, 0.005768033610697123 + 0.01878008610200517*I, 0.007685233417590018 - 0.006866421762488199*I, -0.00806708224821242 + 0.004585061652971235*I, 0.011649354298315583 - 0.003749243681748121*I, 0.007794481962102839 - 0.009882933690337142*I}, {0.08100574900932424 + 0.0013211564250126871*I, 0.16104230270156492…
1.103103103103103	{{0.29041265116729603 - 1.6089169274039232*^-17*I, 0.0809202740149833 - 0.0013209631038036975*I, 0.005739449359252168 + 0.01874128759044254*I, 0.0076758011837181886 - 0.0068519986665768326*I, -0.008058431536427579 + 0.0045749397309463365*I, 0.011633851742280073 - 0.003740405169780889*I, 0.007788722022449403 - 0.009861899668773755*I}, {0.08092027401498328 + 0.0013209631038036984*I, 0.1608579804287…
1.105105105105105	{{0.29008190472434175 - 1.6388168434199323*^-17*I, 0.08083501120437965 - 0.001320922327684177*I, 0.0057109283083316125 + 0.018702533832933608*I, 0.0076663876979644165 - 0.006837613832640926*I, -0.0080498169363769 + 0.004564850540027147*I, 0.011618385196203524 - 0.0037315757904111914*I, 0.007782973624906127 - 0.00984090310314949*I}, {0.08083501120437964 + 0.0013209223276841756*I, 0.160674225400299…
1.107107107107107	{{0.2897516796826684 - 1.7061045394726426*^-17*I, 0.08074995840652835 - 0.0013210147251228172*I, 0.0056824682632047405 + 0.01866382634878011*I, 0.007656993174844676 - 0.006823265348817405*I, -0.008041238078538628 + 0.004554791497256469*I, 0.011602952968540473 - 0.003722755105253546*I, 0.007777236835849425 - 0.009819943068853126*I}, {0.08074995840652832 + 0.0013210147251228122*I, 0.160491045069499…
1.109109109109109	{{0.28942196724013985 - 1.7704482533110495*^-17*I, 0.08066511316188096 - 0.0013212207488107538*I, 0.005654067033434007 + 0.018625166791919855*I, 0.007647617788870596 - 0.00680895134752958*I, -0.008032694469963889 + 0.004544760086736718*I, 0.011587553409487618 - 0.003713942785171847*I, 0.00777151170756433 - 0.009799018742269915*I}, {0.08066511316188095 + 0.0013212207488107477*I, 0.1603084454896477…
1.111111111111111	{{0.28909275976703114 - 1.8111728933338328*^-17*I, 0.0805804727985616 - 0.001321520841302239*I, 0.005625722476036321 + 0.01858655700031186*I, 0.007638261683624004 - 0.006794669994502567*I, -0.008024185522669968 + 0.0045347538531806345*I, 0.011572184935202965 - 0.003705138636892706*I, 0.007765798281463385 - 0.009778129386994633*I}, {0.08058047279856159 + 0.001321520841302234*I, 0.16012643157687614…
1.113113113113113	{{0.28876405074600164 - 1.82493020072701*^-17*I, 0.08049603436433801 - 0.0013218950023148792*I, 0.00559743242872542 + 0.01854799897783245*I, 0.007628924971717229 - 0.006780419462789285*I, -0.008015710536086278 + 0.004524770359727299*I, 0.011556845980165075 - 0.003696342569556041*I, 0.007760096587959341 - 0.009757274342878743*I}, {0.08049603436433801 + 0.0013218950023148749*I, 0.15994500716530227 …
1.1151151151151149	{{0.28843583504688125 - 1.803197524153819*^-17*I, 0.08041179470174419 - 0.0013223234574797648*I, 0.005569194784779554 + 0.01850949479443724*I, 0.0076196077288894475 - 0.006766198000116067*I, -0.008007268710850354 + 0.0045148072756509465*I, 0.011541535051001747 - 0.003687554582018697*I, 0.007754406644778144 - 0.009736453050217423*I}, {0.08041179470174419 + 0.0013223234574797611*I, 0.15976417474376…
1.117117117117117	{{0.28810810887249694 - 1.7552212219363126*^-17*I, 0.0803277505227142 - 0.001322787016309183*I, 0.005541007550030299 + 0.018471046589717904*I, 0.007610309997208295 - 0.006752003946581519*I, -0.007998859171157363 + 0.004504862405363099*I, 0.011526250763822167 - 0.003678774780809233*I, 0.007748728458226668 - 0.009715665051317072*I}, {0.0803277505227142 + 0.0013227870163091799*I, 0.1595839355117391 …
1.1191191191191192	{{0.2877808697586728 - 1.708016662055384*^-17*I, 0.08024389840858225 - 0.001323267072196617*I, 0.005512868842862572 + 0.01843265657290219*I, 0.00760103178506987 - 0.0067378357346565285*I, -0.007990480964760122 + 0.00449493368841257*I, 0.01151099184421692 - 0.003670003380127924*I, 0.00774306202319272 - 0.009694909990495312*I}, {0.08024389840858225 + 0.0013232670721966145*I, 0.1594042893793342 + 7.…
1.1211211211211212	{{0.28745411657358394 - 1.7059466323972933*^-17*I, 0.08016023481026928 - 0.0013237456027767732*I, 0.005484776894146221 + 0.018394327022526937*I, 0.007591773067211853 - 0.00672369188921945*I, -0.007982133063046256 + 0.00448501919950398*I, 0.011495757127188607 - 0.003661240701668944*I, 0.007737407323149444 - 0.00967418761402869*I}, {0.08016023481026928 + 0.0013237456027767709*I, 0.15922523496792443…
1.1231231231231231	{{0.2871278492447685 - 1.669813292531482*^-17*I, 0.08007675609673279 - 0.001324205158481383*I, 0.0054567300058934705 + 0.018356060172322348*I, 0.007582533790315932 - 0.006709571029297075*I, -0.007973814384367882 + 0.004475117139225863*I, 0.011480545519664634 - 0.003652487104067357*I, 0.007731764332035802 - 0.009653497746733736*I}, {0.08007675609673279 + 0.0013242051584813823*I, 0.1590467698751138…
1.125125125125125	{{0.28680206881460557 - 1.5889199513305747*^-17*I, 0.07999345847937059 - 0.0013246285137774457*I, 0.005428726537953295 + 0.018317858315235254*I, 0.007573313872071129 - 0.0066954718354657015*I, -0.007965523769289317 + 0.004465225796832703*I, 0.011465355995220935 - 0.003643743023195261*I, 0.0077261330138758 - 0.009632840295067167*I}, {0.07999345847937059 + 0.0013246285137774464*I, 0.158868890619191…
1.127127127127127	{{0.28647677748659756 - 1.5440666536294566*^-17*I, 0.07991033811485855 - 0.0013249992696357286*I, 0.005400764968766904 + 0.018279723781971614*I, 0.007564113200163142 - 0.00668139309115401*I, -0.007957260010625708 + 0.004455343610668076*I, 0.011450187637946358 - 0.0036350089934159497*I, 0.007720513322355215 - 0.009612215257813764*I}, {0.07991033811485856 + 0.001324999269635728*I, 0.158691592597030…
1.129129129129129	{{0.28615197843820056 - 1.5679880015075206*^-17*I, 0.07982739118774837 - 0.0013253021115415089*I, 0.00537284388827808 + 0.01824165882980662*I, 0.007554931636045165 - 0.006667333704322809*I, -0.00794902188452373 + 0.004445469189088035*I, 0.011435039630985596 - 0.003626285595124174*I, 0.007714905202080241 - 0.009591622712410947*I}, {0.07982739118774837 + 0.001325302111541504*I, 0.15851487026701883 …
1.1311311311311312	{{0.2858276758208244 - 1.6453531542886773*^-17*I, 0.07974461391046749 - 0.001325522809494574*I, 0.005344961997933169 + 0.018203665642584688*I, 0.007545769014937895 - 0.006653292707465046*I, -0.007940808150461595 + 0.004435601310461108*I, 0.01141991125653919 - 0.0036175734547461385*I, 0.007709308588577499 - 0.009571062814948782*I}, {0.07974461391046749 + 0.0013255228094945638*I, 0.1583387171490598…
1.1331331331331331	{{0.28550387475978634 - 1.712785986919754*^-17*I, 0.07966200252332699 - 0.0013256482180080194*I, 0.005317118110685212 + 0.018165746330729773*I, 0.007536625145831059 - 0.006639269257601867*I, -0.007932617551252371 + 0.0044257389231642606*I, 0.011404801895865428 - 0.0036088732447435317*I, 0.007703723408294573 - 0.009550535800167216*I}, {0.07966200252332699 + 0.0013256482180080062*I, 0.1581631258246…
1.1351351351351353	{{0.2851805811298837 - 1.7703382739855375*^-17*I, 0.07957955331055398 - 0.0013256661562980672*I, 0.005289311163374322 + 0.018127903010093607*I, 0.007527499818879813 - 0.006625262606453814*I, -0.007924448822643352 + 0.00441588111319579*I, 0.011389711034204077 - 0.0036001857131315214*I, 0.007698149581159969 - 0.009530041967741624*I}, {0.07957955331055398 + 0.0013256661562980542*I, 0.157988088155818…
1.1371371371371373	{{0.28485780168958397 - 1.8228427313957635*^-17*I, 0.07949726252970393 - 0.0013255651522180324*I, 0.005261540183306861 + 0.018090137810960256*I, 0.00751839280091519 - 0.0066112720909190376*I, -0.00791630066920412 + 0.0044060270886610246*I, 0.0113746382412941 - 0.003591511679586109*I, 0.007692587018972043 - 0.009509581688150076*I}, {0.07949726252970393 + 0.00132556515221802*I, 0.15781359515270468 …
1.1391391391391392	{{0.2845355439600821 - 1.817303459286206*^-17*I, 0.07941512651791044 - 0.0013253348949061462*I, 0.005233804320622191 + 0.01805245273982409*I, 0.007509303839302583 - 0.006597297172978304*I, -0.007908171798690715 + 0.00439617622495118*I, 0.01135958318572684 - 0.0035828519788962724*I, 0.007687035627017526 - 0.009489155395305458*I}, {0.07941512651791044 + 0.0013253348949061347*I, 0.15763963709413983 …
1.1411411411411412	{{0.2842138159418552 - 1.7417760453011637*^-17*I, 0.07933314176254483 - 0.0013249663519800429*I, 0.005206102880310685 + 0.01801484970338446*I, 0.007500232671263255 - 0.0065833374285498136*I, -0.007900060949285552 + 0.004386328054853944*I, 0.011344545650089391 - 0.0035742074706733348*I, 0.007681495307406578 - 0.009468763569970576*I}, {0.07933314176254483 + 0.0013249663519800323*I, 0.15746620380598…
1.1431431431431431	{{0.2838926261146623 - 1.6253675645934578*^-17*I, 0.07925130490121608 - 0.0013244517695367591*I, 0.005178435322213733 + 0.017977330508545684*I, 0.007491179023874333 - 0.006569392547489212*I, -0.007891966889597443 + 0.004376482268553476*I, 0.011329525530964604 - 0.003565579039350965*I, 0.007675965959072794 - 0.009448406739758157*I}, {0.07925130490121608 + 0.0013244517695367485*I, 0.157293284661102…
1.145145145145145	{{0.28357198343754464 - 1.538236579824435*^-17*I, 0.07916961272177091 - 0.001323784672152734*I, 0.005150801261023735 + 0.01793989686241705*I, 0.007482142614068811 - 0.00655546233358958*I, -0.007883888418661587 + 0.004366638713630403*I, 0.011314522838931083 - 0.0035569675941851757*I, 0.007670447477773203 - 0.009428085479130847*I}, {0.07916961272177091 + 0.001323784672152723*I, 0.157120868579349 + …
1.147147147147147	{{0.28325189720597943 - 1.5007949940404737*^-17*I, 0.07908806215448302 - 0.001322959674460804*I, 0.005123200416884571 + 0.017902550306484834*I, 0.007473123150865435 - 0.006541546695617791*I, -0.007875824368737353 + 0.0043567973739495934*I, 0.011299537659776105 - 0.003548374019859738*I, 0.007664939756782371 - 0.009407800394316965*I}, {0.07908806215448302 + 0.0013229596744607928*I, 0.15694894416479…
1.1491491491491492	{{0.2829323772287906 - 1.4725828682635876*^-17*I, 0.07900665021157585 - 0.0013219723270737603*I, 0.005095632612400419 + 0.017865292272440186*I, 0.007464120330818268 - 0.006527645639283492*I, -0.007867773582197151 + 0.004346958362365082*I, 0.011284570158015348 - 0.0035397992043252886*I, 0.0076594426853009686 - 0.009387552135447612*I}, {0.07900665021157585 + 0.00132197232707375*I, 0.156777499532559…
1.1511511511511512	{{0.2826134336099169 - 1.4653729309518803*^-17*I, 0.07892537408024985 - 0.0013208194151413167*I, 0.005068097808178083 + 0.01782812410680185*I, 0.00745513384430987 - 0.006513759270520228*I, -0.007859734945407017 + 0.004337121931982312*I, 0.011269620598215842 - 0.0035312440613865497*I, 0.0076539561505004705 - 0.009367341386844905*I}, {0.07892537408024985 + 0.0013208194151413074*I, 0.156606522523196…
1.1531531531531531	{{0.28229507643090845 - 1.477862126875937*^-17*I, 0.0788442311692376 - 0.0013194988949491557*I, 0.005040596056854268 + 0.01779104697901142*I, 0.00744616338221252 - 0.006499887788830478*I, -0.00785170741292079 + 0.004327288457371899*I, 0.011254689304337637 - 0.0035227094684998884*I, 0.007648480039693153 - 0.009347168840722456*I}, {0.0788442311692376 + 0.0013194988949491466*I, 0.1564360010105643 + …
1.155155155155155	{{0.2819773157507798 - 1.495616707033938*^-17*I, 0.07876321910881444 - 0.0013180098938293382*I, 0.005013127503063147 + 0.017754061881379526*I, 0.007437208635890996 - 0.006486031487280612*I, -0.007843690007488286 + 0.0043174584345563385*I, 0.011239776659706956 - 0.0035141962667353276*I, 0.007643014240332996 - 0.009327035197171898*I}, {0.07876321910881444 + 0.0013180098938293285*I, 0.15626592290197…
1.157157157157157	{{0.28166016160600993 - 1.4910722286516574*^-17*I, 0.07868233575079855 - 0.0013163527101603038*I, 0.004985692383436362 + 0.017717169629085854*I, 0.007428269297202582 - 0.006472190752500894*I, -0.007835681820055273 + 0.004307632481010002*I, 0.011224883107016187 - 0.0035057052607765497*I, 0.00763755864001568 - 0.009306941164162884*I}, {0.07868233575079855 + 0.0013163527101602937*I, 0.15609627613819…
1.159159159159159	{{0.2813436239510094 - 1.4415484472663212*^-17*I, 0.07860157914381219 - 0.001314528630427335*I, 0.004958291032295043 + 0.01768037094899132*I, 0.00741934506114322 - 0.0064583660381493406*I, -0.007827682002969415 + 0.0042978113074301*I, 0.011210009152913515 - 0.0034972372557901237*I, 0.007632113127382049 - 0.009286887454553217*I}, {0.0786015791438122 + 0.0013145286304273238*I, 0.155927048751204 + 4…
1.161161161161161	{{0.2810277128538595 - 1.3834260631971104*^-17*I, 0.07852094748650883 - 0.0013125398647051074*I, 0.004930923879712872 + 0.01764366650318251*I, 0.007410435620479881 - 0.006444557867745176*I, -0.007819689750776586 + 0.004287995722640046*I, 0.011195155371942456 - 0.0034887930729476926*I, 0.007626677590253488 - 0.009266874799447154*I}, {0.07852094748650884 + 0.0013125398647050952*I, 0.155758228672946…
1.1631631631631631	{{0.2807124382376455 - 1.3483246419854775*^-17*I, 0.07844043920020484 - 0.001310389681850948*I, 0.0049035914389284575 + 0.0176070567494551*I, 0.007401540672396062 - 0.006430766849029015*I, -0.007811704328859047 + 0.004278186640676149*I, 0.011180322386804144 - 0.0034803734719463697*I, 0.00762125191812744 - 0.00924690392691047*I}, {0.07844043920020485 + 0.001310389681850936*I, 0.15558980398825734 +…
1.165165165165165	{{0.2803978095955577 - 1.3423235302145648*^-17*I, 0.07836005293909461 - 0.0013080822001042373*I, 0.004876294311319373 + 0.017570542017277972*I, 0.007392659927743953 - 0.006416993636046383*I, -0.007803725082525498 + 0.004268385036370178*I, 0.011165510866113539 - 0.003471979172239938*I, 0.007615836005440141 - 0.009226975542803903*I}, {0.07836005293909462 + 0.001308082200104227*I, 0.1554217632126551…
1.167167167167167	{{0.280083835990235 - 1.3459699860690709*^-17*I, 0.07827978759020338 - 0.0013056223862389514*I, 0.004849033186428083 + 0.017534122508173246*I, 0.007383793111067649 - 0.006403238929009637*I, -0.0077957514370092075 + 0.0042585919451962025*I, 0.01115072152440964 - 0.003463610853180404*I, 0.007610429751574703 - 0.0092070903307422*I}, {0.07827978759020339 + 0.0013056223862389427*I, 0.15525409529297848…
1.169169169169169	{{0.27977052605376496 - 1.3142791793352515*^-17*I, 0.07819964227338728 - 0.0013030160555636604*I, 0.004821808841961937 + 0.017497798295716294*I, 0.0073749399606031505 - 0.006389503474297963*I, -0.007787782897468003 + 0.004248808463270594*I, 0.011135955122155502 - 0.003455269154017996*I, 0.00760503306086111 - 0.009187248952094135*I}, {0.0781996422733873 + 0.0013030160555636521*I, 0.155086789607387…
1.171171171171171	{{0.2794578879980505 - 1.2135325644666591*^-17*I, 0.07811961631188276 - 0.0013002697156054995*I, 0.004794622106731999 + 0.01746156928267441*I, 0.007366100226710576 - 0.006375788061916226*I, -0.007779819040896068 + 0.0042390357372799545*I, 0.01112121243957963 - 0.0034469546432326203*I, 0.007599645841986343 - 0.00916745204271427*I}, {0.07811961631188277 + 0.0013002697156054904*I, 0.1549198359535646…
1.173173173173173	{{0.279145929808915 - 1.1044631063895116*^-17*I, 0.07803970920085836 - 0.001297390581861173*I, 0.004767473863813417 + 0.017425435204705495*I, 0.007357273666530701 - 0.00636209353579845*I, -0.007771859501589489 + 0.004229274978326552*I, 0.011106494283521048 - 0.0034386678272902123*I, 0.007594268006160799 - 0.009147700226516444*I}, {0.07803970920085837 + 0.0012973905818611641*I, 0.15475322435948266…
1.175175175175175	{{0.27883465898995213 - 1.031452727932411*^-17*I, 0.07795992065544856 - 0.0012943866000108706*I, 0.004740365068285724 + 0.01738939571434636*I, 0.007348460051489408 - 0.006348420770367252*I, -0.007763903992278214 + 0.004219527440279936*I, 0.0110918014970465 - 0.003430409190160654*I, 0.007588899469534584 - 0.009127994101709433*I}, {0.07795992065544857 + 0.001294386600010863*I, 0.15458694533342116 +…
1.177177177177177	{{0.27852408237023746 - 1.0066655981675138*^-17*I, 0.0778802505872475 - 0.0012912661236054936*I, 0.004713296676529876 + 0.017353450326755594*I, 0.007339659170132651 - 0.0063347706496563695*I, -0.007755952304233191 + 0.004209794382212867*I, 0.011077134905847 - 0.0034221791423377857*I, 0.007583540153993996 - 0.009108334220882797*I}, {0.07788025058724751 + 0.001291266123605488*I, 0.15442099004805787…
1.1791791791791792	{{0.27821420610358716 - 1.0102524329960252*^-17*I, 0.07780069910398904 - 0.0012880379115245936*I, 0.004686269645644727 + 0.01731759841912786*I, 0.007330870828126774 - 0.006321144067207461*I, -0.007748004307206325 + 0.004200077068168796*I, 0.011062495317808833 - 0.003413978020374094*I, 0.007578189987160569 - 0.009088721090896295*I}, {0.07780069910398905 + 0.0012880379115245899*I, 0.154255350341164…
1.1811811811811814	{{0.27790503566855773 - 9.903504951481824*^-18*I, 0.07772126650954678 - 0.001284711127976371*I, 0.004659284933447009 + 0.017281839230693867*I, 0.007322094848258492 - 0.0063075419260701*I, -0.007740059949430479 + 0.004190376767161859*I, 0.011047883523013547 - 0.003405806086880705*I, 0.007572848902391063 - 0.009069155172879872*I}, {0.07772126650954679 + 0.0012847111279763689*I, 0.15409001871560513 …
1.1831831831831834	{{0.2775965759230101 - 9.506431420754612*^-18*I, 0.07764195327549128 - 0.0012812952478839072*I, 0.004632343511123829 + 0.017246171938297354*I, 0.007313331069876405 - 0.006293965125202028*I, -0.0077321192467992746 + 0.0041806947416652765*I, 0.011033300305545725 - 0.0033976635682487163*I, 0.007567516838591299 - 0.009049636887702259*I}, {0.0776419532754913 + 0.0012812952478839061*I, 0.15392498828621…
1.1851851851851853	{{0.2772888312781654 - 9.49957700922114*^-18*I, 0.07756276002540298 - 0.001277800142533066*I, 0.004605446384648363 + 0.017210595687675495*I, 0.007304579344722923 - 0.006280414568947038*I, -0.007724182273115181 + 0.0041710322642549355*I, 0.011018746463153786 - 0.003389550681266595*I, 0.007562193738796982 - 0.00903016663029318*I}, {0.077562760025403 + 0.0012778001425330654*I, 0.15376025261089224 - …
1.1871871871871873	{{0.2769818054746155 - 9.290987133070453*^-18*I, 0.07748368756124471 - 0.0012742359956545274*I, 0.004578594553722699 + 0.01717510946190809*I, 0.007295839541989701 - 0.006266891169123178*I, -0.0077162491744096435 + 0.004161390606151134*I, 0.011004222769053032 - 0.003381467549998198*I, 0.00755687955206487 - 0.009010744747940086*I}, {0.07748368756124473 + 0.0012742359956545268*I, 0.15359580590810254…
1.1891891891891893	{{0.27667550151373055 - 8.61913580929913*^-18*I, 0.07740473680990602 - 0.0012706129590840062*I, 0.004551789012737627 + 0.01713971220075503*I, 0.0072871115518038316 - 0.006253395803984141*I, -0.007708320152977814 + 0.004151770990885792*I, 0.010989729973078767 - 0.0033734142502685914*I, 0.007551574234750865 - 0.008991371535696645*I}, {0.07740473680990603 + 0.0012706129590840049*I, 0.153431643123089…
1.1911911911911912	{{0.2763699216579935 - 7.579648468544152*^-18*I, 0.07732590882234486 - 0.0012669411486365405*I, 0.0045250307509901 + 0.017104402802828322*I, 0.0072783952852458625 - 0.006239929317681491*I, -0.007700395467085828 + 0.004142174593760916*I, 0.01097526880189144 - 0.00336539081063633*I, 0.0075462777505167595 - 0.008972047236436458*I}, {0.07732590882234487 + 0.0012669411486365381*I, 0.15326775992753092 …
1.1931931931931932	{{0.276065067431 - 6.6253019550828905*^-18*I, 0.07724720477358774 - 0.001263230644106492*I, 0.004498320752683242 + 0.017069180125592096*I, 0.0072696906743497935 - 0.006226492520264671*I, -0.00769247543097081 + 0.004132602541848596*I, 0.010960839958976664 - 0.0033573972123934616*I, 0.0075409900703302364 - 0.008952772040853053*I}, {0.07724720477358775 + 0.001263230644106489*I, 0.15310415271954458 -…
1.1951951951951953	{{0.2757609396917174 - 6.04937506788444*^-18*I, 0.07716862594219126 - 0.0012594914439267334*I, 0.004471659976630289 + 0.017034042945626618*I, 0.007260997669171671 - 0.006213086194486615*I, -0.007684560407438778 + 0.00412305591804014*I, 0.01094644411153998 - 0.0033494333681153747*I, 0.007535711171438445 - 0.008933546090233512*I}, {0.07716862594219127 + 0.001259491443926731*I, 0.1529408185504127 - …
1.1971971971971973	{{0.27545753877319357 - 5.646991731115629*^-18*I, 0.07709017371068515 - 0.00125573359691693*I, 0.004445049360227703 + 0.016998989915044685*I, 0.00725231623363646 - 0.006199711116861294*I, -0.007676650804666851 + 0.004113535785915885*I, 0.010932081895371752 - 0.0033414991089742154*I, 0.007530441035965616 - 0.008914369485971543*I}, {0.07709017371068516 + 0.00125573359691693*I, 0.1527777549897909 - …
1.1991991991991993	{{0.27515486430612485 - 5.823353314866481*^-18*I, 0.07701184957126299 - 0.0012519670749485113*I, 0.00441848983255411 + 0.016964019693071347*I, 0.007243646351131594 - 0.006186368022669774*I, -0.00766874708224017 + 0.00410404315554419*I, 0.010917753924320121 - 0.003333594244872408*I, 0.007525179652651452 - 0.008895242281061538*I}, {0.077011849571263 + 0.0012519670749485123*I, 0.15261496029736768 - …
1.2012012012012012	{{0.2748529152802834 - 6.6556379006270964*^-18*I, 0.07693365505874751 - 0.001248201459077375*I, 0.004391982249442639 + 0.01692913091035292*I, 0.007234988020427069 - 0.006173057595904302*I, -0.007660849731454262 + 0.004094578961752052*I, 0.010903460747240865 - 0.003325718531786634*I, 0.007519927015271932 - 0.008876164478298395*I}, {0.07693365505874752 + 0.0012482014590773753*I, 0.15245243335951572…
1.2032032032032032	{{0.27455169004737817 - 7.866152232822777*^-18*I, 0.07685559174920556 - 0.001244445934510166*I, 0.004365527392110403 + 0.016894322167283406*I, 0.0072263412555427274 - 0.006159780469359054*I, -0.007652959274868433 + 0.004085144063991789*I, 0.010889202847093597 - 0.0033178716707037803*I, 0.007514683122591304 - 0.008857136030331354*I}, {0.07685559174920557 + 0.001244445934510164*I, 0.152290173686436…
1.2052052052052051	{{0.2742511863210547 - 8.822331718814043*^-18*I, 0.0767776612599481 - 0.0012407092906042737*I, 0.0043391259671584975 + 0.016859592034004483*I, 0.007217706085748256 - 0.006146537224630149*I, -0.00764507626630577 + 0.004075739246341039*I, 0.010874980640941771 - 0.003310053307620944*I, 0.007509447978362079 - 0.008838156839663996*I}, {0.07677766125994812 + 0.0012407092906042696*I, 0.1521281814121617 …
1.207207207207207	{{0.273951401248483 - 9.064017681402783*^-18*I, 0.07669986523704372 - 0.0012369999275223956*I, 0.004312778625288936 + 0.016824939103338456*I, 0.007209082554445217 - 0.00613332838859641*I, -0.007637201284496599 + 0.00406636521833423*I, 0.010860794495795151 - 0.0033022630646736503*I, 0.00750422159095845 - 0.008819226765780416*I}, {0.07669986523704372 + 0.0012369999275223917*I, 0.15196645722529561 -…
1.2092092092092093	{{0.27365233150124774 - 9.347094381848288*^-18*I, 0.07662220536884842 - 0.0012333260222580347*I, 0.004286485995915979 + 0.016790362028696607*I, 0.007200470717675931 - 0.006120154442451083*I, -0.007629334934007135 + 0.004057022632998538*I, 0.01084664475555385 - 0.003294500571847508*I, 0.007499003972888642 - 0.008800345635217722*I}, {0.07662220536884842 + 0.001233326022258031*I, 0.15180500228189664…
1.2112112112112112	{{0.2733539731539063 - 9.84046199340111*^-18*I, 0.07654468337793634 - 0.0012296953554110197*I, 0.004260248634102625 + 0.016755859395957813*I, 0.007191870646020666 - 0.006107015823282418*I, -0.007621477846786254 + 0.004047712073613737*I, 0.010832531697143941 - 0.0032867653844018637*I, 0.007493795141574552 - 0.008781513225710774*I}, {0.07654468337793634 + 0.001229695355411016*I, 0.15164381832227927…
1.2132132132132132	{{0.2730563218489614 - 1.052444325388976*^-17*I, 0.07646730095168577 - 0.0012261151057570124*I, 0.004234067042822895 + 0.01672142984830426*I, 0.007183282422081055 - 0.006093912902343204*I, -0.007613630654915749 + 0.0040384340349754804*I, 0.01081845555189277 - 0.003279057044451645*I, 0.007488595118613375 - 0.008762729279664191*I}, {0.07646730095168577 + 0.001226115105757008*I, 0.1514829075103718 -…
1.2152152152152151	{{0.2727593728030681 - 1.1224063927401619*^-17*I, 0.07639005974051255 - 0.0012225918471210303*I, 0.004207941674259127 + 0.016687072091023766*I, 0.007174706140384333 - 0.006080845984494311*I, -0.007605793989847725 + 0.004029188923107417*I, 0.010804416506672777 - 0.0032713750835871055*I, 0.007483403929747282 - 0.008743993504727298*I}, {0.07639005974051255 + 0.0012225918471210249*I, 0.15132227242769…
1.217217217217217	{{0.2724631208070341 - 1.1609052804282948*^-17*I, 0.07631296135786991 - 0.0012191315483774485*I, 0.004181872929801978 + 0.01665278489150977*I, 0.007166141907383341 - 0.006067815308204694*I, -0.007597968482404601 + 0.004019977055261195*I, 0.010790414703901494 - 0.0032637190228738226*I, 0.007478221604863417 - 0.00872530557379413*I}, {0.07631296135786991 + 0.0012191315483774418*I, 0.1511619160733530…
1.219219219219219	{{0.2721675602819086 - 1.1274163739099585*^-17*I, 0.07623600737679521 - 0.0012157396041015953*I, 0.004155861150311887 + 0.01661856703834683*I, 0.0071575898392901485 - 0.006054821056067825*I, -0.007590154760790693 + 0.004010798669860302*I, 0.010776450235180859 - 0.00325608835400944*I, 0.0074730481772484324 - 0.008706665127569907*I}, {0.07623600737679521 + 0.0012157396041015884*I, 0.151001841809086…
1.221221221221221	{{0.27187268531703984 - 1.0406628854195521*^-17*I, 0.07615919935471849 - 0.001212420998669441*I, 0.004129906613351448 + 0.01658441726158692*I, 0.007149050060328573 - 0.006041863377774274*I, -0.007582353457667218 + 0.004001653950795362*I, 0.010762523138177247 - 0.0032484825055922747*I, 0.007467883683018492 - 0.008688071776224004*I}, {0.07615919935471849 + 0.0012124209986694348*I, 0.150842053322586…
1.223223223223223	{{0.2715784896018009 - 9.443403563871324*^-18*I, 0.07608253881321682 - 0.0012091801446508217*I, 0.004104009551360207 + 0.016550334393534805*I, 0.0071405227056705895 - 0.006028942354441618*I, -0.0075745652052676025 + 0.003992542994686618*I, 0.010748633412846513 - 0.0032409009206300237*I, 0.007462728161947694 - 0.008669525098951998*I}, {0.07608253881321682 + 0.0012091801446508152*I, 0.1506825546936…
1.2252252252252251	{{0.27128496665341306 - 8.667564130965725*^-18*I, 0.07600602718346645 - 0.0012060207963090401*I, 0.004078170112257269 + 0.016516317318771505*I, 0.007132007913080866 - 0.0060160580125109275*I, -0.00756679061491792 + 0.003983465822175613*I, 0.010734780999571102 - 0.0032333430327700016*I, 0.007457581654453509 - 0.008651024656102261*I}, {0.07600602718346645 + 0.0012060207963090308*I, 0.15052335017013…
1.227227227227227	{{0.2709921098263169 - 8.204228187593944*^-18*I, 0.07592966580475573 - 0.0012029460499655674*I, 0.004052388357782527 + 0.01648236496969741*I, 0.007123505822564612 - 0.006003210324887521*I, -0.007559030276425078 + 0.003974422378950394*I, 0.010720965778152111 - 0.0032258082642074473*I, 0.007452444201473022 - 0.0086325699896336*I}, {0.07592966580475571 + 0.0012029460499655541*I, 0.1503644441582677 -…
1.229229229229229	{{0.2706999123121722 - 8.02055473514769*^-18*I, 0.075853455924485 - 0.0011999583440000445*I, 0.00402666426349667 + 0.016448476326532267*I, 0.007115016576367573 - 0.005990399210940963*I, -0.007551284758076814 + 0.00396541253574552*I, 0.010707187567809294 - 0.003218296025685523*I, 0.007447315844462931 - 0.008614160623115256*I}, {0.075853455924485 + 0.001199958344000028*I, 0.1502058412231185 - 2.449…
1.2312312312312312	{{0.27040836717378536 - 8.060124031295143*^-18*I, 0.07577739870026094 - 0.0011970595068954177*I, 0.0040009977368567545 + 0.016414650451575977*I, 0.007106540318731761 - 0.0059776245361737755*I, -0.007543554605822415 + 0.0039564360920919155*I, 0.010693446141242076 - 0.0032108057384701706*I, 0.0074421966253319476 - 0.008595796066112724*I}, {0.07577739870026094 + 0.0011970595068954008*I, 0.1500475460…
1.2332332332332332	{{0.27011746733049147 - 8.340863478091686*^-18*I, 0.07570149522965189 - 0.0011942509114801565*I, 0.0039753886539490215 + 0.01638088653929847*I, 0.007098077197498722 - 0.005964886113444267*I, -0.007535840351718076 + 0.003947492785339591*I, 0.010679741250884889 - 0.003203336868841412*I, 0.007437086587004272 - 0.008577475817417635*I}, {0.07570149522965189 + 0.0011942509114801396*I, 0.149889563490206…
1.2352352352352352	{{0.26982720553945533 - 8.5166932067774*^-18*I, 0.07562574652516509 - 0.001191533307672495*I, 0.003949836805547275 + 0.016347183785189505*I, 0.007089627363039072 - 0.00595218371058851*I, -0.007528142507799051 + 0.003938582284955467*I, 0.010666072586851713 - 0.00319588884737633*I, 0.007431985773176861 - 0.008559199356134709*I}, {0.07562574652516509 + 0.0011915333076724785*I, 0.1497318985178368 - 2…
1.2372372372372373	{{0.269537574632446 - 8.410018937430245*^-18*I, 0.07555015348009626 - 0.00118890687654505*I, 0.003924341946404904 + 0.016313541481667804*I, 0.007081190964139771 - 0.005939517051756712*I, -0.007520461547308837 + 0.003929704204783114*I, 0.010652439817738182 - 0.0031884611301033336*I, 0.007426894227085828 - 0.008540966162519892*I}, {0.07555015348009626 + 0.001188906876545034*I, 0.14957455606043893 -…
1.2392392392392393	{{0.26924856752657594 - 8.043833043547453*^-18*I, 0.07547471686778642 - 0.0011863712374476573*I, 0.0038989037988085415 + 0.016279959025115465*I, 0.007072768147857567 - 0.005926885817370907*I, -0.007512797904064921 + 0.0039208581038047315*I, 0.010638842593466638 - 0.0031810532029765736*I, 0.007421811991462383 - 0.008522775719099871*I}, {0.07547471686778642 + 0.0011863712374476415*I, 0.149417540958…
1.2412412412412415	{{0.2689601772243011 - 7.641714552045468*^-18*I, 0.07539943734162183 - 0.0011839254480073681*I, 0.003873522052578051 + 0.016246435915877926*I, 0.007064359059518996 - 0.005914289644124946*I, -0.007505151972458773 + 0.003912043486141144*I, 0.010625280545286121 - 0.0031736645818759373*I, 0.007416739108532826 - 0.008504627510672066*I}, {0.07539943734162183 + 0.0011839254480073523*I, 0.149260857973005…
1.2432432432432434	{{0.2686723968266797 - 7.449541276052081*^-18*I, 0.07532431544119561 - 0.0011815680465511829*I, 0.0038481963585308985 + 0.01621297172102941*I, 0.007055963841882166 - 0.005901728133476549*I, -0.0074975241093689195 + 0.0039032598089606815*I, 0.010611753280659646 - 0.0031662947950150504*I, 0.0074116756197322 - 0.008486521024280155*I}, {0.07532431544119561 + 0.0011815680465511677*I, 0.149104511769238…
1.2452452452452454	{{0.2683852194757383 - 7.282068640400612*^-18*I, 0.07524935162411701 - 0.0011792971600568254*I, 0.0038229263122426206 + 0.016179565974822143*I, 0.0070475826356521006 - 0.00588920086923952*I, -0.0074899146461410125 + 0.003894506497007614*I, 0.010598260368058044 - 0.003158943332676923*I, 0.007406621565902518 - 0.008468455742764648*I}, {0.07524935162411701 + 0.0011792971600568108*I, 0.14894850697611…
1.2472472472472473	{{0.26809863837602727 - 7.298887679443378*^-18*I, 0.0751745462366935 - 0.0011771103810580038*I, 0.0037977114817842345 + 0.01614621835163514*I, 0.007039215580228085 - 0.005876707387026045*I, -0.007482323878369285 + 0.0038857829182594996*I, 0.010584801362150282 - 0.0031516097359819938*I, 0.007401576987387678 - 0.008450431151475514*I}, {0.0751745462366935 + 0.0011771103810579906*I, 0.148792848163545…
1.2492492492492493	{{0.2678126469959218 - 7.558820017122802*^-18*I, 0.07509989950762223 - 0.0011750049163986123*I, 0.003772551390422826 + 0.016112928586496357*I, 0.007030862806315864 - 0.005864247204879084*I, -0.007474752060558642 + 0.003877088417615038*I, 0.010571375795795009 - 0.0031442935682418037*I, 0.007396541921370673 - 0.00843244675070844*I}, {0.07509989950762223 + 0.0011750049163985997*I, 0.1486375396457554…
1.2512512512512513	{{0.2675272390771094 - 7.971654905340091*^-18*I, 0.07502541154882125 - 0.0011729775998117044*I, 0.0037474455148209657 + 0.016079696465435882*I, 0.007022524435519052 - 0.0058518198258819725*I, -0.007467199406259562 + 0.0038684223194889933*I, 0.010557983178817116 - 0.003136994410685673*I, 0.007391516401730061 - 0.008414502056129562*I}, {0.07502541154882125 + 0.001172977599811692*I, 0.14848258547195…
1.2532532532532532	{{0.2672424086345898 - 8.298149223955223*^-18*I, 0.0749510823554295 - 0.0011710248919194937*I, 0.0037223932850367143 + 0.01604652182548596*I, 0.0070142005803391335 - 0.005839424738158423*I, -0.00745966608806811 + 0.003859783927812196*I, 0.010544622998007729 - 0.0031297118624607012*I, 0.007386500459039968 - 0.008396596598775471*I}, {0.07495108235542948 + 0.0011710248919194817*I, 0.1483279894263705…
1.2552552552552552	{{0.2669581499535731 - 8.237208931221507*^-18*I, 0.07487691181249063 - 0.0011691429164726434*I, 0.0036973940974040615 + 0.016013404578465396*I, 0.007005891344759181 - 0.005827061413454252*I, -0.007452152239327139 + 0.0038511725271562253*I, 0.010531294726492998 - 0.003122445555222394*I, 0.007381494120778239 - 0.008378729926327324*I}, {0.07487691181249063 + 0.001169142916472632*I, 0.148173755031744…
1.2572572572572573	{{0.26667445750165986 - 8.058001061833082*^-18*I, 0.07480289972174162 - 0.0011673275297606207*I, 0.003672447345785725 + 0.01598034478149311*I, 0.006997596827921363 - 0.0058147292967224646*I, -0.007444657963556959 + 0.0038425873774461158*I, 0.010517997845076756 - 0.003115195192192547*I, 0.007376497412576654 - 0.008360901601000325*I}, {0.07480289972174162 + 0.0011673275297606094*I, 0.14801988563619…
1.2592592592592593	{{0.26639132598272913 - 8.115044596542842*^-18*I, 0.07472904577479286 - 0.0011655742127740095*I, 0.0036475523729063157 + 0.015947342498847203*I, 0.006989317121039839 - 0.00580242782196335*I, -0.007437183325910337 + 0.003834027719072079*I, 0.010504731805399972 - 0.0031079604689171754*I, 0.007371510357293838 - 0.008343111196113034*I}, {0.07472904577479286 + 0.0011655742127739987*I, 0.14786638435921…
1.2612612612612613	{{0.26610875046645976 - 8.555165749905235*^-18*I, 0.07465534956883198 - 0.0011638782909089793*I, 0.003622708531492744 + 0.015914397860926046*I, 0.006981052306337139 - 0.005790156423097217*I, -0.007429728352218544 + 0.0038254927964642186*I, 0.010491496075291443 - 0.0031007411194332564*I, 0.007366532974851432 - 0.008325358310476375*I}, {0.07465534956883198 + 0.0011638782909089698*I, 0.1477132539682…
1.2632632632632632	{{0.2658267263931947 - 9.326352286636927*^-18*I, 0.07458181060897967 - 0.001162234952639773*I, 0.0035979151902368147 + 0.015881511073302147*I, 0.006972802457143952 - 0.005777914534011233*I, -0.007422293029378088 + 0.003816981859360159*I, 0.010478290143164074 - 0.0030935369222278137*I, 0.007361565282277735 - 0.008307642569360743*I}, {0.07458181060897967 + 0.001162234952639765*I, 0.1475604968740071…
1.2652652652652652	{{0.265545249573941 - 1.0177753521616801*^-17*I, 0.07450842830828973 - 0.0011606392495187062*I, 0.0035731717337952294 + 0.015848682416722156*I, 0.006964567637899127 - 0.005765701588559424*I, -0.007414877305350704 + 0.003808494162805045*I, 0.010465113518014876 - 0.003086347700237915*I, 0.007356607293707698 - 0.008289963624496*I}, {0.07450842830828973 + 0.0011606392495187*I, 0.14740811513081906 - 2…
1.2672672672672671	{{0.2652643161780846 - 1.0745339957135133*^-17*I, 0.07443520199405301 - 0.001159086115692843*I, 0.0035484775561362473 + 0.01581591221848097*I, 0.006956347904110993 - 0.005753517025168729*I, -0.007407481091705033 + 0.0038000289705536474*I, 0.010451965723829913 - 0.0030791733059697918*I, 0.007351659020368469 - 0.00827232115234219*I}, {0.07443520199405301 + 0.0011590861156928359*I, 0.147256110448129…
1.269269269269269	{{0.26498392263423265 - 1.1009069606767428*^-17*I, 0.07436213092844743 - 0.0011575703742250881*I, 0.0035238320294764943 + 0.015783200748203805*I, 0.0069481433037082005 - 0.005741360296972276*I, -0.007400104273538347 + 0.003791585557917069*I, 0.01043884627303372 - 0.0030720135622781587*I, 0.00734672047105328 - 0.008254714843198556*I}, {0.07436213092844743 + 0.0011575703742250792*I, 0.1471044842865…
1.2712712712712713	{{0.26470406570404026 - 1.0902976126573201*^-17*I, 0.07428921428339 - 0.0011560866872684392*I, 0.0034992345420185988 + 0.015750548389219358*I, 0.006939953876553351 - 0.00572923084845319*I, -0.007392746698966306 + 0.003783163197709791*I, 0.010425754699693084 - 0.0030648683555445254*I, 0.007341791651816307 - 0.008237144412440686*I}, {0.07428921428339 + 0.0011560866872684292*I, 0.1469532377865802 - …
1.2732732732732732	{{0.26442474252782117 - 1.0469448195913753*^-17*I, 0.07421645117540372 - 0.0011546297780466585*I, 0.0034746844848165125 + 0.0157179555423469*I, 0.00693177965136663 - 0.005717128144848326*I, -0.007385408190344479 + 0.0037747611918971325*I, 0.010412690550321891 - 0.003057737596948552*I, 0.007336872564774005 - 0.008219609602729177*I}, {0.07421645117540372 + 0.0011546297780466487*I, 0.146802371723373…
1.2752752752752752	{{0.26414595062247354 - 9.897915109659583*^-18*I, 0.07414384066971132 - 0.0011531944494103075*I, 0.0034501812485936752 + 0.01568542260987324*I, 0.006923620645552077 - 0.005705051675432489*I, -0.007378088545767631 + 0.0037663788745216603*I, 0.010399653381285422 - 0.0030506212147007753*I, 0.00733196320803935 - 0.008202110183471936*I}, {0.07414384066971132 + 0.0011531944494102997*I, 0.14665188650916…
1.2772772772772771	{{0.2638676878814806 - 9.524846778190398*^-18*I, 0.0740713817802352 - 0.0011517755838367488*I, 0.0034257242237430157 + 0.01565294999555273*I, 0.006915476865197592 - 0.005693000953518423*I, -0.007370787539069721 + 0.0037580156117031885*I, 0.010386642758800343 - 0.0030435191540426087*I, 0.007327063575721841 - 0.008184645950824188*I}, {0.0740713817802352 + 0.0011517755838367427*I, 0.1465017821930331…
1.279279279279279	{{0.26358995255921525 - 9.462922617553647*^-18*I, 0.07399907347376153 - 0.0011503681531204008*I, 0.003401312807765371 + 0.015620538123276408*I, 0.006907348305840212 - 0.0056809755135639505*I, -0.007363504921228791 + 0.0037496707999295255*I, 0.010373658264151932 - 0.003036431387356669*I, 0.007322173658190814 - 0.008167216727522781*I}, {0.07399907347376153 + 0.0011503681531203954*I, 0.1463520584765…
1.2812812812812813	{{0.2633127431762643 - 8.77339684990455*^-18*I, 0.07392691467967472 - 0.001148967190239463*I, 0.0033769464302656127 + 0.015588187531652356*I, 0.006899234956352887 - 0.005668974891240933*I, -0.007356240424813187 + 0.003741343849328111*I, 0.010360699511269729 - 0.0030293579611694625*I, 0.007317293443374745 - 0.008149822359912783*I}, {0.07392691467967472 + 0.0011489671902394577*I, 0.1462027148066541…
1.2832832832832832	{{0.2630360586037316 - 8.547495064526247*^-18*I, 0.07385490427221515 - 0.0011475677596865562*I, 0.0033526245119443027 + 0.015555898728190394*I, 0.006891136795074222 - 0.005656998646543037*I, -0.007348993757355962 + 0.003733034198613419*I, 0.010347766115723137 - 0.003022298917658367*I, 0.007312422915572732 - 0.008132462717367608*I}, {0.07385490427221515 + 0.0011475677596865512*I, 0.146053750292683…
1.2852852852852852	{{0.2627598980266047 - 9.427437322587121*^-18*I, 0.07378304111181942 - 0.0011461651549686026*I, 0.003328346516850663 + 0.015523672226735025*I, 0.006883053793112383 - 0.005645046367918592*I, -0.007341764612668187 + 0.0037247413275426043*I, 0.010334857729391014 - 0.0030152543229187115*I, 0.0073075620567812204 - 0.008115137694209656*I}, {0.07378304111181942 + 0.001146165154968598*I, 0.14590516374452…
1.2872872872872874	{{0.26248426093335925 - 1.1237672628814178*^-17*I, 0.0737113240498101 - 0.001144754915767744*I, 0.003304111959555279 + 0.015491508560284117*I, 0.006874985914944395 - 0.00563311767090849*I, -0.0073345526722650425 + 0.0037164647567255603*I, 0.010321974045407757 - 0.0030082242744070417*I, 0.007302710846909671 - 0.00809784720977501*I}, {0.0737113240498101 + 0.00114475491576774*I, 0.14575695368314803 …
1.2892892892892893	{{0.2622091471159582 - 1.2984878931493013*^-17*I, 0.07363975192839578 - 0.0011433328279413417*I, 0.0032799204051501022 + 0.015459408280988884*I, 0.006866933118416136 - 0.005621212198146181*I, -0.007327357605365824 + 0.0037082040476249176*I, 0.010309114798163304 - 0.0030012089009411216*I, 0.0072978692637805645 - 0.008080591208413425*I}, {0.07363975192839578 + 0.0011433328279413387*I, 0.14560911834…
1.2912912912912913	{{0.26193455665574733 - 1.33849931848665*^-17*I, 0.07356832358314688 - 0.0011418949213713948*I, 0.0032557714628014853 + 0.01542737194101325*I, 0.006858895354842382 - 0.005609329621239212*I, -0.0073201790702474255 + 0.0036999588030459446*I, 0.010296279758042723 - 0.0029942083518000404*I, 0.007293037283161431 - 0.008063369657718346*I}, {0.07356832358314688 + 0.0011418949213713924*I, 0.1454616556735…
1.2932932932932932	{{0.2616604898492451 - 1.3809970256262527*^-17*I, 0.0734970378444315 - 0.0011404373955544967*I, 0.0032316647450980397 + 0.015395399991197335*I, 0.0068508725694966174 - 0.005597469646993306*I, -0.007313016717812595 + 0.0036917286639402565*I, 0.010283468698896491 - 0.002987222735724786*I, 0.0072882148789430515 - 0.008046182538313669*I}, {0.0734970378444315 + 0.001140437395554495*I, 0.14531456343446…
1.2952952952952952	{{0.2613869472902138 - 1.3755674082721257*^-17*I, 0.0734258935247384 - 0.0011389566449294336*I, 0.003207599913012195 + 0.015363492940920752*I, 0.006842864700997864 - 0.00558563200053318*I, -0.0073058701845419485 + 0.003683513303768322*I, 0.010270681436035357 - 0.002980252211860676*I, 0.00728340202281061 - 0.008029029856244327*I}, {0.0734258935247384 + 0.0011389566449294317*I, 0.14516783909224112 …
1.2972972972972974	{{0.261113929773103 - 1.2772949472051599*^-17*I, 0.07335488946073855 - 0.0011374493839490041*I, 0.0031835766521772987 + 0.015331651272145533*I, 0.006834871682041584 - 0.005573816440295773*I, -0.007298739109726299 + 0.003675312441070301*I, 0.010257917806753301 - 0.002973296947413481*I, 0.007278598684314782 - 0.00801191163457917*I}, {0.07335488946073856 + 0.0011374493839490004*I, 0.1450214799259319…
1.2992992992992993	{{0.2608414382756614 - 1.1028148260089578*^-17*I, 0.07328402451812457 - 0.0011359126543054822*I, 0.0031595946662572993 + 0.015299875418014157*I, 0.006826893439527048 - 0.005562022760635746*I, -0.007291623137695981 + 0.003667125840802225*I, 0.01024517766487959 - 0.00296635710594409*I, 0.007273804830903635 - 0.007994827911452628*I}, {0.07328402451812457 + 0.001135912654305476*I, 0.1448754830412661 …
1.3013013013013013	{{0.2605694739589363 - 9.303129310697734*^-18*I, 0.07321329759161058 - 0.0011343438249306166*I, 0.0031356536769467343 + 0.015268165762849539*I, 0.006818929894557334 - 0.0055502507918254815*I, -0.007284521917820854 + 0.0036589533143359947*I, 0.010232460880778775 - 0.0029594328473685075*I, 0.007269020427922626 - 0.007977778740064709*I}, {0.07321329759161058 + 0.001134343824930608*I, 0.1447298453707…
1.3033033033033035	{{0.26029803815692404 - 8.746178319756345*^-18*I, 0.07314270760547655 - 0.0011327405865906733*I, 0.0031117534280088793 + 0.015236522657025053*I, 0.006810980962940335 - 0.005538500397089323*I, -0.007277435104773495 + 0.0036507947170326496*I, 0.010219767344270384 - 0.0029525243354215493*I, 0.007264245438784698 - 0.007960764188509493*I}, {0.07314270760547655 + 0.0011327405865906648*I, 0.144584563683…
1.3053053053053054	{{0.26002713233026054 - 8.581686808855352*^-18*I, 0.07307225350520036 - 0.0011311008732377123*I, 0.003087893708730199 + 0.015204946530540418*I, 0.006803046557787757 - 0.005526771449471986*I, -0.007270362356200122 + 0.003642649928442225*I, 0.010207096982854992 - 0.002945631793921169*I, 0.007259479825818238 - 0.007943784340145194*I}, {0.07307225350520036 + 0.0011311008732377038*I, 0.144439634632048…
1.3073073073073074	{{0.25975675813816723 - 8.360270766882947*^-18*I, 0.07300193425389914 - 0.0011294228975049065*I, 0.0030640743197994586 + 0.015173437742812748*I, 0.006795126586074435 - 0.005515063858797044*I, -0.007263303330666079 + 0.003634518872814807*I, 0.01019444973509677 - 0.002938755428837836*I, 0.007254723549223845 - 0.007926839292909419*I}, {0.07300193425389914 + 0.0011294228975048974*I, 0.144295054679490…
1.3093093093093093	{{0.25948691730795487 - 8.00933918541596*^-18*I, 0.0729317488641528 - 0.0011277052053224582*I, 0.0030402951060797675 + 0.015141996617460891*I, 0.0067872209541774186 - 0.005503377562948119*I, -0.007256257698791295 + 0.003626401512480266*I, 0.01018182556954603 - 0.0029318954450210564*I, 0.007249976569153612 - 0.00790992915274996*I}, {0.0729317488641528 + 0.0011277052053224473*I, 0.14415082023037906…
1.3113113113113113	{{0.25921761161321605 - 7.5562201172627*^-18*I, 0.07286169640119215 - 0.0011259466746530147*I, 0.0030165559637897734 + 0.015110623462356898*I, 0.0067793295688667 - 0.005491712523803295*I, -0.007249225144451948 + 0.003618297844604844*I, 0.010169224489591724 - 0.002925052056271068*I, 0.00724523884606047 - 0.007893054032951851*I}, {0.07286169640119215 + 0.0011259466746530017*I, 0.1440069276513403 - …
1.3133133133133132	{{0.25894884287382547 - 7.128160676462952*^-18*I, 0.0727917759828989 - 0.0011241465154916694*I, 0.002992856840503663 + 0.015079318569626028*I, 0.006771452337305213 - 0.005480068727235108*I, -0.007242205364780468 + 0.003610207901191151*I, 0.01015664653346144 - 0.002918225485338838*I, 0.007240510340698184 - 0.00787621405413737*I}, {0.07279177598289889 + 0.0011241465154916545*I, 0.14386337327124799 …
1.3153153153153152	{{0.2586806129502205 - 6.98203176849323*^-18*I, 0.07272198677945829 - 0.0011223042611610736*I, 0.0029691977302111964 + 0.01504808220383616*I, 0.006763589167007481 - 0.005468446183987966*I, -0.00723519807036823 + 0.003602131748896549*I, 0.010144091770380434 - 0.002911415956917111*I, 0.0072357910141061165 - 0.007859409343272838*I}, {0.07272198677945829 + 0.0011223042611610587*I, 0.14372015338662797…
1.3173173173173174	{{0.25841292372953606 - 7.336516705222722*^-18*I, 0.07265232800087575 - 0.0011204196762525877*I, 0.002945578631378285 + 0.015016914502617962*I, 0.0067557399646457055 - 0.005456844937650634*I, -0.007228202983027699 + 0.0035940694879925887*I, 0.010131560268578668 - 0.002904623638619717*I, 0.0072310808272231615 - 0.007842640027387777*I}, {0.07265232800087575 + 0.0011204196762525734*I, 0.143577264273…
1.3193193193193193	{{0.2581457771783446 - 7.6889564471*^-18*I, 0.07258279889846528 - 0.001118492829543533*I, 0.002921999593819272 + 0.014985815619630586*I, 0.006747904636220469 - 0.0054452650514744735*I, -0.007221219833811319 + 0.003586021250598528*I, 0.010119052133380326 - 0.002897848724223546*I, 0.00722637974083961 - 0.007825906243960033*I}, {0.07258279889846528 + 0.0011184928295435192*I, 0.14343470213844736 - 3.…
1.3213213213213213	{{0.2578791752107199 - 7.702275440953156*^-18*I, 0.07251339878511394 - 0.001116524068682324*I, 0.00289846068335278 + 0.014954785669245877*I, 0.006740083088712708 - 0.005433706608353604*I, -0.007214248374613032 + 0.003577987194533631*I, 0.010106567479809094 - 0.0028910913993247605*I, 0.007221687715953629 - 0.007809208129241167*I}, {0.07251339878511393 + 0.0011165240686823105*I, 0.14329246324313455…
1.3233233233233233	{{0.25761311966696593 - 7.346796259724395*^-18*I, 0.0724441270366383 - 0.00111451400414559*I, 0.002874961970600434 + 0.014923824701477467*I, 0.006732275230175623 - 0.005422169712388814*I, -0.007207288379561159 + 0.003569967502569871*I, 0.010094106423835203 - 0.002884351826371539*I, 0.007217004713785454 - 0.007792545815555085*I}, {0.0724441270366383 + 0.0011145140041455763*I, 0.1431505439271161 - …
1.3253253253253252	{{0.2573476123136166 - 6.900239602470041*^-18*I, 0.07237498309178454 - 0.0011124635092381757*I, 0.002851503530986864 + 0.01489293270198076*I, 0.006724480969734673 - 0.005410654488887556*I, -0.007200339645018392 + 0.003561962382431933*I, 0.010081669082375433 - 0.0028776301446640728*I, 0.007212330695777397 - 0.007775919431298035*I}, {0.07237498309178453 + 0.0011124635092381616*I, 0.1430089406065953…
1.3273273273273272	{{0.25708265484140946 - 6.88480029701542*^-18*I, 0.07230596645120925 - 0.0011103737136953374*I, 0.0028280854472232317 + 0.014862109602680338*I, 0.0067167002177817075 - 0.00539916108237029*I, -0.0071934019892153055 + 0.0035539720651819344*I, 0.01006925557523542 - 0.0028709264757282183*I, 0.00720766562365902 - 0.007759329101144519*I}, {0.07230596645120925 + 0.001110373713695323*I, 0.142867649776700…
1.3293293293293291	{{0.25681824887901555 - 7.056231506818433*^-18*I, 0.07223707666106123 - 0.0011082459396237758*I, 0.002804707836526527 + 0.014831355402971261*I, 0.006708932886986452 - 0.005387689636290751*I, -0.0071864752458638504 + 0.0035459967900576513*I, 0.010056866047602905 - 0.0028642409863135904*I, 0.007203009459752226 - 0.007742774951005915*I}, {0.07223707666106123 + 0.001108245939623761*I, 0.1427266679985…
1.3313313313313313	{{0.2565543960241304 - 7.045738469841975*^-18*I, 0.07216831332167094 - 0.001106081764838898*I, 0.0027813708206023053 + 0.01480067002278382*I, 0.006701178890081946 - 0.005376240319101106*I, -0.007179559266838628 + 0.00353803682460406*I, 0.01004450064544853 - 0.0028575738124390054*I, 0.00719836216633443 - 0.007726257105092919*I}, {0.07216831332167094 + 0.0011060817648388837*I, 0.14258599186870996 -…
1.3333333333333335	{{0.2562910977327612 - 6.742512914249522*^-18*I, 0.07209967609203406 - 0.001103882947310714*I, 0.002758074542281531 + 0.014770053340094407*I, 0.00669343814454557 - 0.005364813308465925*I, -0.007172653924709062 + 0.003530092447135504*I, 0.010032159523825995 - 0.00285092507159629*I, 0.007193723707426067 - 0.0077097756789705025*I}, {0.07209967609203405 + 0.0011038829473107006*I, 0.142445618127723 - …
1.3353353353353354	{{0.25602835530281476 - 6.185359125967088*^-18*I, 0.0720311646879443 - 0.0011016514025507082*I, 0.0027348191732044043 + 0.014739505221051706*I, 0.0066857105735393715 - 0.005353408784773928*I, -0.007165759112177996 + 0.003522163941031157*I, 0.010019842852442522 - 0.002844294877354885*I, 0.007189094049124396 - 0.007693330779362996*I}, {0.0720311646879443 + 0.0011016514025506963*I, 0.142305543676591…
1.3373373373373374	{{0.2557661698740976 - 5.56269394868319*^-18*I, 0.07196277888199347 - 0.001099389203611839*I, 0.00271160491382037 + 0.014709025519976717*I, 0.006677996105910065 - 0.0053420269311379815*I, -0.0071588747420816955 + 0.0035142515947350285*I, 0.010007550815658841 - 0.002837683339361851*I, 0.007184473159603508 - 0.0076769225041541*I}, {0.07196277888199347 + 0.0010993892036118282*I, 0.14216576557664062 …
1.3393393393393394	{{0.255504542428826 - 5.230154576987401*^-18*I, 0.07189451850264521 - 0.001097098575747594*I, 0.002688431990440571 + 0.014678614072285342*I, 0.006670294676055139 - 0.0053306679341137584*I, -0.007152000747189096 + 0.0035063557018930607*I, 0.009995283610285887 - 0.002831090559253399*I, 0.007179861009068829 - 0.0076605509420573994*I}, {0.07189451850264521 + 0.0010970985757475834*I, 0.142026281048940…
1.3413413413413413	{{0.2552434738269747 - 5.4366076309175665*^-18*I, 0.0718263834200979 - 0.0010947818426560341*I, 0.002665300618243437 + 0.01464827059266751*I, 0.006662606221461911 - 0.005319331996777157*I, -0.007145137076081129 + 0.0034984765672574415*I, 0.009983041418032005 - 0.0028245165737061095*I, 0.007175257568955018 - 0.0076442161701198085*I}, {0.0718263834200979 + 0.0010947818426560224*I, 0.141887087438654…
1.3433433433433433	{{0.2549829648135029 - 5.498092410845777*^-18*I, 0.0717583735569265 - 0.001092441503798179*I, 0.0026422110439359315 + 0.014617994799886439*I, 0.006654930683984532 - 0.00530801932604513*I, -0.007138283695240268 + 0.003490614503862743*I, 0.009970824439049272 - 0.002817961426615918*I, 0.0071706628122632805 - 0.007627918260344591*I}, {0.0717583735569265 + 0.0010924415037981666*I, 0.14174818220921764 …
1.3453453453453452	{{0.2547230159470136 - 4.98020821570787*^-18*I, 0.07169048888149303 - 0.0010900801240859648*I, 0.002619163508772338 + 0.014587786395958598*I, 0.0066472680099542636 - 0.005296730125848142*I, -0.007131440590821712 + 0.0034827698201360014*I, 0.009958632865856196 - 0.002811425151063728*I, 0.007166076713377362 - 0.007611657272332362*I}, {0.07169048888149303 + 0.0010900801240859529*I, 0.141609563009842…
1.3473473473473472	{{0.25446362759294827 - 3.9193265549429285*^-18*I, 0.07162272940396903 - 0.001087700302128653*I, 0.0025961582337195714 + 0.014557645037227115*I, 0.006639618149735261 - 0.005285464599061605*I, -0.0071246077681606105 + 0.003474942818978635*I, 0.009946466872354126 - 0.0028049077519255554*I, 0.00716149924789183 - 0.0075954332511807025*I}, {0.07162272940396903 + 0.001087700302128642*I, 0.1414712276815…
1.3493493493493494	{{0.2542047999235877 - 2.8225911484932714*^-18*I, 0.07155509517633563 - 0.0010853046702328293*I, 0.0025731954194571807 + 0.014527570334361766*I, 0.006631981057724584 - 0.005274222947505876*I, -0.007117785251772055 + 0.0034671337977664474*I, 0.009934326613827262 - 0.002798409205872526*I, 0.007156930392612071 - 0.007579246227484163*I}, {0.07155509517633563 + 0.0010853046702328194*I, 0.1413331742572…
1.3513513513513513	{{0.2539465329196007 - 2.5719194288278285*^-18*I, 0.07148758629158027 - 0.0010828958921777392*I, 0.0025502752480545546 + 0.014497561858722212*I, 0.006624356692392956 - 0.005263005370988807*I, -0.007110973085000507 + 0.0034593430477114356*I, 0.009922212228304176 - 0.002791929464754942*I, 0.0071523701255676725 - 0.007563096217667473*I}, {0.07148758629158027 + 0.0010828958921777294*I, 0.141195400960…
1.3533533533533533	{{0.25368882641519797 - 2.5246604127269677*^-18*I, 0.07142020287124443 - 0.0010804766507198952*I, 0.0025273979155208287 + 0.014467619259832223*I, 0.006616745016469304 - 0.005251812052210697*I, -0.0071041713239938156 + 0.003451570845820488*I, 0.009910123863405496 - 0.0027854685201636805*I, 0.007147818426037147 - 0.007546983231647418*I}, {0.07142020287124443 + 0.001080476650719885*I, 0.141057906160…
1.3553553553553552	{{0.25343168008585343 - 2.4776993505656517*^-18*I, 0.07135294507903688 - 0.0010780496973178243*I, 0.0025045636033654 + 0.014437742132238167*I, 0.006609145996037382 - 0.005240643177871156*I, -0.007097380042958947 + 0.0034438174697860513*I, 0.009898061652269911 - 0.002779026333003544*I, 0.007143275274338393 - 0.00753090726731673*I}, {0.07135294507903688 + 0.0010780496973178135*I, 0.1409206883866733…
1.3573573573573574	{{0.2531750934193655 - 2.6233277030075286*^-18*I, 0.0712858131044393 - 0.0010756177406037123*I, 0.0024817724888064907 + 0.014407930045752694*I, 0.006601559602752152 - 0.005229498925952645*I, -0.007090599328341874 + 0.0034360831830952785*I, 0.00988602571908933 - 0.0027726028423842694*I, 0.0071387406527926665 - 0.0075148683083505275*I}, {0.0712858131044393 + 0.001075617740603701*I, 0.14078374635585…
1.3593593593593594	{{0.2529190657201836 - 2.9947350308208724*^-18*I, 0.07121880715622629 - 0.0010731834196705283*I, 0.002459024755334679 + 0.01437818258573168*I, 0.006593985814350239 - 0.005218379458598075*I, -0.007083829276198114 + 0.0034283682294493157*I, 0.009874016187392901 - 0.0027661979861328344*I, 0.00713421454591703 - 0.00749886632577668*I}, {0.07121880715622629 + 0.0010731834196705168*I, 0.1406470789675342…
1.3613613613613613	{{0.2526635961094077 - 3.466008994878673*^-18*I, 0.07115192746246532 - 0.001070749304072023*I, 0.0024363205927128845 + 0.014348499353074199*I, 0.006586424614649931 - 0.0052072849221108*I, -0.00707706999219272 + 0.003420672832763295*I, 0.009862033180047004 - 0.002759811700793454*I, 0.007129696940424357 - 0.007482901277975802*I}, {0.07115192746246532 + 0.0010707493040720119*I, 0.14051068530497599 -…
1.3633633633633633	{{0.25240868352646956 - 3.767760112466954*^-18*I, 0.07108517427009324 - 0.0010683178926998486*I, 0.0024136601955851047 + 0.014318879960219258*I, 0.006578875993443347 - 0.0051962154475436225*I, -0.007070321591475114 + 0.0034129971975094655*I, 0.009850076818229525 - 0.0027534439194516125*I, 0.007125187825187217 - 0.007466973110616222*I}, {0.07108517427009324 + 0.0010683178926998377*I, 0.14037456463…
1.3653653653653655	{{0.2521543267755021 - 3.870314586901023*^-18*I, 0.0710185478385982 - 0.0010658916131405854*I, 0.0023910437328958805 + 0.014289323925256225*I, 0.006571339943864544 - 0.005185171168037174*I, -0.007063584196524933 + 0.003405341520565938*I, 0.009838147198386377 - 0.0027470945155578983*I, 0.007120687190390101 - 0.007451081755490319*I}, {0.0710185478385982 + 0.0010658916131405748*I, 0.1402387163530556…
1.3673673673673674	{{0.25190052449744166 - 3.642969822887661*^-18*I, 0.07095204845159823 - 0.001063472868482411*I, 0.0023684713818270245 + 0.01425983077876187*I, 0.006563816464391221 - 0.005174152205083198*I, -0.007056857940613628 + 0.0033977059847842095*I, 0.00982624441836694 - 0.002740763362705786*I, 0.00711619502812239 - 0.0074352271335993685*I}, {0.07095204845159823 + 0.0010634728684824001*I, 0.1401031400291365…
1.3693693693693694	{{0.25164727518119934 - 3.0511275807053443*^-18*I, 0.07088567639772529 - 0.001061063940834663*I, 0.002345943300252226 + 0.014230400070077668*I, 0.006556305556983524 - 0.0051631586628863475*I, -0.007050142963386354 + 0.0033900907505069497*I, 0.009814368560593962 - 0.0027344503345404*I, 0.007111711331517878 - 0.007419409154687518*I}, {0.07088567639772529 + 0.001061063940834651*I, 0.1399678353772863…
1.3713713713713713	{{0.25139457717964514 - 2.322124204266548*^-18*I, 0.07081943196413712 - 0.0010586669670217665*I, 0.0023234596104166946 + 0.014201031331378965*I, 0.006548807225891857 - 0.005152190632900995*I, -0.007043439409108349 + 0.0033824959574195357*I, 0.00980251968043738 - 0.002728155284658082*I, 0.0071072360943279 - 0.007403627716504505*I}, {0.07081943196413712 + 0.0010586669670217528*I, 0.1398328022482410…
1.3733733733733733	{{0.25114242870960807 - 1.94523062111775*^-18*I, 0.07075331543651718 - 0.001056283938583234*I, 0.002301020398937163 + 0.014171724077674988*I, 0.006541321477656883 - 0.005141248193831229*I, -0.0070367474266649355 + 0.0033749217245500496*I, 0.009790697806214329 - 0.002721878046606394*I, 0.007102769310921339 - 0.0073878827048056575*I}, {0.07075331543651718 + 0.001056283938583219*I, 0.139698040627653…
1.3753753753753752	{{0.2508908278530817 - 2.598978730199626*^-18*I, 0.07068732709885625 - 0.0010539167020613286*I, 0.002278625717767749 + 0.014142477809827957*I, 0.006533848321118629 - 0.005130331411280041*I, -0.007030067169430442 + 0.0033673681501210305*I, 0.009778902939964317 - 0.0027156184355723494*I, 0.007098310976287468 - 0.00737217399356075*I}, {0.07068732709885624 + 0.0010539167020613138*I, 0.139563550634942…
1.3773773773773772	{{0.2506397725948203 - 2.9462224881599477*^-18*I, 0.07062146723060381 - 0.0010515669906324796*I, 0.0022562756191816264 + 0.014113292121852715*I, 0.006526387767769921 - 0.005119440326325678*I, -0.0070233987924024546 + 0.0033598353079330413*I, 0.009767135085554006 - 0.002709376309443201*I, 0.007093861086116293 - 0.007356501452306229*I}, {0.0706214672306038 + 0.0010515669906324644*I, 0.1394293324875…
1.3793793793793794	{{0.25038926078685797 - 3.1132552369298676*^-18*I, 0.07055573611736118 - 0.0010492364377702474*I, 0.002233970128771487 + 0.014084166591632719*I, 0.006518939831653034 - 0.005108574969949733*I, -0.0070167424570877985 + 0.003352323255425896*I, 0.00975539422580446 - 0.002703151508862018*I, 0.00708941963683905 - 0.007340864939512471*I}, {0.07055573611736116 + 0.0010492364377702329*I, 0.139295386535289…
1.3813813813813816	{{0.2501392901870056 - 3.9031534970716094*^-18*I, 0.07049013403132748 - 0.0010469265112958335*I, 0.0022117092556067667 + 0.014055100788503755*I, 0.00651150452955027 - 0.005097735359653087*I, -0.007010098323055991 + 0.0033448320292920513*I, 0.00974368032887952 - 0.002696943858125036*I, 0.007084986625925368 - 0.007325264304689985*I}, {0.07049013403132746 + 0.0010469265112958224*I, 0.139161713223026…
1.3833833833833835	{{0.24988985848274264 - 5.493923392730419*^-18*I, 0.07042466122484423 - 0.001044638506584687*I, 0.0021894930082354894 + 0.014026094321345198*I, 0.006504081881138876 - 0.005086921493386783*I, -0.007003466544648644 + 0.003337361642348932*I, 0.009731993360947775 - 0.0026907531915056028*I, 0.007080562051961843 - 0.00730969939188828*I}, {0.07042466122484421 + 0.0010446385065846818*I, 0.139028313068284…
1.3853853853853855	{{0.24964096329121724 - 7.438500651635031*^-18*I, 0.0703593179303953 - 0.0010423735465665033*I, 0.002167321394684256 + 0.013997146838579997*I, 0.006496671908991045 - 0.005076133349552027*I, -0.006996847270979457 + 0.0033299120835389275*I, 0.009720333286182563 - 0.0026845793532541736*I, 0.007076145914652037 - 0.007294170039695859*I}, {0.07035931793039528 + 0.0010423735465665048*I, 0.13889518666102…
1.3873873873873874	{{0.24939260215991488 - 8.703649116163224*^-18*I, 0.07029410436057992 - 0.0010401325820304994*I, 0.002145194421943181 + 0.013968258026351672*I, 0.0064892746385306465 - 0.005065370887311423*I, -0.006990240645927512 + 0.0033224833181543715*I, 0.009708700066373237 - 0.002678422196645076*I, 0.007071738214802164 - 0.0072786760812156084*I}, {0.07029410436057991 + 0.001040132582030504*I, 0.1387623346630…
1.3893893893893894	{{0.2491447725918415 - 9.778765110254681*^-18*I, 0.07022902071089003 - 0.001037916420376596*I, 0.0021231120696912167 + 0.013939427502439082*I, 0.0064818900961175945 - 0.005054634064597523*I, -0.006983646809192571 + 0.0033150753010154554*I, 0.009697093640297793 - 0.00267228152850484*I, 0.0070673389537217945 - 0.007263217341871723*I}, {0.07022902071089002 + 0.001037916420376602*I, 0.138629757782805…
1.3913913913913913	{{0.24889747200788595 - 1.0627177970141152*^-17*I, 0.07016406716610522 - 0.0010357257327661131*I, 0.002101074313936655 + 0.013910654903443226*I, 0.006474518311020389 - 0.005043922824311064*I, -0.006977065898634095 + 0.0033076879673891706*I, 0.00968551394190013 - 0.0026661571559739223*I, 0.0070629481338214915 - 0.0072477936404828055*I}, {0.07016406716610522 + 0.0010357257327661205*I, 0.13849745681…
1.3933933933933933	{{0.2486506978007168 - 1.0662329148627194*^-17*I, 0.07009924388530367 - 0.001033561023484887*I, 0.0020790811137576916 + 0.013881939911122465*I, 0.006467159312762984 - 0.00503323709190919*I, -0.006970498045710808 + 0.003300321231687267*I, 0.009673960894914933 - 0.0026600489019528*I, 0.0070585657574768765 - 0.007232404793434113*I}, {0.07009924388530366 + 0.0010335610234848938*I, 0.1383654325755084 …
1.3953953953953955	{{0.24840444736270165 - 9.857293891975168*^-18*I, 0.0700345509983278 - 0.0010314226320604655*I, 0.002057132394705958 + 0.013853282205074962*I, 0.006459813129486088 - 0.005022576783735451*I, -0.006963943374413022 + 0.003292974993491083*I, 0.009662434401055504 - 0.0026539565805396674*I, 0.00705419182644942 - 0.007217050614655133*I}, {0.07003455099832778 + 0.00103142263206047*I, 0.13823368589594076 …
1.3973973973973974	{{0.24815871808590712 - 8.744781239905246*^-18*I, 0.06996998860578434 - 0.0010293107332621093*I, 0.0020352280488065188 + 0.013824681462738686*I, 0.006452479787947168 - 0.005011941807019804*I, -0.00695740200126264 + 0.0032856491375515442*I, 0.00965093434001377 - 0.0026478799970304323*I, 0.007049826341886432 - 0.007201730915619588*I}, {0.06996998860578432 + 0.001029310733262111*I, 0.138102217601278…
1.3993993993993994	{{0.24791350736233966 - 8.407145114285658*^-18*I, 0.06990555677905734 - 0.001027225337506791*I, 0.0020133679349077453 + 0.013796137360364655*I, 0.0064451593135281945 - 0.005001332059776525*I, -0.006950874035299739 + 0.0032783435337605635*I, 0.009639460569733542 - 0.0026418189484744485*I, 0.007045469304323565 - 0.007186445505407102*I}, {0.06990555677905733 + 0.0010272253375067921*I, 0.137971028520…
1.4014014014014013	{{0.2476688125936935 - 9.044488378585538*^-18*I, 0.06984125556457894 - 0.001025166333309569*I, 0.0019915519113101543 + 0.013767649668869479*I, 0.006437851731224266 - 0.004990747420231454*I, -0.0069443595782289 + 0.003271058033672041*I, 0.009628012951958607 - 0.002635773278244982*I, 0.007041120713975807 - 0.007171194195849531*I}, {0.06984125556457893 + 0.0010251663333095701*I, 0.13784011947741667 …
1.4034034034034033	{{0.24742463115806887 - 9.836782655815589*^-18*I, 0.06977708498785395 - 0.0010231334695788607*I, 0.0019697798127557105 + 0.013739218175350341*I, 0.00643055706571509 - 0.004980187755162324*I, -0.006937858727072261 + 0.0032637924732478426*I, 0.009616591333124464 - 0.002629742831362879*I, 0.0070367805708151845 - 0.007155976795852315*I}, {0.06977708498785394 + 0.0010231334695788607*I, 0.1377094913193…
1.4054054054054053	{{0.24718096046480545 - 1.041467265680078*^-17*I, 0.06971304504322655 - 0.001021126353142426*I, 0.001948051459812399 + 0.01371084265752345*I, 0.006423275340887443 - 0.004969652925783634*I, -0.006931371568275477 + 0.0032565466781566115*I, 0.009605195549606083 - 0.0026237274410588146*I, 0.007032448874660789 - 0.007140793114158473*I}, {0.06971304504322655 + 0.0010211263531424246*I, 0.137579144867778…
1.4074074074074072	{{0.2469377979795427 - 1.0595200872244214*^-17*I, 0.06964913569246368 - 0.0010191444713539592*I, 0.0019263666810009404 + 0.01368252293759444*I, 0.006416006580157597 - 0.004959142782639275*I, -0.006924898175754217 + 0.0032493204629375793*I, 0.0095938254447375 - 0.002617726959721385*I, 0.00702812562532008 - 0.007125642963578431*I}, {0.06964913569246367 + 0.0010191444713539572*I, 0.13744908089306307…
1.4094094094094094	{{0.24669514122422018 - 1.0381807572727108*^-17*I, 0.06958535686475507 - 0.0010171871920930896*I, 0.0019047253127947891 + 0.013654258882258375*I, 0.006408750806471325 - 0.004948657165602523*I, -0.006918438610894164 + 0.0032421136310005643*I, 0.009582480868811822 - 0.0026117412588971076*I, 0.007023810822588874 - 0.007110526160990029*I}, {0.06958535686475506 + 0.0010171871920930872*I, 0.13731930011…
1.4114114114114114	{{0.24645298777712146 - 9.962780132021232*^-18*I, 0.0695217084567377 - 0.0010152537638968178*I, 0.0018831271995079864 + 0.013626050402268636*I, 0.006401508042297205 - 0.0049381959039472845*I, -0.006911992922561464 + 0.003234925974677151*I, 0.009571161678993075 - 0.002605770229064424*I, 0.0070195044662491836 - 0.007095442527325819*I}, {0.0695217084567377 + 0.0010152537638968148*I, 0.13718980320143…
1.4134134134134133	{{0.24621133527031328 - 9.422883991908165*^-18*I, 0.06945819033922454 - 0.001013343340375271*I, 0.0018615721689265877 + 0.01359789735364383*I, 0.006394278308606354 - 0.004927758831642555*I, -0.006905561149984451 + 0.003227757285567528*I, 0.009559867719520271 - 0.0025998137270404568*I, 0.00701520655577293 - 0.00708039188373574*I}, {0.06945819033922454 + 0.0010133433403752667*I, 0.13706059077299293…
1.4154154154154153	{{0.2459701813632927 - 9.026833123794*^-18*I, 0.06939480235735912 - 0.0010114549617265113*I, 0.0018400600462185202 + 0.013569799600157117*I, 0.0063870616262097805 - 0.004917345776097555*I, -0.0068991433231059855 + 0.0032206073458987176*I, 0.009548598832649415 - 0.0025938716083190178*I, 0.007010917090725647 - 0.007065374052067781*I}, {0.06939480235735912 + 0.001011454961726506*I, 0.136931663426289…
1.4174174174174174	{{0.24572952379054314 - 9.037480758003798*^-18*I, 0.06933154432642771 - 0.001009587579129555*I, 0.0018185906535384561 + 0.013541757060002753*I, 0.006379858013668865 - 0.004906956555797426*I, -0.006892739461203647 + 0.0032134759301728133*I, 0.0095373548626135 - 0.0025879437561719784*I, 0.007006636069809149 - 0.007050388860208191*I}, {0.06933154432642771 + 0.0010095875791295485*I, 0.136803021688193…
1.4194194194194194	{{0.2454893603794895 - 9.424675192101109*^-18*I, 0.06926841603469366 - 0.0010077400805572913*I, 0.0017971637919799934 + 0.013513769644509982*I, 0.0063726674857848805 - 0.004896590991515375*I, -0.006886349574149154 + 0.0032063628138974017*I, 0.009526135642231178 - 0.002582030050424036*I, 0.007002363490322271 - 0.0070354361411446905*I}, {0.06926841603469366 + 0.0010077400805572842*I, 0.136674665997…
1.4214214214214214	{{0.24524968905049838 - 9.865259790887987*^-18*I, 0.06920541724339724 - 0.0010059112907764805*I, 0.0017757792415756448 + 0.013485837258143013*I, 0.006365490053598991 - 0.004886248906312666*I, -0.006879973662408367 + 0.0031992677735855567*I, 0.009514940992906756 - 0.002576130367452712*I, 0.006998099348160864 - 0.007020515732966465*I}, {0.06920541724339725 + 0.001005911290776473*I, 0.13654659670473…
1.4234234234234233	{{0.24501050781687425 - 9.743938424264939*^-18*I, 0.06914254768676098 - 0.0010040999713813352*I, 0.001754436761325547 + 0.013457959798581824*I, 0.006358325724393541 - 0.004875930125528951*I, -0.006873611717042063 + 0.0031921905867519245*I, 0.009503770724652126 - 0.002570244580233786*I, 0.006993843637818217 - 0.007005627478867693*I}, {0.069142547686761 + 0.0010040999713813274*I, 0.1364188140725580…
1.4254254254254255	{{0.24477181477269658 - 9.138082051985838*^-18*I, 0.06907980707720786 - 0.0010023048460845547*I, 0.0017331361159870365 + 0.013430137241654753*I, 0.006351174503082953 - 0.004865634465636554*I, -0.006867263720881434 + 0.0031851310263396426*I, 0.009492624656822365 - 0.0025643726054730156*I, 0.00698959635280812 - 0.006990771230120083*I}, {0.06907980707720787 + 0.0010023048460845478*I, 0.1362913182879…
1.4274274274274275	{{0.24453360807549418 - 8.528560251590882*^-18*I, 0.06901719510385136 - 0.0010005245714978966*I, 0.0017118770606807127 + 0.013402369597481895*I, 0.006344036392164746 - 0.004855361737825827*I, -0.006860929648870967 + 0.003178088860559468*I, 0.009481502605718277 - 0.0025585143777045933*I, 0.0069853574856786884 - 0.006975946842715063*I}, {0.06901719510385138 + 0.0010005245714978905*I, 0.136164109478…
1.4294294294294294	{{0.2442958859801439 - 7.883416399896224*^-18*I, 0.06895471143266914 - 0.0009987577677941731*I, 0.0016906593445700769 + 0.013374656848860593*I, 0.00633691139150145 - 0.0048451117598811*I, -0.006854609466115771 + 0.0031710638628857585*I, 0.009470404384339971 - 0.002552669817280601*I, 0.006981127028205902 - 0.006961154177712062*I}, {0.06895471143266915 + 0.0009987577677941666*I, 0.13603718768216078…
1.4314314314314316	{{0.24405864684461617 - 7.235347696644277*^-18*I, 0.06889235571109296 - 0.0009970030563302653*I, 0.0016694827374639958 + 0.013346999011801801*I, 0.006329799499362114 - 0.004834884350015351*I, -0.006848303128111577 + 0.003164055810772375*I, 0.00945932982217026 - 0.00254683886507846*I, 0.006976904971781581 - 0.006946393104644028*I}, {0.06889235571109298 + 0.0009970030563302558*I, 0.1359105528387116…
1.4334334334334335	{{0.2438218891299752 - 6.6817051645039775*^-18*I, 0.0688301275680087 - 0.0009952590596471215*I, 0.00164834702981671 + 0.01331939613553007*I, 0.006322700712422317 - 0.004824679326870211*I, -0.006842010580744747 + 0.0031570644856526837*I, 0.00944827876517467 - 0.0025410214825009325*I, 0.006972691307413383 - 0.00693166350151743*I}, {0.06883012756800871 + 0.0009952590596471079*I, 0.13578420479361514 …
1.4354354354354355	{{0.24358561140037882 - 6.384493649070376*^-18*I, 0.06876802661375632 - 0.0009935244014697578*I, 0.0016272520327278207 + 0.013291848302483552*I, 0.006315615025764155 - 0.004814496509515957*I, -0.006835731760292272 + 0.0031500896729395505*I, 0.009437251075801427 - 0.0025352176514761193*I, 0.006968486025724805 - 0.0069169652548122535*I}, {0.06876802661375633 + 0.0009935244014697409*I, 0.13565814329…
1.4374374374374375	{{0.24334981230745792 - 5.965227370974182*^-18*I, 0.06870605244502634 - 0.0009917977100274548*I, 0.0016061975552444181 + 0.013264355543980387*I, 0.006308542432372038 - 0.004804335728778574*I, -0.006829466595967998 + 0.003143131168360325*I, 0.009426246614415558 - 0.0025294273282442485*I, 0.006964289116830649 - 0.006902298255052133*I}, {0.06870605244502635 + 0.0009917977100274361*I, 0.1355323680142…
1.4394394394394394	{{0.24311449058106469 - 5.3566299309080094*^-18*I, 0.06864420464143368 - 0.0009900775934073573*I, 0.0015851834092462092 + 0.013236917870930766*I, 0.006301482923649646 - 0.004794196820977174*I, -0.0068232150089555235 + 0.0031361887725188144*I, 0.009415265243407899 - 0.002523650458572223*I, 0.0069601005704899715 - 0.00688766239707406*I}, {0.0686442046414337 + 0.0009900775934073376*I, 0.135406878544…
1.4414414414414416	{{0.24287964504948403 - 5.0176034148549214*^-18*I, 0.06858248276892695 - 0.000988362681801587*I, 0.001564209418749226 + 0.013209535347102211*I, 0.006294436488459047 - 0.004784079621454916*I, -0.006816976913800318 + 0.003129262290172313*I, 0.009404306837998994 - 0.002517887021406221*I, 0.006955920375513444 - 0.006873057584843608*I}, {0.06858248276892696 + 0.0009883626818015662*I, 0.135281674389576…
1.4434434434434436	{{0.24264527463304186 - 5.075964564352994*^-18*I, 0.06852088638727993 - 0.0009866516538371312*I, 0.0015432753974919573 + 0.01318220801465706*I, 0.006287403112085614 - 0.004773983976461327*I, -0.0068107522218956345 + 0.003122351538526861*I, 0.009393371268951158 - 0.00251213698981407*I, 0.00695174851937834 - 0.006858483728334595*I}, {0.06852088638727995 + 0.0009866516538371095*I, 0.1351567549677182…
1.4454454454454455	{{0.24241137834410445 - 5.32840946172317*^-18*I, 0.06845941505009193 - 0.000984943236576472*I, 0.0015223811489342922 + 0.013154935894148644*I, 0.006280382776237993 - 0.004763909743152844*I, -0.006804540841482641 + 0.003115456347237584*I, 0.009382458402567635 - 0.002506400330983185*I, 0.006947584988228522 - 0.0068439407435289*I}, {0.06845941505009194 + 0.0009849432365764497*I, 0.13503211960908013 …
1.4474474474474475	{{0.24217795528707856 - 5.240513530069261*^-18*I, 0.06839806830478777 - 0.0009832362055175864*I, 0.001501526466257521 + 0.013127718984521294*I, 0.006273375459048104 - 0.004753856789592828*I, -0.0067983426776504225 + 0.003108576558408697*I, 0.009371568100692593 - 0.0025006770062205685*I, 0.006943429766874443 - 0.006829428552416457*I}, {0.06839806830478778 + 0.0009832362055175634*I, 0.1349077675575…
1.4494494494494494	{{0.24194500464268753 - 4.731767648610651*^-18*I, 0.06833684569466525 - 0.0009815293878825814*I, 0.0014807111526831424 + 0.013100557336693306*I, 0.006266381136336548 - 0.004743824983741812*I, -0.006792157632813975 + 0.0031017120197164992*I, 0.009360700236605192 - 0.002494967010717091*I, 0.006939282839173519 - 0.006814947084954472*I}, {0.06833684569466526 + 0.0009815293878825584*I, 0.1347836979859…
1.4514514514514514	{{0.24171252566599058 - 4.183022514072125*^-18*I, 0.06827574675489591 - 0.0009798216380521474*I, 0.0014599350160329446 + 0.013073451045557337*I, 0.0062593997815079796 - 0.004733814193039782*I, -0.006785985605659739 + 0.0030948625826886793*I, 0.009349854690981414 - 0.002489270367895202*I, 0.006935144187999439 - 0.006800496278264698*I}, {0.06827574675489592 + 0.0009798216380521247*I, 0.134659909998…
1.4534534534534533	{{0.24148051769374917 - 3.4227424547345503*^-18*I, 0.06821477101779513 - 0.0009781118671229948*I, 0.0014391978627940343 + 0.013046400154554778*I, 0.006252431365681545 - 0.004723824299650385*I, -0.006779826491714497 + 0.0030880281136917973*I, 0.009339031343393183 - 0.0024835870781475416*I, 0.006931013795567562 - 0.006786076073796101*I}, {0.06821477101779513 + 0.000978111867122971*I, 0.134536402622…
1.4554554554554553	{{0.24124898012601995 - 2.440429778443276*^-18*I, 0.06815391801932243 - 0.0009763990687826535*I, 0.0014184995265569302 + 0.01301940472598385*I, 0.006245475859553644 - 0.004713855190971637*I, -0.006773680184663688 + 0.0030812084891585975*I, 0.009328230093010651 - 0.0024779171574957136*I, 0.00692689164410232 - 0.006771686419328578*I}, {0.06815391801932244 + 0.0009763990687826279*I, 0.13441317483130…
1.4574574574574575	{{0.24101791242611803 - 1.3883240175263635*^-18*I, 0.06809318729909 - 0.0009746823193375285*I, 0.001397839868067644 + 0.012992464841163034*I, 0.0062385332334011865 - 0.004703906759612521*I, -0.0067675465763532665 + 0.0030744035955744846*I, 0.009317450858641817 - 0.002472260637679331*I, 0.0069227777158382756 - 0.006757327268977528*I}, {0.06809318729909002 + 0.0009746823193375006*I, 0.1342902255383…
1.4594594594594594	{{0.24078731412061727 - 5.814019287945763*^-19*I, 0.06803257840036273 - 0.0009729607777128979*I, 0.0013772187752276793 + 0.012965580600431072*I, 0.006231603457081596 - 0.0046939789033929825*I, -0.00676142555678971 + 0.0030676133294775254*I, 0.009306693578732518 - 0.0024666175661560187*I, 0.0069186719930201205 - 0.0067429985831938466*I}, {0.06803257840036273 + 0.000972960777712869*I, 0.13416755360…
1.4614614614614614	{{0.24055718478744803 - 4.9358386782619435*^-19*I, 0.06797209087121929 - 0.0009712336735894224*I, 0.0013566361431737223 + 0.012938752054765301*I, 0.006224686499595329 - 0.0046840715336996346*I, -0.006755317015321013 + 0.0030608376013005023*I, 0.009295958195243063 - 0.0024609879678934034*I, 0.006914574457797809 - 0.006728700325022433*I}, {0.06797209087121929 + 0.0009712336735893941*I, 0.1340451578…
1.4634634634634633	{{0.2403275240598508 - 8.469633957896844*^-19*I, 0.06791172426019236 - 0.0009695002872497905*I, 0.001336091871437356 + 0.012911979203650057*I, 0.006217782328925269 - 0.004674184574791808*I, -0.00674922083922597 + 0.0030540763339492387*I, 0.009285244651677097 - 0.002455371843287533*I, 0.006910485092179877 - 0.006714432460004389*I}, {0.06791172426019236 + 0.000969500287249763*I, 0.1339230370030004 …
1.4654654654654653	{{0.24009833162418492 - 1.0820092900998914*^-18*I, 0.06785147812181602 - 0.000967759984706213*I, 0.0013155858799956935 + 0.012885262096300006*I, 0.006210890912008722 - 0.004664317951814787*I, -0.006743136916131297 + 0.0030473294576198063*I, 0.009274552908853618 - 0.0024497692259971356*I, 0.00690640387773862 - 0.006700194960506414*I}, {0.06785147812181602 + 0.0009677599847061876*I, 0.1338011898186…
1.4674674674674673	{{0.2398696071953276 - 9.91062164531901*^-19*I, 0.06779135202318222 - 0.0009660122204416283*I, 0.0012951180809027832 + 0.012858600749690472*I, 0.0062040122140045685 - 0.004654471601440999*I, -0.0067370651378633436 + 0.003040596915367066*I, 0.0092638829229391 - 0.0024441801381083037*I, 0.006902330795318882 - 0.00668598780072501*I}, {0.06779135202318222 + 0.000966012220441606*I, 0.13367961497419154…
1.4694694694694692	{{0.2396413505165453 - 7.203916971621784*^-19*I, 0.06773134554396552 - 0.0009642565373598383*I, 0.0012746883781095497 + 0.012831995147968322*I, 0.00619714619828913 - 0.004644645471944103*I, -0.006731005400464777 + 0.0030338786631410397*I, 0.009253234645303738 - 0.002438604589808127*I, 0.00689826582503681 - 0.006671810956653092*I}, {0.06773134554396552 + 0.0009642565373598199*I, 0.1335583111363297…
1.4714714714714714	{{0.23941356135949365 - 7.70196630368597*^-19*I, 0.06767145827642311 - 0.0009624925667855088*I, 0.0012542966674637926 + 0.01280544524245195*I, 0.006190292826456168 - 0.004634839523198985*I, -0.006724957604194581 + 0.0030271746697869153*I, 0.009242608022521453 - 0.002433042579384691*I, 0.006894208946279857 - 0.006657664406079986*I}, {0.0676714582764231 + 0.000962492566785494*I, 0.13343727694729562…
1.4734734734734733	{{0.2391862395166224 - 1.5690599793659859*^-18*I, 0.06761168982440197 - 0.000960720021824324*I, 0.0012339428524503718 + 0.012778951014309661*I, 0.006183452059177825 - 0.004625053717050028*I, -0.0067189216530006545 + 0.003020484910701612*I, 0.009232003008997847 - 0.0024274941268185514*I, 0.006890160137953752 - 0.006643548130518767*I}, {0.06761168982440195 + 0.0009607200218243112*I, 0.1333165110326…
1.4754754754754753	{{0.23895938480974507 - 2.668326736792364*^-18*I, 0.06755203979898931 - 0.0009589386839563083*I, 0.0012136268478645568 + 0.012752512497186412*I, 0.006176623856117118 - 0.004615288013775261*I, -0.006712897452895418 + 0.003013809365278681*I, 0.009221419570468323 - 0.002421959285731885*I, 0.00688611937843075 - 0.006629462116510975*I}, {0.0675520397989893 + 0.0009589386839562969*I, 0.1331960119926875…
1.4774774774774775	{{0.23873299708097082 - 3.781809551772427*^-18*I, 0.06749250782426935 - 0.000957148416873405*I, 0.0011933485647800262 + 0.012726129656397096*I, 0.006169808176187217 - 0.004605542389156337*I, -0.006706884913333306 + 0.003007148027496502*I, 0.00921085766807759 - 0.002416438077024683*I, 0.006882086645930616 - 0.0066154063504256615*I}, {0.06749250782426934 + 0.0009571484168733959*I, 0.133075778412191…
1.4794794794794794	{{0.2385070761657472 - 4.716383820283301*^-18*I, 0.06743309354009244 - 0.0009553491647926696*I, 0.0011731079387495708 + 0.012699802468939652*I, 0.006163004979750807 - 0.0045958168215377805*I, -0.006700883947524302 + 0.003000500897228236*I, 0.009200317278933928 - 0.002410930531122363*I, 0.00687806191930615 - 0.00660138081989505*I}, {0.06743309354009243 + 0.0009553491647926642*I, 0.1329558088871585…
1.4814814814814816	{{0.23828162189261512 - 5.366832515188052*^-18*I, 0.06737379660208012 - 0.0009535409523744908*I, 0.001152904930153444 + 0.012673530924724407*I, 0.0061562142286425555 - 0.004586111291635268*I, -0.006694894472430359 + 0.002993867980115182*I, 0.0091897983963785 - 0.0024054366886320615*I, 0.006874045178050371 - 0.006587385513846745*I}, {0.06737379660208011 + 0.0009535409523744895*I, 0.132836102025292…
1.4834834834834836	{{0.238056634083209 - 5.7158461862349735*^-18*I, 0.06731461668162521 - 0.0009517238847225926*I, 0.0011327395241993781 + 0.01264731502657408*I, 0.00614943588616912 - 0.004576425782535636*I, -0.006688916408765408 + 0.002987249287566783*I, 0.009179301029985348 - 0.0023999566003426375*I, 0.006870036402296521 - 0.0065734204225037385*I}, {0.06731461668162518 + 0.0009517238847225939*I, 0.132716656445954…
1.4854854854854855	{{0.23783211254968004 - 5.966097439621288*^-18*I, 0.06725555346482365 - 0.000949898133705274*I, 0.0011126117146962957 + 0.012621154735228257*I, 0.006142669916575071 - 0.004566760286522219*I, -0.006682949681130398 + 0.002980644839923717*I, 0.00916882519258211 - 0.0023944902964780817*I, 0.006866035572677821 - 0.006559485534794006*I}, {0.06725555346482363 + 0.0009498981337052756*I, 0.132597470782271…
1.4874874874874875	{{0.23760805710656477 - 6.264771612703311*^-18*I, 0.06719660664894736 - 0.0009480639272527197*I, 0.0010925214953311964 + 0.012595049937955873*I, 0.006135916284425634 - 0.004557114809459899*I, -0.006676994216776418 + 0.0029740546688601203*I, 0.009158370893431925 - 0.002389037769349727*I, 0.006862042670156154 - 0.006545580837742798*I}, {0.06719660664894735 + 0.0009480639272527217*I, 0.1324785436693…
1.4894894894894897	{{0.23738446755794146 - 6.443839734688068*^-18*I, 0.06713777594677102 - 0.0009462215698895969*I, 0.0010724688802743751 + 0.012569000573443121*I, 0.006129174955107191 - 0.0045474893540571595*I, -0.006671049947771736 + 0.002967478808181543*I, 0.009147938157611427 - 0.0023835990430151957*I, 0.006858057675891455 - 0.006531706320833923*I}, {0.067137775946771 + 0.0009462215698895992*I, 0.13235987375679…
1.4914914914914916	{{0.23716134367536498 - 6.474131061513056*^-18*I, 0.06707906108784692 - 0.0009443714187637881*I, 0.0010524538712322902 + 0.01254300654860195*I, 0.006122445893875438 - 0.004537883929250439*I, -0.006665116813308699 + 0.0029609172972112434*I, 0.009137527000984056 - 0.002378174126553891*I, 0.006854080570868185 - 0.006517861970756382*I}, {0.06707906108784692 + 0.0009443714187637902*I, 0.13224145972863…
1.4934934934934936	{{0.23693868519759553 - 6.473283375264315*^-18*I, 0.06702046181849425 - 0.0009425138831095177*I, 0.0010324764567657427 + 0.012517067736473252*I, 0.006115729065834908 - 0.004528298550456008*I, -0.006659194759728223 + 0.0029543701808987556*I, 0.009127137429663906 - 0.0023727630128925524*I, 0.006850111335889088 - 0.006504047771293228*I}, {0.06702046181849423 + 0.0009425138831095191*I, 0.132123300303…
1.4954954954954955	{{0.23671649183059865 - 6.7057429841764266*^-18*I, 0.06696197790179896 - 0.0009406494242473517*I, 0.0010125366122898764 + 0.012491183976226857*I, 0.006109024435938971 - 0.004518733239569971*I, -0.006653283740519802 + 0.0029478375098198847*I, 0.009116769440015738 - 0.0023673656788052544*I, 0.006846149951575178 - 0.0064902637033215525*I}, {0.06696197790179896 + 0.0009406494242473522*I, 0.1320053942…
1.4974974974974975	{{0.2364947632483245 - 7.566632103041068*^-18*I, 0.06690360911566272 - 0.0009387785506518827*I, 0.0009926343128522812 + 0.012465355124765511*I, 0.006102331969479758 - 0.004509188017434554*I, -0.006647383715381847 + 0.0029413193354667347*I, 0.009106423029118807 - 0.002361982112825358*I, 0.0068421963984925446 - 0.006476509746881769*I}, {0.0669036091156627 + 0.0009387785506518823*I, 0.13188774031540…
1.4994994994994995	{{0.23627349910588533 - 8.671251804237179*^-18*I, 0.06684535524973984 - 0.0009369018183386281*I, 0.0009727695445489923 + 0.012439581104426965*I, 0.0060956516321145045 - 0.004499662897825831*I, -0.006641494648735885 + 0.0029348157071781957*I, 0.009096098204568859 - 0.0023566123417393917*I, 0.006838250657112025 - 0.006462785883997419*I}, {0.06684535524973984 + 0.0009369018183386272*I, 0.13177033734…
1.5015015015015014	{{0.2360526990252516 - 9.253031798759543*^-18*I, 0.06678721610940207 - 0.0009350198280635648*I, 0.000952942282358461 + 0.012413861764225854*I, 0.006088983390022 - 0.004490157905814836*I, -0.0066356165108689 + 0.0029283266823556197*I, 0.00908579496297471 - 0.002351256353455078*I, 0.006834312708164936 - 0.006449092092158487*I}, {0.06678721610940205 + 0.0009350198280635643*I, 0.1316531841863426 + 1.…
1.5035035035035036	{{0.2358323625803739 - 9.019089654630585*^-18*I, 0.06672919151274836 - 0.0009331332045923851*I, 0.0009331525184442577 + 0.012388196966461974*I, 0.006082327211846317 - 0.00448067306336913*I, -0.006629749276089576 + 0.0029218523162496085*I, 0.00907551331098355 - 0.0023459141421943823*I, 0.006830382533351933 - 0.006435428346581559*I}, {0.06672919151274835 + 0.0009331332045923856*I, 0.131536279721865…
1.5055055055055055	{{0.2356124892969991 - 8.163005566347501*^-18*I, 0.06667128129048827 - 0.0009312425962251825*I, 0.0009134002630542662 + 0.012362586590048014*I, 0.006075683068742479 - 0.004471208388843574*I, -0.006623892922667882 + 0.0029153926616253367*I, 0.009065253265992085 - 0.0023405857102724035*I, 0.0068264601153572675 - 0.0064217946203258686*I}, {0.06667128129048826 + 0.0009312425962251841*I, 0.13141962290…
1.5075075075075075	{{0.23539307865267056 - 7.364822354882254*^-18*I, 0.06661348528594195 - 0.0009293486747964523*I, 0.0008936855445206833 + 0.012337030530509564*I, 0.006069050934376456 - 0.004461763896980329*I, -0.006618047432835065 + 0.0029089477687625535*I, 0.009055014856146527 - 0.002335271068097372*I, 0.006822545437848776 - 0.006408190884293293*I}, {0.06661348528594194 + 0.0009293486747964542*I, 0.1313032127366…
1.5095095095095095	{{0.23517413008002866 - 7.158803360513696*^-18*I, 0.06655580335382352 - 0.0009274521279501535*I, 0.0008740083968934192 + 0.012311528655738329*I, 0.006062430784372728 - 0.004452339604862179*I, -0.00661221279261337 + 0.002902517688651271*I, 0.009044798110474695 - 0.002329970209745151*I, 0.006818638485327829 - 0.0063946171055563154*I}, {0.06655580335382354 + 0.0009274521279501543*I, 0.13118704826415…
1.5115115115115114	{{0.23495564297993848 - 6.913115345668029*^-18*I, 0.06649823535884246 - 0.0009255536589599388*I, 0.0008543688466442173 + 0.012286080749182932*I, 0.00605582259548512 - 0.004442935540555087*I, -0.006606388991277008 + 0.0028961024785587783*I, 0.009034603048071068 - 0.0023246830822773318*I, 0.00681473924291481 - 0.006381073245960253*I}, {0.06649823535884246 + 0.0009255536589599383*I, 0.13107112857099…
1.5135135135135134	{{0.23473761670752769 - 6.865696897308354*^-18*I, 0.06644078117762163 - 0.000923653994819283*I, 0.0008347669366337945 + 0.012260686652814552*I, 0.006049226346302885 - 0.00443355172302152*I, -0.0066005760226948255 + 0.002889702190097178*I, 0.009024429700308324 - 0.0023194096645775333*I, 0.006810847696278376 - 0.006367559266967222*I}, {0.06644078117762163 + 0.000923653994819281*I, 0.130955452788663…
1.5155155155155153	{{0.23452005056844075 - 7.142161216991915*^-18*I, 0.06638344069514422 - 0.000921753853567079*I, 0.000815202691770178 + 0.012235346185698767*I, 0.006042642015714021 - 0.004424188171693855*I, -0.006594773885762125 + 0.0028833168728692933*I, 0.009014278085410124 - 0.002314149921748146*I, 0.006806963831056082 - 0.006354075125588573*I}, {0.06638344069514422 + 0.0009217538535670752*I, 0.130840020099452…
1.5175175175175175	{{0.23430294381896632 - 7.695611751477915*^-18*I, 0.06632621380460955 - 0.0009198539431612648*I, 0.0007956761175626538 + 0.012210059139491039*I, 0.006036069582842386 - 0.004414844907052986*I, -0.006588982584396512 + 0.0028769465747507206*I, 0.0090041482073274 - 0.0023089038026092067*I, 0.006803087632834867 - 0.006340620774194752*I}, {0.06632621380460955 + 0.0009198539431612593*I, 0.13072482973624…
1.5195195195195195	{{0.23408629566603745 - 8.306642192727523*^-18*I, 0.06626910040743307 - 0.0009179549614788239*I, 0.000776187200121767 + 0.012184825278436716*I, 0.0060295090270477 - 0.004405521950628319*I, -0.0065832021275378984 + 0.0028705913418898303*I, 0.00899404005573835 - 0.0023036712396983967*I, 0.0067992190871510585 - 0.006327196160515291*I}, {0.06626910040743307 + 0.0009179549614788171*I, 0.13060988098253…
1.5215215215215214	{{0.23387010527112337 - 8.597068129279889*^-18*I, 0.0662121004119444 - 0.0009160575968577419*I, 0.0007567359166480389 + 0.012159644380208754*I, 0.006022960328215269 - 0.0043962193194699425*I, -0.00657743252840428 + 0.0028642512156065924*I, 0.008983953614687653 - 0.0022984521716957313*I, 0.006795358179555062 - 0.006313801229559197*I}, {0.0662121004119444 + 0.0009160575968577346*I, 0.13049517316879…
1.5235235235235234	{{0.23365437176114334 - 8.578905538484739*^-18*I, 0.06615521373254846 - 0.0009141625402669671*I, 0.0007373222528683813 + 0.012134516303783606*I, 0.006016423467020865 - 0.004386937017886425*I, -0.0065716738036610545 + 0.00285792622858492*I, 0.008973888877206447 - 0.002293246581491324*I, 0.006791504895624944 - 0.006300435927256284*I}, {0.06615521373254846 + 0.0009141625402669582*I, 0.13038070566219…
1.5255255255255253	{{0.2334390942162884 - 8.599124444352908*^-18*I, 0.06609844029141498 - 0.0009122704709252995*I, 0.0007179461760260902 + 0.012109440838865356*I, 0.006009898424854351 - 0.004377675056904858*I, -0.006565925973938107 + 0.0028516164151510394*I, 0.008963845820169965 - 0.002288054412106169*I, 0.006787659221249439 - 0.006287100193443072*I}, {0.06609844029141498 + 0.0009122704709252887*I, 0.13026647787851…
1.5275275275275273	{{0.23322427167517062 - 8.830151128217874*^-18*I, 0.06604178001239897 - 0.0009103820382311165*I, 0.0006986076645942551 + 0.012084417793167239*I, 0.006003385185280396 - 0.00436843344093651*I, -0.006560189060431681 + 0.0028453218025499888*I, 0.008953824426696698 - 0.002282875612935784*I, 0.0067838211431883065 - 0.0062737939655510165*I}, {0.06604178001239897 + 0.0009103820382311039*I, 0.130152489278…
1.5295295295295293	{{0.2330099031353242 - 9.256280545306078*^-18*I, 0.06598523282076127 - 0.0009084978613662067*I, 0.0006793067100507429 + 0.012059446998791034*I, 0.005996883734101805 - 0.004359212166874931*I, -0.006554463084749934 + 0.002839042410407499*I, 0.008943824687568788 - 0.0022777101432131875*I, 0.006779990649091354 - 0.006260517178893883*I}, {0.06598523282076127 + 0.0009084978613661931*I, 0.13003873936525…
1.5315315315315312	{{0.23279598755320527 - 9.673676324736939*^-18*I, 0.06592879864316864 - 0.0009066185292957714*I, 0.0006600433168781973 + 0.012034528312227082*I, 0.005990394059359517 - 0.004350011224095945*I, -0.006548748068912933 + 0.0028327782507299956*I, 0.008933846601232028 - 0.0022725579720088997*I, 0.006776167727498426 - 0.006247269766667746*I}, {0.06592879864316864 + 0.0009066185292957574*I, 0.129925227688…
1.5335335335335336	{{0.232582523848014 - 9.727296180446155*^-18*I, 0.0658724774073129 - 0.0009047445990171622*I, 0.000640817493465046 + 0.012009661579088393*I, 0.005983916150885058 - 0.004340830599519199*I, -0.00654304403534007 + 0.0028265293309331233*I, 0.00892389016646275 - 0.002267419059009828*I, 0.006772352367719879 - 0.0062340516587620545*I}, {0.0658724774073129 + 0.0009047445990171482*I, 0.12981195383664954 +…
1.5355355355355356	{{0.23236951090969307 - 9.438920416052336*^-18*I, 0.06581626904294839 - 0.0009028766018678257*I, 0.0006216292349532386 + 0.011984846556277866*I, 0.005977449999483151 - 0.004331670289321068*I, -0.006537351007238393 + 0.0028202956614155603*I, 0.008913955368027882 - 0.0022622933124978183*I, 0.006768544559651705 - 0.006220862779260614*I}, {0.06581626904294839 + 0.0009028766018678116*I, 0.129698917430…
1.5375375375375377	{{0.23215694758916536 - 9.113110509454276*^-18*I, 0.06576017348153587 - 0.0009010150444437957*I, 0.0006024785496829824 + 0.011960083066803691*I, 0.00597099559764696 - 0.004322530276959606*I, -0.006531669009049758 + 0.0028140772422487375*I, 0.008904042201044139 - 0.0022571806743920033*I, 0.006764744293704223 - 0.0062077030519513635*I}, {0.06576017348153587 + 0.0009010150444437808*I, 0.129586118131…
1.5395395395395397	{{0.23194483271208846 - 8.946342908286032*^-18*I, 0.06570419065184627 - 0.0008991603883149904*I, 0.0005833654264053314 + 0.011935370921080872*I, 0.005964552937521148 - 0.004313410544004575*I, -0.00652599806620254 + 0.002807874068890815*I, 0.008894150647202784 - 0.0022520810773359054*I, 0.006760951560042838 - 0.0061945723977232*I}, {0.06570419065184627 + 0.0008991603883149746*I, 0.1294735556307528…
1.5415415415415417	{{0.23173316507984143 - 9.017603153795158*^-18*I, 0.06564832047976443 - 0.000897313049098028*I, 0.0005642898319030785 + 0.01191070990900767*I, 0.005958122010774571 - 0.004304311071255729*I, -0.006520338205097457 + 0.002801686132829496*I, 0.008884280672921716 - 0.002246994440372396*I, 0.006757166348548517 - 0.006181470734298142*I}, {0.06564832047976443 + 0.0008973130490980112*I, 0.129361229641803 …
1.5435435435435436	{{0.23152194346952498 - 9.288385880842877*^-18*I, 0.06559256288828906 - 0.0008954733964562273*I, 0.0005452517109907637 + 0.011886099799965601*I, 0.005951702808600279 - 0.004295231838742812*I, -0.0065146894531075685 + 0.0027955134215820244*I, 0.008874432229345475 - 0.002241920668943697*I, 0.0067533886488177946 - 0.006168397976231333*I}, {0.06559256288828906 + 0.0008954733964562105*I, 0.12924913990…
1.5455455455455456	{{0.23131116663666282 - 9.590538709549112*^-18*I, 0.06553691779720376 - 0.0008936417578627546*I, 0.0005262509948038986 + 0.011861540374036944*I, 0.005945295321940146 - 0.004286172821687286*I, -0.006509051838228814 + 0.0027893559166169346*I, 0.008864605259147456 - 0.0022368596722043537*I, 0.006749618450210762 - 0.006155354036406192*I}, {0.06553691779720376 + 0.0008936417578627385*I, 0.129137286187…
1.5475475475475475	{{0.2311008333189069 - 9.722693637898891*^-18*I, 0.0654813851241868 - 0.0008918184358721002*I, 0.0005072876222502688 + 0.011837031506063455*I, 0.005938899542062756 - 0.004277133979908832*I, -0.006503425388996538 + 0.0027832135882035203*I, 0.00885479971435099 - 0.0022318114100059274*I, 0.006745855741944889 - 0.006142338829906493*I}, {0.0654813851241868 + 0.0008918184358720841*I, 0.1290256682709272…
1.5495495495495497	{{0.2308909422294663 - 9.651700296162471*^-18*I, 0.06542596478465439 - 0.0008900036883784746*I, 0.000488361510325631 + 0.011812573008724899*I, 0.0059325154602221245 - 0.004268115278158415*I, -0.006497810134376329 + 0.0027770864060975525*I, 0.008845015529307335 - 0.002226775805277951*I, 0.006742100513289754 - 0.006129352267048763*I}, {0.06542596478465439 + 0.000890003688378459*I, 0.128914285966993…
1.5515515515515517	{{0.2306814920739225 - 9.411273848433505*^-18*I, 0.06537065668695911 - 0.0008881977284009042*I, 0.0004694725855242967 + 0.011788164713982668*I, 0.005926143068847145 - 0.00425911667523652*I, -0.00649220610037395 + 0.002770974333702439*I, 0.008835252644264477 - 0.0022217527882851316*I, 0.006738352754053271 - 0.006116394257881461*I}, {0.06537065668695911 + 0.0008881977284008905*I, 0.1288031390978724…
1.5535535535535536	{{0.23047248155146333 - 9.093430924679336*^-18*I, 0.06531546073213035 - 0.0008864007248892325*I, 0.0004506207868509028 + 0.011763806483314782*I, 0.0059197823616328245 - 0.004250138122653704*I, -0.0064866133098334024 + 0.0027648773273670586*I, 0.008825511007771847 - 0.0022167423022704533*I, 0.006734612454608347 - 0.006103464712695203*I}, {0.06531546073213036 + 0.0008864007248892212*I, 0.1286922274…
1.5555555555555556	{{0.23026390935488286 - 8.848489620741004*^-18*I, 0.06526037681387427 - 0.0008846128027241197*I, 0.0004318060658204112 + 0.011739498207715882*I, 0.0059134333335402875 - 0.004241179564630599*I, -0.006481031782436923 + 0.002758795336385761*I, 0.008815790576680325 - 0.002211744303455177*I, 0.0067308796058928744 - 0.0060905635420227654*I}, {0.06526037681387427 + 0.00088461280272411*I, 0.1285815510028…
1.5575575575575575	{{0.23005577417226336 - 8.882990924913742*^-18*I, 0.06520540481887549 - 0.0008828340434163469*I, 0.00041302837980568583 + 0.011715239780390851*I, 0.005907095980502283 - 0.004232240942070258*I, -0.00647546153489483 + 0.002752728305447468*I, 0.008806091310692226 - 0.0022067587462130237*I, 0.006727154199336177 - 0.006077690655661578*I}, {0.06520540481887549 + 0.0008828340434163359*I, 0.1284711094697…
1.5595595595595595	{{0.22984807468703347 - 9.099008946426462*^-18*I, 0.06515054462934212 - 0.0008810644906071243*I, 0.0003942876714304537 + 0.01169103100293318*I, 0.0059007702987331516 - 0.0042233222060558805*I, -0.00646990258202872 + 0.002746676182939819*I, 0.008796413154861054 - 0.0022017855319986747*I, 0.006723436226739376 - 0.006064845958984574*I}, {0.06515054462934212 + 0.0008810644906071122*I, 0.1283609027549…
1.5615615615615615	{{0.22964080957440022 - 9.105877325216893*^-18*I, 0.0650957961211068 - 0.0008793041491401816*I, 0.0003755838966349548 + 0.01166687174559187*I, 0.005894456285354594 - 0.00421442329530387*I, -0.0064643549365144045 + 0.0027406389074145403*I, 0.008786756065341017 - 0.0021968245974294783*I, 0.006719725680176884 - 0.00605202935906771*I}, {0.0650957961211068 + 0.0008793041491401691*I, 0.1282509307283812…
1.5635635635635634	{{0.22943397751937236 - 8.74437263722757*^-18*I, 0.06504115916208873 - 0.0008775529847712716*I, 0.0003569169946996201 + 0.011642761872806492*I, 0.005888153936260234 - 0.004205544147814224*I, -0.006458818609413912 + 0.0027346164150792583*I, 0.008777119987879875 - 0.0021918758748740393*I, 0.006716022551187521 - 0.006039240762820867*I}, {0.06504115916208873 + 0.0008775529847712595*I, 0.1281411932527…
1.5655655655655656	{{0.22922757721813075 - 8.112998600521607*^-18*I, 0.06498663361231163 - 0.0008758109243302507*I, 0.0003382868847563883 + 0.011618701230763447*I, 0.0058818632459281175 - 0.004196684702712227*I, -0.006453293610250948 + 0.0027286086409438067*I, 0.008767504855079686 - 0.002186939285733665*I, 0.006712326830717035 - 0.006026480076577954*I}, {0.06498663361231163 + 0.0008758109243302397*I, 0.128031690181…
1.5675675675675675	{{0.2290216073780281 - 7.567986075282707*^-18*I, 0.06493221932390376 - 0.0008740778557210784*I, 0.00031969346578870564 + 0.011594689647395972*I, 0.005875584207420712 - 0.004187844900248451*I, -0.006447779947010893 + 0.0027226155188202253*I, 0.008757910586396809 - 0.0021820147404423675*I, 0.006708638509118093 - 0.0060137472060969085*I}, {0.06493221932390376 + 0.000874077855721069*I, 0.127922421360…
1.5695695695695695	{{0.22881606671807916 - 7.512062697088407*^-18*I, 0.06487791614127678 - 0.0008723536315426232*I, 0.0003011366227651067 + 0.01157072695554235*I, 0.005869316812586749 - 0.004179024678777437*I, -0.006442277626059985 + 0.00271663697975971*I, 0.008748337093154448 - 0.00217710215131402*I, 0.006704957576195738 - 0.006001042057576989*I}, {0.06487791614127678 + 0.0008723536315426148*I, 0.127813386624829 +…
1.5715715715715715	{{0.22861095396521527 - 7.438124381439648*^-18*I, 0.06482372390287211 - 0.0008706380837312*I, 0.00028261625023135914 + 0.011546813089885418*I, 0.005863061052904513 - 0.0041702239618305785*I, -0.006436786652452363 + 0.0027106729451072684*I, 0.008738784298162106 - 0.0021722014862469562*I, 0.006701284021367969 - 0.005988364541503491*I}, {0.06482372390287211 + 0.000870638083731192*I, 0.12770458580554…
1.5735735735735734	{{0.22840626785397836 - 7.384205457965567*^-18*I, 0.06476964243998636 - 0.0008689310040918536*I, 0.00026413222187679665 + 0.011522947928833283*I, 0.005856816918911863 - 0.004161442678965145*I, -0.00643130702939942 + 0.002704723337728643*I, 0.008729252108336086 - 0.0021673126806852692*I, 0.006697617833778509 - 0.005975714566057047*I}, {0.06476964243998636 + 0.0008689310040918458*I, 0.1275960187285…
1.5755755755755754	{{0.22820200714035552 - 7.421143152152327*^-18*I, 0.06471567157566252 - 0.000867232160551692*I, 0.0002456844222183966 + 0.01149913136525875*I, 0.005850584401490121 - 0.0041526807571916555*I, -0.006425838756037194 + 0.0026987880783751654*I, 0.008719740437954114 - 0.002162435676722049*I, 0.0066939590028340015 - 0.005963092041215275*I}, {0.06471567157566253 + 0.0008672321605516846*I, 0.1274876852026…
1.5775775775775773	{{0.22799817060277833 - 7.524680602144766*^-18*I, 0.06466181112470543 - 0.0008655412997055613*I, 0.00022727275111777327 + 0.011475363321366854*I, 0.005844363492019827 - 0.004143938119069635*I, -0.006420381827274294 + 0.0026928670847388863*I, 0.008710249212231689 - 0.00215757043134431*I, 0.006690307518249818 - 0.005950496879459196*I}, {0.06466181112470544 + 0.0008655412997055548*I, 0.1273795850184…
1.5795795795795795	{{0.22779475704212285 - 7.575466858746403*^-18*I, 0.06460806089368164 - 0.0008638581468160466*I, 0.00020889712378117776 + 0.011451643748694862*I, 0.0058381541823807346 - 0.004135214682707617*I, -0.006414936233791907 + 0.002686960271452573*I, 0.008700778367322085 - 0.002152716916432991*I, 0.006686663370050055 - 0.005937928995773234*I}, {0.06460806089368164 + 0.000863858146816041*I, 0.1272717179486…
1.5815815815815815	{{0.22759176528154323 - 7.445755734808827*^-18*I, 0.06455442068136552 - 0.0008621824062097886*I, 0.00019055746592036173 + 0.011427972607950598*I, 0.005831956464781415 - 0.004126510364615134*I, -0.006409501962280694 + 0.00268106755179369*I, 0.008691327846300043 - 0.002147875107762159*I, 0.006683026548530084 - 0.005925388306826997*I}, {0.06455442068136552 + 0.0008621824062097835*I, 0.12716408374813…
1.5835835835835836	{{0.22738919416076142 - 7.429480162443426*^-18*I, 0.06450089028124013 - 0.0008605137600808344*I, 0.00017225369027206195 + 0.011404349764402716*I, 0.005825770331171913 - 0.004117825094014862*I, -0.0064040789966674115 + 0.002675188845884873*I, 0.00868189757911784 - 0.0021430449274825332*I, 0.0066793970441904145 - 0.005912874726371049*I}, {0.06450089028124013 + 0.0008605137600808297*I, 0.12705668215…
1.5855855855855856	{{0.22718704253819408 - 7.484622093817962*^-18*I, 0.06444746947904084 - 0.0008588518700406285*I, 0.00015398572536515405 + 0.011380775147233372*I, 0.0058195957737548374 - 0.004109158790847821*I, -0.006398667317483322 + 0.002669324067829573*I, 0.00867248750888024 - 0.0021382263319633045*I, 0.006675774847609577 - 0.0059003881717526185*I}, {0.06444746947904084 + 0.0008588518700406236*I, 0.12694951290…
1.5875875875875876	{{0.22698530930040536 - 7.494559607685868*^-18*I, 0.06439415805481052 - 0.0008571963887689826*I, 0.00013575348808146529 + 0.01135724868282598*I, 0.00581343278312016 - 0.00410051137662008*I, -0.006393266903740322 + 0.0026634731331074356*I, 0.008663097572238982 - 0.002133419277016157*I, 0.006672159948703743 - 0.005887928561939119*I}, {0.06439415805481052 + 0.0008571963887689766*I, 0.126842575698008…
1.5895895895895895	{{0.22678399336262564 - 7.345091737787798*^-18*I, 0.06434095578331506 - 0.0008555469609784521*I, 0.00011755687875436459 + 0.011333770276791342*I, 0.005807281348021431 - 0.004091882777030465*I, -0.006387877733191447 + 0.002657635960201157*I, 0.008653727695492318 - 0.0021286237081809363*I, 0.00666855233665985 - 0.00587549581683768*I}, {0.06434095578331506 + 0.0008555469609784444*I, 0.12673587020512…
1.5915915915915915	{{0.2265830936687517 - 6.924438472851617*^-18*I, 0.06428786243404329 - 0.000853903223414336*I, 0.00009939578116876084 + 0.011310339813967639*I, 0.0058011414553757745 - 0.0040832729219705665*I, -0.006382499782330874 + 0.00265181247059648*I, 0.008644377794585 - 0.002123839560725649*I, 0.006664951999935598 - 0.005863089857295144*I}, {0.06428786243404329 + 0.0008539032234143269*I, 0.12662939608011714…
1.5935935935935934	{{0.22638260919068445 - 6.2382855317300975*^-18*I, 0.06423487777140038 - 0.0008522648068110698*I, 0.00008127006678734222 + 0.01128695717500074*I, 0.005795013090428854 - 0.004074681743274237*I, -0.0063771330263912495 + 0.002646002587539208*I, 0.008635047778567792 - 0.002119066768787039*I, 0.006661358926297605 - 0.005850710605748309*I}, {0.0642348777714004 + 0.0008522648068110606*I, 0.1265231529486…
1.5955955955955956	{{0.22618253892120171 - 5.8782556664256446*^-18*I, 0.0641820015556721 - 0.00085063134376876*I, 0.00006317961916439742 + 0.011263622342902636*I, 0.005788896237709235 - 0.004066109159879312*I, -0.0063717774395254155 + 0.002640206227452001*I, 0.008625737570090832 - 0.002114305323927078*I, 0.006657773103000895 - 0.005838357990127846*I}, {0.06418200155567211 + 0.0008506313437687506*I, 0.12641714041869…
1.5975975975975976	{{0.22598288187832086 - 5.6774998197816794*^-18*I, 0.06412923354179424 - 0.0008490024537201895*I, 0.00004512430438704686 + 0.011240335248737457*I, 0.005782790880318983 - 0.00405755509865557*I, -0.006366432994169183 + 0.0026344233115662497*I, 0.008616447078930695 - 0.002109555189577504*I, 0.006654194516842657 - 0.005826031937795074*I}, {0.06412923354179426 + 0.0008490024537201789*I, 0.126311358076…
1.5995995995995997	{{0.22578363710754423 - 5.438871669862002*^-18*I, 0.06407657348115227 - 0.0008473777628055712*I, 0.000027104000727372173 + 0.011217095828901541*I, 0.005776697001502133 - 0.004049019487330774*I, -0.0063610996599849255 + 0.0026286537629729976*I, 0.008607176223040804 - 0.002104816332574317*I, 0.006650623154817116 - 0.0058137323783722964*I}, {0.06407657348115228 + 0.0008473777628055587*I, 0.126205805…
1.6016016016016017	{{0.22558480368143805 - 5.10907609242779*^-18*I, 0.06402402112189326 - 0.000845756907223027*I, 9.118604780018576*^-6 + 0.011193904045565204*I, 0.005770614584905237 - 0.004040502251773212*I, -0.006355777403793353 + 0.002622897505193123*I, 0.008597924933381592 - 0.002100088734435592*I, 0.006647059004193102 - 0.005801459244590004*I}, {0.06402402112189327 + 0.0008457569072230123*I, 0.1261004821823895…
1.6036036036036037	{{0.22538638069963238 - 4.778669160937458*^-18*I, 0.06397157620892595 - 0.0008441395332285876*I, -8.831968537816*^-6 + 0.01117075988667272*I, 0.0057645436145773625 - 0.004032003315991693*I, -0.006350466189573501 + 0.002617154462177334*I, 0.008588693153920472 - 0.0020953723913614804*I, 0.006643502052514048 - 0.005789212472286864*I}, {0.06397157620892596 + 0.0008441395332285712*I, 0.125995387689624…
1.6056056056056056	{{0.22518836728813177 - 4.592088751106362*^-18*I, 0.06391923848418377 - 0.0008425252966159212*I, -0.000026747789383253052 + 0.011147663351958981*I, 0.00575848407487131 - 0.004023522604035944*I, -0.006345165978623451 + 0.002611424559376449*I, 0.00857948083879813 - 0.0020906673065431607*I, 0.006639952287579385 - 0.00577699199979269*I}, {0.06391923848418378 + 0.0008425252966159041*I, 0.1258905215017…
1.6076076076076076	{{0.2249907625928724 - 4.130261359005466*^-18*I, 0.06386700768794497 - 0.0008409138539099823*I, -0.000044628938290419625 + 0.01112461434226397*I, 0.005752435949856553 - 0.004015060054662766*I, -0.006339876730429168 + 0.0026057077316913035*I, 0.008570287930739722 - 0.0020859734288808467*I, 0.006636409697393896 - 0.005764797762927736*I}, {0.06386700768794498 + 0.0008409138539099657*I, 0.12578588309…
1.6096096096096095	{{0.22479356578505938 - 3.501997570624614*^-18*I, 0.06381488355678645 - 0.0008393048687362386*I, -0.00006247547777591569 + 0.011101612811801198*I, 0.005746399223748205 - 0.004006615600770151*I, -0.006334598402032307 + 0.0026000039118437893*I, 0.008561114386837123 - 0.002081290737249676*I, 0.0066328742700302885 - 0.005752629701523085*I}, {0.06381488355678647 + 0.000839304868736222*I, 0.12568147194…
1.6116116116116117	{{0.22459677605876652 - 2.8769401864673703*^-18*I, 0.06376286582726139 - 0.0008376980219320674*I, -0.00008028747780302276 + 0.011078658714257436*I, 0.005740373879411363 - 0.003998189177766322*I, -0.006329330950738705 + 0.002594313035798804*I, 0.0085519601605519 - 0.002076619212347477*I, 0.006629345992985588 - 0.005740487757129437*I}, {0.0637628658272614 + 0.0008376980219320499*I, 0.12557728746639…
1.6136136136136137	{{0.22440039262982397 - 2.315582782506022*^-18*I, 0.06371095423656417 - 0.0008360930116768456*I, -0.00009806502250965656 + 0.011055751978502653*I, 0.005734359898111243 - 0.003989780726957944*I, -0.006324074334546923 + 0.002588635044735452*I, 0.008542825196324433 - 0.002071958823449894*I, 0.00662582485310892 - 0.005728371871958621*I}, {0.06371095423656417 + 0.0008360930116768265*I, 0.1254733290962…
1.6156156156156156	{{0.22420441473581823 - 1.769269710181578*^-18*I, 0.06365914852253042 - 0.00083448955349195*I, -0.00011580821020836687 + 0.011032892508590004*I, 0.0057283572595131825 - 0.003981390195550135*I, -0.0063188285121482494 + 0.0025829698850470453*I, 0.008533709429573922 - 0.0020673095284103864*I, 0.00662231083660151 - 0.00571628198888359*I}, {0.06365914852253042 + 0.0008344895534919287*I, 0.125369596231…
1.6176176176176176	{{0.2240088416354525 - 1.1699738985342902*^-18*I, 0.06360744842367246 - 0.0008328873808491629*I, -0.0001335171506679161 + 0.011010080194979965*I, 0.005722365941793838 - 0.003973017535072079*I, -0.006313593442906727 + 0.0025773175074217712*I, 0.008524612788942579 - 0.0020626712798092815*I, 0.006618803929041669 - 0.005704218051855269*I}, {0.06360744842367247 + 0.0008328873808491399*I, 0.12526608825…
1.6196196196196195	{{0.22381367260307602 - 1.0399600836687222*^-18*I, 0.06355585367875624 - 0.0008312862474913794*I, -0.00015119194057738243 + 0.010987315026950247*I, 0.0057163859225378725 - 0.003964662685485191*I, -0.006308369086610272 + 0.002571677857376005*I, 0.008515535217167473 - 0.002058044086513656*I, 0.006615304115531661 - 0.005692180010072686*I}, {0.06355585367875626 + 0.0008312862474913557*I, 0.1251628045…
1.6216216216216215	{{0.22361890693458378 - 1.0522848619356494*^-18*I, 0.06350436402628876 - 0.0008296859184822609*I, -0.00016883269097382557 + 0.010964596947160591*I, 0.005710417178011688 - 0.003956325595217533*I, -0.006303155403034538 + 0.0025660508868175316*I, 0.008506476646496109 - 0.0020534279333768884*I, 0.006611811380725424 - 0.005680167812461035*I}, {0.06350436402628877 + 0.0008296859184822375*I, 0.125059744…
1.6236236236236234	{{0.2234245439399469 - 8.70021240644895*^-19*I, 0.06345297920672888 - 0.0008280861817031894*I, -0.00018643950151626048 + 0.010941925893628586*I, 0.005704459684924532 - 0.00394800621523342*I, -0.006297952351272564 + 0.0025604365509526465*I, 0.008497437016195953 - 0.0020488228036416455*I, 0.006608325709574724 - 0.005668181409116338*I}, {0.06345297920672889 + 0.0008280861817031671*I, 0.1249569072877…
1.6256256256256256	{{0.22323058294125353 - 4.2171511861970684*^-19*I, 0.06340169896277643 - 0.0008264868502559147*I, -0.0002040124526646765 + 0.010919301826888304*I, 0.00569851342080367 - 0.003939704495232265*I, -0.006292759889652351 + 0.002554834806107031*I, 0.008488416278715596 - 0.002044228693782292*I, 0.0066048470874409525 - 0.005656220752307112*I}, {0.06340169896277643 + 0.0008264868502558938*I, 0.124854292426…
1.6276276276276276	{{0.22303702327270902 + 9.86147138032523*^-20*I, 0.06335052303937222 - 0.0008248877624625542*I, -0.00022155160568003727 + 0.010896724729990308*I, 0.005692578363994384 - 0.003931420383648584*I, -0.0062875779757368645 + 0.002549245609725754*I, 0.008479414399684764 - 0.0020396456135048932*I, 0.0066013755000951255 - 0.005644285796474359*I}, {0.06335052303937223 + 0.0008248877624625347*I, 0.1247518991…
1.6296296296296295	{{0.22284386428024114 + 3.087564213236933*^-19*I, 0.06329945118376584 - 0.0008232887810358203*I, -0.0002390570048211874 + 0.01087419459955377*I, 0.005686654493597503 - 0.003923153828840168*I, -0.00628240656639204 + 0.0025436689210149347*I, 0.008470431356081734 - 0.002035073580799559*I, 0.00659791093370685 - 0.0056323764978332335*I}, {0.06329945118376584 + 0.0008232887810358015*I, 0.12464972686818…
1.6316316316316315	{{0.22265110531842827 + 5.036931641053742*^-19*I, 0.06324848314554861 - 0.000821689780396758*I, -0.00025652870307809044 + 0.010851711332927788*I, 0.005680741788805927 - 0.003914904793987173*I, -0.006277245618136654 + 0.002538104708927655*I, 0.008461467114292756 - 0.002030512559351196*I, 0.006594453374779294 - 0.005620492809463915*I}, {0.0632484831455486 + 0.0008216897803967388*I, 0.12454777480377…
1.6336336336336337	{{0.22245874575569988 + 4.0975421669730875*^-19*I, 0.06319761867560925 - 0.0008200906573642557*I, -0.0002739667354411019 + 0.01082927486760483*I, 0.00567484022930947 - 0.003906673238562808*I, -0.006272095086789939 + 0.0025325529419835116*I, 0.008452521654220673 - 0.002025962535939025*I, 0.006591002810028562 - 0.0056086346873714795*I}, {0.06319761867560925 + 0.0008200906573642364*I, 0.124446042291…
1.6356356356356356	{{0.22226678496582009 - 2.1430131889620702*^-19*I, 0.06314685752895353 - 0.0008184913321637991*I, -0.0002913711421647404 + 0.010806885145211654*I, 0.00566894979402761 - 0.0038984591233573404*I, -0.006266954930097627 + 0.002527013590973915*I, 0.008443594953359126 - 0.0020214235014771862*I, 0.006587559225785523 - 0.005596802088367412*I}, {0.06314685752895352 + 0.0008184913321637808*I, 0.12434452863…
1.6376376376376376	{{0.22207522232580318 - 1.27454131268151*^-18*I, 0.06309619946521396 - 0.0008168917460848081*I, -0.0003087419776918846 + 0.010784542080254108*I, 0.005663070460804807 - 0.0038902624146551295*I, -0.006261825108193915 + 0.0025214866312239233*I, 0.008434686979649962 - 0.002016895433822183*I, 0.0065841226079094515 - 0.0055849949686286645*I}, {0.06309619946521394 + 0.000816891746084792*I, 0.12424323312…
1.6396396396396395	{{0.22188405721591367 - 2.341860606675618*^-18*I, 0.06304564424864977 - 0.000815291861480637*I, -0.0003260793106537663 + 0.010762245560117139*I, 0.005657202206410511 - 0.0038820830842346246*I, -0.0062567055836014705 + 0.002515972042592239*I, 0.008425797691483241 - 0.0020123782977728823*I, 0.006580692941788029 - 0.005573213283697659*I}, {0.06304564424864975 + 0.0008152918614806234*I, 0.12414215507…
1.6416416416416417	{{0.22169328901943974 - 2.71594469889653*^-18*I, 0.06299519164809081 - 0.0008136916618737247*I, -0.00034338322225678367 + 0.010739995451984124*I, 0.005651345006599948 - 0.0038739211083910936*I, -0.006251596321194007 + 0.002510469808890942*I, 0.008416927039044323 - 0.002007872048854443*I, 0.006577270212349803 - 0.005561456988746667*I}, {0.06299519164809081 + 0.0008136916618737126*I, 0.124041293779…
1.6436436436436437	{{0.22150291712145687 - 2.6938104503788465*^-18*I, 0.06294484143554166 - 0.0008120911530881929*I, -0.0003606537820188246 + 0.010717791716784827*I, 0.005645498836860172 - 0.003865776451985601*I, -0.00624649728758072 + 0.0025049799084643962*I, 0.00840807498520039 - 0.0020033766958174387*I, 0.006573854404152773 - 0.005549726043076624*I}, {0.06294484143554166 + 0.0008120911530881821*I, 0.123940648533…
1.6456456456456456	{{0.22131294091312637 - 2.5744850343984917*^-18*I, 0.0628945933866374 - 0.0008104903591786128*I, -0.00037789107215477764 + 0.010695634277980521*I, 0.005639663671781463 - 0.003857649086708077*I, -0.006241408451027525 + 0.0024995023249254544*I, 0.008399241483561136 - 0.0019988922283696435*I, 0.006570445501415629 - 0.005538020405120629*I}, {0.0628945933866374 + 0.0008104903591786026*I, 0.12384021863…
1.6476476476476476	{{0.22112335978226114 - 2.39373950904263*^-18*I, 0.06284444728136457 - 0.0008088893224277965*I, -0.00039509516662943517 + 0.010673523045818499*I, 0.005633839486771904 - 0.0038495389868391555*I, -0.006236329780394742 + 0.0024940370443384844*I, 0.00839042649194653 - 0.001994418629195072*I, 0.006567043488780627 - 0.005526340032887939*I}, {0.06284444728136457 + 0.0008088893224277853*I, 0.123740003389…
1.6496496496496496	{{0.22093417311115748 - 2.1800730066492956*^-18*I, 0.06279440290391336 - 0.0008072881039311719*I, -0.0004122661214683305 + 0.010651457952366876*I, 0.0056280262585184475 - 0.0038414461242183245*I, -0.00623126124487393 + 0.002488584052201091*I, 0.008381629980074853 - 0.0019899558929896825*I, 0.006563648351449333 - 0.005514684885244764*I}, {0.06279440290391336 + 0.0008072881039311582*I, 0.1236400021…
1.6516516516516515	{{0.22074538027659524 - 1.9547127338073985*^-18*I, 0.06274446004267768 - 0.0008056867835967827*I, -0.0004294039747577377 + 0.01062943895151458*I, 0.005622223964986915 - 0.0038333704682439267*I, -0.006226202813987885 + 0.002483143333444117*I, 0.008372851929562695 - 0.001985504026461378*I, 0.006560260075182623 - 0.00550305492191427*I}, {0.06274446004267768 + 0.0008056867835967665*I, 0.1235402141115…
1.6536536536536535	{{0.22055698064978743 - 1.7557097130764837*^-18*I, 0.0626946184902452 - 0.0008040854595803712*I, -0.0004465087478844271 + 0.010607466013877204*I, 0.005616432585383085 - 0.0038253119865525364*I, -0.006221154457608017 + 0.0024777148727995815*I, 0.00836409233289094 - 0.0019810630455123976*I, 0.00655687864629364 - 0.0054914501032604715*I}, {0.0626946184902452 + 0.0008040854595803547*I, 0.123440638730…
1.6556556556556556	{{0.22036897359745147 - 1.9880647326080873*^-18*I, 0.06264487804285877 - 0.0008024842366786272*I, -0.00046358047035422785 + 0.01058553901517032*I, 0.005610652099423733 - 0.0038172706600115465*I, -0.006216116145968699 + 0.002472298663050296*I, 0.008355351172183402 - 0.001976632913461213*I, 0.006553504051566952 - 0.005479870385726995*I}, {0.06264487804285877 + 0.000802484236678611*I, 0.123341275304…
1.6576576576576576	{{0.2201813584844067 - 2.5359021747285917*^-18*I, 0.06259523850036001 - 0.0008008832384342296*I, -0.00048061915615431246 + 0.010563657857489106*I, 0.0056048824877527915 - 0.003809246466666749*I, -0.006211087849664296 + 0.002466894696305693*I, 0.008346628440397078 - 0.001972213608456345*I, 0.006550136278174825 - 0.005468315727017665*I}, {0.06259523850036001 + 0.0008008832384342133*I, 0.12324212317…
1.6596596596596598	{{0.2199941346667165 - 3.130824285905977*^-18*I, 0.06254569966705074 - 0.0007992826008874846*I, -0.0004976248236596436 + 0.010541822455196114*I, 0.005599123730715974 - 0.0038012393833647684*I, -0.006206069541636522 + 0.002461502964336733*I, 0.008337924128588914 - 0.001967805116229403*I, 0.006546775313058212 - 0.0054567860848641955*I}, {0.06254569966705074 + 0.0007992826008874686*I, 0.123143181703…
1.6616616616616617	{{0.2198073014903597 - 3.592042742967249*^-18*I, 0.06249626135174777 - 0.0007976824677192172*I, -0.0005145975069382916 + 0.010520032695944233*I, 0.005593375807945544 - 0.0037932493909110963*I, -0.006201061197536559 + 0.0024561234613006437*I, 0.008329238216909033 - 0.0019634074085912267*I, 0.006543421142808646 - 0.005445281415288809*I}, {0.06249626135174777 + 0.0007976824677192014*I, 0.12304445024…
1.6636636636636637	{{0.21962085829123038 - 3.8263786530988184*^-18*I, 0.06244692336778294 - 0.0007960829902507696*I, -0.0005315372557514447 + 0.010498288440676672*I, 0.0055876386983603095 - 0.003785276474070085*I, -0.006196062795725062 + 0.0024507561837409193*I, 0.008320570674600741 - 0.0019590204434318907*I, 0.006540073753668238 - 0.005433801672604235*I}, {0.06244692336778293 + 0.0007960829902507542*I, 0.122945928…
1.6656656656656657	{{0.21943480439515262 - 3.8302634207165775*^-18*I, 0.06239768553295265 - 0.0007944843275109716*I, -0.0005484441347180885 + 0.010476589527263182*I, 0.005581912380192639 - 0.0037773206210592143*I, -0.006191074317243888 + 0.0024454011302923757*I, 0.008311921460704462 - 0.0019546441667147073*I, 0.006536733131534395 - 0.0054223468095617585*I}, {0.06239768553295265 + 0.0007944843275109563*I, 0.12284761…
1.6676676676676676	{{0.21924913912000363 - 3.7043429705309*^-18*I, 0.06234854766804865 - 0.0007928866498622594*I, -0.0005653181998158291 + 0.010454935881527816*I, 0.005576196831588524 - 0.003769381808336256*I, -0.006186095745135417 + 0.0024400582929572524*I, 0.008303290544438294 - 0.0019502785736305835*I, 0.006533399261997279 - 0.005410916781992034*I}, {0.06234854766804865 + 0.0007928866498622436*I, 0.1227495098535…
1.6696696696696696	{{0.21906386177690335 - 3.4836994435637095*^-18*I, 0.06229950959795028 - 0.0007912901370125297*I, -0.0005821595189806315 + 0.010433327405864602*I, 0.005570492030140713 - 0.003761460016065328*I, -0.00618112706466118 + 0.0024347276661941105*I, 0.008294677886595055 - 0.0019459236472570657*I, 0.006530072130386894 - 0.005399511544417102*I}, {0.06229950959795028 + 0.0007912901370125138*I, 0.12265161237…
1.6716716716716717	{{0.21887897166503856 - 3.2002580363451302*^-18*I, 0.06225057115067603 - 0.0007896949712271939*I, -0.0005989681560652413 + 0.010411763982222072*I, 0.005564797954370446 - 0.003753555226663379*I, -0.006176168261627424 + 0.002429409245512326*I, 0.008286083448896751 - 0.0019415793586718653*I, 0.006526751722495969 - 0.005388131049838958*I}, {0.062250571150676025 + 0.0007896949712271784*I, 0.1225539219…
1.6736736736736737	{{0.21869446807100637 - 2.922133474517436*^-18*I, 0.06220173215667475 - 0.0007881013371667592*I, -0.0006157441589019417 + 0.0103902455159567*I, 0.0055591145842372805 - 0.0037456674185558296*I, -0.006171219321850659 + 0.0024241030237474154*I, 0.008277507203542494 - 0.0019372456908018864*I, 0.0065234380247266585 - 0.005376775251469061*I}, {0.062201732156674745 + 0.0007881013371667448*I, 0.122456437…
1.6756756756756757	{{0.21851035026881438 - 2.7536300128350494*^-18*I, 0.0621529924488257 - 0.0007865094218868293*I, -0.0006324875593025535 + 0.010368771935832887*I, 0.0055534419011390905 - 0.003737796566176575*I, -0.006166280231157656 + 0.0024188089910610333*I, 0.0082689491332085 - 0.0019329226384232235*I, 0.00652013102409053 - 0.005365444102728339*I}, {0.0621529924488257 + 0.0007865094218868161*I, 0.12235915987748…
1.6776776776776776	{{0.2183266175199326 - 2.8272032330511553*^-18*I, 0.062104351862429095 - 0.000784919414624283*I, -0.0006491983736166726 + 0.010347343191663394*I, 0.005547779887892821 - 0.0037299426402891077*I, -0.006161350975389035 + 0.00241352713512062*I, 0.008260409230580938 - 0.0019286102068601276*I, 0.0065168307082050505 - 0.0053541375571529186*I}, {0.06210435186242909 + 0.0007849194146242703*I, 0.1222620872…
1.6796796796796796	{{0.21814326907640155 - 2.985982722954445*^-18*I, 0.06205581023491745 - 0.0007833314990053464*I, -0.0006658766256433796 + 0.010325959147199706*I, 0.005542128528022687 - 0.003722105622665303*I, -0.006156431540378302 + 0.0024082574494538812*I, 0.008251887478616406 - 0.001924308352908368*I, 0.006513537065218572 - 0.00534285556420837*I}, {0.06205581023491744 + 0.0007833314990053336*I, 0.1221652194143…
1.6816816816816815	{{0.2179603041804234 - 3.2117623262271856*^-18*I, 0.06200736740630781 - 0.0007817458631468234*I, -0.0006825223274510988 + 0.010304619678340891*I, 0.005536487806169767 - 0.0037142854929760045*I, -0.006151521912166718 + 0.0024029999262472775*I, 0.00824338386766878 - 0.0019200170393643464*I, 0.0065102500837664196 - 0.005331598073318932*I}, {0.062007367406307794 + 0.0007817458631468106*I, 0.122068555…
1.6836836836836837	{{0.21777772206286777 - 3.558068067779584*^-18*I, 0.06195902321863358 - 0.000780162692873202*I, -0.0006991354944363493 + 0.010283324683884085*I, 0.005530857706837985 - 0.0037064822271825853*I, -0.006146622078399539 + 0.0023977545549265277*I, 0.008234898387174299 - 0.001915736241567484*I, 0.0065069697523031 - 0.005320365033985074*I}, {0.06195902321863357 + 0.0007801626928731896*I, 0.12197209646948…
1.6856856856856857	{{0.21759552194400728 - 3.965123944633204*^-18*I, 0.06191077751565544 - 0.0007785821661170206*I, -0.0007157161590330605 + 0.010262074037792397*I, 0.005525238213826332 - 0.0036986958039927523*I, -0.006141732028589865 + 0.0023925213256791454*I, 0.008226431014761504 - 0.0019114659211492858*I, 0.0065036960589394234 - 0.005309156393821367*I}, {0.06191077751565543 + 0.0007785821661170092*I, 0.121875840…
1.6876876876876878	{{0.21741370303351717 - 4.25985192592118*^-18*I, 0.061862630142861266 - 0.0007770044529188661*I, -0.0007322643707125816 + 0.010240867589194885*I, 0.0055196293102288616 - 0.0036909262048605376*I, -0.0061368517541186395 + 0.0023873002294544357*I, 0.008217981716251236 - 0.001907206026033337*I, 0.006500428991442499 - 0.005297972098556478*I}, {0.06186263014286126 + 0.0007770044529188559*I, 0.121779787…
1.6896896896896898	{{0.21723226453051156 - 4.166962043113902*^-18*I, 0.06181458094744935 - 0.0007754297154956355*I, -0.0007487801956618166 + 0.010219705163787262*I, 0.005514030978443902 - 0.003683173413795673*I, -0.006131981248224184 + 0.0023820912578558467*I, 0.008209550445929152 - 0.0019029564912068004*I, 0.006497168537237082 - 0.005286812092092816*I}, {0.06181458094744934 + 0.0007754297154956263*I, 0.12168393650…
1.6916916916916918	{{0.21705120562632643 - 4.0932152145538285*^-18*I, 0.061766629777441226 - 0.0007738581149820283*I, -0.000765263694827727 + 0.010198586667788534*I, 0.005508443200682578 - 0.003675437403368511*I, -0.006127120505532134 + 0.002376894395338571*I, 0.008201137165664901 - 0.0018987172962024975*I, 0.006493914683415824 - 0.005275676320948924*I}, {0.06176662977744122 + 0.0007738581149820197*I, 0.12158828787…
1.6936936936936937	{{0.2168705255031847 - 4.273994949346591*^-18*I, 0.0617187764828111 - 0.000772289809285607*I, -0.0007817149399258393 + 0.010177512002041839*I, 0.005502865958668066 - 0.003667718146487323*I, -0.006122269522375848 + 0.0023717096260156265*I, 0.008192741830432679 - 0.0018944884176970713*I, 0.0064906674167945185 - 0.0052645647307142125*I}, {0.06171877648281109 + 0.0007722898092855987*I, 0.121492840873…
1.6956956956956957	{{0.21669022333428908 - 4.556014231457237*^-18*I, 0.061671020913889804 - 0.0007707249457027728*I, -0.0007981340024222563 + 0.01015648103952692*I, 0.005497299234843162 - 0.0036600156187352197*I, -0.0061174282947952345 + 0.0023665369346486456*I, 0.00818436439334439 - 0.0018902698157588016*I, 0.006487426724586293 - 0.005253477265168405*I}, {0.0616710209138898 + 0.0007707249457027648*I, 0.12139759507…
1.6976976976976976	{{0.21651029828523569 - 4.827032321649809*^-18*I, 0.06162336292040574 - 0.0007691636623109046*I, -0.0008145209388836672 + 0.01013549367870887*I, 0.005491743012925014 - 0.0036523297909822447*I, -0.006112596817803591 + 0.002361376302408911*I, 0.008176004817413717 - 0.001886061463012104*I, 0.006484192594557226 - 0.005242413868556964*I}, {0.06162336292040573 + 0.0007691636623108966*I, 0.1213025500595…
1.6996996996996996	{{0.21633074951401396 - 5.015854757487346*^-18*I, 0.06157580235148487 - 0.0007676060879683583*I, -0.0008308757909773479 + 0.010114549843538132*I, 0.00548619727790512 - 0.0036446606293853746*I, -0.006107775085387597 + 0.0023562277068773564*I, 0.00816766307555613 - 0.0018818633446375306*I, 0.006480965015026352 - 0.0052313744855910895*I}, {0.06157580235148486 + 0.00076760608796835*I, 0.1212077054436…
1.7017017017017015	{{0.21615157617102754 - 5.092875998858634*^-18*I, 0.06152833905565106 - 0.0007660523422760236*I, -0.0008471985856255636 + 0.010093649482774773*I, 0.0054806620160439065 - 0.0036370080954820777*I, -0.006102963090508838 + 0.0023510911220984776*I, 0.008159339150458743 - 0.0018776754580003515*I, 0.006477743974864712 - 0.005220359061421472*I}, {0.061528339055651055 + 0.0007660523422760152*I, 0.12111306…
1.7037037037037037	{{0.21597277740156856 - 5.1284199725997714*^-18*I, 0.061480972881122746 - 0.0007645025311559096*I, -0.0008634893553910643 + 0.010072792470990133*I, 0.005475137214266732 - 0.0036293721598913203*I, -0.006098160825221486 + 0.002345966526526964*I, 0.008151033016827234 - 0.0018734977581483917*I, 0.00647452946344989 - 0.005209367537784375*I}, {0.06148097288112274 + 0.0007645025311559015*I, 0.1210186158…
1.7057057057057057	{{0.21579435234371896 - 5.161520529938275*^-18*I, 0.06143370367624968 - 0.0007629567529554763*I, -0.0008797481248895231 + 0.010051978678811902*I, 0.005469622860506706 - 0.0036217527927783245*I, -0.006093368280908704 + 0.002340853897655165*I, 0.008142744653501365 - 0.001869330196703041*I, 0.006471321470651288 - 0.005198399855745835*I}, {0.061433703676249674 + 0.0007629567529554684*I, 0.12092437013…
1.7077077077077076	{{0.21561630013095426 - 5.185367392522785*^-18*I, 0.06138653128864909 - 0.0007614150963349349*I, -0.0008959749198063777 + 0.01003120801122278*I, 0.005464118942484531 - 0.0036141499588827107*I, -0.006088585449457067 + 0.0023357532090135854*I, 0.008134474040456157 - 0.0018651727438901585*I, 0.006468119986129357 - 0.005187455957263375*I}, {0.061386531288649085 + 0.0007614150963349273*I, 0.1208303233…
1.7097097097097096	{{0.2154386198946023 - 5.203359849987761*^-18*I, 0.06133945556503744 - 0.0007598776360221873*I, -0.0009121697830492082 + 0.01001048034984124*I, 0.005458625446991627 - 0.0036065636255519957*I, -0.006083812323576215 + 0.002330664434764741*I, 0.008126221145953728 - 0.0018610253569647905*I, 0.006464924999129907 - 0.005176535782955589*I}, {0.061339455565037435 + 0.0007598776360221796*I, 0.120736475045…
1.7117117117117115	{{0.21526131076384325 - 5.2291067599534805*^-18*I, 0.061292476351230404 - 0.0007583444328128251*I, -0.0009283327747477358 + 0.009989795552921541*I, 0.005453142359890141 - 0.003598993762741592*I, -0.006079048896798869 + 0.002325587549703158*I, 0.008117985926543286 - 0.0018568879802111718*I, 0.006461736498484106 - 0.005165639272102146*I}, {0.0612924763512304 + 0.000758344432812817*I, 0.120642824958…
1.7137137137137135	{{0.21508437186571455 - 5.2878540522417244*^-18*I, 0.06124559349214161 - 0.0007568155335871334*I, -0.0009444639722039421 + 0.009969153455570827*I, 0.00544766966611434 - 0.003591440342985626*I, -0.006074295163479681 + 0.0023205225292392486*I, 0.008109768327103443 - 0.001852760545062665*I, 0.006458554472608665 - 0.0051547663626530715*I}, {0.061245593492141606 + 0.0007568155335871253*I, 0.1205493727…
1.7157157157157155	{{0.21490780232645837 - 5.782685394484627*^-18*I, 0.061198806831537014 - 0.0007552909791633596*I, -0.0009605634504441418 + 0.009948553962951244*I, 0.005442207350125577 - 0.0035839033289084394*I, -0.00606955111861249 + 0.0023154693425010892*I, 0.00810156829784254 - 0.0018486430217231*I, 0.006455378909507695 - 0.005143916995155753*I}, {0.06119880683153701 + 0.0007552909791633518*I, 0.12045611795133…
1.7177177177177176	{{0.2147316012693125 - 6.490420734404207*^-18*I, 0.061152116212762724 - 0.0007537708016396863*I, -0.000976631292660501 + 0.00992799699531012*I, 0.005436755395752694 - 0.0035763826806170895*I, -0.0060648167580777115 + 0.0023104279564832506*I, 0.008093385784867966 - 0.0018445353887292955*I, 0.006452209796818514 - 0.00513309111037644*I}, {0.06115211621276272 + 0.0007537708016396788*I, 0.120363060342…
1.7197197197197198	{{0.21455576781719368 - 6.904983999130836*^-18*I, 0.06110552147753369 - 0.0007522550191120166*I, -0.000992667584764111 + 0.009907482435944328*I, 0.005431313787180968 - 0.0035688783624225266*I, -0.006060092076705861 + 0.0023053983398451396*I, 0.008085220730311411 - 0.0018404376031552377*I, 0.006449047122460346 - 0.005122288647443247*I}, {0.06110552147753368 + 0.0007522550191120087*I, 0.12027019954…
1.7217217217217218	{{0.21438030109498646 - 6.853264185796673*^-18*I, 0.061059022465220894 - 0.0007507436402405038*I, -0.0010086723976705655 + 0.009887010194652239*I, 0.005425882509594976 - 0.003561390334257246*I, -0.006055377067523258 + 0.002300380458178166*I, 0.008077073086544472 - 0.0018363496354699166*I, 0.006445890874812339 - 0.005111509546633685*I}, {0.06105902246522089 + 0.0007507436402404951*I, 0.12017753522…
1.7237237237237237	{{0.21420520022954315 - 6.4951153615359364*^-18*I, 0.0610126190128513 - 0.0007492366642495512*I, -0.001024645787299971 + 0.009866580207733726*I, 0.005420461549178592 - 0.0035539185516752854*I, -0.0060506717217520215 + 0.002295374274005737*I, 0.008068942816178648 - 0.001832271469537326*I, 0.0064427410427135585 - 0.005100753749374655*I}, {0.061012619012851294 + 0.0007492366642495414*I, 0.1200850670…
1.7257257257257257	{{0.214030464349684 - 6.323290799799575*^-18*I, 0.06096631095510798 - 0.0007477340809273739*I, -0.001040587794579642 + 0.009846192437978012*I, 0.0054150508931148965 - 0.0035464629658539175*I, -0.006045976028810125 + 0.0022903797467842455*I, 0.008060829892063042 - 0.0018282031026097898*I, 0.006439597615462978 - 0.005090021198241974*I}, {0.060966310955107975 + 0.0007477340809273635*I, 0.11999279464…
1.7277277277277276	{{0.21385609258682525 - 6.510060727935627*^-18*I, 0.06092009812498738 - 0.0007462358674974839*I, -0.001056498462844164 + 0.009825846787654033*I, 0.005409650529135813 - 0.0035390235355916*I, -0.006041289976535868 + 0.0022853968398508437*I, 0.008052734281957482 - 0.0018241444973910788*I, 0.0064364605828120675 - 0.005079311833481951*I}, {0.060920098124987374 + 0.0007462358674974731*I, 0.119900717730…
1.7297297297297296	{{0.21368208407280798 - 6.6086990301811024*^-18*I, 0.06087398035399244 - 0.0007447419906303029*I, -0.0010723778307512694 + 0.009805543135736184*I, 0.0054042604457342465 - 0.003531600222127827*I, -0.006036613551327596 + 0.002280425517393983*I, 0.008044655954843345 - 0.001820095602550464*I, 0.006433329934967709 - 0.0050686255943773505*I}, {0.060873980353992434 + 0.0007447419906302913*I, 0.119808835…
1.7317317317317316	{{0.21350843794344398 - 6.508888023421391*^-18*I, 0.060827957471664446 - 0.0007432524099953117*I, -0.0010882259345228018 + 0.009785281406802123*I, 0.0053988806310862935 - 0.0035241929802790656*I, -0.006031946739386117 + 0.002275465739506398*I, 0.008036594883788769 - 0.0018160563918724216*I, 0.0064302056618893225 - 0.005057962422175408*I}, {0.06082795747166444 + 0.0007432524099953001*I, 0.11971714…
1.7337337337337337	{{0.21333515334091419 - 6.242493369644373*^-18*I, 0.06078202930597107 - 0.0007417670759194212*I, -0.0011040428267699012 + 0.0097650615021564*I, 0.005393511072226127 - 0.0035168017681562348*I, -0.006027289527276127 + 0.002270517467881628*I, 0.008028551030904397 - 0.0018120268266925649*I, 0.006427087753054564 - 0.0050473222574287605*I}, {0.06078202930597106 + 0.0007417670759194107*I, 0.119625656471…
1.735735735735736	{{0.21316222941376883 - 5.983564075940558*^-18*I, 0.06073619568330638 - 0.0007402859293869727*I, -0.0011198285764929988 + 0.009744883299830464*I, 0.005388151755046005 - 0.0035094265471647132*I, -0.0060226419019262165 + 0.0022655806658140203*I, 0.008020524347343379 - 0.0018080068558976473*I, 0.0064239761974593254 - 0.005036705039995442*I}, {0.060736195683306377 + 0.0007402859293869638*I, 0.1195343…
1.7377377377377379	{{0.21298966531692723 - 6.048332494502893*^-18*I, 0.06069045642849082 - 0.0007388089020397367*I, -0.001135583269081826 + 0.00972474665458265*I, 0.0053828026642962655 - 0.0035020672820043302*I, -0.006018003850628863 + 0.0022606552981987256*I, 0.008012514773301366 - 0.001803996415925559*I, 0.0064208709836177345 - 0.00502611070903888*I}, {0.060690456428490816 + 0.0007388089020397289*I, 0.11944325349…
1.7397397397397398	{{0.212817460211352 - 6.381537586501664*^-18*I, 0.06064481136480996 - 0.0007373359227126545*I, -0.0011513069902204744 + 0.0097046514772522*I, 0.005377463783978161 - 0.0034947239299623766*I, -0.006013375361040976 + 0.0022557413255533333*I, 0.008004522252182674 - 0.0017999954746925962*I, 0.006417772099559021 - 0.005015539206266432*I}, {0.06064481136480995 + 0.0007373359227126466*I, 0.11935234232586…
1.7417417417417418	{{0.21264561326223716 - 6.6181949181813215*^-18*I, 0.060599260314247776 - 0.0007358669153480423*I, -0.0011669998298190912 + 0.009684597715286802*I, 0.005372135097306788 - 0.003487396443414361*I, -0.006008756421301174 + 0.0022508387053159517*I, 0.007996546727083505 - 0.0017960040207283113*I, 0.006414679532848984 - 0.005004990475000757*I}, {0.060599260314247776 + 0.0007358669153480345*I, 0.11926162…
1.7437437437437437	{{0.2124741236414847 - 6.7906417903064095*^-18*I, 0.06055380309701338 - 0.0007344017947858129*I, -0.0011826618829123667 + 0.009664585268164027*I, 0.005366816587539538 - 0.003480084781145381*I, -0.006004147018347411 + 0.0022459473984214485*I, 0.007988588135299932 - 0.001792022015558284*I, 0.006411593271236446 - 0.004994464457022554*I}, {0.06055380309701337 + 0.0007344017947858064*I, 0.119171098870…
1.7457457457457457	{{0.21230299052888077 - 6.930654845464635*^-18*I, 0.06050843953133023 - 0.0007329404740349589*I, -0.0011982932288133387 + 0.009644614061458945*I, 0.005361508238767575 - 0.0034727888983718857*I, -0.005999547137269811 + 0.002241067363858603*I, 0.00798064642501121 - 0.0017880494344514756*I, 0.0064085133028731365 - 0.004983961095749707*I}, {0.06050843953133022 + 0.0007329404740349547*I, 0.11908076586…
1.7477477477477477	{{0.21213221311209596 - 7.069088795403748*^-18*I, 0.060463169433436076 - 0.0007314828642787925*I, -0.0012138939310998374 + 0.009624684046903781*I, 0.005356210035916237 - 0.003465508746733641*I, -0.005994956761310495 + 0.0022361985586656597*I, 0.007972721555291282 - 0.0017840862664531896*I, 0.006405439616313744 - 0.0049734803362397615*I}, {0.06046316943343607 + 0.0007314828642787908*I, 0.118990624…
1.7497497497497498	{{0.21196179058668518 - 7.23587642103155*^-18*I, 0.06041799261758299 - 0.0007300288748749444*I, -0.0012294640376144847 + 0.009604795202387915*I, 0.005350921964745028 - 0.00345824427429373*I, -0.005990375871863585 + 0.002231340937930326*I, 0.007964813496108785 - 0.0017801325143850717*I, 0.006402372200515916 - 0.004963022125189929*I}, {0.06041799261758299 + 0.000730028874874944*I, 0.118900675484376…
1.7517517517517518	{{0.21179172215544104 - 7.490425515432488*^-18*I, 0.060372908896643235 - 0.0007285784099810845*I, -0.001245003594743589 + 0.00958494745904935*I, 0.005345644011534479 - 0.0034509954354786988*I, -0.005985804448674924 + 0.0022264944604607076*I, 0.007956922215622594 - 0.0017761881545787887*I, 0.006399311044861059 - 0.004952586407935293*I}, {0.06037290889664323 + 0.0007285784099810838*I, 0.11881091736…
1.7537537537537538	{{0.21162200702695624 - 7.773264019619851*^-18*I, 0.06032791808210032 - 0.0007271313673729785*I, -0.0012605126468760498 + 0.009565140703871506*I, 0.005340376163152036 - 0.003443762190568831*I, -0.00598124246986089 + 0.002221659088365667*I, 0.007949047680601418 - 0.0017722531381883942*I, 0.006396256139174636 - 0.004942173128440394*I}, {0.060327918082100314 + 0.0007271313673729777*I, 0.118721350124…
1.7557557557557557	{{0.21145264441813977 - 7.960876714631801*^-18*I, 0.060283019984012066 - 0.000725687645941302*I, -0.001275991232133957 + 0.009545374879088677*I, 0.0053351184061660355 - 0.0034365444927530945*I, -0.005976689913286678 + 0.002216834779880655*I, 0.007941189864922333 - 0.001768327447264203*I, 0.006393207473037359 - 0.004931782233432249*I}, {0.060283019984012066 + 0.0007256876459413015*I, 0.11863197338…
1.7577577577577577	{{0.21128363355482158 - 8.003304773974529*^-18*I, 0.06023821441197535 - 0.0007242471437643892*I, -0.001291439403909712 + 0.009525649903048166*I, 0.005329870725960762 - 0.003429342299229638*I, -0.005972146757425541 + 0.0022120214958424203*I, 0.007933348732298952 - 0.001764411051566194*I, 0.00639016503553652 - 0.004921413669210093*I}, {0.06023821441197534 + 0.0007242471437643894*I, 0.11854278675805…
1.7597597597597596	{{0.2111149736717519 - 7.924505008663984*^-18*I, 0.060193501175129484 - 0.0007228097580946015*I, -0.0013068572309448139 + 0.009505965669851197*I, 0.005324633106734118 - 0.00342215557125525*I, -0.005967612981360664 + 0.002207219199717479*I, 0.007925524236214001 - 0.0017605039083664793*I, 0.006387128815265703 - 0.004911067381630738*I}, {0.060193501175129484 + 0.0007228097580946026*I, 0.118453789848…
1.7617617617617616	{{0.21094666401260118 - 7.822349867225874*^-18*I, 0.06014888008215628 - 0.0007213753853583276*I, -0.0013222447973298595 + 0.009486322049352925*I, 0.005319405531497617 - 0.0034149842741453555*I, -0.005963088564785164 + 0.002202427857602115*I, 0.007917716319919317 - 0.0017566059624493024*I, 0.006384098800324784 - 0.004900743316108575*I}, {0.06014888008215628 + 0.0007213753853583297*I, 0.11836498225…
1.7637637637637638	{{0.21077870382899475 - 7.626948318113762*^-18*I, 0.060104350941259675 - 0.000719943925567681*I, -0.0013376021896074068 + 0.0094667189531857*I, 0.005314187982390902 - 0.003407828368277929*I, -0.005958573488040369 + 0.0021976474331126417*I, 0.007909924927902635 - 0.001752717182609174*I, 0.0063810749783080375 - 0.004890441420246189*I}, {0.060104350941259675 + 0.0007199439255676834*I, 0.118276363567…
1.7657657657657657	{{0.21061109237954198 - 7.359411555747636*^-18*I, 0.06005991356001014 - 0.000718515281532068*I, -0.0013529294948792612 + 0.009447156347980615*I, 0.005308980440723742 - 0.0034006878071646965*I, -0.0059540677321451374 + 0.002192877886163151*I, 0.007902150007738995 - 0.001748837568882445*I, 0.006378057336288048 - 0.00488016164428213*I}, {0.06005991356001014 + 0.00071851528153207*I, 0.118187933376096…
1.7677677677677677	{{0.21044382893101382 - 7.346872277265269*^-18*I, 0.060015567745437516 - 0.0007170893541252497*I, -0.0013682268072837851 + 0.009427634142782094*I, 0.005303782887700357 - 0.0033935625525873593*I, -0.005949571277336529 + 0.0021881191817250106*I, 0.00789439149964935 - 0.0017449670894818833*I, 0.0063750458614725445 - 0.004869903936719005*I}, {0.06001556774543752 + 0.0007170893541252507*I, 0.118099691…
1.7697697697697696	{{0.21027691275735458 - 7.673617795346841*^-18*I, 0.059971313304111894 - 0.0007156660498605481*I, -0.0013834942048800158 + 0.009408152270939354*I, 0.005298595305369268 - 0.003386452563418152*I, -0.005945084102499113 + 0.0021833712836149505*I, 0.00788664935492539 - 0.0017411057257479183*I, 0.006372040541473944 - 0.004859668247677946*I}, {0.059971313304111894 + 0.0007156660498605476*I, 0.1180116368…
1.7717717717717716	{{0.2101103431396703 - 8.176611605477165*^-18*I, 0.05992715004214382 - 0.0007142452809599744*I, -0.0013987317494471557 + 0.009388710691007785*I, 0.005293417676629481 - 0.0033793577954971*I, -0.005940606185163418 + 0.002178634154425944*I, 0.007878923536100564 - 0.0017372534726459638*I, 0.00636904136431015 - 0.004849454528934923*I}, {0.05992715004214383 + 0.0007142452809599726*I, 0.1179237695747000…
1.7737737737737735	{{0.209944119366229 - 8.445493385945686*^-18*I, 0.05988307776518436 - 0.0007128269653542304*I, -0.0014139394864845724 + 0.009369309386748955*I, 0.00528824998523048 - 0.0033722782016320212*I, -0.005936137501505924 + 0.002173907755527211*I, 0.007871214016950076 - 0.001733410338766418*I, 0.006366048318404555 - 0.004839262733920743*I}, {0.05988307776518437 + 0.0007128269653542278*I, 0.117836089147262…
1.7757757757757755	{{0.2097782407316641 - 8.23378868415519*^-18*I, 0.0598390962787773 - 0.000711411022913653*I, -0.0014291174567633094 + 0.009349948307118569*I, 0.005283092215546447 - 0.0033652137397009443*I, -0.0059316780264465395 + 0.0021691920516195323*I, 0.007863520772132095 - 0.0017295763131023841*I, 0.006363061392618581 - 0.004829092815220881*I}, {0.05983909627877731 + 0.0007114110229136502*I, 0.1177485950888…
1.7777777777777775	{{0.20961270653649197 - 7.893110553339212*^-18*I, 0.05979520538822567 - 0.0007099973721438204*I, -0.0014442657010587656 + 0.00933062733885681*I, 0.005277944352533498 - 0.0033581643762365986*I, -0.00592722773353931 + 0.0021644870126536404*I, 0.007855843772750637 - 0.0017257513497459193*I, 0.006360080576297521 - 0.004818944723408966*I}, {0.05979520538822568 + 0.0007099973721438174*I, 0.117661286965…
1.7797797797797799	{{0.2094475160882057 - 7.426105093006516*^-18*I, 0.05975140489877909 - 0.0007085859395821265*I, -0.0014593842509102496 + 0.00931134643023031*I, 0.005272806381005619 - 0.0033511300701230427*I, -0.00592278659644621 + 0.00215979260472594*I, 0.007848182999186557 - 0.00172193543738564*I, 0.006357105858595113 - 0.00480881841208252*I}, {0.059751404898779094 + 0.0007085859395821232*I, 0.11757416433674844…
1.7817817817817818	{{0.20928266869995893 - 6.869688355527869*^-18*I, 0.05970769461675079 - 0.0007071766562058608*I, -0.00147447315227792 + 0.009292105505883063*I, 0.005267678284711358 - 0.003344110784355865*I, -0.005918354589967067 + 0.0021551087967798246*I, 0.007840538422163378 - 0.0017181285527223414*I, 0.006354137228211315 - 0.004798713834274046*I}, {0.059707694616750795 + 0.0007071766562058572*I, 0.117487226761…
1.783783783783784	{{0.20911816369054256 - 6.30495750599202*^-18*I, 0.05966407434953188 - 0.000705769457339358*I, -0.001489532465914113 + 0.009272904465136018*I, 0.005262560046323733 - 0.003337106486273574*I, -0.005913931690047919 + 0.002150435560736512*I, 0.00783291000242818 - 0.0017143306595312246*I, 0.00635117467339134 - 0.004788630942379985*I}, {0.059664074349531894 + 0.0007057694573393543*I, 0.1174004737921236…
1.785785785785786	{{0.2089540003843847 - 5.857190822206113*^-18*I, 0.0596205439055914 - 0.0007043642826539997*I, -0.0015045622673633295 + 0.00925374318198711*I, 0.005257451647440239 - 0.0033301171475576046*I, -0.0059095178737810184 + 0.002145772871495049*I, 0.007825297690751598 - 0.001710541708661901*I, 0.006348218181925662 - 0.00477856968816073*I}, {0.05962054390559141 + 0.0007043642826539953*I, 0.117313904979008…
1.787787787787788	{{0.20879017811086778 - 5.4691540981217606*^-18*I, 0.0595771030943073 - 0.0007029610789990784*I, -0.0015195626367788735 + 0.009234621559187124*I, 0.005252353068812511 - 0.003323142736829825*I, -0.005905113119414319 + 0.0021411207026855177*I, 0.007817701437089089 - 0.0017067616679134296*I, 0.0063452677411270555 - 0.004768530024889624*I}, {0.05957710309430731 + 0.000702961078999073*I, 0.11722751986…
1.7897897897897899	{{0.20862669620431137 - 4.87388009250328*^-18*I, 0.05953375172556601 - 0.0007015598013624728*I, -0.0015345336522882092 + 0.009215539569315846*I, 0.005247264290425752 - 0.0033161832140068174*I, -0.005900717406353336 + 0.002136479023377905*I, 0.0078101211968912105 - 0.001702990544742508*I, 0.006342323337768179 - 0.004758511908996252*I}, {0.05953375172556603 + 0.0007015598013624668*I, 0.117141318004…
1.7917917917917918	{{0.20846355400390112 - 4.202930220216301*^-18*I, 0.05949048961013993 - 0.0007001604066835935*I, -0.0015494754008449018 + 0.009196497120747969*I, 0.005242185292150612 - 0.003309238548281827*I, -0.005896330713832473 + 0.0021318478083996255*I, 0.007802556916791714 - 0.0016992283113045005*I, 0.006339384958749337 - 0.004748515294732713*I}, {0.059490489610139946 + 0.0007001604066835869*I, 0.1170552989…
1.7937937937937938	{{0.20830075085132937 - 3.545085575940062*^-18*I, 0.059447316559593434 - 0.0006987628596447602*I, -0.0015643879537935576 + 0.00917749414370947*I, 0.005237116054808222 - 0.003302308706171703*I, -0.005891953020259512 + 0.0021272270315163743*I, 0.007795008553992937 - 0.0016954749515155228*I, 0.006336452591410084 - 0.004738540137582024*I}, {0.05944731655959344 + 0.0006987628596447533*I, 0.11696946218…
1.795795795795796	{{0.20813828609074708 - 2.933609657084113*^-18*I, 0.05940423238627695 - 0.0006973671328303603*I, -0.001579271366277287 + 0.009158530593007828*I, 0.0052320565601884665 - 0.00329539365114169*I, -0.005887584303210073 + 0.002122616665217416*I, 0.00778747607677415 - 0.0016917304625564062*I, 0.006333526223531382 - 0.004728586394366481*I}, {0.059404232386276956 + 0.000697367132830353*I, 0.11688380730800…
1.797797797797798	{{0.20797615906876396 - 2.3462483637883043*^-18*I, 0.05936123690332701 - 0.0006959732067268476*I, -0.0015941256772377072 + 0.009139606448032033*I, 0.005227006791049978 - 0.0032884933436054275*I, -0.005883224539427618 + 0.0021180166807155845*I, 0.007779959464491556 - 0.0016879948548726978*I, 0.006330605843335591 - 0.004718654023247651*I}, {0.05936123690332702 + 0.0006959732067268398*I, 0.116798333…
1.7997997997997999	{{0.20781436913410978 - 1.829800691973992*^-18*I, 0.05931832992480078 - 0.000694581066200887*I, -0.001608950918548979 + 0.009120721664261283*I, 0.0052219667309491135 - 0.0032816077474534557*I, -0.005878873704824725 + 0.0021134270516010908*I, 0.007772458699325936 - 0.001684268125299029*I, 0.006327691439520415 - 0.0047087429817220154*I}, {0.059318329924800794 + 0.0006945810662008785*I, 0.1167130413…
1.8018018018018018	{{0.2076529156380507 - 1.5523310206142284*^-18*I, 0.05927551126553334 - 0.0006931906960634448*I, -0.0016237471238587037 + 0.00910187612043425*I, 0.005216936364126654 - 0.0032747368371439725*I, -0.005874531774265507 + 0.0021088477578047127*I, 0.00776497375795276 - 0.001680550227697417*I, 0.006324783001337406 - 0.004698853224490661*I}, {0.05927551126553335 + 0.0006931906960634359*I, 0.1166279293686…
1.8038038038038038	{{0.20749179793441136 - 1.4184381798405227*^-18*I, 0.0592327807413399 - 0.0006918020910464971*I, -0.001638514315719448 + 0.009083069760488722*I, 0.005211915674904503 - 0.0032678805788378634*I, -0.005870198723064042 + 0.0021042787749721305*I, 0.007757504627549043 - 0.0016768411524487772*I, 0.006321880517926794 - 0.0046889847091579175*I}, {0.059232780741339905 + 0.000691802091046488*I, 0.1165429974…
1.8058058058058057	{{0.2073310153777727 - 1.3508709022251888*^-18*I, 0.05919013816983121 - 0.0006904152497985899*I, -0.001653252530655117 + 0.009064302506590832*I, 0.0052069046467004484 - 0.0032610389422630154*I, -0.005865874528009365 + 0.0020997200810706266*I, 0.00775005128588273 - 0.0016731408787787271*I, 0.006318983978027141 - 0.004679137392497823*I}, {0.05919013816983122 + 0.0006904152497985806*I, 0.11645824509…
1.8078078078078077	{{0.2071705673234239 - 1.3020802276684192*^-18*I, 0.05914758337043372 - 0.0006890301746010248*I, -0.0016679618200329815 + 0.009045574255122639*I, 0.005201903262005021 - 0.003254211901256608*I, -0.0058615591673798085 + 0.0020951716566922013*I, 0.007742613700561411 - 0.0016694493725409154*I, 0.006316093369973476 - 0.004669311230286202*I}, {0.059147583370433736 + 0.0006890301746010153*I, 0.116373671…
1.8098098098098097	{{0.2070104531273623 - 1.2542195033982883*^-18*I, 0.05910511616438957 - 0.0006876468713678589*I, -0.0016826422500636768 + 0.009026884876682127*I, 0.00519691150238149 - 0.0032473994337651117*I, -0.005857252620942997 + 0.002090633485053572*I, 0.007735191829032326 - 0.0016657665862170208*I, 0.006313208681697291 - 0.004659506177300658*I}, {0.05910511616438958 + 0.0006876468713678492*I, 0.116289277419…
1.8118118118118118	{{0.20685067214614325 - 1.2303499289700546*^-18*I, 0.05906273637452465 - 0.0006862653517310028*I, -0.0016972938938736746 + 0.009008234259454396*I, 0.005191929348620517 - 0.003240601515921457*I, -0.005852954869944118 + 0.0020861055486015747*I, 0.007727785625796464 - 0.001662092482894084*I, 0.006310329900695282 - 0.0046497221890669654*I}, {0.05906273637452466 + 0.0006862653517309938*I, 0.1162050611…
1.8138138138138138	{{0.20669122373760673 - 1.2161168603117359*^-18*I, 0.05902044382477912 - 0.0006848856360899718*I, -0.0017119168211206547 + 0.008989622373428274*I, 0.005186956780831468 - 0.0032338181133526526*I, -0.005848665897151539 + 0.0020815878240619317*I, 0.007720395052319637 - 0.0016584270718776304*I, 0.0063074570139180705 - 0.004639959224499214*I}, {0.059020443824779126 + 0.0006848856360899642*I, 0.1161210…
1.8158158158158157	{{0.2065321072600367 - 1.1370047244149392*^-18*I, 0.058978238340651426 - 0.0006835077457630213*I, -0.0017265111120610811 + 0.008971049121242669*I, 0.005181993779034371 - 0.0032270492011369583*I, -0.005844385685582206 + 0.002077080293804229*I, 0.0077130200599089494 - 0.0016547703253231645*I, 0.0063045900084420965 - 0.004630217239886338*I}, {0.05897823834065143 + 0.0006835077457630146*I, 0.11603716…
1.8178178178178177	{{0.20637332207013515 - 9.80818391975695*^-19*I, 0.058936119748642886 - 0.0006821317067715704*I, -0.001741076832480436 + 0.00895251442467941*I, 0.005177040324278419 - 0.003220294751670184*I, -0.005840114217624024 + 0.0020725829388141136*I, 0.00770566060947629 - 0.0016511222253965438*I, 0.006301728871810157 - 0.004620496192318289*I}, {0.05893611974864289 + 0.0006821317067715634*I, 0.11595347741745…
1.8198198198198199	{{0.20621486752296553 - 8.016373141098941*^-19*I, 0.05889408787622765 - 0.000680757550100576*I, -0.0017556140325147183 + 0.008934018230201407*I, 0.005172096398676437 - 0.0032135547339033343*I, -0.005835851475019585 + 0.002068095738254858*I, 0.007698316672555889 - 0.0016474827673237712*I, 0.006298873592034701 - 0.0046107960399076045*I}, {0.05889408787622766 + 0.0006807575501005678*I, 0.11586996968…
1.8218218218218216	{{0.20605674297195306 - 7.19815522353369*^-19*I, 0.05885214255185274 - 0.0006793853116985335*I, -0.001770122746650435 + 0.008915560508952657*I, 0.005167161985404881 - 0.0032068291133426153*I, -0.005831597438866168 + 0.002063618669467365*I, 0.007690988231304321 - 0.001643851959390998*I, 0.006296024157597826 - 0.0046011167417894135*I}, {0.05885214255185275 + 0.0006793853116985244*I, 0.1157866379802…
1.8238238238238238	{{0.20589894776897286 - 8.276319392954067*^-19*I, 0.058810283604983055 - 0.000678015029738555*I, -0.0017846030007453906 + 0.0088971412184062*I, 0.005162237068574612 - 0.0032001178572293207*I, -0.00582735208957007 + 0.0020591517108852634*I, 0.0076836752721018454 - 0.0016402298016891142*I, 0.0062931805574830135 - 0.0045914582565623335*I}, {0.058810283604983055 + 0.0006780150297385461*I, 0.115703481…
1.8258258258258258	{{0.2057414812652693 - 8.988495505257609*^-19*I, 0.058768510866084485 - 0.0006766467397934852*I, -0.0017990548239512649 + 0.008878760228561626*I, 0.005157321633087044 - 0.0031934209445377043*I, -0.005823115406563515 + 0.00205469484771671*I, 0.007676377774192831 - 0.0016366162451597985*I, 0.006290342781293121 - 0.004581820539356151*I}, {0.05876851086608448 + 0.0006766467397934761*I, 0.115620500956…
1.827827827827828	{{0.2055843428109351 - 8.367096684993583*^-19*I, 0.05872682416671417 - 0.000675280484721531*I, -0.0018134782333732666 + 0.008860417476043932*I, 0.005152415664114311 - 0.003186738345376536*I, -0.005818887369768416 + 0.0020502480602681227*I, 0.007669095727840235 - 0.0016330112777389974*I, 0.006287510818594603 - 0.004572203547979219*I}, {0.05872682416671416 + 0.0006752804847215225*I, 0.1155376947879…
1.8298298298298297	{{0.205427531754184 - 6.285821234350376*^-19*I, 0.05868522333990997 - 0.0006739163073878809*I, -0.001827873259710111 + 0.008842112879181699*I, 0.005147519146023636 - 0.0031800700325654843*I, -0.005814667960540138 + 0.00204581133034414*I, 0.007661829114207635 - 0.0016294148778277326*I, 0.00628468465858244 - 0.004562607239316097*I}, {0.05868522333990996 + 0.0006739163073878742*I, 0.1154550629560094…
1.8318318318318318	{{0.2052710474413384 - 3.3289002771534345*^-19*I, 0.05864370822020637 - 0.0006725542501135317*I, -0.001842239948819552 + 0.008823846330726743*I, 0.005142632062334838 - 0.0031734159826202614*I, -0.005810457161683299 + 0.002041384641798907*I, 0.007654577904007149 - 0.0016258270102691452*I, 0.006281864290076897 - 0.004553031569027554*I}, {0.05864370822020637 + 0.0006725542501135277*I, 0.115372605045…
1.8338338338338336	{{0.2051148892168295 - 7.910977588680743*^-20*I, 0.058602278643634556 - 0.0006711943546752913*I, -0.0018565783617183582 + 0.008805617697854137*I, 0.005137754395720338 - 0.003166776175752634*I, -0.00580625495745179 + 0.0020369679805360805*I, 0.007647342057499442 - 0.001622247626348502*I, 0.00627904970152353 - 0.004543476491550574*I}, {0.058602278643634556 + 0.0006711943546752893*I, 0.1152903206448…
1.8358358358358358	{{0.2049590564233538 - 1.2423583015363752*^-19*I, 0.058560934447531916 - 0.0006698366641159338*I, -0.0018708885685335339 + 0.008787426856036085*I, 0.0051328861281049395 - 0.003160150591273034*I, -0.005802061333544791 + 0.002032561331894212*I, 0.0076401215300534245 - 0.0016186766825478686*I, 0.0062762408809594215 - 0.004533941961482217*I}, {0.05856093444753191 + 0.0006698366641159322*I, 0.11520820…
1.8378378378378375	{{0.20480354840282705 - 5.458662684332026*^-19*I, 0.05851967547016003 - 0.0006684812278489414*I, -0.0018851706353028048 + 0.008769273771838315*I, 0.005128027240758249 - 0.0031535391964608982*I, -0.00579787627726316 + 0.0020281646743760297*I, 0.007632916284830004 - 0.0016151141865439426*I, 0.006273437815856265 - 0.004524427936998626*I}, {0.05851967547016002 + 0.0006684812278489404*I, 0.11512627074…
1.8398398398398397	{{0.2046483644952767 - 9.403219239834595*^-19*I, 0.05847850155108877 - 0.0006671280924285139*I, -0.0018994246401651863 + 0.008751158344752175*I, 0.005123177714831674 - 0.003146941967689817*I, -0.005793699776246854 + 0.0020237779916164066*I, 0.0076257262738609975 - 0.0016115601088217807*I, 0.00627064049378616 - 0.0045149343734427905*I}, {0.05847850155108876 + 0.0006671280924285127*I, 0.11504450443…
1.8418418418418419	{{0.20449350403825395 - 1.0874129252892307*^-18*I, 0.05843741253027397 - 0.0006657773045988171*I, -0.001913650648160645 + 0.008733080490225384*I, 0.005118337532490615 - 0.0031403588787869137*I, -0.005789531817365641 + 0.0020194012656566318*I, 0.007618551457709881 - 0.0016080144278830435*I, 0.00626784890278559 - 0.00450546122670581*I}, {0.058437412530273965 + 0.0006657773045988147*I, 0.11496291001…
1.8438438438438438	{{0.2043389663668416 - 9.873435731896393*^-19*I, 0.058396408247991936 - 0.000664428911743558*I, -0.0019278487092724906 + 0.008715040148968829*I, 0.005113506676967448 - 0.0031337898997582333*I, -0.0057853723866866935 + 0.0020150344762157584*I, 0.00761139180717099 - 0.0016044771353763752*I, 0.006265063031358994 - 0.004496008453606193*I}, {0.05839640824799193 + 0.0006644289117435537*I, 0.11488148711…
1.845845845845846	{{0.2041847508136538 - 8.607123408778796*^-19*I, 0.05835548854483935 - 0.0006630829618859834*I, -0.001942018858427384 + 0.008697037286956559*I, 0.005108685132561534 - 0.0031272349967887384*I, -0.005781221469474593 + 0.002010677600690601*I, 0.007604247303269523 - 0.001600948236097402*I, 0.006262282868478762 - 0.004486576011889847*I}, {0.058355488544839344 + 0.0006630829618859777*I, 0.1148002353237…
1.8478478478478477	{{0.20403085670905627 - 1.0795695076588025*^-18*I, 0.05831465326177917 - 0.0006617395018149638*I, -0.0019561611207264185 + 0.008679071865903852*I, 0.005103872884547692 - 0.003120694136247923*I, -0.00577707905014178 + 0.0020063306164294966*I, 0.007597117932444292 - 0.0015974277316344596*I, 0.006259508403614364 - 0.004477163859044494*I}, {0.05831465326177916 + 0.0006617395018149586*I, 0.11471915427…
1.84984984984985	{{0.2038772833819979 - 1.4587350128111167*^-18*I, 0.05827390224033029 - 0.000660398572112406*I, -0.001970275525573042 + 0.008661143752860291*I, 0.0050990699190399565 - 0.0031141672969691695*I, -0.00577294511193874 + 0.0020019935077552654*I, 0.007590003672917496 - 0.001593915570216445*I, 0.006256739626895148 - 0.004467771948703244*I}, {0.058273902240330286 + 0.0006603985721124006*I, 0.114638243592…
1.8518518518518516	{{0.20372403015941026 - 1.5950543872600119*^-18*I, 0.05823323532249622 - 0.0006590602166555357*I, -0.0019843620898750405 + 0.00864325288053031*I, 0.005094276222527284 - 0.003107654448749247*I, -0.005768819638341452 + 0.001997666253730541*I, 0.00758290451406114 - 0.0015904117362341855*I, 0.006253976528467104 - 0.004458400237032035*I}, {0.05823323532249621 + 0.0006590602166555299*I, 0.1145575029003…
1.8538538538538538	{{0.20357109636701393 - 1.3584031093792562*^-18*I, 0.058192652350950204 - 0.000657724475999793*I, -0.0019984208434281423 + 0.008625399167988592*I, 0.00508949178070693 - 0.0031011555632759614*I, -0.005764702613976037 + 0.0019933488342639815*I, 0.00757582043680553 - 0.0015869162069460504*I, 0.006251219098105148 - 0.004449048679458991*I}, {0.0581926523509502 + 0.000657724475999787*I, 0.1144769318317…
1.8558558558558558	{{0.20341848132940718 - 8.974034663088005*^-19*I, 0.05815215316905396 - 0.0006563913865815673*I, -0.0020124518313497275 + 0.008607582509175139*I, 0.005084716578416921 - 0.0030946706156941496*I, -0.005760594024635898 + 0.0019890412309949666*I, 0.0075687514115297325 - 0.0015834289461255896*I, 0.0062484673252083235 - 0.0044397172302089215*I}, {0.058152153169053956 + 0.0006563913865815612*I, 0.114396…
1.857857857857858	{{0.20326618437006588 - 6.394245539545397*^-19*I, 0.05811173762085756 - 0.0006550609807181943*I, -0.0020264551140788483 + 0.00858980277289525*I, 0.005079950599636038 - 0.0030881995846056684*I, -0.005756493857281715 + 0.0019847434272935918*I, 0.0075616973980615594 - 0.0015799499040615268*I, 0.0062457211987998066 - 0.004430405842303304*I}, {0.058111737620857556 + 0.0006550609807181886*I, 0.11431629…
1.8598598598598601	{{0.2031142048115173 - 1.0934448804470602*^-18*I, 0.05807140555098941 - 0.0006537332881901646*I, -0.002040430762901587 + 0.008572059828415971*I, 0.005075193827548074 - 0.0030817424486137284*I, -0.005752402100058518 + 0.0019804554063098095*I, 0.007554658349826642 - 0.001576479031749736*I, 0.006242980707495884 - 0.004421114468611854*I}, {0.058071405550989406 + 0.0006537332881901589*I, 0.11423623271…
1.8618618618618619	{{0.20296254197597124 - 1.7069011309970136*^-18*I, 0.05803115680442416 - 0.0006524083428506917*I, -0.002054378844829593 + 0.008554353642471238*I, 0.005070446244630968 - 0.003075299173305058*I, -0.00574831874259613 + 0.001976177143657606*I, 0.007547634228504813 - 0.0015730163348283447*I, 0.006240245839309524 - 0.0044118430658310415*I}, {0.05803115680442415 + 0.0006524083428506859*I, 0.114156336502…
1.863863863863864	{{0.20281119518434715 - 2.1203362263310773*^-18*I, 0.05799099122675151 - 0.0006510861725562483*I, -0.002068299439900407 + 0.008536684117991437*I, 0.005065707833140318 - 0.003068869732774744*I, -0.005744243774747645 + 0.0019719086195757797*I, 0.007540624984268819 - 0.0015695617834739005*I, 0.006237516582297853 - 0.004402591587942552*I}, {0.057990991226751505 + 0.0006510861725562432*I, 0.1140766081…
1.8658658658658658	{{0.20266016375692802 - 2.2284408789424956*^-18*I, 0.05795090866321613 - 0.0006497668027795177*I, -0.002082192616337704 + 0.00851905116972124*I, 0.0050609785762541605 - 0.003062454099094414*I, -0.0057401771853428565 + 0.00196764981293644*I, 0.007533630574835566 - 0.0015661153535392444*I, 0.006234792924957151 - 0.004393359989397388*I}, {0.05795090866321612 + 0.0006497668027795136*I, 0.113997047171…
1.867867867867868	{{0.20250944701346119 - 2.1077317297291943*^-18*I, 0.057910908958628486 - 0.0006484502574179951*I, -0.002096058427622616 + 0.008501454738230689*I, 0.0050562584581476345 - 0.0030560522404064713*I, -0.005736118962143149 + 0.00196340070016644*I, 0.007526650968017317 - 0.0015626770342886608*I, 0.006232074856225996 - 0.004384148225694485*I}, {0.05791090895862848 + 0.0006484502574179924*I, 0.1139176533…
1.8698698698698701	{{0.20235904427315854 - 2.0165513479935466*^-18*I, 0.05787099195736492 - 0.0006471365587939894*I, -0.0021098969124937112 + 0.008483894789915217*I, 0.005051547463992981 - 0.003049664120924104*I, -0.005732069091841503 + 0.0019591612552473793*I, 0.007519686141721703 - 0.0015592468283978824*I, 0.006229362365485275 - 0.004374956253380729*I}, {0.05787099195736491 + 0.0006471365587939876*I, 0.1138384263…
1.8718718718718719	{{0.20220895485483417 - 2.1643137746535303*^-18*I, 0.05783115750343191 - 0.0006458257264240895*I, -0.002123708098709573 + 0.008466371295077822*I, 0.005046845579900945 - 0.003043289703911042*I, -0.005728027560025947 + 0.0019549314514156492*I, 0.007512736080447775 - 0.0015558247398132583*I, 0.006226655442584331 - 0.004365784029171964*I}, {0.0578311575034319 + 0.000645825726424088*I, 0.1137593656788…
1.873873873873874	{{0.20205917807721202 - 1.9906389039323193*^-18*I, 0.057791405440834484 - 0.0006445177716743565*I, -0.0021374920186339446 + 0.008448884125238433*I, 0.005042152792819732 - 0.003036928965604984*I, -0.005723994350850961 + 0.0019507112691207452*I, 0.0075058007600635425 - 0.0015524107167547115*I, 0.00622395407804969 - 0.004356631505831943*I}, {0.05779140544083448 + 0.000644517771674355*I, 0.1136804711…
1.875875875875876	{{0.20190971325857973 - 2.0076395791280867*^-18*I, 0.057751735613350785 - 0.0006432127068005948*I, -0.0021512486918820336 + 0.008431433213842628*I, 0.0050374690901082405 - 0.0030305818736364653*I, -0.005719969448321353 + 0.0019465006837262873*I, 0.007498880167520431 - 0.0015490047414009574*I, 0.006221258262461516 - 0.004347498638589962*I}, {0.05775173561335078 + 0.000643212706800593*I, 0.11360174…
1.8778778778778782	{{0.20176055971840476 - 2.5377029556963556*^-18*I, 0.057712147864825175 - 0.0006419105402644635*I, -0.002164978149757812 + 0.008414018486112031*I, 0.005032794458306718 - 0.003024248396860933*I, -0.005715952837323379 + 0.001942299671104851*I, 0.007491974282397692 - 0.0015456067918032737*I, 0.0062185679860144215 - 0.00433838538230934*I}, {0.05771214786482517 + 0.0006419105402644611*I, 0.11352317898…
1.87987987987988	{{0.20161171677750253 - 3.501401637356566*^-18*I, 0.05767264203921823 - 0.0006406112757483347*I, -0.0021786804387226824 + 0.008396639842354324*I, 0.005028128883041343 - 0.0030179285076417134*I, -0.0057119445036515615 + 0.0019381082089392787*I, 0.007485083073881603 - 0.0015422168326775301*I, 0.006215883238511927 - 0.0043292916908174404*I}, {0.05767264203921822 + 0.0006406112757483316*I, 0.11344478…
1.881881881881882	{{0.20146318375803607 - 4.417493676092835*^-18*I, 0.05763321798060671 - 0.0006393149121552913*I, -0.0021923556203955006 + 0.008379297157963213*I, 0.005023472349024216 - 0.0030116221818500084*I, -0.005707944434008681 + 0.0019339262767226724*I, 0.007478206500765456 - 0.0015388348154041832*I, 0.006213204009366459 - 0.004320217516905662*I}, {0.05763321798060671 + 0.000639314912155288*I, 0.11336654714…
1.8838838838838838	{{0.20131495998358243 - 4.602853167342541*^-18*I, 0.057593875533134144 - 0.0006380214448465931*I, -0.002206003768386512 + 0.008361990301958876*I, 0.005018824840094748 - 0.0030053293963661376*I, -0.005703952616036957 + 0.0019297538543508552*I, 0.0074713445144107314 - 0.0015354606883162874*I, 0.0062105302875739 - 0.004311162813087744*I}, {0.05759387553313414 + 0.0006380214448465903*I, 0.11328847800…
[truncated: 58 more rows]
