# Supplementary material for: When do perturbative approaches accurately capture the dynamics of complex quantum systems?
Source: Sci Rep. 2016 Jun 23;6:28204. doi: 10.1038/srep28204 (PMC4917862; doi:10.1038/srep28204)
Supplement: FMO_pmat_77KSite1.csv [file srep28204-s19.csv]

0.	{{0.9999999999999991 + 0.*I, 1.5612511283791264*^-16 + 0.*I, -1.491862189340054*^-16 + 0.*I, 2.42861286636753*^-17 + 0.*I, -5.204170427930421*^-17 + 0.*I, 4.7379634937616544*^-17 + 0.*I, 6.938893903907228*^-18 + 0.*I}, {5.764638163278854*^-17 + 0.*I, 5.582104804286642*^-18 + 0.*I, 5.196921159488907*^-18 + 0.*I, -2.308537239889369*^-18 + 0.*I, -1.814847808434763*^-18 + 0.*I, 3.042660401285222*^-18…
0.01	{{0.9720432988516083 - 4.7704895589362195*^-18*I, 0.018730506938452393 - 0.15759506162174655*I, 0.005730172799209439 + 0.009598917436597949*I, 0.00021845884002622256 - 0.010964399067599995*I, 0.0003657373198773309 + 0.01250748721178491*I, 0.006534061886050189 - 0.023792615917540904*I, 0.0014500709485696095 - 0.01771509536409893*I}, {0.01873050693845234 + 0.15759506162174655*I, 0.02655777913623138…
0.02	{{0.8945069077578508 - 2.4448758989548125*^-17*I, 0.07138599957148715 - 0.2811900084084905*I, 0.020281531931382372 + 0.01598186052830903*I, 0.001090341095573143 - 0.02153968515573478*I, 0.0003850455807524293 + 0.024881838713053547*I, 0.022991321232121588 - 0.03800946736882524*I, 0.005354485064004592 - 0.031286264814101857*I}, {0.07138599957148709 + 0.2811900084084906*I, 0.09986996697524667 + 4.09…
0.03	{{0.7831909600004364 + 1.1779856604055006*^-16*I, 0.14678923551182596 - 0.34940172490382043*I, 0.038062618913133874 + 0.018664083866542152*I, 0.0030167449848200233 - 0.03108298944407895*I, -0.0022049519339010157 + 0.0364514933712388*I, 0.041698433613193996 - 0.03800173862427755*I, 0.010355725683485511 - 0.03855188691609957*I}, {0.1467892355118261 + 0.34940172490382027*I, 0.20411583957944454 - 1.0…
0.04	{{0.6592227197945753 + 7.24247051220317*^-17*I, 0.22902116540715217 - 0.35284099376532835*I, 0.05349543146392167 + 0.019715949003771913*I, 0.006431278368001657 - 0.038332456764525055*I, -0.00937542498716744 + 0.045275162708825506*I, 0.05425014407703032 - 0.025113815410719203*I, 0.014814407054322742 - 0.03942498797640002*I}, {0.22902116540715214 + 0.3528409937653281*I, 0.31842528939282877 - 8.0230…
0.05	{{0.5446621703774855 + 5.930585883495709*^-17*I, 0.3015864815301322 - 0.2951528453675826*I, 0.06321988802486975 + 0.02242083051830732*I, 0.011573269991144126 - 0.04197790037391178*I, -0.02150877089660016 + 0.04866678987138301*I, 0.05530073138213518 - 0.005712831637010326*I, 0.0175820573223573 - 0.03573914399011528*I}, {0.3015864815301321 + 0.2951528453675826*I, 0.42148341076746904 - 3.94649590784…
0.06	{{0.4581971972190663 + 9.139824314052802*^-17*I, 0.351160971490586 - 0.19123693173668874*I, 0.06693551230311581 + 0.029364658046797137*I, 0.01817959651409501 - 0.04149592524439641*I, -0.036873219226843904 + 0.0443598419188398*I, 0.044696417127437875 + 0.011812495106746498*I, 0.01843686089618876 - 0.03045594603365994*I}, {0.3511609714905857 + 0.19123693173668857*I, 0.49579475073934454 - 1.14491749…
0.07	{{0.4117974382520152 - 6.5052130349130266*^-18*I, 0.3702155386323217 - 0.06326615069477802*I, 0.06674442959888484 + 0.04099646716337661*I, 0.02526291929059568 - 0.03772230674696227*I, -0.052140422843454694 + 0.03171572432899142*I, 0.02720806113358452 + 0.0205762337541163*I, 0.018023771377444094 - 0.026577072205462265*I}, {0.37021553863232154 + 0.06326615069477802*I, 0.5307282041768813 - 1.4745149…
0.08	{{0.4090627101847488 + 1.6479873021779667*^-17*I, 0.3580396081056485 + 0.06445181773570269*I, 0.06559216268117761 + 0.05536707133776872*I, 0.031150119350495987 - 0.03277635410590673*I, -0.06366689350659065 + 0.012375988233671765*I, 0.010254345647436226 + 0.0177132590457785*I, 0.01739941269473194 - 0.02617261505831687*I}, {0.35803960810564867 - 0.06445181773570269*I, 0.5237450559787173 + 2.1684043…
0.09	{{0.4455344714892948 + 8.023096076392733*^-18*I, 0.32008468651350047 + 0.17042330316148424*I, 0.06574075305392739 + 0.06905875786363895*I, 0.033861547919766276 - 0.029333991259274068*I, -0.06890815198391209 - 0.009948654181134562*I, 0.0008152588748448815 + 0.005005621243693088*I, 0.017456403408534254 - 0.029848444837780888*I}, {0.32008468651350036 - 0.17042330316148419*I, 0.4797519088391082 + 7.8…
0.1	{{0.5106142548984245 - 5.204170427930421*^-18*I, 0.2660346040777925 + 0.23956664778567777*I, 0.06799856755864615 + 0.07869096114990937*I, 0.03174398243645979 - 0.029613486266135507*I, -0.06734526290146102 - 0.03045915627411655*I, 0.0028829419408767207 - 0.012333399798685191*I, 0.018512253623973157 - 0.03677006896907612*I}, {0.26603460407779256 - 0.23956664778567782*I, 0.4090969349136791 - 1.95156…
0.11	{{0.5903328000006096 + 6.938893903907228*^-18*I, 0.20731061764364603 + 0.2649189175473755*I, 0.07186942342677123 + 0.0821974170583556*I, 0.024118035732379698 - 0.034560182502515*I, -0.060605107014598335 - 0.04463144990884516*I, 0.01632850182083552 - 0.02794075558572496*I, 0.02021819120115756 - 0.04514207013891602*I}, {0.20731061764364606 - 0.2649189175473755*I, 0.3249915750911436 - 5.095750210681…
0.12	{{0.6702056248367405 - 1.1492543028346347*^-17*I, 0.15469835061245962 + 0.24755848788552803*I, 0.07626995106650314 + 0.07934924527927757*I, 0.011657396269294405 - 0.043564763696229004*I, -0.05182724991146233 - 0.04948643174671552*I, 0.03734925774580987 - 0.03663788019389798*I, 0.02177160793760736 - 0.05290685114536556*I}, {0.1546983506124596 - 0.247558487885528*I, 0.24100908166322263 + 1.06793913…
0.13	{{0.7376452199645136 - 6.548581121812447*^-17*I, 0.11654740143126165 + 0.19520330133694813*I, 0.08027639832224032 + 0.07147579985042993*I, -0.0036890257974138804 - 0.054765860459824185*I, -0.04458912595711607 - 0.04437533201298079*I, 0.060075949221928965 - 0.03600708799657949*I, 0.022293852818850015 - 0.058402594883194145*I}, {0.11654740143126158 - 0.19520330133694805*I, 0.16901182886916588 + 4.9…
0.14	{{0.7836433858955734 - 4.0332320816460765*^-17*I, 0.09773692197310616 + 0.12000767380728163*I, 0.08350897692999534 + 0.06070938701119277*I, -0.019231140513636766 - 0.065738920162922*I, -0.04179297409417253 - 0.03107075101411681*I, 0.07862545291513125 - 0.026816815320027106*I, 0.021198572885697552 - 0.060781009906169386*I}, {0.09773692197310616 - 0.12000767380728157*I, 0.1176492101384401 + 4.19958…
0.15	{{0.8036031093442543 - 1.951563910473908*^-17*I, 0.09941593107431146 + 0.03604175815308613*I, 0.08607113933950428 + 0.0491998773619585*I, -0.03232682635402192 - 0.07425898466186297*I, -0.04486840916897087 - 0.013178392664717365*I, 0.08887146260871023 - 0.012344828333091562*I, 0.018413209516888327 - 0.06009411933699755*I}, {0.09941593107431164 - 0.03604175815308609*I, 0.09150533386949006 + 2.93276…
0.16	{{0.7973426475750455 + 1.734723475976807*^-17*I, 0.11939753285977953 - 0.04309816990521343*I, 0.08822747230509687 + 0.038622517407121075*I, -0.04111864036102049 - 0.07886558629463518*I, -0.05349602753712444 + 0.004900784556876876*I, 0.08941499911542604 + 0.0030023977232615864*I, 0.014394797725933427 - 0.057083734580937524*I}, {0.11939753285977973 + 0.04309816990521341*I, 0.09094127500740574 + 2.0…
0.17	{{0.7684513366105222 + 4.9873299934333204*^-17*I, 0.15298861297400443 - 0.1061845788123509*I, 0.09009301815954514 + 0.030058123576802296*I, -0.044961134546971114 - 0.0791006960951936*I, -0.06586456215565593 + 0.01910446182015712*I, 0.08158369154702491 + 0.015209657754027833*I, 0.00996284286197126 - 0.05280522386203841*I}, {0.1529886129740046 + 0.10618457881235085*I, 0.11256887481397558 - 4.639199…
0.18	{{0.7232788130235405 - 4.553649124439119*^-18*I, 0.1940033527598306 - 0.14558507188812697*I, 0.0915156773596245 + 0.02411985541397344*I, -0.044447609018231755 - 0.075437943140971*I, -0.07931006384902843 + 0.026610815593943658*I, 0.06863503699275784 + 0.021803885565591652*I, 0.0060265983356053415 - 0.048248114070494924*I}, {0.19400335275983058 + 0.145585071888127*I, 0.15016168631448995 + 2.1196152…
0.19	{{0.6698012178435936 - 2.6454533008646308*^-17*I, 0.23577262291619908 - 0.15786327073283823*I, 0.092176022635653 + 0.021135715060166958*I, -0.041104793009787956 - 0.0690001797753809*I, -0.0911051754927533 + 0.02632065007450284*I, 0.0545484240093597 + 0.022344314298290834*I, 0.0033023885182151434 - 0.044076296887059344*I}, {0.23577262291619905 + 0.1578632707328383*I, 0.19578131392977416 + 1.680513…
0.2	{{0.6164640959777119 - 5.106592232406726*^-17*I, 0.27207636790734313 - 0.14387928839860104*I, 0.0918227830589289 + 0.02124800975560807*I, -0.03689413377201165 - 0.06117746938754635*I, -0.09916881782992717 + 0.018885992375904853*I, 0.042825571078317054 + 0.018215273820988677*I, 0.002108077963874656 - 0.04053774862441894*I}, {0.27207636790734324 + 0.14387928839860115*I, 0.2409946029505058 + 9.50845…
0.21	{{0.571005693113298 - 2.8189256484623115*^-18*I, 0.29798758205586473 - 0.10842163276660341*I, 0.09052288886600349 + 0.02437619938876591*I, -0.033661972305671396 - 0.05325512590159689*I, -0.10251816230737133 + 0.006351334103064715*I, 0.035633896159323546 + 0.011891363571043628*I, 0.0022952744873281604 - 0.03752870819243205*I}, {0.2979875820558647 + 0.10842163276660338*I, 0.2781376474663165 - 3.041…
0.22	{{0.5393251597789278 + 1.5070410197548512*^-17*I, 0.31057008582916984 - 0.05929574590870347*I, 0.0887915983630077 + 0.030072469718832276*I, -0.032678002876835165 - 0.04615278879084099*I, -0.10136686007408634 - 0.008469175657362842*I, 0.03348206179941568 + 0.005976697831240938*I, 0.003335711016882425 - 0.03475586408752009*I}, {0.3105700858291698 + 0.05929574590870346*I, 0.3015163389385419 - 8.4025…
0.23	{{0.5246063355166777 + 8.185726402265558*^-18*I, 0.30928434302599184 - 0.0058676275903497095*I, 0.08749561638633682 + 0.03738280592149716*I, -0.03439046593627248 - 0.04033318950724112*I, -0.0968812633600366 - 0.02270915037459017*I, 0.03543957945789981 + 0.002361010433680722*I, 0.0045231709745108695 - 0.0319213971512979*I}, {0.3092843430259919 + 0.005867627590349689*I, 0.30828771016717244 - 8.4025…
0.24	{{0.5269568468009461 - 7.101524229780054*^-18*I, 0.29594910303604827 + 0.04269578588516455*I, 0.08753351538078792 + 0.04486593677741293*I, -0.03846101170166083 - 0.0358635999721929*I, -0.09071452157912703 - 0.03406907968802629*I, 0.03973779802537674 + 0.0017608061359589335*I, 0.005209962948502301 - 0.028860635675567348*I}, {0.29594910303604804 - 0.04269578588516451*I, 0.29874289573143126 + 1.0950…
0.25	{{0.5436831147139063 - 2.4814677222761983*^-17*I, 0.2742287999957147 + 0.07904976654772881*I, 0.08944600294611081 + 0.05085348914916946*I, -0.04402627077958307 - 0.032553675773120586*I, -0.08449872980586202 - 0.0411828999074967*I, 0.044482739285526006 + 0.0037372010279057644*I, 0.004991879918662302 - 0.02559175414277467*I}, {0.2742287999957147 - 0.07904976654772873*I, 0.27590050937087124 + 4.0820…
0.26	{{0.5700898345379244 + 8.888594341897177*^-17*I, 0.24878808195705085 + 0.09875074779182903*I, 0.09316891316949892 + 0.053882498630455335*I, -0.05004306220710223 - 0.030091787263704668*I, -0.0794570297382709 - 0.04368111215543742*I, 0.04822310002917313 + 0.0070861158249583825*I, 0.0037890542990050525 - 0.022279875716337383*I}, {0.24878808195705085 - 0.0987507477918291*I, 0.24458774483981138 - 4.78…
0.27	{{0.6005368856404784 + 1.214306433183765*^-17*I, 0.22435466757137798 + 0.10061562270677551*I, 0.09805596059415958 + 0.05311278208156879*I, -0.05557391411482509 - 0.028143677032231938*I, -0.07621919388191868 - 0.04201211761335742*I, 0.05023192026599497 + 0.010382553194114718*I, 0.0018183392035337302 - 0.019151405024992473*I}, {0.22435466757137798 - 0.10061562270677553*I, 0.2103361088900106 - 9.703…
0.28	{{0.6294824259694628 - 7.087971702623985*^-18*I, 0.2049124368870038 + 0.08643689183683217*I, 0.10313814936366811 + 0.048543974737012295*I, -0.059943115481365314 - 0.02641664473809142*I, -0.07483700987414744 - 0.0371430004209674*I, 0.05049877395206726 + 0.012466865042691452*I, -0.0005112496126695181 - 0.01640312230889148*I}, {0.20491243688700372 - 0.08643689183683213*I, 0.17838146400924804 + 6.478…
0.29	{{0.6523308949007129 - 1.848564704087785*^-17*I, 0.19315591158075782 + 0.060259861974151493*I, 0.10746925162588054 + 0.0409543618392301*I, -0.06277374105504507 - 0.024702609502340746*I, -0.07493985942174478 - 0.03025352722930671*I, 0.049519366966480016 + 0.012743239513302482*I, -0.0027353441510874726 - 0.014138551960455728*I}, {0.1931559115807578 - 0.060259861974151466*I, 0.15292242305399484 + 9.…
0.3	{{0.6659960919828533 + 3.333921680392926*^-18*I, 0.19024690890819373 + 0.027439311128505575*I, 0.11039313463708433 + 0.03161671319196622*I, -0.06395479252084713 - 0.022901979027004957*I, -0.07595269562793254 - 0.022493979708665887*I, 0.04799673291647376 + 0.011252253097588549*I, -0.004462263565284367 - 0.012345634789420497*I}, {0.19024690890819368 - 0.027439311128505565*I, 0.13667600529265378 + 2…
0.31	{{0.669148739979337 - 1.2468324983583301*^-17*I, 0.19585344276224187 - 0.006339094229645622*I, 0.11164377850381241 + 0.021931165596966822*I, -0.06358343973863789 - 0.0210197589046944*I, -0.07730467023436588 - 0.014833881172848949*I, 0.046557612165416457 + 0.008546891721999805*I, -0.005462555675720235 - 0.010914185666849078*I}, {0.19585344276224192 + 0.006339094229645649*I, 0.13071617890104334 + 1…
0.32	{{0.6621673319332329 - 1.4826464708739273*^-17*I, 0.2084094182127493 - 0.03591976246368269*I, 0.11129173334536292 + 0.013116341640059079*I, -0.06190571744678325 - 0.01912981349877647*I, -0.07857572194801184 - 0.007998400852155058*I, 0.04556035212231056 + 0.005443340994822218*I, -0.005704888688046663 - 0.009680852676430271*I}, {0.2084094182127493 + 0.035919762463682725*I, 0.13455711585118135 + 1.2…
0.33	{{0.6468632176886754 + 1.3010426069826053*^-18*I, 0.22550506130596842 - 0.057315835128941416*I, 0.10961496397330821 + 0.006032012768551931*I, -0.059262975644567145 - 0.01731853492998206*I, -0.07955585878483758 - 0.002470026847028961*I, 0.04503306894796856 + 0.0027358991021730283*I, -0.0053387032740847586 - 0.008483625216151371*I}, {0.2255050613059684 + 0.05731583512894141*I, 0.14641616350483896 -…
0.34	{{0.626077492397139 - 1.5856456772600502*^-18*I, 0.24431731539421947 - 0.0680973127477443*I, 0.106969212276305 + 0.0011274314317428463*I, -0.05604632749341766 - 0.015629915192978218*I, -0.08022142752298549 + 0.0014779312753186325*I, 0.04473905571601445 + 0.0009587854019034665*I, -0.004636128964546453 - 0.007208254548893501*I}, {0.2443173153942195 + 0.06809731274774429*I, 0.1635753775986373 - 1.20…
0.35000000000000003	{{0.6032212392305476 + 5.827586677109586*^-18*I, 0.2620235542786585 - 0.0675653913586808*I, 0.10369362093579154 - 0.0015264772889420509*I, -0.052658066703991376 - 0.014031171327567074*I, -0.0806552524596224 + 0.003749822514148464*I, 0.0443313314342282 + 0.00025368595204515156*I, -0.003910656052172827 - 0.005814305476154787*I}, {0.26202355427865853 + 0.06756539135868078*I, 0.18278499973471649 - 6.…
0.36	{{0.5817795094789094 + 2.3418766925686896*^-17*I, 0.2761825403769242 - 0.05674869730678857*I, 0.10006109487412747 - 0.002155317902076045*I, -0.049471573045650925 - 0.012408687729959896*I, -0.08094852200653059 + 0.004417779597898996*I, 0.043535787595135135 + 0.00037190850714960026*I, -0.003430446889421337 - 0.004336209656397764*I}, {0.27618254037692413 + 0.05674869730678853*I, 0.2007029577953122 -…
0.37	{{0.5647881609192399 + 6.572975670693371*^-19*I, 0.2850718177564171 - 0.03820035156271096*I, 0.09627817786936205 - 0.0011739081810170776*I, -0.046779423959002794 - 0.010598033686304213*I, -0.08112315457047353 + 0.0037277845372228656*I, 0.04229383581191858 + 0.0008054188446096063*I, -0.003345589440859526 - 0.00286253033024281*I}, {0.2850718177564171 + 0.03820035156271097*I, 0.21437893533473237 - 1…
0.38	{{0.5543462150057707 - 9.64939933512099*^-18*I, 0.28793591218353815 - 0.015547170687404507*I, 0.09252640782046691 + 0.0009167223923080097*I, -0.04473477794114118 - 0.008445489626033248*I, -0.08110435038151885 + 0.002094300867801793*I, 0.04080731768475036 + 0.0009992661717788834*I, -0.0036502235618934738 - 0.0015031901919516284*I}, {0.2879359121835382 + 0.015547170687404516*I, 0.22173399831147456 …
0.39	{{0.5512879541923293 + 9.693445048378213*^-18*I, 0.28507077217355314 + 0.007189348515270619*I, 0.0890090213319399 + 0.003600056934220882*I, -0.04331294321398879 - 0.005883431286980616*I, -0.0807520436562343 + 0.0000557474419320398*I, 0.03946748768473829 + 0.0005632497252879654*I, -0.0041939795302783425 - 0.00035732146850981955*I}, {0.2850707721735532 - 0.007189348515270621*I, 0.22190883426287092 …
0.4	{{0.5551273390897397 + 9.005654295207721*^-18*I, 0.27769558589936694 + 0.026355966585921174*I, 0.08595779892610057 + 0.006380419793888637*I, -0.0423221419421208 - 0.0029860044268455173*I, -0.0799324360571655 - 0.001813597105238732*I, 0.03870327672260104 - 0.0005992471154812805*I, -0.004739010237865313 + 0.0005081515447150694*I}, {0.27769558589936705 - 0.02635596658592117*I, 0.21534898369691938 - …
0.41000000000000003	{{0.564290427954418 + 1.8675382421062814*^-17*I, 0.26763860603135337 + 0.03930204702663457*I, 0.08358659290455202 + 0.008808988041845468*I, -0.041466941294456265 + 0.000025762592283392038*I, -0.07859264338655593 - 0.00301138382579774*I, 0.0388190602326159 - 0.0022844910919604905*I, -0.005039106225052041 + 0.0010655917760839624*I}, {0.26763860603135337 - 0.03930204702663458*I, 0.20359134493791378 …
0.42	{{0.576541292893977 - 6.274820073259857*^-18*I, 0.2569336507223089 + 0.044724749839117374*I, 0.08202223523490151 + 0.010521205101823304*I, -0.04043744509622847 + 0.0028351276022542263*I, -0.07680469250865851 - 0.003199744607962526*I, 0.03988649542187885 - 0.004085377858672672*I, -0.0049103821352704715 + 0.001321998990751266*I}, {0.2569336507223089 - 0.044724749839117346*I, 0.18883995834468806 - 9…
0.43	{{0.5894600175461038 + 2.1873778829895052*^-17*I, 0.24744069719496303 + 0.042690079866718106*I, 0.08125798680655592 + 0.011282837543140566*I, -0.038988100054889896 + 0.005114528793366485*I, -0.07476438953207387 - 0.0022581979406737862*I, 0.04171965317519784 - 0.00553877045748216*I, -0.004272107515296425 + 0.0013079589255767412*I}, {0.24744069719496303 - 0.04269007986671813*I, 0.17348010896447524 …
0.44	{{0.6008574370109335 - 8.673617379884035*^-18*I, 0.24056924860396273 + 0.03440075542199324*I, 0.08115355986719901 + 0.011023738303852754*I, -0.03698376564353363 + 0.006610020674972753*I, -0.07275036597482769 - 0.00029101068257645474*I, 0.04392685399588714 - 0.006268552020516982*I, -0.00315212371448185 + 0.0010649590666219413*I}, {0.24056924860396278 - 0.03440075542199323*I, 0.1596577986561719 + 4…
0.45	{{0.6090661262501761 - 2.2632720350634905*^-17*I, 0.23713295228212825 + 0.021821781670741898*I, 0.08147537049388262 + 0.009840886967324564*I, -0.034410744678656936 + 0.007198143088833632*I, -0.07105938827733863 + 0.0024043401235276816*I, 0.04601343745650458 - 0.0060870522688780005*I, -0.0016636635811113363 + 0.000634301268142976*I}, {0.2371329522821283 - 0.02182178167074188*I, 0.14899133390910874…
0.46	{{0.6130916308764365 - 1.3471211993132393*^-17*I, 0.23732703494738377 + 0.007265807399501595*I, 0.08195433934221336 + 0.007967741984633157*I, -0.03136256723574383 + 0.006903730066511721*I, -0.0699367156148063 + 0.005396807710591972*I, 0.047504512980307875 - 0.005036387945169588*I, 0.00003402306993895588 + 0.000049920687927953056*I}, {0.2373270349473838 - 0.007265807399501572*I, 0.1424292938128542…
0.47000000000000003	{{0.6126359263264812 - 9.86623976961809*^-18*I, 0.24080064127319373 - 0.006984337472347091*I, 0.08233978168398987 + 0.005721017611060417*I, -0.028012158230349023 + 0.005881573881456359*I, -0.06951859205276494 + 0.008197992514230753*I, 0.04805782304723334 - 0.0033668927137617604*I, 0.001778388704547696 - 0.0006632197690807041*I}, {0.2408006412731937 + 0.006984337472347107*I, 0.14023695465819716 + …
0.48	{{0.6080248110381762 - 1.5504091066542713*^-17*I, 0.24678744927192542 - 0.018967234154915368*I, 0.08243754697276309 + 0.003440348956676942*I, -0.024578684667321094 + 0.004372974089567771*I, -0.06979937242434764 + 0.01034301646009447*I, 0.04754184820488665 - 0.0014632851959222718*I, 0.003439261592840923 - 0.0014849728530386824*I}, {0.2467874492719255 + 0.018967234154915382*I, 0.1420746700450207 + …
0.49	{{0.6000811282875109 - 1.3254371558635292*^-17*I, 0.2542585654417489 - 0.027233828377418556*I, 0.08212847613455823 + 0.0014322184585783472*I, -0.021294417838060704 + 0.0026495639696970386*I, -0.07062967230387579 + 0.011464875078798703*I, 0.04606304521876501 + 0.0002603943198783084*I, 0.00494067848300762 - 0.0023923047915069846*I}, {0.2542585654417489 + 0.02723382837741857*I, 0.1471248636457448 + …
0.5	{{0.5899779614207775 - 3.1956859034010243*^-17*I, 0.26207367379070345 - 0.030953882106682432*I, 0.08136642396963228 - 0.00007483507774304468*I, -0.01837611549497111 + 0.0009555698496515173*I, -0.0717464732892471 + 0.011353343363241068*I, 0.04393654038102385 + 0.001470363712183362*I, 0.006265515559353296 - 0.0033521698506897893*I}, {0.26207367379070345 + 0.03095388210668248*I, 0.1542339876704794 +…
0.51	{{0.5790829120224521 - 1.7157499379583108*^-17*I, 0.26912415430931663 - 0.029963755885552626*I, 0.08015874354421401 - 0.0009557890577525061*I, -0.016004224765141278 - 0.000539568467747187*I, -0.07283129006018338 + 0.009991132206436316*I, 0.041605357925950846 + 0.0019990450103531026*I, 0.00744293564627444 - 0.004318959887587257*I}, {0.26912415430931663 + 0.029963755885552636*I, 0.16205945530363972…
0.52	{{0.568785821176777 + 1.0760706561918632*^-17*I, 0.27447131904514904 - 0.02476284620115411*I, 0.07854068130357468 - 0.00118667806488904*I, -0.01430925305582263 - 0.00176511290170719*I, -0.07358571881012964 + 0.007559663951145752*I, 0.039525766076836874 + 0.0018823981170234063*I, 0.008523085137911703 - 0.00523832338128526*I}, {0.27447131904514915 + 0.024762846201154102*I, 0.16923206823686124 - 6.3…
0.53	{{0.5603076425521533 - 1.043544591017298*^-17*I, 0.2774745843971454 - 0.016438299173201856*I, 0.07656211430361261 - 0.000814176723587571*I, -0.013360716627151962 - 0.002741600621132201*I, -0.0738050090725754 + 0.004407678513145059*I, 0.038049680726502236 + 0.001334997485371228*I, 0.00954835116980765 - 0.006056277276471655*I}, {0.27747458439714545 + 0.016438299173201852*I, 0.17454176094716922 + 4.…
0.54	{{0.5545156663793143 - 1.3579632210380943*^-17*I, 0.27788580375109767 - 0.006493004477659517*I, 0.07429820458385242 + 0.00008598586160779066*I, -0.013155803411381818 - 0.003547545957844851*I, -0.07342600028032155 + 0.0009829774466121929*I, 0.03734130454620689 + 0.000670052924339069*I, 0.010532455133113757 - 0.00673047669764441*I}, {0.2778858037510976 + 0.006493004477659524*I, 0.17712643290089528 …
0.55	{{0.5517939989238992 + 1.0137290312739466*^-17*I, 0.27587725646609057 + 0.003415517855947732*I, 0.07187483410163345 + 0.001436656692807756*I, -0.01361234469941484 - 0.004278128727557421*I, -0.07253284399018173 - 0.0022590911413697505*I, 0.037355130795830194 + 0.00019382171143200776*I, 0.011454829216602683 - 0.007239842937192452*I}, {0.2758772564660907 - 0.0034155178559477366*I, 0.1766138292303408…
0.56	{{0.5520119313134868 + 6.938893903907228*^-18*I, 0.2719855369631034 + 0.011769795479571696*I, 0.06948319763299413 + 0.0031594225369002186*I, -0.014575786933210549 - 0.005014245456086934*I, -0.07132089148001262 - 0.004945307834702633*I, 0.03787780791484922 + 0.00011341159205473113*I, 0.012269849007812072 - 0.007589362459606189*I}, {0.27198553696310357 - 0.011769795479571691*I, 0.17316518627022115 …
0.5700000000000001	{{0.5545968190633804 - 4.255493527005605*^-18*I, 0.26698445991163755 + 0.01744135757377094*I, 0.06736277903580654 + 0.005156038698973726*I, -0.01584542529663013 - 0.005809202451810503*I, -0.07003534373393955 - 0.00684681685874438*I, 0.03861163171161171 + 0.00048726233115701134*I, 0.012924059482219011 - 0.007808403041138463*I}, {0.2669844599116375 - 0.01744135757377092*I, 0.1674034888630752 + 8.67…
0.58	{{0.558678996328251 - 3.6591823321385775*^-18*I, 0.2617254487224236 + 0.01983407288866041*I, 0.06575387455868381 + 0.007292486057848462*I, -0.01721414860586026 - 0.006688519560183848*I, -0.0689070375035358 - 0.007899860626923678*I, 0.03926688133495885 + 0.001226654671397372*I, 0.013373324967703985 - 0.007942824004998503*I}, {0.2617254487224235 - 0.019834072888660403*I, 0.16025429948416506 + 6.911…
0.59	{{0.5632601498959688 - 1.3850682753502319*^-17*I, 0.2569883742103778 + 0.018907035811212267*I, 0.06484001430176489 + 0.0094014997459899*I, -0.01850800354547467 - 0.0076546477445946295*I, -0.06810281684085584 - 0.008186664930890708*I, 0.039635478889178725 + 0.0021384079877089807*I, 0.013594747623038205 - 0.008042869896231583*I}, {0.2569883742103778 - 0.01890703581121225*I, 0.1527525967490231 + 7.4…
0.6	{{0.5673663883973886 + 5.380353280959316*^-18*I, 0.25337209226635005 + 0.015100869208067389*I, 0.06470382692333533 + 0.01130469751689586*I, -0.019612658679975675 - 0.008691891106925151*I, -0.0676990574331144 - 0.007889296671855927*I, 0.039630773730128244 + 0.0029904725430476707*I, 0.013591639301066352 - 0.008149899318620382*I}, {0.25337209226635005 - 0.015100869208067398*I, 0.1458656530979899 - 6…
0.61	{{0.5701673550938795 + 2.9002408113987244*^-18*I, 0.2512350986500299 + 0.009207108209343905*I, 0.06531004152453898 + 0.012844501720786836*I, -0.02048087177085141 - 0.009771141218994967*I, -0.06767968848509584 - 0.007233104753385536*I, 0.03928950063442093 + 0.003581114852833271*I, 0.013391751348809365 - 0.008285285033357518*I}, {0.25123509865002985 - 0.009207108209343909*I, 0.1403621535132547 - 4.…
0.62	{{0.5710586079487108 - 7.657177843178875*^-18*I, 0.25068249746962995 + 0.0022175334652274493*I, 0.06651683642606522 + 0.013913887398867474*I, -0.021122672652806564 - 0.010855351342277421*I, -0.06795536674772094 - 0.006434899231548772*I, 0.03874024576070938 + 0.0037943575977763128*I, 0.013039779074706671 - 0.008444393525856143*I}, {0.2506824974696299 - 0.0022175334652274406*I, 0.13673688356617214 …
0.63	{{0.5697121963878722 - 2.0328790734103208*^-19*I, 0.2515878129345783 - 0.00482073276375732*I, 0.06810872365469713 + 0.014475487370823558*I, -0.02158477259940688 - 0.01190573966632638*I, -0.06839696395651934 - 0.005666923573932763*I, 0.03814951120203514 + 0.0036279053466103397*I, 0.012585915038375153 - 0.00859756268004294*I}, {0.2515878129345783 + 0.004820732763757315*I, 0.13518533085203105 - 1.25…
0.64	{{0.5661014147227118 + 8.185726402265558*^-18*I, 0.2536361109352947 - 0.010931867548475607*I, 0.06984129972553206 + 0.014565499609095693*I, -0.02192745638607818 - 0.012887836783621764*I, -0.06887389120095629 - 0.005041938236481181*I, 0.0376620024321717 + 0.0031859591599984376*I, 0.012073161365593782 - 0.008698555552906441*I}, {0.2536361109352946 + 0.010931867548475591*I, 0.13561497477850207 - 7.8…
0.65	{{0.5605011845494433 - 4.008159906407349*^-18*I, 0.2563781154434534 - 0.015318572839732996*I, 0.07148732750162977 + 0.01428020582117366*I, -0.022206839638267917 - 0.013776506179949645*I, -0.0692869864418803 - 0.004617927073571242*I, 0.0373541601471251 + 0.0026386188958472242*I, 0.011526749152796882 - 0.008699030787078491*I}, {0.2563781154434533 + 0.015318572839733004*I, 0.13768053206740755 + 5.02…
0.66	{{0.5534578487636034 + 6.02918051855611*^-18*I, 0.25929162239048936 - 0.017452267007637412*I, 0.0728726077615184 + 0.013746385369608463*I, -0.02246812098959963 - 0.014558969974759046*I, -0.0695876271058962 - 0.0044146607524916575*I, 0.03721664864341383 + 0.0021604965038114353*I, 0.01094884748582563 - 0.008565214141396304*I}, {0.25929162239048936 + 0.017452267007637405*I, 0.14083723890490693 - 4.3…
0.67	{{0.5457182352173874 - 5.683167559602728*^-18*I, 0.2618510779803206 - 0.017141448459761954*I, 0.07389137359046913 + 0.013084081858692236*I, -0.022750753354944923 - 0.0152339922987909*I, -0.06977918879217941 - 0.004431152243537417*I, 0.0371715751881638 + 0.0018698946346162074*I, 0.010320563610017118 - 0.008291031263422054*I}, {0.26185107798032065 + 0.01714144845976195*I, 0.14441329488090082 - 3.30…
0.68	{{0.5381151699774872 + 1.1406145667726408*^-17*I, 0.26360337719056415 - 0.014561752512046715*I, 0.07449852306987063 + 0.012377314726581028*I, -0.023099911118286468 - 0.015805142092670258*I, -0.06990261014595757 - 0.004654882855017369*I, 0.037116365134989455 + 0.0017913828705866473*I, 0.009611150462970513 - 0.00790210072076286*I}, {0.2636033771905642 + 0.014561752512046708*I, 0.14770277999231082 -…
0.6900000000000001	{{0.5314249505258061 + 1.3247595295057257*^-18*I, 0.26423876659316003 - 0.010227768773905119*I, 0.07468809836569593 + 0.011666983826690076*I, -0.02357380955034026 - 0.016268596455146122*I, -0.07001268302807387 - 0.005060034737871979*I, 0.03697481983170869 + 0.0018558877689824217*I, 0.008791863992238734 - 0.007448229305214628*I}, {0.26423876659316 + 0.010227768773905107*I, 0.15007172478104774 - 4.…
0.7000000000000001	{{0.5262306202355564 + 3.699839913606784*^-18*I, 0.26363841479038674 - 0.004899636711818732*I, 0.07447484729483775 + 0.010967413622162529*I, -0.02423787001760653 - 0.01660063586185309*I, -0.070153980694943 - 0.005599246997690868*I, 0.03673345988570841 + 0.0019364263294951837*I, 0.007850009098915525 - 0.006987220424981078*I}, {0.26363841479038674 + 0.0048996367118187365*I, 0.15105833052553452 + 2.…
0.71	{{0.5228290754875728 + 3.9979955110402976*^-19*I, 0.2618831159137275 + 0.0005585599341748521*I, 0.0738908736534843 + 0.010292452837074471*I, -0.025144902255007043 - 0.016752773748864823*I, -0.07034433631277448 - 0.006197104488034038*I, 0.03644933219823893 + 0.0019027649932979018*I, 0.00679840355464571 - 0.006566787735935455*I}, {0.2618831159137274 - 0.0005585599341748518*I, 0.15044310215939677 + …
0.72	{{0.5212051235756887 + 4.492662752236809*^-18*I, 0.25922090082070315 + 0.005332265870345269*I, 0.07299561588626705 + 0.009671776400228937*I, -0.026309879307183825 - 0.016659838200527785*I, -0.07057024529761383 - 0.006751848131753*I, 0.03622881719789022 + 0.0016725741826160514*I, 0.0056771153291734775 - 0.006211634568248161*I}, {0.2592209008207032 - 0.005332265870345274*I, 0.1482712994823744 - 3.1…
0.73	{{0.5210706507676175 + 1.7076184216646695*^-18*I, 0.2560063499323442 + 0.008783590016183514*I, 0.07188627074204164 + 0.009146953788544814*I, -0.027691674038333804 - 0.016259433289624935*I, -0.07079419413598365 - 0.007146935790688919*I, 0.036187875673634504 + 0.0012415023220696134*I, 0.004547137508246866 - 0.005919589041306049*I}, {0.2560063499323443 - 0.008783590016183509*I, 0.1448251916685075 + …
0.74	{{0.5219472090603884 + 3.8624702394796095*^-19*I, 0.25263152956384255 + 0.010528655804498422*I, 0.0706954252271171 + 0.008751573261107879*I, -0.0291904753187877 - 0.015514934856256442*I, -0.07097027160674786 - 0.007269882460492786*I, 0.03640845045558276 + 0.0006849023889024098*I, 0.0034783038980637955 - 0.005666587244025023*I}, {0.2526315295638426 - 0.010528655804498407*I, 0.14055795422823522 + 7…
0.75	{{0.5232643584087234 - 3.2390539903004445*^-18*I, 0.24946530548670978 + 0.010461335457548175*I, 0.06957122180791027 + 0.008489141722453592*I, -0.030662337137170256 - 0.014432411409509833*I, -0.07106225822402705 - 0.007034044098194016*I, 0.03690445822362256 + 0.00013360980231124004*I, 0.0025352325596488395 - 0.005417537479438482*I}, {0.24946530548670975 - 0.010461335457548166*I, 0.1360078592505456…
0.76	{{0.5244517873017315 + 9.320750551586321*^-18*I, 0.24680932743506145 + 0.008732975291136359*I, 0.0686455527647675 + 0.008322396298042184*I, -0.03194616205173526 - 0.013064718567592778*I, -0.07105788438280669 - 0.006398853507631361*I, 0.037606991417878315 - 0.0002674470094987146*I, 0.0017652534937062376 - 0.005139178732292458*I}, {0.2468093274350615 - 0.008732975291136352*I, 0.13171071824985997 + …
0.77	{{0.525013005944691 - 1.238362168885787*^-18*I, 0.24487149746507764 + 0.00570232727516842*I, 0.06800214363291686 + 0.008180840157653902*I, -0.03289528663350061 - 0.011501198642381949*I, -0.07097410232717642 - 0.005384179283821346*I, 0.038373593704240996 - 0.00040555081361343424*I, 0.001191455851302261 - 0.004811285871943532*I}, {0.24487149746507758 - 0.005702327275168425*I, 0.12812436929527427 - …
0.78	{{0.5245767675965897 - 2.6834003769016235*^-18*I, 0.2437539048743464 + 0.0018691264390368126*I, 0.06765731059898794 + 0.007984246422564605*I, -0.03340536297375589 - 0.009846691764387077*I, -0.0708509316152903 - 0.004074813208293733*I, 0.03902077906846512 - 0.00023799895325154243*I, 0.0008124906630897011 - 0.004433359469168226*I}, {0.24375390487434637 - 0.001869126439036816*I, 0.12557417028455323 …
0.79	{{0.5229277317621207 - 5.6869792078653725*^-18*I, 0.24345142626564692 - 0.0021980378546858593*I, 0.0675618092222802 + 0.007671993178366454*I, -0.03343184587596591 - 0.008197455587923123*I, -0.0707352614148212 - 0.0026122225942021684*I, 0.039372485781776524 + 0.00019041659397569253*I, 0.0006088114539478627 - 0.004025144556124877*I}, {0.24345142626564686 + 0.0021980378546858532*I, 0.124223374863858…
0.8	{{0.520020085641462 - 2.168404344971009*^-18*I, 0.24385826707745795 - 0.005932538147301058*I, 0.06762364938805006 + 0.0072243055933944485*I, -0.032993765007401754 - 0.0066228729403706894*I, -0.07065994624073005 - 0.0011730233301614874*I, 0.039311278060750805 + 0.0007570443298643498*I, 0.000553005603671971 - 0.0036209426989351856*I}, {0.24385826707745786 + 0.005932538147301062*I, 0.124067314137871…
0.81	{{0.5159767797523656 + 2.2937652211646453*^-18*I, 0.24478189623182864 - 0.00883561306075403*I, 0.06774207258296487 + 0.006664219457325613*I, -0.03216472375103352 - 0.005159585708053427*I, -0.07062618471666163 + 0.00006305377447237147*I, 0.03881616516633852 + 0.0012968336513178305*I, 0.0006204108407556826 - 0.0032594482380581312*I}, {0.2447818962318287 + 0.008835613060754035*I, 0.1249470488660186 …
0.8200000000000001	{{0.5110738045061923 - 4.1131919918668824*^-18*I, 0.24596585979123764 - 0.010534952823027419*I, 0.06783695599575987 + 0.006038410845960643*I, -0.03105563120361213 - 0.003819220992666162*I, -0.0705970408734116 + 0.0009493265964836703*I, 0.037973114537196526 + 0.0016532646291306699*I, 0.0007960356921914461 - 0.002972225650424014*I}, {0.2459658597912376 + 0.01053495282302742*I, 0.12657770973007804 +…
0.8300000000000001	{{0.5057065804843554 + 2.371692252312041*^-18*I, 0.24712290534997913 - 0.010831503145029875*I, 0.067859975729607 + 0.005386941428085186*I, -0.0297950152429851 - 0.002604345198647178*I, -0.07050630361413504 + 0.001403451749924952*I, 0.03695239549087698 + 0.0017277764334048763*I, 0.001075271053456001 - 0.0027744078925657596*I}, {0.24712290534997913 + 0.010831503145029876*I, 0.12858815423298958 + 1.…
0.84	{{0.5003371990433358 + 3.130633773051894*^-18*I, 0.24797660849592734 - 0.009726725345239426*I, 0.06778412170371725 + 0.004719435953734764*I, -0.028511429531902808 - 0.001523150132338412*I, -0.0702805794549721 + 0.0014247751844029375*I, 0.03595873439854311 + 0.0015100357719059676*I, 0.0014586073014529952 - 0.002660460447081573*I}, {0.24797660849592734 + 0.009726725345239428*I, 0.13056954101894674 …
0.85	{{0.4954272424918544 + 5.827586677109586*^-19*I, 0.24830468768559297 - 0.007421996660024857*I, 0.06758125161824519 + 0.004012530672007878*I, -0.027319508778950386 - 0.0005944156145831871*I, -0.06986633179631771 + 0.001092111793211922*I, 0.035171044832382065 + 0.0010780128743437028*I, 0.001943368030215549 - 0.0026061330914079655*I}, {0.24830468768559294 + 0.007421996660024865*I, 0.1321294476076253…
0.86	{{0.49136781644095195 - 8.538092108323347*^-19*I, 0.24797392180779385 - 0.004286482437570615*I, 0.06720495768275175 + 0.003231000236567666*I, -0.02630872502777779 + 0.0001596032152138858*I, -0.06925088761708573 + 0.0005424062486498188*I, 0.034692808680555104 + 0.0005684625556201258*I, 0.0025168602098235753 - 0.0025757025272862325*I}, {0.2479739218077939 + 0.004286482437570613*I, 0.132945740747151…
0.87	{{0.4884214850230071 + 1.5043305143236374*^-18*I, 0.24695793083191872 - 0.0007980577083063489*I, 0.06659254676939758 + 0.002360297602169832*I, -0.025533636784463 + 0.0007271216954815739*I, -0.06846898646658978 - 0.00006313463210189801*I, 0.034529543983733174 + 0.00012970492231765244*I, 0.0031544780033273064 - 0.0025321072357388646*I}, {0.24695793083191872 + 0.000798057708306352*I, 0.1328124084961…
0.88	{{0.4866877002637944 + 3.5236570605778894*^-19*I, 0.24533471165943527 + 0.0025308981103966013*I, 0.06568735408430396 + 0.0014311318896951207*I, -0.025006433134195913 + 0.0011181949002993332*I, -0.067592920661417 - 0.0005754318749687482*I, 0.034598608123469266 - 0.00012570121051151028*I, 0.0038236482907833213 - 0.0024470256410852186*I}, {0.2453347116594353 - 0.0025308981103965953*I, 0.131669553451…
0.89	{{0.48609598554182293 + 1.802486111757151*^-18*I, 0.24326728277203205 + 0.005228578677879448*I, 0.06446942906458131 + 0.0005217804573373114*I, -0.024694872828826753 + 0.0013660005348336223*I, -0.06671108592287249 - 0.0008868879333600219*I, 0.03476459900868864 - 0.00015264257098912773*I, 0.00449161502593746 - 0.0023082409176609737*I}, {0.24326728277203222 - 0.0052285786778794455*I, 0.1296119538459…
0.9	{{0.48642393060023953 + 1.395910297075087*^-18*I, 0.24097438812051014 + 0.0069279893986504216*I, 0.06297740650897302 - 0.0002629921041467044*I, -0.024528885839469956 + 0.0015168389741105678*I, -0.06590346549194018 - 0.0009475160726716517*I, 0.03488605937266685 + 0.00001896935238153207*I, 0.0051334850760301415 - 0.002122430255449376*I}, {0.2409743881205102 - 0.006927989398650422*I, 0.1268741430596…
0.91	{{0.4873332507221162 + 7.995991022080595*^-19*I, 0.23869788270955755 + 0.0074132809106892995*I, 0.061309436460355284 - 0.0008252150418200873*I, -0.024416408833838308 + 0.001613983993598098*I, -0.06522220320093611 - 0.0007660373206359772*I, 0.034857918748859074 + 0.00030047154268075815*I, 0.005737257298267144 - 0.0019126054324975024*I}, {0.2386978827095576 - 0.007413280910689304*I, 0.1237938082063…
0.92	{{0.4884170093660005 - 9.75781955236954*^-19*I, 0.2366709267379505 + 0.006644932614777314*I, 0.0596019836763361 - 0.0011032890660195663*I, -0.02426498444513093 + 0.0016832438866842816*I, -0.06468229552474006 - 0.0003980034751779422*I, 0.03463777103182961 + 0.0005773909189304139*I, 0.006304165828122938 - 0.0017107471880586172*I}, {0.2366709267379505 - 0.006644932614777316*I, 0.12075885478477529 - …
0.93	{{0.4892527229021845 - 1.2468324983583301*^-18*I, 0.2350888894592451 + 0.004762630637259753*I, 0.05799546761195984 - 0.0010856914095351822*I, -0.024002685782002924 + 0.0017265023239693017*I, -0.06426357538894836 + 0.00007429550474323684*I, 0.0342501896010002 + 0.0007480243906637288*I, 0.0068445801727400465 - 0.0015475583611605209*I}, {0.23508888945924508 - 0.004762630637259749*I, 0.11814631423491…
0.9400000000000001	{{0.48945741042216284 - 5.3939058081153846*^-18*I, 0.23408412939241283 + 0.002065754796813674*I, 0.056600596287939765 - 0.0008052477678758236*I, -0.02359166247981853 + 0.0017252664068311398*I, -0.0639219375197151 + 0.0005640104720436403*I, 0.033769855325199154 + 0.0007558666763054808*I, 0.007371160113812529 - 0.0014423525069528504*I}, {0.23408412939241283 - 0.0020657547968136727*I, 0.116262830192…
0.9500000000000001	{{0.4887405490997576 - 7.928228386300251*^-18*I, 0.23370643563540547 - 0.0010275943325067022*I, 0.055477780106869636 - 0.0003192905432463231*I, -0.02303020626254571 + 0.0016516970928784846*I, -0.06360564809060762 + 0.0009979478126371439*I, 0.03329012825638595 + 0.0006061007786042934*I, 0.007891661491847253 - 0.0013964551046337823*I}, {0.23370643563540547 + 0.0010275943325067213*I, 0.1152963235352…
0.96	{{0.4869491497777901 + 1.0706496453294356*^-18*I, 0.2339121593276352 - 0.004040377569209741*I, 0.05463566854949246 + 0.0003133810137203369*I, -0.022343648925118552 + 0.0014815908538739217*I, -0.06327165882412439 + 0.0013264074306595986*I, 0.032887887197280585 + 0.00036089090469838386*I, 0.00840372892517364 - 0.0013927780073482701*I}, {0.23391215932763518 + 0.004040377569209746*I, 0.11528678056405…
0.97	{{0.48409672704281753 + 5.5429836068321414*^-18*I, 0.23456595121700996 - 0.006509421881067359*I, 0.054046481183190456 + 0.0010474151180947997*I, -0.021568882810577686 + 0.0012033401133642607*I, -0.06289716583372301 + 0.0015232326993871816*I, 0.032596853220995974 + 0.00011474619272601734*I, 0.008893299785169393 - 0.0014023579009709154*I}, {0.23456595121701004 + 0.0065094218810673584*I, 0.116121423…
0.98	{{0.48036703003372333 - 2.3310346708438345*^-18*I, 0.23545828702734875 - 0.008060876004349795*I, 0.053668755778170533 + 0.0018512169993419312*I, -0.020739921790617174 + 0.0008191350972005053*I, -0.06248327602588415 + 0.001578247734293509*I, 0.032399095871961395 - 0.000041701476897025585*I, 0.009337043697434474 - 0.0013960279337830747*I}, {0.23545828702734878 + 0.008060876004349796*I, 0.1175558695…
0.99	{{0.47608650848897055 + 8.131516293641283*^-19*I, 0.2363386695009186 - 0.008473737223340926*I, 0.053465441497288116 + 0.002694301582912304*I, -0.01988128949424558 + 0.00033869496895310146*I, -0.06205032791539881 + 0.00148711543569098*I, 0.032237907009880815 - 0.00005617459727767207*I, 0.009707877953620984 - 0.0013570056394510686*I}, {0.2363386695009186 + 0.008473737223340931*I, 0.1192580177402589…
1.	{{0.4716671788001515 - 1.7618285302889447*^-19*I, 0.2369591505455225 - 0.007716418065596278*I, 0.05340851432631894 + 0.0035309584560110838*I, -0.019012006887410112 - 0.00023019202651585708*I, -0.06162734750649276 + 0.001244434267859421*I, 0.03204667679024738 + 0.00006594679285696682*I, 0.009981526734735449 - 0.0012892948006586577*I}, {0.2369591505455224 + 0.007716418065596278*I, 0.120866050882523…
1.01	{{0.46753106006264145 - 1.4501204056993622*^-18*I, 0.23711818292732303 - 0.005946946384265259*I, 0.05346937101577841 + 0.004292359209602692*I, -0.018157204106686333 - 0.0008882231133278304*I, -0.06124010545933375 + 0.000844021336105843*I, 0.0317815730577429 + 0.00026516266081685994*I, 0.010141835648317334 - 0.0012181880894927826*I}, {0.23711818292732306 + 0.005946946384265252*I, 0.122048259044586…
1.02	{{0.46403382559340045 + 4.475722093291723*^-18*I, 0.23669382841698372 - 0.003477619482573577*I, 0.05360307049898601 + 0.004895108913857995*I, -0.017359847089322204 - 0.0016437200264413042*I, -0.06090237100367147 + 0.0002865289903005629*I, 0.03144424358066524 + 0.0004524814575704158*I, 0.010183267701825288 - 0.0011823971206725826*I}, {0.23669382841698372 + 0.0034776194825735735*I, 0.12255277685688…
1.03	{{0.4614052355448715 + 2.217108739438131*^-18*I, 0.2356590611994212 - 0.0007147739524340329*I, 0.05373884617533581 + 0.005264933816158147*I, -0.016684385809392927 - 0.002504103209440949*I, -0.060613241074300925 - 0.00040939403351942665*I, 0.031085327911517222 + 0.0005448123367915181*I, 0.010110304573762613 - 0.0012208660671611804*I}, {0.23565906119942115 + 0.0007147739524340376*I, 0.1222398139227…
1.04	{{0.4597176763024836 - 2.693564772268675*^-19*I, 0.23407825517442515 + 0.0019110674019399863*I, 0.05378626966082705 + 0.0053649684292877515*I, -0.016207886353961722 - 0.003463941796281042*I, -0.060360785446076176 - 0.0011983639712999786*I, 0.030787837535591587 + 0.0004970919544873035*I, 0.009934653580713588 - 0.001359390866853189*I}, {0.23407825517442513 - 0.0019110674019399848*I, 0.1210948326894…
1.05	{{0.4588854429491036 + 5.683591076076355*^-18*I, 0.23208932389040743 + 0.004011088730998237*I, 0.05365753203466121 + 0.0052144112358671665*I, -0.016000478127570234 - 0.00449593737138434*I, -0.060129908190816324 - 0.002007364234407061*I, 0.03063732962431738 + 0.0003194620398967612*I, 0.009671675040415885 - 0.0016019164506377486*I}, {0.2320893238904074 - 0.004011088730998234*I, 0.11922493138056031 …
1.06	{{0.4586902552893193 - 2.7714918034160707*^-18*I, 0.2298780127834394 + 0.005291516982025899*I, 0.053296650456723764 + 0.00488732375209957*I, -0.01610249288145783 - 0.005549838961570995*I, -0.05991110106529478 - 0.002745178047935308*I, 0.03069005916133529 + 0.00007430061990527233*I, 0.009337237591596128 - 0.0019292338846580727*I}, {0.22987801278343936 - 0.005291516982025899*I, 0.11684116241539325 …
1.07	{{0.45882471119862617 - 5.827586677109586*^-19*I, 0.22764977576827397 + 0.005590232326319834*I, 0.052701496849753546 + 0.004490810854071405*I, -0.016507811132095686 - 0.006560348344965685*I, -0.059706809661131156 - 0.003320634695451673*I, 0.030950062855457483 - 0.00014471119445478534*I, 0.008945630821001865 - 0.002304924479038915*I}, {0.22764977576827397 - 0.00559023232631983*I, 0.114228331317749…
1.08	{{0.4589445200144883 + 4.573977915173222*^-18*I, 0.22560246057691064 + 0.004894644662491832*I, 0.05192707554281074 + 0.00413174372768532*I, -0.01716077639109374 - 0.007460713759579897*I, -0.059533126768382065 - 0.003664634319665237*I, 0.03136245708018452 - 0.00024370564564288628*I, 0.008508647304680008 - 0.0026859700298868024*I}, {0.22560246057691064 - 0.004894644662491829*I, 0.11170367940631348 …
1.09	{{0.45872117714047617 - 2.253107639696439*^-18*I, 0.22390147263358903 + 0.003339555361328627*I, 0.05106718075914294 + 0.0038866322110794596*I, -0.017968634004680923 - 0.008196110323376091*I, -0.05941600170605245 - 0.0037491284997306475*I, 0.031824908309497524 - 0.0001596201136099836*I, 0.008035716874499612 - 0.0030341920377180984*I}, {0.22390147263358906 - 0.0033395553613286264*I, 0.1095680430282…
1.1	{{0.45788828964731154 + 1.582257545471033*^-18*I, 0.22265877025725553 + 0.0011847259991793232*I, 0.050222140250528034 + 0.003787559443110683*I, -0.018825148840483658 - 0.008731320177238565*I, -0.05938271565513043 - 0.0035967582153652597*I, 0.03221390685592956 + 0.00011858491280915206*I, 0.0075349768701198526 - 0.0033248217976993523*I}, {0.2226587702572555 - 0.0011847259991793215*I, 0.108056628772…
1.11	{{0.4562765286995376 - 2.622414004699314*^-18*I, 0.22191754843484005 - 0.0012259057971527709*I, 0.04946748444839775 + 0.003828891507734409*I, -0.01963657582131493 - 0.009050484895798572*I, -0.0594507757175716 - 0.003277497584426172*I, 0.03241835316950295 + 0.0005448926423491138*I, 0.007015150875620042 - 0.003549842216642788*I}, {0.22191754843484005 + 0.0012259057971527787*I, 0.10729916556410067 +…
1.12	{{0.45383387203753883 + 1.1587410718438829*^-18*I, 0.2216450474074211 - 0.0035182311678914253*I, 0.04883810123435148 + 0.003988623609464814*I, -0.020340542561690683 - 0.00915116605277849*I, -0.05961746215220975 - 0.0028925671416295965*I, 0.03237082303581909 + 0.0010289490397412948*I, 0.006487857332547243 - 0.0037157483595132777*I}, {0.22164504740742114 + 0.0035182311678914257*I, 0.107298869980210…
1.1300000000000001	{{0.4506293245154037 - 4.775571756619745*^-18*I, 0.22173588830421131 - 0.005346892055249002*I, 0.048334297440227075 + 0.004250426548361104*I, -0.020912025129369332 - 0.00903809367918872*I, -0.05985375890050677 - 0.0025498291699297205*I, 0.032067169281458974 + 0.0014627954481015826*I, 0.005969487803126966 - 0.003837312760013394*I}, {0.2217358883042113 + 0.005346892055249005*I, 0.10793575824757376 …
1.1400000000000001	{{0.4468398768783978 - 1.90074193363865*^-18*I, 0.22202718342484246 - 0.006448896756767701*I, 0.04794416565059108 + 0.004612421264669185*I, -0.021356721951507538 - 0.00872174185486333*I, -0.06010584380062727 - 0.00233758774669211*I, 0.03156804116003047 + 0.0017533899013660802*I, 0.005481424594589985 - 0.0039301147859598096*I}, {0.22202718342484246 + 0.006448896756767707*I, 0.1089934479059561 + 2.…
1.1500000000000001	{{0.4427223931042042 + 1.5246593050577406*^-19*I, 0.22232428464231183 - 0.006682099236450592*I, 0.047667503046960595 + 0.005077023915314893*I, -0.02169760146755862 - 0.00822311603257204*I, -0.06030533076264444 - 0.002304231259698915*I, 0.030981144708307706 + 0.0018504322588756353*I, 0.005047593964991003 - 0.004004613073837612*I}, {0.2223242846423119 + 0.006682099236450588*I, 0.11020211210551628 -…
1.16	{{0.4385743851755783 - 1.4145450219146816*^-18*I, 0.22243303107411944 - 0.006041839706897563*I, 0.04752586384007157 + 0.00562829736863558*I, -0.021962349619175044 - 0.0075811041875968*I, -0.06038630487104433 - 0.0024491980646961994*I, 0.030429357334245136 + 0.001760132902253944*I, 0.004689385179774774 - 0.004063506851734936*I}, {0.22243303107411944 + 0.006041839706897562*I, 0.1112863630321305 - 2…
1.17	{{0.4346896584479179 + 2.562952291802062*^-17*I, 0.2221920391972568 - 0.00465419110652358*I, 0.04755185363992509 + 0.006211816467789674*I, -0.02217704390815917 - 0.006855772343702*I, -0.060304060362579 - 0.002726968661183474*I, 0.030014913621896126 + 0.0015402136929752333*I, 0.004419434049240469 - 0.0041025912859865175*I}, {0.2221920391972568 + 0.004654191106523609*I, 0.11200720082721663 + 7.9447…
1.18	{{0.43131574853329463 + 5.404070203482436*^-19*I, 0.22149825269034143 - 0.0027495712598321034*I, 0.047763503717853414 + 0.006731696434645512*I, -0.022366382144511036 - 0.006122276055813393*I, -0.060048977369795024 - 0.0030616436941694218*I, 0.02979148480978665 + 0.0012781507547093233*I, 0.004236838706884664 - 0.004113979163016511*I}, {0.2214982526903414 + 0.0027495712598321034*I, 0.11219138652687…
1.19	{{0.428619474187464 + 6.982939617164452*^-18*I, 0.220320992527331 - 0.0006238437111537686*I, 0.048138844825768065 + 0.007070216114277715*I, -0.022556405049902223 - 0.0054551022642936155*I, -0.05965021553362108 - 0.003366793859069009*I, 0.02975306695419642 + 0.0010607682240182578*I, 0.004126282444043497 - 0.004089962045242666*I}, {0.220320992527331 + 0.000623843711153778*I, 0.11174727091019776 + 2…
1.2	{{0.4266651319352674 + 3.987831115673246*^-18*I, 0.21870314948786498 + 0.0014055945890242881*I, 0.04860616025944526 + 0.007122893107226019*I, -0.02277450176845283 - 0.004908200008944132*I, -0.05916754827830617 - 0.003564656682935595*I, 0.029842276055493378 + 0.0009461501678677623*I, 0.004062133250903385 - 0.004026018468705498*I}, {0.21870314948786498 - 0.0014055945890242849*I, 0.1106701083272527 …
1.21	{{0.4254076721898271 + 3.63207727782644*^-18*I, 0.21675127594180982 + 0.003043075602714732*I, 0.0490568752272382 + 0.006833294473867588*I, -0.023044034785928678 - 0.004499697558649025*I, -0.058674109578943305 - 0.0036002490766714446*I, 0.02997367011181147 + 0.0009473421925614682*I, 0.0040164778098726395 - 0.0039222274764827815*I}, {0.21675127594180982 - 0.003043075602714729*I, 0.10904032518000159…
1.22	{{0.42470125056690405 - 1.9651164376299768*^-18*I, 0.2146179353943616 + 0.004053715490918498*I, 0.049375891200620366 + 0.006211947148598715*I, -0.0233752922123154 - 0.004208436665169923*I, -0.05823608312572864 - 0.003448464478631431*I, 0.03006297566998306 + 0.0010323986734315203*I, 0.003968252771629132 - 0.0037831118851107647*I}, {0.21461793539436158 - 0.004053715490918497*I, 0.10701569910880962 …
1.23	{{0.42432192418189707 + 1.2536087619363645*^-18*I, 0.21247965790341353 + 0.004295517715274853*I, 0.0494753697084352 + 0.00533184298607385*I, -0.023757763679057825 - 0.003984257839172535*I, -0.057896110832973524 - 0.0031144567715857352*I, 0.030052173267840335 + 0.0011393038003189731*I, 0.003910032763067588 - 0.00361635056167526*I}, {0.2124796579034135 - 0.0042955177152748485*I, 0.10481550964544899…
1.24	{{0.4240017278872648 - 2.0125502826762176*^-18*I, 0.21051304786447564 + 0.0037411945087234585*I, 0.04931696627955295 + 0.004304236375943543*I, -0.024158875878746735 - 0.0037677085361236384*I, -0.05766535700774514 - 0.002628872817018633*I, 0.02992303871386978 + 0.0011995360275741966*I, 0.0038498988531226993 - 0.003430826810256413*I}, {0.21051304786447558 - 0.003741194508723458*I, 0.102694091220729…
1.25	{{0.42346981369382425 - 5.061868892791699*^-18*I, 0.20887098333231613 + 0.0024855876099208816*I, 0.048914058417960544 + 0.0032467109440557987*I, -0.024531287980807844 - 0.0035108132065503742*I, -0.05752575298101876 - 0.0020398356237814833*I, 0.02969638122109578 + 0.0011619676546199826*I, 0.0038077251479451775 - 0.00323435653215985*I}, {0.20887098333231618 - 0.002485587609920884*I, 0.1009037989064…
1.26	{{0.4224949671037585 - 3.3881317890172014*^-19*I, 0.20766093345056186 + 0.0007350124045753514*I, 0.04831551668504797 + 0.002257185404196043*I, -0.024826445063495052 - 0.003190535824041804*I, -0.05744042862090627 - 0.0014034725288964327*I, 0.02941898224117806 + 0.0010095438881908957*I, 0.003807340909375449 - 0.003031429588916901*I}, {0.20766093345056183 - 0.0007350124045753529*I, 0.099652011618562…
1.27	{{0.4209229893237323 + 8.944667923005412*^-19*I, 0.2069280374107395 - 0.001222742647634595*I, 0.04758085478470401 + 0.0014026884604697609*I, -0.025008734563487685 - 0.0028102938634027306*I, -0.05736793651147396 - 0.0007746399257487011*I, 0.029143706319901562 + 0.0007640100498175893*I, 0.003867508183276204 - 0.0028214784538425778*I}, {0.20692803741073948 + 0.0012227426476345952*I, 0.09906107183782…
1.28	{{0.418702498838714 - 1.3078188705606397*^-18*I, 0.20664611902154068 - 0.0030649464014602576*I, 0.0467594589304793 + 0.000723384805449401*I, -0.025064017859253614 - 0.0023904332871325954*I, -0.057275196338784085 - 0.00019941134602995776*I, 0.02890976300327858 + 0.0004777624545319483*I, 0.0039949901564241466 - 0.0025984022925683685*I}, {0.2066461190215407 + 0.00306494640146026*I, 0.099141741827913…
1.29	{{0.41589393896307136 - 6.240938755369685*^-18*I, 0.20671954257655148 - 0.004489534929217532*I, 0.045883133580588945 + 0.00024471920243706723*I, -0.024998844553183963 - 0.001953417857568412*I, -0.0571450955143749 + 0.00028933780123509463*I, 0.028729591822712428 + 0.00021569642667541126*I, 0.004182117688215296 - 0.0023520359584604566*I}, {0.20671954257655145 + 0.004489534929217533*I, 0.09978865793…
1.3	{{0.41265915180325347 + 7.860465750519907*^-19*I, 0.20699727777831906 - 0.0052687721717639465*I, 0.04497338780403553 - 0.000012730475058218819*I, -0.024831138229906694 - 0.0015115120768993166*I, -0.05697688389095879 + 0.0006725865941481447*I, 0.028586588052234622 + 0.000032925791736486214*I, 0.004409544192652878 - 0.0020717428286607283*I}, {0.20699727777831906 + 0.00526877217176395*I, 0.100800675…
1.31	{{0.4092326340779565 - 2.8528069663524835*^-18*I, 0.2072978133272313 - 0.005289057173346756*I, 0.04405667504697418 - 0.000033569798633497364*I, -0.024577385591759104 - 0.001063075774549861*I, -0.05678014966308212 + 0.0009425685645576287*I, 0.028444347466381633 - 0.00004426038233295417*I, 0.004652943006614555 - 0.001751384150163092*I}, {0.20729781332723127 + 0.005289057173346754*I, 0.1019216776780…
1.32	{{0.405879741521077 - 6.2341624917916505*^-18*I, 0.2074404480992406 - 0.004567785690274952*I, 0.0431763785843084 + 0.00018098176272590444*I, -0.024243145590822326 - 0.0005990329002229245*I, -0.0565654203081739 + 0.0010986842875039535*I, 0.028264087408425478 - 0.000027509893754011325*I, 0.004890966332668444 - 0.0013939889441731829*I}, {0.20744044809924056 + 0.00456778569027495*I, 0.102891114764751…
1.33	{{0.40285029249252396 + 4.689174395999807*^-18*I, 0.20727632428067394 - 0.0032441971256579457*I, 0.042392076701588205 + 0.0005972181165437668*I, -0.023821955724086363 - 0.00011582375418685742*I, -0.056335539589536424 + 0.0011443468826431305*I, 0.028023670558129377 + 0.00003804269797717806*I, 0.005111412038653287 - 0.0010141036660820755*I}, {0.20727632428067397 + 0.0032441971256579483*I, 0.1034910…
1.34	{{0.40033693115018004 - 2.913793338554793*^-19*I, 0.20671249149017992 - 0.0015482049727748148*I, 0.04176372172440264 + 0.0011394173143947468*I, -0.023303248265314193 + 0.0003722183297899934*I, -0.05608151134998842 + 0.001086642659964295*I, 0.02773061980072263 + 0.00009067371199557417*I, 0.00531338472457215 - 0.0006364090168066599*I}, {0.20671249149017987 + 0.0015482049727748182*I, 0.1035786619919…
1.35	{{0.39844586088632256 - 5.441339653161625*^-18*I, 0.2057244552153709 + 0.0002436067750213641*I, 0.04132714279660235 + 0.001695657675919891*I, -0.022685016040793208 + 0.0008279635982250784*I, -0.055784621959794896 + 0.0009390095331021217*I, 0.02742343307822995 + 0.00007555514131942006*I, 0.0055049237636525476 - 0.00029060235592571766*I}, {0.2057244552153709 - 0.00024360677502137135*I, 0.1031001778…
1.36	{{0.397184016664737 + 1.4738373282224826*^-18*I, 0.20435602714937456 + 0.0018543072988060475*I, 0.04107308557223496 + 0.002140971575769459*I, -0.021984252159507573 + 0.0011973953487362343*I, -0.05542407162968067 + 0.0007250857833281734*I, 0.027159902586964754 - 0.00003380179956428891*I, 0.005697373760051226 - 4.12914595975737*^-6*I}, {0.20435602714937454 - 0.001854307298806044*I, 0.10208743735161…
1.37	{{0.3964629556483802 + 6.1833405149563925*^-18*I, 0.2027083137308465 + 0.0030470769300434864*I, 0.04094161764626828 + 0.002370965901123228*I, -0.021239072650860447 + 0.001424491054538615*I, -0.05498707255083465 + 0.00048058293249080393*I, 0.026996337220424334 - 0.00022426736446686503*I, 0.0058989437141937235 + 0.00020465275415279522*I}, {0.2027083137308465 - 0.003047076930043481*I, 0.100644351210…
1.3800000000000001	{{0.3961169366044889 - 2.0091621508872004*^-18*I, 0.20092130908116693 + 0.0036555527022380844*I, 0.040836994857483495 + 0.002332769978560426*I, -0.0205005252684641 + 0.0014689311730905733*I, -0.0544773171855657 + 0.00025033947475681424*I, 0.0269654159478456 - 0.0004463736627031059*I, 0.006110003464268071 + 0.000330364303651719*I}, {0.20092130908116693 - 0.003655552702238088*I, 0.09892883053678117…
1.3900000000000001	{{0.3959311611813671 + 1.7160887511372125*^-18*I, 0.19915175413045816 + 0.0036029843440183347*I, 0.04065810241774325 + 0.0020399531714742694*I, -0.01981738045714278 + 0.0013191298921635245*I, -0.05391831357361555 + 0.0000796820765312638*I, 0.02706118915694228 - 0.0006310406800996695*I, 0.0063217395896914665 + 0.0003801774050696239*I}, {0.19915175413045821 - 0.00360298434401833*I, 0.09713332477463…
1.4000000000000001	{{0.3956755866410706 - 2.8015614730435984*^-18*I, 0.19755034518077563 + 0.002910311852341623*I, 0.04033141009935812 + 0.0015645482933299391*I, -0.019221012099429228 + 0.0009953272973126617*I, -0.05335006361067044 + 2.0290193392893222*^-6*I, 0.02723711948089484 - 0.0007135784466125096*I, 0.0065183147015578724 + 0.0003694127973732664*I}, {0.1975503451807757 - 0.0029103118523416266*I, 0.095463341919…
1.41	{{0.39513958991879733 + 4.596212530038647*^-18*I, 0.196240737422387 + 0.0016928996576826795*I, 0.03983152818636605 + 0.0010097010272887713*I, -0.018717765513212498 + 0.0005422189449070764*I, -0.05282005367655191 + 0.000026981888760542258*I, 0.027418146618851953 - 0.0006562274765969559*I, 0.006681332692636093 + 0.0003150764161484032*I}, {0.19624073742238698 - 0.0016928996576826738*I, 0.09411212240…
1.42	{{0.39416285209040286 - 5.404070203482436*^-18*I, 0.19530242441205192 + 0.00014512613161599683*I, 0.03918034341912489 + 0.0004755455916675173*I, -0.0182926600910175 + 0.00001539868132601922*I, -0.052371471940911095 + 0.000133798029114266*I, 0.027522653198365655 - 0.0004613239756537878*I, 0.006794777417514124 + 0.00022999809376771275*I}, {0.19530242441205192 - 0.00014512613161600207*I, 0.093231635…
1.43	{{0.39265821977984927 + 4.0657581468206416*^-20*I, 0.19475940961020796 - 0.001487342522475826*I, 0.03842659539078314 + 0.00003376979325655103*I, -0.01792256196996459 - 0.0005317617921549781*I, -0.05203225107442472 + 0.00027369278068686164*I, 0.02748689838406919 - 0.0001708335193890438*I, 0.006848831560174106 + 0.00011985821133850779*I}, {0.19475940961020802 + 0.001487342522475827*I, 0.09290408423…
1.44	{{0.3906231674116856 + 5.3430838312801265*^-18*I, 0.19457635132350842 - 0.0029455029337052104*I, 0.037617898465125525 - 0.0002788569566806658*I, -0.01759200855750642 - 0.0010554939335256034*I, -0.05180792595613944 + 0.00038138422291189816*I, 0.027284000522074338 + 0.000147128373589263*I, 0.006841796604349117 - 0.00001594980279065884*I}, {0.1945763513235084 + 0.0029455029337052087*I, 0.09312157329…
1.45	{{0.38813796457890415 + 3.9387032047324966*^-18*I, 0.19466328901086785 - 0.003999834726020369*I, 0.03678093198467632 - 0.0004484040429684757*I, -0.01730336856306676 - 0.0015221088093897255*I, -0.05167993667273428 + 0.00039283924889044696*I, 0.02693168937422113 + 0.000419902112706565*I, 0.0067801659368542395 - 0.00018038888421075558*I}, {0.19466328901086785 + 0.0039998347260203695*I, 0.09378204503…
1.46	{{0.3853507311471064 + 1.2078689827846323*^-18*I, 0.19488898587562795 - 0.004489834678815233*I, 0.03592043453860498 - 0.00046387597702404477*I, -0.017075967548746247 - 0.0019048198875309438*I, -0.051609570567966126 + 0.0002636761860997323*I, 0.02648677248726949 + 0.0005927634136255696*I, 0.006677305914614919 - 0.00037388875508394584*I}, {0.19488898587562797 + 0.004489834678815234*I, 0.09470588453…
1.47	{{0.3824519500473316 - 5.812340084059009*^-18*I, 0.19510138538715016 - 0.0043514190331715935*I, 0.035036373106274395 - 0.00030417460175970884*I, -0.01693477338515016 - 0.002182096899781697*I, -0.05154659394675987 - 0.00001782911924193823*I, 0.026028305658570186 + 0.0006450531359172526*I, 0.006551125450436847 - 0.0005909697860039332*I}, {0.19510138538715013 + 0.004351419033171588*I, 0.095670912812…
1.48	{{0.37964308249392337 - 9.554531645028508*^-19*I, 0.19515200363366433 - 0.003625698669165882*I, 0.03414766113686498 + 0.00005824021648785928*I, -0.01689498223202874 - 0.0023409545163032754*I, -0.05144076576200836 - 0.0004273963219402646*I, 0.02563473301086761 + 0.0005949600878071337*I, 0.006420895063065696 - 0.0008200628472914449*I}, {0.19515200363366433 + 0.00362569866916588*I, 0.096456746312607…
1.49	{{0.37710494657084204 - 2.4292904927253334*^-18*I, 0.1949198585488667 - 0.0024475165004880775*I, 0.0333066031342204 + 0.0006380262055546667*I, -0.016951106635674434 - 0.002384261666357807*I, -0.051253743212810045 - 0.0009118669068879963*I, 0.02536195649355407 + 0.0004916654005907966*I, 0.006303416948877282 - 0.0010466323393007876*I}, {0.1949198585488667 + 0.0024475165004880775*I, 0.09688610548319…
1.5	{{0.3749710624367949 - 4.557037256228136*^-18*I, 0.19433037239052073 - 0.0010176360498573192*I, 0.032593396440437024 + 0.0014133542369495732*I, -0.01707662084481446 - 0.002337197169572534*I, -0.05096848338367575 - 0.0014039127043582323*I, 0.025228937932388368 + 0.0003976499147728217*I, 0.0062091705791187815 - 0.0012581106838501972*I}, {0.19433037239052076 + 0.0010176360498573129*I, 0.096852402957…
1.51	{{0.37330950505415883 + 4.101333530605322*^-18*I, 0.1933657957782329 + 0.0004337690904814286*I, 0.032091452247808516 + 0.0023130302536691232*I, -0.017234348693425543 - 0.0022470976179912346*I, -0.05059345577079239 - 0.0018390178620675726*I, 0.025215052250967734 + 0.00036718225937684045*I, 0.006139575551356134 - 0.0014483046365587591*I}, {0.19336579577823293 - 0.0004337690904814238*I, 0.0963289012…
1.52	{{0.37211478046264623 - 3.5998900258307764*^-18*I, 0.19206572342049694 + 0.001684063460505318*I, 0.031855279819491544 + 0.0032241745203980357*I, -0.01739197034254636 - 0.0021739035488824304*I, -0.050160108607258766 - 0.002169227525933235*I, 0.025269633899651103 + 0.00042826391471183304*I, 0.006086631100619111 - 0.0016192184448380268*I}, {0.19206572342049694 - 0.0016840634605053224*I, 0.0953617147…
1.53	{{0.37130971389427225 + 4.1629551775180726*^-18*I, 0.19051843495043744 + 0.002549473463264915*I, 0.03188699010365869 + 0.004019451046246568*I, -0.0175344954637206 - 0.002173537606478516*I, -0.049713989452510945 - 0.002370067030098437*I, 0.02533015880723809 + 0.0005740963725131231*I, 0.006035591245123014 - 0.001779467385249049*I}, {0.19051843495043747 - 0.0025494734632649147*I, 0.09405342860430062…
1.54	{{0.3707566161884021 - 2.5139937874507634*^-18*I, 0.18884537650124703 + 0.0029079964047511756*I, 0.03213298144901349 + 0.004592558782992781*I, -0.017667521972024654 - 0.002280825846796225*I, -0.049302095319677164 - 0.0024400354495557612*I, 0.025342664210622104 + 0.0007667688256557123*I, 0.005970148143438955 - 0.0019400041195743781*I}, {0.18884537650124703 - 0.002907996404751177*I, 0.0925443208240…
1.55	{{0.37027670463498974 - 7.49454751730605*^-18*I, 0.18718179001808305 + 0.0027135137180285193*I, 0.032501946968370166 + 0.0048865537019309275*I, -0.017810253968666503 - 0.002499475320403813*I, -0.04896049633282813 - 0.002394793399240311*I, 0.025277431208906905 + 0.0009514868927008777*I, 0.005878382031736735 - 0.002109021527303423*I}, {0.18718179001808308 - 0.0027135137180285232*I, 0.09099492260453…
1.56	{{0.369676224352148 - 1.9922214919421144*^-18*I, 0.18565645277545853 + 0.002001331974428394*I, 0.032894914694181564 + 0.004903459906804182*I, -0.017982640848106402 - 0.002803565897249222*I, -0.04870627761821459 - 0.002259513278996564*I, 0.025134947882183536 + 0.0010759120017372645*I, 0.005757168213543806 - 0.0022881377218958937*I}, {0.18565645277545853 - 0.002001331974428392*I, 0.0895695919879749…
1.57	{{0.3687765616736643 + 2.507217523872729*^-19*I, 0.18437310190516876 + 0.0008846473962897234*I, 0.03323306735034085 + 0.004692993400878058*I, -0.01819375275304682 - 0.0031496348016691973*I, -0.04853623951807616 - 0.0020624961773009244*I, 0.024940981597867107 + 0.0011075411861461622*I, 0.0056131967159888975 - 0.002471267764024144*I}, {0.18437310190516876 - 0.000884647396289724*I, 0.088418685570875…
1.58	{{0.367444104139302 - 5.820810413531552*^-18*I, 0.1833957178709462 - 0.0004592625399692298*I, 0.03347165845373728 + 0.004327851321297048*I, -0.018437370982242723 - 0.003493569558897706*I, -0.048432220666242906 - 0.0018315572884176105*I, 0.024733646264171526 + 0.00104315759991762*I, 0.0054601118386886326 - 0.002646340236061703*I}, {0.18339571787094622 + 0.0004592625399692316*I, 0.08765800254679179…
1.59	{{0.3656144348099183 - 6.427286003765631*^-18*I, 0.1827395095104185 - 0.001813707599972038*I, 0.03359639700575863 + 0.0038781195882596933*I, -0.018696619175950238 - 0.0038046039205325045*I, -0.048370467022747915 - 0.0015928201438251569*I, 0.02454799071586743 + 0.0009076645273456361*I, 0.0053129065873782225 - 0.0027988437842229323*I}, {0.1827395095104185 + 0.0018137075999720335*I, 0.08734758075004…
1.6	{{0.36330547290430176 - 6.291760732204943*^-18*I, 0.18236902472754865 - 0.002956427873122998*I, 0.03360766989012557 + 0.0033959444259298913*I, -0.018954611204948235 - 0.004070516924890917*I, -0.04833117034482563 - 0.0013703930791531373*I, 0.024403911217921764 + 0.0007436179641170223*I, 0.005181868901160525 - 0.0029156104366639493*I}, {0.1823690247275486 + 0.0029564278731229964*I, 0.08747540314621…
1.61	{{0.36061582747146625 - 5.068645156369733*^-18*I, 0.1822040693914812 - 0.0036977219075685257*I, 0.03350345410509327 + 0.0029150493066742262*I, -0.019205004639924524 - 0.004292616443625556*I, -0.04830458331418158 - 0.0011853978541479903*I, 0.024301267866611305 + 0.0005958681384499221*I, 0.005068569311094727 - 0.002987446606987877*I}, {0.1822040693914812 + 0.0036977219075685227*I, 0.087952845689165…
1.62	{{0.35770772946148355 - 8.74138001566438*^-19*I, 0.18213294480338757 - 0.003915282309732842*I, 0.03327137608222384 + 0.0024615310284308066*I, -0.01945647659133433 - 0.0044740474596689506*I, -0.0482917374203166 - 0.0010537855581855744*I, 0.024223024477956632 + 0.0004968649850036395*I, 0.004965541850044106 - 0.0030100092307301864*I}, {0.18213294480338757 + 0.003915282309732842*I, 0.0886265970549887…
1.6300000000000001	{{0.3547776372872459 + 4.7027269231558755*^-18*I, 0.1820310710660231 - 0.00357747057372022*I, 0.03289461040673258 + 0.0020666520709048215*I, -0.019728351790183004 - 0.004608098556666182*I, -0.04830000805473998 - 0.0009836035486566037*I, 0.024144372681445217 + 0.00045728431977763934*I, 0.004859806618933088 - 0.0029832298730523435*I}, {0.1820310710660231 + 0.0035774705737202255*I, 0.089306800067997…
1.6400000000000001	{{0.3520207637485929 + 4.885686039762804*^-18*I, 0.18178177028314002 - 0.0027488590097455834*I, 0.03236818357553638 + 0.0017717887695053826*I, -0.020039282103657508 - 0.004673053005866565*I, -0.04833572090588639 - 0.0009730671205787169*I, 0.024044104479253054 + 0.00046440427570027974*I, 0.004738831394333122 - 0.0029101306003482927*I}, {0.18178177028314 + 0.0027488590097455895*I, 0.089805299467100…
1.6500000000000001	{{0.34959720556984675 - 4.763713295358185*^-18*I, 0.18129534760044955 - 0.0015763410785016548*I, 0.031715921329428284 + 0.0016205121536598834*I, -0.02039460964613767 - 0.004636812651204433*I, -0.04839700752268469 - 0.0010105312695976372*I, 0.023914223386120512 + 0.00048811290658480535*I, 0.004596552144812036 - 0.0027958146718491243*I}, {0.18129534760044957 + 0.0015763410785016526*I, 0.08997378642…
1.6600000000000001	{{0.3476065484948268 - 3.3881317890172014*^-19*I, 0.1805229520195475 - 0.00025938677253032586*I, 0.03099708756253395 + 0.0016404817736071265*I, -0.02077888365665737 - 0.004469601504392512*I, -0.04846992631675685 - 0.0010764972884974356*I, 0.02376462959535258 + 0.0004923282800329784*I, 0.0044370472817319645 - 0.002646897828819121*I}, {0.1805229520195475 + 0.00025938677253032347*I, 0.08973132318631…
1.67	{{0.34607517788229003 + 3.1035287187397564*^-18*I, 0.17946294791122805 + 0.000987936832305801*I, 0.030296479007764058 + 0.0018243908296594726*I, -0.021157493426438426 - 0.00415890436142537*I, -0.04852961359156202 - 0.0011468407319770253*I, 0.023621220406146552 + 0.00044828392522610873*I, 0.0042743796530271385 - 0.002471093111209556*I}, {0.17946294791122802 - 0.0009879368323057979*I, 0.08907447522…
1.68	{{0.3449571651172144 - 2.371692252312041*^-18*I, 0.17815922620619962 + 0.001974205643036907*I, 0.029700097899688513 + 0.0021210876094698823*I, -0.021486840975918367 - 0.0037194120841636167*I, -0.0485463595170165 - 0.0011961659952535247*I, 0.02351760053588945 + 0.0003456201697396814*I, 0.004128610466796411 - 0.002276478450504091*I}, {0.17815922620619964 - 0.001974205643036908*I, 0.0880693966664768…
1.69	{{0.34414672515487754 + 2.1074179727686992*^-18*I, 0.1766924500266586 + 0.002559691996875688*I, 0.029266348570157766 + 0.002443990679739617*I, -0.021728257674646693 - 0.0031928116414162164*I, -0.04849460742200509 - 0.0012006996074927715*I, 0.02348259478119968 + 0.00019759719217298972*I, 0.0040194752428035175 - 0.0020702794951659095*I}, {0.17669245002665857 - 0.0025596919968756886*I, 0.08683098648…
1.7	{{0.34349855858131617 + 1.3552527156068805*^-20*I, 0.17516626659089427 + 0.0026731838218925414*I, 0.029005941793292404 + 0.0026957209189460755*I, -0.02185912153949901 - 0.0026368625010908244*I, -0.04836158454552846 - 0.0011409478680687744*I, 0.023527521230086258 + 0.00003819027169155545*I, 0.003960123278769315 - 0.0018575532639784295*I}, {0.17516626659089427 - 0.002673183821892541*I, 0.0854972822…
1.71	{{0.34285195657443845 - 2.961227183601034*^-18*I, 0.17369095354323144 + 0.002316229836472038*I, 0.02888036443264438 + 0.0027994274652208837*I, -0.021876252754197835 - 0.0021082255083758284*I, -0.048152142609298745 - 0.0010047481198186754*I, 0.023637998148564578 - 0.0000886581817259082*I, 0.003953280917840766 - 0.001640535452997923*I}, {0.17369095354323144 - 0.0023162298364720404*I, 0.084206617894…
1.72	{{0.3420549765761594 - 3.852305844112558*^-18*I, 0.17236696282233643 + 0.0015571154059225022*I, 0.02882010389254135 + 0.0027230174528406056*I, -0.021790837413519944 - 0.0016465185371206134*I, -0.0478876556347193 - 0.0007909204233134306*I, 0.023774148788137064 - 0.00014437581818917158*I, 0.003991178075580327 - 0.0014192875227272013*I}, {0.17236696282233646 - 0.0015571154059225028*I, 0.083081522330…
1.73	{{0.34098579264164125 - 3.466058820164597*^-18*I, 0.17127057334870657 + 0.0005177896147506541*I, 0.028753983238308654 + 0.002485101278878709*I, -0.02161866110457119 - 0.0012664508837569055*I, -0.047599137161564026 - 0.0005126859607643084*I, 0.023880277109213498 - 0.00011023151232304246*I, 0.004058982277828426 - 0.0011936459100546101*I}, {0.17127057334870655 - 0.0005177896147506543*I, 0.0822189542…
1.74	{{0.3395690972996135 + 8.809142651444724*^-19*I, 0.17044346686759057 - 0.0006436322250491689*I, 0.028635206736326347 + 0.002140140144324557*I, -0.021371835239151534 - 0.0009607991916591183*I, -0.047317132094606265 - 0.00019907460838551673*I, 0.02390133736438109 + 4.67461472934142*^-6*I, 0.004140040073014691 - 0.0009656762559252748*I}, {0.17044346686759054 + 0.0006436322250491669*I, 0.081683628208…
1.75	{{0.3377860005448781 - 7.555533889508359*^-19*I, 0.1698875120019783 - 0.0017533646061356103*I, 0.028451476504913017 + 0.0017507275310039386*I, -0.021057050964845045 - 0.0007114971255510428*I, -0.04706225410866627 + 0.00010755305377787768*I, 0.023800521596420977 + 0.00016524159371172003*I, 0.004220634767003236 - 0.0007413549744387821*I}, {0.1698875120019783 + 0.001753364606135612*I, 0.081501310550…
1.76	{{0.33567628961912205 - 1.9651164376299768*^-19*I, 0.16956537918511105 - 0.002644709185227606*I, 0.02821524596009711 + 0.0013614686809467192*I, -0.020681239292074174 - 0.0005021847634146347*I, -0.04683980691433191 + 0.000358693081259702*I, 0.02357156722794985 + 0.0003215363715369892*I, 0.00429250701956953 - 0.0005303766296082776*I}, {0.16956537918511105 + 0.0026447091852276066*I, 0.08165177624113…
1.77	{{0.3333324229148452 - 3.0696474008495844*^-18*I, 0.16940685358254182 - 0.0031818192640393236*I, 0.027941223695559517 + 0.0009877030038025784*I, -0.02026067354519508 - 0.00032539968140731044*I, -0.04664000192645283 + 0.0005105610124219466*I, 0.02324134578442393 + 0.00042518783071134123*I, 0.004352708746858947 - 0.0003438065870208591*I}, {0.16940685358254184 + 0.0031818192640393175*I, 0.0820647004…
1.78	{{0.3308855176790113 - 8.1039877228555185*^-19*I, 0.169319942933202 - 0.0032816592047052854*I, 0.027625410949660142 + 0.0006237491142183126*I, -0.01982688427113194 - 0.00018127320707291093*I, -0.04644291170632861 + 0.0005357494467077018*I, 0.0228619886038659 + 0.0004450534224186246*I, 0.00440169932424518 - 0.00019039193615952304*I}, {0.169319942933202 + 0.0032816592047052884*I, 0.0826236264295522…
1.79	{{0.3284849443837233 - 2.9984966332802232*^-18*I, 0.16920518347013638 - 0.002929773026282062*I, 0.027238974392650755 + 0.0002641373594249489*I, -0.019424013263587527 - 0.00006994207285305271*I, -0.046225674993274596 + 0.0004318620274705136*I, 0.022495536873939185 + 0.00037679189902728276*I, 0.004441213230443671 - 0.00007315686369911012*I}, {0.16920518347013638 + 0.0029297730262820613*I, 0.0831816…
1.8	{{0.3262746602068383 + 3.502481236896532*^-18*I, 0.16897102490881707 - 0.002185223628536431*I, 0.026741473992427642 - 0.000076125759737777*I, -0.019096917180823195 + 0.000016304486727262615*I, -0.045969236315906346 + 0.0002238338314105543*I, 0.022196370578605643 + 0.00024346856910041585*I, 0.004473080441429782 + 0.000012011068393870053*I}, {0.16897102490881702 + 0.0021852236285364356*I, 0.0835879…
1.81	{{0.32437046199249603 - 1.9676575364717397*^-18*I, 0.16854792962926674 - 0.0011719142776552539*I, 0.02610639243977458 - 0.00035545816651421915*I, -0.018874859135090075 + 0.0000951330301817968*I, -0.045662843420819416 - 0.00004142042789306726*I, 0.021996859979377746 + 0.00008750474945385055*I, 0.00449922288404757 + 0.00007484030065517553*I}, {0.16854792962926674 + 0.0011719142776552506*I, 0.083718…
1.82	{{0.32284230889344206 + 5.869938324472301*^-18*I, 0.1678989460549876 - 0.00005705395063872491*I, 0.02534433872834573 - 0.0005184551047783297*I, -0.018758779030564297 + 0.0001882909802959332*I, -0.04530583209918619 - 0.00030674778867295177*I, 0.021900143903504487 - 0.00004304684628720941*I, 0.004522175225082515 + 0.00012657486026157293*I}, {0.16789894605498762 + 0.00005705395063873064*I, 0.0835042…
1.83	{{0.3217046314662855 + 3.7947076036992655*^-19*I, 0.16702504189973996 + 0.0009787006404618755*I, 0.024510168323091185 - 0.0005209815995137231*I, -0.0187189740171544 + 0.00031067010294660505*I, -0.04490711238932083 - 0.0005192993210353815*I, 0.021881542546201255 - 0.00010946713837783881*I, 0.004545241921644122 + 0.0001748888626481857*I}, {0.1670250418997399 - 0.0009787006404618748*I, 0.08294092559…
1.84	{{0.32091561114669537 - 2.2158381900172497*^-18*I, 0.16596433342204422 + 0.0017726053094435396*I, 0.023688974214333663 - 0.0003537783072701751*I, -0.01870507685416746 + 0.0004606021938501565*I, -0.04448296727468589 - 0.0006432558617115507*I, 0.021897683479055373 - 0.00009403685580885859*I, 0.0045718711355252715 + 0.00021999736002414162*I}, {0.16596433342204417 - 0.0017726053094435416*I, 0.0820890…
1.85	{{0.3203846051269442 + 1.734723475976807*^-18*I, 0.16478535648521142 + 0.002205992184316667*I, 0.02296731224496408 - 0.00005142310480323796*I, -0.018664166167782752 + 0.0006172590015222296*I, -0.0440536024929127 - 0.0006667994009311989*I, 0.021900443974375395 - 4.913750636523209*^-6*I, 0.004604575682325264 + 0.0002537678668174515*I}, {0.16478535648521142 - 0.002205992184316664*I, 0.08105485316911…
1.86	{{0.3199858251526354 + 3.3034284942917713*^-18*I, 0.1635755000978509 + 0.002220757402345245*I, 0.02240368108685679 + 0.0003185236522153565*I, -0.01855892070209704 + 0.0007471448872640601*I, -0.04363886156565754 - 0.0006015274834096393*I, 0.021851541520183128 + 0.0001273188055600738*I, 0.004644179966162355 + 0.0002624222074525366*I}, {0.1635755000978509 - 0.002220757402345244*I, 0.0799656174700475…
1.87	{{0.31957613246268884 + 2.879912020664621*^-20*I, 0.16242649748342963 + 0.0018247654842948817*I, 0.022012181106766757 + 0.0006807918859826029*I, -0.018377937823712637 + 0.000816669425455742*I, -0.04325387004116985 - 0.0004752718683813947*I, 0.02173330764926058 + 0.00026043769012836453*I, 0.004689996856568201 + 0.00023187746202831222*I}, {0.16242649748342966 - 0.0018247654842948804*I, 0.0789458239…
1.8800000000000001	{{0.3190149804556672 + 5.700531735021441*^-19*I, 0.16141933150541418 + 0.0010872958714103096*I, 0.021765908895980544 + 0.0009794113897946238*I, -0.018134427849043518 + 0.0008045390066053792*I, -0.04290583048780619 - 0.0003215903208599983*I, 0.021552178047018363 + 0.00035517254662379056*I, 0.004740881209862051 + 0.00015358427068710518*I}, {0.16141933150541415 - 0.0010872958714103073*I, 0.078099249…
1.8900000000000001	{{0.3181845866837463 - 1.9606695146568917*^-18*I, 0.1606110044186917 + 0.0001268482924709297*I, 0.021616370965952602 + 0.0011935026932177204*I, -0.017855234006747368 + 0.0007079442363457216*I, -0.04259322827466144 - 0.0001701222503670599*I, 0.02133377892431421 + 0.0003884576892560953*I, 0.004796445848549506 + 0.000028429509390256987*I}, {0.1606110044186917 - 0.0001268482924709309*I, 0.07749878017…
1.9000000000000001	{{0.31700807361475913 - 4.174601880542819*^-18*I, 0.1600253393865726 - 0.0009064203009908428*I, 0.021517618466428582 + 0.0013353378496801902*I, -0.017566552396759003 + 0.0005399460551744321*I, -0.04230800891382207 - 0.00004115584059727762*I, 0.021111589291707842 + 0.0003603995547058725*I, 0.004857529392253056 - 0.00013295291135316688*I}, {0.16002533938657257 + 0.0009064203009908387*I, 0.077181877…
1.9100000000000001	{{0.31546277669635275 - 6.636503141737443*^-18*I, 0.1596493541495045 - 0.0018518499272832177*I, 0.021442629924728056 + 0.0014334935448373515*I, -0.017283713459750886 + 0.000320069187853135*I, -0.04204006394443379 + 0.00005446406774869001*I, 0.02091375757204026 + 0.00029232251300506857*I, 0.004925413587740777 - 0.00031358941943128893*I}, {0.15964935414950449 + 0.0018518499272832173*I, 0.0771487698…
1.92	{{0.3135857391384341 - 3.0408482806429382*^-18*I, 0.15943584004771932 - 0.0025613416120075783*I, 0.02138473615081071 + 0.0015111441164507653*I, -0.01700967328993857 + 0.0000634251237916999*I, -0.041782268375053534 + 0.00011151068786163042*I, 0.02075341675947243 + 0.00021688204042774595*I, 0.005000041082161774 - 0.0004958170288982505*I}, {0.15943584004771932 + 0.002561341612007573*I, 0.07736182629…
1.93	{{0.31146916696237625 - 3.640547607298983*^-17*I, 0.15931170320143834 - 0.0029220172705801085*I, 0.02134535499355642 + 0.0015712140349840443*I, -0.01674202825710954 - 0.0002258720884996256*I, -0.041533997916794796 + 0.00012572167026997128*I, 0.020626217769781588 + 0.00016454270343834403*I, 0.00507812540077769 - 0.0006667670742177326*I}, {0.1593117032014384 + 0.00292201727058007*I, 0.0777470072114…
1.94	{{0.30924547866652097 - 3.0408482806429382*^-18*I, 0.15919055965886758 - 0.0028751801963957445*I, 0.021316514778327477 + 0.0015958415637427894*I, -0.01648390112177495 - 0.0005536788971391948*I, -0.041301715083207735 + 0.00009139996091345114*I, 0.02051549246174839 + 0.00015207739743249937*I, 0.005152219308977447 - 0.0008214432656776993*I}, {0.15919055965886755 + 0.0028751801963957453*I, 0.07819995…
1.95	{{0.3070641209246985 - 3.750661890442042*^-18*I, 0.15898726586902925 - 0.0024277471942858483*I, 0.021269150218666884 + 0.001559849483023278*I, -0.016252114429760347 - 0.0009278505308448713*I, -0.04109648540362125 + 2.7482080622350652*^-6*I, 0.020402123650396446 + 0.00017750301203523161*I, 0.005211447216922145 - 0.0009623368808359264*I}, {0.15898726586902925 + 0.0024277471942858414*I, 0.0785990114…
1.96	{{0.3050646445503714 + 2.5783682914420902*^-18*I, 0.15863174150224724 - 0.001652922077736533*I, 0.02115494513317726 + 0.0014505665372104278*I, -0.016077537771163757 - 0.0013475646448601753*I, -0.04092951938013062 - 0.00014187406062408337*I, 0.020274483057503106 + 0.00022277011898490305*I, 0.005243907602835097 - 0.0010961238933590944*I}, {0.15863174150224726 + 0.0016529220777365351*I, 0.0788250375…
1.97	{{0.3033517226331006 + 1.3078188705606397*^-18*I, 0.1580797063800986 - 0.0006787729576935836*I, 0.02092225900485026 + 0.0012829485817609043*I, -0.01599658565336922 - 0.0017956601575828365*I, -0.04080750950159577 - 0.0003353006121325633*I, 0.02013435625168902 + 0.00026224593449689245*I, 0.005240026417139705 - 0.0012292144097973835*I}, {0.15807970638009858 + 0.0006787729576935844*I, 0.0787847577169…
1.98	{{0.30197736262527325 + 4.089475069343762*^-18*I, 0.15731870804495468 + 0.0003338906969934136*I, 0.020538990913072062 + 0.0011011741630318863*I, -0.016037481463393448 - 0.0022383861338861537*I, -0.04072949027479602 - 0.0005593043446998917*I, 0.019996970875260145 + 0.000273130572969922*I, 0.005195676918280879 - 0.0013641990942131117*I}, {0.15731870804495468 - 0.0003338906969934097*I, 0.07843152408…
1.99	{{0.30093369646074175 + 1.81603863891322*^-18*I, 0.15636880236675252 + 0.0012202244856438257*I, 0.020010968529537345 + 0.0009647048639649349*I, -0.016207736058479673 - 0.0026334131061535155*I, -0.0406863566311364 - 0.0007863015446762605*I, 0.019885719893589927 + 0.00024397527632790303*I, 0.005113849303312371 - 0.0014985210611176455*I}, {0.15636880236675255 - 0.0012202244856438227*I, 0.07777701108…
2.	{{0.30015712842248954 - 3.665958595716612*^-18*I, 0.15527818356649467 + 0.001840709452899991*I, 0.019385894171280085 + 0.0009248743635251038*I, -0.01648888001467383 - 0.002942859672026295*I, -0.040663295106592404 - 0.000984665203556908*I, 0.01982380418208009 + 0.00017885519299635025*I, 0.005004091375726207 - 0.001625481428374986*I}, {0.15527818356649467 - 0.0018407094528999923*I, 0.07688941054462…
