# Supplementary material for: When do perturbative approaches accurately capture the dynamics of complex quantum systems?
Source: Sci Rep. 2016 Jun 23;6:28204. doi: 10.1038/srep28204 (PMC4917862; doi:10.1038/srep28204)
Supplement: FMO_pmat_77KSite6.csv [file srep28204-s20.csv]

0.	{{1.0468810213148742*^-18 + 0.*I, -6.745602550334965*^-19 + 0.*I, 1.7671441131887918*^-19 + 0.*I, -5.875910421108734*^-19 + 0.*I, 1.8623000386582193*^-18 + 0.*I, 3.8911081757057446*^-17 + 0.*I, 1.1607970417881715*^-18 + 0.*I}, {3.6396164148932695*^-19 + 0.*I, -2.6919060374737843*^-18 + 0.*I, -3.823434069605861*^-19 + 0.*I, 1.9094475796518314*^-18 + 0.*I, -4.414843848770133*^-18 + 0.*I, -1.6302476…
0.01	{{0.0006422808425385611 - 1.1384122811097797*^-18*I, -0.0005470306400066982 - 0.00007431587031525415*I, 0.00042000882312283636 - 0.0001612503287832552*I, 0.0008124712521284368 + 0.000216517519249189*I, -0.0037623041922437324 - 0.00008136069675511182*I, -0.0035865726682081937 + 0.024379718104578823*I, -0.0018347986498180237 + 4.8840982403898655*^-6*I}, {-0.0005470306400066972 + 0.00007431587031525…
0.02	{{0.002352071438394301 - 3.9979955110402976*^-18*I, -0.001974133948890545 - 0.0005499889220794116*I, 0.0012592453655284866 - 0.001105759214553799*I, 0.003190594876366666 + 0.0015447858911677916*I, -0.013613067606256952 - 0.0006313615785418051*I, -0.012670020891691398 + 0.04236934635366405*I, -0.006564551604538344 + 0.000011690881485633582*I}, {-0.0019741339488905515 + 0.0005499889220794173*I, 0.0…
0.03	{{0.004594691246528113 + 5.89534931288993*^-19*I, -0.003788483196470797 - 0.0016446671322869835*I, 0.0016701476506427312 - 0.002930050859400471*I, 0.006927657020654338 + 0.00436621775914223*I, -0.02624488607111086 - 0.0020224105797495007*I, -0.023873714543999693 + 0.05058557208085823*I, -0.012425080662150438 - 0.00007356020265508615*I}, {-0.003788483196470789 + 0.0016446671322869794*I, 0.00418697…
0.04	{{0.0067067549616776235 + 2.981555974335137*^-19*I, -0.00542024961035815 - 0.0032788782374079542*I, 0.0010811416170311418 - 0.004984113647584966*I, 0.011460672201769431 + 0.008101929179309684*I, -0.03776742518890574 - 0.004390320427023017*I, -0.03348702036125011 + 0.04861919900801765*I, -0.01744060116778734 - 0.0003981573424913082*I}, {-0.005420249610358157 + 0.0032788782374079503*I, 0.0072913820…
0.05	{{0.008116454745038075 - 2.5614276324970042*^-18*I, -0.006413450776089957 - 0.00504554284239797*I, -0.0003889122268965657 - 0.006353105969342141*I, 0.01575903860996845 + 0.011487451923520459*I, -0.04490526522180639 - 0.007462310586806226*I, -0.03851037561064822 + 0.03889872415810145*I, -0.020120131920222325 - 0.00099322502099476*I}, {-0.006413450776089958 + 0.005045542842397977*I, 0.0111638194253…
0.06	{{0.00855685150383593 + 1.3145951341386741*^-18*I, -0.006567748398098772 - 0.006308658225155745*I, -0.002040924304233618 - 0.006452769501148085*I, 0.018512060265035282 + 0.013195575675609644*I, -0.04591833477627048 - 0.010495498224517516*I, -0.03757776367489663 + 0.025802703951853263*I, -0.019902212055752978 - 0.0016127406178440195*I}, {-0.006567748398098774 + 0.006308658225155745*I, 0.0156253202…
0.07	{{0.00819297655198597 - 2.032879073410321*^-18*I, -0.005988492900052828 - 0.006434503482943546*I, -0.003060875616881027 - 0.005325718488127875*I, 0.018595025448824076 + 0.012501187577298251*I, -0.040978096600821974 - 0.012460957625778276*I, -0.031455193809823825 + 0.014200160346445634*I, -0.01721648989251258 - 0.0017278131390455168*I}, {-0.005988492900052835 + 0.006434503482943546*I, 0.0202704246…
0.08	{{0.007593190009411218 + 2.8189256484623115*^-18*I, -0.005030243537322135 - 0.005073625749375593*I, -0.0029646101976553247 - 0.003525448666299938*I, 0.01559613258975598 + 0.009657201917082074*I, -0.031893413167909154 - 0.012463536929131219*I, -0.022827179779479713 + 0.00785306034459282*I, -0.01317932017861238 - 0.0007249853529031191*I}, {-0.00503024353732214 + 0.005073625749375587*I, 0.0244844077…
0.09	{{0.007538316286277583 - 2.3852447794681098*^-18*I, -0.004156185902560159 - 0.0023601603760307634*I, -0.0017589151241635217 - 0.0017760241882141786*I, 0.010109660761402208 + 0.005792641527154107*I, -0.0213204844768784 - 0.010213297545585528*I, -0.015346383666231833 + 0.008260495879601109*I, -0.009081801524017198 + 0.0017779574373567907*I}, {-0.004156185902560162 + 0.002360160376030768*I, 0.027608…
0.1	{{0.008739559487770387 + 1.0842021724855044*^-19*I, -0.003764929620276235 + 0.0010737310358271692*I, 0.0001762984155299247 - 0.0006731417975182207*I, 0.0035967626547474905 + 0.0023936037866971295*I, -0.01179527204857213 - 0.006292156046072791*I, -0.012286669777291587 + 0.014383002324022566*I, -0.005900842692557808 + 0.005667708050045047*I}, {-0.0037649296202762316 - 0.0010737310358271736*I, 0.029…
0.11	{{0.011575819359952432 + 4.119968255444917*^-18*I, -0.004043570529891117 + 0.004279556513901581*I, 0.0023064560482414565 - 0.0005516893171042697*I, -0.002160939486741482 + 0.0006505093197036573*I, -0.004971312938404338 - 0.0020441132392253827*I, -0.015352803953247122 + 0.023302560315890272*I, -0.004028172079364554 + 0.010274201558686764*I}, {-0.004043570529891115 - 0.004279556513901579*I, 0.02911…
0.12	{{0.015946688770006448 - 3.144186300207963*^-18*I, -0.0048947963568988385 + 0.006295841398818534*I, 0.004111744472173897 - 0.0014744390157538896*I, -0.005761380380699473 + 0.0010106392350306042*I, -0.0013070465615663584 + 0.0008930203433490155*I, -0.02412215291790456 + 0.03147431415982476*I, -0.0032873200925549206 + 0.014561744168229694*I}, {-0.004894796356898841 - 0.00629584139881853*I, 0.027769…
0.13	{{0.02128928812798046 + 7.589415207398531*^-19*I, -0.005963680678908809 + 0.006459730524645508*I, 0.005185515189700012 - 0.0032549330074328085*I, -0.006691730436531379 + 0.0031270576674526053*I, -0.00021928344827401125 + 0.0012160200187880006*I, -0.03629135580664619 + 0.03602686410124434*I, -0.003166884891448689 + 0.017495035281963743*I}, {-0.005963680678908809 - 0.00645973052464551*I, 0.02585994…
0.14	{{0.026749337895999 + 8.673617379884035*^-19*I, -0.006758049284819475 + 0.004620393191550934*I, 0.005306522481439586 - 0.0054977657632455*I, -0.005412163321019032 + 0.006153802164776467*I, -0.0005367442627931837 - 0.0015276019004156769*I, -0.04856028735466036 + 0.03563385459464886*I, -0.003118218401772251 + 0.018419373224297254*I}, {-0.006758049284819476 - 0.004620393191550935*I, 0.02425341871215…
0.15	{{0.03144388622450942 - 2.6020852139652106*^-18*I, -0.0068194528918073555 + 0.0011857052264754994*I, 0.004493760639235975 - 0.007695093459975831*I, -0.003011965723118903 + 0.009167714809174493*I, -0.0010245692798345532 - 0.006749437908833535*I, -0.05776861459014562 + 0.030722488582155302*I, -0.002778203718961203 + 0.017292488763197673*I}, {-0.006819452891807352 - 0.0011857052264755029*I, 0.023743…
0.16	{{0.034720321313742 + 9.75781955236954*^-19*I, -0.00587718474469398 - 0.0030065435968923806*I, 0.002997747306093566 - 0.009385647223343912*I, -0.0006497113895835218 + 0.011487903057368583*I, -0.000793256217087878 - 0.013022311540006585*I, -0.06186540731080083 + 0.023061130965230034*I, -0.0020537979470005717 + 0.014677020836490733*I}, {-0.005877184744693979 + 0.0030065435968923797*I, 0.02484647292…
0.17	{{0.036323266557128836 - 2.168404344971009*^-19*I, -0.003925914984078412 - 0.006935877282675687*I, 0.0011946546382520659 - 0.010308657450973577*I, 0.0009315026510730049 + 0.012782570963060479*I, 0.0005050814549579293 - 0.018577432160774295*I, -0.060410071772321314 + 0.014970972344911125*I, -0.001085656047486146 + 0.01150928850575398*I}, {-0.003925914984078412 + 0.006935877282675679*I, 0.027682042…
0.18	{{0.03642987667627344 + 1.6263032587282567*^-18*I, -0.0012086061848231348 - 0.009670488098838796*I, -0.0005801830977139458 - 0.010462345023432587*I, 0.0016034671138615449 + 0.01299895390831835*I, 0.002700443098311163 - 0.021889052366032814*I, -0.05450611057694645 + 0.008487605321912457*I, -0.00014902667006809565 + 0.008753177300730865*I}, {-0.001208606184823138 + 0.009670488098838794*I, 0.0319607…
0.19	{{0.03557094054345216 + 1.951563910473908*^-18*I, 0.0018690983057608364 - 0.010584927922677812*I, -0.0021699758611503635 - 0.010031542962703399*I, 0.0017338306857163368 + 0.012233836567521023*I, 0.0052881765264927005 - 0.022128197870831184*I, -0.04627344609453341 + 0.004752978937363303*I, 0.0004549932883792934 + 0.007084088034883255*I}, {0.0018690983057608357 + 0.01058492792267781*I, 0.0370566779…
0.2	{{0.03447846094099172 + 6.505213034913027*^-19*I, 0.004851141616471953 - 0.00949095272487754*I, -0.0036244947053859634 - 0.009231907497312739*I, 0.0018766468585413758 + 0.010647520436941482*I, 0.00767941267430119 - 0.019348459755815298*I, -0.0380887459372645 + 0.003789104139245859*I, 0.0004915039625697252 + 0.006714440958098843*I}, {0.004851141616471958 + 0.00949095272487754*I, 0.0421413544876656…
0.21	{{0.033893647269577595 + 0.*I, 0.007339723692549643 - 0.006669439709686697*I, -0.0050987841966321145 - 0.008171547695922834*I, 0.0024584249564738583 + 0.008447427002556816*I, 0.009431118118887666 - 0.014379896505090911*I, -0.03184513422175249 + 0.0046664356832008405*I, -0.00014051368193877117 + 0.007400393122741059*I}, {0.007339723692549642 + 0.006669439709686697*I, 0.04636820406120894 - 4.336808…
0.22	{{0.03437213996847093 - 1.734723475976807*^-18*I, 0.009081281485392993 - 0.0027874518766056607*I, -0.006685624816641369 - 0.0068204850901964825*I, 0.0035967019221684266 + 0.005899085573847492*I, 0.010390393861579854 - 0.008497055850086673*I, -0.028446942401015907 + 0.005973197274804887*I, -0.0013730056244400917 + 0.008601473676924286*I}, {0.00908128148539299 + 0.0027874518766056603*I, 0.049081770…
0.23	{{0.03614330625185514 - 7.589415207398531*^-19*I, 0.010010286334568859 + 0.0012955112191982655*I, -0.008295338001999046 - 0.00510200227064371*I, 0.005094291202892135 + 0.003311803341162797*I, 0.01071388909806419 - 0.0029855535638187744*I, -0.027686228325655655 + 0.006408691363841125*I, -0.002979968720883592 + 0.009718503633848494*I}, {0.010010286334568862 - 0.001295511219198265*I, 0.0499861699655…
0.24	{{0.03907815144767983 + 1.0842021724855044*^-18*I, 0.010236601553208996 + 0.004772570005824473*I, -0.009665792121221553 - 0.0030306795693054054*I, 0.006572504848552705 + 0.0009843047070876817*I, 0.01076044326815716 + 0.0012394007808695685*I, -0.028524110247686963 + 0.005274537830118182*I, -0.004640268191055205 + 0.010313853912425324*I}, {0.010236601553208996 - 0.004772570005824477*I, 0.0491962689…
0.25	{{0.042774136782980504 + 1.6805133673525319*^-18*I, 0.00998429843539984 + 0.007089493591666513*I, -0.010492949847128317 - 0.0007933713955016481*I, 0.007661811991188 - 0.000863638243557314*I, 0.01090448560993987 + 0.0038299106906060977*I, -0.029637811054599127 + 0.0026724522880080277*I, -0.006034599987900431 + 0.010231084511346963*I}, {0.009984298435399832 - 0.007089493591666511*I, 0.0471499749225…
0.26	{{0.04670835407920592 + 1.4365678785432934*^-18*I, 0.00951277390235791 + 0.008029286412110564*I, -0.010594692318743128 + 0.0012826287751832458*I, 0.00816019174321497 - 0.0021351515521378754*I, 0.011355708235202544 + 0.00496590766677273*I, -0.02998169001879441 - 0.0006506201021987257*I, -0.006939431554028662 + 0.009580525795297962*I}, {0.00951277390235791 - 0.008029286412110561*I, 0.04443471257513…
0.27	{{0.05038849402621331 - 4.607859233063394*^-19*I, 0.009053458964232038 + 0.007677338790269884*I, -0.010009315170593325 + 0.0028534033971334655*I, 0.008096931581495869 - 0.002853631229610132*I, 0.012068925100909086 + 0.005133458850568519*I, -0.029124518581968954 - 0.0037044768011009603*I, -0.007280142679349179 + 0.008620840189044732*I}, {0.009053458964232038 - 0.007677338790269883*I, 0.04161396487…
0.28	{{0.05345160074699105 + 1.2468324983583301*^-18*I, 0.00877789554636618 + 0.006316395561153942*I, -0.008977829111115504 + 0.003700197276919975*I, 0.007690440925157881 - 0.0031204073829121603*I, 0.012781897103250266 + 0.0048474877370351084*I, -0.02725709685530259 - 0.005695411973753378*I, -0.0071252206676424915 + 0.007609236169376711*I}, {0.008777895546366186 - 0.006316395561153939*I, 0.03911717270…
0.29	{{0.0556983690151958 - 8.402566836762659*^-19*I, 0.008793040764300422 + 0.004312538789531184*I, -0.007829608741124667 + 0.003809542966830175*I, 0.00723639335797344 - 0.003061007353585596*I, 0.013152503998496603 + 0.004447894539260018*I, -0.024933371267436572 - 0.006303850165542491*I, -0.006631860913910385 + 0.006694284594545637*I}, {0.008793040764300424 - 0.004312538789531183*I, 0.037207926235278…
0.3	{{0.05707955542399341 + 1.3552527156068805*^-19*I, 0.009150450791739368 + 0.0020323156468757225*I, -0.006843491185207032 + 0.0033531683725381133*I, 0.006984953660153767 - 0.002787801814364071*I, 0.012918665856577765 + 0.004037887226945649*I, -0.022721887507111186 - 0.0057072117207465824*I, -0.0059742305360664695 + 0.00589032859681507*I}, {0.00915045079173936 - 0.0020323156468757234*I, 0.036006010…
0.31	{{0.05766079079823677 + 3.2526065174565133*^-19*I, 0.00985756562260156 - 0.00019987364341446303*I, -0.006160572492851466 + 0.002590837209359376*I, 0.007058919589499148 - 0.0023881933803377555*I, 0.012002680764570174 + 0.003551222655621571*I, -0.020950374710398956 - 0.004393073453390597*I, -0.005287391728666492 + 0.005124721119619922*I}, {0.009857565622601564 + 0.0001998736434144655*I, 0.035526206…
0.32	{{0.057586036304688185 - 3.7947076036992655*^-19*I, 0.010885427658206335 - 0.0021168873618917245*I, -0.005781452494688219 + 0.0017594587360802334*I, 0.007437681519780071 - 0.0019296049582053394*I, 0.010522982544780422 + 0.002877330317457759*I, -0.01963754683124928 - 0.002897778887549978*I, -0.0046440832503521785 + 0.004315291014951797*I}, {0.010885427658206335 + 0.0021168873618917254*I, 0.0357084…
0.33	{{0.05704779842409836 - 4.0657581468206416*^-20*I, 0.012172767875542584 - 0.0035142882362167896*I, -0.005625746436688189 + 0.001005205262578781*I, 0.007998769267331049 - 0.0014685332608036065*I, 0.008729554428561152 + 0.001965355366691948*I, -0.018588675194799942 - 0.001606549659947495*I, -0.004061290097818933 + 0.003431012102560897*I}, {0.012172767875542579 + 0.0035142882362167917*I, 0.036434484…
0.34	{{0.05626347138498051 - 6.776263578034403*^-19*I, 0.01362930387795254 - 0.004256795713397982*I, -0.005605126477234584 + 0.00037615236563820075*I, 0.008584554851545407 - 0.0010568798892316756*I, 0.006910370970653295 + 0.0008628136023219302*I, -0.01755754719293543 - 0.0006808069288578107*I, -0.003521815134654379 + 0.002510233061163846*I}, {0.013629303877952541 + 0.0042567957133979786*I, 0.037537424…
0.35000000000000003	{{0.05545510857738002 - 1.4230153513872246*^-18*I, 0.015141447534816782 - 0.0042875857110158365*I, -0.005671716368755713 - 0.00014312052479602407*I, 0.00905822560622428 - 0.0007439120400856234*I, 0.005312846444601578 - 0.0003083308672018495*I, -0.01637806899965348 - 0.00009518690165051874*I, -0.0029965125347947413 + 0.0016396675165896476*I}, {0.015141447534816785 + 0.004287585711015836*I, 0.03881…
0.36	{{0.0548309146894414 + 4.0657581468206416*^-20*I, 0.016582903893557346 - 0.003637868944291672*I, -0.005829806975699659 - 0.000584743983225923*I, 0.00932989848346151 - 0.000573012017754113*I, 0.00409949036678722 - 0.0014057451419385947*I, -0.01502013652695946 + 0.0002763527102034192*I, -0.002460182729526552 + 0.0009150256896414426*I}, {0.016582903893557342 + 0.0036378689442916707*I, 0.040040793302…
0.37	{{0.054566787386568255 - 3.0899761915836876*^-18*I, 0.01783154572245057 - 0.002431963804268293*I, -0.006117392019211874 - 0.0009603626862747207*I, 0.009356193912965584 - 0.0005726566922844222*I, 0.0033344247662393436 - 0.0023168713006413355*I, -0.013576595025550375 + 0.0005776919876172784*I, -0.0019007301850404766 + 0.0004049129232732544*I}, {0.01783154572245056 + 0.0024319638042682944*I, 0.04100…
0.38	{{0.05478658426957596 - 1.5043305143236374*^-18*I, 0.01879136978502457 - 0.0008800838947553374*I, -0.006570466478972112 - 0.0012446144596554832*I, 0.009128694677696576 - 0.0007439895178913832*I, 0.0029909415289493067 - 0.002986396736345827*I, -0.01220980947218405 + 0.0009131510071428596*I, -0.0013229075712687128 + 0.00013074675736769173*I}, {0.01879136978502456 + 0.0008800838947553365*I, 0.041529…
0.39	{{0.05554346744956874 - 1.0977546996415732*^-18*I, 0.019414079775874015 + 0.0007491019525277195*I, -0.00718559815392225 - 0.001383599001057551*I, 0.008664512672905873 - 0.0010516156972455045*I, 0.0029746487364605357 - 0.0034179931019268596*I, -0.01108400586943615 + 0.001318865032673252*I, -0.0007464686941518559 + 0.0000661823895883591*I}, {0.019414079775874015 - 0.0007491019525277198*I, 0.0415306…
0.4	{{0.05680942350672441 + 2.2497195079074217*^-18*I, 0.019712056427329476 + 0.002176354609541931*I, -0.007898417182244162 - 0.001325127620689754*I, 0.008003137607740058 - 0.0014257230799674756*I, 0.0031582938550331046 - 0.0036562389933600644*I, -0.010304599281629967 + 0.0017634295875273225*I, -0.00019846186742345819 + 0.00015271510617103344*I}, {0.019712056427329473 - 0.002176354609541932*I, 0.0410…
0.41000000000000003	{{0.0584799796899253 - 3.266159044612582*^-18*I, 0.019756695111863853 + 0.003168309600496391*I, -0.008591876008613008 - 0.0010569829057607064*I, 0.007206269080300403 - 0.0017792720741709052*I, 0.003419111089331273 - 0.003759094814569687*I, -0.00988409169471177 + 0.0021754817298354307*I, 0.0002976305682697213 + 0.0003231107201828894*I}, {0.019756695111863856 - 0.003168309600496395*I, 0.04012899834…
0.42	{{0.0603951105742533 - 1.3552527156068805*^-20*I, 0.019662298454356377 + 0.003584094964438864*I, -0.009135084302403973 - 0.0006321751241009785*I, 0.006354588465882671 - 0.002035412909986279*I, 0.00366580259301354 - 0.0037731251020612575*I, -0.0097469340756911 + 0.0024856237920930593*I, 0.0007303306072680401 + 0.0005223145269295567*I}, {0.019662298454356377 - 0.003584094964438863*I, 0.039043090898…
0.43	{{0.06237051711276865 + 2.520770051028798*^-18*I, 0.019561177745936943 + 0.0033975612052291517*I, -0.009436788082058343 - 0.0001634867050990009*I, 0.005536974452818378 - 0.002152914697827478*I, 0.0038470299316355288 - 0.0037215238718617105*I, -0.00976948842222971 + 0.002661411470974413*I, 0.0011014148281519882 + 0.0007182005201324189*I}, {0.01956117774593694 - 0.003397561205229151*I, 0.0379790374…
0.44	{{0.06423041383392583 + 2.290377089375628*^-18*I, 0.01957727435923998 + 0.0026905546519047662*I, -0.009486684295126974 + 0.0002157649995714676*I, 0.0048325250350368925 - 0.0021364356924709915*I, 0.0039437468606035 - 0.003608294503112613*I, -0.009834095938596125 + 0.0027173423022609495*I, 0.0014196624227084302 + 0.0009006274932277579*I}, {0.019577274359239984 - 0.0026905546519047636*I, 0.037117241…
0.45	{{0.06583383215561664 - 1.6263032587282567*^-19*I, 0.019804281067792584 + 0.0016227245071510276*I, -0.009360444026678546 + 0.0004078837026037903*I, 0.00429183123936917 - 0.0020258321799752265*I, 0.003955728418316566 - 0.00343336203960011*I, -0.009869514944538109 + 0.0026968776694499146*I, 0.0016916986145130283 + 0.001073080987180034*I}, {0.0198042810677926 - 0.0016227245071510242*I, 0.03656970835…
0.46	{{0.06708970463105973 - 2.439454888092385*^-19*I, 0.020292040941474583 + 0.0003901563983814034*I, -0.009182640452752196 + 0.00039340535242610034*I, 0.003926854317776248 - 0.0018709962628176815*I, 0.0038927134900195986 - 0.003207748034441053*I, -0.009859179283961033 + 0.002640827309162497*I, 0.0019162797758005444 + 0.0012435934016624046*I}, {0.020292040941474576 - 0.0003901563983814022*I, 0.036372…
0.47000000000000003	{{0.06796054646565547 - 3.5236570605778894*^-19*I, 0.0210427797646734 - 0.0008132110593813553*I, -0.009067096842827017 + 0.0002343457922658358*I, 0.0037150034405683367 - 0.0017075445583210253*I, 0.0037735494523008484 - 0.002958921471513571*I, -0.009819051730247169 + 0.00256376394227188*I, 0.00208556592688525 + 0.0014198986493964057*I}, {0.0210427797646734 + 0.0008132110593813552*I, 0.036501423831…
0.48	{{0.068458712582237 - 2.4665599424045226*^-18*I, 0.022016380100128664 - 0.0018218407334028965*I, -0.009068743983127988 + 0.00003555386914114308*I, 0.0036147579286101746 - 0.0015469306500244869*I, 0.0036287897004011337 - 0.002723534764766744*I, -0.009764733959384979 + 0.0024522533265673063*I, 0.002191761328358975 + 0.0016095897786119109*I}, {0.022016380100128668 + 0.001821840733402895*I, 0.0368979…
0.49	{{0.06864050702092207 + 3.7947076036992655*^-19*I, 0.023141846677995667 - 0.0025112794697594283*I, -0.009172836703675307 - 0.00011251036200238284*I, 0.003583864938757727 - 0.0013837972816262748*I, 0.003499641587143836 - 0.0025330451759599712*I, -0.009690613567894081 + 0.0022822012806844316*I, 0.002234033431728096 + 0.0018223307225629026*I}, {0.023141846677995657 + 0.002511279469759428*I, 0.037488…
0.5	{{0.06860079795680117 - 3.7947076036992655*^-18*I, 0.024331398475893287 - 0.002802996662041949*I, -0.009323000492024032 - 0.00017699925402508252*I, 0.003590966063002579 - 0.001212426718852664*I, 0.003430022019075993 - 0.002401560264173426*I, -0.009571617184962952 + 0.0020404553322944667*I, 0.002221150062463777 + 0.0020701807060350993*I}, {0.02433139847589329 + 0.00280299666204195*I, 0.03819096058…
0.51	{{0.06846621426839945 + 1.5178830414797062*^-18*I, 0.025494584071251766 - 0.0026683750919984026*I, -0.009467848590623664 - 0.00019082149488480255*I, 0.0036164602893701686 - 0.0010401205801958578*I, 0.003454410830322972 - 0.0023225667112830705*I, -0.009381428609017323 + 0.0017358760137911049*I, 0.002168714969622283 + 0.0023640762988314332*I}, {0.02549458407125177 + 0.0026683750919984043*I, 0.03891…
0.52	{{0.06838222090781616 + 1.734723475976807*^-18*I, 0.026551282309171947 - 0.002134339600098223*I, -0.009599312463035909 - 0.00022518565178385086*I, 0.0036450755985297364 - 0.0008888564939762357*I, 0.003587360704029069 - 0.0022747403455868043*I, -0.009111738357494145 + 0.001394878811611582*I, 0.002093416046701129 + 0.002707777936841604*I}, {0.026551282309171944 + 0.002134339600098225*I, 0.039550327…
0.53	{{0.06849107675393458 - 1.6263032587282567*^-18*I, 0.02744284231521449 - 0.0012866857933812213*I, -0.009763141039807513 - 0.0003426789604594622*I, 0.0036576881010160155 - 0.0007843904445901844*I, 0.0038195189612094576 - 0.002231741369269058*I, -0.008779351946155138 + 0.00104729890377029*I, 0.0020081484572996413 + 0.0030927513351569156*I}, {0.02744284231521449 + 0.0012866857933812193*I, 0.03999485…
0.54	{{0.06890339266929979 - 2.574980159653073*^-18*I, 0.02813975343440239 - 0.0002637927300001427*I, -0.01003633641721078 - 0.0005547774056035315*I, 0.003630369809562821 - 0.0007400973625487755*I, 0.00412145597529189 - 0.002169993805117697*I, -0.008417779454028822 + 0.0007132752665137717*I, 0.0019206644713136711 + 0.0034971552996240166*I}, {0.0281397534344024 + 0.0002637927300001418*I, 0.040155864081…
0.55	{{0.06967195785858801 + 1.6263032587282567*^-18*I, 0.02864371074130177 + 0.0007639591021628106*I, -0.010482429503635609 - 0.0008058405012895172*I, 0.0035432657717479918 - 0.0007467679027110371*I, 0.0044527884931425885 - 0.0020714841190930524*I, -0.008060065129212068 + 0.0003990455187094032*I, 0.0018355654491328099 + 0.0038897996437019158*I}, {0.02864371074130177 - 0.0007639591021628099*I, 0.03998…
0.56	{{0.0707780005472569 - 1.8973538018496328*^-19*I, 0.02898333176013522 + 0.0016264405974595912*I, -0.01110799925355591 - 0.0009935130510863636*I, 0.003393952031528899 - 0.0007760283093695692*I, 0.0047719188873347786 - 0.001922708389382652*I, -0.007724146299453338 + 0.00010219981008177304*I, 0.001757104019598897 + 0.004237278466427711*I}, {0.028983331760135223 - 0.001626440597459592*I, 0.0395018852…
0.5700000000000001	{{0.07213548883581644 - 1.0842021724855044*^-19*I, 0.02920546583693372 + 0.002188360828123993*I, -0.011845137078888823 - 0.0010163018154216558*I, 0.0032056146736891104 - 0.0007958041323322315*I, 0.005042324567958841 - 0.0017132204722894511*I, -0.007408809310239321 - 0.00017953770132192706*I, 0.0016901634739972813 + 0.004511094667608517*I}, {0.02920546583693372 - 0.0021883608281239916*I, 0.0387839…
0.58	{{0.07361169538222025 + 1.3010426069826053*^-18*I, 0.02936555403681964 + 0.002375423350939588*I, -0.012571350810554858 - 0.0008233217340138375*I, 0.0030232138409672796 - 0.0007880836318923745*I, 0.0052343036838963936 - 0.00143662203449352*I, -0.007100275968140634 - 0.0004431527225641235*I, 0.0016387783280468688 + 0.00469212387891616*I}, {0.029365554036819633 - 0.0023754233509395875*I, 0.037959038…
0.59	{{0.07505686576282306 - 5.421010862427522*^-20*I, 0.02951946333912917 + 0.002185065748695605*I, -0.013157651959768889 - 0.00043956809000211523*I, 0.00289836849680633 - 0.0007581076402071913*I, 0.005324226227509947 - 0.0010941597753082882*I, -0.006782780465223386 - 0.0006817129530182682*I, 0.001603774244449012 + 0.004771598844078429*I}, {0.02951946333912917 - 0.002185065748695605*I, 0.037165948911…
0.6	{{0.0763343557800506 + 2.3310346708438345*^-18*I, 0.02971704312463534 + 0.0016803010563142444*I, -0.013520190729456587 + 0.000046010554325637206*I, 0.0028704370123001735 - 0.0007300948523797219*I, 0.005294329480855138 - 0.000698504102028403*I, -0.006445632605252515 - 0.0008894442357138489*I, 0.0015817532279225836 + 0.004749564653598806*I}, {0.029717043124635346 - 0.0016803010563142446*I, 0.036519…
0.61	{{0.07734388796653849 - 3.4423418976414766*^-18*I, 0.029996639760813862 + 0.0009699195147932864*I, -0.013649708050495077 + 0.0005218807075132355*I, 0.002953139376095764 - 0.0007328110900772561*I, 0.0051344862591203655 - 0.0002746322624727908*I, -0.006083683194556028 - 0.0010650644105764146*I, 0.0015664918506900294 + 0.00463245969450129*I}, {0.029996639760813876 - 0.0009699195147932891*I, 0.036085…
0.62	{{0.07803337448394318 + 1.5720931501039814*^-18*I, 0.030380432762265912 + 0.00018176431349436735*I, -0.013605812406931638 + 0.0009020776057778923*I, 0.0031327525143745104 - 0.0007834755280026658*I, 0.004844874262856135 + 0.00014363248734090644*I, -0.005693679897976096 - 0.001210036767491748*I, 0.0015520276450711815 + 0.004431068619168187*I}, {0.030380432762265902 - 0.00018176431349436407*I, 0.035…
0.63	{{0.07839864869697358 - 1.3010426069826053*^-18*I, 0.030871392232457957 - 0.0005627198122120092*I, -0.013481634616191968 + 0.001156728973845381*I, 0.0033778398769511928 - 0.0008784976494123597*I, 0.004437307396342717 + 0.0005201875271993609*I, -0.005271558053132615 - 0.0013231746580715021*I, 0.0015356790067619563 + 0.0041591461973425345*I}, {0.030871392232457953 + 0.0005627198122120072*I, 0.03584…
0.64	{{0.07847439019620417 - 8.131516293641283*^-19*I, 0.03145279430808501 - 0.001166105553485364*I, -0.013358587032193855 + 0.0013115026629680875*I, 0.003654844980858444 - 0.0009954199812984557*I, 0.003933911199423354 + 0.0008232447971675148*I, -0.004813830940442853 - 0.001396478160950493*I, 0.0015195015329954684 + 0.003832217926119353*I}, {0.03145279430808502 + 0.001166105553485362*I, 0.035948201891…
0.65	{{0.07832159718304814 - 1.6263032587282567*^-19*I, 0.03209069369717654 - 0.0015625759829024934*I, -0.013273969676441882 + 0.0014192247703470424*I, 0.003941263671247879 - 0.0011047946036035982*I, 0.0033636566012496625 + 0.0010291649554025307*I, -0.004322001906688118 - 0.0014163749271925122*I, 0.0015097028314402525 + 0.0034659439651538223*I}, {0.03209069369717654 + 0.0015625759829024932*I, 0.036119…
0.66	{{0.07801615620627077 - 6.369687763352339*^-19*I, 0.03273916603436756 - 0.0017178686847128786*I, -0.013215808533509564 + 0.0015203048072569769*I, 0.0042296410655198605 - 0.0011860837349663967*I, 0.0027582804831719236 + 0.0011228661457603438*I, -0.003806066425305243 - 0.0013703060004511864*I, 0.0015144568494800791 + 0.0030740437117601216*I}, {0.03273916603436756 + 0.0017178686847128778*I, 0.036310…
0.67	{{0.07764039101751276 - 4.458781434346637*^-18*I, 0.03334774452686465 - 0.001626128802035995*I, -0.013145095622730639 + 0.0016127371726989514*I, 0.004520545288360696 - 0.0012397496888994644*I, 0.002148710549187093 + 0.001096458571518195*I, -0.0032839330855324654 - 0.0012543962515536582*I, 0.0015409573319831987 + 0.002666598521099831*I}, {0.03334774452686464 + 0.001626128802035991*I, 0.03648326870…
0.68	{{0.07727690841522014 + 1.4772254600114998*^-18*I, 0.033870125173317535 - 0.0013073621414002917*I, -0.013032702423904167 + 0.0016468548780238395*I, 0.004808616323355875 - 0.0012891184147794201*I, 0.001562109187817554 + 0.000948608800365894*I, -0.0027769325910805063 - 0.0010771485989299725*I, 0.0015925888065532216 + 0.002249837447975301*I}, {0.033870125173317535 + 0.0013073621414002917*I, 0.036604…
0.6900000000000001	{{0.07700289205110397 + 1.938011383317839*^-18*I, 0.03427275762609374 - 0.0008064799693319762*I, -0.012891640191341315 + 0.0015482430976183328*I, 0.005069941262537516 - 0.0013699592708169726*I, 0.0010192831527230583 + 0.0006860245645563538*I, -0.002304417315870167 - 0.0008571217704229611*I, 0.0016670916742487505 + 0.0018278975964864642*I}, {0.03427275762609375 + 0.0008064799693319779*I, 0.0366373…
0.7000000000000001	{{0.07688336404550315 - 3.63207727782644*^-18*I, 0.03454151697834533 - 0.00019216473086739727*I, -0.012786987001101077 + 0.0012589590084609152*I, 0.005259162114803413 - 0.0015116386271997267*I, 0.000532841713502384 + 0.0003262676718590045*I, -0.0018804826297766357 - 0.0006167476566302926*I, 0.00175657757460682 + 0.0014058715037606234*I}, {0.03454151697834533 + 0.00019216473086739423*I, 0.03654342…
0.71	{{0.0769633195328207 + 2.168404344971009*^-19*I, 0.03468466671426766 + 0.00044763389281869274*I, -0.012815547310210193 + 0.0007772042380158518*I, 0.005320227422950992 - 0.0017187659708298225*I, 0.00010726382509265286 - 0.00010053662909155947*I, -0.0015134574074930664 - 0.00037647198341561003*I, 0.0018498837830180134 + 0.0009925322074831363*I}, {0.03468466671426765 - 0.0004476338928186916*I, 0.036…
0.72	{{0.0772602780810897 + 1.2739375526704677*^-18*I, 0.03473112573887697 + 0.0010160843456792886*I, -0.013062463340476742 + 0.00017385041568156702*I, 0.005207239771841454 - 0.00196347063504629*I, -0.0002582954703875882 - 0.0005534056859867006*I, -0.0012065153850439494 - 0.00015198069616445347*I, 0.0019367892366916302 + 0.0006011674963677778*I}, {0.03473112573887697 - 0.001016084345679289*I, 0.035879…
0.73	{{0.07775983719209789 + 3.9302328752599536*^-19*I, 0.03472449527158065 + 0.0014236298438970764*I, -0.013555902150377126 - 0.00042612822163555134*I, 0.004905379147057556 - 0.0021940019138518493*I, -0.0005653430933124999 - 0.0009861116786946708*I, -0.0009577180291016334 + 0.00004591133368730167*I, 0.0020123849425103544 + 0.0002479952580572588*I}, {0.03472449527158064 - 0.0014236298438970755*I, 0.03…
0.74	{{0.07841663979288416 + 1.565316886525947*^-18*I, 0.03471462719349872 + 0.0016064423632010303*I, -0.014244897131645439 - 0.0008910960401411221*I, 0.00444062257140407 - 0.002356716356666691*I, -0.0008122709372887578 - 0.0013549866730255813*I, -0.0007598201772886267 + 0.00021107784189767373*I, 0.0020792878671079505 - 0.000051024282258549424*I}, {0.034714627193498715 - 0.0016064423632010279*I, 0.034…
0.75	{{0.07916173730340653 + 4.607859233063394*^-19*I, 0.034748942469644495 + 0.0015413254858630742*I, -0.015014927265460833 - 0.0011359159655923523*I, 0.003872312628977 - 0.002420518055030661*I, -0.0009944139009544408 - 0.0016261833526323192*I, -0.000601937486035875 + 0.00034303699953775043*I, 0.002146139885475743 - 0.0002834324426479446*I}, {0.03474894246964448 - 0.0015413254858630734*I, 0.034156246…
0.76	{{0.07991512953476772 + 2.1480755542369057*^-18*I, 0.03486517733772101 + 0.001251232467810873*I, -0.01573544647697579 - 0.0011528202737222145*I, 0.003271659726744697 - 0.002390587741667574*I, -0.001108740312813029 - 0.001780348932955088*I, -0.0004744392257193855 + 0.0004477843123747114*I, 0.002222771898833898 - 0.00044231570269598786*I}, {0.03486517733772099 - 0.001251232467810871*I, 0.0337071726…
0.77	{{0.08060013714852492 - 1.0842021724855044*^-18*I, 0.03508637524995783 + 0.0007984539755429023*I, -0.016315024240479818 - 0.0010033288303691991*I, 0.0026967129425473696 - 0.0023035871110731227*I, -0.0011606275286834087 - 0.0018142054629731394*I, -0.0003752351019356756 + 0.0005357095856741802*I, 0.0023144406623763604 - 0.0005267893207573657*I}, {0.035086375249957835 - 0.0007984539755429032*I, 0.03…
0.78	{{0.08115534984111136 + 2.1006417091906648*^-19*I, 0.035418326888886846 + 0.0002674396797518773*I, -0.016734473745078984 - 0.0007762180319440848*I, 0.0021760137488039187 - 0.0022066638276342604*I, -0.001168035125053302 - 0.00173956182671716*I, -0.0003127361906911082 + 0.000615496864934057*I, 0.002418337892170992 - 0.0005412786135045947*I}, {0.035418326888886846 - 0.0002674396797518767*I, 0.033361…
0.79	{{0.08154109340160985 - 1.0503208545953324*^-18*I, 0.03584937441870735 - 0.0002562091870294572*I, -0.017040254212455298 - 0.0005359760229995159*I, 0.001708262014380219 - 0.0021317644277401653*I, -0.0011593484178400613 - 0.0015803521088723124*I, -0.00030147920275692275 + 0.0006867785758473057*I, 0.002524463217941552 - 0.0004941282532762687*I}, {0.03584937441870736 + 0.0002562091870294558*I, 0.0334…
0.8	{{0.08174026958763558 - 2.053207864144424*^-18*I, 0.03635239320559581 - 0.000702628689695725*I, -0.017303084845589192 - 0.00029155650496501956*I, 0.0012766117764600124 - 0.0020795517959534444*I, -0.001164974013061466 - 0.0013680676142189094*I, -0.0003511486936562869 + 0.0007367752551768701*I, 0.002620468578716802 - 0.00039595944205925724*I}, {0.036352393205595815 + 0.0007026286896957238*I, 0.0335…
0.81	{{0.08175612186879186 - 1.1248597539537109*^-18*I, 0.03688874670639663 - 0.0010253767974697419*I, -0.01756664143457053 - 2.9446030935857367*^-6*I, 0.0008684625509296067 - 0.0020217583509543665*I, -0.001206903480796113 - 0.0011361651395013848*I, -0.0004550472307793933 + 0.0007444555340559773*I, 0.0026977263326290407 - 0.00025814898798869144*I}, {0.03688874670639662 + 0.001025376797469741*I, 0.0337…
0.8200000000000001	{{0.08161000159763486 - 1.4704491964334654*^-18*I, 0.03741395413993955 - 0.001200136056304669*I, -0.017816326497912247 + 0.00037952005293638054*I, 0.0004891341250933685 - 0.0019202383223182492*I, -0.0012919714826483885 - 0.0009146004582632512*I, -0.0005855006007702225 + 0.0006908394330325089*I, 0.0027551660408893213 - 0.00009180362491435768*I}, {0.037413954139939545 + 0.0012001360563046698*I, 0.0…
0.8300000000000001	{{0.08134034168777994 + 1.1519648082658485*^-18*I, 0.0378845308769458 - 0.001218969537267899*I, -0.017985714638229736 + 0.0008671440159131671*I, 0.00016185555905542741 - 0.0017516588819100217*I, -0.0014123737726193962 - 0.0007258628559149432*I, -0.0006998522375068353 + 0.0005697783205632638*I, 0.0027988028804895454 + 0.00009257580447904383*I}, {0.0378845308769458 + 0.0012189695372679008*I, 0.0340…
0.84	{{0.08100148026717356 - 2.947674656444965*^-18*I, 0.03826494440010786 - 0.001085594627648405*I, -0.01799652080993912 + 0.0014048147681015404*I, -0.00008552738513668248 - 0.0015240134970079175*I, -0.0015527561234218723 - 0.000583303976190551*I, -0.0007543819700970481 + 0.0003931429842570508*I, 0.0028373973339569074 + 0.00028494995933825093*I}, {0.03826494440010786 + 0.0010855946276484014*I, 0.0341…
0.85	{{0.08065973749918659 + 1.212951180468158*^-18*I, 0.03853318913085584 - 0.0008148202788299513*I, -0.017809582927621057 + 0.0018800319374877546*I, -0.00023933246800665348 - 0.001275983482706086*I, -0.0016996452487681286 - 0.0004914226132682512*I, -0.0007191203538729194 + 0.0001878919497715212*I, 0.00287677887288013 + 0.00047570647042733294*I}, {0.03853318913085584 + 0.0008148202788299519*I, 0.0341…
0.86	{{0.08038500886757455 - 4.255493527005605*^-18*I, 0.038683569262873675 - 0.0004356488999229882*I, -0.017458672510453917 + 0.002166053878035781*I, -0.0003133827101497624 - 0.0010594832812009852*I, -0.0018481430152998066 - 0.0004469492454844109*I, -0.000586710294399719 - 0.000012837807588021504*I, 0.0029159430962995368 + 0.000656300364759175*I}, {0.038683569262873675 + 0.0004356488999229839*I, 0.03…
0.87	{{0.08023840353184032 - 2.236166980751353*^-19*I, 0.03872608086271137 + 5.3808438502702245*^-6*I, -0.017047927028955065 + 0.002177912992819702*I, -0.0003485447378258914 - 0.0009146228465954143*I, -0.002002766544610841 - 0.0004398197232044856*I, -0.00037238174650611395 - 0.00017982425836259275*I, 0.002946961361941435 + 0.0008205385757711296*I}, {0.038726080862711364 - 5.380843850270889*^-6*I, 0.03…
0.88	{{0.08025881547050397 - 1.9651164376299768*^-18*I, 0.038682993128889134 + 0.00044498858715213193*I, -0.016712652237045773 + 0.0019125899143426677*I, -0.00039735419016220027 - 0.0008504196482770664*I, -0.0021727097940374795 - 0.00045426149894067634*I, -0.00010674800835509483 - 0.0002947986720664257*I, 0.002958678507740286 + 0.0009656713558914994*I}, {0.038682993128889134 - 0.00044498858715213263*I…
0.89	{{0.08045264658669836 + 1.1993986533120893*^-18*I, 0.03858416145726607 + 0.0008110231519668797*I, -0.016562876029904517 + 0.0014521183509094884*I, -0.000501129251507876 - 0.000841587843857056*I, -0.002364705229813484 - 0.000471109209050634*I, 0.00017425850592693186 - 0.0003528047649415016*I, 0.0029421855044289126 + 0.0010921771093634772*I}, {0.03858416145726607 - 0.0008110231519668776*I, 0.033250…
0.9	{{0.08079057236908768 + 5.353248226647178*^-19*I, 0.0384626730271318 + 0.0010369709366865156*I, -0.016638750574554786 + 0.0009277052730155217*I, -0.0006718385512246542 - 0.0008428688064768992*I, -0.0025775706296394746 - 0.00047205351176238605*I, 0.00043827415307194233 - 0.00036077363192681843*I, 0.0028951985064341935 + 0.001201829362241712*I}, {0.0384626730271318 - 0.0010369709366865154*I, 0.0327…
0.91	{{0.08121321954198629 + 8.063753657860939*^-19*I, 0.038351609738051434 + 0.0010788579879900868*I, -0.016900542678712837 + 0.00046375315159560967*I, -0.000888760711316388 - 0.0008125918212558072*I, -0.002801118706535507 - 0.0004449148336049484*I, 0.0006622492172299561 - 0.0003341358124183802*I, 0.0028232292181723157 + 0.0012949201904607678*I}, {0.03835160973805143 - 0.001078857987990087*I, 0.03219…
0.92	{{0.08164458779578611 + 2.7308342219478643*^-18*I, 0.03828162767804457 + 0.0009281617233530616*I, -0.01725680708766024 + 0.0001308014428789997*I, -0.0011116113718809412 - 0.0007323768425539889*I, -0.0030194597373000365 - 0.0003875291114156531*I, 0.0008350585162349551 - 0.0002926661776858998*I, 0.0027372885616972647 + 0.001368381383339665*I}, {0.038281627678044584 - 0.0009281617233530598*I, 0.0317…
0.93	{{0.08200924163572318 - 4.723055713889979*^-18*I, 0.038278479337492975 + 0.0006152878323441015*I, -0.017613824212206024 - 0.00006991643379846742*I, -0.00130247837664869 - 0.0006128458876377519*I, -0.003216549816990615 - 0.00030783336451484694*I, 0.0009576614432311884 - 0.00025581007766183045*I, 0.0026496440941065373 + 0.0014162345242411957*I}, {0.038278479337492975 - 0.0006152878323441056*I, 0.03…
0.9400000000000001	{{0.08224800557905236 - 2.100641709190665*^-18*I, 0.03835988947703416 + 0.00020188022888736112*I, -0.017919351244405617 - 0.00018585985857433085*I, -0.0014442999966602188 - 0.000483608227722208*I, -0.0033812437695503127 - 0.0002195439335506562*I, 0.0010410909722552782 - 0.0002376758274611548*I, 0.0025698544868656605 + 0.001432434904292824*I}, {0.03835988947703416 - 0.00020188022888736285*I, 0.031…
0.9500000000000001	{{0.08232774334689379 - 2.371692252312041*^-19*I, 0.038532046704457895 - 0.00023519712666331843*I, -0.018178843384527323 - 0.0002711684882051006*I, -0.0015461375455322964 - 0.00037432593161886344*I, -0.0035099855862753162 - 0.000135371353757741*I, 0.0011022143384266608 - 0.00024280414027271922*I, 0.0025027587317691057 + 0.0014146323025477827*I}, {0.03853204670445791 + 0.00023519712666332168*I, 0.…
0.96	{{0.08224336507915313 - 5.082197683525802*^-19*I, 0.038786785983158954 - 0.0006222662819716085*I, -0.018438286470651714 - 0.0003476742638721759*I, -0.0016331652986745385 - 0.0002977456050152824*I, -0.0036066787589087907 - 0.00006135889288797576*I, 0.001157807299083051 - 0.00026469570185671653*I, 0.0024488721513061676 + 0.0013666383841981272*I}, {0.038786785983158954 + 0.0006222662819716093*I, 0.0…
0.97	{{0.08201322187902635 - 2.9205696021328276*^-18*I, 0.039100842115587786 - 0.0009034369913914759*I, -0.018745363849106585 - 0.00038986158856529137*I, -0.0017276096903217808 - 0.00024369468197448763*I, -0.0036803629625346474 + 4.47421675756933*^-6*I, 0.0012187627690871971 - 0.0002886623498791815*I, 0.0024064909672610177 + 0.001297935367526459*I}, {0.039100842115587786 + 0.0009034369913914725*I, 0.0…
0.98	{{0.08167112306415829 + 3.8624702394796095*^-19*I, 0.03943820798128911 - 0.0010476124951632761*I, -0.01911107813485815 - 0.0003409783725282358*I, -0.0018315009294630083 - 0.00018684035312798296*I, -0.0037418163649320492 + 0.00006835751964023905*I, 0.0012870261179741866 - 0.00029859284505796244*I, 0.0023742026107977116 + 0.0012201090448537796*I}, {0.03943820798128911 + 0.001047612495163278*I, 0.03…
0.99	{{0.08125855337727624 + 1.0028870095490916*^-18*I, 0.0397557677152641 - 0.001047726046627059*I, -0.019492785580674205 - 0.00015100770921158257*I, -0.0019209744628657021 - 0.00010386845603401208*I, -0.003800298605215184 + 0.00013401794421272033*I, 0.0013570421965995029 - 0.00028478670345816583*I, 0.0023525228654508318 + 0.0011418010283497045*I}, {0.039755767715264095 + 0.0010477260466270608*I, 0.0…
1.	{{0.08081938424969486 - 2.473336205982557*^-18*I, 0.04001129778616221 - 0.0009150829657919057*I, -0.01980819913380471 + 0.00018403699020874486*I, -0.0019558226841578045 + 8.993419819103635*^-6*I, -0.003861539021740656 + 0.000196956510499895*I, 0.001421198516181351 - 0.00024886148932501634*I, 0.0023438872922885885 + 0.0010647065092714478*I}, {0.040011297786162206 + 0.0009150829657919026*I, 0.03179…
1.01	{{0.08039730582853274 + 1.6601845766184287*^-18*I, 0.040172019092050405 - 0.0006728878383180617*I, -0.01997412553614959 + 0.0006029699199150232*I, -0.0019001555807593045 + 0.00012751133567358096*I, -0.003927693397429648 + 0.0002433466494524905*I, 0.0014763228164249693 - 0.00020295170597199434*I, 0.002351004295010527 + 0.0009827693876040557*I}, {0.040172019092050405 + 0.0006728878383180631*I, 0.03…
1.02	{{0.08003444783875915 - 9.0801931945661*^-19*I, 0.04022148999854606 - 0.0003521157540704139*I, -0.019950980697199187 + 0.0009923840649631388*I, -0.001744156388096192 + 0.00020531234571742702*I, -0.003999203772895057 + 0.00025467940430308326*I, 0.0015274432747714823 - 0.00016348134165053923*I, 0.0023743948332458123 + 0.0008852181722010238*I}, {0.04022148999854605 + 0.00035211575407041203*I, 0.0317…
1.03	{{0.07976903332979371 + 1.7957098481791167*^-19*I, 0.040162951210067674 + 9.486591007055642*^-6*I, -0.019770322709220058 + 0.0012280265869224587*I, -0.0015157728198369475 + 0.00019252142814389506*I, -0.004077459197710423 + 0.00021612072431429337*I, 0.0015865099497036962 - 0.00014286357163481911*I, 0.0024104975111597948 + 0.0007621936492224092*I}, {0.04016295121006768 - 9.486591007055277*^-6*I, 0.…
1.04	{{0.07963067221648189 + 2.439454888092385*^-19*I, 0.04001822566424891 + 0.00036706750996897623*I, -0.01952983792611373 + 0.0012262650280293766*I, -0.0012754673326845108 + 0.00005898512581261623*I, -0.004166460950431904 + 0.00012441484498735663*I, 0.0016667835243434528 - 0.00014358700953722207*I, 0.0024516680680964457 + 0.00061038030200751*I}, {0.04001822566424891 - 0.00036706750996897525*I, 0.031…
1.05	{{0.07963368449511371 + 9.690056916589196*^-19*I, 0.03982262816654509 + 0.0006702562124989054*I, -0.019355844282934416 + 0.000980715758830573*I, -0.0010952041748224298 - 0.00018930126473042596*I, -0.0042720332440201545 - 8.779295028197122*^-6*I, 0.0017761625522211295 - 0.0001575517883137605*I, 0.0024885644834239775 + 0.0004359547292504537*I}, {0.039822628166545096 - 0.0006702562124989043*I, 0.031…
1.06	{{0.07977077189478632 + 2.676624113323589*^-19*I, 0.03961753303695708 + 0.0008693122409462382*I, -0.01935042932692229 + 0.0005648993488433608*I, -0.0010310073931171255 - 0.0005095351370995723*I, -0.004398623053098611 - 0.00016000315186333338*I, 0.0019131068744327909 - 0.0001703182444545814*I, 0.002514036428366255 + 0.0002534069159397631*I}, {0.03961753303695709 - 0.0008693122409462372*I, 0.030607…
1.07	{{0.08001034140880937 + 8.267041565201971*^-19*I, 0.03944276681854187 + 0.000925856004496463*I, -0.019549676526612506 + 0.00009844767867045569*I, -0.0011023342796848982 - 0.0008385745382506137*I, -0.0045455690338548444 - 0.00030223605731178937*I, 0.002066855107198527 - 0.00016732155946888724*I, 0.0025264933443214024 + 0.0000807823435116315*I}, {0.03944276681854187 - 0.0009258560044964619*I, 0.030…
1.08	{{0.08030006050553196 + 9.893344823930228*^-19*I, 0.03933062242676207 + 0.0008248435996070126*I, -0.0199147468655396 - 0.00030628451023275615*I, -0.0012885273307178377 - 0.0011187326005087709*I, -0.004705512166934769 - 0.00041445900719515365*I, 0.00222089867581497 - 0.00013873491678104133*I, 0.002530671311042365 - 0.00006639695417971951*I}, {0.03933062242676208 - 0.0008248435996070115*I, 0.029742…
1.09	{{0.0805768989617676 - 5.658180087658726*^-19*I, 0.039302297154155896 + 0.0005823848756227457*I, -0.02036028211670586 - 0.0005893971545527334*I, -0.0015438607435645678 - 0.0013196718999561642*I, -0.004866535972768732 - 0.0004882941939295015*I, 0.0023571975172287096 - 0.00008140569606950253*I, 0.002535027286368405 - 0.0001797468855320842*I}, {0.039302297154155896 - 0.0005823848756227461*I, 0.02942…
1.1	{{0.0807810469676915 + 1.7448878713438587*^-18*I, 0.039366534298047394 + 0.0002447535648951752*I, -0.020804058177073096 - 0.000756960712147607*I, -0.0018228796305065618 - 0.0014450217929153689*I, -0.00501719112743837 - 0.0005291000724894591*I, 0.0024592569486127287 + 1.5100572698900326*^-6*I, 0.002546985623391409 - 0.00025926818624380364*I}, {0.039366534298047394 - 0.0002447535648951735*I, 0.0292…
1.11	{{0.0808691722371793 - 6.14945919706622*^-19*I, 0.039519724012243206 - 0.00012253447414046635*I, -0.021209914977077034 - 0.0008570954311635548*I, -0.002102360334185552 - 0.0015207502460757281*I, -0.0051514263541422465 - 0.0005515762365335742*I, 0.0025140107736534296 + 0.00010165316099288325*I, 0.0025686917946017695 - 0.00031106244491658716*I}, {0.0395197240122432 + 0.00012253447414046695*I, 0.029…
1.12	{{0.0808225660936058 - 9.75781955236954*^-19*I, 0.03974683666008498 - 0.00045210394677066076*I, -0.02159979696672453 - 0.0009339336358089895*I, -0.0023883186250646445 - 0.0015725844478581739*I, -0.005270212834823005 - 0.0005722622520909331*I, 0.0025136848788069486 + 0.0002064773459332322*I, 0.0025958002294304778 - 0.00034301308779128735*I}, {0.03974683666008499 + 0.00045210394677065973*I, 0.02941…
1.1300000000000001	{{0.08064788215102119 + 3.3034284942917713*^-19*I, 0.04002305479363684 - 0.0006918949623447133*I, -0.022028346011578458 - 0.0009873164166745417*I, -0.0027049086013762797 - 0.001605987405700853*I, -0.005378657245547509 - 0.0006023436299236949*I, 0.0024583687983069998 + 0.0003006681329362067*I, 0.00262010209845048 - 0.0003607235179871125*I}, {0.04002305479363684 + 0.0006918949623447154*I, 0.0296443…
1.1400000000000001	{{0.08037132945354732 + 8.690558038829121*^-19*I, 0.040316379733561857 - 0.0008154995935029646*I, -0.022535087862739576 - 0.0009627971534174097*I, -0.0030721770146516095 - 0.0016006883428486892*I, -0.005480403445513262 - 0.000643672743407047*I, 0.002358409800885845 + 0.00036890745921702614*I, 0.0026344814004412055 - 0.00036564391853366614*I}, {0.040316379733561857 + 0.0008154995935029667*I, 0.029…
1.1500000000000001	{{0.08002969680348816 + 1.7957098481791167*^-19*I, 0.0405914689573293 - 0.0008224285211468015*I, -0.023102556617971056 - 0.0007790633513468282*I, -0.003485864415664882 - 0.0015232557653280525*I, -0.005573096347370835 - 0.0006892483812222292*I, 0.002234545492877257 + 0.00039998260440852996*I, 0.002637209481843504 - 0.0003560488213140941*I}, {0.040591468957329305 + 0.0008224285211468014*I, 0.030051…
1.16	{{0.07966215335259351 - 2.202285662861181*^-18*I, 0.04081449629374722 - 0.0007300555391522533*I, -0.02364589800280438 - 0.0003780700519787183*I, -0.003911239315603006 - 0.0013505416496006682*I, -0.005648213068041815 - 0.0007273475129599325*I, 0.0021141779580007318 + 0.0003907115108446492*I, 0.0026329167184091368 - 0.0003300087447145191*I}, {0.04081449629374722 + 0.0007300555391522511*I, 0.0301541…
1.17	{{0.07930523383750819 + 3.0222135558033436*^-18*I, 0.04095823050938764 - 0.0005627918942734185*I, -0.024041969356035916 + 0.00023045048109927648*I, -0.004294954637076444 - 0.0010902495670632982*I, -0.005695868885041527 - 0.0007469732954832507*I, 0.0020242709326660324 + 0.00034745382316688644*I, 0.002629561458503591 - 0.0002885055221871855*I}, {0.040958230509387634 + 0.0005627918942734224*I, 0.030…
1.18	{{0.07899086588306342 - 5.082197683525802*^-20*I, 0.04100619941323769 - 0.00034455656323174915*I, -0.024183698240216704 + 0.0009559898933374558*I, -0.004588700133827015 - 0.0007862629444839945*I, -0.005711998131360361 - 0.0007419443371001762*I, 0.001983609290764005 + 0.00028390588507980094*I, 0.002633138166413812 - 0.0002368663842306374*I}, {0.04100619941323768 + 0.00034455656323174893*I, 0.03015…
1.19	{{0.0787453651075019 - 7.148958074826295*^-19*I, 0.04095495281203732 - 0.0000976668727196491*I, -0.024031166957282756 + 0.0016545978636754225*I, -0.004771806719430751 - 0.0005048620078565046*I, -0.005703656050946291 - 0.0007119146211871599*I, 0.00199792262927774 + 0.00021594974401365228*I, 0.002643238211166831 - 0.0001836841156113439*I}, {0.04095495281203734 + 0.00009766687271964866*I, 0.03006410…
1.2	{{0.07858715162240594 - 4.45539330255762*^-19*I, 0.04081397681352531 + 0.00015324369659933115*I, -0.02363249709847812 + 0.0021834648794613843*I, -0.004860584489699985 - 0.0003085948417808737*I, -0.005689121881636679 - 0.0006603813204175221*I, 0.0020599842841443504 + 0.00015608435478113139*I, 0.0026520865295589662 - 0.00013780200630820853*I}, {0.040813976813525304 - 0.00015324369659933172*I, 0.029…
1.21	{{0.07852250694730878 + 7.877406409464993*^-19*I, 0.04060348606477776 + 0.00037702825989685014*I, -0.02310393458525883 + 0.002455173495969436*I, -0.004899551530885426 - 0.00023130729307329096*I, -0.00569238630918864 - 0.0005914102424651121*I, 0.002154149300503305 + 0.00011012001957339681*I, 0.002647667811068754 - 0.00010502628505093477*I}, {0.04060348606477776 - 0.000377028259896849*I, 0.02967916…
1.22	{{0.07854089794070317 + 6.640738306473715*^-19*I, 0.04035084860319506 + 0.0005365500265592485*I, -0.022580254746054608 + 0.002464778832990547*I, -0.004939625257388613 - 0.00026700691607438044*I, -0.005734680025405864 - 0.0005074693353296115*I, 0.0022626730748022852 + 0.00007728013629636885*I, 0.0026192525646794966 - 0.00008639418588824788*I}, {0.04035084860319506 - 0.0005365500265592483*I, 0.0293…
1.23	{{0.07861279601785476 - 9.469828350303078*^-19*I, 0.04008657309227662 + 0.0005960227297916286*I, -0.022161633525216023 + 0.0022780425301672205*I, -0.005015241833442752 - 0.00037750853677482015*I, -0.005827150070410834 - 0.0004099548332712538*I, 0.0023708594971079285 + 0.000052814592540228593*I, 0.002562371866386081 - 0.00007894051322473056*I}, {0.04008657309227662 - 0.0005960227297916295*I, 0.028…
1.24	{{0.07869258464395061 - 9.723938234479368*^-19*I, 0.03984056256022061 + 0.0005329610011719019*I, -0.02188345527343639 + 0.001989882483749714*I, -0.00513244322585442 - 0.0005137262781745725*I, -0.005967924753985881 - 0.00030210946778806995*I, 0.0024694997707642493 + 0.000031153626361584695*I, 0.0024807234986987123 - 0.00007843495668352312*I}, {0.039840562560220595 - 0.0005329610011719022*I, 0.0285…
1.25	{{0.07872716968151593 - 8.724439356719293*^-19*I, 0.039638890516728864 + 0.0003493071443551558*I, -0.021721713666875718 + 0.0016767725873408615*I, -0.005273399185700347 - 0.0006387355541053237*I, -0.006144359528571229 - 0.00019220837246622065*I, 0.0025548830241520987 + 8.081181731465792*^-6*I, 0.002384249364208553 - 0.0000823702849138518*I}, {0.039638890516728864 - 0.0003493071443551566*I, 0.0281…
1.26	{{0.07866829977708624 + 9.063252535621014*^-20*I, 0.039501013239025023 + 0.00007593023140890959*I, -0.021627154441215532 + 0.00136787391086699*I, -0.005413589651892952 - 0.0007407839506136922*I, -0.006338763875439144 - 0.00009434083374776364*I, 0.0026275758627628855 - 0.000018306851118658096*I, 0.0022846166251439476 - 0.00009130874845457562*I}, {0.039501013239025023 - 0.00007593023140890963*I, 0.…
1.27	{{0.07848470466970031 + 1.7508171019746388*^-18*I, 0.03943733961447383 - 0.0002326491549204084*I, -0.02156698363115012 + 0.0010476769967769925*I, -0.005541196804064746 - 0.0008306661938054082*I, -0.006534666150199304 - 0.00002530934909919619*I, 0.002690859751741265 - 0.000047191308562088704*I, 0.002190484774319325 - 0.00010767001424794639*I}, {0.039437339614473835 + 0.00023264915492041005*I, 0.02…
1.28	{{0.07816991600661233 + 6.14945919706622*^-19*I, 0.03944739810660996 - 0.0005121614202779317*I, -0.02155079776291623 + 0.0006853736473036849*I, -0.005667544264227055 - 0.0009264396536370161*I, -0.0067210265781930244 + 1.517693241889545*^-6*I, 0.0027489129783904035 - 0.0000746706726690831*I, 0.0021047868045546386 - 0.00013260884019912876*I}, {0.03944739810660995 + 0.0005121614202779329*I, 0.027732…
1.29	{{0.07774316673491852 - 1.472143262327974*^-18*I, 0.039519180965576196 - 0.0007061557320993825*I, -0.021627305350020304 + 0.0002725057503001547*I, -0.005822634395718286 - 0.0010347874055976558*I, -0.006893198889742449 - 0.00001753215053585217*I, 0.0028045378691145197 - 0.00009386470474636903*I, 0.0020250734435301085 - 0.00016288534475162515*I}, {0.03951918096557619 + 0.0007061557320993821*I, 0.02…
1.3	{{0.07724336883748177 - 3.6676526616111205*^-19*I, 0.039630297209778675 - 0.0007807034786743177*I, -0.021854417974248457 - 0.00015294904519418237*I, -0.006037971088337407 - 0.0011395594931828605*I, -0.007050970507978924 - 0.00007356636320000182*I, 0.002856847564468928 - 0.00009648539031946331*I, 0.0019464714655863104 - 0.0001898389843081402*I}, {0.03963029720977867 + 0.0007807034786743178*I, 0.02…
1.31	{{0.07671869199317564 - 1.6940658945086007*^-20*I, 0.039751213528697954 - 0.0007310412368590949*I, -0.02225920014370876 - 0.0005101555384326223*I, -0.006325718671359281 - 0.00120398697438458*I, -0.007195037740048298 - 0.00014769983229175252*I, 0.002900234489609979 - 0.0000763149010294485*I, 0.0018656853169774364 - 0.00020155638306348114*I}, {0.039751213528697954 + 0.0007310412368590954*I, 0.02821…
1.32	{{0.07621562238241747 + 2.244637310223896*^-19*I, 0.039850248117430785 - 0.0005785095667767934*I, -0.022809456835654034 - 0.0007062154810438461*I, -0.006665455535848708 - 0.0011859947262091817*I, -0.007323633265554862 - 0.00021827988747839534*I, 0.002926036163161086 - 0.00003345932290954543*I, 0.0017841179689493843 - 0.00018756877732071495*I}, {0.03985024811743079 + 0.0005785095667767945*I, 0.028…
1.33	{{0.07577102385485748 + 9.639234939753938*^-19*I, 0.03989938907130543 - 0.0003602309218348469*I, -0.023413156568320617 - 0.0006795197646014308*I, -0.007006259865548875 - 0.001059340379754665*I, -0.007430841655524429 - 0.0002693301559978093*I, 0.00292700648286743 + 0.000023129629601824887*I, 0.001708637939872278 - 0.00014387839823499*I}, {0.039899389071305434 + 0.00036023092183484816*I, 0.02833056…
1.34	{{0.07540890266781537 + 3.3881317890172014*^-20*I, 0.03987967573773342 - 0.00011667945263630399*I, -0.023948196193705595 - 0.00043392305773667646*I, -0.007284316183726116 - 0.0008300776207138697*I, -0.0075075238207797206 - 0.00029592835625580534*I, 0.002902633974917005 + 0.00007719598863195136*I, 0.0016495501755147692 - 0.00007569005673989761*I}, {0.03987967573773341 + 0.00011667945263630472*I, 0…
1.35	{{0.07514123686568948 - 5.488773498207866*^-19*I, 0.039784899515106886 + 0.00011758601093331925*I, -0.024309716969376408 - 0.00004557036056404485*I, -0.007448342530685023 - 0.0005396218508306115*I, -0.007544759817296695 - 0.0003037918803361279*I, 0.0028620748034403616 + 0.00011104874577355782*I, 0.001616562071263609 + 3.773603986162861*^-6*I}, {0.039784899515106886 - 0.00011758601093332045*I, 0.0…
1.36	{{0.07497053972412378 + 5.675120746603812*^-19*I, 0.03962272095489753 + 0.00031714086340991257*I, -0.024452685821579837 + 0.00036298162382555275*I, -0.007480842337552745 - 0.00025181993165328953*I, -0.007538494301124365 - 0.0003034921588801936*I, 0.002822257571010489 + 0.00011323504370391677*I, 0.0016145128214387079 + 0.00007805148099771124*I}, {0.039622720954897536 - 0.0003171408634099117*I, 0.0…
1.37	{{0.07489158187949613 + 8.961608581950498*^-19*I, 0.03941288885329728 + 0.00046355788865659706*I, -0.024408738052838976 + 0.0006705116901785925*I, -0.007404775086919873 - 0.000029201851078957303*I, -0.007493155684217021 - 0.0003026564603249975*I, 0.002801412826003018 + 0.00008394516780331272*I, 0.001640901016301322 + 0.00013364539653733798*I}, {0.03941288885329727 - 0.000463557888656596*I, 0.0278…
1.3800000000000001	{{0.07489095165796197 - 3.7947076036992655*^-19*I, 0.0391829757429388 + 0.0005415037022279668*I, -0.024268386292713995 + 0.0008043028281086176*I, -0.007272187049392281 + 0.00009070519526221608*I, -0.00742211603899827 - 0.0003005587016137694*I, 0.0028111837201997038 + 0.000035058064249555236*I, 0.0016865405531994988 + 0.00016472204255162933*I}, {0.0391829757429388 - 0.0005415037022279674*I, 0.0275…
1.3900000000000001	{{0.07494517964292305 + 8.775261333554552*^-19*I, 0.03896272087156972 + 0.0005373450454197869*I, -0.024137152183985395 + 0.0007636753233228396*I, -0.007140355755434515 + 0.00010762261618797137*I, -0.007344266848695392 - 0.0002880921689254526*I, 0.002851520712688579 - 0.000015245134889649811*I, 0.001739176481480449 + 0.00017416002559027423*I}, {0.03896272087156972 - 0.000537345045419786*I, 0.02730…
1.4000000000000001	{{0.07501983064398693 - 9.012430558785756*^-19*I, 0.03877843418726426 + 0.0004426033475987633*I, -0.024087999824824697 + 0.0006084616806255848*I, -0.007047448154080886 + 0.00005342404015374135*I, -0.007278111488841564 - 0.00025312041350642866*I, 0.0029109536363818916 - 0.000050326861426319307*I, 0.0017883085405874645 + 0.00017064800294022583*I}, {0.03877843418726427 - 0.0004426033475987646*I, 0.0…
1.41	{{0.07507221213743945 + 9.232659125071874*^-19*I, 0.03864877459071374 + 0.00026104593751495516*I, -0.02413470541874504 + 0.00041937906111910646*I, -0.006999971740846954 - 0.000027261382996852103*I, -0.007236301385835649 - 0.00018831666133976632*I, 0.0029717120285842236 - 0.00006135517242019512*I, 0.0018287389804339882 + 0.00016349382509244794*I}, {0.038648774590713746 - 0.00026104593751495413*I, …
1.42	{{0.07505881539558869 + 3.218725199566341*^-20*I, 0.038582625609659554 + 0.000015080677457452367*I, -0.024239487199447747 + 0.000252425639847572*I, -0.006977995691135023 - 0.00010010085167184695*I, -0.007223342968430027 - 0.00009733579031915904*I, 0.003016687513843404 - 0.000049328228154356606*I, 0.001861036883431359 + 0.00015783973352794369*I}, {0.03858262560965955 - 0.000015080677457452198*I, 0…
1.43	{{0.07494597907784295 - 7.758821796849391*^-19*I, 0.03857905029230894 - 0.0002535942710115884*I, -0.02434917607068587 + 0.00011258836176445319*I, -0.0069545086604513445 - 0.00015527191974622217*I, -0.007237274476074836 + 3.9545340110104835*^-6*I, 0.0030348769883050807 - 0.000022819988919839738*I, 0.0018888912412828548 + 0.0001526196574011105*I}, {0.038579050292308945 + 0.00025359427101158763*I, 0…
1.44	{{0.07471998238023911 + 1.190081290892292*^-18*I, 0.038628762800319814 - 0.0004917410397187945*I, -0.024438102733818266 - 0.00003888252997519964*I, -0.006917605046435345 - 0.00020550054462431042*I, -0.00727368413151296 + 0.00009201546363116337*I, 0.0030235224555070655 + 6.57349606203699*^-6*I, 0.0019151565724815686 + 0.0001421040358478566*I}, {0.038628762800319814 + 0.0004917410397187947*I, 0.026…
1.45	{{0.0743922309119397 - 6.759322919089317*^-19*I, 0.03871638205415963 - 0.0006490159498067712*I, -0.024532002688205275 - 0.00024859304145133295*I, -0.006882703396687128 - 0.00026992036335499105*I, -0.007329126766414352 + 0.00014404181909053924*I, 0.0029872399919438834 + 0.000028699686533025613*I, 0.0019391371048108523 + 0.00012004973063251905*I}, {0.03871638205415963 + 0.0006490159498067694*I, 0.0…
1.46	{{0.0739969009782392 + 2.1091120386632078*^-19*I, 0.038822874782782145 - 0.0006934386942189611*I, -0.024698020994665063 - 0.0005280578205475533*I, -0.006887569749690994 - 0.0003539678134128923*I, -0.007401661008132443 + 0.00014654637802581101*I, 0.0029355934831430145 + 0.0000377610972541212*I, 0.001956826241800428 + 0.00008420139506159268*I}, {0.03882287478278214 + 0.0006934386942189609*I, 0.0269…
1.47	{{0.07358160034991754 - 4.764560328305439*^-19*I, 0.03892787151734886 - 0.0006211035759463592*I, -0.02500542078003651 - 0.0008296936659607809*I, -0.006972550477737585 - 0.000437897329541388*I, -0.007488413294266717 + 0.00010038419033028073*I, 0.0028804048100959656 + 0.00003341549769779939*I, 0.001963910419234804 + 0.00003876161353792548*I}, {0.038927871517348875 + 0.0006211035759463592*I, 0.02710…
1.48	{{0.07319462175168959 - 9.457122856094263*^-19*I, 0.03901178760745324 - 0.0004558215069179575*I, -0.025478859485550762 - 0.0010573874863442172*I, -0.007156835319730715 - 0.00048156503401978454*I, -0.007582311761230584 + 0.00002011939206597846*I, 0.002833234840812938 + 0.000020433971005370818*I, 0.0019595344953373347 - 6.498857742559641*^-6*I}, {0.03901178760745324 + 0.0004558215069179562*I, 0.027…
1.49	{{0.0728735865489876 + 1.0863197548536402*^-18*I, 0.03905781134698053 - 0.0002392205848190639*I, -0.026071153793317134 - 0.001107738393912079*I, -0.0074240417980140465 - 0.0004436165798742421*I, -0.00767090636759028 - 0.00007179902154522109*I, 0.002802904472650061 + 7.207279233492706*^-6*I, 0.0019482546058517136 - 0.00004010410917151669*I}, {0.039057811346980546 + 0.0002392205848190659*I, 0.02725…
1.5	{{0.07263911228548812 + 4.726443845678996*^-19*I, 0.03905379513036062 - 0.000016325592383019584*I, -0.026672194307129762 - 0.0009204521617346885*I, -0.007725444565390813 - 0.00030460993608666934*I, -0.007738929553289615 - 0.00015330474782589718*I, 0.0027931710812601892 + 3.148780471970442*^-6*I, 0.001938672742565997 - 0.00005380691805470474*I}, {0.039053795130360634 + 0.000016325592383019872*I, 0…
1.51	{{0.07249439343113145 + 1.8943891865342427*^-18*I, 0.03899391534505697 + 0.00017671784801234904*I, -0.02715083029807741 - 0.0005107880032073371*I, -0.007999515973268624 - 0.00008099082993379542*I, -0.007773747743452174 - 0.00020974553425271518*I, 0.0028013924529730317 + 0.000015263404651558002*I, 0.0019393146413532539 - 0.00004615254465922337*I}, {0.03899391534505698 - 0.00017671784801234693*I, 0…
1.52	{{0.07242889770118499 - 4.506215279392878*^-19*I, 0.038879746094109546 + 0.00031806901473295507*I, -0.027408470567694996 + 0.00003339915641656732*I, -0.0081975822717772 + 0.00017820704084642162*I, -0.00777078415644661 - 0.00023681756224373473*I, 0.002819296502223336 + 0.000044899127526404474*I, 0.0019540724515104465 - 0.00002294703025536487*I}, {0.03887974609410954 - 0.0003180690147329558*I, 0.02…
1.53	{{0.07242315793487897 + 1.3908280993915612*^-18*I, 0.03872028958075219 + 0.0003982619342297768*I, -0.027417063704194163 + 0.0005882784758936107*I, -0.008302316228277944 + 0.0004104858453617127*I, -0.007735773048437141 - 0.00023867129983757752*I, 0.0028361970562061313 + 0.00008629503093098928*I, 0.001979865876609838 + 5.5048106217000885*^-6*I}, {0.038720289580752174 - 0.00039826193422977564*I, 0.0…
1.54	{{0.07245226648556827 + 2.0570195124070684*^-18*I, 0.03853066384589687 + 0.0004143344939873389*I, -0.027223131511289304 + 0.0010448411191423495*I, -0.008330051284380977 + 0.0005647945232908207*I, -0.0076824879071732445 - 0.00022284940097529445*I, 0.0028434857052646494 + 0.00012814702744383375*I, 0.0020078897446494867 + 0.00002888988419081927*I}, {0.038530663845896866 - 0.00041433449398733615*I, 0…
1.55	{{0.07248746788258165 - 3.6168306847758624*^-19*I, 0.038329548031476125 + 0.0003649631443804511*I, -0.026918065766936613 + 0.0013478905977433106*I, -0.008316896069469518 + 0.0006194379869607289*I, -0.007627174669663839 - 0.00019519164774957706*I, 0.0028381477148477145 + 0.00015790411636047136*I, 0.002027747645396404 + 0.0000407733638738522*I}, {0.03832954803147612 - 0.0003649631443804507*I, 0.026…
1.56	{{0.07249699943224584 - 3.527892225314161*^-19*I, 0.03813592288494176 + 0.00025010528030598614*I, -0.02659233044785065 + 0.0015049881022322234*I, -0.008297215115476542 + 0.0005845419679803307*I, -0.007582654468324627 - 0.0001576238488791129*I, 0.0028234097277459597 + 0.00016680401303562702*I, 0.002032190208999317 + 0.000039965451432452835*I}, {0.03813592288494176 - 0.00025010528030598565*I, 0.026…
1.57	{{0.07244805301902901 + 3.7269449679189215*^-20*I, 0.03796587092649853 + 0.00007530457086190039*I, -0.02629815610335167 + 0.0015640412683068348*I, -0.00828655536574193 + 0.0004892598332654259*I, -0.0075549642907837816 - 0.00010990610995642434*I, 0.0028063355228619795 + 0.00015305887594634023*I, 0.0020199645959815015 + 0.000028897675327390087*I}, {0.037965870926498536 - 0.00007530457086190066*I, 0…
1.58	{{0.07231109667566467 - 1.0325331627029921*^-18*I, 0.037830113631272186 - 0.00014244874979166077*I, -0.026038804329235058 + 0.0015745845052031466*I, -0.008277909390585255 + 0.0003618343566500365*I, -0.007543750963648086 - 0.00005394224640409795*I, 0.0027940307779299217 + 0.00012167687528269526*I, 0.0019954393184373016 + 0.000010215584642573994*I}, {0.037830113631272186 + 0.0001424487497916611*I, …
1.59	{{0.07206621527021687 - 1.90667116426943*^-18*I, 0.03773266896534257 - 0.00037180139706582185*I, -0.025787059634876146 + 0.001554983145379927*I, -0.008252440168585323 + 0.00021368923372142216*I, -0.007545583714008966 + 2.4213767557013093*^-6*I, 0.002790754815554098 + 0.00008144528115874402*I, 0.001965425499490407 - 0.000016237778793916916*I}, {0.037732668965342574 + 0.0003718013970658203*I, 0.025…
1.6	{{0.0717094958196792 - 8.402566836762659*^-19*I, 0.03767070953319281 - 0.0005703760306871737*I, -0.025520070128515208 + 0.0014828863284745259*I, -0.008197871076078847 + 0.000035770920380319096*I, -0.007558069176343555 + 0.00004502787799141136*I, 0.0027972840621033413 + 0.000041164912922621153*I, 0.0019349870295362703 - 0.000054152704310117564*I}, {0.037670709533192806 + 0.0005703760306871735*I, 0…
1.61	{{0.07125670960884291 - 1.3836283193398996*^-18*I, 0.03763550586223759 - 0.000694561109401214*I, -0.025249916733140275 + 0.001312854731772434*I, -0.008123802718466008 - 0.00019154362123538902*I, -0.007582624130045012 + 0.00005745046686239136*I, 0.0028121555498129666 + 7.2675463156807865*^-6*I, 0.0019043904816474341 - 0.0001086538799453865*I}, {0.03763550586223759 + 0.0006945611094012131*I, 0.0255…
1.62	{{0.07074212466906418 - 1.1943164556285635*^-18*I, 0.03761422910865668 - 0.0007125098111414953*I, -0.025032521397284565 + 0.0010106006772872228*I, -0.008065018278157093 - 0.00048075517157095257*I, -0.007624700474023097 + 0.00002777663173894954*I, 0.002833262663742678 - 0.0000164281083594434*I, 0.001868664580354028 - 0.00018248821104224357*I}, {0.03761422910865668 + 0.000712509811141494*I, 0.02572…
1.6300000000000001	{{0.07021203557953239 + 2.340775549737259*^-18*I, 0.037592292965391044 - 0.0006151012862325081*I, -0.024949312338803306 + 0.0005848361894068468*I, -0.008070191097191 - 0.0008214264107328128*I, -0.007691503207421077 - 0.00004534730087888929*I, 0.0028584767303996097 - 0.000027741644998430314*I, 0.001819963357849361 - 0.00027267314164329515*I}, {0.037592292965391044 + 0.0006151012862325104*I, 0.0258…
1.6400000000000001	{{0.06971472677248455 + 1.2756845581241797*^-18*I, 0.03755583214982727 - 0.00042008970080312897*I, -0.025070289050296284 + 0.00009902120021725173*I, -0.008181021858118106 - 0.001174948730112737*I, -0.007788234999449696 - 0.00015078854112410587*I, 0.002885225894564646 - 0.000025553204041046694*I, 0.0017516632086027144 - 0.0003696459859988323*I}, {0.03755583214982725 + 0.00042008970080313065*I, 0.0…
1.6500000000000001	{{0.06929006385686748 + 6.088049308390284*^-20*I, 0.03749391159640497 - 0.0001674389778492786*I, -0.025416905288950437 - 0.00034463311387934975*I, -0.008411947737240936 - 0.00148345169389052*I, -0.007914406973764197 - 0.000268434797929018*I, 0.0029101381645850136 - 0.000010472006746616284*I, 0.0016623672313325261 - 0.00045967410968315175*I}, {0.03749391159640497 + 0.00016743897784927942*I, 0.0259…
1.6600000000000001	{{0.06896200995542069 + 5.783117447378736*^-19*I, 0.037400172328074806 + 0.00009240667020737072*I, -0.02594390115557429 - 0.0006426326441230822*I, -0.008740659740762833 - 0.00168951635584849*I, -0.008061774688366835 - 0.000376556995532447*I, 0.00292989009780865 + 0.000013936035672311718*I, 0.0015579925195161107 - 0.0005295295662449755*I}, {0.037400172328074806 - 0.00009240667020737045*I, 0.025876…
1.67	{{0.06873605844279462 + 2.617331807015788*^-19*I, 0.037273777169447075 + 0.0003126355380939279*I, -0.02655043915418258 - 0.0007317609070832963*I, -0.009114616034243775 - 0.0017578958298363593*I, -0.008215013396934649 - 0.0004593734557994501*I, 0.0029432078547519964 + 0.000041011522949803514*I, 0.0014508663663638788 - 0.0005711615155432751*I}, {0.03727377716944707 - 0.0003126355380939276*I, 0.0257…
1.68	{{0.06860152669974616 - 1.3910398576283747*^-18*I, 0.037119604955245786 + 0.0004611424830015965*I, -0.027116664994123844 - 0.0006145636102856384*I, -0.009470944938682321 - 0.00168904810595174*I, -0.008355330837129925 - 0.0005111210897599986*I, 0.002952548584308027 + 0.0000630732090571116*I, 0.0013560012939076071 - 0.0005840373557900006*I}, {0.03711960495524579 - 0.0004611424830015976*I, 0.0255543…
1.69	{{0.06853685320367416 - 5.075844936421395*^-19*I, 0.03694762518745917 + 0.0005248667325174951*I, -0.02754896170747889 - 0.00035585195168825307*I, -0.009760432170468217 - 0.0015178156973505706*I, -0.00846596931463335 - 0.0005349548429463258*I, 0.0029636567289533394 + 0.00007507857194356556*I, 0.0012859953198714655 - 0.0005740298252737096*I}, {0.036947625187459164 - 0.0005248667325174964*I, 0.02538…
1.7	{{0.06851527817107252 + 2.5283933475540865*^-19*I, 0.03677137224651146 + 0.0005069929381896761*I, -0.02781225716909869 - 0.000051488031253852465*I, -0.009964129124821221 - 0.0012976129197430737*I, -0.008537445493133785 - 0.0005378756947111488*I, 0.002982452237235618 + 0.0000776620540145254*I, 0.0012467473533977077 - 0.0005495487270852895*I}, {0.03677137224651145 - 0.0005069929381896753*I, 0.02523…
1.71	{{0.06850882734191825 - 1.266314256145179*^-19*I, 0.03660556936152676 + 0.00041987936332041803*I, -0.027933781210621587 + 0.00021511604892791102*I, -0.010094788795075207 - 0.001077695281579718*I, -0.008570118379195907 - 0.0005249558676087494*I, 0.0030107496052182736 + 0.00007726702712130846*I, 0.0012359389401372235 - 0.0005170458172829173*I}, {0.03660556936152675 - 0.000419879363320418*I, 0.02511…
1.72	{{0.0684900110464954 + 5.040904827347155*^-19*I, 0.03646324840347836 + 0.0002782219066842786*I, -0.0279771571708691 + 0.0004066855184078054*I, -0.010183139962314914 - 0.0008847291531877476*I, -0.008572718702586055 - 0.000496248427059461*I, 0.0030435392927598854 + 0.0000827840096635358*I, 0.0012449743925672283 - 0.0004782752270358109*I}, {0.03646324840347835 - 0.00027822190668427745*I, 0.024994828…
1.73	{{0.06843229080510499 - 1.0259686573617713*^-18*I, 0.03635302321734452 + 0.00009615921724711716*I, -0.028001352549366015 + 0.0005387905408807714*I, -0.010256940353911347 - 0.0007177238075888241*I, -0.00855750137265787 - 0.00044798349101909186*I, 0.003069903072540637 + 0.00010041305267225916*I, 0.0012633346426206716 - 0.00043065422308151234*I}, {0.03635302321734453 - 0.00009615921724711773*I, 0.02…
1.74	{{0.06831123230606048 + 1.2128453013497513*^-19*I, 0.036277284350832016 - 0.00011081740722918525*I, -0.02802722704758296 + 0.0006569119192417088*I, -0.01032450000987858 - 0.0005582350719535377*I, -0.008534577392158849 - 0.0003770861521159637*I, 0.0030774404438254303 + 0.00012970256564624977*I, 0.001283027303813173 - 0.00037034236871409947*I}, {0.036277284350832016 + 0.00011081740722918473*I, 0.02…
1.75	{{0.06810779097654197 + 5.30242624981192*^-19*I, 0.03623187039609762 - 0.0003216021909783193*I, -0.028030208265036865 + 0.0007976167901903059*I, -0.0103717432281611 - 0.00038935533240166384*I, -0.008508485773392523 - 0.00028616410953329204*I, 0.003057899160212652 + 0.0001630120341966432*I, 0.0013008050766117846 - 0.00029619610785960957*I}, {0.03623187039609762 + 0.0003216021909783203*I, 0.0246861…
1.76	{{0.06781354222526767 + 1.545835128739098*^-19*I, 0.03620730246361848 - 0.0005071588680881368*I, -0.027962867813524278 + 0.0009566653423015094*I, -0.010374190892391506 - 0.00021211655015734377*I, -0.008478716888283706 - 0.000185872989228244*I, 0.003011035842917791 + 0.00018857484158055833*I, 0.0013171681277559777 - 0.0002123294829065196*I}, {0.03620730246361848 + 0.0005071588680881364*I, 0.024658…
1.77	{{0.06743580216754227 - 2.0752307207730358*^-19*I, 0.03619115382543227 - 0.0006336155394044891*I, -0.02779396125828452 + 0.0010831459852092811*I, -0.01031672135935171 - 0.0000494866950810174*I, -0.00844346376494145 - 0.0000929944302395216*I, 0.0029449234547499763 + 0.00019537141729649004*I, 0.0013331012790906843 - 0.00012780371027842127*I}, {0.03619115382543227 + 0.0006336155394044882*I, 0.024700…
1.78	{{0.06699968174254271 + 1.2836784315638922*^-18*I, 0.03617079038505774 - 0.0006710647453119166*I, -0.02754066453964347 + 0.0011040005043539255*I, -0.010209406582119366 + 0.00006461771759258517*I, -0.008403899630394531 - 0.000024827545190500124*I, 0.0028730023359017495 + 0.00017737395511430656*I, 0.0013468470282571427 - 0.00005351610406562548*I}, {0.03617079038505774 + 0.000671064745311919*I, 0.02…
1.79	{{0.06654490198402178 - 7.343775652694784*^-19*I, 0.03613568585973502 - 0.0006046521849256197*I, -0.02727411805769037 + 0.0009657706028732517*I, -0.01008974071919656 + 0.00010506811441408668*I, -0.00836603968953426 + 7.5781567952486*^-6*I, 0.00280969969016787 + 0.00013553314152872225*I, 0.0013529395560204927 + 2.1653493129390787*^-6*I}, {0.03613568585973502 + 0.000604652184925619*I, 0.02492381700…
1.8	{{0.06611740893810637 + 8.834553639862353*^-19*I, 0.036078782527581246 - 0.000442522760284974*I, -0.027093285093231247 + 0.0006700901964292494*I, -0.010009100406320491 + 0.00007249575327824378*I, -0.008338892849588553 + 4.157840686143605*^-6*I, 0.0027665824244530947 + 0.00007730119130336502*I, 0.0013442653708231958 + 0.00003681944043906498*I}, {0.03607878252758123 + 0.00044252276028497564*I, 0.02…
1.81	{{0.06575830145685316 + 9.884874494457685*^-19*I, 0.03599681342580961 - 0.00021618127799438467*I, -0.027080156609971578 + 0.0002823853264597474*I, -0.010010111904771416 - 2.6637814013112994*^-6*I, -0.008330061102426005 - 0.000023779490872185175*I, 0.0027500310772815856 + 0.000014476464479395574*I, 0.0013159781945308864 + 0.0000547081994560376*I}, {0.03599681342580961 + 0.00021618127799438567*I, 0…
1.82	{{0.06549394586168157 - 2.8417955380381776*^-19*I, 0.035889923334105504 + 0.000027646521268755732*I, -0.02726017820167416 - 0.0000921198365243354*I, -0.010106802397808817 - 0.00007197439545032589*I, -0.008341597329623092 - 0.00005784958456559349*I, 0.0027603371228160254 - 0.000039733247183977*I, 0.0012688833321228758 + 0.0000644401132846163*I}, {0.03588992333410553 - 0.000027646521268756206*I, 0.…
1.83	{{0.06533065471600445 + 2.250143024381049*^-18*I, 0.03576110896023502 + 0.00024046896780430596*I, -0.027589199947325317 - 0.00035297415333513076*I, -0.010278054406431075 - 0.00009061844697002435*I, -0.008368721577346413 - 0.0000797717409998683*I, 0.002791787427168093 - 0.00007391597926073161*I, 0.0012101737566899485 + 0.0000747089791101462*I}, {0.03576110896023502 - 0.0002404689678043037*I, 0.024…
1.84	{{0.06525528003441035 + 1.2781727174067392*^-18*I, 0.035615838973971484 + 0.0003852093482157189*I, -0.02797378595969187 - 0.0004463986879712063*I, -0.010477734283482464 - 0.00003731951128849814*I, -0.008402109472374105 - 0.00007827531530426255*I, 0.00283371264005645 - 0.00008157077049386353*I, 0.001150971125984544 + 0.000090229300796477*I}, {0.03561583897397148 - 0.00038520934821571794*I, 0.02460…
1.85	{{0.06524064752069379 + 1.8435672096989847*^-18*I, 0.03546182292470312 + 0.00044401133198238853*I, -0.02831373502246645 - 0.000383191007973631*I, -0.010655965200058678 + 0.00007783534889058368*I, -0.008432212747598524 - 0.00005267359734126754*I, 0.0028728699600761476 - 0.00006340005805978995*I, 0.001102003739360126 + 0.00010989225402960475*I}, {0.0354618229247031 - 0.00044401133198238626*I, 0.024…
1.86	{{0.0652531476236532 + 2.346281263894412*^-19*I, 0.03530855969330636 + 0.0004184908434666952*I, -0.028544321642217898 - 0.00022483191024731927*I, -0.010780317521382136 + 0.0002211943177483251*I, -0.008452952473075814 - 0.000011581588243826304*I, 0.002897157290491577 - 0.000027618919705020046*I, 0.0010697754786635734 + 0.00012802895130189978*I}, {0.03530855969330635 - 0.0004184908434666951*I, 0.02…
1.87	{{0.0652596272278555 + 7.9509923967577105*^-19*I, 0.035166269348879696 + 0.0003239083415888125*I, -0.028657067366877745 - 0.00004713565227636573*I, -0.010846216373064058 + 0.0003539436987099351*I, -0.00846278515150661 + 0.000032426812137679065*I, 0.0028995901771067005 + 0.000012567271393919917*I, 0.0010551697528321687 + 0.00013805450699996635*I}, {0.035166269348879696 - 0.0003239083415888114*I, 0…
1.8800000000000001	{{0.06523181916161486 - 5.668767999499405*^-19*I, 0.03504413039672192 + 0.00018120870605017105*I, -0.028690428596925114 + 0.00009802400388347997*I, -0.01087208529031912 + 0.00045075396901499*I, -0.008462984567619368 + 0.00006942179410471917*I, 0.002880641636588312 + 0.00004385930993824203*I, 0.0010549345001026294 + 0.0001365078753779912*I}, {0.03504413039672192 - 0.00018120870605017154*I, 0.02406…
1.8900000000000001	{{0.06514816155617767 - 1.3372532654777267*^-19*I, 0.034948195632707825 + 0.000011058832565908634*I, -0.02869815447469769 + 0.0002028414949507602*I, -0.010883052939633125 + 0.0005088927563813523*I, -0.008454696902122553 + 0.00009653683534475124*I, 0.0028474170898639315 + 0.00005809353852735395*I, 0.0010648767398699186 + 0.00012527329344841264*I}, {0.034948195632707825 - 0.00001105883256590873*I, …
1.9000000000000001	{{0.06499412429699082 - 1.383416561103086*^-18*I, 0.03487965516669782 - 0.00016793586459824128*I, -0.028714207332145754 + 0.0002965669439471222*I, -0.010892910924347516 + 0.0005438015307005908*I, -0.008436850954735087 + 0.00011791592389978182*I, 0.0028097877240541927 + 0.000055129468383417494*I, 0.0010827926321410304 + 0.00011072387368628345*I}, {0.03487965516669782 + 0.00016793586459824003*I, 0.…
1.9100000000000001	{{0.06476249726664493 - 1.517036008532452*^-18*I, 0.03483409149280247 - 0.0003375022927660748*I, -0.028733534939068692 + 0.00041739435171642185*I, -0.010894447061276775 + 0.0005746084282239419*I, -0.008406196016812318 + 0.00014034556213870527*I, 0.0027755002948390266 + 0.00004176691712801752*I, 0.0011095210476639913 + 0.00010018810194703623*I}, {0.03483409149280246 + 0.0003375022927660746*I, 0.02…
1.92	{{0.06445445828737456 - 1.1335418416630674*^-18*I, 0.03480206979916325 - 0.0004772708726563742*I, -0.028718272105397943 + 0.0005801109667117611*I, -0.010863351345971077 + 0.0006081685045857427*I, -0.008359316895786858 + 0.00016716875414662325*I, 0.0027470185436180624 + 0.000027309100290914403*I, 0.001147684807247858 + 0.00009762181560866494*I}, {0.03480206979916324 + 0.00047727087265637285*I, 0.0…
1.93	{{0.064081091469572 - 6.404839630663392*^-18*I, 0.03477099378403943 - 0.0005647857308321516*I, -0.028624933893924853 + 0.0007577481372547278*I, -0.010773447778820142 + 0.0006305647831106134*I, -0.008295388081978133 + 0.000194121919361294*I, 0.002721787527700302 + 0.000018378880728053468*I, 0.0011989442712039234 + 0.00010085722050763525*I}, {0.03477099378403943 + 0.0005647857308321443*I, 0.0238899…
1.94	{{0.06366408165370838 - 1.5190477117821809*^-18*I, 0.034727792040232214 - 0.0005795044274426757*I, -0.0284372469327636 + 0.0008874579561819568*I, -0.01061498453073046 + 0.0006108063797625749*I, -0.008218195868224787 + 0.00020972528309653356*I, 0.002695424125094222 + 0.000015953930935708923*I, 0.0012612967863227247 + 0.00010201082131158421*I}, {0.034727792040232214 + 0.0005795044274426751*I, 0.023…
1.95	{{0.06323415049742077 - 1.3721933745519665*^-19*I, 0.03466176849049231 - 0.0005097640679793239*I, -0.028186619013087753 + 0.0008980480784411804*I, -0.010406087217463153 + 0.0005151204134628165*I, -0.008136461062617048 + 0.00020030946894383444*I, 0.002665545929164672 + 0.00001605107106476186*I, 0.001327871146756437 + 0.00009097370854329366*I}, {0.03466176849049231 + 0.0005097640679793231*I, 0.0240…
1.96	{{0.06282656742779721 + 1.9164120431628545*^-18*I, 0.034566892417321624 - 0.0003595549242270421*I, -0.02794866975165709 + 0.0007455012400714953*I, -0.010190896710956495 + 0.00032489223677666313*I, -0.008062269407599087 + 0.0001571053998391768*I, 0.002633785419415142 + 0.000013131304993028578*I, 0.0013879452326654726 + 0.000060266022091578975*I}, {0.034566892417321624 + 0.0003595549242270444*I, 0.…
1.97	{{0.062474392410888056 + 1.4777813253831354*^-18*I, 0.034442950619770575 - 0.0001514119128848008*I, -0.027816293887043538 + 0.0004386128047506776*I, -0.010024574289220385 + 0.00004939488327815267*I, -0.008008077849739444 + 0.00008158466057426452*I, 0.0026050193489366882 + 3.7453917941596685*^-6*I, 0.0014299258234213696 + 8.79691550108821*^-6*I}, {0.03444295061977058 + 0.0001514119128848029*I, 0.0…
1.98	{{0.06220130796157678 + 1.792533474626913*^-18*I, 0.034295329691317974 + 0.00007686895969239043*I, -0.027861551169296193 + 0.000041451668225385236*I, -0.009951961843209293 - 0.00027323617010195373*I, -0.00798320524317051 - 0.000013867393278067558*I, 0.0025847980531339115 - 0.000011806818985997045*I, 0.0014451622184246137 - 0.0000573648381637524*I}, {0.034295329691317974 - 0.00007686895969238846*I…
1.99	{{0.06201635537334907 + 2.3838145841890056*^-19*I, 0.034133633508250286 + 0.00028131337353084156*I, -0.028104610903466304 - 0.0003494852209475398*I, -0.009989983306305768 - 0.0005878461882919896*I, -0.007990966341679912 - 0.00011035491922517073*I, 0.002576939254534671 - 0.000030322600898419492*I, 0.0014310315189832085 - 0.0001275429440096999*I}, {0.03413363350825027 - 0.0002813133735308408*I, 0.0…
2.	{{0.061912356339316986 - 5.891312671500672*^-19*I, 0.033969672292911764 + 0.0004236112059797192*I, -0.02850502821013728 - 0.0006430722461863213*I, -0.010122194527687658 - 0.0008418343213558097*I, -0.008027597438208954 - 0.00018968759308558996*I, 0.0025826619734139328 - 0.00004778604687253211*I, 0.0013919220968821883 - 0.00019095507714984755*I}, {0.03396967229291177 - 0.00042361120597971956*I, 0.0…
