# Supplementary material for: When do perturbative approaches accurately capture the dynamics of complex quantum systems?
Source: Sci Rep. 2016 Jun 23;6:28204. doi: 10.1038/srep28204 (PMC4917862; doi:10.1038/srep28204)
Supplement: FMO_pmat_300KSite1.csv [file srep28204-s21.csv]

0.	{{0.9999999999999991 + 0.*I, 1.5612511283791264*^-16 + 0.*I, -1.491862189340054*^-16 + 0.*I, 2.42861286636753*^-17 + 0.*I, -5.204170427930421*^-17 + 0.*I, 4.7379634937616544*^-17 + 0.*I, 6.938893903907228*^-18 + 0.*I}, {5.764638163278854*^-17 + 0.*I, 5.582104804286642*^-18 + 0.*I, 5.196921159488907*^-18 + 0.*I, -2.308537239889369*^-18 + 0.*I, -1.814847808434763*^-18 + 0.*I, 3.042660401285222*^-18…
0.01	{{0.972013672236555 + 2.0789576657409548*^-17*I, 0.018652208120337046 - 0.15735264434084337*I, 0.005718454628120539 + 0.009585201627562021*I, 0.00022066251119031224 - 0.010947930123868431*I, 0.00036807586375984386 + 0.012488134472184692*I, 0.006511232763111063 - 0.02375942966656868*I, 0.001446522470315667 - 0.017687991752322312*I}, {0.018652208120337247 + 0.15735264434084334*I, 0.0265858268253448…
0.02	{{0.8953049243299602 + 8.494724021423927*^-17*I, 0.06854810702828217 - 0.274439945152578*I, 0.019611000355589225 + 0.015657852966084497*I, 0.0010826281938113684 - 0.02101421848432299*I, 0.0004148662456126481 + 0.024258989831770876*I, 0.022141542551664506 - 0.03726898626505661*I, 0.005171217092306196 - 0.03056306330587036*I}, {0.06854810702828237 + 0.2744399451525779*I, 0.09910963047365398 - 8.847…
0.03	{{0.7875600372060146 - 1.0912494866066602*^-16*I, 0.13280438271433848 - 0.3285133919353683*I, 0.034854515151290885 + 0.017987741872280198*I, 0.002829147794487334 - 0.029140837499041835*I, -0.0018210804103860473 + 0.03411588611419505*I, 0.03807351363000392 - 0.03692803835602773*I, 0.00947473727461649 - 0.036497818502915905*I}, {0.13280438271433848 + 0.32851339193536855*I, 0.19994269683028157 + 9.5…
0.04	{{0.6704295506897474 + 1.577514160966409*^-16*I, 0.1917062570578271 - 0.31603102599712457*I, 0.0455268506248983 + 0.019242151781170495*I, 0.005493109784302636 - 0.03404428889455262*I, -0.00737727609114598 + 0.04025073408070298*I, 0.046669808204018205 - 0.02644363446300278*I, 0.012649910480497958 - 0.03630843717057829*I}, {0.19170625705782712 + 0.31603102599712424*I, 0.3076059810484448 - 1.9710795…
0.05	{{0.5649697828531602 + 3.187554387107383*^-17*I, 0.2292507440245651 - 0.2487625558663774*I, 0.04917169736945551 + 0.02278141221777996*I, 0.008807575211285466 - 0.03481755850590195*I, -0.015324249022845576 + 0.041133982552801776*I, 0.04530970351748131 - 0.01325382628222921*I, 0.013868327106751604 - 0.03265112458032643*I}, {0.229250744024565 + 0.2487625558663775*I, 0.4014567319197147 + 3.4260788650…
0.06	{{0.4878467977353157 - 7.45931094670027*^-17*I, 0.23686364542880292 - 0.14921146715554928*I, 0.047082692514283715 + 0.030368542902873268*I, 0.012265576129690318 - 0.031756381808254706*I, -0.023111760798433075 + 0.0366052120563652*I, 0.03652724717516411 - 0.004188231224481243*I, 0.01335164257083337 - 0.028588379200913543*I}, {0.2368636454288031 + 0.14921146715554937*I, 0.4655910542383009 + 9.73613…
0.07	{{0.4473607158205297 + 2.710505431213761*^-17*I, 0.21542383624053488 - 0.04481457665185732*I, 0.0428646072829127 + 0.04097460505844634*I, 0.01521790378702556 - 0.026706353193744318*I, -0.02800308631381826 + 0.028278667310091262*I, 0.025684660808983302 - 0.0026058789470786497*I, 0.011971427333808045 - 0.02644092514262297*I}, {0.21542383624053507 + 0.044814576651857306*I, 0.4926940919271046 + 2.645…
0.08	{{0.44134571477219614 - 2.168404344971009*^-17*I, 0.17464620875717224 + 0.04008492501704534*I, 0.04012526187808718 + 0.05135624549075088*I, 0.016950868009254768 - 0.022401320271239113*I, -0.028646203721591816 + 0.01892465188179942*I, 0.01788419906394355 - 0.007767406062770375*I, 0.010623779363927775 - 0.02714872945540267*I}, {0.17464620875717216 - 0.04008492501704547*I, 0.4857280585847136 - 4.331…
0.09	{{0.4592202444047757 - 4.662069341687669*^-17*I, 0.12897027062585711 + 0.09162056105753326*I, 0.04064043643772628 + 0.05808135940426143*I, 0.016857911823597103 - 0.021079473356684916*I, -0.025752074658132947 + 0.01121094216389457*I, 0.015716404578032035 - 0.016238004275340525*I, 0.009775771654980612 - 0.030262531784194975*I}, {0.12897027062585714 - 0.09162056105753326*I, 0.4555047576447174 - 6.66…
0.1	{{0.48741546962868654 - 5.4860629927766524*^-17*I, 0.09161081388954827 + 0.10892628360790794*I, 0.04405812427528468 + 0.0595054668030543*I, 0.014721717109109364 - 0.023396978892558828*I, -0.02149644801485933 + 0.006613790308606003*I, 0.018835586876577624 - 0.024204341016637244*I, 0.009413869905400128 - 0.034498589709171176*I}, {0.09161081388954817 - 0.10892628360790779*I, 0.4152755445802266 + 6.7…
0.11	{{0.5148308450638253 + 9.107298248878237*^-17*I, 0.07002323315808928 + 0.10077110068053013*I, 0.04891568210199536 + 0.05628412386325514*I, 0.0108784511774998 - 0.02841656864317102*I, -0.018208117128303468 + 0.0051193189449353915*I, 0.025130021318203615 - 0.029234413436753117*I, 0.009295029234095772 - 0.038501130626499194*I}, {0.0700232331580894 - 0.1007711006805303*I, 0.37565393133582453 - 6.1040…
0.12	{{0.5354837065305859 + 4.618701254788249*^-17*I, 0.06485671400017341 + 0.07925501578938973*I, 0.05382032711570082 + 0.05040170236950161*I, 0.006062911684862458 - 0.034479856832445976*I, -0.017304701146096623 + 0.005711720587923637*I, 0.03230759943463556 - 0.030703180912253176*I, 0.009210353255632903 - 0.04138480659468992*I}, {0.06485671400017332 - 0.07925501578938977*I, 0.3423439646116078 - 1.702…
0.13	{{0.5480230243813253 + 2.3852447794681098*^-18*I, 0.0719558526053743 + 0.05449738535532657*I, 0.057968717409640554 + 0.04382237735155097*I, 0.0010312938385748246 - 0.04015296006105211*I, -0.019014839341262847 + 0.007153136810549285*I, 0.03884497566651806 - 0.029192540142416307*I, 0.009072677061933878 - 0.04286497256606152*I}, {0.0719558526053743 - 0.05449738535532657*I, 0.3167352227377575 - 2.038…
0.14	{{0.5536460615981379 + 3.469446951953614*^-18*I, 0.08547118995576186 + 0.03232976756862297*I, 0.061048229803274706 + 0.03773845598290833*I, -0.0037486303278049557 - 0.044651627063128314*I, -0.022746814662069674 + 0.008549336197664837*I, 0.04407486736663496 - 0.025669305677241405*I, 0.008856734168851724 - 0.04307908359953295*I}, {0.08547118995576188 - 0.03232976756862296*I, 0.2978530891470149 + 5.…
0.15	{{0.5540988735231803 + 5.854691731421724*^-18*I, 0.10033840534210714 + 0.014667572996576898*I, 0.0629756081864222 + 0.032570242773148815*I, -0.008149617929110902 - 0.04773581768819271*I, -0.027640818110633347 + 0.00950674737290786*I, 0.04781607685690673 - 0.020991241473129262*I, 0.008522472550416552 - 0.04232369258372858*I}, {0.10033840534210706 - 0.014667572996576906*I, 0.2841680239018884 + 5.21…
0.16	{{0.5505796593929981 - 7.15573433840433*^-18*I, 0.11341345934842319 + 0.0011578427221049545*I, 0.0637615073280373 + 0.028322721329580868*I, -0.012222398885307571 - 0.049404046992963066*I, -0.032949310216557386 + 0.009978018233610464*I, 0.050019206903358066 - 0.015811012891282568*I, 0.00800391515701002 - 0.04087196299847777*I}, {0.11341345934842319 - 0.001157842722104978*I, 0.2745785256406515 + 6.…
0.17	{{0.5435476787936394 + 2.7972416050126014*^-17*I, 0.12342740414699609 - 0.009158355652560074*I, 0.06349811880091831 + 0.02490669923021409*I, -0.01599886377178403 - 0.04967697814082418*I, -0.03814878940953743 + 0.010005510080302196*I, 0.05064636501228977 - 0.010674364213306881*I, 0.007255655391632731 - 0.038915599580431295*I}, {0.12342740414699609 + 0.009158355652560079*I, 0.268584139195997 + 6.28…
0.18	{{0.5330800151714565 - 5.637851296924623*^-18*I, 0.1303089823199063 - 0.016833572150193335*I, 0.06236511665115918 + 0.02228225187451924*I, -0.019407502691867445 - 0.048556030721031485*I, -0.042870627664325936 + 0.009542386025096631*I, 0.049750212350704294 - 0.006096562916285976*I, 0.006304114063924528 - 0.03658803736996552*I}, {0.13030898231990629 + 0.01683357215019331*I, 0.2659663901480729 - 9.9…
0.19	{{0.5193866477979261 - 1.496198998029996*^-17*I, 0.1344258025947353 - 0.021786584859465143*I, 0.06060701270373659 + 0.02046416383170048*I, -0.022320630319613184 - 0.04609205727445917*I, -0.04679660265175477 + 0.00843621864972389*I, 0.04759912698191367 - 0.0025208196958936783*I, 0.005260373028946681 - 0.03400342912246326*I}, {0.13442580259473538 + 0.02178658485946514*I, 0.26633186211200893 - 1.301…
0.2	{{0.5031792441726612 + 2.710505431213761*^-18*I, 0.13610611461389666 - 0.0236554005070949*I, 0.058503660548670504 + 0.019467683852189378*I, -0.024651225991298157 - 0.04246252277377857*I, -0.04962828541098535 + 0.0065501660602533575*I, 0.04470610213872519 - 0.00019396055996991144*I, 0.004285691523692212 - 0.031272635497149384*I}, {0.13610611461389666 + 0.02365540050709492*I, 0.2688096624129724 + 9…
0.21	{{0.48571389889255734 - 3.686287386450715*^-17*I, 0.13555051115779027 - 0.022345797996534786*I, 0.056359186040677536 + 0.019241153878062762*I, -0.026405078085343488 - 0.037993356668345045*I, -0.051153569598777135 + 0.0039150609458040555*I, 0.04171130132034475 + 0.0009337103302318195*I, 0.003531457850975975 - 0.028495870931520395*I}, {0.1355505111577902 + 0.022345797996534765*I, 0.2720787669735237…
0.22	{{0.46850283125532033 + 2.2768245622195593*^-17*I, 0.13301009760817192 - 0.018372528699904432*I, 0.054491607948048956 + 0.01960929325022949*I, -0.027657753785320385 - 0.03311669614505257*I, -0.05134997003106562 + 0.0007932917805262112*I, 0.03917725089694807 + 0.0011941499266334805*I, 0.003086804324156836 - 0.025751223852840264*I}, {0.1330100976081719 + 0.018372528699904436*I, 0.2747138453735696 +…
0.23	{{0.4528815459349954 - 7.589415207398531*^-19*I, 0.12897731885519348 - 0.012773724570640351*I, 0.05318192408024074 + 0.020259738438869062*I, -0.028500037968194676 - 0.028289860911399522*I, -0.050433805058071685 - 0.0023963409756930397*I, 0.03741468100024402 + 0.0010656978098527975*I, 0.0029567530935988877 - 0.023092778843845627*I}, {0.12897731885519345 + 0.01277372457064035*I, 0.27563283290448815…
0.24	{{0.43969958121377284 - 1.7076184216646695*^-17*I, 0.12418049900011305 - 0.006703103598535413*I, 0.05258324217317952 + 0.020805943734469638*I, -0.029011832421052246 - 0.023906140888992542*I, -0.048805963442945625 - 0.0052390354275134365*I, 0.03643014737328675 + 0.0009913452975501193*I, 0.003072475975071766 - 0.020556640555643647*I}, {0.12418049900011302 + 0.006703103598535411*I, 0.27435822790403 …
0.25	{{0.4292813102699267 - 1.431146867680866*^-17*I, 0.11936961920858766 - 0.0010342736083539606*I, 0.052655700728176574 + 0.020910250006885168*I, -0.029275527181170866 - 0.020222085039993648*I, -0.04692195349974128 - 0.007459286868698075*I, 0.03600040121666216 + 0.001245209530330117*I, 0.0033202044420709625 - 0.018166260782884254*I}, {0.11936961920858767 + 0.0010342736083539755*I, 0.2709613677195209…
0.26	{{0.4215803384849901 - 1.2522535092207576*^-17*I, 0.11506524673031976 + 0.003758125935037001*I, 0.05319047658450292 + 0.020389731012914487*I, -0.029390579844760473 - 0.017322588572751846*I, -0.04516028943346569 - 0.008958377056312566*I, 0.03580655775369875 + 0.0018909269472158713*I, 0.0035743978493557042 - 0.01593404574501326*I}, {0.11506524673031975 - 0.0037581259350369994*I, 0.2658098300027901 …
0.27	{{0.41634132566700344 - 4.87890977618477*^-19*I, 0.11145384702586035 + 0.007452992090678654*I, 0.05390844276900412 + 0.01923436782312458*I, -0.029457709662836017 - 0.015136160146631343*I, -0.043747470845659414 - 0.009766677464264972*I, 0.03555425139225507 + 0.0028142466866486033*I, 0.0037272842590891993 - 0.013863200467195715*I}, {0.11145384702586031 - 0.0074529920906786385*I, 0.2593420640467955 …
0.28	{{0.413159640002361 + 1.6534083130403943*^-18*I, 0.10847102407264568 + 0.009881678444924982*I, 0.05455905507939966 + 0.017542634800569362*I, -0.029542939228696708 - 0.013491999802371103*I, -0.042749242941154654 - 0.009972471855388394*I, 0.035046366855900665 + 0.0037903923075597347*I, 0.003711187667288975 - 0.011952840992174998*I}, {0.10847102407264562 - 0.009881678444924977*I, 0.25199025471180264…
0.29	{{0.4114676070340411 + 4.065758146820642*^-18*I, 0.1059766582012943 + 0.010850487251692893*I, 0.05496369950680924 + 0.015440147893639894*I, -0.029653551470100386 - 0.012191747193965255*I, -0.042104054356627285 - 0.009674748736352684*I, 0.034211403761944766 + 0.004560586289860784*I, 0.0035103419990935745 - 0.010203684693122815*I}, {0.10597665820129432 - 0.010850487251692879*I, 0.2442142344185243 +…
0.3	{{0.41053781375640197 - 9.710385707323299*^-18*I, 0.10389743754237894 + 0.010213101698760989*I, 0.05500667262853943 + 0.013039110830383165*I, -0.029743685669206807 - 0.011067336955310234*I, -0.041671793158107324 - 0.00896772132254544*I, 0.03309892567843513 + 0.004907496248594217*I, 0.0031591297503603456 - 0.008619294086846953*I}, {0.1038974375423789 - 0.010213101698760994*I, 0.23654219857330172 -…
0.31	{{0.4095597233709214 - 2.4191260973582818*^-18*I, 0.1022714351296265 + 0.008003965809394739*I, 0.05461125894350357 + 0.010446697130778155*I, -0.029741913310424074 - 0.010010105110488419*I, -0.041283235906481544 - 0.007941435847919318*I, 0.03184738679155934 + 0.0047189665666231865*I, 0.0027266285223117824 - 0.007201349813371404*I}, {0.10227143512962648 - 0.008003965809394737*I, 0.22954851718102015…
0.32	{{0.4077784765619481 + 4.938202082492571*^-18*I, 0.10120268842628591 + 0.004527269526158091*I, 0.053730332208429196 + 0.007792371905144478*I, -0.029581459846826128 - 0.008972130446459293*I, -0.04078461603264998 - 0.006683816540621664*I, 0.03062925690013133 + 0.004022577487304114*I, 0.0022920667548025583 - 0.005942643952329066*I}, {0.10120268842628587 - 0.0045272695261580845*I, 0.22376638195870724…
0.33	{{0.40464271403612123 - 4.241940999849536*^-18*I, 0.10077465087156821 + 0.00034666630148806507*I, 0.05235488140162317 + 0.005240747054995617*I, -0.02921893124037903 - 0.007949730243883584*I, -0.04007274345216159 - 0.00528019272464629*I, 0.029587490974761904 + 0.0029760160623846293*I, 0.001919431074047748 - 0.004823516183874331*I}, {0.10077465087156821 - 0.0003466663014880597*I, 0.2195766324099308…
0.34	{{0.39990840826608615 - 9.446111427779957*^-18*I, 0.10097433395164297 - 0.0038182641907617775*I, 0.05052667688390726 + 0.002976563093622366*I, -0.028638909494031348 - 0.006960346597179495*I, -0.039114697750723945 - 0.0038127860255536454*I, 0.028785506325263808 + 0.001813600347464829*I, 0.0016398023557279676 - 0.0038150502124592272*I}, {0.10097433395164294 + 0.003818264190761772*I, 0.2171192860944…
0.35000000000000003	{{0.3936711132351858 + 1.412850956020173*^-18*I, 0.10165964438411647 - 0.007246917077020438*I, 0.04834099137199853 + 0.0011698268600863126*I, -0.02784943963849685 - 0.0060213478970679276*I, -0.03794766609684768 - 0.002361695811941692*I, 0.028190130765855574 + 0.0007680313338403067*I, 0.0014468940540512541 - 0.0028879546010034244*I}, {0.10165964438411648 + 0.007246917077020438*I, 0.216256239908015…
0.36	{{0.38632469160131133 + 9.920449878242366*^-18*I, 0.10257841356379267 - 0.009374717384838825*I, 0.045934996877373666 - 0.00006118177243273382*I, -0.026874218038641453 - 0.0051360138359298315*I, -0.036659534602101126 - 0.0010053200890363686*I, 0.027693627594960742 - 3.15497351666989*^-6*I, 0.0013063753273167846 - 0.0020229225858484374*I}, {0.1025784135637927 + 0.009374717384838825*I, 0.21659400111…
0.37	{{0.3784599888582301 + 6.179952383167375*^-18*I, 0.10342805524499266 - 0.009909625092630128*I, 0.04346692083319122 - 0.0006742766928797738*I, -0.025744511517688213 - 0.004289670928610494*I, -0.035356773276615676 + 0.00018288083885686918*I, 0.02716448853440919 - 0.0004596334184572297*I, 0.0011747431942241272 - 0.0012178583635627667*I}, {0.10342805524499266 + 0.009909625092630115*I, 0.2175628187313…
0.38	{{0.37072813402089166 + 4.79420648145934*^-18*I, 0.10393127708415166 - 0.008876519138482346*I, 0.04109359529475498 - 0.0007096209067022044*I, -0.024492322527203264 - 0.0034567252811170523*I, -0.034130313623857204 + 0.0011418876123496572*I, 0.02650522959940178 - 0.000675443423189724*I, 0.0010200552070086248 - 0.0004890671850475579*I}, {0.10393127708415165 + 0.008876519138482352*I, 0.21853646802636…
0.39	{{0.36370446903217485 - 1.960034239946451*^-18*I, 0.103898138005032 - 0.006578572490089647*I, 0.038950059729016814 - 0.00027991252324383156*I, -0.023147029321897213 - 0.0026154638055165286*I, -0.033030625186671006 + 0.0018325493778029414*I, 0.02569373210032183 - 0.0007961345811009168*I, 0.0008361452735670197 + 0.00013401614884476018*I}, {0.10389813800503202 + 0.00657857249008965*I, 0.218960732231…
0.4	{{0.35779081814443253 + 1.3836283193398996*^-17*I, 0.10325312476725822 - 0.003496239225283628*I, 0.03713146642452316 + 0.0004515205178002817*I, -0.021737047791289512 - 0.001763099509545456*I, -0.0320592726984333 + 0.002245961053093158*I, 0.024793238599512477 - 0.0009759737763473376*I, 0.0006451875951257848 + 0.0006187122713944579*I}, {0.10325312476725823 + 0.0034962392252836237*I, 0.2184504600120…
0.41000000000000003	{{0.353175951767251 + 1.6940658945086007*^-19*I, 0.10202603157665407 - 0.0001685235734764063*I, 0.035679756820015854 + 0.0013008668560226502*I, -0.02029408644523183 - 0.0009231282728590421*I, -0.031177542482863963 + 0.002408752483935537*I, 0.023930153606817692 - 0.0013201145002276072*I, 0.0004893226454983119 + 0.0009401795109878373*I}, {0.10202603157665405 + 0.00016852357347639833*I, 0.2168296122…
0.42	{{0.3498464296520686 - 4.692562527788824*^-18*I, 0.10032330499011616 + 0.0029027945172573934*I, 0.03458073169226761 + 0.0020960950599241018*I, -0.01885455942755063 - 0.00014231457454939937*I, -0.03032698179280442 + 0.0023833818402089445*I, 0.023250535099891178 - 0.001850159699053289*I, 0.00041655025584160215 + 0.0010898667151260605*I}, {0.10032330499011617 - 0.002902794517257397*I, 0.214118369558…
0.43	{{0.34762433718336255 - 2.7376104855258987*^-18*I, 0.09829894131708955 + 0.005311911623154986*I, 0.033774124336976394 + 0.002702933057254641*I, -0.017455202910297583 + 0.0005194114507230562*I, -0.02945430005081921 + 0.002260917298621488*I, 0.022870947243265657 - 0.0025001200635173114*I, 0.00046658902617155613 + 0.0010785699308911603*I}, {0.09829894131708959 - 0.005311911623154976*I, 0.21049145335…
0.44	{{0.34621289064551036 + 6.572975670693371*^-19*I, 0.09613316940570053 + 0.0067799692291106535*I, 0.03317224577883229 + 0.003038776606961234*I, -0.016125498187775488 + 0.0010015120487189457*I, -0.0285332786912816 + 0.00214477115803026*I, 0.02283842331365569 - 0.0031401642669854147*I, 0.0006602761396140812 + 0.0009334710090955191*I}, {0.09613316940570052 - 0.006779969229110646*I, 0.2062299824907128…
0.45	{{0.3452437527122865 + 2.7985968577282083*^-18*I, 0.09401593045585402 + 0.007171634951605014*I, 0.03267955392353911 + 0.0030748373116876587*I, -0.01488216452113903 + 0.0012554740709604852*I, -0.02757747659870844 + 0.002127338165893269*I, 0.023110857921035684 - 0.003619400811892391*I, 0.000994195993124494 + 0.0006907220200980922*I}, {0.09401593045585398 - 0.007171634951605014*I, 0.2016757756769456…
0.46	{{0.3443268928715298 - 1.5449880957918438*^-18*I, 0.09212912338651526 + 0.006501804797362591*I, 0.032208244923920146 + 0.002830610549062414*I, -0.013728922263316823 + 0.0012564817540037896*I, -0.026639526473237387 + 0.002265603180866138*I, 0.02356409700296903 - 0.0038147671517628416*I, 0.0014413954373120484 + 0.00038645125133404787*I}, {0.09212912338651526 - 0.006501804797362577*I, 0.197187456476…
0.47000000000000003	{{0.3431018507041907 + 1.7753810574450135*^-18*I, 0.09062542825671956 + 0.004928837095411098*I, 0.031688977682962416 + 0.0023640182804311595*I, -0.012661005381174524 + 0.0010120227563957583*I, -0.02579647402406596 + 0.0025637934857210857*I, 0.024024689992639923 - 0.0036709787441615966*I, 0.0019581702193618763 + 0.00004923290933731483*I}, {0.09062542825671957 - 0.004928837095411094*I, 0.1930969411…
0.48	{{0.3412842714727716 + 4.960224939121183*^-18*I, 0.08960660801171247 + 0.002730207744952032*I, 0.031077136447093708 + 0.0017583720873601267*I, -0.01167174650696839 + 0.0005641533650800956*I, -0.025125447443801782 + 0.0029696456440521284*I, 0.024318776237985902 - 0.0032184583052153395*I, 0.0024952761574897897 - 0.00030372832706717506*I}, {0.08960660801171243 - 0.002730207744952035*I, 0.18966855635…
0.49	{{0.3386999153817284 + 1.9244588561617704*^-18*I, 0.08910660435128791 + 0.0002613480574470533*I, 0.030354215523717434 + 0.001106896806193513*I, -0.010758588932432358 - 0.000016770008416926163*I, -0.024677847887612625 + 0.0033864437945299803*I, 0.024321401442526466 - 0.0025632112576312624*I, 0.003010203935263957 - 0.0006658626829723698*I}, {0.08910660435128798 - 0.00026134805744705444*I, 0.1870657…
0.5	{{0.3353012959805422 - 9.486769009248164*^-19*I, 0.08908404957020484 - 0.0020967325031302415*I, 0.02952364898843833 + 0.0004971374091295214*I, -0.009926951984285363 - 0.0006459460628051887*I, -0.024461092810292216 + 0.003697737187983348*I, 0.023990077871520347 - 0.001852522781823938*I, 0.0034765485426040002 - 0.0010367245615763498*I}, {0.08908404957020485 + 0.0020967325031302398*I, 0.185330053620…
0.51	{{0.33116645116324056 - 3.3203691532368573*^-18*I, 0.08942665687485901 - 0.003993595240288828*I, 0.02860208525277566 - 9.141987200628372*^-7*I, -0.009191254764830096 - 0.0012414222496978274*I, -0.024434216867362406 + 0.0037977412247380744*I, 0.023372098548388752 - 0.001228864245504557*I, 0.003887534207386553 - 0.0014157530481010666*I}, {0.08942665687485905 + 0.003993595240288831*I, 0.184376289002…
0.52	{{0.32648169454880266 - 5.963111948670274*^-19*I, 0.08996776962911464 - 0.00516188070950987*I, 0.02760984150978518 - 0.00033973023067928026*I, -0.00857268077270398 - 0.0017393496510977199*I, -0.024518597659662588 + 0.003618951942389634*I, 0.022584411696157585 - 0.0007880366714961275*I, 0.004252977074082049 - 0.0017968521389296534*I}, {0.0899677696291146 + 0.005161880709509869*I, 0.184005526827621…
0.53	{{0.3215105457188051 - 2.5343225781848666*^-18*I, 0.09051320988427551 - 0.005458315535421851*I, 0.02656566749557103 - 0.0004921330719605707*I, -0.008093519217811443 - 0.002102975566211281*I, -0.024619780164355412 + 0.0031494061701048182*I, 0.021774050338214307 - 0.0005553124179289959*I, 0.004591374366103603 - 0.0021659283199531956*I}, {0.09051320988427548 + 0.0054583155354218475*I, 0.183937851743…
0.54	{{0.3165519734846045 + 5.21772295508649*^-18*I, 0.09087400378817377 - 0.0048847110215504645*I, 0.025488861697029273 - 0.00044606349482950047*I, -0.007769020388579281 - 0.002324170376267935*I, -0.02465275997471752 + 0.002434918591674989*I, 0.021073079313851658 - 0.000486355666373856*I, 0.004920389541848737 - 0.00250236532168778*I}, {0.09087400378817374 + 0.004884711021550462*I, 0.18386172057674113…
0.55	{{0.3118938362262631 + 2.236166980751353*^-18*I, 0.09089819072625262 - 0.0035826253281185474*I, 0.02440668567119631 - 0.0002016859039767731*I, -0.007599528252879761 - 0.002419190789982178*I, -0.024562435721080147 + 0.0015660860201683773*I, 0.02056287836054529 - 0.0004906484721056059*I, 0.0052491653889380485 - 0.002783890965913854*I}, {0.09089819072625263 + 0.00358262532811855*I, 0.183491057910126…
0.56	{{0.3077698583202569 - 4.946672411965114*^-18*I, 0.09049449746703309 - 0.001801975267596065*I, 0.023360601369467538 + 0.0002263840418487961*I, -0.007566652002261035 - 0.002421526447524281*I, -0.02433339996774826 + 0.0006547273236446311*I, 0.020258104042019682 - 0.00046745832606043703*I, 0.005574724131645018 - 0.0029929415979021313*I}, {0.0904944974670331 + 0.0018019752675960592*I, 0.1826159819217…
0.5700000000000001	{{0.3043277606257542 - 2.846030702774449*^-18*I, 0.08964316507544012 + 0.0001480564126663043*I, 0.022404984429105924 + 0.0008039148928068907*I, -0.007635920052010824 - 0.0023739592121389506*I, -0.0239875402216395 - 0.00019231585345336026*I, 0.02011283376313557 - 0.0003410870037071892*I, 0.005882918471167094 - 0.0031220284803762186*I}, {0.08964316507544011 - 0.00014805641266630334*I, 0.18113408128…
0.58	{{0.3016123675254299 + 3.916680348103885*^-18*I, 0.08839340122588907 + 0.0019531776376962243*I, 0.021596710532180513 + 0.001474313800770378*I, -0.007765192451001635 - 0.002320715019484534*I, -0.023572001120269737 - 0.000894106035651334*I, 0.020043747697156812 - 0.00008414666771061212*I, 0.006152870745079897 - 0.0031760419146454897*I}, {0.0883934012258891 - 0.0019531776376962226*I, 0.1790564899962…
0.59	{{0.29956365530254353 - 4.363913744254155*^-18*I, 0.08685033205784956 + 0.003342157575223947*I, 0.02097961991451152 + 0.0021627668049577628*I, -0.007915270343030635 - 0.002300075216668684*I, -0.02314236908473688 - 0.001406383875124209*I, 0.01996078659533302 + 0.0002768683245874774*I, 0.006363086703812173 - 0.0031706498087427397*I}, {0.0868503320578495 - 0.0033421575752239463*I, 0.1764918924644962…
0.6	{{0.29802815561429924 - 2.846030702774449*^-18*I, 0.08515554394222784 + 0.004122841750468679*I, 0.02057065582255032 + 0.002788008176053988*I, -0.008058383211048457 - 0.0023381596789323516*I, -0.022746263741912385 - 0.0017214327176815385*I, 0.01979528844440797 + 0.000673345182341262*I, 0.006497397480528407 - 0.0031273598465562467*I}, {0.08515554394222788 - 0.004122841750468676*I, 0.173616923900059…
0.61	{{0.29678236042422584 - 8.51098705401121*^-18*I, 0.08346480912355894 + 0.004204061017001234*I, 0.020353569935946905 + 0.003278551060848533*I, -0.008181576095719224 - 0.0024450988763449525*I, -0.022411554345367877 - 0.001859583799150842*I, 0.019517943420276285 + 0.0010185967431958177*I, 0.006549224442824279 - 0.0030668891728861873*I}, {0.08346480912355894 - 0.004204061017001235*I, 0.17064182850021…
0.62	{{0.2955666382391473 - 1.734723475976807*^-18*I, 0.08192567751151529 + 0.0036033013535431073*I, 0.020282702686806046 + 0.003587940412933927*I, -0.008284390246371925 - 0.002614781976819917*I, -0.022141836647181987 - 0.0018566325301312152*I, 0.019142512285103927 + 0.0012363387832882275*I, 0.00652313317635146 - 0.0030029805264871565*I}, {0.08192567751151529 - 0.003603301353543108*I, 0.16777763831892…
0.63	{{0.29412637789409224 - 4.289374844895777*^-18*I, 0.08065713488658126 + 0.002440252861264083*I, 0.020295197139259195 + 0.0037036828303635204*I, -0.008372532650689839 - 0.002828521162244928*I, -0.02191983138681086 - 0.001751680694255772*I, 0.018715354872539426 + 0.0012848065827049406*I, 0.006433246026717732 - 0.0029386671325427865*I}, {0.08065713488658127 - 0.002440252861264083*I, 0.16520809960813…
0.64	{{0.29225427936270587 + 2.236166980751353*^-19*I, 0.0797334888189015 + 0.0009166880519643515*I, 0.020326813469640558 + 0.003646870367898946*I, -0.008450657448673066 - 0.003061566940047602*I, -0.021717109059422583 - 0.0015789618264304157*I, 0.018294977317450552 + 0.0011689061947195614*I, 0.00629890028589126 - 0.0028662426089340765*I}, {0.0797334888189015 - 0.0009166880519643518*I, 0.16306761419853…
0.65	{{0.2898257416714891 + 1.4433441421213278*^-18*I, 0.07917459814267096 - 0.0007155570461714873*I, 0.02032562363455053 + 0.003463059138007054*I, -0.008517458368083033 - 0.0032902079262813223*I, -0.02150650151594946 - 0.001365296333734147*I, 0.01792910073229617 + 0.0009364385257689911*I, 0.006138860010497429 - 0.0027709863437255307*I}, {0.07917459814267094 + 0.0007155570461714863*I, 0.16142587581791…
0.66	{{0.28681963661103815 - 1.0503208545953324*^-18*I, 0.0789441118864052 - 0.0021946190615325925*I, 0.02025942382251404 + 0.0032079686296066314*I, -0.00856504974496874 - 0.0034969804294302134*I, -0.021272607444718046 - 0.001132440340573579*I, 0.01763774475645163 + 0.0006599012169863185*I, 0.0059660253928471045 - 0.002637385299446204*I}, {0.07894411188640521 + 0.002194619061532593*I, 0.16028014077168…
0.67	{{0.28331956653567225 + 1.4873898553785514*^-18*I, 0.07895641777340714 - 0.0032907305822335135*I, 0.020115554283815888 + 0.002932874316495774*I, -0.008582689451040893 - 0.0036724353124514683*I, -0.021016599857100318 - 0.0009015713534282716*I, 0.017408546572276213 + 0.00041073490496554906*I, 0.00578451596635131 - 0.0024556615214633764*I}, {0.07895641777340717 + 0.0032907305822335144*I, 0.159556356…
0.68	{{0.27949504123791025 - 2.608861477543245*^-18*I, 0.07909161400743793 - 0.0038433178836892153*I, 0.01989462529107042 + 0.0026741722205410818*I, -0.00856302583072961 - 0.0038133580761173665*I, -0.02075392015032872 - 0.0006963940472392157*I, 0.017205550714632763 + 0.0002357307848016894*I, 0.005590144232624901 - 0.0022262623664173306*I}, {0.07909161400743797 + 0.0038433178836892188*I, 0.159120058989…
0.6900000000000001	{{0.27556664141765214 - 5.5091022889419694*^-18*I, 0.07921621070105056 - 0.003786155147942711*I, 0.01960173163935095 + 0.002449950715437289*I, -0.008507847197493049 - 0.003918602901057834*I, -0.02050633572059574 - 0.0005423007920828186*I, 0.016987140089031415 + 0.00014418753903819293*I, 0.005374005097710235 - 0.001960727805481925*I}, {0.07921621070105053 + 0.0037861551479427104*I, 0.1587968308173…
0.7000000000000001	{{0.27176305176042226 - 1.0071221742853631*^-18*I, 0.07920581946443823 - 0.0031554954995642787*I, 0.019239653141055555 + 0.0022637588706425735*I, -0.008430272852137915 - 0.00398448197907289*I, -0.020291916787925874 - 0.00046128731574302586*I, 0.01672526047910546 + 0.00010974390953314804*I, 0.005127768161774642 - 0.0016787633175279234*I}, {0.07920581946443828 + 0.0031554954995642753*I, 0.158400275…
0.71	{{0.2682797332804892 - 1.734723475976807*^-18*I, 0.07896539589263608 - 0.0020795109391111934*I, 0.018807593263950324 + 0.0021126767194789473*I, -0.008351718776321182 - 0.004001883038318966*I, -0.020116919335929927 - 0.0004647258769690432*I, 0.01641819393718417 + 0.00008484637725439335*I, 0.0048487361693785366 - 0.001402813644228082*I}, {0.0789653958926361 + 0.0020795109391111926*I, 0.157763311078…
0.72	{{0.26524805827755804 + 2.2183792888590126*^-18*I, 0.07844315126200409 - 0.0007516091309388297*I, 0.01830600619418782 + 0.0019947569327886452*I, -0.008294393945426094 - 0.003956801443274501*I, -0.01997239587228141 - 0.0005473380920579439*I, 0.016092458065622504 + 0.000021317099589258284*I, 0.004542956191277814 - 0.0011522682346137491*I}, {0.07844315126200416 + 0.0007516091309388281*I, 0.156766866…
0.73	{{0.2627200793604387 + 5.698837669126933*^-18*I, 0.07763596115967414 + 0.0006061731390325525*I, 0.017744321777200266 + 0.0019114642612163939*I, -0.008272337967713402 - 0.003834669406287013*I, -0.01983635716648403 - 0.0006852314134358561*I, 0.01579396580291653 - 0.00011079792296849607*I, 0.004225448322379442 - 0.0009392905339043401*I}, {0.07763596115967415 - 0.0006061731390325488*I, 0.155359800142…
0.74	{{0.26066932828278144 - 3.2695471764015993*^-19*I, 0.07658624308464715 + 0.0017818155743454507*I, 0.01714619312276401 + 0.0018639000305889874*I, -0.008284846449742698 - 0.0036271181727040515*I, -0.01968041506056517 - 0.0008391667996145984*I, 0.015572217506558603 - 0.0003121328543421733*I, 0.003917582357033477 - 0.0007673628659409732*I}, {0.07658624308464715 - 0.001781815574345451*I, 0.15356548988…
0.75	{{0.2590042768243938 + 4.1674021004911577*^-19*I, 0.07537198831320362 + 0.002606711238739476*I, 0.016547754523211482 + 0.001845576903314477*I, -0.008315155263914437 - 0.0033383949205026066*I, -0.019478645618549686 - 0.0009623381832664644*I, 0.015462938132681398 - 0.0005533340331904532*I, 0.003642447714120066 - 0.000632529298110588*I}, {0.07537198831320364 - 0.002606711238739475*I, 0.1514737530607…
0.76	{{0.2575895187168128 + 5.050010431530139*^-18*I, 0.07409248304027238 + 0.0029786446987846655*I, 0.015987952887637463 + 0.0018370333954210495*I, -0.008335043401232266 - 0.0029882732573864594*I, -0.019216002314484476 - 0.0010106366468443627*I, 0.015474405104324112 - 0.000784172557345117*I, 0.003419565218014524 - 0.0005264813902847268*I}, {0.07409248304027245 - 0.002978644698784663*I, 0.149220333865…
0.77	{{0.2562699974854462 + 3.945479468310531*^-18*I, 0.07285235061392054 + 0.0028717876164187847*I, 0.015494559669231462 + 0.0018071971826049058*I, -0.008313551018636676 - 0.0026092763558548944*I, -0.01889377625942619 - 0.0009528471462769365*I, 0.015581452505675384 - 0.0009493118454592877*I, 0.0032604740729692996 - 0.00044025992517935763*I}, {0.0728523506139205 - 0.0028717876164187834*I, 0.1469592142…
0.78	{{0.2548946119242825 - 1.196010521523072*^-18*I, 0.07174623778284159 + 0.0023336698123756897*I, 0.01507267651546586 + 0.0017230048000204193*I, -0.008226277174233373 - 0.002238269987093802*I, -0.01853023510983218 - 0.0007783462557489076*I, 0.01572925159779188 - 0.0010060553620062703*I, 0.003166578164322801 - 0.0003674051920882171*I}, {0.07174623778284157 - 0.002333669812375692*I, 0.144834549965368…
0.79	{{0.25333651385265377 + 2.795208725939191*^-19*I, 0.07084601391015206 + 0.0014713276327666506*I, 0.014702372338380875 + 0.0015637877070639134*I, -0.008061532257653322 - 0.0019052561917708123*I, -0.01815576906223307 - 0.0005004591311581763*I, 0.015846534165606028 - 0.0009387620512582423*I, 0.0031300572660314303 - 0.00030574589421222587*I}, {0.07084601391015206 - 0.0014713276327666513*I, 0.14295857…
0.8	{{0.2515082603040258 + 1.9100592960584473*^-18*I, 0.07019184559542499 + 0.0004304825301668605*I, 0.014347925392559944 + 0.0013330982713973052*I, -0.00782123758541103 - 0.0016241249905504878*I, -0.017803626935333338 - 0.00015456475646249726*I, 0.015865095524806395 - 0.0007651794533969938*I, 0.003137630110469295 - 0.0002575098177628256*I}, {0.07019184559542499 - 0.0004304825301668587*I, 0.141399294…
0.81	{{0.24937082080431802 - 1.305701288192504*^-18*I, 0.06978797208958593 - 0.0006278454585016754*I, 0.013974815854066656 + 0.0010607080327657047*I, -0.007517164925444675 - 0.0013898150560644198*I, -0.017499160187824478 + 0.0002088184558637851*I, 0.01573989898871984 - 0.0005320646146203425*I, 0.00317579548840563 - 0.00022791745322880145*I}, {0.06978797208958593 + 0.0006278454585016757*I, 0.1401780060…
0.8200000000000001	{{0.24693621211011604 - 3.706192660711191*^-18*I, 0.06960347277039365 - 0.0015496295101976943*I, 0.013565801335480401 + 0.0007921344304304238*I, -0.00716537056193421 - 0.0011835077692575523*I, -0.017251503907528422 + 0.0005345580514701769*I, 0.015463093412571082 - 0.00030094420960716543*I, 0.0032354464385775166 - 0.00022278464505102896*I}, {0.06960347277039368 + 0.0015496295101976908*I, 0.1392737…
0.8300000000000001	{{0.244264035074053 + 2.676624113323589*^-19*I, 0.0695778129987844 - 0.0022068940017325174*I, 0.013127336417689756 + 0.0005699162751814766*I, -0.0067821421670588985 - 0.0009834598927371174*I, -0.01705103531274999 + 0.0007746712558591156*I, 0.015066708468867422 - 0.00012860040869512305*I, 0.0033139444213737693 - 0.0002458716560955173*I}, {0.06957781299878438 + 0.002206894001732518*I, 0.13863048110…
0.84	{{0.2414523949916309 + 1.866860615748478*^-18*I, 0.06963045431319576 - 0.002512706424922735*I, 0.012682726580829912 + 0.00041589770172853626*I, -0.006383205281618622 - 0.0007761212873146817*I, -0.016873743519171914 + 0.0008984968894922336*I, 0.014612614828216307 - 0.00004919294218098159*I, 0.0034138839721192505 - 0.0002967562951653729*I}, {0.06963045431319574 + 0.0025127064249227346*I, 0.13816494…
0.85	{{0.2386238896676805 + 4.194507154803295*^-18*I, 0.06967327839620151 - 0.002431633118901951*I, 0.012255934697274911 + 0.00032376606826949*I, -0.0059853859663806805 - 0.0005620574644574209*I, -0.016690740120978362 + 0.0008987355507376397*I, 0.014173118494803008 - 0.00006453622596203429*I, 0.003539343685976604 - 0.0003698648156998948*I}, {0.06967327839620148 + 0.0024316331189019507*I, 0.13777459349…
0.86	{{0.23590790948502247 - 3.97089045672816*^-18*I, 0.06962404788177216 - 0.0019846908479193835*I, 0.011855451509400185 + 0.0002657197835875806*I, -0.005608060477551937 - 0.0003540691269560855*I, -0.016478960529033887 + 0.0007918804064432582*I, 0.013809157803933901 - 0.00014587723090374674*I, 0.003691593277176932 - 0.0004549840079022567*I}, {0.06962404788177216 + 0.0019846908479193813*I, 0.137348247…
0.87	{{0.2334214281011567 + 4.0657581468206416*^-20*I, 0.0694187948787261 - 0.0012472886614168786*I, 0.01146770774014297 + 0.00020937700741070477*I, -0.005271775961139079 - 0.00016917384642967*I, -0.016228769553819834 + 0.0006131038580848979*I, 0.013553763245106031 - 0.00024594440300079723*I, 0.0038663816111593 - 0.0005391754671046992*I}, {0.06941879487872608 + 0.0012472886614168766*I, 0.1367804957225…
0.88	{{0.23125130175159492 + 1.7381116077658243*^-18*I, 0.06902111254324611 - 0.00033898792589277083*I, 0.011063954760879431 + 0.0001354435055688885*I, -0.0049934160614035425 - 0.00001931926051063228*I, -0.01594582726051297 + 0.000407170354888499*I, 0.013405937554477027 - 0.0003161969618402556*I, 0.0040540057479325035 - 0.0006096250485109695*I}, {0.06902111254324612 + 0.00033898792589277186*I, 0.13598…
0.89	{{0.22944121998851935 + 1.8566962203814263*^-18*I, 0.06842689697432684 + 0.0005945916317439598*I, 0.010616675202548768 + 0.00004659944634050012*I, -0.0047799392680232386 + 0.0000940117453090864*I, -0.015647246953377655 + 0.00021791103278709362*I, 0.013335761127006582 - 0.00032278565366019435*I, 0.0042419086866181035 - 0.0006566787569533977*I}, {0.06842689697432686 - 0.0005945916317439592*I, 0.134…
0.9	{{0.22798562223940375 - 3.0696474008495844*^-18*I, 0.06766396971762118 + 0.0014052676842754707*I, 0.010116173550629253 - 0.00003653159295173273*I, -0.004624258872074196 + 0.0001787957510104219*I, -0.015354355001039943 + 0.00007896745878376927*I, 0.013297475205680073 - 0.0002560532323799952*I, 0.004418394516192905 - 0.0006762021976927845*I}, {0.06766396971762119 - 0.0014052676842754718*I, 0.133619…
0.91	{{0.22683145342664834 - 3.8014838672773*^-18*I, 0.0667868949972499 + 0.0019669695858626317*I, 0.009578155212499592 - 0.00008904798078915519*I, -0.004506178554608737 + 0.0002463761351558373*I, -0.015085221613562525 + 7.949478632241088*^-6*I, 0.013245204623148975 - 0.00013138835333683095*I, 0.004575752358640247 - 0.0006704995778182561*I}, {0.06678689499724987 - 0.0019669695858626312*I, 0.1321100834…
0.92	{{0.22588717920133414 - 6.776263578034403*^-19*I, 0.06586796691564986 + 0.0021967242309984874*I, 0.009038382459143457 - 0.0000967707229928901*I, -0.00439878278495871 + 0.0003042597379587954*I, -0.01484950279164041 + 5.11931744536496*^-6*I, 0.013146202644492002 + 0.000017683800198557813*I, 0.004711642590540355 - 0.0006473653003826557*I}, {0.06586796691564986 - 0.0021967242309984913*I, 0.1305036779…
0.93	{{0.22503741287477266 + 1.0232158002831948*^-18*I, 0.06498575523056221 + 0.0020677850417174454*I, 0.008537527846875276 - 0.0000642384672841181*I, -0.0042777777726479786 + 0.0003519229627270486*I, -0.014646725709119185 + 0.00005650377597385029*I, 0.012988238115346844 + 0.0001512348753780837*I, 0.004828548478156224 - 0.0006173841896036585*I}, {0.06498575523056221 - 0.002067785041717447*I, 0.1289186…
0.9400000000000001	{{0.22416086262362622 - 7.047314121155779*^-19*I, 0.06421285108096382 + 0.0016124941639060507*I, 0.008104201750258406 - 0.000011781222034692811*I, -0.004129622918573692 + 0.0003816332542240043*I, -0.014467816912257238 + 0.00014018282133705363*I, 0.012779906995176914 + 0.00023572598430621292*I, 0.00493187560591458 - 0.0005902192659154369*I}, {0.0642128510809638 - 0.0016124941639060488*I, 0.1274676…
0.9500000000000001	{{0.2231489707497447 + 6.776263578034403*^-20*I, 0.0636045866448247 + 0.0009147320767007624*I, 0.0077445243292383874 + 0.0000361507721207994*I, -0.003954768515413876 + 0.00038337378852385174*I, -0.014298874688039517 + 0.00023362933507204003*I, 0.012544576208031271 + 0.00025418118765664*I, 0.00502758863125884 - 0.0005711121576110708*I}, {0.06360458664482467 - 0.0009147320767007631*I, 0.12623691318…
0.96	{{0.22192252558015316 + 3.262770912823565*^-18*I, 0.06319045530024686 + 0.00009393460557401284*I, 0.007442792339270803 + 0.00006476379993477164*I, -0.0037646603449870814 + 0.00035088210722571795*I, -0.014125893574602762 + 0.0003196628805647152*I, 0.012310220836439541 + 0.00021079762695062337*I, 0.005120153300680728 - 0.0005589270937452422*I}, {0.06319045530024688 - 0.00009393460557401128*I, 0.125…
0.97	{{0.22044370640311425 + 1.7279472123987727*^-18*I, 0.06296964902218345 - 0.0007159020258944483*I, 0.007172061154545987 + 0.000077422852203006*I, -0.003574174874405867 + 0.0002855233381912567*I, -0.013939120137586972 + 0.0003890895488587162*I, 0.012098560502328612 + 0.0001284615348752164*I, 0.005211240673035494 - 0.0005466439052090024*I}, {0.06296964902218345 + 0.0007159020258944481*I, 0.124574600…
0.98	{{0.2187215202853853 - 1.870248747537495*^-18*I, 0.06291154108194522 - 0.0013882927041624356*I, 0.006908794389939686 + 0.00009449396149549213*I, -0.0033932989767161406 + 0.00019610199952239244*I, -0.013735837957242907 + 0.00043942901313046695*I, 0.011917315723017125 + 0.000039767876749408324*I, 0.0052993610449094345 - 0.0005243143709777598*I}, {0.06291154108194523 + 0.0013882927041624351*I, 0.124…
0.99	{{0.21680945374178265 - 4.3029273720518457*^-19*I, 0.06296113659847676 - 0.0018237653355745052*I, 0.0066442239838634745 + 0.0001430750762402994*I, -0.003222135397226756 + 0.00009486209806265235*I, -0.013520745158754273 + 0.00047083470003639934*I, 0.011758579794998641 - 0.000025448995205786607*I, 0.005380384813008869 - 0.00048346091739972315*I}, {0.06296113659847676 + 0.0018237653355745065*I, 0.12…
1.	{{0.21479541536873836 + 4.1335207826009857*^-19*I, 0.06304860814062922 - 0.0019639492883059702*I, 0.0063870712524795046 + 0.00024257168933739448*I, -0.0030516344897222117 - 8.251480480096044*^-6*I, -0.013303812702172776 + 0.0004816137217400925*I, 0.011604082199487815 - 0.00005138799255267454*I, 0.005448728261472813 - 0.00042118403911994796*I}, {0.06304860814062922 + 0.0019639492883059663*I, 0.123…
1.01	{{0.21278557449085575 - 8.656676720938949*^-19*I, 0.06310120456505933 - 0.0017985002366487026*I, 0.006156600921046629 + 0.0003930456454784775*I, -0.0028696662428582586 - 0.00011022799152294571*I, -0.01309644999507159 + 0.0004659387391875869*I, 0.011435189784873597 - 0.00004180020366773373*I, 0.005498817356315522 - 0.000342239482248023*I}, {0.06310120456505937 + 0.0017985002366486997*I, 0.12336305…
1.02	{{0.21088513787999452 + 2.8155375166732943*^-18*I, 0.0630553022316049 - 0.0013643641884245029*I, 0.005969638213250856 + 0.0005720809514834779*I, -0.002669438769845528 - 0.000216180990578058*I, -0.012907513396364766 + 0.000415221144259212*I, 0.011243243931114057 - 0.000017447651230583946*I, 0.005526372011404778 - 0.0002581256677745041*I}, {0.0630553022316049 + 0.0013643641884245055*I, 0.1230589265…
1.03	{{0.2091799110564832 - 4.0403471584030126*^-19*I, 0.06286636520650538 - 0.000738101921200917*I, 0.00582818750507202 + 0.0007420851845581012*I, -0.0024560142922459274 - 0.00033630351460778806*I, -0.012740723130853554 + 0.0003226891173299536*I, 0.011035560300791426 - 6.6691355830796535*^-6*I, 0.005529170203537553 - 0.00018347376260417577*I}, {0.06286636520650536 + 0.0007381019212009169*I, 0.1226076…
1.04	{{0.2077222688085317 + 5.248639657661272*^-18*I, 0.06251513098791114 - 0.000022897689624608464*I, 0.005714243781180332 + 0.0008650391041712627*I, -0.002247388950397442 - 0.0004798164490226727*I, -0.012594328419805453 + 0.00018895625402366226*I, 0.010834401664423196 - 0.000033191150452619304*I, 0.005507226705288299 - 0.00013118454787492114*I}, {0.06251513098791113 + 0.000022897689624611137*I, 0.12…
1.05	{{0.20652396609965934 + 5.384270808340367*^-18*I, 0.062009243576012285 + 0.0006676978865734615*I, 0.005595046970540323 + 0.0009179207517503*I, -0.002069067644128248 - 0.0006487542241638833*I, -0.01246279041412744 + 0.00002568857507584368*I, 0.010669450478886965 - 0.00010627768020350779*I, 0.005462580849938815 - 0.00010826437790901535*I}, {0.0620092435760123 - 0.0006676978865734595*I, 0.1211164683…
1.06	{{0.20555654267210507 - 3.178491134571762*^-19*I, 0.061380494809059036 + 0.001227151676356899*I, 0.005436738927693859 + 0.000901360043064177*I, -0.0019442113212536716 - 0.0008347742800727485*I, -0.012339457155754295 - 0.00014477422884645775*I, 0.010567058101415661 - 0.00021690153025675398*I, 0.00539894900247802 - 0.00011395263115948958*I}, {0.06138049480905902 - 0.001227151676356897*I, 0.12007726…
1.07	{{0.20475850532516884 - 1.3641465615530507*^-18*I, 0.06067855254199772 + 0.0015722617917615582*I, 0.005219745512090487 + 0.0008371926393314458*I, -0.001883753073692244 - 0.0010208708229615634*I, -0.012219066850041017 - 0.0002942110962691914*I, 0.010540538730882098 - 0.00034079456734403645*I, 0.005321337505384044 - 0.0001407106735668986*I}, {0.060678552541997714 - 0.0015722617917615584*I, 0.118897…
1.08	{{0.2040473786921125 - 1.974433800049774*^-18*I, 0.05996246427837365 + 0.0016560565172929066*I, 0.004947817888659454 + 0.0007561633653841213*I, -0.001881155601531985 - 0.0011874110274909338*I, -0.012099341277645052 - 0.00039617482348123346*I, 0.010584838768771143 - 0.00044653481737267535*I, 0.005235501360494759 - 0.00017745948165888176*I}, {0.059962464278373644 - 0.0016560565172929096*I, 0.117653…
1.09	{{0.20333416358850703 + 3.076423664427619*^-18*I, 0.05929136651424961 + 0.0014749440877096583*I, 0.004645587602272575 + 0.0006822567471599428*I, -0.0019144585628319204 - 0.0013195293139727899*I, -0.011981489136676267 - 0.00043377489003481223*I, 0.01067689133388668 - 0.0005054049061085279*I, 0.005147099234557692 - 0.00021363232246798694*I}, {0.05929136651424961 - 0.0014749440877096585*I, 0.1164360…
1.1	{{0.20253764394727333 - 3.0357660829594124*^-18*I, 0.05871576845231822 + 0.0010683788076222063*I, 0.00434546329375243 + 0.0006221172522514318*I, -0.001954835701983613 - 0.0014119758369604265*I, -0.01186973298849183 - 0.0004048455716468598*I, 0.010781005425100878 - 0.0004998337237617583*I, 0.005060624648681539 - 0.00024245274216271704*I}, {0.058715768452318226 - 0.0010683788076222087*I, 0.11533201…
1.11	{{0.2015962642256691 - 2.109959071610462*^-18*I, 0.05827055906917003 + 0.0005107096963122854*I, 0.004070636563689858 + 0.0005654166927535539*I, -0.001977714698859237 - 0.001468728557521705*I, -0.011769943551308172 - 0.0003228053630035226*I, 0.010857460260479219 - 0.0004282628170550893*I, 0.0049785376610640125 - 0.00026234291154932587*I}, {0.05827055906917003 - 0.0005107096963122855*I, 0.114406348…
1.12	{{0.2004759247602515 - 9.978048118655658*^-19*I, 0.05797055554064814 - 0.00010321273114883789*I, 0.00382349504966715 + 0.0004959427899307687*I, -0.001971252768371668 - 0.0014975775175213677*I, -0.011687399730773092 - 0.00021307773607664445*I, 0.0108721056979505 - 0.0003055136829700918*I, 0.004901175608245533 - 0.00027623304160080616*I}, {0.05797055554064815 + 0.00010321273114883706*I, 0.113689167…
1.1300000000000001	{{0.19917292948337392 + 5.869938324472301*^-19*I, 0.05780903720670211 - 0.0006754069502251486*I, 0.003586106872057129 + 0.00040686749993481554*I, -0.0019383559414752134 - 0.0015029126283012206*I, -0.011623938171916481 - 0.00010636993020260487*I, 0.010804807877196579 - 0.00015875721799267614*I, 0.004827750591454791 - 0.00028937870106130544*I}, {0.05780903720670212 + 0.0006754069502251481*I, 0.1131…
1.1400000000000001	{{0.19771226773430295 + 3.615136618881354*^-18*I, 0.05775935126662802 - 0.001121145705995039*I, 0.0033327763179644065 + 0.00031083479778346696*I, -0.0018918144765432082 - 0.0014812356562357658*I, -0.01157534031413935 - 0.000030923671310915916*I, 0.010654718269834976 - 0.000020047021516410164*I, 0.004758105673951657 - 0.0003067606306689615*I}, {0.05775935126662799 + 0.0011211457059950426*I, 0.1128…
1.1500000000000001	{{0.1961421563736096 + 1.1002957984833361*^-18*I, 0.05777933822609183 - 0.0013810329819212454*I, 0.0030476643391190374 + 0.00023813483781717757*I, -0.0018456754233379155 - 0.0014224971103362885*I, -0.011530304648534771 - 5.911783089579013*^-6*I, 0.010440708561283825 + 0.00008274400912714578*I, 0.0046942874543658645 - 0.0003311053917724025*I}, {0.0577793382260918 + 0.001381032981921246*I, 0.112559…
1.16	{{0.194526127095528 + 1.9532579763684166*^-18*I, 0.05781797268529057 - 0.0014271246192913282*I, 0.0027372961353087514 + 0.0002230381093078813*I, -0.0018077116198456874 - 0.0013169046977885024*I, -0.01147218057105025 - 0.00003758720109851455*I, 0.010196291340481289 + 0.00013397307793149555*I, 0.004640872847342013 - 0.00036212494818108494*I}, {0.05781797268529056 + 0.0014271246192913267*I, 0.112338…
1.17	{{0.19293391766939932 + 1.032406107760904*^-17*I, 0.05782325494310586 - 0.0012633646952216874*I, 0.002430488710252323 + 0.0002854203056680484*I, -0.0017768346764364263 - 0.001163401573132512*I, -0.011383570840327087 - 0.0001188607065571039*I, 0.009960044335293622 + 0.00013450983132727302*I, 0.004603562584253811 - 0.0003969820238108801*I}, {0.057823254943105876 + 0.0012633646952216928*I, 0.1120939…
1.18	{{0.19143218287064312 + 5.067374606948852*^-19*I, 0.05775011836695414 - 0.0009219226927339763*I, 0.002165349805001697 + 0.0004178866955568676*I, -0.0017462042881562564 - 0.0009747184581224725*I, -0.011252386840400776 - 0.00023198587955499056*I, 0.009764407984665378 + 0.00010048647878215348*I, 0.004586552020756656 - 0.0004315166088331148*I}, {0.05775011836695416 + 0.0009219226927339766*I, 0.111776…
1.19	{{0.1900758055882047 - 2.2294965962917253*^-18*I, 0.05756707361620295 - 0.0004572526215427277*I, 0.001970370393729228 + 0.0005858099828660502*I, -0.0017094636805113153 - 0.0007756348341312523*I, -0.011076871299777316 - 0.00035325045245368405*I, 0.009626705929211487 + 0.000056771787133560625*I, 0.004590009173658838 - 0.00046159232331849983*I}, {0.05756707361620294 + 0.00045725262154272783*I, 0.111…
1.2	{{0.18890051694918755 + 3.051436192483617*^-18*I, 0.05726055830449108 + 0.000061000889418815065*I, 0.0018499500775338523 + 0.0007406432350617369*I, -0.0016659069824354529 - 0.0005948594445373547*I, -0.01086724425766028 - 0.00045823967243098854*I, 0.009545578972835183 + 0.000027616444758209558*I, 0.004609090542828955 - 0.00048406148281488924*I}, {0.057260558304491095 - 0.000061000889418813256*I, 0…
1.21	{{0.18791763239433523 - 2.490276864927643*^-19*I, 0.056836427462063924 + 0.0005560941325266021*I, 0.0017820989237870496 + 0.0008396764441666602*I, -0.0016213253897930067 - 0.0004545312573845896*I, -0.010643034503801975 - 0.0005264169666809811*I, 0.009503861707722232 + 0.00002812042038053683*I, 0.00463519643643603 - 0.0004971778594528709*I}, {0.05683642746206394 - 0.0005560941325266014*I, 0.110091…
1.22	{{0.1871118256385487 + 2.2039797287556895*^-18*I, 0.05631854061350181 + 0.000953584532235934*I, 0.0017292000510876556 + 0.0008621788548032446*I, -0.001584113041672091 - 0.0003626520847634915*I, -0.010427105038658832 - 0.0005442972035718866*I, 0.009476319918613947 + 0.000059708840821604025*I, 0.004659011058020716 - 0.0005005975894826411*I}, {0.056318540613501805 - 0.0009535845322359345*I, 0.109259…
1.23	{{0.18644276044241848 - 2.5275463146068322*^-18*I, 0.055744824093970226 + 0.0011919047852353073*I, 0.0016556627367861378 + 0.0008142645671428193*I, -0.0015591734714831547 - 0.0003120958053241613*I, -0.010238816514498188 - 0.000507047251690375*I, 0.009438921904358036 + 0.00011094153504428564*I, 0.004673948895982587 - 0.0004952258602616663*I}, {0.055744824093970226 - 0.0011919047852353083*I, 0.1083…
1.24	{{0.18585091049253785 - 4.573977915173222*^-20*I, 0.05516145601732334 + 0.0012328486583337475*I, 0.0015430109083892705 + 0.0007211746463933131*I, -0.0015434891200856134 - 0.00028626723003109984*I, -0.010088976717292506 - 0.00041866332190131994*I, 0.009376194466434482 + 0.00016274832647957113*I, 0.0046784432991790765 - 0.0004830539614144538*I}, {0.05516145601732335 - 0.0012328486583337464*I, 0.107…
1.25	{{0.18526704628740898 - 3.444035963535985*^-18*I, 0.0546159729126505 + 0.0010696298291366342*I, 0.0013949763573796897 + 0.0006122049672499923*I, -0.0015261988089236207 - 0.0002681004545521481*I, -0.009978209811739153 - 0.00029089877339845275*I, 0.009284518532320913 + 0.00019567640615943534*I, 0.004676122008820018 - 0.00046691302857851684*I}, {0.0546159729126505 - 0.0010696298291366347*I, 0.106395…
1.26	{{0.18462390579186505 - 2.591920818598159*^-18*I, 0.05415019391806384 + 0.0007299230191239021*I, 0.0012309450486398523 + 0.000506699472039379*I, -0.0014933804779680643 - 0.0002477002281240382*I, -0.00989880011813074 - 0.00014103753286860682*I, 0.009171063909927063 + 0.00019648092340680812*I, 0.004673933580061902 - 0.0004499442680297064*I}, {0.05415019391806387 - 0.0007299230191239034*I, 0.1055328…
1.27	{{0.18386785962164212 + 3.4084605797513046*^-18*I, 0.05379391954817211 + 0.00027220555635425794*I, 0.001072217931630822 + 0.00040804918742573233*I, -0.0014350442743626156 - 0.00022506775758920122*I, -0.00983874994590115 + 0.000011322854797612573*I, 0.009049518903842445 + 0.00016215016016245408*I, 0.004679165970295928 - 0.00043468115444468346*I}, {0.05379391954817212 - 0.00027220555635425626*I, 0.…
1.28	{{0.18296822560741255 + 9.75781955236954*^-19*I, 0.05356034783844826 - 0.00022449779225530426*I, 0.0009288145515129562 + 0.0003077768735893504*I, -0.0013505862793225134 - 0.00020714898448019915*I, -0.009786255701937197 + 0.00014799911634304469*I, 0.008934407228952727 + 0.0001005707678894893*I, 0.0046966434607252205 - 0.00042192910229286095*I}, {0.05356034783844827 + 0.00022449779225530548*I, 0.10…
1.29	{{0.18192235314865446 - 5.72594272343907*^-19*I, 0.05344400118443702 - 0.0006754204783284034*I, 0.0007936409269335604 + 0.00019637745684319041*I, -0.001249731436751637 - 0.00020131666326154675*I, -0.009733057585238012 + 0.0002555758841019225*I, 0.008835756244453334 + 0.00002795683114746919*I, 0.004727144924521252 - 0.0004099333176521463*I}, {0.05344400118443703 + 0.0006754204783284036*I, 0.103936…
1.3	{{0.1807555207708611 + 1.3349239248727773*^-18*I, 0.05342163722907137 - 0.0010060136882080362*I, 0.0006466479658379181 + 0.00007434840499635656*I, -0.001148310973705682 - 0.0002089645838309317*I, -0.00967580857671923 + 0.00032733657491264994*I, 0.008755579088884961 - 0.00003622087031579156*I, 0.0047674802929762675 - 0.0003944143953094131*I}, {0.05342163722907134 + 0.0010060136882080383*I, 0.10372…
1.31	{{0.1795157884334781 - 8.504210790433175*^-19*I, 0.05345613738296302 - 0.0011653599655240415*I, 0.00046644715430135445 - 0.00004287653730223698*I, -0.0010608477093481772 - 0.00022258474511857717*I, -0.009615360584148917 + 0.00036307953151182976*I, 0.008687244210978417 - 0.00007554959164642625*I, 0.004812005976947012 - 0.000369783997900962*I}, {0.05345613738296301 + 0.0011653599655240413*I, 0.1036…
1.32	{{0.1782649540400366 - 3.189926079359695*^-18*I, 0.053502794379120644 - 0.0011341317868487635*I, 0.00024321990148768079 - 0.00012901754233065845*I, -0.0009935531336271687 - 0.0002278570974399529*I, -0.009554485776189402 + 0.0003669775909237739*I, 0.008618178230345398 - 0.00008243936564664888*I, 0.004854884766442754 - 0.0003312972487004858*I}, {0.05350279437912065 + 0.0011341317868487609*I, 0.1034…
1.33	{{0.17706748540431955 + 2.256495771485456*^-18*I, 0.0535168895374267 - 0.0009257715313003927*I, -0.000013777052339662796 - 0.00015832337302900282*I, -0.0009411981659911625 - 0.0002098432782172824*I, -0.009494998550438668 + 0.0003445822492195487*I, 0.008535301021745273 - 0.00006126754385639223*I, 0.004892201343575172 - 0.0002773307446569671*I}, {0.05351688953742669 + 0.0009257715313003958*I, 0.103…
1.34	{{0.17597959573926047 + 8.82608331038981*^-19*I, 0.05346113631105053 - 0.0005814197573217887*I, -0.00027814025051274403 - 0.00011872569618614435*I, -0.0008894889591561068 - 0.0001604137590082451*I, -0.009435465765092584 + 0.00030054126486374176*I, 0.008431334582787954 - 0.000027316660461709026*I, 0.004923145393710356 - 0.0002107367679510769*I}, {0.05346113631105055 + 0.0005814197573217913*I, 0.10…
1.35	{{0.17504043328512237 - 1.6296913905172739*^-18*I, 0.053311600821286005 - 0.00016061194036539063*I, -0.0005171154184152103 - 0.000020118828016407846*I, -0.0008219276211064992 - 0.00008336575545890782*I, -0.009370554134786635 + 0.00023822802201245316*I, 0.008309325362172694 - 1.360171172046221*^-6*I, 0.004949839950760978 - 0.00013850992898477475*I}, {0.05331160082128604 + 0.00016061194036538933*I,…
1.36	{{0.17426672563769524 + 2.025255776885032*^-18*I, 0.05306108898654105 + 0.000269602772060389*I, -0.0007062598950947623 + 0.0001068518784937194*I, -0.0007279112040100656 + 5.3930744138349715*^-6*I, -0.00929246718802947 + 0.00016139020150652436*I, 0.00818306702280606 - 1.6720340832529142*^-6*I, 0.0049759314823373275 - 0.0000697230343990908*I}, {0.05306108898654106 - 0.00026960277206038765*I, 0.1023…
1.37	{{0.17365137593945323 - 1.2281977735187355*^-19*I, 0.05271956780475268 + 0.0006448329176688237*I, -0.0008407939136666682 + 0.0002216920198281083*I, -0.0006080988533372655 + 0.00008303961786706123*I, -0.009194004784433399 + 0.00007668720909041572*I, 0.0080727375228424 - 0.00003664172980758018*I, 0.0050045861883636356 - 0.00001250388783964997*I}, {0.052719567804752725 - 0.0006448329176688245*I, 0.1…
1.3800000000000001	{{0.17316574226567577 + 3.1158106964749438*^-18*I, 0.05231177135823023 + 0.0009115487646979843*I, -0.0009377607042321857 + 0.00029001062484095735*I, -0.00047428462390563327 + 0.00012831489340463917*I, -0.009071947907209332 - 4.691587957923694*^-6*I, 0.007997284312742367 - 0.00010116912876484194*I, 0.005036811678059099 + 0.000028679017813597414*I}, {0.052311771358230216 - 0.0009115487646979824*I, …
1.3900000000000001	{{0.17276484729895913 - 2.1017005003747327*^-18*I, 0.051872596385218066 + 0.0010331106135561673*I, -0.0010275388837371851 + 0.0002970177556359475*I, -0.00034367938669912926 + 0.00012949611759230413*I, -0.008929213638693187 - 0.00006782566458892206*I, 0.007966731904976888 - 0.00017843272159166995*I, 0.005070869253521765 + 0.00005424264663219814*I}, {0.05187259638521806 - 0.0010331106135561703*I, 0…
1.4000000000000001	{{0.1723945767297251 - 2.4754934930200953*^-18*I, 0.05144117628456951 + 0.0009939004672406197*I, -0.001138773966517744 + 0.000251875627028554*I, -0.00023037746501004515 + 0.00008816685069279164*I, -0.008774757487276389 - 0.00009759452758554838*I, 0.00797771039682397 - 0.00024622792427687597*I, 0.005102993070565833 + 0.00006869887116386323*I}, {0.05144117628456952 - 0.0009939004672406212*I, 0.0996…
1.41	{{0.1719998923013552 - 2.166286762602873*^-19*I, 0.05105464298627917 + 0.0008016030443267868*I, -0.0012845166725423435 + 0.0001806479034023574*I, -0.00013837423997112557 + 0.000017109785470019845*I, -0.008621269364510558 - 0.00008380508292284009*I, 0.008014024967877452 - 0.0002851073435198981*I, 0.005128964865887707 + 0.00007822614436552903*I}, {0.05105464298627917 - 0.0008016030443267875*I, 0.09…
1.42	{{0.1715330537404138 + 1.8825307252726825*^-18*I, 0.05074255016916087 + 0.00048707709376866616*I, -0.0014570303198688953 + 0.00011154404833793176*I, -0.00005986561867312324 - 0.00006635472086939298*I, -0.008481710828392571 - 0.000025812234428421116*I, 0.00805183206641234 - 0.0002849992391447165*I, 0.005145687193268923 + 0.00008771231878195861*I}, {0.05074255016916085 - 0.0004870770937686639*I, 0.…
1.43	{{0.1709607664801209 + 5.282097459077817*^-18*I, 0.05052274564034744 + 0.00010089915955993736*I, -0.0016342052818690146 + 0.000060404514622526355*I, 0.000020109239252749265 - 0.000147896604321203*I, -0.008366108211255068 + 0.00006546208439914114*I, 0.0080671608277917 - 0.00024796936560792583*I, 0.005151997918114671 + 0.00009858697823904052*I}, {0.05052274564034745 - 0.00010089915955993349*I, 0.09…
1.44	{{0.17026913954709189 + 2.1726395097072804*^-18*I, 0.05039918300273772 - 0.0002939670682806853*I, -0.001794080168917955 + 0.00002437390308159532*I, 0.00011499183737411704 - 0.00022054086358845297*I, -0.008279604701361057 + 0.00016923808641180026*I, 0.008042942806022819 - 0.00018661943687579006*I, 0.005148504672813407 + 0.00010836565825521007*I}, {0.05039918300273773 + 0.00029396706828068673*I, 0.…
1.45	{{0.16946550713029251 + 1.4619788669609224*^-18*I, 0.050361830958780184 - 0.0006327913411350928*I, -0.0019292201146753696 - 0.000012806939415511024*I, 0.00022856316876357255 - 0.00028380867196196787*I, -0.008221952323366886 + 0.0002599806045636263*I, 0.00797339690963138 - 0.0001192703914423261*I, 0.005136833801754857 + 0.00011202988079737946*I}, {0.050361830958780184 + 0.000632791341135094*I, 0.0…
1.46	{{0.16857664475289968 - 2.3653395052076337*^-18*I, 0.050388553536268726 - 0.0008609901221851722*I, -0.0020525171719757195 - 0.00006711258564431414*I, 0.0003517478172374237 - 0.0003387630200213772*I, -0.008187990695494349 + 0.00031425059513837664*I, 0.007864902697091556 - 0.00006389115197696507*I, 0.00511897175395039 + 0.00010454536837367455*I}, {0.05038855353626873 + 0.00086099012218517*I, 0.0971…
1.47	{{0.1676436534367515 - 1.7491230360801302*^-18*I, 0.0504486282523691 - 0.0009443950810798413*I, -0.002190703137065272 - 0.00014035119272479338*I, 0.00046618824560778213 - 0.0003825930323459807*I, -0.008168593349808441 + 0.0003170230407462674*I, 0.007733629721324778 - 0.000032675957884898904*I, 0.005097146874475702 + 0.00008334765953114557*I}, {0.050448628252369114 + 0.0009443950810798401*I, 0.097…
1.48	{{0.16671457403281742 - 1.3552527156068805*^-19*I, 0.05050741563539254 - 0.0008750866191351096*I, -0.0023689195422488736 - 0.00021458036180812705*I, 0.0005527720967302733 - 0.00040662736473366895*I, -0.00815195209834265 + 0.0002654258598037016*I, 0.007600829523176637 - 0.000028651725700394306*I, 0.005074143904912026 + 0.000049696689795257894*I}, {0.05050741563539252 + 0.0008750866191351104*I, 0.0…
1.49	{{0.16583631665301174 + 6.500130837229501*^-18*I, 0.05053155622189854 - 0.0006713286719525447*I, -0.0025949689061362524 - 0.0002585963036882329*I, 0.0006006244103326069 - 0.00039946504034236015*I, -0.008125431875914272 + 0.00016882716981285066*I, 0.007486976971172891 - 0.000045094921753285534*I, 0.005053492066353131 + 8.362262960110052*^-6*I}, {0.050531556221898546 + 0.0006713286719525491*I, 0.09…
1.5	{{0.16504750979134725 - 2.8708064164816374*^-18*I, 0.050493959542543904 - 0.0003720957489823539*I, -0.002852217796144379 - 0.00024326244737271825*I, 0.000611889407809007 - 0.00035359641118476166*I, -0.008078128006716971 + 0.000045508282688280145*I, 0.007406142640591916 - 0.00006793457400476642*I, 0.005038979126084454 - 0.000034125881060217855*I}, {0.0504939595425439 + 0.00037209574898235223*I, 0.…
1.51	{{0.16437338843426572 + 8.960655669884836*^-18*I, 0.05037782241351035 - 0.00002833982404303012*I, -0.0031053016464310354 - 0.0001572703843165208*I, 0.0006000092513126325 - 0.00027152895587814703*I, -0.008003686393597716 - 0.00008269527185008114*I, 0.00736211347811942 - 0.00008059444849804898*I, 0.005033435856659115 - 0.0000718086256651484*I}, {0.05037782241351034 + 0.00002833982404303599*I, 0.096…
1.52	{{0.1638231118201089 - 3.4264335601008567*^-18*I, 0.050179027916881516 + 0.0003062673973301302*I, -0.003315639667033079 - 0.000014605485155808143*I, 0.0005827665923667098 - 0.00016750793084588584*I, -0.007902348522119273 - 0.00019584773702060118*I, 0.007347576481610063 - 0.00006989120704638766*I, 0.005037363099513767 - 0.00010116083874727353*I}, {0.05017902791688153 - 0.00030626739733013243*I, 0.…
1.53	{{0.16338930439680424 - 3.533556758148924*^-18*I, 0.04990653541718303 + 0.0005830193039862427*I, -0.003458458231705338 + 0.00015038477581499985*I, 0.0005740667388532089 - 0.00006338313768356382*I, -0.007781109349177831 - 0.00027974759289654545*I, 0.007346869562575128 - 0.00003098222363165359*I, 0.0050482755887746 - 0.00012174075907965238*I}, {0.04990653541718306 - 0.0005830193039862463*I, 0.09564…
1.54	{{0.16304939921285982 + 9.891227241562092*^-19*I, 0.049580719278259196 + 0.0007635255332898856*I, -0.00353248726898872 + 0.00029763371422631817*I, 0.0005788298921945431 + 0.000019482707583853625*I, -0.007651547122731374 - 0.00032729407054161514*I, 0.007341502183692616 + 0.00003057543956788732*I, 0.005061362607821515 - 0.00013550431965602883*I}, {0.04958071927825921 - 0.0007635255332898861*I, 0.09…
1.55	{{0.1627685040765492 - 5.386282511590096*^-18*I, 0.04922996418396245 + 0.000823151713585102*I, -0.0035578119113852764 + 0.00039796847951572195*I, 0.0005933528549406867 + 0.00006813115274623604*I, -0.007525989720739189 - 0.0003376378534300599*I, 0.007316437834331001 + 0.00010060824350557937*I, 0.005071353281202172 - 0.00014529532355203283*I}, {0.04922996418396246 - 0.000823151713585105*I, 0.094563…
1.56	{{0.16250373914421554 + 5.483479542287527*^-18*I, 0.04888610100380112 + 0.000753356833050222*I, -0.0035638654027895077 + 0.0004433297727277266*I, 0.00061033911540165 + 0.00008174990058396776*I, -0.0074135704352671465 - 0.0003141933365006409*I, 0.007264723803004337 + 0.0001613241927449119*I, 0.005074758188972737 - 0.00015335119923570712*I}, {0.04888610100380111 - 0.0007533568330502185*I, 0.0940073…
1.57	{{0.1622100012971852 - 5.265156800132731*^-18*I, 0.048579422847062396 + 0.0005632581699474914*I, -0.0035745380500352506 + 0.0004460938402498084*I, 0.0006252998298325314 + 0.00006956899494184675*I, -0.007317840922515669 - 0.00026277436327470054*I, 0.00718878379099667 + 0.00019749818814617678*I, 0.005071382463575256 - 0.00016054412467714045*I}, {0.04857942284706241 - 0.0005632581699474952*I, 0.0934…
1.58	{{0.16184676591600336 + 2.674083014481826*^-18*I, 0.048334046629026475 + 0.00027989438283082123*I, -0.003598282358037355 + 0.0004289122725367025*I, 0.0006405135717216849 + 0.000044358814677565756*I, -0.007236862396792693 - 0.00019063146812468666*I, 0.0070982181304386225 + 0.00020136341569929742*I, 0.0050643374388092775 - 0.0001666001451725993*I}, {0.04833404662902648 - 0.00027989438283081906*I, 0…
1.59	{{0.16138497993634976 - 3.2454067374048517*^-18*I, 0.04816429987600157 - 0.00005389227868027794*I, -0.0036278044615472853 + 0.00041115364753702155*I, 0.0006643298856957742 + 0.000015141799383188095*I, -0.007165517158154073 - 0.00010634707969419511*I, 0.007005453797457491 + 0.00017446202684737609*I, 0.005058520334821825 - 0.00017098056015774494*I}, {0.04816429987600157 + 0.00005389227868027619*I, …
1.6	{{0.16081264882806576 - 7.102371262727308*^-19*I, 0.048072647224538446 - 0.0003848141943596052*I, -0.003648577666619721 + 0.00039915542210216626*I, 0.0007062925087923332 - 0.000017120192582073266*I, -0.007098819916032562 - 0.000019890899468154507*I, 0.006921265124014849 + 0.00012617540222071598*I, 0.0050582666289343175 - 0.00017377745907084992*I}, {0.048072647224538446 + 0.0003848141943596051*I, …
1.61	{{0.16013767273281185 - 2.9739326778098485*^-18*I, 0.04804945493887143 - 0.0006576246908564678*I, -0.003650939522567172 + 0.00038488822628894733*I, 0.0007708434717821833 - 0.000058853732212205866*I, -0.0070347163908059986 + 0.00005796400550535351*I, 0.006851809952015513 + 0.00007000900786337632*I, 0.005065236506491759 - 0.00017603794124301697*I}, {0.04804945493887143 + 0.0006576246908564665*I, 0.…
1.62	{{0.15938695718244467 + 3.9556438636775826*^-19*I, 0.04807464200677322 - 0.0008253348057593261*I, -0.0036390666050965925 + 0.000352996870346324*I, 0.0008531016685498678 - 0.00011881010496930944*I, -0.006975261117635567 + 0.00011717700455499221*I, 0.006797810914918704 + 0.000019284264144253186*I, 0.005077447997317491 - 0.00017933074339933222*I}, {0.048074642006773236 + 0.0008253348057593266*I, 0.0…
1.6300000000000001	{{0.1586016959258938 - 1.5720931501039814*^-18*I, 0.048120992551245724 - 0.0008587676977946715*I, -0.0036320681907639207 + 0.0002919614835471894*I, 0.0009391192395685114 - 0.0002013367997525317*I, -0.006925842594669792 + 0.00015049978723177495*I, 0.006755561732263323 - 0.000016391248723898336*I, 0.00508984899240455 - 0.00018485712879183405*I}, {0.04812099255124572 + 0.0008587676977946708*I, 0.092…
1.6400000000000001	{{0.1578297180821759 + 8.652441556202678*^-18*I, 0.048158626497381625 - 0.0007528375756748372*I, -0.0036565835129219165 + 0.00020326672492926182*I, 0.0010107391100478294 - 0.00030144384419059246*I, -0.0068928718293267115 + 0.00015513648102822195*I, 0.006719018760010915 - 0.00003319180991850588*I, 0.005096193792866197 - 0.00019269215443614698*I}, {0.04815862649738161 + 0.0007528375756748437*I, 0.0…
1.6500000000000001	{{0.15711657956276823 - 4.086933970501999*^-18*I, 0.048159893749990364 - 0.0005276662701131681*I, -0.003734535508421289 + 0.00010365911579165394*I, 0.0010528623930540662 - 0.00040423792863529274*I, -0.0068808283070388295 + 0.00013317045818798617*I, 0.006682300543119423 - 0.000033539198999275824*I, 0.005091501309664564 - 0.0002016552327197466*I}, {0.048159893749990364 + 0.0005276662701131649*I, 0.…
1.6600000000000001	{{0.15649739471549598 + 3.3203691532368573*^-19*I, 0.048103846424919376 - 0.00022411155485230381*I, -0.0038721179366167625 + 0.000019106561370465185*I, 0.0010597049841099668 - 0.0004892598869411586*I, -0.0068897217369233215 + 0.00009055715711868793*I, 0.00664207500390268 - 0.00002501374607567495*I, 0.00507416458932514 - 0.00020990820234668912*I}, {0.048103846424919355 + 0.00022411155485230525*I, …
1.67	{{0.15599114372071807 - 7.410691255527874*^-18*I, 0.04797951239366096 + 0.00010505121570145676*I, -0.004055592495332685 - 0.000026740565403239403*I, 0.0010370609546327988 - 0.0005379773150241885*I, -0.006913917755664764 + 0.000035249900875069375*I, 0.006599271025417939 - 0.000017816927126630798*I, 0.005046896734916848 - 0.00021591464898097518*I}, {0.04797951239366097 - 0.0001050512157014618*I, 0.…
1.68	{{0.15559845513375675 - 3.9810548520952116*^-19*I, 0.04778743612700753 + 0.00040581627292230463*I, -0.004256265844753976 - 0.000023904109956509067*I, 0.0009994878791886631 - 0.0005411400853014139*I, -0.006942905748347789 - 0.000024571887735552284*I, 0.0065594038748264735 - 0.000021170789581289835*I, 0.005016100979912415 - 0.00021915475402664022*I}, {0.04778743612700753 - 0.0004058162729223053*I, …
1.69	{{0.1553029193546734 - 8.294146619514109*^-18*I, 0.04753929432268746 + 0.0006326897900472546*I, -0.004442541630933169 + 0.00001860561339225201*I, 0.0009637848128854646 - 0.0005026078093969303*I, -0.0069639665584522985 - 0.00008142065750078559*I, 0.006530935866757251 - 0.000039604738242004985*I, 0.004989833892103633 - 0.00022012647057585155*I}, {0.04753929432268748 - 0.0006326897900472598*I, 0.090…
1.7	{{0.15507516105673885 + 1.6407028188315798*^-18*I, 0.04725573490988632 + 0.0007553283694959003*I, -0.004593302686744232 + 0.00007659343139342415*I, 0.0009419587104954157 - 0.0004377388413866151*I, -0.00696594667459682 - 0.0001284947025480962*I, 0.006521773779564175 - 0.0000705670721936121*I, 0.004975101266933976 - 0.0002195993475117401*I}, {0.04725573490988632 - 0.0007553283694958995*I, 0.0904899…
1.71	{{0.15487843625585807 - 6.117271945070557*^-18*I, 0.046962860242614896 + 0.0007612314959281991*I, -0.0047059511476550625 + 0.00012213455366830685*I, 0.0009371377415617245 - 0.0003669232736280899*I, -0.00694275844584093 - 0.0001593638459878052*I, 0.006535038443152922 - 0.00010467653659606162*I, 0.0049755460372504015 - 0.00021756464140437244*I}, {0.0469628602426149 - 0.0007612314959282034*I, 0.0900…
1.72	{{0.15467451078388905 + 1.223962608782464*^-18*I, 0.04668795670464522 + 0.0006550260992555177*I, -0.0047949298590315706 + 0.0001370876191223868*I, 0.0009443819735900961 - 0.0003072171351280397*I, -0.006895164300079616 - 0.00016819672360396002*I, 0.006566000790541284 - 0.00012897156303766954*I, 0.004990464916966406 - 0.00021255851925891723*I}, {0.046687956704645206 - 0.0006550260992555159*I, 0.089…
1.73	{{0.15442892548343393 + 6.357829302090778*^-18*I, 0.04645516396171345 + 0.0004557239134352589*I, -0.004881447938386305 + 0.00012162985958015164*I, 0.0009557563952742405 - 0.00026606031737859415*I, -0.006830040280957071 - 0.00015099991258306567*I, 0.006601928513707581 - 0.00013208880244645327*I, 0.00501551758521732 - 0.00020187521821962947*I}, {0.04645516396171345 - 0.0004557239134352543*I, 0.0891…
1.74	{{0.15411522668208463 - 1.7830043539703022*^-18*I, 0.046281772516750905 + 0.00019332149068049495*I, -0.004979956932719069 + 0.00009308714613920592*I, 0.0009666998845982429 - 0.00024006533637959215*I, -0.006757429721849289 - 0.00010757437089417942*I, 0.006625403420526218 - 0.00010920792701344519*I, 0.005044712064989666 - 0.00018270884734533757*I}, {0.046281772516750905 - 0.00019332149068049522*I, …
1.75	{{0.1537180794468058 - 9.008195394049484*^-18*I, 0.0461757256912548 - 0.00009460948093086695*I, -0.005088940617926707 + 0.0000754397861852306*I, 0.0009799519377819209 - 0.00021923133909693384*I, -0.006686724798268895 - 0.00004321475684058811*I, 0.006620016547768677 - 0.00006454138605405243*I, 0.005072665386419463 - 0.0001537243720686337*I}, {0.046175725691254776 + 0.00009460948093086082*I, 0.0885…
1.76	{{0.1532352367806155 - 6.51368336438557*^-19*I, 0.04613468444004631 - 0.00036658970325521216*I, -0.0051914104040369875 + 0.00008510013275104224*I, 0.0010046131789905864 - 0.00019403817815279699*I, -0.0066236661995043395 + 0.000030994995669180935*I, 0.006576152277856531 - 0.000010230878175496972*I, 0.005096082670170793 - 0.00011625849603966389*I}, {0.04613468444004629 + 0.00036658970325521167*I, 0…
1.77	{{0.15267816002196596 + 5.336836963294126*^-18*I, 0.04614672887092995 - 0.0005818403369842295*I, -0.00526510938073941 + 0.00012086855349646677*I, 0.0010506790044554457 - 0.00016135211508365116*I, -0.00656931742650739 + 0.00009996750349449546*I, 0.00649451177664626 + 0.00003785110468191983*I, 0.00511391001988637 - 0.00007446406855540991*I}, {0.04614672887092996 + 0.0005818403369842321*I, 0.0883116…
1.78	{{0.15207089901750365 + 4.026802075872457*^-18*I, 0.046192488334335424 - 0.0007061387547764691*I, -0.0052967836197340724 + 0.00016385384193699976*I, 0.0011220760546083316 - 0.00012586007151890778*I, -0.00652107796623596 + 0.00014826158165452585*I, 0.006386089223904559 + 0.00006559697839536371*I, 0.005126392724356591 - 0.0000341942699999315*I}, {0.046192488334335445 + 0.0007061387547764723*I, 0.08…
1.79	{{0.15144690569572639 + 4.042252982534335*^-18*I, 0.04624828216233547 - 0.0007182182028465199*I, -0.005292290398761889 + 0.00018760815000138745*I, 0.0012122800461298886 - 0.00009643539257031041*I, -0.006474812830255434 + 0.00016448697430004565*I, 0.006268848033738889 + 0.00006531480335773283*I, 0.005133841187525249 - 1.0381484056153343*^-6*I}, {0.046248282162335466 + 0.0007182182028465233*I, 0.08…
1.8	{{0.1508438866121283 + 3.674852441662782*^-18*I, 0.04628975142778272 - 0.0006149891487746194*I, -0.0052764395438110005 + 0.0001728885319141142*I, 0.0013053166888129315 - 0.00007985209667458149*I, -0.006426854242922206 + 0.0001448898235338124*I, 0.006162524791071427 + 0.000038004768596897665*I, 0.0051359396010035065 + 0.000021641376790920003*I}, {0.046289751427782716 + 0.0006149891487746218*I, 0.0…
1.81	{{0.15029746177793446 + 7.90324091435625*^-18*I, 0.04629545912063306 - 0.00041354957948323156*I, -0.005282204950875344 + 0.00011874209958738738*I, 0.0013820007228372228 - 0.00007579850533628956*I, -0.0063750647718169035 + 0.0000947263369152497*I, 0.006083350956316661 - 7.200103637043702*^-6*I, 0.005131947011150162 + 0.000033776869355659696*I}, {0.04629545912063305 + 0.00041354957948323595*I, 0.08…
1.82	{{0.14983495394911917 - 7.551298724772088*^-19*I, 0.046249994689252845 - 0.00014869674894367612*I, -0.005334991942437797 + 0.00004366895737465967*I, 0.0014283127562116805 - 0.00007627456010957861*I, -0.006318933749727974 + 0.00002680227674758718*I, 0.006040123856284393 - 0.00005595309725569317*I, 0.005121490681904712 + 0.0000382744130832484*I}, {0.04624999468925286 + 0.0001486967489436755*I, 0.08…
1.83	{{0.14947075362930728 + 5.770411953169921*^-18*I, 0.04614620237382975 + 0.0001338178961873241*I, -0.005440458482161233 - 0.00002373984301634631*I, 0.001441553331635069 - 0.00006974586690936129*I, -0.006259230843586463 - 0.00004238812669473057*I, 0.006032416873570648 - 0.00009297790946884224*I, 0.0051052772275556 + 0.00003944367099447531*I}, {0.04614620237382976 - 0.00013381789618731966*I, 0.08792…
1.84	{{0.1492042814571312 - 1.6728900708272432*^-19*I, 0.045986244851830255 + 0.00038648874255657763*I, -0.005582349794061515 - 0.00005938530585412481*I, 0.0014310787852686614 - 0.00004755344600045352*I, -0.006197733748531527 - 0.00009757022000053758*I, 0.006051161740509632 - 0.00010655241413807081*I, 0.005085173596856889 + 0.000040910850871606604*I}, {0.04598624485183025 - 0.00038648874255657796*I, 0…
1.85	{{0.14902079148369204 + 1.0323425802898599*^-17*I, 0.0457813225068416 + 0.0005691013981235716*I, -0.005731193050431707 - 0.00005540735372604857*I, 0.0014133387051687026 - 8.780318752968821*^-6*I, -0.006137113790208223 - 0.0001288841328779628*I, 0.006081418032198718 - 0.00009201613510537285*I, 0.0050636078586712655 + 0.00004399407671388802*I}, {0.04578132250684159 - 0.000569101398123566*I, 0.08727…
1.86	{{0.1488944941478671 - 4.9833065869338625*^-18*I, 0.04555001597528707 + 0.0006553121691679404*I, -0.005858827056619999 - 0.00002289732721531155*I, 0.0014039405416294657 + 0.000039227510981171095*I, -0.0060806483292069995 - 0.00013389970609423762*I, 0.006106708424727233 - 0.00005324122850148967*I, 0.00504273499171218 + 0.00004730379409204104*I}, {0.045550015975287066 - 0.000655312169167945*I, 0.08…
1.87	{{0.14879304657798811 + 6.4269683664104106*^-18*I, 0.0453154178694345 + 0.0006356079615278847*I, -0.0059509125145087785 + 0.00001541931519725117*I, 0.0014109089415617875 + 0.00008488934249768338*I, -0.0060314162486016214 - 0.00011687987952386328*I, 0.006113778484736016 - 1.4095709975264422*^-6*I, 0.005023960828390074 + 0.00004774378910175415*I}, {0.0453154178694345 - 0.00063560796152788*I, 0.0865…
1.8800000000000001	{{0.14868245928914758 - 9.546855408944016*^-18*I, 0.04510144706117754 + 0.0005168571505488336*I, -0.006011160408189805 + 0.00003806598534242059*I, 0.001432470464360547 + 0.00011856826983204577*I, -0.005991046537379833 - 0.00008586050199202833*I, 0.0060962602380802665 + 0.000048747807664828835*I, 0.005008136118312519 + 0.00004240809386930912*I}, {0.045101447061177545 - 0.00051685715054884*I, 0.086…
1.8900000000000001	{{0.14853175964060758 + 5.395758692687503*^-18*I, 0.04492893555862662 + 0.00031957201945989415*I, -0.0060558500885013805 + 0.00003609614429402234*I, 0.0014601431949491247 + 0.00013738796608957*I, -0.0059585914921010275 - 0.00004899838127374465*I, 0.006055865422818267 + 0.00008405258802198508*I, 0.004996238965120716 + 0.000030425788565059904*I}, {0.04492893555862662 - 0.00031957201945989*I, 0.0858…
1.9000000000000001	{{0.14831706982538784 - 3.543244697483145*^-18*I, 0.04481217143921781 + 0.00007414169894566258*I, -0.006102425601790761 + 0.00001691641397832648*I, 0.001485097077016823 + 0.00014608244856944067*I, -0.005930261894767519 - 0.000011850005181349409*I, 0.006000596244203471 + 0.00009737506115764496*I, 0.004990003090954535 + 0.000013822959102123912*I}, {0.044812171439217806 - 0.00007414169894566502*I, 0…
1.9100000000000001	{{0.1480248907630519 - 9.19983659836577*^-19*I, 0.044756526769506824 - 0.00018319279838717345*I, -0.006158752324373784 - 9.043764887074032*^-7*I, 0.0015041672788524236 + 0.00015355147492831175*I, -0.005900414886714971 + 0.00002333618385702312*I, 0.005940753683864393 + 0.00008965322576872733*I, 0.0049919550360869695 - 3.0509794229490337*^-6*I}, {0.044756526769506845 + 0.00018319279838717318*I, 0.0…
1.92	{{0.14765429951684664 - 5.784387996799617*^-18*I, 0.04475760368204946 - 0.0004145016133082865*I, -0.006218747400282157 + 1.3785665699444398*^-6*I, 0.001522287484122926 + 0.00016710460482039668*I, -0.005863527322943335 + 0.000056321355855866*I, 0.005884567014344156 + 0.000068601136347741*I, 0.00500467483535341 - 0.000015279049432203218*I}, {0.04475760368204945 + 0.00041450161330828334*I, 0.0854089…
1.93	{{0.14721761180781853 - 7.321117521355731*^-18*I, 0.04480204613432687 - 0.0005846916041136151*I, -0.006266368028631986 + 0.00003188163662962129*I, 0.0015501286134315788 + 0.0001875060722910644*I, -0.005816339763762302 + 0.00008661988995546459*I, 0.005835418709500625 + 0.00004480293677934072*I, 0.005029558397690623 - 0.000019479347855838865*I}, {0.044802046134326895 + 0.0005846916041136099*I, 0.08…
1.94	{{0.14673904655070097 - 3.720592220814514*^-18*I, 0.04486985828957291 - 0.0006664426813749254*I, -0.006285506167432371 + 0.00008300639634062796*I, 0.0015982527790370606 + 0.0002074173522280293*I, -0.005759250950628618 + 0.00011177482112547731*I, 0.005791756351737982 + 0.000027081032376145317*I, 0.00506566288646384 - 0.000015255697159872646*I}, {0.0448698582895729 + 0.0006664426813749229*I, 0.0854…
1.95	{{0.14625119395185895 + 8.783731663027095*^-19*I, 0.04493780427972318 - 0.0006450394826112469*I, -0.006270435117674727 + 0.00013448645036445486*I, 0.001670843050313973 + 0.0002140783327930855*I, -0.005696404278623116 + 0.0001272681088766522*I, 0.005749371962577635 + 0.000019215074645382413*I, 0.005109214964879476 - 5.33135160944231*^-6*I}, {0.044937804279723166 + 0.0006450394826112479*I, 0.085454…
1.96	{{0.14578960605698718 + 7.689365095174538*^-18*I, 0.04498328211608117 - 0.0005219997069750815*I, -0.006231334876266149 + 0.00016289501506327675*I, 0.0017622428419744735 + 0.00019500079259077206*I, -0.005634481309254008 + 0.0001281843848883667*I, 0.005704617241613075 + 0.00001921903251786351*I, 0.0051540933379458104 + 5.645572200397044*^-6*I}, {0.04498328211608117 + 0.0005219997069750871*I, 0.0854…
1.97	{{0.14538641853846854 + 6.698336546887007*^-18*I, 0.04498799486666588 - 0.0003161867625403595*I, -0.006191948592593337 + 0.00015284759412404028*I, 0.0018581263299988855 + 0.00014402340726529613*I, -0.005580686345483012 + 0.00011172963753455129*I, 0.005656905104727288 + 0.00002103897480628072*I, 0.005193212312653392 + 0.000013004172993700033*I}, {0.044987994866665895 + 0.00031618676254036504*I, 0.…
1.98	{{0.14506433175277925 + 6.462861387550312*^-19*I, 0.044940798235171664 - 0.00006146582506936908*I, -0.006180301354978708 + 0.00010439568236692844*I, 0.0019408485324150819 + 0.00006488663278029174*I, -0.005540605194405326 + 0.00007922598059950282*I, 0.0056095072553402235 + 0.00001751661443181518*I, 0.005220389998329515 + 0.000013750616219465878*I}, {0.04494079823517167 + 0.00006146582506936895*I, …
1.99	{{0.14483233624359768 + 2.7759387263891558*^-18*I, 0.044839276299402764 + 0.00019913767805513453*I, -0.006216830424516407 + 0.00003299302267508865*I, 0.001996488052804895 - 0.000029417963438660576*I, -0.0055165818436908355 + 0.00003650181318391517*I, 0.005568642680772528 + 3.251907102301297*^-6*I, 0.0052320875851545635 + 7.33907007096644*^-6*I}, {0.044839276299402764 - 0.00019913767805513206*I, 0…
2.	{{0.144684205901543 - 9.622294280808852*^-18*I, 0.044689847428735184 + 0.0004216978387735697*I, -0.006305643753988494 - 0.000037954907654161096*I, 0.0020202679173063082 - 0.00012135534943665884*I, -0.005507089709830631 - 7.542996725784465*^-6*I, 0.005541525610976555 - 0.000023520379018459825*I, 0.005228406039482508 - 4.686265311098451*^-6*I}, {0.04468984742873519 - 0.00042169783877357524*I, 0.084…
