# Supplementary material for: When do perturbative approaches accurately capture the dynamics of complex quantum systems?
Source: Sci Rep. 2016 Jun 23;6:28204. doi: 10.1038/srep28204 (PMC4917862; doi:10.1038/srep28204)
Supplement: FMO_pmat_300K166Site1.csv [file srep28204-s22.csv]

0.	{{0.9999999999999991 + 0.*I, 1.5612511283791264*^-16 + 0.*I, -1.491862189340054*^-16 + 0.*I, 2.42861286636753*^-17 + 0.*I, -5.204170427930421*^-17 + 0.*I, 4.7379634937616544*^-17 + 0.*I, 6.938893903907228*^-18 + 0.*I}, {5.764638163278854*^-17 + 0.*I, 5.582104804286642*^-18 + 0.*I, 5.196921159488907*^-18 + 0.*I, -2.308537239889369*^-18 + 0.*I, -1.814847808434763*^-18 + 0.*I, 3.042660401285222*^-18…
0.01	{{0.9719762238462819 - 4.935830390240259*^-17*I, 0.018260670932674854 - 0.15765124231346836*I, 0.005756545254689262 + 0.00958169784145553*I, 0.00019143567225309455 - 0.010966740520901063*I, 0.0004031795070138233 + 0.012506239236992976*I, 0.006459915307950516 - 0.02381491221440527*I, 0.0014017855897643927 - 0.01772013081583803*I}, {0.018260670932674535 + 0.15765124231346841*I, 0.026621415365942577…
0.02	{{0.8951011899331783 - 1.0028870095490916*^-17*I, 0.06577273160051018 - 0.2750191631380359*I, 0.01974928990662139 + 0.015429770198731603*I, 0.0008785547523079565 - 0.02102832424336394*I, 0.0006586184930405387 + 0.024237904431092472*I, 0.0217631584958304 - 0.03749742361214606*I, 0.004879243553509743 - 0.030609885509847768*I}, {0.06577273160051009 + 0.2750191631380359*I, 0.0993033092901836 + 3.4694…
0.03	{{0.7870403259608595 + 2.1575623232461538*^-17*I, 0.12455669420943173 - 0.32881464518807907*I, 0.034816048830709365 + 0.017105214302907484*I, 0.00222208146614122 - 0.029019725885136783*I, -0.001086934600960019 + 0.03387144533047795*I, 0.03698808299502413 - 0.037646175896697116*I, 0.008704200305126263 - 0.036477807947674544*I}, {0.12455669420943163 + 0.3288146451880789*I, 0.20043877569689694 - 1.0…
0.04	{{0.6691649739946779 + 1.8323016715005025*^-17*I, 0.17481833658618107 - 0.3158596712560996*I, 0.04469320184887884 + 0.01747181425536294*I, 0.004213864258302114 - 0.03359716500463665*I, -0.005754601610774316 + 0.03964934189620359*I, 0.044820336386685034 - 0.0282992939009725*I, 0.011285147869915278 - 0.03623506407206574*I}, {0.17481833658618098 + 0.31585967125609965*I, 0.30880949321597745 + 2.25514…
0.05	{{0.5622510210311601 + 4.92227786308419*^-17*I, 0.20116171129041752 - 0.24839161483766675*I, 0.04698649742075476 + 0.02026948959631803*I, 0.006591404733950235 - 0.033873037749287814*I, -0.012274724399177869 + 0.04033079432974862*I, 0.043250520463099906 - 0.01688672260018767*I, 0.01195023540156516 - 0.03266176152590301*I}, {0.20116171129041743 + 0.2483916148376667*I, 0.404011156204779 - 2.27682456…
0.06	{{0.48331934183471553 - 2.222614453595284*^-17*I, 0.19573633072484514 - 0.14936239423380737*I, 0.043419702360111535 + 0.02739109851120988*I, 0.008925185096413499 - 0.030267605937042873*I, -0.0180269193334452 + 0.03615928417869313*I, 0.03514198223774279 - 0.009774175123869557*I, 0.011005603404357085 - 0.028832308742973232*I}, {0.19573633072484517 + 0.1493623942338074*I, 0.46977761740309576 + 9.085…
0.07	{{0.44131283902477775 - 7.26415455565288*^-17*I, 0.16057793284329305 - 0.04748905637150115*I, 0.038139743862248096 + 0.037450765117521885*I, 0.010699734440908056 - 0.024891179974977744*I, -0.020404449497387348 + 0.02905157136843954*I, 0.025645129644480524 - 0.009787671399509035*I, 0.009302828044791872 - 0.026984264132635064*I}, {0.16057793284329316 + 0.047489056371501186*I, 0.49820430697801793 + …
0.08	{{0.4336729535163986 - 4.5536491244391186*^-17*I, 0.10799751469314339 + 0.031075667608359052*I, 0.03508906333529556 + 0.04650972024505991*I, 0.011315593098399107 - 0.02079044516952693*I, -0.01849495499156711 + 0.02180151676385883*I, 0.019360270356088026 - 0.015845507412283147*I, 0.00766691018979394 - 0.027922776008957262*I}, {0.1079975146931433 - 0.03107566760835908*I, 0.4926564258025472 - 8.0230…
0.09	{{0.4478134845583942 + 4.92227786308419*^-17*I, 0.05644960162611265 + 0.07240709293586246*I, 0.03589083750441247 + 0.05072058684888795*I, 0.010251652894441294 - 0.020250219778252806*I, -0.013775436342577954 + 0.016711814923698266*I, 0.018335952998547667 - 0.02427285156082701*I, 0.006517969626427702 - 0.030987298258941455*I}, {0.0564496016261127 - 0.07240709293586249*I, 0.4657924023349795 - 1.8106…
0.1	{{0.4680628754590806 + 2.5153490401663703*^-17*I, 0.022508800429044164 + 0.07936653233519793*I, 0.039635196497010854 + 0.04900719122116282*I, 0.007481835859859903 - 0.02343409585740978*I, -0.009277070656492829 + 0.014451691652584833*I, 0.02167459348058834 - 0.031128872905479048*I, 0.0058798309389392605 - 0.03464899683216993*I}, {0.022508800429044167 - 0.07936653233519793*I, 0.432717255197856 + 2.…
0.11	{{0.4837279678046562 - 6.873841773558098*^-17*I, 0.013585630636931991 + 0.06712129239947692*I, 0.044435144350337616 + 0.04353681349106002*I, 0.003713245086244384 - 0.02858798715155445*I, -0.007764013628317304 + 0.013894439065642743*I, 0.026872918929837033 - 0.03427002297559783*I, 0.005659015911694414 - 0.03748845787686702*I}, {0.013585630636931951 - 0.06712129239947687*I, 0.4035818377701743 + 7.1…
0.12	{{0.49283579989751125 + 6.288372600415926*^-18*I, 0.02612602769770082 + 0.052648301607492204*I, 0.04907409429300448 + 0.03770996735146762*I, -0.000018982388644599646 - 0.03359589433514039*I, -0.010252398103350296 + 0.013090217341228474*I, 0.031853176385505104 - 0.03389144698423683*I, 0.005859219860785742 - 0.03893708544147669*I}, {0.026126027697700876 - 0.05264830160749224*I, 0.38040427105797275 …
0.13	{{0.49981695046563046 - 5.746271514173174*^-17*I, 0.04990668651061132 + 0.045582229168825684*I, 0.05337062893157872 + 0.03367660935340788*I, -0.003154954760413847 - 0.03742926778076257*I, -0.01586616582142673 + 0.010703495783059007*I, 0.03612483096065651 - 0.0314588040757676*I, 0.0065293814985436915 - 0.039307344295394175*I}, {0.049906686510611316 - 0.04558222916882568*I, 0.3593336011729486 - 2.5…
0.14	{{0.5100124895216792 + 3.491130995403324*^-17*I, 0.07467657584355211 + 0.045720574730815484*I, 0.05748312009914468 + 0.03144686703034915*I, -0.0060248213049370215 - 0.040347051972656006*I, -0.022876081755235922 + 0.00688929142162905*I, 0.040393790575640784 - 0.02819930734964949*I, 0.007567660748797416 - 0.03923301138142974*I}, {0.0746765758435522 - 0.04572057473081552*I, 0.3356428027048892 + 6.31…
0.15	{{0.5253161151113581 + 5.5077470362263625*^-17*I, 0.09461387128307554 + 0.04681968427746813*I, 0.061254991565563625 + 0.029786858042951066*I, -0.00946484488001875 - 0.04304037707685976*I, -0.029916055609564396 + 0.0030572228446166944*I, 0.045317446704984936 - 0.024394173165278282*I, 0.008637018899660592 - 0.03907547995536001*I}, {0.09461387128307551 - 0.046819684277467924*I, 0.30767149768689767 -…
0.16	{{0.5431696561008157 - 4.0549161250957866*^-17*I, 0.1087926700437055 + 0.042404501115178385*I, 0.0642002538033981 + 0.027598557439599172*I, -0.014034569613741108 - 0.04572697916750689*I, -0.03650398914892283 + 0.0008420092471001072*I, 0.05060886255174158 - 0.019726659073298018*I, 0.009289754506690213 - 0.03873070728593609*I}, {0.1087926700437055 - 0.042404501115178385*I, 0.2777847687319588 - 3.34…
0.17	{{0.5582727567372696 + 2.3852447794681098*^-17*I, 0.11898671657773006 + 0.029656713285424748*I, 0.06588287470477515 + 0.024620508296677356*I, -0.01952479656680059 - 0.04789473814549188*I, -0.04275525247914557 + 0.0010787747113637693*I, 0.055080344584258416 - 0.014046967189477169*I, 0.009189592348489567 - 0.03783279250939042*I}, {0.11898671657773005 - 0.02965671328542475*I, 0.25087185511440296 + 2…
0.18	{{0.5651669412015621 - 3.2526065174565133*^-18*I, 0.12715387857328667 + 0.010208151950756866*I, 0.06619459449210711 + 0.02128474330446477*I, -0.025058431987665403 - 0.04865975385044089*I, -0.04876600203731119 + 0.0033765939063393393*I, 0.05736408457335899 - 0.007833722425866926*I, 0.008271285101427876 - 0.0360719655744941*I}, {0.12715387857328672 - 0.010208151950756856*I, 0.23198431586376886 + 3.…
0.19	{{0.5603578626291382 + 3.2526065174565133*^-19*I, 0.13400366313582354 - 0.01123660009747095*I, 0.0653245820978789 + 0.018225650532992757*I, -0.029596518334125615 - 0.04731513439092065*I, -0.05419179326100539 + 0.006379188996508314*I, 0.05670478402983987 - 0.0020897846044638083*I, 0.0067595982267857615 - 0.03338689233725172*I}, {0.13400366313582368 + 0.011236600097470949*I, 0.22432786501045374 + 1…
0.2	{{0.5434774090284196 + 3.979021973021801*^-17*I, 0.13882204079258254 - 0.02915909149180688*I, 0.06356141302278308 + 0.015918556362364028*I, -0.03247201316596311 - 0.04370209584133965*I, -0.05825948233767928 + 0.008457374170449982*I, 0.053365538548687884 + 0.0021558411937806082*I, 0.0050607685741511175 - 0.029970904954287912*I}, {0.1388220407925826 + 0.029159091491806916*I, 0.22812571680185154 + 1…
0.21	{{0.5173332170540292 + 1.8648277366750676*^-17*I, 0.14017912573013647 - 0.03945555448639148*I, 0.06117768172375459 + 0.014574945331300252*I, -0.033644422565336674 - 0.038263355206196906*I, -0.0601464682952646 + 0.008465513164502189*I, 0.048485942064928886 + 0.00438077111984651*I, 0.003591357259765341 - 0.026158459119876337*I}, {0.14017912573013647 + 0.0394555544863915*I, 0.24057908267722303 - 1.6…
0.22	{{0.48682568823384126 - 3.664603343001005*^-17*I, 0.1370270410607243 - 0.040882048156303565*I, 0.058485274565388434 + 0.01415773229688875*I, -0.033573906655911326 - 0.03183874667724972*I, -0.05946716227205336 + 0.006200302145276251*I, 0.04351780645301883 + 0.0048055748317747254*I, 0.0026273419857075625 - 0.022291298540931512*I}, {0.1370270410607243 + 0.04088204815630357*I, 0.25698180407798166 + 4…
0.23	{{0.4571233195988722 + 4.515702048402126*^-17*I, 0.1295850155270277 - 0.03509131343732929*I, 0.05590731847398271 + 0.014393560298567525*I, -0.032867877942338884 - 0.02536018668661066*I, -0.05655007853271353 + 0.002340517746257358*I, 0.039582317084564125 + 0.004207838549890071*I, 0.0022382112481275454 - 0.01863319659257419*I}, {0.12958501552702767 + 0.03509131343732935*I, 0.27256052548714566 + 8.6…
0.24	{{0.43199586000496526 + 2.981555974335137*^-19*I, 0.11944652532886771 - 0.025298412992198014*I, 0.05388425379387835 + 0.014825060747828633*I, -0.031987804454155666 - 0.019588680515193125*I, -0.052319425139074095 - 0.00204470347204687*I, 0.03711459376442202 + 0.0034766718526964375*I, 0.0023176591536667214 - 0.015344726865343855*I}, {0.11944652532886774 + 0.025298412992198035*I, 0.2840767577059366 …
0.25	{{0.4131482748747532 + 3.0899761915836876*^-18*I, 0.10883076570567742 - 0.014532331397704469*I, 0.05266331145140247 + 0.014980072389861411*I, -0.031183684858000646 - 0.014964393488843956*I, -0.04787367584154552 - 0.006050176403110873*I, 0.035926666553349224 + 0.0032241539712595598*I, 0.0026679220911623213 - 0.012491260661755692*I}, {0.10883076570567742 + 0.014532331397704457*I, 0.2903481845414485…
0.26	{{0.4006347725722989 + 7.846913223363838*^-18*I, 0.0995625824425304 - 0.004628053327586432*I, 0.05219492472227976 + 0.014578262554258696*I, -0.03058256540172637 - 0.011581899500702887*I, -0.04406144453990939 - 0.009206317044177159*I, 0.035519934782467476 + 0.0036539761969325395*I, 0.003081031489098482 - 0.010061908970873622*I}, {0.09956258244253041 + 0.004628053327586469*I, 0.2916904318560608 - 8…
0.27	{{0.39370570924301657 + 1.4602848010664138*^-17*I, 0.09251585320419349 + 0.0036958840993812072*I, 0.05223846826934007 + 0.013605122097352205*I, -0.03026498608313802 - 0.009268793388742485*I, -0.04129832551268191 - 0.011419805849933228*I, 0.035383465389619256 + 0.004647404520702137*I, 0.00338846179598755 - 0.007996763612110606*I}, {0.0925158532041935 - 0.003695884099381182*I, 0.2890048038894863 + …
0.28	{{0.3914280047291459 - 2.588532686809142*^-18*I, 0.08774175943288762 + 0.01022563247350991*I, 0.05255315670581248 + 0.012208372358048355*I, -0.030266279097652407 - 0.007719017418834078*I, -0.03963221764501806 - 0.012777748284900341*I, 0.03514843663870723 + 0.005912199635740476*I, 0.0034828174181512866 - 0.006220921218704586*I}, {0.08774175943288767 - 0.010225632473509926*I, 0.2831805765309312 + 7…
0.29	{{0.3928988066268038 - 5.827586677109586*^-18*I, 0.08493695635372807 + 0.014776834637893024*I, 0.05300381853427758 + 0.010532865402619574*I, -0.030554190609125766 - 0.006621716252266609*I, -0.038903632773827995 - 0.013400791193541203*I, 0.034625957460499 + 0.0070994097211688634*I, 0.0033237713875096256 - 0.004673220154543124*I}, {0.0849369563537281 - 0.01477683463789302*I, 0.2749497341016886 + 9.…
0.3	{{0.39721654828411235 - 9.513874063560301*^-18*I, 0.08381886189157184 + 0.017072661785012867*I, 0.05353365514457485 + 0.008624120143842947*I, -0.03103827769929926 - 0.005743515299893404*I, -0.03886980970542074 - 0.013387734137470051*I, 0.03379401810258218 + 0.007885109446821997*I, 0.0029331328614838393 - 0.0033176338989780773*I}, {0.08381886189157181 - 0.017072661785012832*I, 0.2649856181042383 -…
0.31	{{0.4033859588373015 + 4.336808689942018*^-18*I, 0.08424587869250603 + 0.01683903857348666*I, 0.054070181120015694 + 0.006443773178356167*I, -0.03160795037626475 - 0.004951539841173507*I, -0.03926318722688083 - 0.01280766686611767*I, 0.03276106906655047 + 0.008038478366475268*I, 0.0023798164009728954 - 0.00213679217806931*I}, {0.08424587869250602 - 0.016839038573486672*I, 0.25404736340127126 + 1.…
0.32	{{0.41023619184589005 - 4.4181238528784306*^-18*I, 0.08615410818337574 + 0.01396278089131202*I, 0.05445719285913931 + 0.003964104730481682*I, -0.03216172279086459 - 0.004189767762350341*I, -0.03981377767093519 - 0.011704327164601618*I, 0.031707437329860054 + 0.00747609666378062*I, 0.0017583583599795416 - 0.0011170239637865553*I}, {0.0861541081833757 - 0.013962780891312025*I, 0.24309222659816124 +…
0.33	{{0.41640444267961924 - 8.673617379884035*^-18*I, 0.0894248369418553 + 0.008661194867050763*I, 0.054467656777033496 + 0.0012726172611682372*I, -0.0326047823389839 - 0.003438018037926313*I, -0.040265290686416134 - 0.010111593017874829*I, 0.03081139250543161 + 0.006286622224045675*I, 0.0011661308338516262 - 0.00023615011531331973*I}, {0.08942483694185527 - 0.008661194867050755*I, 0.2333153231119281…
0.34	{{0.42045681251086386 + 1.7184604433895245*^-17*I, 0.09374959008583213 + 0.0016320486595225445*I, 0.05388818552967973 - 0.0013849348159651108*I, -0.03282897562695732 - 0.002684445297132446*I, -0.0403978284172443 - 0.008086601277169767*I, 0.030178896766285233 + 0.0047118040949787*I, 0.0006812605898641609 + 0.0005388374867520557*I}, {0.09374959008583214 - 0.0016320486595225495*I, 0.2260494652646762…
0.35000000000000003	{{0.421188133556511 + 5.502326025363935*^-18*I, 0.09853886935973309 - 0.005909487287091011*I, 0.05261433753645755 - 0.003658311748165067*I, -0.03271116578624222 - 0.0019231848006692417*I, -0.04005861495516064 - 0.00574895703131998*I, 0.029799765214559307 + 0.0030789629355966763*I, 0.00034173466129242246 + 0.0012435748548026973*I}, {0.09853886935973305 + 0.005909487287091025*I, 0.22247063995111419…
0.36	{{0.41802629609543646 - 5.908901840045999*^-18*I, 0.10293896538999499 - 0.012428969858747977*I, 0.05069439751609985 - 0.005215320811996672*I, -0.032149922418283315 - 0.001161807545492402*I, -0.03919313941599896 - 0.003296719007684794*I, 0.02954900798971766 + 0.0016953370255715684*I, 0.00013167211629089217 + 0.001903140342382527*I}, {0.10293896538999496 + 0.012428969858747991*I, 0.2231658248078699…
0.37	{{0.41132861444921637 - 1.6073297207097603*^-17*I, 0.10601398414911806 - 0.016523569398092342*I, 0.04830818906091185 - 0.005860864765577997*I, -0.03111761740476641 - 0.00041622000673789206*I, -0.03785977331712435 - 0.0009757289811387977*I, 0.029239625791996043 + 0.0007386039802868161*I, -0.000012675579433076792 + 0.0025220096933118996*I}, {0.10601398414911802 + 0.016523569398092353*I, 0.227778749…
0.38	{{0.4023368876598402 + 9.486769009248164*^-18*I, 0.10706121355967017 - 0.01743392156289064*I, 0.04571533668944979 - 0.005593309491644619*I, -0.02967984864009889 + 0.00030651928576187943*I, -0.03621122718106131 + 0.0009883627237457266*I, 0.028709241138392946 + 0.00019612676673081385*I, -0.00017061804379390078 + 0.0030823138119609184*I}, {0.10706121355967013 + 0.017433921562890642*I, 0.235000616469…
0.39	{{0.39274379063088205 - 3.848917712323541*^-18*I, 0.10589709955781847 - 0.01530013211089001*I, 0.04320336368527708 - 0.004590099702158158*I, -0.027961959732913336 + 0.0010139397827733244*I, -0.03444336979548079 + 0.0024532832054934683*I, 0.027898905046286473 - 0.00010941609241986329*I, -0.0003926232676645571 + 0.0035498788789223687*I}, {0.10589709955781848 + 0.015300132110890013*I, 0.242991168015…
0.4	{{0.3841011236543954 + 8.931115395849343*^-18*I, 0.10291797001177347 - 0.010988779022479417*I, 0.04103157694283415 - 0.003147680578344564*I, -0.02609561365259814 + 0.0017108209850526211*I, -0.032733780185662746 + 0.003380232232668336*I, 0.026882831128712276 - 0.00042144080566238476*I, -0.0006728219053495207 + 0.0038845945649988727*I}, {0.10291797001177354 + 0.010988779022479415*I, 0.2500044220982…
0.41000000000000003	{{0.37740546834051103 - 4.526544070126981*^-18*I, 0.0988879655171721 - 0.005639869776049634*I, 0.03936683054985842 - 0.0015989625989993484*I, -0.02419083176693573 + 0.0023788240649267388*I, -0.03119814535690986 + 0.0038122687015994354*I, 0.025839419881373952 - 0.0009364609720776501*I, -0.0009552160176270882 + 0.004052453261487752*I}, {0.09888796551717209 + 0.005639869776049638*I, 0.25485238143275…
0.42	{{0.3730220974512594 - 1.0781035352652735*^-17*I, 0.09461245936741196 - 0.0002577846297522967*I, 0.038242195387104154 - 0.0002282845453209538*I, -0.022338931708134932 + 0.002977368489558527*I, -0.029879164524109048 + 0.0038431136028426625*I, 0.024987946484306973 - 0.0017320352967598253*I, -0.0011626997546283985 + 0.004037040402437303*I}, {0.0946124593674119 + 0.0002577846297522813*I, 0.2570141040…
0.43	{{0.3708524017717401 + 6.647514570051749*^-18*I, 0.09070783333624485 + 0.004457942389283535*I, 0.037573587900394424 + 0.0007876992850433918*I, -0.020617946041678447 + 0.0034622941846326797*I, -0.028765042306228793 + 0.003599397095192756*I, 0.02452214410408344 - 0.002752056667739788*I, -0.001225771346939867 + 0.003846743724065417*I}, {0.09070783333624487 - 0.004457942389283517*I, 0.256480375530722…
0.44	{{0.3705540347901578 + 2.6160612575949066*^-18*I, 0.08754921423275093 + 0.00808121770571813*I, 0.037225074328355055 + 0.0013897792081981907*I, -0.019082428647401253 + 0.003800257964449769*I, -0.027824021531551814 + 0.003231780557214333*I, 0.02455813181729154 - 0.0038355536530149713*I, -0.0010986389872987582 + 0.0035137316798489145*I}, {0.08754921423275096 - 0.008081217705718161*I, 0.2535395690984…
0.45	{{0.3716946676294177 - 1.5856456772600502*^-17*I, 0.08533278480901187 + 0.010365801720185775*I, 0.03707552222329771 + 0.0016000846353208353*I, -0.017747626924071367 + 0.00396710200041289*I, -0.02703835912354143 + 0.002899661509958539*I, 0.02510317181733685 - 0.004769892563640362*I, -0.0007648180839826893 + 0.0030839854970762595*I}, {0.08533278480901187 - 0.01036580172018571*I, 0.248633735437324 +…
0.46	{{0.37381896155701594 - 1.6147836106455982*^-17*I, 0.08415394978897925 + 0.011180211692235422*I, 0.03704616757400747 + 0.0014694475017676563*I, -0.01658712108101408 + 0.003937976081749231*I, -0.026424260341978433 + 0.002744309775997145*I, 0.026049436789942527 - 0.0053531176738377175*I, -0.0002379345416381306 + 0.0026023597753273807*I}, {0.08415394978897922 - 0.011180211692235417*I, 0.242299659853…
0.47000000000000003	{{0.37645390280402335 - 7.406456090791602*^-18*I, 0.08404915459042438 + 0.010490089093272198*I, 0.03708440866518355 + 0.0010426495911427767*I, -0.015550312638926402 + 0.0036846910905622312*I, -0.0260315067347672 + 0.0028578220129877848*I, 0.027194751417190254 - 0.005451059966540346*I, 0.00044037551123958865 + 0.0020994393650241834*I}, {0.0840491545904244 - 0.010490089093272195*I, 0.23515690652020…
0.48	{{0.3790862510648248 + 1.734723475976807*^-18*I, 0.084997205096623 + 0.008377088834194241*I, 0.03713009998002807 + 0.000359334759577826*I, -0.014589511072723951 + 0.0031888336530676896*I, -0.025923924521058517 + 0.0032585544977952324*I, 0.028286552240933672 - 0.005035450589293736*I, 0.0012068995346357003 + 0.001586032131136803*I}, {0.08499720509662295 - 0.008377088834194244*I, 0.2279034177594512 …
0.49	{{0.3811493760265643 + 4.4858864886587746*^-18*I, 0.08689425145783462 + 0.0050788328865488345*I, 0.037097302531471074 - 0.000518584328477323*I, -0.013680445437010545 + 0.0024653019858914237*I, -0.026147130418854858 + 0.003880144144997732*I, 0.02907980767725377 - 0.004193705930327185*I, 0.001988912284358004 + 0.0010570893688014028*I}, {0.08689425145783461 - 0.005078832886548839*I, 0.22128880344719…
0.5	{{0.3820576547718904 - 1.0570971181733668*^-18*I, 0.08951973833263807 + 0.0010259933165801744*I, 0.03688676931976233 - 0.001481638924106229*I, -0.012827311663083839 + 0.0015802838628779581*I, -0.02669399518584401 + 0.0045778414511988925*I, 0.02939687354657431 - 0.003107739320599712*I, 0.002720489397486649 + 0.0005022377343351452*I}, {0.08951973833263807 - 0.0010259933165801755*I, 0.21604146970876…
0.51	{{0.38130934889087376 - 1.9109063290057016*^-18*I, 0.09251576528712492 - 0.0031623560257592245*I, 0.03641845490572024 - 0.002375729920526853*I, -0.0120556028319346 + 0.0006481838540930342*I, -0.027481670686949924 + 0.005155198051165028*I, 0.02917549308824061 - 0.0020054026785304674*I, 0.0033584399748161665 - 0.00008239916033552777*I}, {0.09251576528712493 + 0.0031623560257592297*I, 0.212739585649…
0.52	{{0.37863633428728094 - 1.3417001884508117*^-18*I, 0.0954079076748763 - 0.006764023857193147*I, 0.035660194040452654 - 0.0030366912712883154*I, -0.011401613521111275 - 0.00019592889513679867*I, -0.02835428818718934 + 0.005411957389965569*I, 0.028489122693668368 - 0.0010948074291567398*I, 0.003891540299356821 - 0.0006860135321864877*I}, {0.09540790767487628 + 0.006764023857193153*I, 0.211651107070…
0.53	{{0.37413055539430307 - 6.600080725005508*^-18*I, 0.09768631210374129 - 0.009122265384718723*I, 0.034637200705707936 - 0.0033361523248494757*I, -0.010903022880942694 - 0.0008364458499691607*I, -0.029117947674819428 + 0.005204592098186512*I, 0.02752588495743028 - 0.0005004634130729013*I, 0.004338385361978779 - 0.0012813313184528454*I}, {0.09768631210374125 + 0.00912226538471873*I, 0.21261364406046…
0.54	{{0.36826435797886514 - 6.911788849595091*^-19*I, 0.09893252593696204 - 0.009837402529054953*I, 0.033424956815445064 - 0.0032134855219959468*I, -0.01058830726270261 - 0.001210689158384051*I, -0.029598573803606466 + 0.004496989803259342*I, 0.026525737630293474 - 0.0002265081543383862*I, 0.0047342103681852436 - 0.0018295776957585322*I}, {0.09893252593696203 + 0.00983740252905494*I, 0.21503876356345…
0.55	{{0.36177244529404096 - 7.006656539687572*^-18*I, 0.09893744876095084 - 0.008882931653371319*I, 0.03213516620670732 - 0.0026835676603340335*I, -0.010464139864947375 - 0.0013219692324633766*I, -0.029697361762824254 + 0.003374393885396832*I, 0.025697826860818018 - 0.00016614563346268463*I, 0.005112759668654449 - 0.002290376023561185*I}, {0.09893744876095081 + 0.008882931653371319*I, 0.2180712150059…
0.56	{{0.3554479866085545 + 3.076423664427619*^-18*I, 0.09774776017504647 - 0.006582396133241397*I, 0.03089721901255108 - 0.0018260977952831718*I, -0.01050769034942635 - 0.0012306245570969593*I, -0.029417007610397075 + 0.0020103692066814807*I, 0.02515488904227582 - 0.0001546242456959746*I, 0.005491594493341665 - 0.002632968730920386*I}, {0.09774776017504647 + 0.0065823961332414*I, 0.22083735324837334 …
0.5700000000000001	{{0.34995264849029417 + 1.7211709488207383*^-18*I, 0.09562022912529713 - 0.003471912786360647*I, 0.02983283776660564 - 0.0007647730968957862*I, -0.010672146437682594 - 0.0010303984057135182*I, -0.028848953243016104 + 0.0006047686043559702*I, 0.024893001671695322 - 0.000039503339691931645*I, 0.00586648738476757 - 0.0028444802940497246*I}, {0.09562022912529718 + 0.003471912786360639*I, 0.2226614326…
0.58	{{0.34571171750951196 - 1.043544591017298*^-18*I, 0.09292138054167949 - 0.0001356979171528124*I, 0.02902935971521156 + 0.00035978743214649136*I, -0.010903932136092028 - 0.0008200020360872968*I, -0.028133851055254754 - 0.0006743241264744773*I, 0.024818227150202248 + 0.0002643021674924322*I, 0.006215318393148395 - 0.002932323557387976*I}, {0.09292138054167945 + 0.00013569791715280813*I, 0.223164675…
0.59	{{0.34289873256395575 + 1.0706496453294356*^-18*I, 0.0900316159412441 + 0.0029110251712343117*I, 0.02852493674173125 + 0.0014186402532852492*I, -0.01116028663231739 - 0.0006787763691353777*I, -0.027416852522410787 - 0.0017214071847089034*I, 0.02479895341409153 + 0.0007533807005190627*I, 0.006507966582872989 - 0.0029206418355076803*I}, {0.09003161594124416 - 0.002911025171234315*I, 0.2222485293730…
0.6	{{0.34147125962331715 + 4.0115480381963664*^-18*I, 0.08728786316901752 + 0.005273711210076267*I, 0.028313085908016906 + 0.002315625636288085*I, -0.011417191425568116 - 0.0006530244606459202*I, -0.026813428688281557 - 0.0024948545906748345*I, 0.024718146210958896 + 0.0013480114276495814*I, 0.006717531390839481 - 0.0028429254530412534*I}, {0.0872878631690175 - 0.0052737112100762614*I, 0.22002090362…
0.61	{{0.3412194269822757 + 1.1228268748803005*^-17*I, 0.08496224906836933 + 0.006687746041978563*I, 0.028360118833158827 + 0.0029934353956003173*I, -0.011666749848695222 - 0.0007554594992248398*I, -0.02639085280504949 - 0.003000067544426803*I, 0.02450854641520649 + 0.0019257788295813285*I, 0.006828967908920587 - 0.002733506430479281*I}, {0.0849622490683693 - 0.0066877460419785695*I, 0.216722996011224…
0.62	{{0.3418088435014784 - 8.395790573184625*^-18*I, 0.08325738393349266 + 0.007014360834167161*I, 0.028621275597055993 + 0.003425520625901384*I, -0.011909901906067964 - 0.000974951204832554*I, -0.026164061251373917 - 0.003267461164041746*I, 0.024164755112256416 + 0.002362669749865618*I, 0.006842734364883519 - 0.002619978097229409*I}, {0.08325738393349262 - 0.007014360834167157*I, 0.21268212197679848…
0.63	{{0.3428166063451656 + 4.086086937554745*^-18*I, 0.08230224357882855 + 0.006239992950492312*I, 0.029045328315219745 + 0.0036033303402709257*I, -0.012150403714553434 - 0.0012897366004619385*I, -0.026102757135775184 - 0.003333957147799678*I, 0.023733678553763415 + 0.0025699945768387815*I, 0.0067728140573960725 - 0.0025176855794974496*I}, {0.08230224357882855 - 0.0062399929504923166*I, 0.20828697560…
0.64	{{0.34376794706745784 + 1.9956096237311316*^-18*I, 0.08214232629564318 + 0.0044823358759921465*I, 0.029568340491045675 + 0.0035303848083125255*I, -0.012391857608423646 - 0.0016767643533044617*I, -0.026146174657483066 - 0.0032322158596751038*I, 0.023289345677940904 + 0.0025185542591257626*I, 0.0066402664087765635 - 0.0024269088952466374*I}, {0.08214232629564319 - 0.004482335875992136*I, 0.20396834…
0.65	{{0.3441842228974662 - 3.1399511354716914*^-18*I, 0.08272561225698143 + 0.001996051449114581*I, 0.03010689972817113 + 0.0032280345903906355*I, -0.012635867566437172 - 0.002113496500614473*I, -0.026221414114878078 - 0.0029887480370006767*I, 0.022901092689805762 + 0.00224465892169774*I, 0.006464899177910499 - 0.002333333599391879*I}, {0.08272561225698148 - 0.001996051449114586*I, 0.2001675563729686…
0.66	{{0.3436501742140725 - 1.3882870005497983*^-17*I, 0.08389182926212337 - 0.0008364481330496058*I, 0.03056244348929136 + 0.0027466108161869657*I, -0.012879266491531836 - 0.002574271997399941*I, -0.02626118055044234 - 0.002629478820512181*I, 0.022605698000932057 + 0.0018364191225500768*I, 0.006258203586915922 - 0.002212441364566092*I}, {0.08389182926212337 + 0.0008364481330496063*I, 0.19728176000232…
0.67	{{0.3418966417618194 - 6.112189747387031*^-18*I, 0.08537726932186462 - 0.003546108659120266*I, 0.030839827189575682 + 0.002168866396578109*I, -0.013111492413493853 - 0.0030270674742493052*I, -0.02621757293416734 - 0.0021886363968969163*I, 0.022393326425172454 + 0.0014036750833344145*I, 0.006020101568758544 - 0.0020377463340159564*I}, {0.0853772693218646 + 0.0035461086591202663*I, 0.19558840442997…
0.68	{{0.3388759515142139 + 6.383240290508407*^-18*I, 0.08684753545227278 - 0.005658444572235096*I, 0.03087162255528047 + 0.0015969524738098022*I, -0.013315704669959398 - 0.003435070402018556*I, -0.02606978112788103 - 0.001714804096510845*I, 0.02221304363502331 + 0.0010406087142856906*I, 0.005740628769480868 - 0.001790995915969289*I}, {0.08684753545227276 + 0.005658444572235099*I, 0.19516846138234148 …
0.6900000000000001	{{0.3347932327543149 + 2.392021043046144*^-18*I, 0.08796106340306446 - 0.006801122158960653*I, 0.030634856402106152 + 0.0011269610879692633*I, -0.013475291994685 - 0.0037623968224548324*I, -0.02582452499836489 - 0.0012686564839317453*I, 0.02199630636557851 + 0.0007943622724576099*I, 0.0054059972298504955 - 0.0014705254631319359*I}, {0.08796106340306444 + 0.006801122158960652*I, 0.1958626850583791…
0.7000000000000001	{{0.33006513925550623 - 1.2874900798265365*^-18*I, 0.08844795753860052 - 0.006799810374898644*I, 0.030152871210437616 + 0.0008248135080711567*I, -0.013582149394356329 - 0.003979794435369934*I, -0.025509128150324165 - 0.0009113916085718569*I, 0.021688786870926024 + 0.0006523837825612342*I, 0.0050069408430688505 - 0.0010938325272309526*I}, {0.08844795753860052 + 0.006799810374898646*I, 0.1972925996…
0.71	{{0.32521131500935396 + 1.28816770618434*^-17*I, 0.08817352420191554 - 0.005718560799222437*I, 0.029484940644111727 + 0.0007150119973051147*I, -0.013640438004846892 - 0.004067598522941001*I, -0.025159100062084824 - 0.0006888304948045183*I, 0.021276694926583014 + 0.0005538550006936575*I, 0.004546164307177487 - 0.0006930280222319509*I}, {0.08817352420191549 + 0.00571856079922244*I, 0.19895098021625…
0.72	{{0.3207216423927046 + 8.029872339970767*^-18*I, 0.08715906608144583 - 0.0038257161695207167*I, 0.02871066944708285 + 0.0007832289930062066*I, -0.01366320001211821 - 0.004016872600149535*I, -0.02480467659964146 - 0.0006188328872087665*I, 0.020796568300098097 + 0.00041950887857000225*I, 0.004041726050658848 - 0.00030549733038640016*I}, {0.0871590660814459 + 0.003825716169520722*I, 0.20032896705384…
0.73	{{0.3169530291845393 - 2.0125502826762176*^-18*I, 0.08555526786850125 - 0.0015057699376984368*I, 0.027913947670444732 + 0.0009864067003490977*I, -0.013665196035099775 - 0.003830589898361489*I, -0.024461898078414486 - 0.0006868827598767505*I, 0.020325618600561805 + 0.0001862435918325981*I, 0.0035248106493660316 + 0.00003596382479529063*I}, {0.08555526786850126 + 0.0015057699376984357*I, 0.20102767…
0.74	{{0.314085571677161 + 1.1201163694490868*^-17*I, 0.08358800755236172 + 0.0008393816246781519*I, 0.0271686494097153 + 0.001264802392041989*I, -0.013656958599419906 - 0.003524480886708927*I, -0.02413178718097931 - 0.0008496104605908989*I, 0.019957767933826677 - 0.00016725107110268002*I, 0.0030329495598998353 + 0.0003100952073315901*I}, {0.08358800755236172 - 0.0008393816246781494*I, 0.2008168759122…
0.75	{{0.3121325322659342 - 2.4868887331386258*^-18*I, 0.08150367747886829 + 0.002864103398576294*I, 0.026528444227620903 + 0.0015537879760956256*I, -0.013641772994570249 - 0.0031257339140706095*I, -0.023806975402861433 - 0.0010433421881314592*I, 0.01977444689785639 - 0.0006116941064920824*I, 0.0026016347999783286 + 0.0005098249260550627*I}, {0.08150367747886823 - 0.0028641033985762777*I, 0.1996372305…
0.76	{{0.3109787605499523 + 9.351243737687476*^-19*I, 0.07953035244745563 + 0.004316465863753857*I, 0.02602286505183575 + 0.001793967196629495*I, -0.013614309609096355 - 0.0026690689789302157*I, -0.02348161554382398 - 0.001195394344402774*I, 0.019819026780643435 - 0.0010758921856568095*I, 0.0022573171839641087 + 0.000640826819003082*I}, {0.07953035244745561 - 0.004316465863753849*I, 0.1975681876557189…
0.77	{{0.31042391192511976 - 1.2834243216797159*^-17*I, 0.07785630362994482 + 0.005047827222292572*I, 0.025658971925486697 + 0.0019377258102554408*I, -0.013560057757980535 - 0.002191635916242938*I, -0.0231595846862339 - 0.0012371595980435143*I, 0.02008149392208913 - 0.0014684315437963513*I, 0.0020134736259496055 + 0.0007169627602717381*I}, {0.07785630362994483 - 0.005047827222292575*I, 0.1947874721432…
0.78	{{0.3102186279130697 + 1.197365774238679*^-17*I, 0.07661951454590427 + 0.005008670709598943*I, 0.025425098247019367 + 0.0019517545813412444*I, -0.013456625955584282 - 0.0017283383812099803*I, -0.02285747996843742 - 0.001117991930762835*I, 0.020497099434231534 - 0.001705305040003947*I, 0.0018700183787434053 + 0.0007540958857867824*I}, {0.07661951454590427 - 0.00500867070959894*I, 0.191537269922860…
0.79	{{0.31009229465711635 + 4.824699667560495*^-18*I, 0.07590163684495804 + 0.004241123749391641*I, 0.025293452001856447 + 0.0018177628403402504*I, -0.013278347405976028 - 0.0013078954217211583*I, -0.02260124571780644 - 0.0008177089231065017*I, 0.020959593427940727 - 0.0017355785075153683*I, 0.0018155382804331101 + 0.0007641669493627593*I}, {0.07590163684495804 - 0.004241123749391634*I, 0.18809899196…
0.8	{{0.3097764851247859 + 1.043544591017298*^-17*I, 0.075722897622292 + 0.0028720158595897933*I, 0.02522162120553571 + 0.0015344750219194606*I, -0.01300385792586795 - 0.000949105643265896*I, -0.02241741788622219 - 0.00035448628824664297*I, 0.021346336916881117 - 0.00155781462612869*I, 0.0018315612523469313 + 0.0007514461897933758*I}, {0.07572289762229203 - 0.0028720158595897916*I, 0.1847705821256176…
0.81	{{0.30902960280827513 - 5.61752250619052*^-18*I, 0.07603788186954956 + 0.0011043731590651418*I, 0.02515618365641496 + 0.0011214612517599974*I, -0.012624046752113127 - 0.0006574784275762947*I, -0.022321704549834336 + 0.00021500741677355411*I, 0.021549408534684514 - 0.0012221279977091865*I, 0.0018979195004060522 + 0.0007122239584392645*I}, {0.07603788186954952 - 0.0011043731590651452*I, 0.181838968…
0.8200000000000001	{{0.30766632442929165 - 2.0430434687773724*^-18*I, 0.07673510075719711 - 0.00079863174630194*I, 0.025041359614942114 + 0.0006211899407222913*I, -0.012147028421237075 - 0.0004239574398723979*I, -0.022308905107777173 + 0.000804943567380098*I, 0.021504482745537762 - 0.0008164658174062261*I, 0.001997999195087706 + 0.0006379689804071363*I}, {0.0767351007571971 + 0.000798631746301941*I, 0.1795440185292…
0.8300000000000001	{{0.30559014239380544 + 9.959413393816063*^-18*I, 0.07764522885378557 - 0.002543577788039427*I, 0.024831480025193538 + 0.00009403635140838523*I, -0.011598220642867751 - 0.00022797257558637425*I, -0.0223485884172572 + 0.001318316971394126*I, 0.02120867437594075 - 0.0004404724037700225*I, 0.0021223888354635666 + 0.0005206546814825344*I}, {0.07764522885378557 + 0.0025435777880394236*I, 0.17803720152…
0.84	{{0.30282011085402094 - 6.591610395532965*^-18*I, 0.07856234551589346 - 0.003852169070039001*I, 0.02450145220707482 - 0.0003953550462909577*I, -0.011016013323680325 - 0.00004515547618113563*I, -0.022389718661626368 + 0.001669773283157565*I, 0.020720658958501087 - 0.00017488814317348053*I, 0.0022695787014863494 + 0.0003581481308747311*I}, {0.07856234551589346 + 0.0038521690700390023*I, 0.177345607…
0.85	{{0.29949840963220614 - 7.995991022080595*^-18*I, 0.07927812588561048 - 0.004514725594502257*I, 0.024049247305750403 - 0.0007950934355832483*I, -0.01044491522771154 + 0.000143300910450799*I, -0.02237414251548896 + 0.0018069542031993455*I, 0.02014161550116008 - 0.000057028667098735454*I, 0.002443309150937282 + 0.00015761466562643064*I}, {0.07927812588561049 + 0.0045147255945022675*I, 0.17735630501…
0.86	{{0.2958688972837598 - 8.988713636262635*^-18*I, 0.07962186268553977 - 0.0044358204287319675*I, 0.02348983666107778 - 0.001077372144401387*I, -0.009927801859790425 + 0.0003444890794919209*I, -0.02225455850571058 + 0.0017233196836268661*I, 0.019582782573148695 - 0.00007161196945156825*I, 0.002647710687000627 - 0.00006429563512253705*I}, {0.07962186268553978 + 0.004435820428731955*I, 0.177833100071…
0.87	{{0.2922288196363194 - 2.2429432443293873*^-18*I, 0.0794939028628021 - 0.0036547227298309114*I, 0.022846221968305287 - 0.0012385785366108512*I, -0.009498202465137398 + 0.0005538617568558177*I, -0.02200978669296485 + 0.0014576796577198963*I, 0.019131434690089686 - 0.0001605143519607405*I, 0.002882590870296343 - 0.0002845443760977067*I}, {0.0794939028628021 + 0.00365472272983091*I, 0.17846633033184…
0.88	{{0.2888689331850321 - 3.6930636500287495*^-18*I, 0.0788812571830999 - 0.0023322885532865113*I, 0.02214415834920527 - 0.0012907072657950796*I, -0.009173830147749586 + 0.0007603685582426621*I, -0.02165106869532238 + 0.0010806509181866574*I, 0.018828035842562867 - 0.0002471050333838101*I, 0.003141141951548504 - 0.00047904175967119925*I}, {0.07888125718309988 + 0.002332288553286512*I, 0.178941628398…
0.89	{{0.2860217979662525 - 2.8189256484623115*^-18*I, 0.0778519208643961 - 0.0007102859019618607*I, 0.021412275311143182 - 0.0012516577540527421*I, -0.008953331091779947 + 0.0009526022070145476*I, -0.021217449694865935 + 0.0006735520649586*I, 0.018662004054305684 - 0.0002648466318590346*I, 0.003410948413698016 - 0.0006284553320726257*I}, {0.07785192086439616 + 0.0007102859019618596*I, 0.1790049148921…
0.9	{{0.28383106674356184 + 3.482999479109683*^-18*I, 0.07653342063987324 + 0.0009407659098831457*I, 0.02068402069465119 - 0.0011401334414188732*I, -0.0088178625506677 + 0.0011224505248821003*I, -0.020763143715609868 + 0.0003077789832248647*I, 0.01858498610100358 - 0.0001791256318019327*I, 0.003677474778712056 - 0.0007226040320197468*I}, {0.07653342063987323 - 0.0009407659098831417*I, 0.1785042543674…
0.91	{{0.28234276935847286 + 5.0889739471038364*^-18*I, 0.07508529159637337 + 0.0023689757105343962*I, 0.01999707462052046 - 0.0009754152838201193*I, -0.008737167253091595 + 0.0012653955687247768*I, -0.02034227298704587 + 0.00003120240505262244*I, 0.018533826290995384 + 4.432956306286046*^-6*I, 0.003928279391503127 - 0.0007621105431772964*I}, {0.07508529159637338 - 0.002368975710534391*I, 0.1774016177…
0.92	{{0.2815116410343342 + 1.9583401740519424*^-18*I, 0.07367336465299616 + 0.0033746984998306298*I, 0.019388932652621583 - 0.0007788419780724819*I, -0.00867779241739591 + 0.001378688766093383*I, -0.019995900178682587 - 0.00013593109009354086*I, 0.018453538091258024 + 0.0002457647552945397*I, 0.004156286143478408 - 0.0007569958506299688*I}, {0.07367336465299623 - 0.003374698499830637*I, 0.17576022141…
0.93	{{0.2812147627957899 - 5.827586677109586*^-18*I, 0.07244922704027072 + 0.003829641607801329*I, 0.01889036103369973 - 0.0005741151470774336*I, -0.00861058499182294 + 0.0014590801500499032*I, -0.01974422081721086 - 0.0001970731969706003*I, 0.01831296929239448 + 0.0004861485583620712*I, 0.004361110710477612 - 0.0007228945208985341*I}, {0.07244922704027071 - 0.003829641607801331*I, 0.1737190626914279…
0.9400000000000001	{{0.28126849305357204 - 2.2090619264392153*^-18*I, 0.07153465339394 + 0.003685290461449019*I, 0.018519200909566578 - 0.00038544996228545494*I, -0.008515586576208024 + 0.0015012868078744966*I, -0.01958471744098008 - 0.00017102500850048612*I, 0.018109929296462893 + 0.0006678616869157752*I, 0.0045481763204785535 - 0.0006761515510967569*I}, {0.07153465339394 - 0.003685290461449029*I, 0.17146479819295…
0.9500000000000001	{{0.2814487206592432 - 2.879912020664621*^-18*I, 0.07100953004989234 + 0.0029747098114194753*I, 0.01827624721627042 - 0.00023393200739903316*I, -0.008383831389054415 + 0.0014978510328285937*I, -0.019495670366521032 - 0.00008293656027968499*I, 0.017866176328649175 + 0.000751812776068431*I, 0.0047259492593576605 - 0.0006291619214999586*I}, {0.07100953004989231 - 0.002974709811419476*I, 0.1692058014…
0.96	{{0.2815164343259106 - 8.809142651444724*^-19*I, 0.07090237687892141 + 0.0018092123290084344*I, 0.018144166848256444 - 0.00013291616926966573*I, -0.008216425322920702 + 0.001440654303512889*I, -0.01944358872830348 + 0.000042568617927131436*I, 0.0176151306560128 + 0.0007285364468618058*I, 0.004902082131287665 - 0.000587119444144778*I}, {0.07090237687892141 - 0.0018092123290084363*I, 0.167148235332…
0.97	{{0.28124982828323797 - 2.1006417091906648*^-19*I, 0.07118417825902607 + 0.00036816281931783103*I, 0.018090172009993275 - 0.00008369098021137129*I, -0.0080215798977132 + 0.0013238419783038549*I, -0.01939258166238601 + 0.00018475626236364232*I, 0.017386715132616592 + 0.0006196699505146238*I, 0.005079604518593815 - 0.0005470313999558166*I}, {0.07118417825902609 - 0.00036816281931783174*I, 0.1654718…
0.98	{{0.2804808522892689 + 7.013432803265607*^-18*I, 0.07176802208151155 - 0.0011215864705089833*I, 0.01807277378478612 - 0.00007333149995276207*I, -0.007810440544433614 + 0.0011471344847282974*I, -0.019313334783737254 + 0.00032663811363418634*I, 0.01719450485693784 + 0.00046931110396706627*I, 0.005254456723269234 - 0.0004994276173081056*I}, {0.07176802208151153 + 0.0011215864705089863*I, 0.164304871…
0.99	{{0.27912929827659677 - 3.703228045395801*^-18*I, 0.07251788969382454 - 0.0024187079365753906*I, 0.018051547640937533 - 0.00007697850181828767*I, -0.007592944383041201 + 0.0009178429847690969*I, -0.01918938131332836 + 0.0004525657860610901*I, 0.017029997929529896 + 0.000327634900716127*I, 0.005415416059927151 - 0.0004325183749038241*I}, {0.07251788969382457 + 0.0024187079365753906*I, 0.1637005301…
1.	{{0.2772236519163188 + 8.859964628279982*^-19*I, 0.07326859441887129 - 0.003309917555462255*I, 0.017996711292566112 - 0.00006546333668743903*I, -0.00737534357147239 + 0.0006501286778838256*I, -0.01901904259824933 + 0.0005456548816914799*I, 0.016866675609471207 + 0.00023223618589752435*I, 0.005546693205480515 - 0.00033762632766993426*I}, {0.07326859441887128 + 0.003309917555462252*I, 0.16362281322…
1.01	{{0.2748984774194339 + 3.9810548520952116*^-19*I, 0.07385497153787884 - 0.003652577476105751*I, 0.017894251021184283 - 0.000016078187115549723*I, -0.007160691694613978 + 0.0003614710349210691*I, -0.01881278321515183 + 0.0005872137836714182*I, 0.01667269758601111 + 0.00019433441554296066*I, 0.005632392388631969 - 0.00021389232150900245*I}, {0.07385497153787886 + 0.003652577476105748*I, 0.163947865…
1.02	{{0.2723650025006784 + 1.0445769124217642*^-18*I, 0.07414359869991909 - 0.003404321719279785*I, 0.01774413666557676 + 0.0000786101690884467*I, -0.006952089700358344 + 0.00006811937065386271*I, -0.01858733958002287 + 0.0005593934214443631*I, 0.016427056702695935 + 0.00019564464846027075*I, 0.00566119005913509 - 0.00007017899742379155*I}, {0.07414359869991907 + 0.0034043217192797856*I, 0.1644847689…
1.03	{{0.269862387693087 + 6.899083355386276*^-18*I, 0.07405776496908084 - 0.002629434771568842*I, 0.017553279476047418 + 0.00020883109064884963*I, -0.006756580569413436 - 0.00021801633695378597*I, -0.018359103273654698 + 0.0004505428004011733*I, 0.016132091313316287 + 0.0001973113015275156*I, 0.00562951561054459 + 0.00007684439519718554*I}, {0.07405776496908086 + 0.002629434771568846*I, 0.16501182972…
1.04	{{0.26760548988283456 + 4.0657581468206416*^-20*I, 0.073588421259135 - 0.0014802778372319835*I, 0.017328183831701083 + 0.0003536156724283287*I, -0.0065868289875275115 - 0.0004897130137912935*I, -0.01813930791435278 + 0.0002611314171138255*I, 0.015816807035515128 + 0.00015693167790245966*I, 0.005542255394880832 + 0.00020768284621275736*I}, {0.07358842125913503 + 0.00148027783723198*I, 0.1653187412…
1.05	{{0.2657452428810365 - 7.951945308823372*^-18*I, 0.07278949028252692 - 0.00016133176013708627*I, 0.01707192729969488 + 0.0004910037647676368*I, -0.006458944547288555 - 0.0007426625981736961*I, -0.017932565857161603 + 7.5289606837775644*^-6*I, 0.0155296608796068 + 0.00004637577744073923*I, 0.005411062864268602 + 0.0003059009038269097*I}, {0.07278949028252692 + 0.0001613317601370799*I, 0.1652434642…
1.06	{{0.2643503024571011 + 6.410345344820545*^-18*I, 0.07176155969115085 + 0.0011119773836922907*I, 0.016786578942810503 + 0.0006066738226576352*I, -0.006387135916362632 - 0.0009733634740069772*I, -0.017738750946830667 - 0.0002783066952082025*I, 0.015323854069914204 - 0.00013653574825493058*I, 0.005251158290937349 + 0.0003625460758718863*I}, {0.07176155969115086 - 0.0011119773836922862*I, 0.164695799…
1.07	{{0.2634088787901793 - 1.666960840196463*^-18*I, 0.0706304951027255 + 0.0021490662340264257*I, 0.01647842648861998 + 0.0006969470731793642*I, -0.006377631133350518 - 0.00117812037886058*I, -0.017556857624040665 - 0.0005536385789535867*I, 0.015240616342183811 - 0.00036617660570547857*I, 0.005077775287098903 + 0.00037768129737009344*I}, {0.07063049510272552 - 0.0021490662340264187*I, 0.163665028934…
1.08	{{0.2628435145261837 + 6.437450399132683*^-20*I, 0.0695265641895524 + 0.002809092653517885*I, 0.016161903674645376 + 0.0007657002338877665*I, -0.006424551645668928 - 0.001353464245299962*I, -0.017388842029568058 - 0.0007731786176988134*I, 0.01529589822475832 - 0.0005967449644601379*I, 0.004903241206889231 + 0.00035893439662848406*I}, {0.06952656418955243 - 0.0028090926535178865*I, 0.1622136416007…
1.09	{{0.26253088464601826 - 5.3600244902252125*^-18*I, 0.0685670898893892 + 0.0030144110891253727*I, 0.015859100678817226 + 0.000817745439049031*I, -0.006509497876877497 - 0.0014973283849808523*I, -0.017241702151298253 - 0.0008987569309190358*I, 0.015474121248088451 - 0.0007760715780743699*I, 0.004735282016436372 + 0.00031799970637301836*I}, {0.06856708988938917 - 0.003014411089125371*I, 0.1604614553…
1.1	{{0.262321608358089 + 8.165397611531455*^-19*I, 0.06784336559580985 + 0.002754691903021554*I, 0.015594077647587254 + 0.0008526291918049344*I, -0.00660522507015991 - 0.0016098899413535012*I, -0.017126887003113378 - 0.0009081861111471244*I, 0.015730320477772407 - 0.0008610405553071751*I, 0.004576722046456493 + 0.00026648102791212015*I}, {0.06784336559580989 - 0.002754691903021553*I, 0.1585644295085…
1.11	{{0.26205856968647695 + 3.4389537658524594*^-18*I, 0.06741142260377737 + 0.00208406286219439*I, 0.01538384211539528 + 0.0008625016037354946*I, -0.006682402084943302 - 0.0016931017594508156*I, -0.01705707691766287 - 0.0008012487746105869*I, 0.01599993586364969 - 0.0008302381276187997*I, 0.004426441937762497 + 0.00021242585995648962*I}, {0.06741142260377735 - 0.0020840628621943886*I, 0.156691313027…
1.12	{{0.2615943726930794 - 5.058480761002682*^-18*I, 0.06728620786616489 + 0.0011125105328544773*I, 0.015229978518581013 + 0.0008358059648773214*I, -0.006717299941148719 - 0.0017486067428468804*I, -0.017041158676549494 - 0.0006012121693986262*I, 0.016213920685107856 - 0.0006904820255463334*I, 0.004281287375235963 + 0.0001585300650921792*I}, {0.0672862078661649 - 0.001112510532854481*I, 0.155000194964…
1.1300000000000001	{{0.26080877057936597 + 2.439454888092385*^-18*I, 0.06743940234632198 - 8.425856761816042*^-6*I, 0.015115515745906345 + 0.0007654224474634928*I, -0.006697737498761026 - 0.0017748473324905628*I, -0.017078815072779877 - 0.0003510468861929687*I, 0.016315659462219387 - 0.0004753855761416244*I, 0.004138493004383895 + 0.00010241669403917561*I}, {0.06743940234632197 + 8.425856761817246*^-6*I, 0.15361674…
1.1400000000000001	{{0.2596255492008371 + 5.0042706523784064*^-18*I, 0.06780191703895787 - 0.0011059029216530481*I, 0.01500979860632046 + 0.000656850984057447*I, -0.006625144705896315 - 0.0017652191176223842*I, -0.01715659038448631 - 0.0001046481543005554*I, 0.016275406485227458 - 0.00023600325270117228*I, 0.003998003512534291 + 0.00003873162030487698*I}, {0.06780191703895787 + 0.0011059029216530496*I, 0.1526163813…
1.1500000000000001	{{0.2580262423973981 + 5.011046915956441*^-18*I, 0.06827235019068248 - 0.002011043384213312*I, 0.014880156191255375 + 0.0005310066521723275*I, -0.006512198831319962 - 0.0017092023726359036*I, -0.01724737963823615 + 0.00008524810383578777*I, 0.016097919770455552 - 0.000025854565600051383*I, 0.003863893367170657 - 0.0000377867077528503*I}, {0.06827235019068247 + 0.0020110433842133145*I, 0.152013177…
1.16	{{0.2560564676717733 + 5.64123942871364*^-18*I, 0.06873178904419303 - 0.0025860357283168036*I, 0.014705013573311589 + 0.0004185504075061078*I, -0.006377457381842918 - 0.0015970244525771381*I, -0.017314616850123025 + 0.00017946265686802606*I, 0.015820287325357535 + 0.00011521306141572556*I, 0.0037441395249323555 - 0.00012942025103358486*I}, {0.06873178904419301 + 0.0025860357283168066*I, 0.1517580…
1.17	{{0.2538209908762315 - 4.845028458294598*^-19*I, 0.06906330135977966 - 0.0027476847975659454*I, 0.014481593523299325 + 0.0003475968177153738*I, -0.00623964096461298 - 0.0014260946537967647*I, -0.017320823616016664 + 0.0001615231285779071*I, 0.01549988347672082 + 0.00017278523047755195*I, 0.003648501321140988 - 0.0002338183675014786*I}, {0.06906330135977964 + 0.0027476847975659436*I, 0.15174778999…
1.18	{{0.2514664715817532 - 8.807448585550215*^-18*I, 0.06917220956416002 - 0.0024815437438979017*I, 0.014224078878784338 + 0.00033111906887803186*I, -0.00611392292571796 - 0.0012057378349369578*I, -0.017238124398057234 + 0.000040734897201354965*I, 0.015196162665902227 + 0.00016077360450681615*I, 0.0035851280418098706 - 0.0003441143031158296*I}, {0.06917220956416 + 0.002481543743897901*I, 0.1518427779…
1.19	{{0.24915515553680917 - 4.128862101391087*^-18*I, 0.06900220877410626 - 0.0018428362219442109*I, 0.013953704101450849 + 0.00036112397897976957*I, -0.0060109682823433425 - 0.0009570947326731982*I, -0.017056963500515818 - 0.00015165597747221577*I, 0.014952775810567297 + 0.00011422273223161557*I, 0.003557291783676339 - 0.0004506364735164089*I}, {0.06900220877410623 + 0.001842836221944208*I, 0.151891…
1.2	{{0.24703618643031763 - 8.094246843962094*^-18*I, 0.06854345361092513 - 0.0009442545945472397*I, 0.013686994840052681 + 0.0004128445796974112*I, -0.00593768362023589 - 0.0007075516406635857*I, -0.016789576371066324 - 0.0003715923428241911*I, 0.014786523953646215 + 0.0000749690579977523*I, 0.0035617812011295535 - 0.0005434634271872745*I}, {0.06854345361092509 + 0.0009442545945472325*I, 0.151755415…
1.21	{{0.2452216913758082 - 8.656676720938949*^-19*I, 0.06783140640813763 + 0.00006561550135001268*I, 0.013428990205898696 + 0.00045634439933884625*I, -0.005897918272446214 - 0.0004821542050524406*I, -0.016466805309750032 - 0.0005733320755291264*I, 0.014686660054710619 + 0.00007598567940085162*I, 0.003589796677290393 - 0.0006148731250334743*I}, {0.06783140640813762 - 0.00006561550135001482*I, 0.151330…
1.22	{{0.24377227719590597 - 8.580443755686062*^-18*I, 0.06693800491585607 + 0.0010277626292711228*I, 0.013174573351965138 + 0.0004690314650762114*I, -0.005892030248630085 - 0.00029610241607260505*I, -0.016129535276491986 - 0.0007191128189637137*I, 0.014623585439437349 + 0.0001303845143664284*I, 0.003630021907546293 - 0.0006609352538348677*I}, {0.06693800491585607 - 0.0010277626292711328*I, 0.15056436…
1.23	{{0.2426928473425261 - 4.514685608865421*^-18*I, 0.06595824548617442 + 0.001797103081832704*I, 0.012915891018280131 + 0.00044290360080613767*I, -0.005915573068843942 - 0.00015166880611614978*I, -0.015817948468665265 - 0.000785092629324144*I, 0.014562419852500298 + 0.00022857889916517649*I, 0.0036725736563886445 - 0.0006819125270151015*I}, {0.06595824548617445 - 0.0017971030818327081*I, 0.14945913…
1.24	{{0.24193684315397124 + 8.131516293641283*^-20*I, 0.06499529282914547 + 0.0022624281293817335*I, 0.012650673115553202 + 0.00038400945304629475*I, -0.00595831694374395 - 0.00004045067793975779*I, -0.015562154909241444 - 0.0007630306573713953*I, 0.01447582256818949 + 0.0003435625552666358*I, 0.003712238824801952 - 0.0006815513696734922*I}, {0.06499529282914546 - 0.002262428129381732*I, 0.1480735861…
1.25	{{0.24141614297392608 + 2.3615278569449893*^-18*I, 0.06414631648560826 + 0.0023603977612427717*I, 0.012386503606496763 + 0.00030587589706021137*I, -0.006004840282606866 + 0.00005065256978552589*I, -0.015376712440101413 - 0.0006585668899765374*I, 0.014351803253575773 + 0.00044140354827914077*I, 0.003749832026011962 - 0.0006656113536465957*I}, {0.06414631648560826 - 0.002360397761242768*I, 0.146511…
1.26	{{0.241014514902782 + 3.245830253878479*^-18*I, 0.06349022965878721 + 0.0020830920574934375*I, 0.01213883710489309 + 0.00022120130488038057*I, -0.006037170489297925 + 0.0001327149273925572*I, -0.015259880632203012 - 0.00048757786619699943*I, 0.014194890609018341 + 0.0004928750273110311*I, 0.0037913207988699705 - 0.000640074609245249*I}, {0.06349022965878721 - 0.002083092057493436*I, 0.14490434472…
1.27	{{0.24060358181037722 + 3.5236570605778894*^-19*I, 0.06307790044065581 + 0.0014788984175876463*I, 0.011923910930650114 + 0.00013619906307832342*I, -0.006038916162384749 + 0.00021018577704446205*I, -0.015196954141989684 - 0.0002719804073227511*I, 0.014021516989687644 + 0.0004825779469413882*I, 0.0038451659524250397 - 0.000609446149027049*I}, {0.06307790044065581 - 0.001478898417587645*I, 0.1433932…
1.28	{{0.24006072202026313 - 1.2637731573034161*^-18*I, 0.06292536092613427 + 0.0006463410474706163*I, 0.011750136212655499 + 0.00005012074280715331*I, -0.0059994942056636625 + 0.00028009011072459137*I, -0.01516611398790389 - 0.00003588877316999605*I, 0.013852005298837306 + 0.000413228393190682*I, 0.003918852521494334 - 0.0005754950912441655*I}, {0.06292536092613425 - 0.0006463410474706162*I, 0.142103…
1.29	{{0.2392877875615419 + 3.3745792618611326*^-18*I, 0.06301087637058005 - 0.0002795331676885099*I, 0.011612293754108355 - 0.00004027463925502702*I, -0.005916760251280844 + 0.0003350095593346702*I, -0.015144933677183642 + 0.00019742083961888043*I, 0.013702055366498166 + 0.0003042633239577361*I, 0.004015769134679161 - 0.0005367495102047731*I}, {0.06301087637058005 + 0.00027953316768851227*I, 0.141127…
1.3	{{0.2382282077249287 - 5.566700529355262*^-18*I, 0.06327703279396979 - 0.0011477833846339136*I, 0.011491731430411751 - 0.00013409860234903074*I, -0.00579679827370322 + 0.00036823895020908655*I, -0.01511579846148421 + 0.00040755268450565674*I, 0.013576458112782668 + 0.00018527775482449376*I, 0.0041334571690042066 - 0.0004890016867668644*I}, {0.06327703279396978 + 0.0011477833846339097*I, 0.1405033…
1.31	{{0.23687872863230994 - 1.2841019480375193*^-18*I, 0.06363873159205785 - 0.0018169323154750418*I, 0.011363081401285143 - 0.00022164685437994948*I, -0.005650770136991361 + 0.0003785587786905569*I, -0.015068908577650038 + 0.0005780156787312487*I, 0.013467132458663354 + 0.00008610839795643733*I, 0.004263834908262654 - 0.0004268916811606807*I}, {0.06363873159205787 + 0.0018169323154750383*I, 0.140214…
1.32	{{0.23529179650910634 + 1.909212263111193*^-17*I, 0.06399681214919901 - 0.002180433796487265*I, 0.011204757689416197 - 0.0002850029265101565*I, -0.005490143621061878 + 0.0003721769756722973*I, -0.015002240483623513 + 0.0006964172776042872*I, 0.013356404266687352 + 0.000026575952652824928*I, 0.004395360407257659 - 0.00034625514444629754*I}, {0.06399681214919903 + 0.002180433796487272*I, 0.14019107…
1.33	{{0.23356626573683162 + 1.836367429647323*^-18*I, 0.06425519081468584 - 0.00218617874526383*I, 0.011008232384524207 - 0.00030457905764887957*I, -0.005322559629497313 + 0.0003606853972250683*I, -0.014918815481144385 + 0.0007543043239145383*I, 0.013224685147272867 + 9.492264583529417*^-6*I, 0.004516382412178419 - 0.0002464709572099253*I}, {0.06425519081468584 + 0.00218617874526383*I, 0.140322737070…
1.34	{{0.23182754736395836 + 1.0028870095490916*^-18*I, 0.06433779291287912 - 0.0018447660165818974*I, 0.010781291224987298 - 0.0002688021040996451*I, -0.005150392522925901 + 0.00035586928179039725*I, -0.014822626066751981 + 0.0007473059614435188*I, 0.013059815151183263 + 0.000019828943261868008*I, 0.004618427138729509 - 0.00013181924919463737*I}, {0.06433779291287914 + 0.0018447660165818996*I, 0.1404…
1.35	{{0.23020204296349292 - 6.3188657865170805*^-18*I, 0.0642012095312826 - 0.001224515598673912*I, 0.010543386815927447 - 0.00018194769574333573*I, -0.0049726430010219175 + 0.0003638979420272943*I, -0.014715126356122286 + 0.0006760549059794468*I, 0.012864256403226701 + 0.00003075301577478906*I, 0.004698169960862907 - 0.000011111180391261318*I}, {0.06420120953128264 + 0.0012245155986739084*I, 0.14055…
1.36	{{0.22879272164170175 - 3.0391542147484296*^-18*I, 0.06384031413578725 - 0.00043543759850429766*I, 0.010315375434727984 - 0.00006560644012321627*I, -0.00478892126981553 + 0.00038183778918095886*I, -0.014593914687113185 + 0.0005477839875600561*I, 0.012656873477072799 + 0.000014381441508127467*I, 0.004757411287956374 + 0.00010445391963765131*I}, {0.06384031413578724 + 0.000435437598504293*I, 0.1404…
1.37	{{0.22766188279060837 - 2.143840389500634*^-18*I, 0.06328635660041489 + 0.0003926260332613126*I, 0.010108962717267501 + 0.000047689484737183603*I, -0.0046030392035991095 + 0.00039828573616296307*I, -0.014454166322446874 + 0.00037778257156033347*I, 0.012468164521812902 - 0.00004697200603334111*I, 0.004801250675109732 + 0.00020445204832750315*I}, {0.0632863566004149 - 0.00039262603326131604*I, 0.14…
1.3800000000000001	{{0.22682411014847972 + 1.1181681936704019*^-17*I, 0.0625991011889207 + 0.0011320255642617287*I, 0.009921344848062934 + 0.00012618434480061663*I, -0.004423882859173646 + 0.0003978491027596221*I, -0.014292034488863231 + 0.00018948553949216755*I, 0.012330530727895465 - 0.00015349071671301359*I, 0.004835385085688936 + 0.00028219044039908524*I}, {0.06259910118892072 - 0.0011320255642617207*I, 0.13942…
1.3900000000000001	{{0.226248927217226 + 8.36529738708347*^-18*I, 0.061855549445697364 + 0.0016755489910604735*I, 0.009737756408742122 + 0.0001506959235959775*I, -0.004262709724446834 + 0.0003673239498012463*I, -0.014108315239320542 + 0.000012173403945502126*I, 0.012267187650320813 - 0.00028720119986065814*I, 0.004863700503988313 + 0.00033630408145027556*I}, {0.061855549445697385 - 0.0016755489910604666*I, 0.138521…
1.4000000000000001	{{0.22587032719025305 + 4.53416736665227*^-18*I, 0.061137670036801206 + 0.001949318012936655*I, 0.009540466029611177 + 0.00012105802645858344*I, -0.00412800729936164 + 0.00030070115069886393*I, -0.013910598910119898 - 0.00012392037002211377*I, 0.01228376828788902 - 0.00041794627053244387*I, 0.004887025969247259 + 0.00037040744478932826*I}, {0.06113767003680121 - 0.001949318012936655*I, 0.13741510…
1.41	{{0.22559976391210393 + 2.1108061045577164*^-18*I, 0.06052087392080044 + 0.0019204219190091848*I, 0.0093193728146467 + 0.000054272751862295165*I, -0.004020516633539314 + 0.00020085962828213875*I, -0.01371286897523703 - 0.0001942049727092683*I, 0.012365499342720866 - 0.0005134838558622296*I, 0.004903295245479328 + 0.0003909966834189973*I}, {0.060520873920800446 - 0.001920421919009181*I, 0.13618582…
1.42	{{0.22533992775542502 - 4.772183624830728*^-18*I, 0.06006427331480568 + 0.001599827783313831*I, 0.00907844137869239 - 0.000024590862862610955*I, -0.003931212095079584 + 0.00007756067686528396*I, -0.013532622730594043 - 0.0001862510325623715*I, 0.012480708667909138 - 0.0005499589670375236*I, 0.004908751722910736 + 0.0004044641462651467*I}, {0.060064273314805655 - 0.0015998277833138344*I, 0.1349370…
1.43	{{0.22499779782614307 + 7.386127300057499*^-18*I, 0.05980332922507299 + 0.0010406866464827314*I, 0.008834262721001651 - 0.00009413997217710805*I, -0.0038437891565530347 - 0.00005676925314263998*I, -0.01338652225330629 - 0.00010414873623739262*I, 0.01258929289804908 - 0.000519257092939969*I, 0.004899516050925538 + 0.00041439645656015246*I}, {0.059803329225072976 - 0.001040686646482724*I, 0.1337780…
1.44	{{0.22449628462944618 + 2.0328790734103208*^-20*I, 0.059745353630969666 + 0.0003316040246762282*I, 0.008607155757685989 - 0.00014504004645119462*I, -0.0037410503810407832 - 0.00019096097319672362*I, -0.013285968418872295 + 0.00003096274247711274*I, 0.012653403589639747 - 0.0004311372673418254*I, 0.0048729089321201385 + 0.0004201885937119362*I}, {0.05974535363096965 - 0.0003316040246762266*I, 0.13…
1.45	{{0.22378393839567845 - 1.2925722775100623*^-18*I, 0.0598683683133966 - 0.000415527807920548*I, 0.008409443883611705 - 0.00018074087625088363*I, -0.003612488453316322 - 0.0003166486279399014*I, -0.013233812011722197 + 0.00018484232509491234*I, 0.012647272898670662 - 0.0003098428981033689*I, 0.004828257338455655 + 0.0004174840597114968*I}, {0.05986836831339659 + 0.0004155278079205481*I, 0.13209092…
1.46	{{0.2228418685170334 - 1.9312351197398048*^-19*I, 0.060123824570689495 - 0.0010825654603942654*I, 0.008237525478026832 - 0.00021045868655217553*I, -0.0034594532108451776 - 0.000427052076884504*I, -0.01322295277813386 + 0.0003178803568813482*I, 0.012563600745615569 - 0.00018646801552671806*I, 0.004767242011229647 + 0.00040023405272423304*I}, {0.06012382457068953 + 0.0010825654603942665*I, 0.131654…
1.47	{{0.22168666115419358 - 3.2593827810345477*^-18*I, 0.060443412331622946 - 0.0015647449636046445*I, 0.008072659895031377 - 0.0002388688934628109*I, -0.0032952218343660963 - 0.0005145762159648164*I, -0.013237137822376245 + 0.00039465978026727647*I, 0.01241489692625198 - 0.00008941663838394477*I, 0.004693937785952087 + 0.000363520866064382*I}, {0.06044341233162292 + 0.0015647449636046421*I, 0.131473…
1.48	{{0.22036817102511455 - 3.4863876108987*^-18*I, 0.06074948008601039 - 0.0017890067379272732*I, 0.007890590880753983 - 0.0002590943424719019*I, -0.003139771261338525 - 0.0005697317824279965*I, -0.013253939186900945 + 0.0003926233410649812*I, 0.012229384289962193 - 0.000035781888734444085*I, 0.004614544119065386 + 0.0003059763130639279*I}, {0.06074948008601038 + 0.0017890067379272747*I, 0.131477976…
1.49	{{0.21896183661831428 - 2.4242082950418076*^-18*I, 0.060967566101872275 - 0.0017266057145038389*I, 0.007674912747650798 - 0.00025372602627877*I, -0.0030117884926196504 - 0.0005830234576506434*I, -0.013249518359049275 + 0.00030723674855114404*I, 0.012042459153836772 - 0.000026332455660134293*I, 0.004536624274396964 + 0.00023079976628705685*I}, {0.060967566101872275 + 0.001726605714503837*I, 0.1315…
1.5	{{0.21755646079248558 + 1.709312487559178*^-18*I, 0.06103865246926517 - 0.0013968289808277484*I, 0.00742672335995782 - 0.00020372505772035408*I, -0.00292185232367367 - 0.0005493001688863303*I, -0.013204250196165989 + 0.00015212854927132004*I, 0.011886103969592225 - 0.000045879819289879306*I, 0.004467730417192204 + 0.00014498914187086102*I}, {0.06103865246926516 + 0.0013968289808277464*I, 0.131645…
1.51	{{0.21623967256308746 + 1.6805133673525319*^-18*I, 0.06092854425535535 - 0.0008612665680084059*I, 0.007165190802048971 - 0.0001001693075027631*I, -0.0028699316387927947 - 0.00047209011739033426*I, -0.013107739217758207 - 0.00004558015267570505*I, 0.011779565668555607 - 0.00006911249426028451*I, 0.004413636358847118 + 0.00005717119601082572*I}, {0.060928544255355356 + 0.0008612665680084081*I, 0.13…
1.52	{{0.2150839210710139 - 3.7269449679189215*^-19*I, 0.060632486939037396 - 0.0002108573920397924*I, 0.0069188810430116186 + 0.00004799162128686452*I, -0.002847879092441161 - 0.0003650368732335464*I, -0.012961609511150959 - 0.00025288833363437983*I, 0.01172443930033464 - 0.00006997938867889295*I, 0.004376794017631282 - 0.000025009131410572166*I}, {0.06063248693903739 + 0.00021085739203978971*I, 0.13…
1.53	{{0.21413555975628762 - 6.772028413298131*^-18*I, 0.06017446811380317 + 0.0004504803625601376*I, 0.00671277814860761 + 0.00021472398199534766*I, -0.0028449631963982387 - 0.0002490066312036729*I, -0.012778976583547992 - 0.00043876928312846136*I, 0.011705812494457722 - 0.00003124035026113365*I, 0.00435574456026221 - 0.00009686811041390669*I}, {0.06017446811380319 - 0.0004504803625601438*I, 0.130957…
1.54	{{0.2134085918191652 + 9.706997575534282*^-19*I, 0.05960196300335513 + 0.001021973166386275*I, 0.00655791898648632 + 0.0003660139852237755*I, -0.00285316178577089 - 0.00014580998491322113*I, -0.012580613660854011 - 0.0005798892777289418*I, 0.01169883966404126 + 0.0000493477881106616*I, 0.004345899168213281 - 0.00015732785660033593*I}, {0.0596019630033551 - 0.0010219731663862757*I, 0.1303006427726…
1.55	{{0.2128835176107855 + 2.579003566152531*^-18*I, 0.058977648424915596 + 0.0014195700563592753*I, 0.006448630100258883 + 0.0004726944387836672*I, -0.0028695079984359063 - 0.00007133182310112225*I, -0.012389032839435503 - 0.0006630340714409599*I, 0.011678051540600537 + 0.00015841377997582117*I, 0.004341498767778896 - 0.00020815853341349237*I}, {0.05897764842491561 - 0.0014195700563592725*I, 0.12944…
1.56	{{0.21251091062678515 + 3.502640055574142*^-18*I, 0.05836971564732427 + 0.0015861727117409833*I, 0.006367976565241173 + 0.0005207623138659581*I, -0.0028947022712815583 - 0.000031182966500882806*I, -0.012222455591905924 - 0.0006845370028110184*I, 0.011625816379565506 + 0.0002719083044562557*I, 0.004337994643722497 - 0.00025233641362511417*I}, {0.058369715647324294 - 0.0015861727117409824*I, 0.1284…
1.57	{{0.21221896842934218 - 7.072725109573408*^-20*I, 0.05784211449979683 + 0.0014985096292934588*I, 0.0062977999240113065 + 0.0005146041020612611*I, -0.0029293094805591547 - 0.000020711236719736636*I, -0.01209061841248349 - 0.0006480041294463367*I, 0.011537002028675985 + 0.00036347444357256195*I, 0.004333864361972537 - 0.0002923181541067685*I}, {0.057842114499796836 - 0.0014985096292934562*I, 0.1273…
1.58	{{0.21192415157105857 - 3.2500654186147504*^-18*I, 0.05744571089689745 + 0.0011705667854234052*I, 0.00622776744607984 + 0.0004722839676544137*I, -0.0029700539851758344 - 0.000029103774187124204*I, -0.011993595942815587 - 0.0005618291412366388*I, 0.011418647965571077 + 0.00041303024440584804*I, 0.004331099986680048 - 0.0003289288412737596*I}, {0.057445710896897456 - 0.0011705667854234087*I, 0.1263…
1.59	{{0.2115438541344903 - 3.1602799262057946*^-18*I, 0.057211156511152314 + 0.0006529553045316315*I, 0.006158864583916986 + 0.00041583315100599883*I, -0.0030085124875718593 - 0.000045457534217441004*I, -0.01192369055517119 - 0.0004374639946296328*I, 0.011285471697042316 + 0.0004125935418633248*I, 0.004334160710936173 - 0.00036117821087236826*I}, {0.0572111565111523 - 0.0006529553045316332*I, 0.12537…
1.6	{{0.21100966973551613 + 2.3005414847426797*^-18*I, 0.057144266796275815 + 0.000027255525844093064*I, 0.006099919466910111 + 0.0003615335939019576*I, -0.0030331209595441445 - 0.00006392277080696973*I, -0.011869409678557223 - 0.00028856676749403857*I, 0.011153432829691994 + 0.0003676998234783073*I, 0.004347811396004743 - 0.0003868722573331882*I}, {0.0571442667962758 - 0.000027255525844091014*I, 0.1…
1.61	{{0.21027928459139075 - 3.152656629680506*^-18*I, 0.05722473375236757 - 0.0006052575905721768*I, 0.006059376331765909 + 0.0003147501237323881*I, -0.0030336060768476093 - 0.00008559337645514721*I, -0.0118199867609096 - 0.00013048233469603815*I, 0.011033906786852917 + 0.0002944566327403079*I, 0.004374712173811494 - 0.0004035907156007602*I}, {0.057224733752367536 + 0.0006052575905721734*I, 0.1240596…
1.62	{{0.20934464256564553 - 1.2569968937253817*^-18*I, 0.05740883757253762 - 0.0011398621167114625*I, 0.006036934502895218 + 0.0002713253891139908*I, -0.0030056109126052714 - 0.00011640638611890028*I, -0.011768909401161407 + 0.000020641859865675903*I, 0.010930383332807337 + 0.00021364296578049673*I, 0.004413727069749106 - 0.0004095664051368322*I}, {0.057408837572537626 + 0.0011398621167114595*I, 0.12…
1.6300000000000001	{{0.20823419730411033 - 6.716971271726602*^-18*I, 0.05763627891669909 - 0.001487149456666546*I, 0.0060197628757203405 + 0.00022415982119171696*I, -0.002953068719846798 - 0.00016221487594978595*I, -0.01171539296263331 + 0.00014943398069442124*I, 0.010838478831479465 + 0.0001439281313803919*I, 0.004459661781341155 - 0.0004041930124385929*I}, {0.057636278916699125 + 0.0014871494566665398*I, 0.123664…
1.6400000000000001	{{0.20700807346238365 - 2.6918707063741665*^-18*I, 0.05784032515866926 - 0.0015902169121341694*I, 0.0059857060924029815 + 0.00017095664882383095*I, -0.0028869375019353006 - 0.00022358327342267888*I, -0.01166347818795141 + 0.00024331369292799392*I, 0.010748932179260371 + 0.00009627058544102949*I, 0.004504614945905683 - 0.00038814850880578255*I}, {0.05784032515866925 + 0.0015902169121341735*I, 0.12…
1.6500000000000001	{{0.20574669352707448 - 1.1047003698090585*^-17*I, 0.0579594290103346 - 0.0014357590059235837*I, 0.0059122512793477675 + 0.00011854330664847809*I, -0.00282075340165537 - 0.0002930593358468046*I, -0.011619230256235734 + 0.00029430696095035145*I, 0.010652416198877015 + 0.00007107583781751668*I, 0.004540508123796581 - 0.0003632795378656394*I}, {0.0579594290103346 + 0.0014357590059235746*I, 0.1238148…
1.6600000000000001	{{0.20453530892622934 + 4.506215279392878*^-18*I, 0.057947830394787334 - 0.0010558439923366056*I, 0.005786855465294839 + 0.00008106058362367058*I, -0.0027651283105758263 - 0.00035652919327983996*I, -0.011587171035742914 + 0.00030008492461383856*I, 0.010544505310739262 + 0.00005891562597543642*I, 0.004561872022690865 - 0.00033237359990873484*I}, {0.05794783039478733 + 0.001055843992336611*I, 0.123…
1.67	{{0.203448092126962 - 3.9810548520952116*^-18*I, 0.057782811285020455 - 0.0005199461240091512*I, 0.0056132877040864166 + 0.00007271622376648283*I, -0.0027238720547068463 - 0.0003982608173366197*I, -0.01156737728026101 + 0.0002640607921604*I, 0.010429029837307351 + 0.00004462247748142385*I, 0.004567818024426153 - 0.00029882091213401197*I}, {0.05778281128502046 + 0.0005199461240091499*I, 0.12379385…
1.68	{{0.2025354296672973 - 2.3276465390548173*^-18*I, 0.05746725577526103 + 0.00008016653821511238*I, 0.005410517604141831 + 0.00009891162934722184*I, -0.0026935409034099618 - 0.00040737354241901415*I, -0.011554469586061296 + 0.00019478552258626105*I, 0.010318410539583597 + 0.00001351126760634568*I, 0.004562404991701614 - 0.00026608284607099425*I}, {0.05746725577526104 - 0.00008016653821511457*I, 0.1…
1.69	{{0.20181684593128982 + 8.721051224930276*^-18*I, 0.057027523314786624 + 0.0006482294389600812*I, 0.005204425480581857 + 0.00015068591003052328*I, -0.0026664024294701344 - 0.0003826813219121696*I, -0.011539006845015938 + 0.00010498846014411009*I, 0.010230456386565223 - 0.00004235457987152503*I, 0.004553227364601321 - 0.0002369369709852588*I}, {0.05702752331478664 - 0.000648229438960076*I, 0.12308…
1.7	{{0.20128020050725043 - 1.0574359313522685*^-17*I, 0.05650774702587644 + 0.0010995305628780565*I, 0.005016275167449388 + 0.0002059643496222706*I, -0.002635053008169213 - 0.00033354025235416177*I, -0.01151081783368622 + 0.000010388661170450159*I, 0.010182364891889301 - 0.00012015413919332446*I, 0.004548752977077285 - 0.0002126381890491087*I}, {0.05650774702587643 - 0.0010995305628780602*I, 0.12244…
1.71	{{0.20088622306206572 - 1.7787691892340307*^-18*I, 0.05596213434679909 + 0.0013723505039972468*I, 0.00485362395245477 + 0.00023774574087023233*I, -0.0025961335068426647 - 0.0002761675031079643*I, -0.011462939264811525 - 0.00007190493752359662*I, 0.010183868233530116 - 0.00020622572274710453*I, 0.0045554346488086515 - 0.0001923064559801265*I}, {0.05596213434679909 - 0.0013723505039972517*I, 0.1216…
1.72	{{0.20057659109892337 + 7.508100044462118*^-18*I, 0.05544671285977278 + 0.0014340284166462494*I, 0.0047082524880622725 + 0.00022573074838644257*I, -0.002551145681381737 - 0.00022703868367803196*I, -0.011394487163454294 - 0.00012568138365585702*I, 0.010232083182867483 - 0.00028019817556476667*I, 0.004575694974830277 - 0.00017289709120557053*I}, {0.05544671285977279 - 0.0014340284166462465*I, 0.120…
1.73	{{0.20028367723931073 - 7.352245982167327*^-18*I, 0.05501155617780493 + 0.0012824775610462457*I, 0.004562223725692473 + 0.00016580115548068609*I, -0.00250399818781495 - 0.00019640016727916004*I, -0.011311175278812598 - 0.00013861818364078478*I, 0.010310259984299089 - 0.00032198455809734735*I, 0.004607496042921048 - 0.00014996327969757416*I}, {0.05501155617780493 - 0.001282477561046248*I, 0.119852…
1.74	{{0.19994050684676223 - 6.8685901692851214*^-18*I, 0.05469417258837324 + 0.0009445180896901376*I, 0.004398959146284741 + 0.00007241729467977396*I, -0.002456790737622092 - 0.00018491261320711315*I, -0.011223189144555196 - 0.00010547288916919588*I, 0.010391295321208832 - 0.0003190747420960453*I, 0.004645516220125074 - 0.00011911361969278363*I}, {0.054694172588373245 - 0.0009445180896901419*I, 0.118…
1.75	{{0.19948997071247068 + 6.1380242522782874*^-18*I, 0.054514583638486616 + 0.00047197597749151494*I, 0.004213413973272296 - 0.00002767150859428972*I, -0.0024064771320300923 - 0.00018489551200292684*I, -0.011141284692533407 - 0.000030493289047601773*I, 0.010445067185728392 - 0.0002713561739876556*I, 0.004683279058177552 - 0.00007772447270265716*I}, {0.05451458363848663 - 0.0004719759774915131*I, 0.…
1.76	{{0.19889261983559742 + 5.7028610756263906*^-18*I, 0.054472602082904206 - 0.0000643379353940442*I, 0.004015675180085649 - 0.00010754319802639867*I, -0.002344739344091579 - 0.00018529162650014964*I, -0.011072742844280354 + 0.00007207243473899514*I, 0.010447143488868374 - 0.00019162763627274737*I, 0.004715241160271224 - 0.000026254392432986175*I}, {0.05447260208290421 + 0.0000643379353940471*I, 0.1…
1.77	{{0.19813234304754238 - 2.6261197738435514*^-17*I, 0.05454778293763577 - 0.0005831966770968182*I, 0.003825730119316026 - 0.00015194315882914168*I, -0.0022616870850717175 - 0.0001775486143465472*I, -0.011018799757837755 + 0.00018011053199124504*I, 0.010385885628725092 - 0.00010164434760494168*I, 0.004738008507069499 + 0.0000314413588037483*I}, {0.054547782937635785 + 0.0005831966770968016*I, 0.117…
1.78	{{0.19721906576951456 + 1.3309428700206821*^-17*I, 0.05470232688236507 - 0.0010042250335057972*I, 0.0036620923763169906 - 0.00016267825124278765*I, -0.002151718026968186 - 0.00015922513322426122*I, -0.01097442290222947 + 0.0002683481016154145*I, 0.010265619380981902 - 0.000025197946060707353*I, 0.004750405393157905 + 0.0000890574823708168*I}, {0.05470232688236509 + 0.001004225033505802*I, 0.11679…
1.79	{{0.19618764230820224 - 3.3711911300721153*^-19*I, 0.054886803225278454 - 0.001260881476303662*I, 0.0035306712391652458 - 0.00015481823713328554*I, -0.00201832994088361 - 0.00013356202675199476*I, -0.010930248616222348 + 0.00031457381900221247*I, 0.010105023568274883 + 0.000019296324903683442*I, 0.00475273557621681 + 0.00013978849251905832*I}, {0.05488680322527845 + 0.0012608814763036592*I, 0.116…
1.8	{{0.19509261260661717 - 1.5712461171567271*^-18*I, 0.05504798284085857 - 0.0013127258434135816*I, 0.003420416308032472 - 0.00014610977546398963*I, -0.001874894701216804 - 0.00010571495032219337*I, -0.010875697490393358 + 0.0003055651571030024*I, 0.009931510152640521 + 0.000024253133008732222*I, 0.004745895404737629 + 0.00017854841964650217*I}, {0.055047982840858566 + 0.00131272584341358*I, 0.1167…
1.81	{{0.19399943056651014 - 2.879912020664621*^-17*I, 0.055137496418182885 - 0.0011537166848759948*I, 0.003308521912965978 - 0.00014588097300960508*I, -0.0017404425883704774 - 0.00007832722921909735*I, -0.010802079656732773 + 0.0002407682899306638*I, 0.009773518977423887 - 5.201862673292444*^-6*I, 0.004730872613154505 + 0.0002035386946994296*I}, {0.055137496418182885 + 0.0011537166848759753*I, 0.1167…
1.82	{{0.19297377408616637 - 1.0130514049161432*^-17*I, 0.05511969585666216 - 0.0008138110020076188*I, 0.0031724478685894735 - 0.00014989191177103994*I, -0.001632268689754536 - 0.000049379986101800045*I, -0.01070483211137188 + 0.00013240242012485783*I, 0.009653045944583015 - 0.000053311956900692884*I, 0.004708743515776584 + 0.00021647546278933625*I}, {0.05511969585666217 + 0.0008138110020076138*I, 0.1…
1.83	{{0.1920711133361729 - 9.063252535621014*^-19*I, 0.05497719120266905 - 0.0003530267032702208*I, 0.003002063896511203 - 0.00014391668169441555*I, -0.001559017683520098 - 0.000013655057857587662*I, -0.01058454814526726 + 1.8855387412749526*^-6*I, 0.009580429337250921 - 0.00009893416546560504*I, 0.004680896971046069 + 0.000221368183746206*I}, {0.05497719120266905 + 0.0003530267032702216*I, 0.1166490…
1.84	{{0.19132854539220742 + 9.625682412597869*^-18*I, 0.05471308285949726 + 0.00015047129376427807*I, 0.002805250335064999 - 0.00011362802768845162*I, -0.0015177034470749474 + 0.00003322445373492615*I, -0.010446831499104218 - 0.00012618675466231842*I, 0.009552661988048574 - 0.00012228488111097342*I, 0.004649124225788594 + 0.0002223999982641505*I}, {0.054713082859497275 - 0.00015047129376427365*I, 0.1…
1.85	{{0.19076011079476146 + 8.539786174217856*^-18*I, 0.05434970862452611 + 0.0006149697933360986*I, 0.0026041293583104045 - 0.00005479363038232168*I, -0.0014960170818882432 + 0.00009081390390619955*I, -0.010301140493063993 - 0.00023041992483112606*I, 0.009555500700907488 - 0.00011112155316593313*I, 0.004615426472369689 + 0.00022187132776795297*I}, {0.05434970862452609 - 0.0006149697933360905*I, 0.11…
1.86	{{0.1903558229486551 + 1.411665109894017*^-17*I, 0.053924460205572955 + 0.0009688950034854899*I, 0.0024242976808501963 + 0.000022140902522209428*I, -0.001478535883734053 + 0.00015246780981587006*I, -0.010158814196984247 - 0.0002972594667347716*I, 0.009568600198474475 - 0.00006444554474375099*I, 0.004581693145603381 + 0.00021913191637573252*I}, {0.05392446020557295 - 0.0009688950034854839*I, 0.115…
1.87	{{0.19008392267452504 + 1.3784614183616484*^-17*I, 0.053483650294385336 + 0.0011610221828116552*I, 0.0022829720484377355 + 0.00009564431463451375*I, -0.0014535900032976025 + 0.0002075011295036351*I, -0.010030570252233978 - 0.000322607598249677*I, 0.009572022623151225 + 7.472885056220858*^-6*I, 0.0045495475844100925 + 0.00021096992513555576*I}, {0.05348365029438533 - 0.0011610221828116491*I, 0.114…
1.8800000000000001	{{0.18989562733509277 - 3.273782341137871*^-18*I, 0.053075486686137964 + 0.0011662457749742525*I, 0.0021821015118670068 + 0.0001428984493714413*I, -0.001417461099671629 + 0.0002457734288021914*I, -0.00992397340749067 - 0.0003103848077316642*I, 0.009552027140357106 + 0.0000867873659548765*I, 0.004520542029646911 + 0.00019327071623628558*I}, {0.05307548668613795 - 0.0011662457749742504*I, 0.1139273…
1.8900000000000001	{{0.18973175908190473 + 9.584177798182408*^-18*I, 0.0527430719478193 + 0.00098726233129079*I, 0.002109517578824158 + 0.00015062779991124113*I, -0.0013741579903965274 + 0.00026224143665335705*I, -0.00984156320190109 - 0.0002691472641783486*I, 0.009504256647333106 + 0.000154237908330242*I, 0.004496603810244724 + 0.00016319799709695634*I}, {0.05274307194781927 - 0.000987262331290784*I, 0.11319069078…
1.9000000000000001	{{0.18953079435432177 - 4.5333203337050154*^-18*I, 0.05251818346363325 + 0.0006530471065407257*I, 0.0020469046013126494 + 0.00012142623587448277*I, -0.0013313218706024923 + 0.0002590692591970074*I, -0.00978030022556307 - 0.0002084501065311725*I, 0.009433354806259666 + 0.00019558443216979496*I, 0.0044803913043324674 + 0.00012092553996125039*I}, {0.05251818346363327 - 0.0006530471065407284*I, 0.112…
1.9100000000000001	{{0.18923778896284862 + 7.616096745237041*^-18*I, 0.052416508490424354 + 0.00021479850498620713*I, 0.001980027848586606 + 0.00007249237731687797*I, -0.0012946844276406765 + 0.0002441917149663715*I, -0.00973264113933079 - 0.00013645772352897237*I, 0.009349404388261047 + 0.00020594501091594411*I, 0.004475184294476896 + 0.00007014981569708785*I}, {0.05241650849042433 - 0.00021479850498620258*I, 0.11…
1.92	{{0.1888132240992656 + 1.0686379420797067*^-17*I, 0.05243499155798604 - 0.0002604654850404396*I, 0.0019058157999391648 + 0.000027534139797742048*I, -0.0012640700078263604 + 0.0002270534999731846*I, -0.009688980276198772 - 0.00005947361042643059*I, 0.009262836236287295 + 0.0001904644014363819*I, 0.004484145133240419 + 0.00001715118823085443*I}, {0.052434991557986046 + 0.00026046548504044404*I, 0.1…
1.93	{{0.18824028173689064 - 9.719848653530906*^-18*I, 0.05255187939274209 - 0.0006987008441086303*I, 0.0018327784745557755 + 5.905628706867124*^-6*I, -0.0012330040791643311 + 0.00021365939489549667*I, -0.009640661369229342 + 0.000016994364594269116*I, 0.009180027664361807 + 0.00016122341933200363*I, 0.004509130187187654 - 0.000031194396933551796*I}, {0.05255187939274207 + 0.0006987008441086213*I, 0.1…
1.94	{{0.18752876658225887 + 4.413888688142159*^-18*I, 0.052729787897275074 - 0.001029693302391823*I, 0.0017747759708514916 + 0.000014251029597992132*I, -0.0011920806572990696 + 0.00020340346379457946*I, -0.009582535470611667 + 0.00008678429753757536*I, 0.009101386120840077 + 0.0001318278455882733*I, 0.004549517143936064 - 0.00006960512825404156*I}, {0.052729787897275046 + 0.001029693302391831*I, 0.11…
1.95	{{0.1867142003692447 - 1.0871667878008945*^-18*I, 0.05292160781045216 - 0.0011987507471875824*I, 0.0017415607396508857 + 0.00004457071713545963*I, -0.0011343018307561847 + 0.00018927932838016246*I, -0.009514229074188715 + 0.00014249814757824223*I, 0.009022498592742682 + 0.00011197161656274035*I, 0.004601593346581208 - 0.0000958815508048055*I}, {0.05292160781045216 + 0.001198750747187578*I, 0.1111…
1.96	{{0.18585163169013422 + 1.2083348509056221*^-17*I, 0.05307839209115703 - 0.0011770311834524067*I, 0.0017311690918846735 + 0.00007940683639201801*I, -0.001059576772377824 + 0.00016143540083289026*I, -0.00943978362393905 + 0.0001764438027578479*I, 0.008937541919929848 + 0.00010407651997907923*I, 0.004658884478509966 - 0.00011114751250512743*I}, {0.053078392091157015 + 0.0011770311834524145*I, 0.111…
1.97	{{0.18500516283624183 + 1.0221146574517642*^-17*I, 0.05315775360647643 - 0.0009678667588415837*I, 0.001728330613421172 + 0.00010132056461430182*I, -0.0009759666551279993 + 0.00011239105295939647*I, -0.009365901477605503 + 0.0001828148817895735*I, 0.008843275669387739 + 0.00010305001338617071*I, 0.004713462587928787 - 0.00011888488022196352*I}, {0.05315775360647642 + 0.0009678667588415882*I, 0.111…
1.98	{{0.18423552474379912 + 3.5914196963582334*^-19*I, 0.05313102707882183 - 0.0006069856562256854*I, 0.001710001518491875 + 0.00010172427137314401*I, -0.0008969054533928849 + 0.00004135776523580158*I, -0.009299470039634931 + 0.00016007155935056006*I, 0.008741914431101491 + 0.00009887917728334818*I, 0.004757890812759241 - 0.00012332036416336356*I}, {0.053131027078821835 + 0.0006069856562256849*I, 0.1…
1.99	{{0.18358864532953822 - 6.02325128792533*^-18*I, 0.05298769609039243 - 0.00015603458564941068*I, 0.001655412105454889 + 0.00008453127520081585*I, -0.0008356851092653951 - 0.0000445248259117185*I, -0.009245225763220092 + 0.00011233848802274997*I, 0.00864183755001486 + 0.00008082516338045337*I, 0.004787182793447197 - 0.00012791659538956014*I}, {0.05298769609039243 + 0.00015603458564940708*I, 0.1113…
2.	{{0.18308778467377299 - 8.127281128905012*^-18*I, 0.05273630545130096 + 0.000309272675476726*I, 0.001555572505524428 + 0.00006283910722110892*I, -0.0007998895288964309 - 0.00013274827675695353*I, -0.009204348420592737 + 0.00004912172314523825*I, 0.008555974968583673 + 0.0000416909601059959*I, 0.00480008983420918 - 0.00013452804851092146*I}, {0.052736305451300966 - 0.00030927267547673474*I, 0.1110…
